# Supplementary material for: Integrative nuclear and total proteomics of compound leaves in semi-leafless and leafed pea cultivars reveal regulatory cues in leaf development
Source: BMC Plant Biol. 2026 Mar 4;26:824. doi: 10.1186/s12870-026-08381-5 (PMC13154526; doi:10.1186/s12870-026-08381-5)
Supplement: Supplementary file 1 — Supplementary Material 1: Fig. S1 Nuclei quality analysis and PCR analysis of PsPALM1a/b gene. Representative images of nuclei isolated from young tendril of Cooper A, and petiole of Trapper B. The nuclei were stained with DAPI and visualized on eclipse TE300 inverted microscope. C Full-length original agarose gel image showing PCR amplified PsPALM1a/1b gene fragments from genomic DNA of Cooper and Trapper pea cultivars. The red colored rectangular shape denotes the cropped image shown in Fig. 1D. Lane 1 to 20 represents PCR amplification of other candidate genes and is not related to current study. The PsTubulin PCR was performed on genomic DNA of Cooper and Trapper pea cultivars to check their DNA quality. The 100 base pair marker was loaded for size verification and non-template control (NTC) was used as negative control. Fig. S2 Sample intensity correlation plot and protein count. A Protein intensity correlation matrix of total proteome and, B nuclear proteome. The scale bar red to blue color represents low to higher sample correlation values. C Bar chart of protein count in replicates of each tissue-types from total proteome, and D nuclear proteome. The y-axis represents protein count and x-axis specify sample (tissue and genotype) details. The bar color represents specific tissue-types used in this study. Fig. S3 Significant biological processes in up and down-regulated proteins identified in different tissue-type comparisons from total proteome analysis. The dot color denotes the significant enrichment, and the dot size specifies the number of DAPs related to the biological process. Details of these biological processes are provided in Table S9. The contrasts without significant GO-terms were not included in the Figure. Table S1 All identified precursor peptides and protein groups detected in total proteome study. Table S2 All identified precursor peptides and protein groups detected in nuclear proteome study. Table S3 List of differentially abundant protein [file 12870_2026_8381_MOESM1_ESM.zip › Table S1-Goyal.xlsx]

## Sheet: Sheet 1
Table S1,sheet 1: Details of total proteome identified precursor peptides in pea leaf
Protein.Group	Protein.Ids	Protein.Names	Genes	First.Protein.Description	Proteotypic	Stripped.Sequence	Modified.Sequence	Precursor.Charge	Precursor.Id	R:\Sort Me\Pic911\414_Pic911_A1_TR_YT1_100ng.raw	R:\Sort Me\Pic911\415_Pic911_A2_TR_YT2_100ng.raw	R:\Sort Me\Pic911\416_Pic911_A3_TR_YS2_100ng.raw	R:\Sort Me\Pic911\417_Pic911_A4_TR_YT3_100ng.raw	R:\Sort Me\Pic911\418_Pic911_A5_CO_YT2_100ng.raw	R:\Sort Me\Pic911\419_Pic911_A6_TR_YS3_100ng.raw	R:\Sort Me\Pic911\420_Pic911_A7_TR_YS1_100ng.raw	R:\Sort Me\Pic911\421_Pic911_A8_CO_YT1_100ng.raw	R:\Sort Me\Pic911\422_Pic911_E1_CO_R2_100ng.raw	R:\Sort Me\Pic911\423_Pic911_A10_TR_P1_100ng.raw	R:\Sort Me\Pic911\427_Pic911_E2_CO_S1_100ng.raw	R:\Sort Me\Pic911\428_Pic911_A12_CO_YT3_100ng.raw	R:\Sort Me\Pic911\429_Pic911_B1_TR_MT1_100ng.raw	R:\Sort Me\Pic911\430_Pic911_B2_TR_LF1_100ng.raw	R:\Sort Me\Pic911\431_Pic911_B3_CO_YS1_100ng.raw	R:\Sort Me\Pic911\432_Pic911_B4_TR_P2_100ng.raw	R:\Sort Me\Pic911\433_Pic911_B5_TR_LF2_100ng.raw	R:\Sort Me\Pic911\434_Pic911_E3_CO_S2_100ng.raw	R:\Sort Me\Pic911\435_Pic911_E4_CO_MT1_100ng.raw	R:\Sort Me\Pic911\436_Pic911_B8_TR_S1_100ng.raw	R:\Sort Me\Pic911\440_Pic911_E5_CO_MT3_100ng.raw	R:\Sort Me\Pic911\441_Pic911_E6_CO_MT2_100ng.raw	R:\Sort Me\Pic911\442_Pic911_B11_CO_YS3_100ng.raw	R:\Sort Me\Pic911\443_Pic911_B12_TR_MT2_100ng.raw	R:\Sort Me\Pic911\444_Pic911_E7_CO_R1_100ng.raw	R:\Sort Me\Pic911\445_Pic911_C2_CO_P1_100ng.raw	R:\Sort Me\Pic911\446_Pic911_C3_TR_S3_100ng.raw	R:\Sort Me\Pic911\447_Pic911_C4_TR_P3_100ng.raw	R:\Sort Me\Pic911\448_Pic911_E8_CO_R3_100ng.raw	R:\Sort Me\Pic911\449_Pic911_C6_TR_RC2_100ng.raw	R:\Sort Me\Pic911\453_Pic911_E9_CO_P3_100ng.raw	R:\Sort Me\Pic911\454_Pic911_E10_TR_MT3_100ng.raw	R:\Sort Me\Pic911\455_Pic911_E11_TR_S2_100ng.raw	R:\Sort Me\Pic911\456_Pic911_C10_TR_RC1_100ng.raw	R:\Sort Me\Pic911\457_Pic911_C11_CO_YS2_100ng.raw	R:\Sort Me\Pic911\458_Pic911_C12_TR_RC3_100ng.raw	R:\Sort Me\Pic911\459_Pic911_E12_CO_S3_100ng.raw	R:\Sort Me\Pic911\460_Pic911_F1_CO_P2_100ng.raw	R:\Sort Me\Pic911\461_Pic911_F2_TR_LF3_100ng.raw
A0A9D5AT22	A0A9D5AT22	A0A9D5AT22_PEA	KIW84_046335	Hyaluronan/mRNA-binding protein domain-containing protein	1	AAAAAAAAPK	AAAAAAAAPK	2	AAAAAAAAPK2					4970210			5757770	1064610		2180110	4687220			3344980			2032890	1800730		2230310	1928160	2872100		1381700	629920			2783130		701059				3812800		1622220	1406730
A0A9D4WCB5	A0A9D4WCB5	A0A9D4WCB5_PEA	KIW84_063840	AT-hook motif nuclear-localized protein	1	AAAAAAAASAAAASPAAATSFSSLNLNK	AAAAAAAASAAAASPAAATSFSSLNLNK	3	AAAAAAAASAAAASPAAATSFSSLNLNK3		86380.1	73953.2		131856	116379	63006.7	125839							52708
A0A9D4WGF9	A0A9D4WGF9	A0A9D4WGF9_PEA	KIW84_065224	Eukaryotic translation initiation factor 5B	1	AAAAAAGSATAIETAEVK	AAAAAAGSATAIETAEVK	2	AAAAAAGSATAIETAEVK2	29826.6	97419	72729.8	76017.5	149755	96388.7	35365.1	156680	31961.7	43509	72411.3	171389	34451.8	28885.2	109290	53590.2	41758.9		80736.7		85749.4	52918.4	71951.3		72422.4	64837.7		44239.7	137994	68902.5	30618.8	60631.3			129744	65125.9		67223.1
A0A9D4YNB8	A0A9D4YNB8	A0A9D4YNB8_PEA	KIW84_025176	Agenet domain-containing protein	1	AAAAAANVASNAAFQAK	AAAAAANVASNAAFQAK	2	AAAAAANVASNAAFQAK2	34376.7	73984.2	35479.5	40845.4	81980	59972.4	45677.8	95532.7	19839.6	41309	41212.3	110446			56142.3	23800.9			123624		122254	76705.1	62777						69618.3	34058.6		85946.9			48199.2		50780.3	37662.7
A0A9D5AQB4	A0A9D5AQB4	A0A9D5AQB4_PEA	KIW84_042225	Agenet domain-containing protein	1	AAAAAASVASNAALQAK	AAAAAASVASNAALQAK	2	AAAAAASVASNAALQAK2	45311.7	82527.5	63174.7	69988.5	120616	151246	67898.8	106664		77065.4	86987.1	126275			103372	79664							84195.4	62376.9					129388	105684					129269		96146		32238.7
A0A9D5AAS6	A0A9D5AAS6	A0A9D5AAS6_PEA	KIW84_066203	Tubulin-specific chaperone D C-terminal domain-containing protein	1	AAAAAFQENVGR	AAAAAFQENVGR	2	AAAAAFQENVGR2	352450	724901	527067	524796	671427	799877	481451	847479	232568	613503		587368	302344		492325	806350			813190	364388	856544	816196	386345	247840	660863	331437		684828	773641	739393	362749	2102740		932781	616894	606623	538578	758970
D5MAI0	A0A9D5BIL2;D5MAI0	D5MAI0_PEA	psbC	Photosystem II CP43 reaction center protein	0	AAAAGFEK	AAAAGFEK	2	AAAAGFEK2	14506200	26927200	6393550	23227000	14162400	29429100	4634280	15898500	21497100	41939500	65776600	12654500	52694700	3491610	14628600	43567700	1922040	43664900	93364000	23226200	79288900	38426200	15586800	24612900	41120100	68275700	5213360	68499700	43330500	41510200	35473900	55859000	12954900	46519700	24136000	69707200	61139700	43860000	5488970
D5MAI0	D5MAI0	D5MAI0_PEA	psbC	Photosystem II CP43 reaction center protein	1	AAAAGFEKGIDR	AAAAGFEKGIDR	3	AAAAGFEKGIDR3									55963.9		215161					176259		107628	359679		307158	173435		67739.9	178509	209227		196508	199397	187100	145932	234484				195880	341168	233791
A0A9D4YCE0	A0A9D4YCE0	A0A9D4YCE0_PEA	KIW84_021041	40S ribosomal protein S4	1	AAAAQQAIAA	AAAAQQAIAA	2	AAAAQQAIAA2	444956	637981	644653	417758	633119	857471	494033	668002	111924	419370		526877	264221	183781	449953	289099	242925		430510	276268	306000		441321	194341	154642	254134	329021	428828	333938	518495	171710	448954	520458	535282	488743	426049	319545	230823	466154
A0A9D5BD25	A0A9D5BD25	A0A9D5BD25_PEA	KIW84_024780	40S ribosomal protein S4	1	AAAAQQAVAA	AAAAQQAVAA	2	AAAAQQAVAA2	691682	995219	1107400	698154	960427	1456340	879219	1081670	112180	569128	163015	761269	396005	286870	718558	481673	260565	167442	525835	388910	422891	192350	657850	276252	195064	381333	526618	507469	524363	747775	275363	438072	756710	691341	832784	691885	425501	365369	736261
A0A9D5AAS6	A0A9D5AAS6	A0A9D5AAS6_PEA	KIW84_066203	Tubulin-specific chaperone D C-terminal domain-containing protein	1	AAAASVLYR	AAAASVLYR	2	AAAASVLYR2	247491	532541	417329	359090	583860	516068	400870	693175	96102.5	436560		561605	166828		380081	342645			511210	93745.6	328822	189883	257164	114608	145550	182895		404893	330552	410231	97220.6	333918		460410	479432	325353		204466
A0A9D5AD41	A0A9D4W243;A0A9D5AD41	A0A9D5AD41_PEA	KIW84_050941	Lunapark domain-containing protein	0	AAAATVLASK	AAAATVLASK	2	AAAATVLASK2	240540	354785		323564	312657			339580	164096	464954		282083			234354	416584					596314	412493		182679	270408			469422			218066	651163		469151				326553
A0A9D5AGF0	A0A9D5AGF0	A0A9D5AGF0_PEA	KIW84_051742	DEK-C domain-containing protein	1	AAADEEVDALTEVDESK	AAADEEVDALTEVDESK	2	AAADEEVDALTEVDESK2	90449.3	537913	376739	309378	822508	517032	548246	1038490	47149.6	251554	356152	606559		83487.2	528700	262054	164034	340059	292824	165802	307607	342489	388845	96964.7	321520				548175	356607	132561	568934	282931		339390		254199	266152	308080
A0A9D5AGZ2	A0A9D5ASH3;A0A9D5AGZ2	A0A9D5AGZ2_PEA	KIW84_054049	Myb-like domain-containing protein	0	AAADLTGR	AAADLTGR	2	AAADLTGR2	962186	1578950	1457490	1243820	1510040	2608720	1449060	1985180	451387	1494450	863465	1568940	974878		1790650	1334830			1803450	911926	1140580	852352	1539420	595572		745749		1359230		1238830	823671	975044		1491800	1950550	1058240	853165	640105	1513460
A0A9D4VV22	A0A9D4VV22	A0A9D4VV22_PEA	KIW84_075905	Oxysterol-binding protein- protein 3C (Fragment)	1	AAADNSGSVVDDVDVK	AAADNSGSVVDDVDVK	2	AAADNSGSVVDDVDVK2	275661	415686	420432	350183	462115	451043	373676	515546	124512	360583	182444	476991	198719	136249	407356	343042	152006	216166	562865	230536	497954	199652	302434	137114	235709	267403	210845	363818	404930	380816	163655	563504	396312	434375	408875	310782	274165	277897	356931
A0A9D4W2L9	A0A9D4W2L9	A0A9D4W2L9_PEA	KIW84_061046	glutamate synthase (NADH)	1	AAADVDEKDDDEAQAVEK	AAADVDEKDDDEAQAVEK	3	AAADVDEKDDDEAQAVEK3	131909	230675	227777	174709	298921	347248	295890	395750	37976.9	248360		244085	114453	120817	303834	165846		71093.7	114820	144257	88544.8	89313.1	231946	51532.2	112338			292167	154700	333585	50677	499698	248760	526843	404136	302922	80715.7	82409.8	216875
A0A9D4WWZ7	A0A9D4WWZ7	A0A9D4WWZ7_PEA	KIW84_055036	Uncharacterized protein	1	AAAEALSSLALHSSSLITDK	AAAEALSSLALHSSSLITDK	3	AAAEALSSLALHSSSLITDK3			177361		200728		155124	189901																						142986				294588
A0A9D4ZSG3	A0A9D4ZSG3	A0A9D4ZSG3_PEA	KIW84_070612	DExH-box ATP-dependent RNA helicase DExH10	1	AAAEAVGEVDLEKK	AAAEAVGEVDLEKK	2	AAAEAVGEVDLEKK2		240835	275385	172603	212863	343542	240498	323872				201293			303956																				434456
A0A9D4ZSG3	A0A9D4ZSG3	A0A9D4ZSG3_PEA	KIW84_070612	DExH-box ATP-dependent RNA helicase DExH10	1	AAAEAVGEVDLEKK	AAAEAVGEVDLEKK	3	AAAEAVGEVDLEKK3	195239	385026	320004	276892	380085		329273	416214				390124	137315		386679								233526												292524
A0A9D4W523	A0A9D4W523	A0A9D4W523_PEA	KIW84_061756	NAD-dependent epimerase/dehydratase domain-containing protein (Fragment)	1	AAAEEAVLR	AAAEEAVLR	2	AAAEEAVLR2	1628140	3190590	1239340	2640980	3423690	2954520	1195300	4039610	1205770	3449650	1230130	2968510	1792440	412019	2473120	3590760		1055020	3637340	1422520	2895670	2140190	2016990	1434860	1934200	2249330		3517370	3075360	2539620	1623920	3803480	944657	3194820	2892100	1991640	1161680	2659770	1382630
A0A9D5BJ78	A0A9D5BFW4;A0A9D4XD50;A0A9D4XBF5;A0A9D5BJ78	A0A9D5BJ78_PEA	KIW84_013134	RNA helicase	0	AAAEELLNNSGLTAVELLAK	AAAEELLNNSGLTAVELLAK	3	AAAEELLNNSGLTAVELLAK3					95554.1			153515				65006.9
A0A9D4ZZL0	A0A9D4ZZL0	A0A9D4ZZL0_PEA	KIW84_073848	methionine--tRNA ligase	1	AAAEPDISITR	AAAEPDISITR	2	AAAEPDISITR2	1682660	3153890	2596130	2406120	3722180	3435150	2609260	4015820	632823	2347570	688085	3238880	1344370	454218	3568590	2309700		552401	2106790	1014030	1599720	1182030	2300800	909060	1254860	1328230	530004	2311440	2164440	2506290	734652	2303260	1028730	2872080	3460000	1821620	814433	1177890	1011180
A0A9D4X6I0	A0A9D4X6I0	A0A9D4X6I0_PEA	KIW84_040834	methionine--tRNA ligase	1	AAAEQDITITR	AAAEQDITITR	2	AAAEQDITITR2	521249	937141	846259	723542	1190340	1118850	877165	1349530	206532	636829	208162	1053490	422487	154487	1100680	673660	159171	150731	822535	313547	492805	284200	752176	318925	330992	400044	222184	667184	695607	724159	232895	794859	271665	1473850	1041860	537293	246580	429799	292742
A0A9D4Y5J2	A0A9D4WFS6;A0A9D4Y5J2	A0A9D4Y5J2_PEA	KIW84_020607	ARM repeat superfamily protein	0	AAAFGFSK	AAAFGFSK	2	AAAFGFSK2	155215	285192	274683	221413	333984	286883	249138	305621	63021.5	156967		267520	93385.4		303666	91718.6			245392		82338		248005	85891.9	80206.8	129367			138595	180159				171241	268226	131800		101410
A0A9D4ZZJ6	A0A9D4ZZJ6	A0A9D4ZZJ6_PEA	KIW84_073811	Carbohydrate kinase PfkB domain-containing protein	1	AAAGGSLSNTLVALAR	AAAGGSLSNTLVALAR	2	AAAGGSLSNTLVALAR2	49918.1				184952										212381
A0A9D4X5L5	A0A9D4X5L5;A0A9D5A3C4	A0A9D4X5L5_PEA	KIW84_040240	NADP-dependent glyceraldehyde-3-phosphate dehydrogenase	0	AAAILKEHK	AAAILKEHK	2	AAAILKEHK2											86055.3			189378	68002.7		369107			59103.8						118547	394725								114974
A0A9D4VNC6	A0A9D4VNC6	A0A9D4VNC6_PEA	KIW84_073343	14 kDa zinc-binding protein	1	AAAINADSGAPTIFDK	AAAINADSGAPTIFDK	2	AAAINADSGAPTIFDK2	1285410	2135770	2693540	1815500	2792080	3417990	2784200	2761040	649367	1559090	2073810	2266860	1893780	1900960	3242480	1984300	1609720	1858470	3614190	2424510	3650370	2408800	2296840	1071080	1189660	1001050	2705690	1700320	2076870	3404140	818475	4991840	4058030	3255770	2845930	2641860	1818760	1358670	3396620
A0A9D4WGW5	A0A9D4WGW5	A0A9D4WGW5_PEA	KIW84_065485	Alpha/beta hydrolase fold-3 domain-containing protein	1	AAAIVDEIKPISIK	AAAIVDEIKPISIK	2	AAAIVDEIKPISIK2	213167	444544	368608	419641	453683	539425	405980	591649	176844	502149	310394	406609	296368	212037	400827	443306	257096	225362	581020	270702	577050	460990	291609	221557	413193	357329	357349	550346	558512	716078	202481	714636	357487	697887	443630	497950	381907	376174	363347
A0A9D4WGW5	A0A9D4WGW5	A0A9D4WGW5_PEA	KIW84_065485	Alpha/beta hydrolase fold-3 domain-containing protein	1	AAAIVDEIKPISIK	AAAIVDEIKPISIK	3	AAAIVDEIKPISIK3	712983	1235500	949677	1105370	1317450	1091090	997702	1515100	664079	1230950	493103	1201110	906227	416130	1108310	758332	385368	361554	1307350	478103	1416810	1033700	821979	631385	1146090	836950	532409	1238670	1371400	1516110	469464	942159	362850	1091360	1092200	945410	669718	916270	366722
A0A9D4YJB6	A0A9D4YJB6	A0A9D4YJB6_PEA	KIW84_025017	RING-type E3 ubiquitin transferase	1	AAALAAILAAR	AAALAAILAAR	2	AAALAAILAAR2	122597	283622	370651		247152	473980	347388	247196				207232			209473								185162												205515
A0A9D4W8F6	A0A9D4W8F6	A0A9D4W8F6_PEA	KIW84_062812	Villin-2	1	AAALAALSSVLTAEK	AAALAALSSVLTAEK	2	AAALAALSSVLTAEK2	41614	186452	159794	103263	243023	220453	158623	265710	59011.3	122091	72865.9	219431	33158.3		145293	84175.5		51820.9	87899.7	51458.1	102535	90088.9	168825	43799	115345	56304.2	49617.4	67704.9	131129	98970.5	72490.5	167421		97623.3	127849	62280.3	75998.7	93212.7
A0A9D4W8F6	A0A9D4W8F6	A0A9D4W8F6_PEA	KIW84_062812	Villin-2	1	AAALAALSSVLTAEK	AAALAALSSVLTAEK	3	AAALAALSSVLTAEK3		56610.6	50720.7	27737.8	58924.5	68526.5	50493.8	63395.5	56480.8	63603.4		53593.5	24991.7		29666.2	68358.3			65432.8		40671.1	35953.2	26332.3	16566.1	115548	57631.1		47849.7	52593.2	31290.6	31355.5	88321.7		34112.1	33007.4			68492.8
A0A9D5AXP6	A0A9D5AXP6	A0A9D5AXP6_PEA	KIW84_045811	Acetyltransferase component of pyruvate dehydrogenase complex	1	AAALALRK	AAALALRK	2	AAALALRK2						60911.1			27740.4													96175.1			59654.6						53301.8	100996						63869.4
A0A9D5BK77	A0A9D5BK77	A0A9D5BK77_PEA	KIW84_013494	3,4-dihydroxy-2-butanone kinase	1	AAALAVNDKYK	AAALAVNDKYK	2	AAALAVNDKYK2	215403	294866	487565	255100		740391		657932	74657.9	290011	241966	456590	172046	75659.4		297267	51157.9		306866		270953	196795	424095	96547.8	121111	160807	94848.8	259719		319673	99483	319818	199706	333805	668240	199701	169976	138986	192350
A0A9D5BK77	A0A9D5BK77	A0A9D5BK77_PEA	KIW84_013494	3,4-dihydroxy-2-butanone kinase	1	AAALAVNDKYK	AAALAVNDKYK	3	AAALAVNDKYK3		87400.5	68027.3	132890	145399	159437	116120	238226		198133			54616.6		147109	140794			140216		118502	73502.5						92378.1	132373	126075		93693.9	64119.5	169274
A0A9D5AAS6	A0A9D5AAS6	A0A9D5AAS6_PEA	KIW84_066203	Tubulin-specific chaperone D C-terminal domain-containing protein	1	AAALDGLER	AAALDGLER	2	AAALDGLER2	307171	538039	388916	362030	488622	488781	356941	614546		411441		531914	205485		460633	308599			377320		251993	156745	427054	243458	166316	279445		404202	288731	426520	170542	248592		603808	451279	316516		288612
A0A9D4W2G3	A0A9D4W2G3	A0A9D4W2G3_PEA	KIW84_060815	Transcription factor	1	AAALEGQQASVVTDYILK	AAALEGQQASVVTDYILK	2	AAALEGQQASVVTDYILK2									15454	90614.5						120841								24899.5	74303.5	64318.3		155334	161379	162876	34110.9			212291		243009		119117
A0A9D5BDN6	A0A9D5BDN6	A0A9D5BDN6_PEA	KIW84_025546	Accessory factor associated with RNA polymerase II	1	AAALEVWDRLEEFVR	AAALEVWDRLEEFVR	3	AAALEVWDRLEEFVR3																			147676		132558													227546					204681
A0A9D4W9Q7	A0A9D4W9Q7	A0A9D4W9Q7_PEA	KIW84_063311	Uncharacterized protein (Fragment)	1	AAALLQLDK	AAALLQLDK	2	AAALLQLDK2		250364			392815	358603	295299	414185	88079.7	223057		378501	124719		265553	146401		183524	252961	118044	196885	204775	222451	119175	162431				206573	234785	102494	355159	263023	296208	258395	160806	141994	151528	210133
A0A9D4W9Q7	A0A9D4W9Q7	A0A9D4W9Q7_PEA	KIW84_063311	Uncharacterized protein (Fragment)	1	AAALLQLDKLNK	AAALLQLDKLNK	3	AAALLQLDKLNK3	192880	234552	245233	224393	379438	357961	240265	417822	57978.3	246718	113582	363635	154706	22120.7	328676	200874		99389.4	165978	115334	156320	130315	228585	106544	78637.8	91385.4	41613.1	189270	237804	192809	67883.8	207758	69452.1	214186	287077	178541	66019.8	120201	98952.1
A0A9D4WKT7	A0A9D4XXF7;A0A9D4WKT7	A0A9D4WKT7_PEA	KIW84_050286	Glyceraldehyde 3-phosphate dehydrogenase NAD(P) binding domain-containing protein	0	AAALNIVPTSTGAAK	AAALNIVPTSTGAAK	2	AAALNIVPTSTGAAK2	213575000	203355000	321864000	253986000	156534000	529383000	338428000	142791000	117809	752173000	620408	96736300	691813000	696336	167976000	1014450000	1001810	887170	984785000	1152130000	813768000	408912	186552000	233022	594519000	507426000	939486	594119	553019000	460790	361114000	1338350	3172970000	1112230	277988000	484444	565916	501549000	1299070
A0A9D4WKT7	A0A9D4XXF7;A0A9D4WKT7	A0A9D4WKT7_PEA	KIW84_050286	Glyceraldehyde 3-phosphate dehydrogenase NAD(P) binding domain-containing protein	0	AAALNIVPTSTGAAK	AAALNIVPTSTGAAK	3	AAALNIVPTSTGAAK3	2402700	1990960	3150090	2453950	1572610	4865740	3007970	1355010	2633570	7213750	13969100	900906	7234470	17867000	1613010	8448320	25586100	17877900	9074440	10345700	7923450	6817870	1613030	3969360	5443370	4632580	20635400	7257360	5184160	8796580	2078270	17216700	27322200	7769400	1952070	6326700	7929870	3473140	19373200
A0A9D4XXF7	A0A9D4XXF7	A0A9D4XXF7_PEA	KIW84_033057	Glyceraldehyde-3-phosphate dehydrogenase	1	AAALNIVPTSTGAAKAVALVLPTLK	AAALNIVPTSTGAAKAVALVLPTLK	3	AAALNIVPTSTGAAKAVALVLPTLK3		58002.9	94309		64688	250578	102268	103461		58454.2	1103480		56346.2	36703.1		468556	511677	846958	975227	454071	756031	483221	105544	63314.5	441896	240360	630760	445132	329706	620745	234667	1801480	2394200	583755	94077.5	1067890	1378540	748269	2357280
A0A9D4WKT7	A0A9D4WKT7	A0A9D4WKT7_PEA	KIW84_050286	Glyceraldehyde 3-phosphate dehydrogenase NAD(P) binding domain-containing protein	1	AAALNIVPTSTGAAKAVSLVLPQLK	AAALNIVPTSTGAAKAVSLVLPQLK	3	AAALNIVPTSTGAAKAVSLVLPQLK3			49598.8			154654					433720		33025.5			314267	285732	391474	630707	229612	557239	326132	61786.2	33071	197659	133179	350324	315910	295107	314209	134137	1518310	1421650	478239	74442.2	619544	659048	318051	1725680
A0A9D5ARF5	A0A9D5ARF5	A0A9D5ARF5_PEA	KIW84_045206	Remorin	1	AAALPPPPAAEETK	AAALPPPPAAEETK	2	AAALPPPPAAEETK2	960007	1923110	746607	2037230	1938500	543856	737230	2122680	3813720	3523740	4144480	1640570	1517710	254069	1670800	3645070	246793	3808050	6678680	524662	7846880	6942590	1104570	1048010	7283260	6264970	251092	3387320	10026000	4582550	5389420	12025200	792820	3831250	1827420	2957630	3030700	7531540	752923
A0A9D4VYR4	A0A9D4VYR4	A0A9D4VYR4_PEA	KIW84_060121	RNA helicase	1	AAALQSALIK	AAALQSALIK	2	AAALQSALIK2	303471	534287	354227	389105	543162	559765	326340	658639				631048			491665	238476			222766		199170		368910		101346				230323	192682				270621	476960			184849
A0A9D5A099	A0A9D5A099	A0A9D5A099_PEA	KIW84_074285	Adenylyl cyclase-associated protein	1	AAALTEGR	AAALTEGR	2	AAALTEGR2	2936410	4958300	3765000	3912980	3534060	4202860	3335610	3964790	3300840	8421060	4077380	3252420	4242180	2413860	2904390	7737530	2280270	3729270	6273040	3819350	6433340	5844250	1401760	1982880	5124120	4876240	2455140	5226170	6187220	6079840	2984200	9230530	4173820	4953430	2818960	3915530	2856170	4872920	4627390
A0A9D4VS79	A0A9D4VS79	A0A9D4VS79_PEA	KIW84_074385	NF-kappa-B inhibitor-like protein 2	1	AAALVQVYR	AAALVQVYR	2	AAALVQVYR2	274532	476469	360686	396208	401017	1332510	293085	407656	124716	822171		315148	349081	106163	416549	806592				473774			464008	372761	162952	216554					108324		481217		666161			208342	512669
A0A9D4W9Q7	A0A9D4W9Q7	A0A9D4W9Q7_PEA	KIW84_063311	Uncharacterized protein (Fragment)	1	AAALYTQAIK	AAALYTQAIK	2	AAALYTQAIK2	617311	852613	843346	576461	1259440	1002300	909804	1489140	280589	859954	602405	1095380	556071	147853	1068290	903822	134746	547905	955590	450267	786688	659205	833387	389437	647167	490983	197291	889579	921529	905032	311329	1143830	595048	1097970	1092220	698020	522493	501380	663616
A0A9D4W9Q7	A0A9D4W9Q7	A0A9D4W9Q7_PEA	KIW84_063311	Uncharacterized protein (Fragment)	1	AAALYTQAIKK	AAALYTQAIKK	3	AAALYTQAIKK3	17428.8				54979.2	28940				26941.1		51021.9			45688.2																				42147.8
A0A9D4YGI6	A0A9D4YGI6	A0A9D4YGI6_PEA	KIW84_024301	Uncharacterized protein	1	AAANFGLLPVDPLFR	AAANFGLLPVDPLFR	2	AAANFGLLPVDPLFR2									19733.7	204615			87190.3			476907									49884.7	97125.2		646977		541224				930201
A0A9D4XIS7	A0A9D4XIS7	A0A9D4XIS7_PEA	KIW84_044850	beta-galactosidase	1	AAANVSVYEK	AAANVSVYEK	2	AAANVSVYEK2	317252	369849	489061	341261	569928	482418	457049	604519	285534	513104	1740100	556469	381306	737632	628680	541143	1028630	1536270	954461	476928	904747	933212	451301	265385	680217	526543	945686	545886	667015	531293	355579	1883550	1117710	691977	676694	519173	771538	560216	1118710
A0A9D4YMH2	A0A9D4YMH2	A0A9D4YMH2_PEA	KIW84_011028	C2H2-type domain-containing protein	1	AAAPEEEVPVLLEK	AAAPEEEVPVLLEK	2	AAAPEEEVPVLLEK2	271177	548126	471530	367454	743841	498751	453949	809222	155996	302989		633908	207184		504564				515676		427235	339696	464917	198194	322929	515991			464021	398957	156892			643534	614241	385985		286726
A0A9D4YLF4	A0A9D4YLF4	A0A9D4YLF4_PEA	KIW84_011030	Nudix hydrolase 20 (Fragment)	1	AAAPYFGIK	AAAPYFGIK	2	AAAPYFGIK2	607246	778093	978508	732137	598152	1316420	905605	644050	303355	1053450	513863	484864	1041860	1772750	549503	1335280	2377190	455968	1044160	1371900	881318	499366	455363	620410	667787	653575	2414010	1424140	920433	1734490	451558	1636320	2658410	1901930	641801	1486880	852430	652995	2783080
A0A9D5AKK8	A0A9D5ALE8;A0A9D5AKK8	A0A9D5AKK8_PEA	KIW84_054811	C2 domain-containing protein	0	AAAQDLETSESLAR	AAAQDLETSESLAR	2	AAAQDLETSESLAR2	618715	1224510	1246560	1230630	1481940	1206610	1412560	1819830	310255	907987	915683	1274970	588145	313365	1688760	1070200	282558	711933	1099080	521207	879932	739238	997030	385325	709056	738086	457897	1050780	1336080	1828860	445418	1936270	649379	1655860	1604040	1566560	1005820	648913	912955
A0A9D4XKY8	A0A9D4XKY8	A0A9D4XKY8_PEA	KIW84_045662	Suppressor of actin mutation	1	AAAQSQELIR	AAAQSQELIR	2	AAAQSQELIR2											31412.5								119458		110353	67476.3						40064.5	37559.1		22609.9							35398.8
A0A9D5ARC7	A0A9D5ARC7	A0A9D5ARC7_PEA	KIW84_045153	SRP54-type proteins GTP-binding domain-containing protein	1	AAASDQLEIWAER	AAASDQLEIWAER	2	AAASDQLEIWAER2		148055	163268	54562.9	132406	291442	185343	177769		142553	282030				61065.6	157428		257923	467571	197916	367554	284715	118291	41616.3				295291	346484	421986	76860.1	700814	400809	407684	93536.3	233922	381453	133722	320022
A0A9D5AND9	A0A9D5AND9	A0A9D5AND9_PEA	KIW84_040704	Conserved oligomeric Golgi complex subunit 3	1	AAASELKPLLEEIESR	AAASELKPLLEEIESR	3	AAASELKPLLEEIESR3		525359	282890	340767	582554	577978	364850	393684		536606	74750.3	448221	152086		297213	413771			728424	165661	408353	294277	250703	199264	358102	364219		698828	393359	362049	244953	561070		613139	299085	473216	167287	496321
A0A9D4YM29	A0A9D4YM29	A0A9D4YM29_PEA	KIW84_024637	ATP-dependent DNA helicase ddm1	1	AAASINNLVIQLR	AAASINNLVIQLR	2	AAASINNLVIQLR2					125108		125322	140122				163696			41928.2								61954.6												58568.6
A0A9D4VZM2	A0A9D4VZM2	A0A9D4VZM2_PEA	KIW84_077021	Post-illumination chlorophyll fluorescence increase	1	AAASVATSPTEETQEYK	AAASVATSPTEETQEYK	2	AAASVATSPTEETQEYK2			12161.9			8232.03	21537.9			18126.8	22448.3		18786.9	67949.5		30588.6	80336.1	9899.3		79457.9				12308.7			32433.2			16347.2		50017.7	163832	64683.3					133217
A0A9D4VGR1	A0A9D4VGR1	A0A9D4VGR1_PEA	KIW84_070834	BTB domain-containing protein	1	AAATDLQDVSQIAR	AAATDLQDVSQIAR	2	AAATDLQDVSQIAR2	51140.6	93149.4	110631	74917.7	160661	180203	85594.1	283414		78859.4		193598			93424.9								102519												127842
A0A1U9X3Y5	A0A1U9X3Y5	A0A1U9X3Y5_PEA	CKX7	cytokinin dehydrogenase	1	AAATTTNLTVAAR	AAATTTNLTVAAR	2	AAATTTNLTVAAR2			112576		135979	159407	65885.9	68990.3			64103.3			23363.4	175258			103301					120628												144557				138358
A0A9D4W7F2	A0A9D4W7F2	A0A9D4W7F2_PEA	KIW84_063021	Uncharacterized protein	1	AAAVAAEEISR	AAAVAAEEISR	2	AAAVAAEEISR2	762028	1248740	896373	1112130	1614910	1270950	990310	2020530	830126	1544360	1598060	1734840	577642	313118	1521710	1289700	245073	1548800	1801390	402985	1696020	1724640	979241	422621	1617150	1279380	260076	1206190	2370640	1341870	1089630	2217080	706805	1306810	1266890	847841	804733	1386100	750880
A0A9D4XV13	A0A9D4XV13	A0A9D4XV13_PEA	KIW84_032499	Villin-2	1	AAAVAALSNVLTAEK	AAAVAALSNVLTAEK	2	AAAVAALSNVLTAEK2	1146340	2438430	1070150	1585620	2635360	1363440	975147	2727090	1443100	2675670	643362	2425110	1143280		1184250	1410880		834954	2828070	523489	2612830	1855520	1005710	901592	2510900	2394570	225900	1680010	3329980	2229460	1945880	3002040	553863	2143290	1070950	1276810	850434	2306180	443005
A0A9D4XV13	A0A9D4XV13	A0A9D4XV13_PEA	KIW84_032499	Villin-2	1	AAAVAALSNVLTAEK	AAAVAALSNVLTAEK	3	AAAVAALSNVLTAEK3	50790.6	209496	47396.8	191971	180519	206239	52458.9	153273	313024	268457		174800	394455		106524	231216		167301	1210970	109089	1142000	663946	49035.4	221155	432783	427515		257898	554443	345181	366191	524650		416182	92503.3	615836		568648
A0A9D4XV13	A0A9D4XV13	A0A9D4XV13_PEA	KIW84_032499	Villin-2	1	AAAVAALSNVLTAEKK	AAAVAALSNVLTAEKK	2	AAAVAALSNVLTAEKK2	62396.5	131684		89196.7	181427	129057		158780	72450.7	148655		122721	50962		73071.1	107303			196863		208926	136307			144488	149018		154482	220891	159506	119795			215536		93659.3		82209
A0A9D4XV13	A0A9D4XV13	A0A9D4XV13_PEA	KIW84_032499	Villin-2	1	AAAVAALSNVLTAEKK	AAAVAALSNVLTAEKK	3	AAAVAALSNVLTAEKK3	245170	378109	166951	344755	514410	264643	194105	628024	335412	652756	114120	517111	239555		261763	312401		208617	535207		605307	441828	169835	175037	519597	522207		353698	824598	563437	331314	613361		489145	197663	294107	44287.1	462763
A0A9D5B7H6;A0A9D5BC51	A0A9D5BC51;A0A9D5B7H6	A0A9D5B7H6_PEA;A0A9D5BC51_PEA	KIW84_024253;KIW84_024254	Protein root UVB sensitive 1	0	AAAVEIESR	AAAVEIESR	2	AAAVEIESR2	440972	727923	507450	570001	703018	750230	380032	765388	207624	800845		711198	493646	163721	601833	761628			934900	272995		446487	507828	296730	362973	562477		798965	714419	655588	267870	807254		811456	676795	453810	315988	424286
A0A9D4W3A2	A0A9D4W3A2	A0A9D4W3A2_PEA	KIW84_061051	La protein 1	1	AAAVLSEK	AAAVLSEK	2	AAAVLSEK2	936700	2054340	1405300	1452420	1865840	1823090	1339340	2709530		569864		2016870	343019		1999980							451861	976679	258712						719947		615404		717821	1297540
A0A9D5A4B0	A0A9D5A4B0	A0A9D5A4B0_PEA	KIW84_060767	Protein MEMO1	1	AAAYAFGNIDPSNIK	AAAYAFGNIDPSNIK	2	AAAYAFGNIDPSNIK2	555117	1302120	1441680	698077	1526670	1452100	1706230	1635170	317514	929370	427131	1318390	517276	489306	889481	939475	706298	1045430	1510470	685952	1468860	1151210	1136570	380730	790062	585038	615317	1275650	1306870	1158390	397485	1853240	1570510	1363360	1072940	1020880	903872	767737	1041060
A0A9D5A4B0	A0A9D5A4B0	A0A9D5A4B0_PEA	KIW84_060767	Protein MEMO1	1	AAAYAFGNIDPSNIKR	AAAYAFGNIDPSNIKR	3	AAAYAFGNIDPSNIKR3	675462	948597	954216	952899	989328	942894	804834	1074660	229920	906821	508090	1028260	711782	588895	1188560	1015560	1536900	432452	786222	948377	618687	519257	921938	542362	525807	1570450	782091	1038610	916705	1159280	301218	1013790	583765	2608850	1342610	1017690	409636	436341	640179
A0A9D4YFC4	A0A9D4YFC4	A0A9D4YFC4_PEA	KIW84_023997	(ABC) transporter	1	AAAYPIFK	AAAYPIFK	2	AAAYPIFK2	76742	183742	211306	197434	102926	446192	214300		58778.3	260732	182350				176352	249269		173282		189876		117772	221780		147411	170844		256898	275871		53956				371926		187867	151653
A0A9D4W4Q5	A0A9D4W4Q5	A0A9D4W4Q5_PEA	KIW84_061176	Uncharacterized protein	1	AAAYTQINK	AAAYTQINK	2	AAAYTQINK2	188886	298406	296882	195801	339146	275822	258931	401168	158279	277914	226967	256652	122789	160683	282839	270045	155926	238384	360286	119361	343622	282767	172068	91545	290744	226439	150011	263131	350260	295800	185918	532540	292380	435936	244830	219571	186622	255787	345503
A0A9D4WGN5	A0A9D4WGN5	A0A9D4WGN5_PEA	KIW84_050147	histidinol-phosphatase	1	AADAAGDVIR	AADAAGDVIR	2	AADAAGDVIR2	908191	1324640	1615780	1174110	1356150	1925330	1685790	1508300	624343	1433020	2693910	1236480	1244810	2565790	1482760	1537440	3324440	2882130	1701290	1703750	1618240	1614390	1083630	743677	1451180	1169460	3064730	1359120	1310250	1871570	783845	3798090	3891830	1971770	1480200	1672480	1808510	1132760	3935400
A0A9D4WGN5	A0A9D4WGN5	A0A9D4WGN5_PEA	KIW84_050147	histidinol-phosphatase	1	AADAAGDVIRK	AADAAGDVIRK	2	AADAAGDVIRK2											73322.5			59447.6	45273.9		82322.4										64613.5						95533.9		57010.2
A0A9D4ZZL5	A0A9D4ZZL5	A0A9D4ZZL5_PEA	KIW84_073859	Uncharacterized protein	1	AADAEDVLQAEPK	AADAEDVLQAEPK	2	AADAEDVLQAEPK2		183423		120797	264511		90254.5	315350				259829			199743																				190672
A0A9D4WG64	A0A9D4WG64	A0A9D4WG64_PEA	KIW84_065825	TIP41-like protein	1	AADAEIFVDGGR	AADAEIFVDGGR	2	AADAEIFVDGGR2	213119	498562	542265	391080	466417	739590	470252	598020	132727	428012	438380	455704	193278	119852	390576	695952		401489	763946	248548		393040	335091	186569	214554	194637	215036	506837	863005	738090	128599	994837	555209	906527	516615	664622	452757	313202	460022
A0A9D4WG64	A0A9D4WG64	A0A9D4WG64_PEA	KIW84_065825	TIP41-like protein	1	AADAEIFVDGGRR	AADAEIFVDGGRR	3	AADAEIFVDGGRR3		426154	443684	261275	496435	439043	442196	503579	73073.6	428253		440934				334957		68930.7	245273		229061	179612	191609	92672.8	175680	165410		254726	232046	291240	92373.9	234681	219653	393061	237598			122093
A0A9D5AJQ4	A0A9D5AJQ4	A0A9D5AJQ4_PEA	KIW84_055389	CTLH domain-containing protein	1	AADALNTLR	AADALNTLR	2	AADALNTLR2				108311	203101			177580		128137									182267		159211		108365		70168.1							241472
A0A9D5AEK5	A0A9D5AEK5	A0A9D5AEK5_PEA	KIW84_052172	Transcription elongation factor	1	AADASTSDDSPHEESR	AADASTSDDSPHEESR	3	AADASTSDDSPHEESR3			92634.7		106243		94250	104867				101408			77761.3								89483.3							70149.8					80036.1
A0A9D5BM03	A0A9D5BM03	A0A9D5BM03_PEA	KIW84_014174	Cellulose synthase	1	AADDAEFGELYLFK	AADDAEFGELYLFK	2	AADDAEFGELYLFK2										71634.2						141363			277014						30009.2	60408.8		161953			34795.4			130469				92448.2
A0A9D4W9T5	A0A9D4W9T5	A0A9D4W9T5_PEA	KIW84_063428	Pre-mRNA-processing factor 19	1	AADDEELAPNAK	AADDEELAPNAK	2	AADDEELAPNAK2	591488	991543	824026	832648	1236960	1134690	791746	1531000	165929	680036	275621	1167560	404774	565356	1185170	683553	644854	402717	590971	474658	454860	287313	734948	268556	494461	475613	582515	672772	545572	715905	269593	807571	746652	823732	1111510	575385	330302	450531	1089280
A0A9D4W9T5	A0A9D4W9T5	A0A9D4W9T5_PEA	KIW84_063428	Pre-mRNA-processing factor 19	1	AADDEELAPNAKK	AADDEELAPNAKK	3	AADDEELAPNAKK3	61155.6		60251.9	57369.4		55837.5		86328.4						21251.3	68584.5			73683.6									45984.6								67396.8
A0A9D4ZTJ1	A0A9D4ZTJ1	A0A9D4ZTJ1_PEA	KIW84_071329	Cellulose synthase	1	AADDGAFSELYIFK	AADDGAFSELYIFK	2	AADDGAFSELYIFK2		86410.6				109260		49688.2		80204.7		41593.3				187944									37859.3			161324	82528.6	110815
A0A9D4X9H4	A0A9D4X9H4	A0A9D4X9H4_PEA	KIW84_040721	Brefeldin A-inhibited guanine nucleotide-exchange protein 5	1	AADEGGLQR	AADEGGLQR	2	AADEGGLQR2	631311	1010170	790388	884494	929891	1018390		1176570	419707	1021470		907748			960404			419820	1111640		915156	680034	517736	249533	612482	562718		746749	908946		405391				758190			584879
A0A9D4W1S6;A0A9D4W2L4	A0A9D4W1S6;A0A9D4W2L4	A0A9D4W1S6_PEA;A0A9D4W2L4_PEA	KIW84_061214;KIW84_061483	Zinc finger ZPR1-type domain-containing protein	0	AADELQALQEER	AADELQALQEER	2	AADELQALQEER2	661501	1102650	1126730	920305	1366130	1524380	1080550	1725910	448002	999664	895511	1219100	667089	459389	1130690	1113670	425617	810752	1178400	628155	1181960	1089370	817334	451313	983125	672518	595324	954800	1295020	1219770	592519	2148500	1162130	1269190	1217540	932000	768761	957103	1196830
A0A9D4W1S6;A0A9D4W2L4	A0A9D4W1S6;A0A9D4W2L4	A0A9D4W1S6_PEA;A0A9D4W2L4_PEA	KIW84_061214;KIW84_061483	Zinc finger ZPR1-type domain-containing protein	0	AADELQALQEERR	AADELQALQEERR	3	AADELQALQEERR3	168948	80146.3	138499	208891	86486.9	104730	186810	89475.2		180965		109249			182977	243907	96994.6			104012						140836	114983	268349		245316					217389	185354
A0A9D4W1G2	A0A9D4W1G2	A0A9D4W1G2_PEA	KIW84_060428	peptidylprolyl isomerase	1	AADFVSEDGSFGDDEQK	AADFVSEDGSFGDDEQK	2	AADFVSEDGSFGDDEQK2	16969.1	66223.9	67426	28281.7	88488.5	111162	80013.6	111422	7491.48	48750.3	46394.8	85516.9	23600.3	14454.9	79420.7	54210.6			77883.7	33229.8	49711.5	71870.1	45321.2		33429.5	26077.9	19346.8	47411.1	54228.1	72479.3	19716.7	87405.8	47081.8	73458.2	62925.6	44392.9		33003.4	59112.7
A0A9D4WYH5	A0A9D4WYH5	A0A9D4WYH5_PEA	KIW84_055547	Peptidyl-prolyl cis-trans isomerase	1	AADGLGTCTYVK	AADGLGTC(UniMod:4)TYVK	2	AADGLGTC(UniMod:4)TYVK2			101403		97865		87499.1	109441				108845			84445.8					101260								203475
A0A9D4WYX1	A0A9D4WYX1	A0A9D4WYX1_PEA	KIW84_055849	Methyltransferase	1	AADGLVEGGKR	AADGLVEGGKR	2	AADGLVEGGKR2	281791	363195	246248	307520	242597	301487	205357	308921		326851		235741	159955		146678	316978			56160.8	45552.3			128681	77489				259938	150686	288213		174959		322152	165567	168757			39593.9
A0A9D5A2J6	A0A9D5A2J6	A0A9D5A2J6_PEA	KIW84_061597	Glutathione reductase	1	AADGSLSLK	AADGSLSLK	2	AADGSLSLK2	2731770	3379110	4888630	3246440	3915440	6841200	4915580	4779340	3113690	5350890	19197200	3227610	4479800	11980400	5249250	6561110	16744000	17319800	6815470	7216830	7632360	7922030	3822970	2770650	6694670	4808550	13804300	5961370	6968660	6655180	3614160	18734300	16969200	8203200	5722610	5832300	10559300	4721060	16795900
A0A9D4YDR9	A0A9D5BIC2;A0A9D4YDR9	A0A9D4YDR9_PEA	KIW84_022188	phosphoribosylaminoimidazolesuccinocarboxamide synthase	0	AADHDVPVTPDEIIEK	AADHDVPVTPDEIIEK	2	AADHDVPVTPDEIIEK2			36584.4																											23694.4		86782.6			86624.4
A0A9D4YDR9	A0A9D5BIC2;A0A9D4YDR9	A0A9D4YDR9_PEA	KIW84_022188	phosphoribosylaminoimidazolesuccinocarboxamide synthase	0	AADHDVPVTPDEIIEK	AADHDVPVTPDEIIEK	3	AADHDVPVTPDEIIEK3	401607	536800	768871	475124	910214	744802	821242	1031800	217981	519213	298785	749382	317626	273968	823665	635699	164877	251921	536800	383396	554683	462423	539146	218956	450050	486758	309769	585403	551619	727375	305757	783499	350689	829284	883164	609925	219597	391349	461058
A0A9D4VRD4	A0A9D4VRD4	A0A9D4VRD4_PEA	KIW84_073462	Uncharacterized protein	1	AADHVHSKPDPPAEPGVFSGVAK	AADHVHSKPDPPAEPGVFSGVAK	3	AADHVHSKPDPPAEPGVFSGVAK3					70471.9			33365	69551.8	118556	263818			53866		141474		225931	611234		532028	528524			149656	86872.8		68763.9	177837	79571.8		2222930	201387	171028					87485.7
A0A9D4VRD4	A0A9D4VRD4	A0A9D4VRD4_PEA	KIW84_073462	Uncharacterized protein	1	AADHVHSKPDPPAEPGVFSGVAK	AADHVHSKPDPPAEPGVFSGVAK	4	AADHVHSKPDPPAEPGVFSGVAK4	182024	712670	423567	724764	1092930	224372	596040	598353	731960	1414870	2908830	623572	456250	842430	331312	1809140	935037	2914000	5413460	210560	4875140	4407550	404369	437952	1520390	1022080	626418	1340770	1895860	1254790	129059	15686000	1679500	1791400	401827	909824	1264860	1069760	1313600
A0A9D4XIE0	A0A9D4XIE0	A0A9D4XIE0_PEA	KIW84_044709	EF-hand domain-containing protein	1	AADLEASK	AADLEASK	2	AADLEASK2							252485									374131				880341					341669		975944		480375			761515	459704	807073		439636		238023	863282
A0A9D4VTU5	A0A9D4VTU5	A0A9D4VTU5_PEA	KIW84_075482	Replication factor C subunit 1 (Fragment)	1	AADLITLPGIK	AADLITLPGIK	2	AADLITLPGIK2	456533	921066	445855	595416	1083690	685932	412982	1023980	226346	418272	354230	1395770	198041		827855	237689		336786	643383	198339	434639	360181	608790	156601	326827	327077		403401	522476	374705	193146	518534	250323	455422	693694	450643	477824	343712	195962
Q9T0M9	Q9T0M9	Q9T0M9_PEA	Sus1	Sucrose synthase	1	AADLLVEFFEK	AADLLVEFFEK	2	AADLLVEFFEK2		59970		29603.2	109539	189135		292745	230183	165756	429494	132848	36052.4			1847480	53451.3	614191	3329870	199202	1835590	1101050	108778	38882.8	446469	668934	68247.7	1882950	2001820	1397950	903524	1356400	249304	1509790	84291.2	1784710	1608200	2813280	524596
Q9T0M9	Q9T0M9	Q9T0M9_PEA	Sus1	Sucrose synthase	1	AADLLVEFFEKVK	AADLLVEFFEKVK	3	AADLLVEFFEKVK3																108579										90816.8		106156	120392	64414.5				59373.3		118562		53415
A0A9D5GWM5	A0A9D5GWM5	A0A9D5GWM5_PEA	KIW84_012463	Inactive shikimate kinase like 1, chloroplastic	1	AADLSPELK	AADLSPELK	2	AADLSPELK2	1490390	2250520	3388390	1909660	2563770	4812220	3339390	2699290	902884	2757490	6260530	2087970	2107660	2796740	3767330	2912530	2465810	5968710	2655420	3388380	2584120	2674880	2617600	1368980	2143780	1520680	3094150	2300650	2862560	3871380	928550	5165860	5465400	4182590	3645820	2501000	3438100	1469590	6006570
A0A9D4VT80	A0A9D4VT80	A0A9D4VT80_PEA	KIW84_074587	DNA ligase	1	AADLTISPVYR	AADLTISPVYR	2	AADLTISPVYR2	639644	1204890	1048990	739222	1725960	1278800	1149530	2028400	93046.9	316020		1772630	248690		1531440	385208		140821	498043	179001		171339	844735	177232	188731	195443		354840	368903	509594		374676		772834	1119290	336608		176556
A0A9D4VZ11	A0A9D4VZ11	A0A9D4VZ11_PEA	KIW84_076735	Sulfoquinovosyl transferase sqd2	1	AADLTLVPSAAIAR	AADLTLVPSAAIAR	2	AADLTLVPSAAIAR2	636607	1156510	901716	683413	923333	1538450	847404	993471	617505	1578730	2962220	1166900			936909	1889470		2626250		1124070	1893690	2010510	876132	703559	1894200	1886110		2267670	2261120	1810540	802932	1507050	2384570	2475350	1738490	2299890	3042530		1370160
A0A9D4Y3M5	A0A9D5GVD3;A0A9D4WVE2;A0A9D4YGB3;A0A9D5B233;A0A9D4Y3M5;A0A9D4XFX2;A0A9D5APH5	A0A9D4Y3M5_PEA	KIW84_036069	UDP-glucose 6-dehydrogenase	0	AADLTYWESAAR	AADLTYWESAAR	2	AADLTYWESAAR2	7042770	11145300	6994090	8180830	7354700	9745640	6330080	9301540	3836410	13915600	3255690	3785780	4116990	2465010	5976720	16165300	5780010	4488980	21362100	6290110	15147400	12006700	3614970	2636980	6254480	2897040	2506790	20307900	13939400	18002800	11427200	25548200	8668440	16233100	3630000	10604000	4063630	11417300	13195100
A0A9D4ZY36	A0A9D4ZY36	A0A9D4ZY36_PEA	KIW84_074030	Photosystem II stability/assembly factor	1	AADNIAANLYTVK	AADNIAANLYTVK	2	AADNIAANLYTVK2	1896900	2625770	2972110	2391060	2347780	6170270	3334030	2398920	1925630	4175380	4990630	1842150	3205580	1186070	2934570	5764820	1085120	4401670	7517240	4629630	8346030	4366460	3317290	2564710	3432700	3592340	1749260	5781910	6102130	5791910	2780620	8237620	5136380	8336580	3999700	6447650	7228480	3594830	4292080
A0A9D4ZY36	A0A9D4ZY36	A0A9D4ZY36_PEA	KIW84_074030	Photosystem II stability/assembly factor	1	AADNIAANLYTVK	AADNIAANLYTVK	3	AADNIAANLYTVK3		35474.8		56371.2	38615.6	68948.2	34892.5						67052.7		36763.5	78915			89368		95610.7				45655.4			93229.7	102241		28597.1	95596.4			13463	55800.8	87313.1
A0A9D4W628	A0A9D4W628	A0A9D4W628_PEA	KIW84_062061	GS catalytic domain-containing protein	1	AADNLVYTHETVR	AADNLVYTHETVR	2	AADNLVYTHETVR2	27587.3	53143.8	77311.1	32458.1	52904.7	98930.2	71182.5	80454.1				35579.1	7074.54	16972.4	75109.5					35992.8			54264					31415.1		46688.2				57080.4	79407			16738.7
A0A9D4W628	A0A9D4W628	A0A9D4W628_PEA	KIW84_062061	GS catalytic domain-containing protein	1	AADNLVYTHETVR	AADNLVYTHETVR	3	AADNLVYTHETVR3	214012	367066	562406	257315	597660	767688	570040	702597	74203.9	299750	152205	450146	156306	189923	701887	336497	123159	142111	343502	280619	245566	144516	503601	101688	140682	225847	237276	405672	356478	474365	118789	351275	414315	471738	781898	328787	235889	168128	398396
A0A9D5AY71	A0A9D4WH73;A0A9D5AY71	A0A9D5AY71_PEA	KIW84_046421	Small ribosomal subunit protein eS1	0	AADPFAKK	AADPFAKK	2	AADPFAKK2	1573180	1996400	2085260	1675690	2050650	2524690	1564660	2500360	320441	1714240		2164980	1026580	1227240	2226420	1472620	1041990		835468	1144240	774690	562046	1554350	595771		477564	1338210	1433440	892594	1311120	225923	1146380	1616750	1846620	2596450	1336880	690473	593341	1890250
A0A9D4WMW8	A0A9D4WMW8	A0A9D4WMW8_PEA	KIW84_051607	DRBM domain-containing protein	1	AADSVADEASK	AADSVADEASK	2	AADSVADEASK2	91340.5	174244	148064	155837	178093	183879	149932	263239				133349	34922.5		168488	48977.3				58410.5		96157	122994					87458.3						125174	167162
A0A9D4X9E0	A0A9D4VYY9;A0A9D4X9E0	A0A9D4X9E0_PEA	KIW84_041225	H(+)-exporting diphosphatase	0	AADVGADLVGK	AADVGADLVGK	2	AADVGADLVGK2	2564700	6519490	2814430	4003930	5860600	7067230	2894610	6443970	3663460	7349730	3566930	4736020	3500430	824996	3404610	7826660	530412	3632700	12178800	3372910	8552830	6219090	3849450	2967950	6169410	5402070	988244	9057310	7394360	6761410	4834090	10685600	3810890	8758930	5164630	6605680	5511820	7323550	2748550
A0A9D4X9E0	A0A9D4X9E0	A0A9D4X9E0_PEA	KIW84_041225	H(+)-exporting diphosphatase	1	AADVGADLVGKVER	AADVGADLVGKVER	2	AADVGADLVGKVER2	593902	868669	405054	838176	662190	1002360	312514	772776	315595	1548300	461799	658121	735674	104070	737121	1828930	78103.4	318477	1270650	487930	913472	523708	513987	422159	743277	1478660	177209	1871760	1212380	1105960	527200	1010740	268026	1691680	1051540	1286560	374643	663214	205598
A0A9D4X9E0	A0A9D4X9E0	A0A9D4X9E0_PEA	KIW84_041225	H(+)-exporting diphosphatase	1	AADVGADLVGKVER	AADVGADLVGKVER	3	AADVGADLVGKVER3	7136570	10222800	4924290	11292100	7870710	11481400	3728080	9493560	4528480	15950400	5320110	7501510	8640080	1248710	8647800	18392300	847118	3564880	13249200	5530570	10204600	6589100	6412700	5754930	9422570	15732200	1939520	20949900	14203200	12362700	6975980	8781240	2824590	15747700	12725800	15834800	4914680	9161420	2482010
A0A9D5B4S1	A0A9D4XMZ5;A0A9D5B4S1;A0A9D4X406	A0A9D5B4S1_PEA	KIW84_034129	ERBB-3 BINDING PROTEIN 1	0	AADVIAAANTAAEVALR	AADVIAAANTAAEVALR	2	AADVIAAANTAAEVALR2	285326	2559640	1650320	559459	3763740	4539640	1789450	4943150	214941	552325	1380410	1834540	298550	148234	445963	1638250	516611	1556260	3161730	828022	2837100	2122380	1397780	212541	875845	562511	602393	2295360	2957520	3147170	512599	6107850	2467540	2984480	775402	3406170	2220730	1770390	2206100
A0A9D5B4S1	A0A9D4XMZ5;A0A9D5B4S1;A0A9D4X406	A0A9D5B4S1_PEA	KIW84_034129	ERBB-3 BINDING PROTEIN 1	0	AADVIAAANTAAEVALR	AADVIAAANTAAEVALR	3	AADVIAAANTAAEVALR3	230823	1487180	1250370	415557	2791730	2531620	1212870	2950870	149891	302075	819655	1187540	170618	79419.2	297265	817611	320243	869629	1665190	467777	1411750	1363690	899501	75699.2	597744	340999	346366	1069340	1541480	1595060	207312	2193010	882794	1158510	446098	1450470	839799	688232	929036
A0A9D5AEN7	A0A9D5AEN7	A0A9D5AEN7_PEA	KIW84_052253	60S acidic ribosomal protein P1	1	AADVTVESYWPSLFAK	AADVTVESYWPSLFAK	2	AADVTVESYWPSLFAK2		126423	69479.5		139456	343470		333319			433677	104610			46502.9	269277	18083.1	779691	3520870	120080	2815090	995887	134898		58762.2			221002	505529	965427	105813	6604640	4590910	641872	51934.2	1122980	1400640	621040	8330670
A0A9D5AEN7	A0A9D5AEN7	A0A9D5AEN7_PEA	KIW84_052253	60S acidic ribosomal protein P1	1	AADVTVESYWPSLFAK	AADVTVESYWPSLFAK	3	AADVTVESYWPSLFAK3	30828.4	516121	327029	142149	538385	935309	257357	955913	74485	180842	487535	488068	148695	78883.4	260864	950217	293801	487542	707761	796072	562011	424840	519423	93677.9	391336	236719		604888	512371	589002	158344	585320	427960	338858	280024	415109	420411	560201	432035
A0A9D4VYD5	A0A9D4VYD5	A0A9D4VYD5_PEA	KIW84_076550	TOG domain-containing protein	1	AADVVTTIVQNNPR	AADVVTTIVQNNPR	2	AADVVTTIVQNNPR2	509591	894152	960265	749511	1245330	961336	947516	1383170	253733	705097	838345	1170250	434861	491094	1001060	697510	496867	997655	870527	538530	995356	945809	700394	341061	618793	540122	569781	625557	951667	868551	304810	1842710	1078320	1488730	1049800	601014	742106	512157	1207520
A0A9D5BBN9	A0A9D5BBN9	A0A9D5BBN9_PEA	KIW84_023070	alanine transaminase	1	AADVYYCLK	AADVYYC(UniMod:4)LK	2	AADVYYC(UniMod:4)LK2	143687	346404	460575	279173		815716	435923	329548	153270	395923	434852	254347	245084	430008	270584	506863	634902	807835	652990	702932	420120	229754	246935	99883	181439		325471	968795	312928	770828	157094	347871	856231	1070580	359757	264769	410532	171169	930759
A0A9D5BE25	A0A9D5BE25	A0A9D5BE25_PEA	KIW84_010457	Endoplasmic reticulum oxidoreductin-2	1	AADYLEQAEYNTGNTNEDLQTESLVK	AADYLEQAEYNTGNTNEDLQTESLVK	3	AADYLEQAEYNTGNTNEDLQTESLVK3																			209744			102057			50261.6				105851			272968						76586.4	72540.4
A0A9D4VNZ5	A0A9D4VNZ5	A0A9D4VNZ5_PEA	KIW84_073466	Nodulin-related protein 1	1	AADYLHQYESTNTNTTAAPPTSKPDQPK	AADYLHQYESTNTNTTAAPPTSKPDQPK	4	AADYLHQYESTNTNTTAAPPTSKPDQPK4	470607	1256500	831753	1020230	2046590	1214300	1690000	2635050	3441910	1196740	7862230	1760460	739551	1157840	1226190	1496180	943122	9586850	9380760	845182	10591500	8315150	606824	474300	6663510	923788	608267	934108	6812040	1413920	5358730	21397500	3731900	1584480	553477	987143	4984990	6194610	2987560
A0A9D4VP91	A0A9D4VP91	A0A9D4VP91_PEA	KIW84_073464	Uncharacterized protein	1	AADYVHSKPDPPPAEPGVFSGVAK	AADYVHSKPDPPPAEPGVFSGVAK	3	AADYVHSKPDPPPAEPGVFSGVAK3	25926.7	106361	132386	60244.5	179112	101965	160764	144449	31793	72829.3	189113	188732			214128	74763.4		287460	183378		186531	149703	87380.7		150599			49824.6	237645		59601.2	393150	72896.4	104530	97336.8		72316.6	117159	64347.5
A0A9D4VP91	A0A9D4VP91	A0A9D4VP91_PEA	KIW84_073464	Uncharacterized protein	1	AADYVHSKPDPPPAEPGVFSGVAK	AADYVHSKPDPPPAEPGVFSGVAK	4	AADYVHSKPDPPPAEPGVFSGVAK4	270698	658035	848771	412042	1163840	681444	998526	945677	363465	517175	730876	1007920	64785.7	185674	1298610	574445		1260570	925232		949709	897191	625604		812261	236613	95957.9	256997	1228700	464348	463161	1579690	299591	387463	636134	204758	343085	603230	486537
A0A9D5A4P6	A0A9D5A4P6	A0A9D5A4P6_PEA	KIW84_061093	protein-serine/threonine phosphatase	1	AAEAAALLSEIALAK	AAEAAALLSEIALAK	2	AAEAAALLSEIALAK2										100441						172213				68099								87733.9						92325.3
A0A9D4VNZ5	A0A9D4VNZ5	A0A9D4VNZ5_PEA	KIW84_073466	Nodulin-related protein 1	1	AAEAAGDLLDAVGQYAK	AAEAAGDLLDAVGQYAK	2	AAEAAGDLLDAVGQYAK2	304942	2860420	1963900	2173250	6121520	4222240	3678130	5837100	4627580	2964150	21455200	5166740	2053940	1378090	3055290	3388770	1508220	16488000	16796500	1742640	19923200	19354900	1854250	1104900	18601600	3000200	1393700	3095890	19143700	3398830	14468600	32282100	6674750	4297850	1745010	4286830	17780300	16113400	4777620
A0A9D4VNZ5	A0A9D4VNZ5	A0A9D4VNZ5_PEA	KIW84_073466	Nodulin-related protein 1	1	AAEAAGDLLDAVGQYAK	AAEAAGDLLDAVGQYAK	3	AAEAAGDLLDAVGQYAK3	104233	616888	381454	449509	984239	646271	603015	537963	838872	557150	1129460	997524	299320	276742	587877	307919	285900	1210020	2415700	405214	1933190	1554010	368325	245414	2779590	386128	296845	475691	1429940	467155	1252280	2443610	521927	426795	194683	438061	1036160	1892920	603755
A0A9D4VFB3	A0A9D4VFB3	A0A9D4VFB3_PEA	KIW84_070276	Nuclear pore complex protein NUP155	1	AAEAFEDPR	AAEAFEDPR	2	AAEAFEDPR2	142893	380123	240671	300343	384799	532858	211119	523566		456190		334734			374073	554027							261730											325064	434429
A0A9D5H0K5	A0A9D5H0K5	A0A9D5H0K5_PEA	KIW84_015459	Rubber elongation factor	1	AAEAQAESQPQQKPAEEK	AAEAQAESQPQQKPAEEK	3	AAEAQAESQPQQKPAEEK3	66696.9									69951.3			103463			135482			52100.5		44457.9	65560.4		67877				31326.8		36235.8		172026	33266.1	97849.7		36497.3			83524.4
A0A9D4WVV0	A0A9D4WVV0	A0A9D4WVV0_PEA	KIW84_054632	Proteasome activator subunit 4	1	AAEAVVNIQIASQSDK	AAEAVVNIQIASQSDK	2	AAEAVVNIQIASQSDK2		54918.8	42475	24268.3	38123.9	89315.4	44164.1	92843.4				38969.7			34940.1	41364.1			200563		103260		38360.9					64226.5	97343.7	66088.8					37073.5	145006		44716
A0A9D4Y8V1	A0A9D4Y8V1	A0A9D4Y8V1_PEA	KIW84_021066	Clathrin heavy chain	1	AAEDANVYHDLVK	AAEDANVYHDLVK	2	AAEDANVYHDLVK2	59182.1	191684	92708.9	121169	123413	135335	92707	125297	16847.9	211912		106062	64639.4		82797.6	218517			121566	26495.8	77850.7	47032.6	67994.6	42564.3	60608.3	147471		311456	114033	171360	18794.6	135113		283584	119633	133182		58204.8
A0A9D4Y8V1	A0A9D4Y8V1	A0A9D4Y8V1_PEA	KIW84_021066	Clathrin heavy chain	1	AAEDANVYHDLVK	AAEDANVYHDLVK	3	AAEDANVYHDLVK3	515434	996468	709181	817904	846510	901439	656310	883924	188412	1406290	195065	731400	543181	32751.6	575762	1298380			867154	280993	686277	436712	456896	321459	245857	653182	149586	1481690	754697	1063320	295641	606970	109364	1430820	742100	686805	117375	448194
A0A9D4WGP8	A0A9D4WE56;A0A9D4WGP8	A0A9D4WGP8_PEA	KIW84_065853	Glycosyltransferase	0	AAEDAVAVGGSSDR	AAEDAVAVGGSSDR	2	AAEDAVAVGGSSDR2	1163890	2116420	2906300	1625100	238731	6027000	2921120	251891		1240510	51979.2	207506	699736	793639	370800	1090000	343056			2082550			189157	602791			824141	841577		1229380		1147990	1472260	1464710	290224	413316	259357	46283.5	2198480
A0A9D4WTC0	A0A9D4WTC0	A0A9D4WTC0_PEA	KIW84_054533	Gelsolin-like domain-containing protein	1	AAEDFVR	AAEDFVR	2	AAEDFVR2		1111200		843049	1081020	640045	807928			947494					4809530				783470		645727				392085	922907		1107410	656669					860475
A0A9D5AIB0	A0A9D5AIB0	A0A9D5AIB0_PEA	KIW84_054473	Clathrin heavy chain	1	AAEDGEAYHDLVK	AAEDGEAYHDLVK	3	AAEDGEAYHDLVK3	83988.3	238172	151878	156788	228525	231291	127704	286750		234972		189177	68446.3		171637	265328			213932	55194.3			151297	89916		148321		304434	204293	190087				332176	222647	82463.1
A0A9D5AJ93	A0A9D5AJ93	A0A9D5AJ93_PEA	KIW84_053783	Clathrin heavy chain	1	AAEDGNVYQDLVR	AAEDGNVYQDLVR	2	AAEDGNVYQDLVR2	1144110	1962310	1080800	1649820	1472460	1768710	889830	1542370	939941	3234020	665647	1349260	1157090		1135880	3211190		598415	3772510	451375	2023240	1036550	926528	810186	1680620	2939990	111806	3866870	2880860	2463240	1436210	1315360	152728	3834340	1409730	2326970	762003	2382660	242847
A0A9D5B8X9	A0A9D5B8X9	A0A9D5B8X9_PEA	KIW84_021705	Photosystem II D2 protein	1	AAEDPEFETFYTK	AAEDPEFETFYTK	2	AAEDPEFETFYTK2	6825980	12799200	3640650	17993800	9359690	19178700	2345310	10910500	27594900	27733400	54170900	7329150	37966300	2204330	9675020	29164800	1431190	29612300	97552900	11342600	66583000	36011800	10383900	28528000	55734300	90312700	4658140	53229200	63698600	47507500	54658900	41423200	11901200	53880900	20065000	94640600	75683100	70881700	5608220
A0A9D5B8X9	A0A9D5B8X9	A0A9D5B8X9_PEA	KIW84_021705	Photosystem II D2 protein	1	AAEDPEFETFYTK	AAEDPEFETFYTK	3	AAEDPEFETFYTK3	194245	442241	136278	644410	270682	460176	38951.2	202116	635762	939674	1294200	253591	1113120		181729	1048430		626552	2266450	278163	1557630	1154460	339347	767923	1484540	2206730	224335	2138670	2349760	1419400	1114260	902141	364954	1944290	636571	2739930	2136930	1997430	136778
A0A9D5B8X9	A0A9D5B8X9	A0A9D5B8X9_PEA	KIW84_021705	Photosystem II D2 protein	1	AAEDPEFETFYTKNILLNEGIR	AAEDPEFETFYTKNILLNEGIR	3	AAEDPEFETFYTKNILLNEGIR3																			384319		303890					60772.1		153203	141731	112770	51756.7	303529				249497	328469	323430
A0A9D4VVU7	A0A9D4VVU7	A0A9D4VVU7_PEA	KIW84_076229	Protein kinase domain-containing protein	1	AAEDSFLDLIR	AAEDSFLDLIR	2	AAEDSFLDLIR2	47812.8	274266	207051	137845	207237	306841	183276	293265	72720.5	292732		208337			135948	401141			388700		257498		128758	90941.7		166505		413981	247090	261853	120476			255400	152323	309864		192739
A0A9D4XAN3	A0A9D4XAN3	A0A9D4XAN3_PEA	KIW84_041101	Dienelactone hydrolase domain-containing protein	1	AAEEAHQDLLDWFAK	AAEEAHQDLLDWFAK	3	AAEEAHQDLLDWFAK3					96230.6		104414	60374.1	66387.9		195741	83068.9			79987.4			624309	571118		724182	434696	79447.7		148083	15717.3			143067		165649				26182.4		233678	120439
A0A9D5BFK3	A0A9D5BFK3;A0A9D5B5X1	A0A9D5BFK3_PEA	KIW84_011674	ATP-dependent zinc metalloprotease FTSH 7	0	AAEEIVYSGR	AAEEIVYSGR	2	AAEEIVYSGR2	63449.7		70439.5	142405	152100	239198	114579	152383		171824	145203	138294	99642.4		141047	174594		98249.3	163897	157578	119417	89963.3	120507	76594.1	112279			160910	137476	142973	53256.2	220440	76240.6	291695	220428	140312	76627	99874.4	134738
A0A9D5B3J0	A0A9D5B3J0	A0A9D5B3J0_PEA	KIW84_036288	ATP-dependent RNA helicase mtr4	1	AAEESDIFK	AAEESDIFK	2	AAEESDIFK2	278559	588814	464989	487272	633069	489896	494255	723040				597955			534306								293805												438148
A0A9D4ZU44	A0A9D4ZU44	A0A9D4ZU44_PEA	KIW84_072256	ATP-dependent zinc metalloprotease FTSH 2	1	AAEEVIFGEPEVTTGAGGDLQQITGIAR	AAEEVIFGEPEVTTGAGGDLQQITGIAR	3	AAEEVIFGEPEVTTGAGGDLQQITGIAR3						67510					752045					230695		1640720	4154040	793339	3286330	460839						144430	515192	1101830		4753690	1724870	2201900	32778.1	1665990	2017660	260961	2310130
A0A9D4VH19	A0A9D4VH19	A0A9D4VH19_PEA	KIW84_070709	Inactive ATP-dependent zinc metalloprotease FTSHI 1	1	AAEEVIYGR	AAEEVIYGR	2	AAEEVIYGR2	330798	637573	610135		693126	1018380		655913		526399		605131	331833		733051	644264			603581					295011		479416		516658	449532	441768		526463		811737	867664			297393
A0A9D4WTE8	A0A9D4WTE8	A0A9D4WTE8_PEA	KIW84_054568	ATP-dependent zinc metalloprotease FTSH 9	1	AAEEVVYSGR	AAEEVVYSGR	2	AAEEVVYSGR2	199592	361354	214973	355542	322945	509907	213209	222971	83986.1	425969	284485	236073	186568		304953	524017		269683	393681		518564	312130	285733	242462	146266			404610	410697	409404	112052	381720			307861	298963	270841	167030	270092
A0A9D4W042	A0A9D4W042	A0A9D4W042_PEA	KIW84_076535	Ribonucleotide-diphosphate reductase subunit rnr1	1	AAEFDFR	AAEFDFR	2	AAEFDFR2	159234	222108	362473	177846	238428	558880	329850	194840		302560		186979	177843	77704	322976	320728		45618.4	196450	286761			270733	141067	98007.3	177464	124069	334332	140105	337840	45064.6	227024	219671	482888	452421	248863	117527	101728	204228
A0A9D4W7Y5	A0A9D4W7Y5	A0A9D4W7Y5_PEA	KIW84_062264	LETM1-like protein	1	AAEFLSTGQNK	AAEFLSTGQNK	2	AAEFLSTGQNK2	185836	336487	306363	245835	338781	495463	248000	401945	65064.5	370788	223056	245773	200912	116819	332141	379928		191347	319466	223397	263397	198669	291338	166907	127123	167679	176966	348585	296837	359909	84709.1	423489	244256	580547	424430	417439	230463	120504	313721
A0A9D4XN74	A0A9D4XN74	A0A9D4XN74_PEA	KIW84_045191	Uncharacterized protein	1	AAEFVVR	AAEFVVR	2	AAEFVVR2		83861.4	64390.1	82614.5	140041	106405	71045.2	167561	98710.7	258968	217252	126578	118738	99097.4	101001	256084		257624	364375	121447	275666	168214		73190.6	310645	266682		255203	294217	278122	164866	198342	113473	296748	128053	231162	189760	228361	43916.1
A0A9D5H0N8	A0A9D5H0N8	A0A9D5H0N8_PEA	KIW84_015525	Suppressor of forked domain-containing protein	1	AAEIFGVPK	AAEIFGVPK	2	AAEIFGVPK2		421066	370295	359083	446886	381636		458915				345904			381312								256496												381023
A0A9D5BP31	A0A9D5BP31	A0A9D5BP31_PEA	KIW84_014983	Glutamine synthetase	1	AAEIFSNPK	AAEIFSNPK	2	AAEIFSNPK2	27543800	39870000	50628200	33930000	35536700	75476800	52740300	36023200	27824800	63315600	61327700	26599400	60350200	87486400	34101500	85687800	90324700	51479900	91161100	99017800	81138000	53908000	37062400	40858900	46184900	45421400	125030000	90413800	64093200	101534000	35718700	105294000	128699000	126667000	50160000	88273500	92496000	46075600	93973000
A0A9D4WCD6	A0A9D4WCD6	A0A9D4WCD6_PEA	KIW84_064663	Exocyst subunit Exo70 family protein	1	AAEIILSHFDQYR	AAEIILSHFDQYR	2	AAEIILSHFDQYR2	135161	323510	248946	169771	324883		217191	356842	83945.9	323325		191487	116549			378722			354343		322729	238088	238065	129659	213048	308695		456650	245857	368505	131533		252084	352808	178758	263308	174461	213354	452858
A0A9D4WCD6	A0A9D4WCD6	A0A9D4WCD6_PEA	KIW84_064663	Exocyst subunit Exo70 family protein	1	AAEIILSHFDQYR	AAEIILSHFDQYR	3	AAEIILSHFDQYR3	88230.1	126059	94906.4	109235	154764		82388.7	119724	34774.6	166587	114874	111361			120524	186354		110851	102368		205166	158453			66167.5			231146	232467	206065	61971.2	168434		112455	129370	154550		98974.8	113261
A0A9D5B6B2	A0A9D5B6B2	A0A9D5B6B2_PEA	KIW84_035897	Pyruvate dehydrogenase E1 component subunit beta	1	AAEILEK	AAEILEK	2	AAEILEK2	2718250	4484820	4240690	4199820	4508520	5349660	3658630	5190020	1897540	4807680	4263850	3520400	3336110	4956370	4608870	4553150	5290260	4917450	5533040	3666840	4999030	4542270	3141740	2092830	4250660	3621070	5945020	4168690	4707320	5055440	2504370	9730300	6719410	5238580	4387260	3930520	3473560	4120930	6876640
A0A9D5B6B2	A0A9D5B6B2	A0A9D5B6B2_PEA	KIW84_035897	Pyruvate dehydrogenase E1 component subunit beta	1	AAEILEKEGISAEVINLR	AAEILEKEGISAEVINLR	3	AAEILEKEGISAEVINLR3																162361										110963			144939							438552
A0A9D4VTA1	A0A9D4VTA1	A0A9D4VTA1_PEA	KIW84_074615	ATP-binding cassette sub- F member 1	1	AAEILHGLGFDK	AAEILHGLGFDK	2	AAEILHGLGFDK2	115909	267675	336037		271623	336558	374577	344333		253847		237312			189188	201818			200727		183659	110335	196573					231613	191397	208957				403465	185899	167329			237899
A0A9D4VTA1	A0A9D4VTA1	A0A9D4VTA1_PEA	KIW84_074615	ATP-binding cassette sub- F member 1	1	AAEILHGLGFDK	AAEILHGLGFDK	3	AAEILHGLGFDK3	283164	508510	656200	240372	681413	675172	675440	651736	85341.2	455198	44695.1	497085	158031		325871	270840		53610.4	232926	129650	151165	149876	408397	134730	93375.8	90686.7		380345	226024	376894	66382.4	219422	91873.8	385444	393100	192072	47760.6	117279	107866
A0A9D4YNB8	A0A9D4YNB8	A0A9D4YNB8_PEA	KIW84_025176	Agenet domain-containing protein	1	AAELAAEAVSQAGK	AAELAAEAVSQAGK	2	AAELAAEAVSQAGK2		1891460	1228710		1565770	1835680		1689650				1361260				1961930									3673480				3904020	3002000	1715830				962130
A0A9D5AQB4	A0A9D5AQB4	A0A9D5AQB4_PEA	KIW84_042225	Agenet domain-containing protein	1	AAELAAEAVSQAGR	AAELAAEAVSQAGR	2	AAELAAEAVSQAGR2	100371	129347	114538	118095	236871	203251	93286.9	225799		107993	118429	218692	85616.4		132078	95511.5			124835	79058	116425	84381.9	111732		73578.2	75549.6		119019	95745.2	145922		222854	94539.6	124786	155207	92947.3	56463.5	63729.9	39520.8
A0A9D4YKT7	A0A9D4YKT7	A0A9D4YKT7_PEA	KIW84_010804	L-threonate dehydrogenase	1	AAELADVYLK	AAELADVYLK	2	AAELADVYLK2	195915		302983	539816						245158	246898				399910	377089		264267	827683	262342			466363		162812	235645		404631			131406			714546	636897	482028	431981	208427
A0A9D4YQ55	A0A9D4YQ55	A0A9D4YQ55_PEA	KIW84_011059	Aldehyde dehydrogenase 2 member C4 (Fragment)	1	AAELALIGILFNK	AAELALIGILFNK	2	AAELALIGILFNK2					18300.2	13949.4		34992.2								19963.6			25454.8		75808	83539.1			12481.4				63947.9	44693.7		101489	55976.2					67348	50743.9
A0A9D4YQ55	A0A9D4YQ55	A0A9D4YQ55_PEA	KIW84_011059	Aldehyde dehydrogenase 2 member C4 (Fragment)	1	AAELALIGILFNK	AAELALIGILFNK	3	AAELALIGILFNK3																		7784.07			28284.2											28759.3	15667.9
A0A9D4Y9M6	A0A9D4Y9M6	A0A9D4Y9M6_PEA	KIW84_021346	pyridoxal kinase	1	AAELAVSSLQALLQR	AAELAVSSLQALLQR	2	AAELAVSSLQALLQR2	48304.4	566670	562370	197631	561552	928461	651150	935146	75648.8	271848	742015	463972	260054	428397	377920	680633	912646	912262	1365500	786379	1088740	576685	628164	264398	516230	348753	1169790	543583	624476	625863	291733	2170080	2862250	644622	570477	1474400	958528	672517	2795000
A0A9D4Y9M6	A0A9D4Y9M6	A0A9D4Y9M6_PEA	KIW84_021346	pyridoxal kinase	1	AAELAVSSLQALLQR	AAELAVSSLQALLQR	3	AAELAVSSLQALLQR3	33276.2	280826	276965	138007	317061	421577	317370	444686	52063.4	154616	280120	246821	173401	228914	183934	326591	544283	451544	357215	319611	384018	212531	278550	133241	221728	191553	509540	289127	282376	383547	148525	710291	830481	266217	211151	415777	217558	260242	539444
A0A9D4YBR1	A0A9D4YBR1;A0A9D4Y8X8;A0A9D4YBP0;A0A9D4YDH1;A0A9D4YB14;A0A9D4YDI2;A0A9D4Y8Y3;A0A9D4Y9N8	A0A9D4YBR1_PEA	KIW84_021867	Cytochrome P450	0	AAELFLK	AAELFLK	2	AAELFLK2	46236.5	120222	77234.5	85245.1	48983.4	132317	51348.2	36547.2		152207		27614.2			104060	112531							93040.7	24132		24251.9		161362	24056.1	67069.9	9962.48			127223	133579	51725.1		26315
A0A9D4Y6B7	A0A9D4Y6B7	A0A9D4Y6B7_PEA	KIW84_020111	Neutral ceramidase	1	AAELFNGASEQIK	AAELFNGASEQIK	2	AAELFNGASEQIK2	105077	245072	168793	173727	205077	227517	149738	242900	234043	298177	691295	286888	169758	120295	280655	369588	141495	495429	470374	224445	412559	344927	218417	100857	378687	528468	179241	333288	517205	375952	272846	696701	336941	418206	338975	324988	373101	394225	283595
A0A9D4YJW1	A0A9D4YJW1	A0A9D4YJW1_PEA	KIW84_010368	DEAD-box ATP-dependent RNA helicase 47	1	AAELHGDLGK	AAELHGDLGK	2	AAELHGDLGK2	171518	205365	214583			357566	305826					334142			351241								269021							504205					399121
A0A9D4WVV3	A0A9D4WVV3	A0A9D4WVV3_PEA	KIW84_055041	RNA helicase	1	AAELHGNLTQAQR	AAELHGNLTQAQR	3	AAELHGNLTQAQR3	72453.5	120054	41999	75728.1	147237	65115.3		224710				142882			47861.4								44592.3												95774
A0A9D5AH09	A0A9D5AH09	A0A9D5AH09_PEA	KIW84_053580	Protease Do-like 7	1	AAELLPEPALSR	AAELLPEPALSR	2	AAELLPEPALSR2	1202730	1701940	1447030	1689270	1746850	1832470	1429920	1997520	496982	2408520	545734	1438310	1599160	952211	1508520	1793040	889171	444521	2075460	1082000	1357420	1058650	1033760	981515	1049700	1131740	1154710	2243240	1764990	2357210	527655	2740870	1751730	2240640	1328400	1589300	605716	1093360	1572250
A0A9D5AVB8	A0A9D5AVB8	A0A9D5AVB8_PEA	KIW84_046289	NuA4 histone acetyltransferase subunit	1	AAELMFEK	AAELMFEK	2	AAELMFEK2			140528		176539		183778	88569.4
A0A9D4XHQ5	A0A9D4XHQ5	A0A9D4XHQ5_PEA	KIW84_044944	Structural maintenance of chromosomes protein	1	AAELSQSLEEK	AAELSQSLEEK	2	AAELSQSLEEK2	88756.4			112175	239192			226252	20670.4														115589					221415				261136						143347
A0A9D4VM71	A0A9D4VM71;A0A9D4VPR1	A0A9D4VM71_PEA	KIW84_072144	ATP synthase subunit alpha	0	AAELTTLLESR	AAELTTLLESR	2	AAELTTLLESR2	27611200	50725700	28927900	44754000	52016000	48043100	26051600	56196300	24108100	66003300	20539100	44195100	35731400	7511270	40008200	56175900	4807030	16337200	59749000	23592500	44601600	36977800	30185900	27681900	31882100	41550600	8912440	60579500	51646800	51612800	28487300	55208800	16738000	67419000	39887100	47850600	23706000	40090300	14651700
A0A9D4VM71	A0A9D4VM71;A0A9D4VPR1	A0A9D4VM71_PEA	KIW84_072144	ATP synthase subunit alpha	0	AAELTTLLESR	AAELTTLLESR	3	AAELTTLLESR3	46131.4	109566	69378.4	63309.2	73004.2	113449	62559.5	119594	53432.6	150144		66444	50251	23378.2	76417.7	133153		20652.6	119247	46977.6	89844.1	53047.7	48646.3	42699.2	51867.3	71833.9		122948	94761.6	69917.8		140399	30837.8	78856.8		66089.3	31883.7	48008.6
A0A9D4VUE1	A0A9D4VUE1	A0A9D4VUE1_PEA	KIW84_074494	Arogenate dehydratase	1	AAELYGLNILADGIQDDPNNVTR	AAELYGLNILADGIQDDPNNVTR	3	AAELYGLNILADGIQDDPNNVTR3																148718										48512.5		97194.2				334565
A0A9D5AKN7	A0A9D5AKN7	A0A9D5AKN7_PEA	KIW84_057164	Arogenate dehydratase	1	AAELYGLQILADGIQDDPSNVTR	AAELYGLQILADGIQDDPSNVTR	3	AAELYGLQILADGIQDDPSNVTR3																133989			292289		369230	220102			11603.6					393562		274863		306028		305479			439294
A0A9D4ZVL1	A0A9D4ZVL1	A0A9D4ZVL1_PEA	KIW84_072102	Uncharacterized protein	1	AAEMAEELR	AAEMAEELR	2	AAEMAEELR2			583941		410903		709782	238405				134377					229015	144143		197123	126744		188143					433533					343104	544186					620914
A0A9D4XD26	A0A9D4XD26	A0A9D4XD26_PEA	KIW84_043236	Kinesin-like protein KIN-14I	1	AAENEDLEEIQEER	AAENEDLEEIQEER	2	AAENEDLEEIQEER2		66009	63558.4	43324.4	69036.3	152619	83015	84168.5		33847.2		45989.5			80717.3								56806.6							27510.5				143459	114105
A0A9D5ATJ2	A0A9D5ATJ2	A0A9D5ATJ2_PEA	KIW84_044909	J domain-containing protein	1	AAENFQLLGEAYQVLSDPDKR	AAENFQLLGEAYQVLSDPDKR	3	AAENFQLLGEAYQVLSDPDKR3		94915.5	58173.6	13604.9	141608	235850	34894.5	255328	16615.6	42478.6	447484	100676	15979.8		27608.5	377865	53875	594654	1262590	85056.4	1066820	667366	104318	25048	288580	238346	41474.8	381383	739121	526948	122367	1776580	637829	441905	79243.2	592630	437714	849050	798976
A0A9D5AX49	A0A9D5AX49	A0A9D5AX49_PEA	KIW84_045357	Glycosyl transferase family 1 domain-containing protein	1	AAENVLLDAIQSK	AAENVLLDAIQSK	2	AAENVLLDAIQSK2	202717	550385	326315	421695	481475	521874	340506	517005		701788		316619	236412		339003								212283	172502		198022		296080	349137	336916				718813		342583
A0A9D4XRX3	A0A9D4XRX3	A0A9D4XRX3_PEA	KIW84_031697	Interactor of constitutive active ROPs 2, chloroplastic	1	AAEQEALTK	AAEQEALTK	2	AAEQEALTK2		107417	50867.4	49271.5	206648		52778.7	286781				213845			109877
A0A9D4ZVP2	A0A9D4ZVP2	A0A9D4ZVP2_PEA	KIW84_071215	CBS domain-containing protein cbscbspb3	1	AAEQGSAIAAAVEGAER	AAEQGSAIAAAVEGAER	2	AAEQGSAIAAAVEGAER2	50142.6	122787		104184		171245		170494								136509					167387				47041	64854.3				114675	30335.8	260142		196424
A0A9D5B2S5	A0A9D5B2S5	A0A9D5B2S5_PEA	KIW84_035731	Secondary alcohol dehydrogenase (SADH2)	1	AAEQNLNQFQYAPQHLVR	AAEQNLNQFQYAPQHLVR	3	AAEQNLNQFQYAPQHLVR3	163703	371114	174100	221110	263469	95784.1	168491	217352	57631.7	392550		135041	71723.5		109270	340667			193755				108872	95859		162549		448454	233243	331785	101399			358883		189440		134759
A0A9D4WHC7	A0A9D4WHC7	A0A9D4WHC7_PEA	KIW84_050421	Kinesin motor domain-containing protein	1	AAESEILGLK	AAESEILGLK	2	AAESEILGLK2					101866	80546.9	100489	148537																											89358.8
A0A9D4VTU5	A0A9D4VTU5	A0A9D4VTU5_PEA	KIW84_075482	Replication factor C subunit 1 (Fragment)	1	AAESIADGDIVNVQIR	AAESIADGDIVNVQIR	2	AAESIADGDIVNVQIR2		173314		96764.2	149914			242723				174155			100919						181308	77898.6	117673						179879							216529		102476
A0A9D5BQR7	A0A9D5BQR7	A0A9D5BQR7_PEA	KIW84_015424	Uncharacterized protein	1	AAESISEGIEDVK	AAESISEGIEDVK	2	AAESISEGIEDVK2											292237				177750			222967					107469									362218			257127
A0A9D5BQR7	A0A9D5BQR7	A0A9D5BQR7_PEA	KIW84_015424	Uncharacterized protein	1	AAESISEGIEDVKK	AAESISEGIEDVKK	3	AAESISEGIEDVKK3											683346				489739			438694			335782		414772		234880										537618		421980	208329	243355
A0A9D5H0J3	A0A9D5H0J3	A0A9D5H0J3_PEA	KIW84_015423	Uncharacterized protein	1	AAESISEGVEDIKK	AAESISEGVEDIKK	3	AAESISEGVEDIKK3							141395							69101.6																		640502
A0A9D4ZTB4	A0A9D4ZTB4	A0A9D4ZTB4_PEA	KIW84_070205	26S proteasome non-ATPase regulatory subunit 1 homolog	1	AAESSDESIK	AAESSDESIK	2	AAESSDESIK2	115576	419020	413828	192610	532602	484480	357786	608939	145167	370802	206941	504408	167209		402791	369230		363473	697494	284514	648889	572331	441671	181967	352722	295376		457893	569083	463853	246905	1015620	311621	511570	492751	287818	488245	587915	193257
A0A9D4ZTB4	A0A9D4ZTB4	A0A9D4ZTB4_PEA	KIW84_070205	26S proteasome non-ATPase regulatory subunit 1 homolog	1	AAESSDESIKVDPR	AAESSDESIKVDPR	3	AAESSDESIKVDPR3	296032	320555	221526	295017	360516	276241	210819	380533	68856.4	297024	74399.4	264491	118014		276480	203576						108859	113373	99567.6	147520	217960		160828	180252	123281	100539			146180	289350	73577.2		116493
A0A9D4X4D9	A0A9D4X4D9	A0A9D4X4D9_PEA	KIW84_040115	Uncharacterized protein	1	AAETAVEDVTTEA	AAETAVEDVTTEA	2	AAETAVEDVTTEA2	400442	512257	248212	632233	462371	238012	202875	560845	3958030	3882150	3801250	338885	1764070	432837	245853	3366620	297715	3289670	6979010	279132	8388350	10833700	200214	819111	7954330	1348090	287085	1019900	10129100	2432970	4442000	10598200	2025820	2199600	273455	1484360	2299920	9427630	1857160
A0A9D5B443	A0A9D5B443	A0A9D5B443_PEA	KIW84_034137	Chlorophyll synthase	1	AAETDANEVKPEAPDTAPAK	AAETDANEVKPEAPDTAPAK	3	AAETDANEVKPEAPDTAPAK3	51148.2	65627.5	77097.4	42053.6	107454	253948	65735.9	155379		67525.1	31829.5	90699.4			169983	54662.3			76438.9	23611.6	62064.1		145859	46752	30686.9	75082.9		71370.9	112327	32443.2		92950.1		89682.8	204862	53265.8		30125.5
A0A9D5ADC7	A0A9D5ADC7	A0A9D5ADC7_PEA	KIW84_051155	NAD(P)-binding domain-containing protein	1	AAETELLTR	AAETELLTR	2	AAETELLTR2	586887	854906	469942	877280	714679	759761	489099	692849	370393	1349440	379130	478386	835365	185754	588567	1389380		342612	1647160	549224	1354610	996407	446304	625234	512407	921391		1425140	989262	1046370	363438	1254710	379812	1569290	713875	1089960	506300	748987	360383
A0A9D4ZW78	A0A9D5ANU9;A0A9D4W6T6;A0A9D5ANJ6;A0A9D4ZW78;A0A9D4ZV69	A0A9D4ZW78_PEA	KIW84_071707	SH3 domain-containing protein 3	0	AAETFTAIAYK	AAETFTAIAYK	2	AAETFTAIAYK2	267177	455760	215569	315153	427239	412325	311865	465642	191143	462497	210609	442754	196403	73288.2	245240	444686	97430.4	320745	648121	200216	534131	420350	233418	168634	333127	386326	114236	462362	546504	406401	216804	542009	281384	789363	369208	354409	181350	387246	337718
A0A9D5BLB6	A0A9D5BLB6	A0A9D5BLB6_PEA	KIW84_013808	Sucrose synthase	1	AAETLVEFFEK	AAETLVEFFEK	2	AAETLVEFFEK2	277897	940424	1567670	534302	1373160	2711260	1486570	996850	1127400	990600	476948	1101430	622105	127734	984596	2302450		485560	6395670	763788	3099230	1159320	900058	556354	1657960	4896590	232665	2646280	1617210	1626100	2906890	1568700	343403	2018260	1097670	1454480	505661	3631830	691886
A0A9D4WD99	A0A9D4WD99	A0A9D4WD99_PEA	KIW84_064185	Agenet domain-containing protein	1	AAETVTGDNADFK	AAETVTGDNADFK	2	AAETVTGDNADFK2					111423	110843		156165				91506.7			61779.6				218107				41895.9								27923.5	100139			43535.4		93983.5
A0A9D5A8Q6	A0A9D5A8Q6	A0A9D5A8Q6_PEA	KIW84_064159	Agenet domain-containing protein	1	AAETVTLASDDFK	AAETVTLASDDFK	2	AAETVTLASDDFK2	224509	462599	296775	324732	588418	467292	398967	639866	88614.3	269823	230810	546389	149625	135655	444100	289540	142777		484865	144736	395620	261109	323428	126839	230306	191077	117695	308517	434356	357475	131360	464416	288567	417788	494004	326347	249005	214360	349195
A0A9D5AAC5	A0A9D5AAC5	A0A9D5AAC5_PEA	KIW84_065859	Glycosyltransferase	1	AAEVAVATGGSSDR	AAEVAVATGGSSDR	2	AAEVAVATGGSSDR2	143600	261260	481218	220380	308462	827147	477278	324131	124143	422093	366183	195081	454241	375919	626453	545526	238398	290713	716202	550423	593059	388623	418731	269347	279707	225300	398578	420187	421352	414756	153094	655549	627679	701400	590633	324588	390289	247733	740442
A0A9D5BN33	A0A9D5BN33	A0A9D5BN33_PEA	KIW84_014590	Obg-like ATPase 1	1	AAEVEILNSFQLLTAK	AAEVEILNSFQLLTAK	2	AAEVEILNSFQLLTAK2								94947.7								34630.7			211757		325890	115049							120675	133620		395755		176079
A0A9D5AKM1	A0A9D5AKM1	A0A9D5AKM1_PEA	KIW84_040841	DNA replication licensing factor MCM2	1	AAEVELDTR	AAEVELDTR	2	AAEVELDTR2	672082	1483390	1144440	1007840	2369060	1059980	969946	2957500	103704			2516150			2294550								984260	80266.9							355987				1518260
A0A9D4WQ20	A0A9D4WQ20	A0A9D4WQ20_PEA	KIW84_052420	protein-serine/threonine phosphatase	1	AAEYLKDHLFENLTK	AAEYLKDHLFENLTK	3	AAEYLKDHLFENLTK3		213283	375474		336157		304866				293219					602287		215083	376586		412500	446993							771687	884400	102264	758194	270047	854042		703074	183250
A0A9D4WPK6	A0A9D4WPK6	A0A9D4WPK6_PEA	KIW84_052314	Rhodanese domain-containing protein	1	AAFAFFGIFSGTEENPEFIK	AAFAFFGIFSGTEENPEFIK	3	AAFAFFGIFSGTEENPEFIK3																			290405													237501	264042			230655	453293		235246
A0A9D4WAS3	A0A9D4WAS3	A0A9D4WAS3_PEA	KIW84_064128	Calreticulin	1	AAFDEAEK	AAFDEAEK	2	AAFDEAEK2	15447500	24234400	19554900	23331500	22047000	22343000	17664000	26798400	8830610	18721600	24745700	18564600	11737100	17058000	19042200	16874500	20820900	22448300	19422600	10230700	21276400	29417300	11903700	7049140	18995900	13152700	16567700	15244300	22884600	15898100	9599070	47816200	25191600	17331500	20034800	13752400	13565200	16069300	26182000
A0A9D4WAS3	A0A9D4WAS3	A0A9D4WAS3_PEA	KIW84_064128	Calreticulin	1	AAFDEAEKK	AAFDEAEKK	2	AAFDEAEKK2	662406	1081870	876592	941463	816330	842235	723943	817502	376034	845593	1182700	704631	617855	632129	953065	706737	837568	1040250	966491	547375	863394	1211980	600146	252900	680360	481178	560780	643950	804725	640715	309936	2450510	977973	737974	716192	420107	535635	497130	900997
A0A9D4Y3L3	A0A9D4Y3L3	A0A9D4Y3L3_PEA	KIW84_036161	Auxin transport protein BIG	1	AAFDSVTK	AAFDSVTK	2	AAFDSVTK2	199188	480257	316916	500364			371296					463936			574083						471933		279169		729283				581733						462865
A0A9D4X3A2	A0A9D4X3A2	A0A9D4X3A2_PEA	KIW84_057477	glutamate formimidoyltransferase	1	AAFDTVDFEIHSGTHPR	AAFDTVDFEIHSGTHPR	4	AAFDTVDFEIHSGTHPR4		159048	217525	188919	79684.9	248346	235824	110248		294344						388771			271539	144490	223690	176518		122508			150849	377226	177474	508976		511550	360083	630348	152072	296449			341962
A0A9D4WF50	A0A9D4WF50	A0A9D4WF50_PEA	KIW84_064823	Organelle RRM domain-containing protein 1	1	AAFEGFGELVEVK	AAFEGFGELVEVK	2	AAFEGFGELVEVK2		215034	274250		224495	438075	212015	270054		151797		146907	93505.7		150006	232122		153794		242302			188982	80303.2	87475.3	90845.4		254943	239230	365915		460625	243381	369778	166393		235352	127519	352724
A0A9D4WVV0	A0A9D4WVV0	A0A9D4WVV0_PEA	KIW84_054632	Proteasome activator subunit 4	1	AAFELLK	AAFELLK	2	AAFELLK2	212351	518451	280653	309575	342456	377986	270457	365094	102583	223750	101896	335408	174552		384057	135258		93136.8	387915	25459.3	197047	125202	295618	143524	152255	181579		339797	287050	285623	115155	111301		230005	411400	312623	147306	209313
A0A9D4VPL1	A0A9D4VPL1	A0A9D4VPL1_PEA	KIW84_073787	Uncharacterized protein	1	AAFFPGR	AAFFPGR	2	AAFFPGR2	183141	284051	208657	247117	267185		248017	458754	97853.3		191818	308053	157009	91674.7	271383			171560		98952.7	282733	286312	172802	85222.1	177400				289311		114921	338761	117884	217173	221431		141026	184758	205707
A0A9D5ATJ2	A0A9D5ATJ2	A0A9D5ATJ2_PEA	KIW84_044909	J domain-containing protein	1	AAFGEAMLHTIGYIYTR	AAFGEAMLHTIGYIYTR	3	AAFGEAMLHTIGYIYTR3																					127781							198660				268449	253083	276361					364034
A0A9D4X9C3	A0A9D4X9C3	A0A9D4X9C3_PEA	KIW84_041824	Protein kinase domain-containing protein	1	AAFIQEVAVWHK	AAFIQEVAVWHK	3	AAFIQEVAVWHK3		28162.5	10773.3							26467.6						35801			134491		109474	55153.5						62764.5	74432.3	76594.2	44269.6	97841.6	25344.5	112199		45856.8	20865.7	55098.1	32715.8
A0A9D4X2S1	A0A9D4X2S1	A0A9D4X2S1_PEA	KIW84_058006	chitinase	1	AAFLDALNSYNQFGR	AAFLDALNSYNQFGR	2	AAFLDALNSYNQFGR2									20803.8		397753			34500.8		102570	106037	587165	524708	181039	484391	194417			179323	146163	94088.6		267680		56164.2	690998				363178	549384	239906	855827
A0A9D4YH28	A0A9D4YH28	A0A9D4YH28_PEA	KIW84_025028	amino-acid N-acetyltransferase	1	AAFLGLNK	AAFLGLNK	2	AAFLGLNK2	88912.9	140021	124920	105307	161367	94524.1	111281	204992		24302.1		186119	19251.8		113174							33089.4	84371.9						23095.2	57417.9					117265
A0A9D4X3G5	A0A9D4X3G5	A0A9D4X3G5_PEA	KIW84_057159	Protein TIC 100	1	AAFLPLGYVEFFGIDKEEK	AAFLPLGYVEFFGIDKEEK	3	AAFLPLGYVEFFGIDKEEK3					102336			152481			909695	109806			16462.7			1187850	842889	55555.6	616349	822139	150185		88628.5	78119.9			625029		52753.5				88350.9		922748	228200
A0A9D4WXV9	A0A9D4WXV9	A0A9D4WXV9_PEA	KIW84_055886	N-alpha-acetyltransferase 10	1	AAFNLYTETLGYK	AAFNLYTETLGYK	2	AAFNLYTETLGYK2	705126	1929820	1801180	1238180	2225490	2928770	1689190	2115810	242691	1094100	1292670	2056840	639497	235630	1255930	1422420			2352210	1266660	1710190	1040500	2129240	647895	761818	1005980	667097	2171960	1444610	2263970	349821	2739790	1073290	4184580	1871940	1964710	1275050	1212840	1340860
A0A9D4WIP7	A0A9D4X8R1;A0A9D4WIP7	A0A9D4WIP7_PEA	KIW84_066126	Ubiquitin receptor RAD23	0	AAFNNPER	AAFNNPER	2	AAFNNPER2	1678800	2652400	2360440	2517920	3442230	944769	2436570	4114290	1850290	1300510	4516660	3013510	1429630	859827	3008820	1206970	729355	3924630	4240440	700903	4645410	4975080	1706090	764587	4112230	1403130	700273	1207620	4541800	2079010	2321900	8430570	2764840	1604350	2556320	1662210	2641780	3100970	3059510
A0A9D4X8K8	A0A9D4X8K8	A0A9D4X8K8_PEA	KIW84_040839	Nudix hydrolase 3	1	AAFPILK	AAFPILK	2	AAFPILK2		76134.5											93503.2	102696	89717.2		138435			59653.9		69180.2					164643	127913	118745	141585		113921	205943		109998	103363		125108	133541
A0A9D5BLG1	A0A9D5BLG1	A0A9D5BLG1_PEA	KIW84_013818	Smu-2 suppressor of mec-8 and unc-52 protein	1	AAFQFGVK	AAFQFGVK	2	AAFQFGVK2	80234	180158	105307	103151	287976	181433	101868	310810	17229.7	75766.8	28982.3	290382	36070.6		248604	41773.8		53813.9	109694	14261.2	140489	70511.2	163983		46511.6			50069.5	124331	83569.3		166901	34779.6	73341	170932	53673.1	46117.4	48607.5
A0A9D5BA27	A0A9D5AU93;A0A9D5BA27	A0A9D5BA27_PEA	KIW84_025010	Calcium-transporting ATPase	0	AAFQFIQGAK	AAFQFIQGAK	2	AAFQFIQGAK2	161856	273028		194219	257169			261632	129235	191357		237892	137297		217160	145888		101456	372731			161633	215562		212759	219156		133482			151209	252417			270663	192964	188129	246829
A0A9D5BA27	A0A9D5AU93;A0A9D5BA27	A0A9D5BA27_PEA	KIW84_025010	Calcium-transporting ATPase	0	AAFQFIQGAKPSDYK	AAFQFIQGAKPSDYK	3	AAFQFIQGAKPSDYK3		230406		177257	289541	270118						255064			159922				238715		194539		165598		128567	157523		224994			54351	291140			204601			135254
A0A9D4WSI9	A0A9D4WSI9	A0A9D4WSI9_PEA	KIW84_053777	phosphoribosylanthranilate isomerase	1	AAFSSLIQENR	AAFSSLIQENR	2	AAFSSLIQENR2	677023	881952	1215090	740865	1110650	1666080	1257260	1320130	341331	973080	1227720	969569	673234	851406	1283950	1052020	866957	982732	1018280	889642	868277	807308	978091	413658	712449	596510	1018490	844614	1037040	1269750	342561	1680640	1639860	1525940	1578070	1040340	929706	606421	1942950
A0A9D5BDS5	A0A9D5BDS5	A0A9D5BDS5_PEA	KIW84_010084	Persulfide dioxygenase ETHE1 mitochondrial	1	AAFTGDTLLIR	AAFTGDTLLIR	2	AAFTGDTLLIR2	220766	361383	360805	307500	608645	364864	479251	379256	528909	668758	1068610	464370	535363	645182	445323	504213	649963	1000370	1183550	415100	1222810	1406470	192334	267225	1061950	357210	838104	591298	787384	560597	565547	2191620	1034540	823409	435889	728771	925992	808392	719801
A0A9D5A5K6	A0A9D5A5K6	A0A9D5A5K6_PEA	KIW84_063998	Sodium/hydrogen exchanger 2	1	AAFVFPLSYLSNLTK	AAFVFPLSYLSNLTK	2	AAFVFPLSYLSNLTK2																													75007	37062.4				69691.4		112163		71620.3
A0A9D5AHL3	A0A9D5AHL3	A0A9D5AHL3_PEA	KIW84_052563	UTP-monosaccharide-1-phosphate uridylyltransferase	1	AAFVLVAGGLGER	AAFVLVAGGLGER	2	AAFVLVAGGLGER2	266580	963450	1064480	721256	1091020	1367550	916378	1284750	340581	972864	630174	932686	515960	426923	954264	1156870	581827	460337	1786720	687837	1070570	864165	881111	349222	1073660	943338	778029	1236760	1347130	1072770	736712	1719620	1226200	1293240	1044580	1097890	745025	1231920	944858
A0A9D5AKZ2	A0A9D4WXK0;A0A9D5AKZ2	A0A9D5AKZ2_PEA	KIW84_056180	MGS-like domain-containing protein	0	AAFYVDKR	AAFYVDKR	2	AAFYVDKR2	552016	969820	1121010	798086	1116180	1385450	1157500	1227570		727256	267807	936109	414391	424194	1159950	697294	315451	217962	778499	566703		410783	827412				461973	774647	584242	720164		1207590	762907		1400820	717418	408178	491786	880103
A0A9D4XY98	A0A9D4XY98	A0A9D4XY98_PEA	KIW84_033516	D-isomer specific 2-hydroxyacid dehydrogenase NAD-binding domain-containing protein	1	AAFYVSR	AAFYVSR	2	AAFYVSR2	398880	554042		390260	638750	472429	205855	636288	115934			536023	241837		456926			50300.2	505303	120306	263405	177388	288119			278678		426013		345176		268877		479148	512023		119209	285754	100294
A0A9D4ZX00	A0A9D4ZX00	A0A9D4ZX00_PEA	KIW84_073644	Large ribosomal subunit protein uL1c	1	AAGADIVGGK	AAGADIVGGK	2	AAGADIVGGK2	390260	660513	536192	527074	823782	549430	475474	923343	157823			753539	296105		658226	430169			553583		410924	373131	533746	205055	301862			443112	465919	453940	158114	597263	378595	350885	774959	317495	308613	308404
A0A9D4X6T5	A0A9D4X6T5	A0A9D4X6T5_PEA	KIW84_040165	L-ascorbate oxidase homolog	1	AAGAFGAIR	AAGAFGAIR	2	AAGAFGAIR2	874221	1582540	550587	1072830	1246410	984917	534367	1523180	716550	1395480	431672	1196200	696535		957728	1252550		366652	1710670	265183	1274550	759054	794307	596812	928396	1331710		2118980	2234620	1505810	657158	994741		1588750	1191200	1721140	558685	1081130
A0A9D4VYG1	A0A9D4VYG1	A0A9D4VYG1_PEA	KIW84_060019	L-ascorbate oxidase homolog	1	AAGAFGGIR	AAGAFGGIR	2	AAGAFGGIR2	1347710	1906720	2068900	2110470	2832920	2517680	1934840	3171580	6355120	4406440	11357100	2073540	2979330	3407450	2322440	4564220	4139610	11495100	8728350	2224820	10192400	10675300	2061370	1721250	11603900	8676490	4301740	5065750	11751300	4929140	4832000	15725600	5222320	5278710	3087190	4696250	7039630	7899310	5724670
A0A9D4XLN7	A0A9D4XLN7	A0A9D4XLN7_PEA	KIW84_046368	Sterol 14-demethylase	1	AAGAFSYISFGGGR	AAGAFSYISFGGGR	2	AAGAFSYISFGGGR2	138607	611566	562021	329705	618875	897741	507600	734566		350262	1809050	500440	204767		238011	985458				463055			473062	228369	245562			3620580	2918750	4657100	116151			2494180	557755			2336410
A0A068LJH6	A0A068LJH6	A0A068LJH6_PEA	KIW84_032937	5-methyltetrahydropteroyltriglutamate--homocysteine S-methyltransferase	1	AAGAQFIQFDEPTLVLDLESHK	AAGAQFIQFDEPTLVLDLESHK	3	AAGAQFIQFDEPTLVLDLESHK3	30489.7	507748	554473	113434	544427	1491320	338686	1641870	84633	176446	980353	267742	106808	50689.5	149563	5245250	348489	1515430	13650000	953321	9482170	2216470	533518	125236	465541	419871	279871	4617210	2170260	16316000	245324	24107100	27715600	14185800	476061	19593500	3188710	3392890	26537600
A0A068LJH6	A0A068LJH6	A0A068LJH6_PEA	KIW84_032937	5-methyltetrahydropteroyltriglutamate--homocysteine S-methyltransferase	1	AAGAQFIQFDEPTLVLDLESHK	AAGAQFIQFDEPTLVLDLESHK	4	AAGAQFIQFDEPTLVLDLESHK4																														72140.6			69477.8
A0A9D5GWG2	A0A9D5GWG2	A0A9D5GWG2_PEA	KIW84_012333	5-methyltetrahydropteroyltriglutamate--homocysteine S-methyltransferase	1	AAGASWIQFDEPTLVLDLEPHK	AAGASWIQFDEPTLVLDLEPHK	3	AAGASWIQFDEPTLVLDLEPHK3																			189436													155346
A0A9D4WSM8	A0A9D4WSM8	A0A9D4WSM8_PEA	KIW84_053418	Amine oxidase	1	AAGATPELR	AAGATPELR	2	AAGATPELR2	3243750	4785400	3757710	4029830	5507860	4432660	3203000	7422040	846468	3038690	640373	5423670	1894410	523327	5197100	2742050		475533	2435340	849744	1632450	1118910	3650440	1495650	1474920	1603420	364032	3240330	3230470	3666510	912256	1778040	596014	3970810	4871420	2689610	1107100	1599650	667019
A0A9D4YFX0	A0A9D4XDS8;A0A9D4YFX0	A0A9D4YFX0_PEA	KIW84_023060	Amine oxidase	0	AAGATPEVR	AAGATPEVR	2	AAGATPEVR2	2916970	4839800	3948310	3791200	4959000	5657700	3929200	6984930	917086	3822070	1362340	5452020	2583670	643165	4329850	3711730		937418	3849070	1481610	2627580	1748060	3387620	1532260	1417100	1879730		3498130	3707730	3938560	1121620	2358580	641217	4481010	4253500	3037400	1443370	1779230	814254
A0A9D4WS68	A0A9D4WS68	A0A9D4WS68_PEA	KIW84_053235	5-methyltetrahydropteroyltriglutamate--homocysteine S-methyltransferase	1	AAGATWIQFDEPTLVK	AAGATWIQFDEPTLVK	2	AAGATWIQFDEPTLVK2		163884	162325	37364	149222	389515	158862	190605				137969			110060	181814	42026.8		343697	163552	341752		148986		48774.3			182583	222890	293961	114145	710008	317014	308627	78755.9	292480	126011	166261	343682
A0A9D5ACT2	A0A9D5ACT2	A0A9D5ACT2_PEA	KIW84_050932	Uncharacterized protein	1	AAGDAAADLVK	AAGDAAADLVK	2	AAGDAAADLVK2	193477	234574	204906	167782	274448	211277	192728	306702				290977											172492
A0A9D4WL42	A0A9D4WL42	A0A9D4WL42_PEA	KIW84_050239	1-phosphatidylinositol 4-kinase	1	AAGDDATASTASSR	AAGDDATASTASSR	2	AAGDDATASTASSR2		93685.4	80241.1	86596.7	55800.9	84703.2	54345.4	89536.8		58872.4	27621.9	68013.1	25916.8		56440.2	37430.4			99876.1		61432.4	29230.2	48530		25530.2	52488.2		67482.9	68434.5	56702.7	27347.4			48354.6	29190.4	40383.5	16844.3	37404.4
A0A9D4WP03	A0A9D4WP03	A0A9D4WP03_PEA	KIW84_051233	SAM-dependent MTase RsmB/NOP-type domain-containing protein	1	AAGDIDTER	AAGDIDTER	2	AAGDIDTER2		300556		275881	399489			527461				477263			363285								279856												274946
A0A9D4WL90	A0A9D5BGP5;A0A9D4WL90	A0A9D4WL90_PEA	KIW84_050974	Pescadillo homolog	0	AAGEDEEEYDEETR	AAGEDEEEYDEETR	2	AAGEDEEEYDEETR2	65125.1	165789	75349	93069	216182	111649	51011.3	264886		18280.5		147376			107177	16796			21319.7				82061.9							39073.3				58284.1	138744	20308.9
A0A9D4VL80	A0A9D4VL80;A0A9D5A4H1	A0A9D4VL80_PEA	KIW84_072066	Transmembrane protein	0	AAGEDNPELSK	AAGEDNPELSK	2	AAGEDNPELSK2	842407	1604040	939216	1213980	1645130	1471210	803442	1834510	261820	1118410	403303	1234120	529374	116543	1240300	988838		291903	1225540	417706	911514	781701	873010	452437	417665	547773		1019790	858535	862038	320783	817910	301841	1226160	1246200	616659	312641	604980	363788
A0A9D4Y4D3	A0A9D4Y4D3	A0A9D4Y4D3_PEA	KIW84_035680	Eukaryotic translation initiation factor 3 subunit H	1	AAGEEPLPEEDPANPIFKPLPEPSR	AAGEEPLPEEDPANPIFKPLPEPSR	3	AAGEEPLPEEDPANPIFKPLPEPSR3	247045	1409900	978627	696958	1776200	1408460	1091010	1869700	213953	604117	399861	1317030	275603	110522	1064760	535711	85332.8	399622	979112	347617	755558	489238	776298	287965	424268	256710	165473	664202	579633	780899	228192	1490210	544222	726225	634633	423774	357196	524790	478133
A0A9D5BAR9	A0A9D5BAR9	A0A9D5BAR9_PEA	KIW84_022096	Glucose-6-phosphate isomerase	1	AAGEVLALQK	AAGEVLALQK	2	AAGEVLALQK2	555115	742801	902564	672712	792958	1141240	969419	908389	547293	941889	3760920	627472	877454	2212660	660904	1075790	2827890	3929970	1799980	1282440	1638550	2009020	570376	564351	1241750	786136	2631570	1075470	1090180	1298870	656137	5122660	4087280	1431100	814841	966148	2012030	971549	3634070
A0A9D5BAR9	A0A9D5BAR9	A0A9D5BAR9_PEA	KIW84_022096	Glucose-6-phosphate isomerase	1	AAGEVLALQKR	AAGEVLALQKR	2	AAGEVLALQKR2	153605		190197	169941		162903		181478		278578	252113		154523	252475	223261	235944	404903	197498		210790		112690	210804	122548	145530	229759	396188	283189	246431	217060	63485	185610	257434	437167	378998	202933	164657	129575	235722
A0A9D5BAR9	A0A9D5BAR9	A0A9D5BAR9_PEA	KIW84_022096	Glucose-6-phosphate isomerase	1	AAGEVLALQKR	AAGEVLALQKR	3	AAGEVLALQKR3	292879	171307	394716	423808	172059	481654	287828	300061	142018	972986	1310560	215268	738366	1292430	504268	1064320	2120520	684832	416926	806522	281346	308327	187107	353227	475768	882155	2159270	806523	712828	839870	137231		979258	1072980	614909	936425	491299	355690	1031350
A0A9D4XBV2	A0A9D4XBV2	A0A9D4XBV2_PEA	KIW84_042712	L-ascorbate oxidase	1	AAGGFGALNVYHR	AAGGFGALNVYHR	3	AAGGFGALNVYHR3	212622	276134	311278	347162	381101		303828	347175															261408
A0A9D4XCA5	A0A9D4XCA5	A0A9D4XCA5_PEA	KIW84_042154	Monocopper oxidase-like protein sku5	1	AAGGFGGFIINNR	AAGGFGGFIINNR	2	AAGGFGGFIINNR2									121687		327528							361359	261982		326521	298433			259511				280083		117870	2099630	1597340				436240	168081	944943
A0A9D4WJ48	A0A9D4WJ48	A0A9D4WJ48_PEA	KIW84_050342	L-ascorbate oxidase homolog	1	AAGGFGGIR	AAGGFGGIR	2	AAGGFGGIR2	3530300	4666940	3865310	4403560	3453390	3923970	3789940	3426600	3035380	6570680	1109830	2327680	3603720	1446280	2692550	5778220	1533690	1524620	5512800	1781650	5606130	4301930	2245460	2647740	5777480	5320010	1914190	6162540	8263300	5128040	2788450	6655080	2323680	6022290	3014600	4226750	1601510	4657750	1972990
A0A9D5BD33	A0A9D5BD33	A0A9D5BD33_PEA	KIW84_024829	L-ascorbate oxidase	1	AAGGFGGLNVYR	AAGGFGGLNVYR	2	AAGGFGGLNVYR2	758383	1118010	654324	899734	840434	546178	643176	883992	119947	1015120		609529	361472	118474	485382	765823	58705.5		491427	100646	491085	506866	410524	239820	444598	242166	71461	711135	711972	640717	145252	862931	312641	737472	522687	333992	58890.8	286290	218415
A0A9D4VRS3	A0A9D4VRS3	A0A9D4VRS3_PEA	KIW84_074079	L-ascorbate oxidase (Fragment)	1	AAGGFGSIK	AAGGFGSIK	2	AAGGFGSIK2									460931		900205			219850				1103880			463571	488493	190161		616788	609182			960736		419428						780222	456299
A0A9D4X0S1	A0A9D4X0S1	A0A9D4X0S1_PEA	KIW84_057336	L-ascorbate oxidase (Fragment)	1	AAGGYGGIK	AAGGYGGIK	2	AAGGYGGIK2	1083840	1116020	2325590	831962	1254550	477806	948976	1381270		769395	296483	1610440	1005960	243407	679469	624827	387837			121921	474250	564613	1134070	382658	484143	203421	589756	909263	1100940	506422		932728			1311190	438486		269467
A0A9D5ANQ8	A0A9D5ANQ8	A0A9D5ANQ8_PEA	KIW84_057354	Aconitate hydratase	1	AAGHATIVLAGAEYGSGSSR	AAGHATIVLAGAEYGSGSSR	2	AAGHATIVLAGAEYGSGSSR2	59034.3	72613.6	78012.5	45963.2	101256	76316.5	56328.8	121879	18850.9	84817.1	174058	77164	23245	125518	45680.8	104118	195102	191740	187728	71727.8	131479	99474.6	28877.1		52421.7	37620.8	169488	119612	62127	121421	15842.1	746640	205849	134306	71068.7	45808.1	34700.9	27560.9	161307
A0A9D5ANQ8	A0A9D5ANQ8	A0A9D5ANQ8_PEA	KIW84_057354	Aconitate hydratase	1	AAGHATIVLAGAEYGSGSSR	AAGHATIVLAGAEYGSGSSR	3	AAGHATIVLAGAEYGSGSSR3	1536410	2227330	2298820	1837560	2632030	2023100	2082860	3130760	847560	2349080	2846740	2247620	1540290	3238300	1809750	2452110	3618800	3128340	2651920	1710370	2600100	2811000	1366690	1077580	2009170	1338470	3776360	2434260	1763970	2543270	1217090	8777850	4449280	2445150	2188940	2060060	1753520	1468320	4225950
A0A9D4XIS7	A0A9D4XIS7	A0A9D4XIS7_PEA	KIW84_044850	beta-galactosidase	1	AAGIDSVHFIAESCSVQNTTGNSVK	AAGIDSVHFIAESC(UniMod:4)SVQNTTGNSVK	3	AAGIDSVHFIAESC(UniMod:4)SVQNTTGNSVK3		66453.4	66943.1		89725.3	107424	86751.5	65754.5						40260.1		75881.6	125081	185135	150989	76399.4								118350	96146.8		41947.9	675446	121380	170180				52186.4	163372
A0A9D5ANR4	A0A9D5ANR4	A0A9D5ANR4_PEA	KIW84_058216	Kinesin-like protein	1	AAGILQLQNR	AAGILQLQNR	2	AAGILQLQNR2	474849	760172	596009	540756	1057420	831525	666112	1173880		469259		916752	219102		615708	441387			631472			334807	526983	211890	254111	202687		501138	572166	437043	98293.5	686675	323246		687007			262761	478587
A0A9D4WV85	A0A9D4WV85	A0A9D4WV85_PEA	KIW84_053548	RRM domain-containing protein	1	AAGIQGVEAETK	AAGIQGVEAETK	2	AAGIQGVEAETK2	545033	944633	625963	676301	996002	889474	497295	1054220	200079	460921	375182	921750	387088	136041	787997	476152	125529	459321	717310	255060	879708	735221	558175	329743	326510	390504	111905	399391	705458	565813	266146	684855	230188	927685	674914	519101	392083	383466	302120
A0A9D5BKT1	A0A9D5BKT1	A0A9D5BKT1_PEA	KIW84_013565	Proteasome subunit alpha type	1	AAGITSIGVR	AAGITSIGVR	2	AAGITSIGVR2	9923800	14615600	12251200	13824100	17059300	14096100	13003200	18029200	5101730	13671500	6076950	15490800	9534490	14639300	14266800	13028200	18737000	8859410	14499700	8654910	14050600	11226500	9485300	5301510	11654600	9735630	16433400	10187100	14629200	14363700	5786880	27810100	20229000	14146400	14037300	11423800	8484930	10447200	22717800
A0A9D4W3I3	A0A9D4W3I3	A0A9D4W3I3_PEA	KIW84_061833	glutamate N-acetyltransferase (Fragment)	1	AAGIYGGLR	AAGIYGGLR	2	AAGIYGGLR2	3085440	4228930	4661230	4029930	5393920	5062170	4580900	6137960	1777620	3556580	6562360	5171650	3445730	5973920	5033670	3367310	7423940	6509140	5125550	3552100	5148710	5637750	3596700	2041080	4287360	3287710	6585280	2625120	4967390	4590070	1700260	11978800	8555990	5221470	4678140	3417080	3928050	3129240	8994580
A0A9D4XJ76	A0A9D4XJ76	A0A9D4XJ76_PEA	KIW84_043878	AMP deaminase	1	AAGNDLVFVNNVLSAR	AAGNDLVFVNNVLSAR	2	AAGNDLVFVNNVLSAR2		82743.9		36849.7	102608	100839		207749				70459.7
A0A9D4YGR3	A0A9D4YGR3	A0A9D4YGR3_PEA	KIW84_024903	Uncharacterized protein	1	AAGNRWPNFIAVDYYQR	AAGNRWPNFIAVDYYQR	3	AAGNRWPNFIAVDYYQR3																	277910		390168		279723								306273	288033		713503		415318		475079
A0A9D5A3R5	A0A9D5A3R5	A0A9D5A3R5_PEA	KIW84_061001	Macro domain-containing protein	1	AAGPDLLR	AAGPDLLR	2	AAGPDLLR2	555223	920908	1227460	628911	1456400	978707	1138400	1859860	197782	374047	368728	1511050	315302	379281	1680590	285373	348062	377813	494749	278408	439606	417429	1050060	170416	528082	297251	367035	263912	527253	519064	167336	566000	389575	383741	1524220	265553	241545	375846	539068
A0A9D4XRV4	A0A9D4XRV4	A0A9D4XRV4_PEA	KIW84_030266	AT-hook motif nuclear-localized protein	1	AAGPVQVIVGTFSADNKK	AAGPVQVIVGTFSADNKK	3	AAGPVQVIVGTFSADNKK3	309543	797704		691500	620979	831035	889238	509516	423360	977184	952216		674904	600194	745800	871722	735206	893635	1667980	830166	1319920	581811	548159	508871	984765	1186450	728507	1277340	1065770	1072380	635525	2093570	893423	1685980	770280	1714320	1109130	1052540	1470920
A0A9D5A7L0	A0A9D5A7L0	A0A9D5A7L0_PEA	KIW84_064050	DUF1995 domain-containing protein	1	AAGVFSSINR	AAGVFSSINR	2	AAGVFSSINR2	738968	866503	1268760	799654	1076890	2647640	1141800	1115310	357962	1777720	2571030	1044990	1296150	835416	1046250	1739190	502173	2283140	2146250	1695900	1761450	1439800	1255520	1064170	750884	767121	913307	1774370	1464830	1844000	540517	2583600	1837710	2350910	1577540	1488910	1704490	820438	2464740
A0A9D4WUG1	A0A9D4WUG1	A0A9D4WUG1_PEA	KIW84_053313	NADH-ubiquinone reductase complex 1 MLRQ subunit	1	AAGVLENFSEGEK	AAGVLENFSEGEK	2	AAGVLENFSEGEK2	404326	816008	623903	641367	1137750	1357840	603323	1089130	474069	930421	951644	847358	662051		616319	1114880		893052	2168350	590197	1853160	1374280	628697	426361	1046780	843475		948935	1336180	1305890	714283	3144100	1367790	1386860	765302	875560	1242190	1264240	1682060
A0A9D4WUG1	A0A9D4WUG1	A0A9D4WUG1_PEA	KIW84_053313	NADH-ubiquinone reductase complex 1 MLRQ subunit	1	AAGVLENFSEGEKYTEHLLR	AAGVLENFSEGEKYTEHLLR	3	AAGVLENFSEGEKYTEHLLR3		455977	502114	204371	557971	969049		558170		413476	589489	502981	253306		339322	691099		581277	1415340	387568	1094180	590892	598686	206350	532268	640577		1252070	912255	901108	225032	1676940		1469660	602229	839279	501172	641507	570632
A0A9D4WUG1	A0A9D4WUG1	A0A9D4WUG1_PEA	KIW84_053313	NADH-ubiquinone reductase complex 1 MLRQ subunit	1	AAGVLENFSEGEKYTEHLLR	AAGVLENFSEGEKYTEHLLR	4	AAGVLENFSEGEKYTEHLLR4		334617	252206	129164	491167	632083	277790	478393		209440	310353	427706	145420		214378	464713		287945	878540		606317	575052	453668	155949	389636	484318	108053	529535	758874	640951	200367	981858	282311	802648	527880	574032	283535	572804	216744
A0A9D4ZZ57	A0A9D4ZZ57	A0A9D4ZZ57_PEA	KIW84_076223	Pseudouridine-5'-phosphate glycosidase	1	AAGVNPAGASINVK	AAGVNPAGASINVK	2	AAGVNPAGASINVK2	103296	194777	166968	222779	422782	294110	169107	451886	38476.8			382094	65873		336001	153081			174870	38937.4	168774	139619	182554			101578			247644	196534	42753.8	151945			323838	223235
A0A9D4YJ53	A0A9D4YJ53	A0A9D4YJ53_PEA	KIW84_010146	Translation initiation factor IF-2, chloroplastic	1	AAGVPLIIAINK	AAGVPLIIAINK	2	AAGVPLIIAINK2	828709	1688510	1758840	1044040	1261570	2410720	2011110	919037	360370	1572760	2701690	1114800	1256940	1165580	1329040	1236900	1010210	2707140	2376150	2164530	1968670	1423590	1746900	1019010	648894	517682	1658510	1759900	1293150	1807290	283973	2430070	2611220	2603740	1540670	1925180	2450160	760200	4758820
A0A9D4YJ53	A0A9D4YJ53	A0A9D4YJ53_PEA	KIW84_010146	Translation initiation factor IF-2, chloroplastic	1	AAGVPLIIAINKIDK	AAGVPLIIAINKIDK	3	AAGVPLIIAINKIDK3	87666.6	140308	198092	127641	138393	382363	138923	78124.5		204999	192434	99942.2	173865	188804	118662	162273	115393	151757	210374	258444			152438	107865			166476	171114		162126		226797	227206	197529	200728	166226	166740		425928
A0A9D5AQG5	A0A9D5AQG5	A0A9D5AQG5_PEA	KIW84_040921	Large ribosomal subunit protein eL14 domain-containing protein	1	AAGVRQELAK	AAGVRQELAK	2	AAGVRQELAK2	160061	35583	58649.2	135139	37802.1	59342.9		39287.7		72019.9		117742	104671	48929.3	199398	122994	60941.5						69916.9			61836.4	96648.2	37697.6	54578.7	69902				96258.5	199795	108336
A0A9D4YKS0	A0A9D4YKS0	A0A9D4YKS0_PEA	KIW84_010695	phosphopyruvate hydratase	1	AAGWGVMVSHR	AAGWGVMVSHR	3	AAGWGVMVSHR3					207313																											200522	216238					112068	251465
A0A9D4XIS7	A0A9D4XIS7	A0A9D4XIS7_PEA	KIW84_044850	beta-galactosidase	1	AAHDYELVK	AAHDYELVK	2	AAHDYELVK2			74798.3							66010.5	101461			99560.8			104641	136116	99181.7		145367	79926.1			43594.1	51609.4	85053.4	77643.1			23862.4	407498	145006				74656.4		188779
A0A9D5B1D2	A0A9D5B1D2	A0A9D5B1D2_PEA	KIW84_032010	Dolichyl-diphosphooligosaccharide--protein glycosyltransferase subunit 2	1	AAHLPPLPVDPYSR	AAHLPPLPVDPYSR	2	AAHLPPLPVDPYSR2	40863.1	117925		79278	107063			142399		143387		63755.8			26742.7	124323										99515.7		101978	137350	89870.4				101647
A0A9D5B1D2	A0A9D5B1D2	A0A9D5B1D2_PEA	KIW84_032010	Dolichyl-diphosphooligosaccharide--protein glycosyltransferase subunit 2	1	AAHLPPLPVDPYSR	AAHLPPLPVDPYSR	3	AAHLPPLPVDPYSR3	673112	1117820	635977	815660	972889	721473	564238	1095820	285026	935308	233343	749748	428994		464976	642089		202611	811220	232109	781960	514769	493125	396040	325906	583482	173595	1126740	959429	866983	259895	519685	164641	863391	753747	650276	328861	380558	232613
A0A9D5AQV9	A0A9D5AQV9;A0A9D4X619	A0A9D5AQV9_PEA	KIW84_040484	Plasma membrane ATPase	0	AAHLVDSTNQVGHFQK	AAHLVDSTNQVGHFQK	2	AAHLVDSTNQVGHFQK2																			18316									33483	13751.8	24186.1		35802.1		49626.7
A0A9D5AQV9	A0A9D5AQV9;A0A9D4X619	A0A9D5AQV9_PEA	KIW84_040484	Plasma membrane ATPase	0	AAHLVDSTNQVGHFQK	AAHLVDSTNQVGHFQK	3	AAHLVDSTNQVGHFQK3	92171.8	123630	65847.7	97705.4	96139.8	133399	79941.4	72882.6	38575.8	354895	69454.1	43867	107482		37823.1	368956		79960.3	364392	101633	307015	204024	74784.1	127745	136266	180212		581832	284287	403465	82585.8	433166	55352.1	556140	97560.8	259248	25307.3	109568
A0A9D5AQV9	A0A9D5AQV9;A0A9D4X619	A0A9D5AQV9_PEA	KIW84_040484	Plasma membrane ATPase	0	AAHLVDSTNQVGHFQK	AAHLVDSTNQVGHFQK	4	AAHLVDSTNQVGHFQK4	171661	306669			157634	305928			134949	637838	142624	135989	238801	85092.6	154367	657759		184411	532086	196512	620100	370869	133909	243192	268467	358875	171388	849139	464805	676977	171522	558531		886627	266078	430242		247417
A0A9D4X9E1	A0A9D4X9E1	A0A9D4X9E1_PEA	KIW84_041738	Plasma membrane ATPase	1	AAHLVDTTNQVGHFQK	AAHLVDTTNQVGHFQK	2	AAHLVDTTNQVGHFQK2								16241.9		17416.9						13919										13909.1		24030.6	8551.8	10666		9799.62		30269.6
A0A9D4X9E1	A0A9D4X9E1	A0A9D4X9E1_PEA	KIW84_041738	Plasma membrane ATPase	1	AAHLVDTTNQVGHFQK	AAHLVDTTNQVGHFQK	3	AAHLVDTTNQVGHFQK3	156055	196755	136656	130543	67273.7	59080.1	32117.2	154004	66864.1	197631	33471	151299	115640		137119	295682		52304.7	271119	173124	229987	187984	208617	161861	115999	275514	83195	200683		214075	100464	257636		482940	178153	159816		114997	43180.5
A0A9D4X9E1	A0A9D4X9E1	A0A9D4X9E1_PEA	KIW84_041738	Plasma membrane ATPase	1	AAHLVDTTNQVGHFQK	AAHLVDTTNQVGHFQK	4	AAHLVDTTNQVGHFQK4	268219	466082	324311	287836	390439	442347	345872	477824	161949	630481	193517	334030	224946		252673	737167		248929	594729	233683	518253	405229	346277	268707	289549	514485	121879	964421	487728	651320	238225	511277	236900	975183	426449	460102	80537.3	366187	251218
A0A9D5AX00	A0A9D5AX00	A0A9D5AX00_PEA	KIW84_045653	Subtilisin-like protease SBT1.5	1	AAHPDWSPAAIK	AAHPDWSPAAIK	3	AAHPDWSPAAIK3		156692			208772			263281							210923																				144436
A0A9D4X5L5	A0A9D4X5L5	A0A9D4X5L5_PEA	KIW84_040240	NADP-dependent glyceraldehyde-3-phosphate dehydrogenase	1	AAIAECLVK	AAIAEC(UniMod:4)LVK	2	AAIAEC(UniMod:4)LVK2	155727	443496	1168770	282379	784318	1456280	1133440	686222	230690		1022750			1087420	839556	560347	1930650	2203720	982315	899389	661643		650886				735349	1199210		957716	208394	900112	1834450	1366880	689811		768196		2252920
A0A9D5B9M0	A0A9D5B9M0	A0A9D5B9M0_PEA	KIW84_024643	Uncharacterized protein	1	AAIAGGLISSPVIGWSLYTLK	AAIAGGLISSPVIGWSLYTLK	3	AAIAGGLISSPVIGWSLYTLK3																			92098.5		141137								42635.8					78902.5		108613		23656.1
A0A9D4VVN5	A0A9D4VVN5	A0A9D4VVN5_PEA	KIW84_076133	Protein disulfide-isomerase	1	AAIANFVSSSK	AAIANFVSSSK	2	AAIANFVSSSK2	1196460	2120880	1491770	1665400	1673620	1905920	1578820	1753490	962264	2119820	1850930	1401350	1218920	916739	1232500	1942750	873251	2155100	2775500	975103	2952470	3510700	984181	752939	2153920	1237170	930812	1809700	2766380	2260190	931253	5883070	2343880	2113260	1063960	1279340	1338070	1645930	2333310
A0A9D4VVN5	A0A9D4VVN5	A0A9D4VVN5_PEA	KIW84_076133	Protein disulfide-isomerase	1	AAIANFVSSSKLPLVTTFTR	AAIANFVSSSKLPLVTTFTR	3	AAIANFVSSSKLPLVTTFTR3		307886		448084	297277					363761			322197		319390	702642	260676		413323		371172	244390			251150	704768	303554			441346
A0A9D5ABT5	A0A9D5ABT5	A0A9D5ABT5_PEA	KIW84_066604	Peptidyl-prolyl cis-trans isomerase	1	AAIANSDSEEVIVQSK	AAIANSDSEEVIVQSK	2	AAIANSDSEEVIVQSK2	259125	427118	759134	366933	270678	904307	645350	259825	67935.3	323510	110744	181864	266880	509486	330758	324274	514564	86551.8	135230	546595	153728	100548	241931	206099	136883	127226	734863	305670	168833	438615	74435.2	403086	577591	483821	369843	322113	200731	103427	525798
A0A9D4WCE7	A0A9D4WCE7	A0A9D4WCE7_PEA	KIW84_063874	RRM domain-containing protein	1	AAIASSDVEHK	AAIASSDVEHK	2	AAIASSDVEHK2	16385.9	48521.2	49783.1		43455.6	38462.1	44175	75845.1				67582.5											38068.5									119200		42689.1	74746.3
A0A9D4Y471	A0A9D4Y471	A0A9D4Y471_PEA	KIW84_020092	OBERON-like protein	1	AAIDFPDQSVIR	AAIDFPDQSVIR	2	AAIDFPDQSVIR2	105814	381677	322634	213383	498974	362958	275816	569758				477916			257881								226483					295535
A0A9D5AWQ2	A0A9D5AWQ2	A0A9D5AWQ2_PEA	KIW84_045428	Enoyl reductase (ER) domain-containing protein	1	AAIDSLDGIIDTVSASHPILPLVSILK	AAIDSLDGIIDTVSASHPILPLVSILK	3	AAIDSLDGIIDTVSASHPILPLVSILK3																			117576		102454									9558.32		469066	629321			30136.8	149652		269680
A0A9D5A3T3	A0A9D5A3T3	A0A9D5A3T3_PEA	KIW84_061175	Long chain acyl-CoA synthetase 9	1	AAIFADTR	AAIFADTR	2	AAIFADTR2	558849	1102850	519946	634011	934170	1058790	430400	917446	222022	722885	283331	713270	531158		694446	925222		195203	1635850	430832	995381	522810	766461	473131	588837	615895		1170430	895448	703808	363812	672602	312340	1403540	1018440	867354	560650	959825
A0A9D5BS32	A0A9D5BS32	A0A9D5BS32_PEA	KIW84_015934	methionine S-methyltransferase	1	AAIFESFAR	AAIFESFAR	2	AAIFESFAR2	1585170	2390850	1639580	2146680	2201830	2337740	1659390	2494430	729319	2668880	883269	1883670	1671750	317665	1493310	2349980	250457	715463	2168810	743504	1708810	1294160	1150580	1089690	1202570	1482780	522155	2939360	2381870	2830230	737279	2119750	845796	2328430	1547400	2319200	1066810	1305460	1036440
A0A9D4W2M3	A0A9D4W2M3	A0A9D4W2M3_PEA	KIW84_060568	Uncharacterized protein	1	AAIFTNHSGLK	AAIFTNHSGLK	3	AAIFTNHSGLK3	129484	156240	246733	116464	196439	176022	272982	252744	52531.2	177777		194768	117054	247530	186433	231785	285010			159966	114368	105815	149133	82903.3	72696.5	47860.3	371482	165222	111897	161368	50567.7	162846	372505	218836	138572	149787	57060.8	95835.3	262968
A0A9D5AVP8	A0A9D5AVP8	A0A9D5AVP8_PEA	KIW84_044702	Prohibitin	1	AAIGFGVGATALNSSLYTVDGGQR	AAIGFGVGATALNSSLYTVDGGQR	3	AAIGFGVGATALNSSLYTVDGGQR3						213277					265766					289168		313084	696553		541251	350589							247459	329543	67996.1	724648		399969				213343
A0A9D4YG42	A0A9D4XG76;A0A9D4YG42	A0A9D4YG42_PEA	KIW84_024632	Succinate dehydrogenase [ubiquinone] flavoprotein subunit, mitochondrial	0	AAIGLSEHGFNTACITK	AAIGLSEHGFNTAC(UniMod:4)ITK	3	AAIGLSEHGFNTAC(UniMod:4)ITK3		85322.3	117857	95241.7	175685	103483	137372	133611		130530		144262		48966.1	63817.4	128734	112190			81099.2								201291						269563					146836
A0A9D5A7Q7	A0A9D5A7Q7	A0A9D5A7Q7_PEA	KIW84_065650	Long-chain-fatty-acid--CoA ligase	1	AAIGSGLINHGIPK	AAIGSGLINHGIPK	2	AAIGSGLINHGIPK2										122335						153206			188060							59494.3		133228	132044					191308		101765
A0A9D5A7Q7	A0A9D5A7Q7	A0A9D5A7Q7_PEA	KIW84_065650	Long-chain-fatty-acid--CoA ligase	1	AAIGSGLINHGIPK	AAIGSGLINHGIPK	3	AAIGSGLINHGIPK3	228691	340841	168537	289367	293297	240410	169695	294739	137898	456824		213409	197273		136725	463449		56993	237074		262569	138338	99702.7	248021	216661	234884		416116	277911	421146	121586			371738	230230	260859	56907.2	221306
A0A9D4WNF8	A0A9D4WNF8	A0A9D4WNF8_PEA	KIW84_051740	SANT domain-containing protein	1	AAIGTALGATAAR	AAIGTALGATAAR	2	AAIGTALGATAAR2		170583	132924		187688	156503	191011	249450				171637			198467			108762			142295		122996		44324.3										181910		92787
A0A9D5AHQ7	A0A9D5AHQ7	A0A9D5AHQ7_PEA	KIW84_052652	NADPH-dependent 1-acyldihydroxyacetone phosphate reductase	1	AAIHALTDTLR	AAIHALTDTLR	3	AAIHALTDTLR3		85536.9						84800.1		89062.2						91225.6								50462.8						113914
A0A9D5BFW1	A0A9D5BFW1	A0A9D5BFW1_PEA	KIW84_011788	Chorismate mutase	1	AAIIAQDKEK	AAIIAQDKEK	2	AAIIAQDKEK2		184308	201201	141223	119272	324955	189273	134079	138047	336067	215796	98454.5	136776	147597	192671	435595		122065	364765	182458	332292	229543	136987	71673	152600	211329	170887	383218	173970	320472	147769	507869	194828	413090	181623	296883	122774	223116	377940
A0A9D4XTW6	A0A9D4XTW6	A0A9D4XTW6_PEA	KIW84_032732	Uncharacterized protein	1	AAIITDVDAK	AAIITDVDAK	2	AAIITDVDAK2	114498		257679	165947			342466													495761			166752									514952	275115
A0A9D5AS03	A0A9D5AS03;A0A9D4WR48	A0A9D5AS03_PEA	KIW84_042005	Glyceraldehyde-3-phosphate dehydrogenase	0	AAIKEESEGK	AAIKEESEGK	2	AAIKEESEGK2														184499								103042			245867	88926.5		53644.2	64033.8	1553430	95605.1	4381210	1650120	3329990	2028320	158169	1493560	2323770	877451
A0A9D4Y630	A0A9D4Y630	A0A9D4Y630_PEA	KIW84_020809	Nitrate transporter 1.3-like protein	1	AAILDETNSNDENK	AAILDETNSNDENK	2	AAILDETNSNDENK2	26482.3	62336.9	40751.9	56445.8	63224.2	170768	28215.9	76893.9	30197.3	189595	65677	45855.7	110561		109888	222329		43227.7	475911	53621.2	257051	68122.8	123935	93064.7	107023	151714		336930	181388	251734	77320.2	166950	27272.7	345851	191447	265176	123608	164509	12393
A0A9D4WLE2	A0A9D4WLE2	A0A9D4WLE2_PEA	KIW84_050346	Glycoside hydrolase 18 protein	1	AAILEIETK	AAILEIETK	2	AAILEIETK2		362206	247267	398877	414167	343312	318895	549283	100144	404556	230923	484401	325050	364227	389026	475580	376055	200011	536642	250059	344165	239765	306842	215398	257357	287614	480306	365896	447403	455801	126113	451005	481550	624353	423855	395208	265565	327055	499146
A0A9D4X5I9	A0A9D4X5I9	A0A9D4X5I9_PEA	KIW84_058121	GDSL esterase/lipase APG	1	AAILNHAIPFSQQLK	AAILNHAIPFSQQLK	3	AAILNHAIPFSQQLK3			374129	328101	253677	502134	307657	166143	223668	335344	431951	114513	115933	91420.9	603405	310464		346255	391046	215702	435524	368322	831046	133907	165545	165545	79862.2	340518	524028	443773		386624	277545	457585	1164540	448048	346004	163226	180285
A0A9D4X7D2	A0A9D4X7D2	A0A9D4X7D2_PEA	KIW84_041112	Uncharacterized protein	1	AAILQAPVSDR	AAILQAPVSDR	2	AAILQAPVSDR2	395289	764030	584123		779041	788330	536402	777812	467486	777156	434963	576921	487836	546883	373690	681569	695423	583056	1132550	417214	1024880	809310		348229	951669	652501	680130	852364	947613	963527	389598	1982650	1268930	869994	490998	653291	608034	821156	1278570
A0A9D5AXS5	A0A9D5AXS5	A0A9D5AXS5_PEA	KIW84_045874	Chaperonin CPN60-like 2, mitochondrial	1	AAILQGVSEVADAVK	AAILQGVSEVADAVK	2	AAILQGVSEVADAVK2	665659	2738010	2060130	1831420	4329920	2978820	2379660	5241220	672487	1380930	1200100	4692950	729103	593103	2554590	1612420	647959	1400810	3317790	1026560	1966430	1670900	2094980	605505	1674730	1433650	702926	2018580	1860570	1720020	884650	4347050	1393560	2147180	2705110	2086860	1540620	1645970	1392560
A0A9D5AXS5	A0A9D5AXS5	A0A9D5AXS5_PEA	KIW84_045874	Chaperonin CPN60-like 2, mitochondrial	1	AAILQGVSEVADAVK	AAILQGVSEVADAVK	3	AAILQGVSEVADAVK3	45315.5	139108	94041.5	91728.7	209929	125546	102227	167285	30202.3	104685	48564.5	239018	48618.3	30143.6	138478	67933.9	31834	49011.4	181964	56386	117469	60941.9	92652.2	43994.9	93596.6	81969.6	37373.3	116061	68596.1	77851.9	21517.7	152825	88380	119166	124300	129956	56091.1	72728.5	76535.1
A0A9D5AJ11	A0A9D5AJ11	A0A9D5AJ11_PEA	KIW84_053626	Tropinone reductase homolog At5g06060-like	1	AAINQFTK	AAINQFTK	2	AAINQFTK2	454964	647300	584338	507175	688643	734292	576162	805649	218723	522924	244865	659967		196963	672660	500879	118350	246763	584987		447535	361814	485103	251652	395399	481032	291846	592441	680207	611250	248225	647724	281469	712738	697466	612613	292452	475967	321411
A0A9D4WTL3	A0A9D5AH06;A0A9D4WTL3;A0A9D4WVI8	A0A9D4WTL3_PEA	KIW84_053612	Uncharacterized protein	0	AAINQLTK	AAINQLTK	2	AAINQLTK2	723538	1116160	1400500	864715	1256680	1584070	1342170	1457610	402723			1149360	788138	617383	1450750				1038530	867798		827999	1050530	517633	795385					1280680	526396	1633450		1196310	1400870	950956	697695	777444	1092440
A0A9D4WS97	A0A9D4WS97	A0A9D4WS97_PEA	KIW84_053166	Endoglucanase	1	AAINVFNFADRYR	AAINVFNFADRYR	3	AAINVFNFADRYR3															118035								128012												161017
A0A9D4X0C7	A0A9D4X0C7	A0A9D4X0C7_PEA	KIW84_056770	Protein kinase domain-containing protein	1	AAIQGGLR	AAIQGGLR	2	AAIQGGLR2	145662	213493		180969	253530			326497	84465.2	134705	109219	324993			335665				136870		198516		172572	60857.4	91332.5	125231			173044	119226	71389.4	210752			345386		96746.2	118412
A0A9D4W542	A0A9D4W542	A0A9D4W542_PEA	KIW84_061451	Protein hlb1	1	AAIQLQFDFHR	AAIQLQFDFHR	3	AAIQLQFDFHR3								25557.9											120379		105832	40742.8						55653.2	37949.7	72499.9		172069	101084	62005.9			30486.4		60640
A0A9D5B1Y1	A0A9D5B1Y1;A0A9D4XPZ0	A0A9D5B1Y1_PEA	KIW84_036254	RRM domain-containing protein	0	AAIQMFDGSQVGGR	AAIQMFDGSQVGGR	2	AAIQMFDGSQVGGR2	46141.1		638706	143672	553924	307756	843050	261034	86162.3		738172	202082		136588		230262	412004	1311170	439351	332704	448696	306818	225946					773796	425600	317676		964140	1509940	805835				151786	2476780
A0A9D5AKB5	A0A9D5AKB5	A0A9D5AKB5_PEA	KIW84_040617	Myosin-17-like	1	AAISLQSNLR	AAISLQSNLR	2	AAISLQSNLR2	197712	365190	255320	219320	314941	309489	284351	346229	139797	683793		457575	256510		330164	642764			868262		410358		272809		318967	558546		718696	674357	532274	236488			555635	293742	490225		434788
A0A9D4W018	A0A9D4W018	A0A9D4W018_PEA	KIW84_077119	RanBD1 domain-containing protein	1	AAITAHKGEASTTVK	AAITAHKGEASTTVK	3	AAITAHKGEASTTVK3	71408.9		134963	158347		225314	193233												254294						133277
A0A9D5BEP7	A0A9D5BEP7	A0A9D5BEP7_PEA	KIW84_011342	U2A'/phosphoprotein 32 family A C-terminal domain-containing protein	1	AAIVNSQTLEEVAR	AAIVNSQTLEEVAR	2	AAIVNSQTLEEVAR2	907567	1940370	1106870	1565860	2191790	1947540	1391450	2581850	461580	1121450	1115420	2052130	679000	480164	1976580	1036890	315176	1241710	1033820	673423	1109520	1191070	1220240	472677	794324	696560	393334	927126	1421640	1203360	441673	2079650	679645	1070980	1515670	795877	831539	620211	967628
A0A9D4WIR2	A0A9D4WIR2	A0A9D4WIR2_PEA	KIW84_050936	Protein arginine N-methyltransferase	1	AAIVNTDSFLTNGR	AAIVNTDSFLTNGR	2	AAIVNTDSFLTNGR2	217394	507950	428810	485958	787338	640288	516572	922130	95159.2	269133		714670	148535	104270	613924	306095	148379		405331	122025	245922	166654	411433	125859	114894	164805	174965	314716	353170	361406	104911	520918	268370	358317	520893	331902		104704	244835
A0A9D4ZX31	A0A9D4ZX31;A0A9D4ZWU7	A0A9D4ZX31_PEA	KIW84_072175	Uncharacterized protein	0	AAIVSDAER	AAIVSDAER	2	AAIVSDAER2		464949		200468		667896			211689	304682						262920			361468		263157	177084			184389	233576		304561	214431	257310	145248	168903				270030	172608	301363
A0A9D4W3I3	A0A9D4W3I3	A0A9D4W3I3_PEA	KIW84_061833	glutamate N-acetyltransferase (Fragment)	1	AAIYGRDPNWGR	AAIYGRDPNWGR	3	AAIYGRDPNWGR3	515605	467497	575195	501625	387926	537938	491882	501923	118348	471025	464027	416193	512118	670166	817050	806135	1515160	540887	732407	638172	636892	420410	319051	403518	429569		879776	768302	728285	1063800	218321	1129430	818863	1090460	502062	974369	447456	431887	1259480
A0A9D5A243	A0A9D5A243	A0A9D5A243_PEA	KIW84_061294	Protein kinase domain-containing protein	1	AALAFLLSDK	AALAFLLSDK	2	AALAFLLSDK2						1543760					907913					499481		1055030	2270070	393181		1452550				283281		455177	693774								834097		1587670
A0A9D4VG01	A0A9D4VG01	A0A9D4VG01_PEA	KIW84_070554	Zinc protease PQQL-like	1	AALALAVR	AALALAVR	2	AALALAVR2		133162	91387.9	148729	140739	147897	69549.1	138188	35337.5	156352	55717.3	124620	84548		119926	153168			172519	59379.8	102817	74973.7	92739.6	43307.8	49094.5	68741.2		204085	107913	136479	46903.8	71333.9	53132.3	82544.8	123894	141984	61906.5	74868.6	30471.3
A0A9D4VTE2	A0A9D4VTE2	A0A9D4VTE2_PEA	KIW84_074861	Ribosomal protein	1	AALALKSDR	AALALKSDR	2	AALALKSDR2	213876		123313							151987			144724				123813									117977	193428								236072
A0A9D4X3A9	A0A9D4X3A9	A0A9D4X3A9_PEA	KIW84_056463	STI1/HOP DP domain-containing protein	1	AALASGADKDEEDSEGR	AALASGADKDEEDSEGR	2	AALASGADKDEEDSEGR2	207284	263308	235733	239582	345488	420092	235643	513066	173984	351286	1165810	245059	245348	475535	307232	425951	610255	721122	520379	240303	520184	656298	134980	129075	502486	304986	417856	255965	454100	567341	273700	1578190	682821	631130	312524	419816	487975	413484	982697
A0A9D4X3A9	A0A9D4X3A9	A0A9D4X3A9_PEA	KIW84_056463	STI1/HOP DP domain-containing protein	1	AALASGADKDEEDSEGR	AALASGADKDEEDSEGR	3	AALASGADKDEEDSEGR3	44571.4	11547800	57332.4	46760.4	70991.6	73513.9	33199.4	100303	27974.7	76657.3	184476	161187	42338.4	103723	69401.2	66358	145784	149858	90411.6	9005600	124308	132909	38221.9	5652040	79385.4	57722.6	19294700	47810.6	116404	101229	52314.1	222251	193028	16538700	56519.5	69156.8	108790	50810.1	238785
A0A9D4WGY9	A0A9D4WGY9	A0A9D4WGY9_PEA	KIW84_050256	Uncharacterized protein	1	AALASSDSYR	AALASSDSYR	2	AALASSDSYR2	34640.8	69469.1		115817	136830	108528		92762.8		148017		76022.1	74069.4		102652	94825.4		29446.9	260138		174247	115054	88444.8	60893.6	82018.9	96326.9		97299.9	173260	110954	65344.2	222685		198911	99523	122095	65487.3	105614	42762
A0A9D5H0J3	A0A9D5H0J3	A0A9D5H0J3_PEA	KIW84_015423	Uncharacterized protein	1	AALDANEK	AALDANEK	2	AALDANEK2											762374							646350							232776				372596			661071					332082	541246
A0A9D5AXS5	A0A9D5AXS5	A0A9D5AXS5_PEA	KIW84_045874	Chaperonin CPN60-like 2, mitochondrial	1	AALDDLAILTGGEVITEER	AALDDLAILTGGEVITEER	3	AALDDLAILTGGEVITEER3		35993.4			75964.9			223277			273419	104615				205499				116987	321035	230465	88713.2		62135.6				299837	350716							369989	199427
A0A9D5ATW1	A0A9D5ATW1	A0A9D5ATW1_PEA	KIW84_042853	alanine--glyoxylate transaminase	1	AALDLIFEEGLENIFAR	AALDLIFEEGLENIFAR	2	AALDLIFEEGLENIFAR2																		12697.4	239369	42236.3	34309.8	26587.8	8499.85						14259.2	25798.8		623991	945749	484527		64875.7	86257.1	143774	2353160
A0A9D5ATW1	A0A9D5ATW1	A0A9D5ATW1_PEA	KIW84_042853	alanine--glyoxylate transaminase	1	AALDLIFEEGLENIFAR	AALDLIFEEGLENIFAR	3	AALDLIFEEGLENIFAR3																		8324.73	121360		46333.4											333453	337433	45248.4		40254.5	142236		213711
A0A9D4X997	A0A9D4X997;A0A9D4X793	A0A9D4X997_PEA	KIW84_041071	Pyruvate, phosphate dikinase	0	AALDLLLPYQR	AALDLLLPYQR	2	AALDLLLPYQR2				61986.2					222847	286156	286630		287168	87181.4		338437	48561.5	234045	807991	183893	686127	418396		213857	368583	436205	206429	602554	288141	481551	328526	911003	479981	695036		694003	491215	329137
A0A9D5BDW3	A0A9D5BDW3	A0A9D5BDW3_PEA	KIW84_010143	G-patch domain-containing protein	1	AALDQLENR	AALDQLENR	2	AALDQLENR2	398284	475985	403672	373045	381118	417996	467784	388105	185770	469800	893116	362880	443287	300205	306928	545290	303526		761668	371537	493386	459715	284600	255945	380070			412604	524688	483153		852714	641140	611076	351671	447891	412536	369354
A0A9D5BIS0	A0A9D5BIS0	A0A9D5BIS0_PEA	KIW84_012936	Variant 2, tripeptidyl-peptidase II Tpp2	1	AALDTQSLEDDPDCGR	AALDTQSLEDDPDC(UniMod:4)GR	2	AALDTQSLEDDPDC(UniMod:4)GR2		18148.9	38477.4		42669.5	16394.6	47035.7	23076.6							25581.5		52317.6			23959.8										21198.7			18364.1	32064.1					41530.4
A0A9D4WR56	A0A9D4WR56	A0A9D4WR56_PEA	KIW84_052862	Urease	1	AALDYGVK	AALDYGVK	2	AALDYGVK2	487167	666808	855299	615532	713854	926439	779487	707201	246761	693243	1193700	812530	592070	889477	653781	754716	1035310	1143970	1038710	703206	996242	904870	595860	411410	528295	478750	1230240	823248	892384	783570	218479	1903010	1573860	889881	877063	606108	832304	506470	1627680
A0A9D4W2J0	A0A9D4W2J0	A0A9D4W2J0_PEA	KIW84_061458	Plant UBX domain-containing protein 10	1	AALEADQAR	AALEADQAR	2	AALEADQAR2	817802	1232990	624533	1005400	830216	991362	766618	1175900		1084320	378917	986327	671809	361299	859853	1233620	386101	248472	1084180	394118	829049	527496		431989	372369	437347	259457	1086670	851444	1029070		1132390	449062	1447460	815949	817406		412280	453242
A0A9D5BDK5	A0A9D5BDK5	A0A9D5BDK5_PEA	KIW84_025439	UDP-glucose 4-epimerase	1	AALEQIFASTK	AALEQIFASTK	2	AALEQIFASTK2	151326	227122	287147	153612	273349	331177	312781	272162							236637	157222			316056		319175		196876					254265				391135			191859				187646
A0A9D4Y040	A0A9D4VU17;A0A9D4VSL7;A0A9D4Y040	A0A9D4Y040_PEA	KIW84_034698	Enoyl-[acyl-carrier-protein] reductase [NADH]	0	AALESDTR	AALESDTR	2	AALESDTR2	3346320	5035720	8824930	5100160	6615070	7596190	6463400	10027400	2447050	5160680	5446640	7091520	3638610	11771000	9811760	7232960	13321200	11271800	9446310	9274650	10757300	11415500	8352270	3635430	7071120	6149050	14367600	7450130	10415100	11519800	3534670	19253900	14153700	9716510	11785200	4740840	9975590	7441430	16299800
A0A9D5BKH2	A0A9D5BKH2	A0A9D5BKH2_PEA	KIW84_013468	Transmembrane 9 superfamily member	1	AALFFVR	AALFFVR	2	AALFFVR2	449835	1106440	260043	952582	680897	632544	295559	744387	248147	1158580	49592.2	611581	531384		406733	834961		97984.2	1066980	136769	584576	258259	446351	556544	575451	809342		1142030	1048010	804484	378094	273437		971667	523309	669762	112163	794846	49433.1
A0A9D5ABW0	A0A9D5ABW0	A0A9D5ABW0_PEA	KIW84_050295	Uncharacterized protein	1	AALFGPAAAK	AALFGPAAAK	2	AALFGPAAAK2	548017	746599	713147	750565	802876	758985	642122	833705	632827	1061990	1437190	839783	911500	418382	601896	1273290	287650	1168810	2019250	366524	1990330	2012650	427246	568656	1439250	1125490	427478	1011580	2019980	1441960	786804	2239510	663696	1387940	607958	1157410	744173	1222040	653817
A0A9D4YIW1	A0A9D4YIW1	A0A9D4YIW1_PEA	KIW84_024851	Dynamin- protein 3A	1	AALFVPDVPFEVLVR	AALFVPDVPFEVLVR	2	AALFVPDVPFEVLVR2			48098.2		21698.3	42541.2		67466			170718	53905.6				89739.3			596200	171824	436458	117347	91539.9			29612.8		110881	378374	115913			101992	1391480	57849.1	291527	263757	268423	395025
A0A9D5BKC2	A0A9D5BKC2	A0A9D5BKC2_PEA	KIW84_013509	Glycosyltransferase	1	AALGAAGEGGSSYTDLR	AALGAAGEGGSSYTDLR	2	AALGAAGEGGSSYTDLR2	79908.8	144343	68124.1	133868	96039.8	77016.8	71964.1	117751	30959.4	121591		76137.5	37684.1		79648.8	83875.1		30900.9	261796	58364.5	200869	48032.1			88106.2	98068.4		83062.3	84925.8	73544.3	44262.8	157789		144425	80728	98799.3	45755.3	90221.1
A0A9D5A150	A0A9D5A150	A0A9D5A150_PEA	KIW84_074887	peptidylprolyl isomerase	1	AALGQTDAAR	AALGQTDAAR	2	AALGQTDAAR2	210540	407623	282745	227176	387470			546502		322578	237676	397864			308748	274853	93090.5	245685	531100		524031	432874	243210	134804	199398		81568.9	262777	304961	338372		390227	225038	349235	343706	294266	383729	189852	289901
A0A9D5A150	A0A9D5A150	A0A9D5A150_PEA	KIW84_074887	peptidylprolyl isomerase	1	AALGQTDAAREDFLK	AALGQTDAAREDFLK	3	AALGQTDAAREDFLK3	143191	376399	220720	253445	312376	370153		383827		453150		303323			341187				348431	141871			190711	96499.9			87418.9	387435	416295	398611	116180	353426	161544	396318	417239	255630	132372		194433
A0A9D5ACB3	A0A9D5ACB3	A0A9D5ACB3_PEA	KIW84_052709	Asparagine synthetase [glutamine-hydrolyzing]	1	AALGVHSDAYK	AALGVHSDAYK	2	AALGVHSDAYK2	47684.1	118142	101966		121095	157474	91280.4	191792				123092			84222								58688.8
A0A9D5ACB3	A0A9D5ACB3	A0A9D5ACB3_PEA	KIW84_052709	Asparagine synthetase [glutamine-hydrolyzing]	1	AALGVHSDAYKDAADTK	AALGVHSDAYKDAADTK	3	AALGVHSDAYKDAADTK3	171819	220658	266131	218633	262852	226383	235384	270542		205210		304865	135358		264241	169768	193297			120275			181364	114242	115991	114448	201009	185499	174808	223741	39432.6			182203	300440	91783.5
A0A9D5A8R3	A0A9D5A8R3	A0A9D5A8R3_PEA	KIW84_062771	Calcium-transporting ATPase	1	AALHFTDAIASPEFK	AALHFTDAIASPEFK	3	AALHFTDAIASPEFK3	238606	550990		316002	507369			541634	119141	453643	192653		182359			426883		168648	517968		469226	289148		192328	325350	524301		613779	605810	442869	219462	384668	252009	476251		413251	304798	372704	162595
A0A9D4VQ02	A0A9D4VQ02	A0A9D4VQ02_PEA	KIW84_073431	Pyruvate kinase	1	AALILVLTR	AALILVLTR	2	AALILVLTR2	1394130	2687470	1746270	1844460	2609090	2603240	1342470	2423060	929556	2281790	978457	3137850	1208200	534987	1685400	1585990	594392	852355	4554260	1022190	1954370	1415480	2726620	1324000	1515550	2132620	985229	2386060	2209700	2233970	1667380	4875070	2070620	3268050	2487980	2813870	1841710	2527410	1814330
A0A9D4Y642	A0A9D4Y3W0;A0A9D4Y642	A0A9D4Y642_PEA	KIW84_020019	homoserine kinase	0	AALIPGMVAVK	AALIPGMVAVK	2	AALIPGMVAVK2			752947		566256		988897	264707				183053																											223466
A0A9D4Y642	A0A9D4Y3W0;A0A9D4Y642	A0A9D4Y642_PEA	KIW84_020019	homoserine kinase	0	AALIPGMVAVKK	AALIPGMVAVKK	3	AALIPGMVAVKK3			78995				110705
A0A9D4VI88	A0A9D4VI88	A0A9D4VI88_PEA	KIW84_070977	Uncharacterized protein	1	AALISFFETLR	AALISFFETLR	2	AALISFFETLR2		55799.7	57128.3	13779.5	74549.6	137633	59425.5	144349							33084.4							199216	166937					160949	221711						61410.4			137456
A0A9D4YIW7	A0A9D4YIW7	A0A9D4YIW7_PEA	KIW84_024256	60S ribosomal protein L4	1	AALLAEAQR	AALLAEAQR	2	AALLAEAQR2	7141870	11308600	9334010	8861960	13006700	11782600	7777910	13975100	1285280	6672580	1301120	11659000	4709610	4688410	9075240	5873820	5068210	1589170	5533710	4232190	3570240	2350950	7066140	3265110	2242840	2581560	5993880	6775110	5218040	7367520	1532000	5155870	6994790	8836230	9626880	5320830	2437000	3277720	6813200
A0A9D4X4H5	A0A9D4X4H5	A0A9D4X4H5_PEA	KIW84_057927	Leucine-rich repeat-containing N-terminal plant-type domain-containing protein	1	AALLAFR	AALLAFR	2	AALLAFR2	2170870	3233560	1331150	3521210	1946330	2011070	1309340	2312240	688200	920249	478998	1984130	3694130	104279	1288040	824016		721777	9700370	250426	11557900	6845240	1266290	2880840	1152960	1116690	77629.6	1686040	2571760	2434200	541393	6655420	131001	1950530	1795570	2403870	814857	1475370	210547
A0A9D4WDE2	A0A9D4WDE2	A0A9D4WDE2_PEA	KIW84_064695	Malate dehydrogenase [NADP], chloroplastic	1	AALLDINGQIFAEQGK	AALLDINGQIFAEQGK	2	AALLDINGQIFAEQGK2	23497	463907	717427	184517	723161	1738330	723845	896262	94062.8	260863	2166240	612704	208222	211518	475914	1329340	793429	1920500	5217200	1307920	4421130	2230640	705710	174688	695946	560171	869562	1442680	1878370	2348710	337810	8308770	7577770	4143430	660409	3345520	3376910	1054770	5620100
A0A9D5A5R9	A0A9D5A5R9	A0A9D5A5R9_PEA	KIW84_062589	Kinesin motor domain-containing protein	1	AALLGIEEQAR	AALLGIEEQAR	2	AALLGIEEQAR2	169824	308136	359410	247895	420211	485475	284731	458673		262829		328887	181810		307406			266676				176428	228891		212461				391480				255807		368775			115326	336617
A0A9D4YKW0	A0A9D4YKW0	A0A9D4YKW0_PEA	KIW84_010790	Inactive receptor kinase	1	AALLNLR	AALLNLR	2	AALLNLR2	172631	327212	250221	217617	545501	283805	260296	682566	38684.2	120099	60912.5	561030	80711.9	81952.4	407908	100876	59284.2	71460.6	34648.5	69640.2	65786.4	137532	273404	60725.3	63138.1	63397.7	41161.1	83573.6	107793	64186.1	37832.8	163376	79566.8	76434.1	349702			62096.9	130874
A0A9D5AT22	A0A9D5AT22	A0A9D5AT22_PEA	KIW84_046335	Hyaluronan/mRNA-binding protein domain-containing protein	1	AALLPSKPLPPSQAVR	AALLPSKPLPPSQAVR	2	AALLPSKPLPPSQAVR2					146297	85891		150158				52568.3																				116542			42264.4
A0A9D5AT22	A0A9D5AT22	A0A9D5AT22_PEA	KIW84_046335	Hyaluronan/mRNA-binding protein domain-containing protein	1	AALLPSKPLPPSQAVR	AALLPSKPLPPSQAVR	3	AALLPSKPLPPSQAVR3	1110600	2620980	2412180	1871030	4480440	4553770	2392410	4483140	705659	866092	1248460	2340600	410957	202817	2130020	881600		1752200	2024010	504124	2273070	1568090	2096590	410494	1008420	551319	122509	761951	2622590	944677	643217	3204030		1171800	2359830	824659	1542510	1043070
A0A9D4Y6E8	A0A9D4Y6E8	A0A9D4Y6E8_PEA	KIW84_035365	Peptidase M48 domain-containing protein	1	AALLVAQDPK	AALLVAQDPK	2	AALLVAQDPK2						220460			68261.3		326440		166780	169995		329621		310772	299203	324502		212883		125180		109663	171134	383146		229113	86725.7	430646	379185	716897		302067	244852	185515	591918
A0A9D4WD20	A0A9D4WD20	A0A9D4WD20_PEA	KIW84_064908	Protein MICROTUBULE ORGANIZATION 1	1	AALNALATGYK	AALNALATGYK	2	AALNALATGYK2	1372780	2437520	1563050	1929970	2368360	2361600	1619490	2812760	435539	1808160	525448	2450310	1005560		1620360	1846740			1526440	804120	1426660	1125790	1321080	659028	916786	871194		1686640	1734800	1907610	397905	1843330		1943820	1961290	1329090		912921	1008300
A0A9D4WAC7	A0A9D4WAC7;A0A9D5AQG5	A0A9D4WAC7_PEA	KIW84_063632	Large ribosomal subunit protein eL14 domain-containing protein (Fragment)	0	AALNDFDR	AALNDFDR	2	AALNDFDR2	4257130	10248700	8521590	6299890	14132400	12516800	8077610	12606800	1339390	3837620	1599820	10639000	3008380	3323120	7932330	3746080	3331000	2164850	7051730	3591070	5552020	3066300	7773600	2207090	2504250	2565520	3646880	3017190	5922390	6087270	1960040	6770070	8247860	5997910	7723660	4168330	3797180	3976320	7512330
A0A9D4WAC7	A0A9D4WAC7;A0A9D5AQG5	A0A9D4WAC7_PEA	KIW84_063632	Large ribosomal subunit protein eL14 domain-containing protein (Fragment)	0	AALNDFDRFK	AALNDFDRFK	2	AALNDFDRFK2	1803940	2505990	2284670	2527160	2989770	3219030	2221660	2760540	254156	1615910	610160	2880710	1124180	1114700	2644420	1859630	1277230	643016	2206510	1165770	1465730	719200	1869790	726062	723431	1194720	1593460	1720000	2405850	2491250	380511	1683710	1984930	2766570	3504490	2394420	951276	949527	1877230
A0A9D4WAC7	A0A9D4WAC7;A0A9D5AQG5	A0A9D4WAC7_PEA	KIW84_063632	Large ribosomal subunit protein eL14 domain-containing protein (Fragment)	0	AALNDFDRFK	AALNDFDRFK	3	AALNDFDRFK3	8120700	11845900	11338400	11149800	15462800	14369500	9573010	14032600	1585250	5985740	1915990	14952000	4767730	5092910	13284000	7176340	5001270	1865110	6533420	4429890	4705880	2564280	9832340	3579010	2853290	3799820	6729380	5093880	7922520	9039650	1971960	4962800	7040890	8616470	12701000	6593160	3017970	3886400	8174070
A0A9D5AGZ2	A0A9D5AGZ2	A0A9D5AGZ2_PEA	KIW84_054049	Myb-like domain-containing protein	1	AALNLASYGSSHFFK	AALNLASYGSSHFFK	3	AALNLASYGSSHFFK3	250396	538962	576999	243722	581369	1052330	549101	563837	66562.5	285558	173624	498345	152698	18901.6	546048	366294		176193	461128	214795	324365	180755	571566	138811	89051.5	177850		515177	356708	440073	94718.8	356747	166444	570705	722791	418347	241719	154672	213669
A0A9D5AIW8	A0A9D5AIW8	A0A9D5AIW8_PEA	KIW84_054755	leucine--tRNA ligase	1	AALNLAYQNHSR	AALNLAYQNHSR	2	AALNLAYQNHSR2	109250	140965	184347	92183.5	139865	210434	189403	181158		132406		160973	46523.9	52202	153640	116253	55151.9		107988	95568	106945		117870	49816.3		72553.2	64830.8	132688	119786	189602	18640.4	252595	185633	351026	204473	141357		50281.9	165104
A0A9D5AIW8	A0A9D5AIW8	A0A9D5AIW8_PEA	KIW84_054755	leucine--tRNA ligase	1	AALNLAYQNHSR	AALNLAYQNHSR	3	AALNLAYQNHSR3	544889	1044990	1166300	630522	1059910	1174280	1184550	1172260	164042	658300	149489	1011900	405028	264887	960924	735237	173599	195883	426528	475414	398458	219779	766528	256117	264944	293881	377198	734031	457247	892481	175536	645667	631480	911719	907756	531417	190996	282434	642454
A0A9D4W0Q7	A0A9D4W0Q7	A0A9D4W0Q7_PEA	KIW84_060649	Polyadenylate-binding protein-interacting protein 7	1	AALNPNAAEFIPFSLR	AALNPNAAEFIPFSLR	2	AALNPNAAEFIPFSLR2					41187.2	28055.8		59745.9				87310.5			27558.5
A0A9D4WKT0	A0A9D4WKT0	A0A9D4WKT0_PEA	KIW84_050131	SH3 domain-containing protein 2	1	AALNYGR	AALNYGR	2	AALNYGR2	229955		140581	162405		176080	158753		143055	274290			161001			248536			310860	84094.6	267105	254248		138551	165315	205631		299136	312173	240224	116966			279546	199002	147259		233920
A0A9D4WR64	A0A9D4WH29;A0A9D4WR64	A0A9D4WR64_PEA	KIW84_053728	anthranilate synthase	0	AALPVGTVSGAPK	AALPVGTVSGAPK	2	AALPVGTVSGAPK2	1145100	1875340	2221150	1515390	1740870	3385270	2090780	1786260	459654	1307640	971287	1370810	837803	683103	1791380	1124280	518844	953679	2021180	981856	1343690	982454	1407490	549120	906860	759899	693707	983116	1517400	1302000	407280	1299020	1315940	1299720	1907650	725906	901628	890902	1330300
A0A9D4XE43	A0A9D4XE43	A0A9D4XE43_PEA	KIW84_042964	Serine protease eda2	1	AALQETTQLIETK	AALQETTQLIETK	2	AALQETTQLIETK2	100400	190520		137771	422914		111681	371818	647508	339389	711003	318306	299916	212216	259234	474551	457477	997823	1061510	152920	1363130	1221600	163929	123976	1813540	1189630	358589	349457	1568020	275956	779717	1741650	571876	312877	331564	417227	560022	1150260	393729
A0A9D4Y804	A0A9D4Y804	A0A9D4Y804_PEA	KIW84_036111	Carboxypeptidase	1	AALQLFK	AALQLFK	2	AALQLFK2	469292	927638	399846	575637	619200	447348	382615	781279	177719	127680	271644	673530	181912	211430	325678	132047	179150	305688	537322	139035	761210	622174	219907	154268	350634	155723	198046	155805	364427	203503	99360.8	852648	298794	122747	318119	200019	322920	164051	323806
A0A9D5H130	A0A9D5H130	A0A9D5H130_PEA	KIW84_015685	Ubiquinol-cytochrome c chaperone domain-containing protein	1	AALQSVQALAR	AALQSVQALAR	2	AALQSVQALAR2	207027	357000	251634	278510	344498	356690	212248	420185		380678		323021	167590		220023	429681			334927		149368		236559	109532	136352			317734	278002	241480					297537			162746
A0A9D4YEL6	A0A9D4YEL6	A0A9D4YEL6_PEA	KIW84_024065	26S proteasome non-ATPase regulatory subunit 13 B	1	AALQYLESLR	AALQYLESLR	2	AALQYLESLR2	169158	459524	351802	277419	264828	393496	303147	459929	68832.1	314636		288023	265768	46174	315213	343530			668414				222105	162938	183827	155033		449668	281608	281198	107335	412571			263905			127089
A0A9D4XKH2	A0A9D4XKH2	A0A9D4XKH2_PEA	KIW84_045182	Short-chain dehydrogenase/reductase	1	AALSAYTR	AALSAYTR	2	AALSAYTR2	1864310		2810620	2382390	3316590	3224890	2544470	4147130	1401750	2859560	2446620	3219810	1870260	688515	3104130	2795790	715028	2034780	3377290	1447890	3528300	2655930	2235420	1306550	2136470	2654650	1130200	2887070	3224750	3395010	1753370	4159230	1687320	3532750	3425560	2750690	2178120	2390990	1748830
A0A9D4VJ12	A0A9D4VJ12	A0A9D4VJ12_PEA	KIW84_070872	Uncharacterized protein	1	AALSESLR	AALSESLR	2	AALSESLR2						1064240								212192	527199	1576140	149151			671702					1258170				2159610		1203100				805101		1484340
A0A9D5ADB0	A0A9D5ADB0	A0A9D5ADB0_PEA	KIW84_053447	Pachytene checkpoint protein 2 homolog	1	AALSGSEPSDSIR	AALSGSEPSDSIR	2	AALSGSEPSDSIR2	90009.7	217591	269241		371827	394954	299854	407054		134837		332284	101992		411641	152607							235608	39137.5		134238		115437	124751	230838		272018		184035	298310	98580.5			137786
A0A9D4W3B1	A0A9D4W3B1	A0A9D4W3B1_PEA	KIW84_061147	NAD kinase 2	1	AALSLHDEELR	AALSLHDEELR	3	AALSLHDEELR3						39200	156405				82254.2					267761		69272.4		86516.4	123490		55641.1	61396.9	74932.6	103129	24355.8	216812	192679	282338	22990.3			273299		180820	53393.1	73940	103248
A0A9D4W3P0	A0A9D4W3P0	A0A9D4W3P0_PEA	KIW84_061248	Ribosomal RNA-processing protein 42	1	AALSNTGIPSVK	AALSNTGIPSVK	2	AALSNTGIPSVK2	320098	593871	545749	476273	767607	681361	619857	839244	76635.4	270533		671866	133485	136915	639840	282390		786716	258088	252121	284119	218002	419042	94203.6	162310	155999	136280	433261	349491	339805		615451	857186	488054	660850	196674	157825	130068	1590730
A0A9D5GZR1	A0A9D5GZR1	A0A9D5GZR1_PEA	KIW84_014684	Endoglucanase	1	AALSRPLDETQQSWLLGPTEQK	AALSRPLDETQQSWLLGPTEQK	3	AALSRPLDETQQSWLLGPTEQK3	137521	379257	406940		299534	720175			147729	586281				228104	327070	774079	378478	617248	1372470	657320	935480	533497	332384		457298	461750	504301	862398	937456	749540	324756	1429320		1038800	409285	613531		470313
A0A9D5BQY6	A0A9D5BQY6	A0A9D5BQY6_PEA	KIW84_015668	Dynamin- protein 3A	1	AALSVSRPK	AALSVSRPK	2	AALSVSRPK2	60351.8	179102	89858.6	115076	275203	117268		319910		78236		321985			74243.1						55737.6	20717.8	91991.5						102572	55906.9	26482.5				186405	59413.2
A0A9D5BDQ1	A0A9D5BDQ1	A0A9D5BDQ1_PEA	KIW84_010440	RRM domain-containing protein	1	AALTGTQELER	AALTGTQELER	2	AALTGTQELER2	49458.9	153917		128023	191783	121924		225138				210746			123193																				141353
A0A9D4XJA7	A0A9D4XJA7	A0A9D4XJA7_PEA	KIW84_043919	Single-stranded DNA-binding protein WHY1, chloroplastic	1	AALTITPRPPEFMPLDSGAYK	AALTITPRPPEFMPLDSGAYK	3	AALTITPRPPEFMPLDSGAYK3			427345	95746.8	500097	213461	749627	211880				236361					211545			197397			175927		131067			440473		198341		615223	633635	642851					815651
A0A9D5AX18	A0A9D5AX18	A0A9D5AX18_PEA	KIW84_045274	Protein KTI12 homolog	1	AALTLAEALK	AALTLAEALK	2	AALTLAEALK2	62551.9	148570	193934	132320	214852		163812	300863				221345			219895				134448				152798						121777						227730
A0A9D5A7B4	A0A9D5A7B4	A0A9D5A7B4_PEA	KIW84_063839	Vacuolar protein sorting-associated protein 52	1	AALTQLLLYYTR	AALTQLLLYYTR	2	AALTQLLLYYTR2		108874	88834.5	32034.9	122485	111249	73281.4	108203	21135.2	60964.7		92693.8			43769							74679.4	93047.1	36715.4	69473.5	60179.3		89235.2		163376	50451.7				88683.6			75248.3
A0A9D4Y2F6	A0A9D4Y2F6	A0A9D4Y2F6_PEA	KIW84_034043	ATP-grasp domain-containing protein	1	AALTSDLR	AALTSDLR	2	AALTSDLR2			713331				666567		1295430	1661330	2015880		1125460			1929800		1877290	3247460		3040430	1953990	562954	765699		1852380		2440050	2615940	2156920		3260980	928180	2469810		2156120		2036550	765152
A0A9D4VNC8	A0A9D4VNC8	A0A9D4VNC8_PEA	KIW84_072548	GTP cyclohydrolase II	1	AALTSGGGDLK	AALTSGGGDLK	2	AALTSGGGDLK2		499994	563242	377905		649227	702058	698913	128019	369343		608611			640031			433813	412225			248030	761426		138042				474223						586360			157671	812998
A0A9D5BCE8	A0A9D5BCE8	A0A9D5BCE8_PEA	EFTS	Elongation factor Ts, mitochondrial	1	AALVDSNWDIDAAQK	AALVDSNWDIDAAQK	2	AALVDSNWDIDAAQK2			105584		143271			144112							94826.1					65630.6	173513	169374										324410
A0A9D4XA73	A0A9D4XA73	A0A9D4XA73_PEA	KIW84_041492	C3HC-type domain-containing protein	1	AALVFSLK	AALVFSLK	2	AALVFSLK2	53231.2	125995	72775.9	64813.6	114399	115842	81228	106277	18806.1	59745.6		101701	26585.2		69011.2	12678.9			51945.3			43603.6	63471.2		14113.4			54504.7	33935.9	53092		59692		55014.5	87254.5	36595.6		35010.3	40684.3
A0A9D4WH37	A0A9D4WH37	A0A9D4WH37_PEA	KIW84_050309	SSD domain-containing protein	1	AALVPGTSYIAK	AALVPGTSYIAK	2	AALVPGTSYIAK2			201011			291949		233944	107403												394230		190710									466798			219895		218038	209099
A0A9D4ZWN5	A0A9D4ZWN5	A0A9D4ZWN5_PEA	KIW84_074296	Coatomer subunit gamma	1	AALVQFHALALLHQIR	AALVQFHALALLHQIR	4	AALVQFHALALLHQIR4							20114.4									95825.5			59410.4		31535.6							140442		45933.2		66696.5		122659		45737.5
A0A9D4XIW7	A0A9D4XIW7	A0A9D4XIW7_PEA	KIW84_044726	Udp-glycosyltransferase	1	AALVSVGIVR	AALVSVGIVR	2	AALVSVGIVR2	55219	113210	189389				186156	191267				127384											135160												161818
A0A9D4XPV4	A0A9D4XPV4	A0A9D4XPV4_PEA	KIW84_030503	Aminopeptidase P2	1	AALWTDGR	AALWTDGR	2	AALWTDGR2	364301	401877	595854			799070			156945		710223	246970	393501	1785390	600469	519689	2155470		865281	935603	668990	514852			323108			724969	604511	869153	237778	1153080	1481250	877523	520898	551308	781219	416239	1947320
A0A9D5A6R5	A0A9D4W3M9;A0A9D5A6R5	A0A9D5A6R5_PEA	KIW84_061377	Extensin domain-containing protein	0	AALYAPPK	AALYAPPK	2	AALYAPPK2						488674	292569						309003	474617	339544		513170			637353			312919		636955	322442	622410		319521		149427	623542	354496		393579	252774		196193	249510
A0A9D5B6U9	A0A9D5B6U9	A0A9D5B6U9_PEA	KIW84_020020	Epidermal growth factor receptor substrate 15-like 1	1	AALYGPAASK	AALYGPAASK	2	AALYGPAASK2	386825	506423	518998	458628	631938	619589	470790	651626	755006	845686	1626920	592221	754075	422476	591952	1039080	500985	1394880	1860930	433389	1963060	1971590	400153	448455	1588630	885159	394717	796162	1876380	1080380	838565	2948590	1017980	1081880	485898	929358	1107000	1232370	961075
A0A9D4XWT4	A0A9D4XWT4	A0A9D4XWT4_PEA	KIW84_033134	Uncharacterized protein	1	AALYLASDDSK	AALYLASDDSK	2	AALYLASDDSK2	321375	562876	485895	582903	554617	624163	533558	645504	161371	810238	389807	414718	373560	306890	445408	785612	335426	375049	880528	409985	659267	550590	337065	233069	381208	420205	617362	916165	688135	735987	138202	1045690	700582	911848	570742	764331	342304	382776	507341
A0A9D4XWN3	A0A9D4XWN3	A0A9D4XWN3_PEA	KIW84_032772	non-reducing end alpha-L-arabinofuranosidase	1	AAMGHPEPFNLK	AAMGHPEPFNLK	3	AAMGHPEPFNLK3								33947.4									146457	464151	96076.5		107176	159395						77474.3				347014	468897	75813.3					806372
A0A9D5GX69	A0A9D5GX69	A0A9D5GX69_PEA	KIW84_013051	ABC transporter B member 28	1	AANAHDFIISLPQGYDTLVGER	AANAHDFIISLPQGYDTLVGER	3	AANAHDFIISLPQGYDTLVGER3											286414					458935		336243	1274300	140208	862345	453106						575402		610682		1503740		994950		678842	508640	418390
A0A9D4YG13	A0A9D4YG13	A0A9D4YG13_PEA	KIW84_024587	NmrA-like domain-containing protein	1	AANDPNTLNK	AANDPNTLNK	2	AANDPNTLNK2									58420.9										219913		258626	150974			33532.5	44310.4			58815.7		46631.2	183198
A0A9D4WPZ8	A0A9D4WPZ8	A0A9D4WPZ8_PEA	KIW84_053260	Lipoxygenase	1	AANDSQNVLR	AANDSQNVLR	2	AANDSQNVLR2					192061			224003	252916		95078.8	135187			156865			118226	882985		588214	366705	129811		341678	538613			525282		410156				266090		166199	550095
A0A9D4XU61	A0A9D4XU61	A0A9D4XU61_PEA	KIW84_032764	NAC-A/B domain-containing protein	1	AANGDIVAAIMELTT	AANGDIVAAIMELTT	2	AANGDIVAAIMELTT2																																	69129.8						83438.9
A0A9D4XU61	A0A9D4XU61	A0A9D4XU61_PEA	KIW84_032764	NAC-A/B domain-containing protein	1	AANGDIVAAIMELTT	AANGDIVAAIMELTT	3	AANGDIVAAIMELTT3																																							20030.6
A0A9D4YJD4	A0A9D4YJD4	A0A9D4YJD4_PEA	KIW84_010262	Proteasome subunit alpha type	1	AANGVVIATEK	AANGVVIATEK	2	AANGVVIATEK2	640295	1140980	1336360	1451300	1748300	1521250	1177680	1921560	669972	1599860	1273220	1569510	1041340	1548770	1656580	1624100	2064400	1227040	1815870	965118	1954060	1571020	991413	617202	1487320	1384190	1766240	1066660	1935780	1675020	786228	2585140	2054050	1769080	1475720	1273700	1139650	1241830	2220540
A0A9D4X1M8;A0A9D4YH84;A0A9D4YLQ4;A0A9D4ZYA2;A0A9D5BEG0	A0A9D5BEG0;A0A9D4X1M8;A0A9D5BDD5;A0A9D4WP87;A0A9D5A4N7;A0A9D4ZYA2;A0A9D4WI48;A0A9D4XAX6;A0A9D5BE28;A0A9D4YLQ4;A0A9D4YH84	A0A9D4X1M8_PEA;A0A9D4YH84_PEA;A0A9D4YLQ4_PEA;A0A9D4ZYA2_PEA;A0A9D5BEG0_PEA	KIW84_010797;KIW84_011104;KIW84_023360;KIW84_056505;KIW84_075580	non-specific serine/threonine protein kinase	0	AANILLDFK	AANILLDFK	2	AANILLDFK2		173993	98034	111945	121971	129564	72423.2	156522	150832	251580	134929	135438	103050		105420	140929		92670	348235	98406.5	215648	136279	110001	95690.9	209481	195739		210630	249300	159903	207599	241629	154623	224055	107412	179871	194921	294404	145353
A0A9D4X0C7	A0A9D4X0C7	A0A9D4X0C7_PEA	KIW84_056770	Protein kinase domain-containing protein	1	AANILLSENGDVK	AANILLSENGDVK	2	AANILLSENGDVK2					145979		107737	211418		155560		179884			144792	200072			247086		154723	89212.5	88579.6		170289			261435	250750	145981				244322	235991	150228		140881
A0A9D5AZY1	A0A9D5AZY1	A0A9D5AZY1_PEA	KIW84_030767	Pectin acetylesterase	1	AANLQFR	AANLQFR	2	AANLQFR2	385724	478650	354035	471879	627576	537617	362531	647410	282642		330192	441239	336003	180064	555969	375642	179868	441726	918957	161870	999619	1117090	450483	182512	647650	441128	195591	245445	938829	509630	252865	1303280		269588	559240	422071	281064	374196	188441
A0A9D4ZTP4	A0A9D4ZTP4	A0A9D4ZTP4_PEA	KIW84_071896	Methyltransferase type 11 domain-containing protein	1	AANLVQSEALLIDEHSTK	AANLVQSEALLIDEHSTK	3	AANLVQSEALLIDEHSTK3	163791	469112	410533	396629	619515	580742	455718	688181		357712		480111	129461		472288	318111			366514	177001		233874	338356					366621	278473	513566	54194.5			377151	519233	312961
A0A9D4WYE7	A0A9D4WYE7	A0A9D4WYE7_PEA	KIW84_056101	Uridine 5'-monophosphate synthase	1	AANPAEAAHEYR	AANPAEAAHEYR	2	AANPAEAAHEYR2	63177.1	110116	162383	71761.1	169261	166396	166395	197236		67929.5		177582	42086.1		165848	80994.4	20255.9				29852.9		110628		19996.6	38199		74144.7	50141.3	101127		130912	57774	135920	152399	57216.2			42818.8
A0A9D4WYE7	A0A9D4WYE7	A0A9D4WYE7_PEA	KIW84_056101	Uridine 5'-monophosphate synthase	1	AANPAEAAHEYR	AANPAEAAHEYR	3	AANPAEAAHEYR3	744338	1174650	1436260	788749	1626800	1453830	1528600	1889250	193223	813756	299818	1515090	508641	351517	1587370	857850	266058	265599	546880	583058	554782	411037	1021690	402225	399181	494407	390680	863581	668253	1128100	301251	862166	687157	1262960	1541740	715416	282300	417661	589482
A0A9D4WXS5	A0A9D4WXS5	A0A9D4WXS5_PEA	KIW84_054405	Rab3 GTPase-activating protein catalytic subunit	1	AANPDAIFEDFIR	AANPDAIFEDFIR	2	AANPDAIFEDFIR2		41700.8	43243.2		38540.2		43677.8	84548.2							27210										64041.5			69669.5
A0A9D4Y0Q1	A0A9D4Y0Q1	A0A9D4Y0Q1_PEA	KIW84_034583	DEAD-box ATP-dependent RNA helicase 13	1	AANVVGEKGEEVEK	AANVVGEKGEEVEK	3	AANVVGEKGEEVEK3		78075		46857.1	125124	96738.9		154333				92680			77565.6																				75538
A0A9D4WGW0	A0A9D4WGW0	A0A9D4WGW0_PEA	KIW84_066412	Protein rdm16	1	AAPDINPNLIEITER	AAPDINPNLIEITER	2	AAPDINPNLIEITER2		385471		263106	512044			458332				643470			473652								229858	105057						216778					387091
A0A9D5B429	A0A9D5B429	A0A9D5B429_PEA	KIW84_034175	Protein STABILIZED1	1	AAPDLPDR	AAPDLPDR	2	AAPDLPDR2	264356	556386	494941		861975	830776	532989	1135000	157541			971352			898968				1112360				449288					807849						918577	849296			406286
A0A9D5BLI1	A0A9D5BLI1	A0A9D5BLI1_PEA	KIW84_013819	DNA replication complex GINS protein SLD5	1	AAPEILPFQSDLIAR	AAPEILPFQSDLIAR	2	AAPEILPFQSDLIAR2	128002	717809	531351	384728	810121	639105	709359	1073330		211810		801059	121894	57652.8	627838	400002			171777	120759		143267	501017	104118	134932			278634	293666	246037		347177	198081	270443	554344	326881		184852	281163
A0A9D5BQP8	A0A9D5BQP8	A0A9D5BQP8_PEA	KIW84_015402	Alpha-1,4 glucan phosphorylase	1	AAPGYEIAK	AAPGYEIAK	2	AAPGYEIAK2	407018	344977	322062	345521	391909	431372	341213	402590	102396	314948		547488	251164		583925	303813		133594	338032	260131		233694			252195			409674		326456	80368.7	175365			474086	222109	158286	223422
A0A9D5A931	A0A9D5A931	A0A9D5A931_PEA	KIW84_063032	Long-chain-fatty-acid--CoA ligase	1	AAPLFDR	AAPLFDR	2	AAPLFDR2	275400	303702	730376	295618	311193	680070	658182		178277	1184530	358878		692509	1096450	353876	1696920	1024570		691791		520942	252855	344273	472610	274780	553293	774341	1404960	473937	1417870	350036	756019	1386020	2077050	415535	953826		394741	1377790
A0A9D4W5D8	A0A9D4W5D8	A0A9D4W5D8_PEA	KIW84_061868	phosphatidate phosphatase	1	AAPLVLGTAVFGSNLPVEQK	AAPLVLGTAVFGSNLPVEQK	3	AAPLVLGTAVFGSNLPVEQK3		145682	120352	61630.5	138385	259742		192310				131409	47051.4		80417.8								166786	32427.5							32948.6
A0A9D4Y4M7	A0A9D4Y4M7	A0A9D4Y4M7_PEA	KIW84_035800	Nuclear matrix constituent protein 1-like protein	1	AAPPPVQTAGETR	AAPPPVQTAGETR	2	AAPPPVQTAGETR2	979054	2072440	901237	1720430	2913450	2358660	640855	3171470	400192	459202	1080030	2223000	347294		2470560	403664	92610.2	1084710	1058620	231266	1205630	954882	1264800	202991	532382	653405		375803	1226410	586085	483438	1628000	220885	556920	1860060	450084	767321	711648	211910
A0A9D5BBF5	A0A9D5BBF5	A0A9D5BBF5_PEA	KIW84_010437	187-kDa microtubule-associated protein air9	1	AAPPSVSNVR	AAPPSVSNVR	2	AAPPSVSNVR2	627218	1061990	560343	840246	2173060	795281	470657	2665280	1063040	836899	436589	2326400	441166		1398580	894991		402697	2214110	156254	1719380	1227610	928680	321491	1207230	1682070		963486	2057100	662936	1003810	499229	122567	928914	1333320	758124	440026	1562650	198390
A0A9D5BCF5	A0A9D5BCF5	A0A9D5BCF5_PEA	KIW84_024004	HSF-type DNA-binding domain-containing protein	1	AAPSDGQIIK	AAPSDGQIIK	2	AAPSDGQIIK2		224820	172998	248314	298198	226436	229086	324730		217506		238483				179908												174115	259836			728470			268061	236341
A0A9D4WA20	A0A9D4WA20	A0A9D4WA20_PEA	KIW84_063865	EF-hand domain-containing protein	1	AAPSNLGSPLK	AAPSNLGSPLK	2	AAPSNLGSPLK2	705748	1336840	1105590	897454	1458820	1420830	1008750	1792530	271740	984588		1399840	463863		1219240	864204			827079	507639	816894	553543	874882	333690	561869	473792		888454	906996	1117450	335690	1589750		1152550	1144580	580397		591467
A0A9D5BHJ2	A0A9D5BHJ2	A0A9D5BHJ2_PEA	KIW84_012454	Uncharacterized protein	1	AAPTEEDKISIGPASGR	AAPTEEDKISIGPASGR	3	AAPTEEDKISIGPASGR3	165719	384732	141763	230886	406428	398321		413227		247596		245024	141331		185624						178659		181571	103288				247623	271517									107204
A0A9D4WKX3	A0A9D4WKX3	A0A9D4WKX3_PEA	KIW84_050173	UspA domain-containing protein	1	AAPVVIVPGK	AAPVVIVPGK	2	AAPVVIVPGK2				30710.1					49831	70127.5											139067	83574.6			69036.2	21392		51934.7	16616.1		87665	212232	52645.3					231500
A0A9D5A246	A0A9D5A246	A0A9D5A246_PEA	KIW84_075579	Long-chain-fatty-acid--CoA ligase	1	AAPWFDR	AAPWFDR	2	AAPWFDR2	295051	525175	671165	375126	300030	662655	405920	371228		107431					460315				168394				279437									122537	233610		304706				209336
A0A9D5B882	A0A9D5B882	A0A9D5B882_PEA	KIW84_023599	RRM domain-containing protein	1	AAQAASDLGNR	AAQAASDLGNR	2	AAQAASDLGNR2				93118.8	122570	168594	98466.5	212959		151570		142267				130544			319019		275553	226377		51170.3	72401.1			128145	174795		59969.6	275396	92445.8		199497	147136	104036	123482	101599
A0A9D5GWG2	A0A9D5GWG2	A0A9D5GWG2_PEA	KIW84_012333	5-methyltetrahydropteroyltriglutamate--homocysteine S-methyltransferase	1	AAQAQYLDWAVHSFR	AAQAQYLDWAVHSFR	3	AAQAQYLDWAVHSFR3		71325							53843.4	122177						355543			897799		430368	153520			174580	156816		708690	193946	374426	250175	725112	159006	491560		412200		288678	61342
A0A9D5A0T2	A0A9D5A0T2	A0A9D5A0T2_PEA	KIW84_060315	Succinate dehydrogenase subunit 5, mitochondrial	1	AAQAVEEFGGILVTLK	AAQAVEEFGGILVTLK	2	AAQAVEEFGGILVTLK2		143047	70639.8	32762.6	135970	223144		365459		45880.5	335959	65665.4				492942		333534	1504970	130410	1370870	725171	75666.6		78191.8	60076.8		232394	337748	312843	67964.6	2411680	863726	554698		505530	561469	406324	803885
A0A9D5A0T2	A0A9D5A0T2	A0A9D5A0T2_PEA	KIW84_060315	Succinate dehydrogenase subunit 5, mitochondrial	1	AAQAVEEFGGILVTLK	AAQAVEEFGGILVTLK	3	AAQAVEEFGGILVTLK3						89356.4		103503			101571					104361		102743	235566	59618.9	182108	155233						90948	115389	94607.8		343913	193289	102106		106645	103257	73901.8	233473
A0A9D5BA42	A0A9D5BA42	A0A9D5BA42_PEA	KIW84_021950	Fructose-bisphosphate aldolase	1	AAQDALLTR	AAQDALLTR	2	AAQDALLTR2	51080000	69229200	66845300	67382900	70392700	53610400	63770300	79504700	26971500	67404800	37255900	63794300	50755700	57975100	69406700	58784600	64657000	45091800	69369300	30409100	68744300	57921800	38167900	29041000	67712500	46107300	72643600	59644200	74121000	56780100	30327400	128586000	69336700	52817400	57711400	48424500	32320800	54135900	69004000
A0A9D4WCN6	A0A9D4WCN6	A0A9D4WCN6_PEA	KIW84_064812	XS domain-containing protein	1	AAQDDYLYQSDDIPR	AAQDDYLYQSDDIPR	2	AAQDDYLYQSDDIPR2		53259.4	16755.7		58555.1	35783.6		69380.4											64378.6															85547.1	30704
A0A9D5AG37	A0A9D5AG37	A0A9D5AG37_PEA	KIW84_051569	14-3-3-like protein B	1	AAQDIAAADLPSTHPIR	AAQDIAAADLPSTHPIR	2	AAQDIAAADLPSTHPIR2	135236	194176	238807	172645	237007	345156	248363	313414	154136	504372	551435	227069	223525	179590	194929	731334	192615	627703	729989	301099	640060	487401	160145	145798	361574	431803	274733	675472	732577	893345	360271	1360290	678126	992328	309137	474210	476705	419707	601074
A0A9D5AG37	A0A9D5AG37	A0A9D5AG37_PEA	KIW84_051569	14-3-3-like protein B	1	AAQDIAAADLPSTHPIR	AAQDIAAADLPSTHPIR	3	AAQDIAAADLPSTHPIR3	4585480	6423090	7834120	5628280	8033760	9334610	8030490	8868670	6733750	13084100	15301000	6383630	6076990	5714920	6384610	16791000	6519680	15753800	14291400	9370520	14825900	13905200	5914060	5070580	12641500	11838300	7649830	16137000	17880400	19223000	7370930	23819000	14569200	20791700	8259900	11527000	10730200	11046500	16478100
A0A9D5AG37	A0A9D5AG37	A0A9D5AG37_PEA	KIW84_051569	14-3-3-like protein B	1	AAQDIAAADLPSTHPIR	AAQDIAAADLPSTHPIR	4	AAQDIAAADLPSTHPIR4										132124	113485	42393	56490.5			101235	66043.4		123862		80756.6	41694.8							86144.1	143995	45086.6	121688		129176		64487.7	59199.6		85479.3
A0A9D4VQU0	A0A9D4VQU0;A0A9D4VQN1	A0A9D4VQU0_PEA	KIW84_074188	Fructose-bisphosphate aldolase	0	AAQEALLFR	AAQEALLFR	2	AAQEALLFR2	90743900	102427000	167464000	106885000	89367000	245401000	168758000	93992100	95517700	240796000	315558000	67195200	227615000	409342000	101577000	293029000	549145000	285245000	270384000	386029000	266209000	219570000	105882000	150802000	175435000	156135000	612103000	272471000	233371000	317080000	110266000	470269000	733057000	395541000	159466000	309767000	365807000	147636000	554472000
A0A9D5B5R8	A0A9D5B5R8	A0A9D5B5R8_PEA	KIW84_022871	Methionine aminopeptidase	1	AAQFEHTILITK	AAQFEHTILITK	2	AAQFEHTILITK2	43104.3	72486.3	166572	85277.1	169071	271222	167677	147369		156176		84160.8	76534.6	69438.7	146362	155871	107380	177282		106845		57738.2	159138	34739.4		43270	133612	123078	133175	223729			184975	290038	207508	118670	100338		350085
A0A9D5B5R8	A0A9D5B5R8	A0A9D5B5R8_PEA	KIW84_022871	Methionine aminopeptidase	1	AAQFEHTILITK	AAQFEHTILITK	3	AAQFEHTILITK3	241019	423950	535024	288390	440133	698355	581797	405730	55765.2	279215	112045	340608	222688	320834	607958	329257	388749	151500	216938	356484	136095	127450	454790	181252	111829	147659	374701	457667	229349	509680	55330.8	368353	401671	443506	647183	337526	147732	115902	695888
A0A9D5APA3	A0A9D5APA3	A0A9D5APA3_PEA	KIW84_041460	DnaJ sub C grv2	1	AAQGPDGSYDIK	AAQGPDGSYDIK	2	AAQGPDGSYDIK2	49472.9	122781	55050.3	71814	114736	91966	49606.5	97146.1	65827.9	127047		95496.3	64023.1		57674	109893		114689	283031		247564	113592	60075.4	50606.3	173749	175097		196980	205702	105984	114951	162773		196515	79349.7	144198	132670	205451
A0A9D4XZ51	A0A9D4XZ51	A0A9D4XZ51_PEA	KIW84_034707	60S ribosomal protein L32-1	1	AAQLDIVVTNK	AAQLDIVVTNK	2	AAQLDIVVTNK2	3439190	7324560	5994300	5569540	8719070	8705220	5352990	8626310	815356	3309600	2275320	7795850	2829800	3351280	6354330	4566500	3208450	2198370	5061280	3360950	3023570	1974990	6165830	2231150	1485390	2035780	4727050	3790450	4098770	5335110	1171020	5008530	6454680	5765180	7204290	5075470	2460860	2697700	7307930
A0A9D4XT40	A0A9D4XT40	A0A9D4XT40_PEA	KIW84_031713	60S ribosomal protein L32-1	1	AAQLDVVVTNK	AAQLDVVVTNK	2	AAQLDVVVTNK2	4604250	8402540	6639890	6579140	9668670	8446610	5543120	8991920	712524	3588030	1326280	9462370	3116670	3958410	7973460	4179840	3323330	1720200	4543040	3409860	2746470	1593190	6601700	2320200	1372640	1708430	4651320	3499610	3458480	4806380	950808	4585850	6144790	4601250	8013770	3808030	2160240	2513490	6522140
A0A9D4VSP7	A0A9D4VSP7	A0A9D4VSP7_PEA	KIW84_074048	Protein ELC-like	1	AAQLQAQVANIAAR	AAQLQAQVANIAAR	2	AAQLQAQVANIAAR2	389076	562346		466042	564843	1246550		582374	134946	656293									541871		467260				224248	254900		679688	538018		153600					487483		310211
A0A9D5AYP6	A0A9D5AYP6	A0A9D5AYP6_PEA	PURA	Adenylosuccinate synthetase, chloroplastic	1	AAQLYVER	AAQLYVER	2	AAQLYVER2	2812960	5986750	6549080	4029250	6777080	8303320	6190760	7663750	1074550	3765040	1849070	6264900	3055080	2533980	6037450	3625490	2316080	1932460	3929680	3818470	3258300	2136770	4268050	1738980	2433210	1669960	4212200	3845620	3254120	5244750	1357440	6372470	4931530	5220070	5322560	3734370	2790560	2218940	4906100
A0A9D5BP56	A0A9D5BP56	A0A9D5BP56_PEA	KIW84_014854	Chaperonin-like RBCX protein 1	1	AAQNLHNFFTFVAVK	AAQNLHNFFTFVAVK	3	AAQNLHNFFTFVAVK3	30103.8	122559	130484				160817			143573	136986		126053	116968		173262	129347	125104	236834	166641		121468		109229			220365	228396	150990	251528	65848.7	381621	384445	302138		239013		82038.9	246201
A0A9D4XKW7	A0A9D4XKW7	A0A9D4XKW7_PEA	KIW84_046292	RRM domain-containing protein	1	AAQNQPEAVEEK	AAQNQPEAVEEK	2	AAQNQPEAVEEK2	97704.4	417787	108121	265938	484755	203379	164358	661201	115024	47300.9	203561	483838	89264.9		356292	75260.2	42772.9	199136	407437	49662.2	353470	333745	233637		144874			103208	312875	72235.3	102116	378378	151861	123602	355075	171970	226086	193407	282138
A0A9D4VX96	A0A9D4VX96	A0A9D4VX96_PEA	KIW84_075612	Membrane-associated 30 kDa protein	1	AAQQASEEWYR	AAQQASEEWYR	2	AAQQASEEWYR2	434668	500458	408596	313703	310246	806255	346810	311558	189974	388620	1271440	226559	299861	173376	608858	591295	279884	1698300	1162860	685978	1022220	1077340	312664	229742	339126	214566	147566	648013	667987	733721	533884	3137900	1493230	997373	352051	685529	1110270	511712	2100380
A0A9D4VX96	A0A9D4VX96	A0A9D4VX96_PEA	KIW84_075612	Membrane-associated 30 kDa protein	1	AAQQASEEWYRK	AAQQASEEWYRK	3	AAQQASEEWYRK3						93365												51433.1			86364.7											191543		111798		47514			103233
A0A9D5A4S4	A0A9D5A4S4	A0A9D5A4S4_PEA	KIW84_061143	NADH dehydrogenase [ubiquinone] flavoprotein 1, mitochondrial	1	AAQTGLGTAAVIVMDK	AAQTGLGTAAVIVMDK	2	AAQTGLGTAAVIVMDK2					250532		148434																					280145				302229	222324	196086					375777
A0A9D4WQT3	A0A9D4WQT3	A0A9D4WQT3_PEA	KIW84_052735	LanC-like protein gcl1 (Fragment)	1	AAQVFPNDR	AAQVFPNDR	2	AAQVFPNDR2	340324	475923	216852	363899	503927	246769	241065	610736	79697.1	161568		490992	168848		215685	161205			378076			197249	189151	149929	182239			209930	316389	228214	103884	496460			235194	226237		200340
A0A9D5B6B3	A0A9D5B6B3	A0A9D5B6B3_PEA	KIW84_035672	sphinganine-1-phosphate aldolase	1	AAQYFNIK	AAQYFNIK	2	AAQYFNIK2	61861.3									165451						137751								50896.5				144696	41963.6
A0A9D5A592	A0A9D5A592	A0A9D5A592_PEA	KIW84_061480	Dolichyl-diphosphooligosaccharide--protein glycosyltransferase subunit 2	1	AARPPPPPVDPYSR	AARPPPPPVDPYSR	2	AARPPPPPVDPYSR2	59249.5	136836	40309.4	106141	102044	77033.8		117259		95227.6		79626			36476.8	80623.9			83477.3		35046		29680	18132.7		52571.4		84243.4	83002	45001.2	16037.6			99379.1	57682
A0A9D5A592	A0A9D5A592	A0A9D5A592_PEA	KIW84_061480	Dolichyl-diphosphooligosaccharide--protein glycosyltransferase subunit 2	1	AARPPPPPVDPYSR	AARPPPPPVDPYSR	3	AARPPPPPVDPYSR3	3158820	5496670	2499650	4652490	4612760	3905680	2073630	5288770	978464	5083570	907902	4090170	2106200	303207	2933960	4572430		866722	4846690	990602	3350920	1986190	2221010	1592370	1724550	2363030	496225	4914530	3998150	4085220	1182360	2508040	638342	4465590	3285010	2956910	974038	2089750	787820
A0A9D5B9C1	A0A9D4VL56;A0A9D5B9C1	A0A9D5B9C1_PEA	KIW84_010118	(S)-2-hydroxy-acid oxidase	0	AASAAGTIMTLSSWATSSVEEVASTGPGIR	AASAAGTIMTLSSWATSSVEEVASTGPGIR	3	AASAAGTIMTLSSWATSSVEEVASTGPGIR3																			2471270													2525050	182052						252364
A0A9D5B9C1	A0A9D4VL56;A0A9D5B9C1	A0A9D5B9C1_PEA	KIW84_010118	(S)-2-hydroxy-acid oxidase	0	AASAAGTIMTLSSWATSSVEEVASTGPGIR	AASAAGTIMTLSSWATSSVEEVASTGPGIR	4	AASAAGTIMTLSSWATSSVEEVASTGPGIR4																																	35213.9						83574.4
A0A9D4XUT7	A0A9D4XUT7;A0A9D4YQ77	A0A9D4XUT7_PEA	KIW84_032087	Deoxyhypusine hydroxylase	0	AASAALSNILR	AASAALSNILR	2	AASAALSNILR2	378366	563558	490118	410185	624995	581496	545996	737830	173923	478384	448800	630310	279060	224171	545192	364716	165346	469750	520150	231866	583530	583742	447009	215500	364103	250083	220681	429707	505252	485850		1143000	552032	468812	498092	333282		302238	622914
A0A9D5AC81	A0A9D5AC81	A0A9D5AC81_PEA	KIW84_065264	Pyruvate kinase (Fragment)	1	AASAEVVPVSPDDDLKIEEELQK	AASAEVVPVSPDDDLKIEEELQK	3	AASAEVVPVSPDDDLKIEEELQK3		538367	461050	259148	485542	646103	676973	470535		295186		447502			436384	372135			1076410	276091		372671	342425		254970	213544		542998	389357	671158	118186	869117		744236	453063	495764		266219
A0A9D4WK42	A0A9D4WK42	A0A9D4WK42_PEA	KIW84_051469	Protein DCL, chloroplastic	1	AASASSSSDSAADNLLQKPVLSQGR	AASASSSSDSAADNLLQKPVLSQGR	3	AASASSSSDSAADNLLQKPVLSQGR3	166236	269676	431848	211867	230227	537670	325191	257386		173936		201743	138333		278820					326623			357436	139705					168919	398020					383997	221171
A0A9D4X7X2	A0A9D4X7X2	A0A9D4X7X2_PEA	KIW84_041313	MBD domain-containing protein	1	AASAVEEPVSLELPAPSGWTK	AASAVEEPVSLELPAPSGWTK	3	AASAVEEPVSLELPAPSGWTK3		642227	545100	331578	919825				210681			791323		197070	774230		328006	827050	1528680	352539	1444490	1129540	730091		534022			766454	811168		480292	1664360					842612	847309	1037550
A0A9D4VLT9	A0A9D4VLT9	A0A9D4VLT9_PEA	KIW84_072748	Eukaryotic translation initiation factor-related	1	AASAVELAQAFSK	AASAVELAQAFSK	2	AASAVELAQAFSK2	230078	539139	225990	500220	609962	535980	259926	588070		250585	64396.7	535861			340133	162099		58745.3	275312	93142.4	193479	146576	377197	77644.6	105754	143270			372529	315264				288851	353988			93500
A0A9D4XUV8	A0A9D4XUV8	A0A9D4XUV8_PEA	KIW84_031085	poly(A)-specific ribonuclease	1	AASAVNENGNEEEEVFGR	AASAVNENGNEEEEVFGR	2	AASAVNENGNEEEEVFGR2	13579.8	51426.7	35038	61662.2	70867.3	73922.9	36232	73138.4		32717.8		50573.2	12337.1		48566.4	43181.9			36775.2	15939.4	25876.8		37591.5	12866.6		13594.6		28130.2	35642.7	39586.9		25531.8		33380	61761.6	26951.8		21498
A0A9D4WER2	A0A9D4WER2	A0A9D4WER2_PEA	KIW84_066104	60S ribosomal protein L15	1	AASAYNVK	AASAYNVK	2	AASAYNVK2	789761	1532190	2476490	1304060	1621410	2198810	1563330	1645060		2626110	1060680	1184350	1423120	3552690	1894380	2575030	3642900	2488670	1700600	3942500	1245490	934834	2118110	1599800	390814	569635	3878210	1851190	1183110	2628650	204437	2948390	3694020	3804930	3267260	900327	1494250	741180	3540920
A0A9D5A811	A0A9D5A811	A0A9D5A811_PEA	KIW84_063669	TPX2 C-terminal domain-containing protein	1	AASDVPNIR	AASDVPNIR	2	AASDVPNIR2	370320	577738	427117	568063	813617	413906	374505	1146830	479789	648853	477213	998579	324831		421813	653345	325476	535330	860197	209863	821321	710413	317560	122711	925234	692586		612968	1335460	701091	660799	1065620	401834	677100	451703	417983	389596	786284	453874
A0A9D5APK3	A0A9D4X4R0;A0A9D5APK3	A0A9D5APK3_PEA	KIW84_057948	Beta-glucosidase 12	0	AASDWLFVYPK	AASDWLFVYPK	2	AASDWLFVYPK2					252518			260442	87649.6		147619	192518							347689		294195		156181		176556				196148		126520	541387					155453	256658
A0A9D5BFS4	A0A9D5BFS4	A0A9D5BFS4_PEA	KIW84_011729	Alpha-1,4 glucan phosphorylase	1	AASEEFDLNAFNSGR	AASEEFDLNAFNSGR	2	AASEEFDLNAFNSGR2	468388	1049960	1178770	783963	1347500	1121980	1268930	1675840	354710	1373630	459232	1085920	766178	709415	859090	1679950	1270020	595301	1548560	1054810	1307730	1146610	769798	493158	1309060	1143480	1617750	1713100	1666980	1401690	556323	3474090	2670960	2359810	900054	1389640	721385	1243960	2130500
A0A9D4XQN8	A0A9D4XQN8	A0A9D4XQN8_PEA	KIW84_030525	Acyl-CoA-binding domain-containing protein 4	1	AASEQAALNAR	AASEQAALNAR	2	AASEQAALNAR2	485834	713879	478754	684544	823340	584882	389709	894162	419902	1086850	505408	754179	437892	148732	608117	998008		509139	1440380	257502	1144890	910639	486869	315961	861584	792063	142980	861021	1194520	888125	614597	1331520	428685	1133440	630305	666803	430590	942239	494024
A0A9D4W6E7	A0A9D4W6E7	A0A9D4W6E7_PEA	KIW84_061651	NAB domain-containing protein	1	AASESDEIGSVSR	AASESDEIGSVSR	2	AASESDEIGSVSR2		93762.8	73485.8	89697.9		90110.6	52530.8	96726.1	57538.3	138940	127838		106473			127953		86317.5	203160		244134	272862		45438.9	94122.9	79291.7		116527	160842	131340	62553.9	443422		174281		92442.4	80587.5	112612	119065
A0A9D4W6T9	A0A9D4W6T9	A0A9D4W6T9_PEA	KIW84_063108	Peroxisomal nicotinamide adenine dinucleotide carrier	1	AASESSLAGSTLENK	AASESSLAGSTLENK	2	AASESSLAGSTLENK2	56594.4	129815	82648.9	82959.1		259774	61487.4			160037			120550			234516				69321.2				95624				274658		181424		91204.7		372899		195203			34405.1
A0A9D4VS40	A0A9D4VS40;A0A9D4YC67	A0A9D4VS40_PEA	KIW84_074198	Signal recognition particle receptor subunit beta	0	AASEYLYDLLTK	AASEYLYDLLTK	2	AASEYLYDLLTK2	84452.1	611356	438221	279275	669614	779635	474512	838274	112370	508950	199499	486622	197996		336807	652871		157776	762913	218292	539101	397407	402635	217778	281259	359805		582754	390290	342505	288522	703153	274207	457293	410533	572575	170943	500141	385385
A0A9D4VS40	A0A9D4VS40;A0A9D4YC67	A0A9D4VS40_PEA	KIW84_074198	Signal recognition particle receptor subunit beta	0	AASEYLYDLLTK	AASEYLYDLLTK	3	AASEYLYDLLTK3		26267.1			36598.5			53205.2
A0A9D4XMJ4	A0A9D4XMJ4	A0A9D4XMJ4_PEA	KIW84_044948	SUMO-activating enzyme subunit	1	AASFGIPLHSLFEAK	AASFGIPLHSLFEAK	2	AASFGIPLHSLFEAK2		141536	174496		198764	302933	203750	136310		56691.1		147683		68602	98089.2								137179			113866
A0A9D4XMJ4	A0A9D4XMJ4	A0A9D4XMJ4_PEA	KIW84_044948	SUMO-activating enzyme subunit	1	AASFGIPLHSLFEAK	AASFGIPLHSLFEAK	3	AASFGIPLHSLFEAK3	184674	519606	683690	257695	662733	703186	638516	554125	79204.5	180714		683900	102142	49566	604450	233412			187857	113461	211985		397334	109058		110062		246280	177718	274863	108180	447206	68847.2	233912	466307	273273		78124.2
A0A9D4VLY1	A0A9D4VLY1	A0A9D4VLY1_PEA	KIW84_072687	K(+) efflux antiporter 3	1	AASFIEDR	AASFIEDR	2	AASFIEDR2	346031	640940	357348	563086	564390	709943	258162	506546	94779.9	308174	255951	526155	442721		503913	369927		165447	627783	248233	461186	264154	458145	235748	282868	397273		406775	570840	423019	205965	367943	178780	605478	724150	572613	328176	436280	198489
A0A9D5AS03	A0A9D5AS03;A0A9D5AKL8;A0A9D4WR48;A0A9D4WRL4	A0A9D5AS03_PEA	KIW84_042005	Glyceraldehyde-3-phosphate dehydrogenase	0	AASFNIIPSSTGAAK	AASFNIIPSSTGAAK	2	AASFNIIPSSTGAAK2	389039	432054	365503	318796	467682	533627	429582	425043	192511	480111	382994	332681	335119	170769	311042	485871	33650700	308915	787893	339617	718448	810443	275574	226407	548896	288406	220238	531111	666365	573930	209833	1305050	645697	513954	345471	402431	424858	356637	380199
A0A9D5AS03	A0A9D5AS03;A0A9D5AKL8;A0A9D4WR48;A0A9D4WRL4	A0A9D5AS03_PEA	KIW84_042005	Glyceraldehyde-3-phosphate dehydrogenase	0	AASFNIIPSSTGAAK	AASFNIIPSSTGAAK	3	AASFNIIPSSTGAAK3	631189	857354	705422	832349	1050120	1030400	833779	909611	683423	1200390	691828	734570	901129	660178	752953	992738	646955	851332	1054340	602638	1113770	1395320	472164	487595	1038180	781095	653880	786298	1133650	1046800	343651	1219020	782728	647363	429992	445152	360314	558594	588776
A0A9D5AS03	A0A9D5AS03;A0A9D5AKL8;A0A9D4WR48;A0A9D4WRL4	A0A9D5AS03_PEA	KIW84_042005	Glyceraldehyde-3-phosphate dehydrogenase	0	AASFNIIPSSTGAAKAVGK	AASFNIIPSSTGAAKAVGK	3	AASFNIIPSSTGAAKAVGK3	309888	427620	400799	438667	456987	513282	396669	517614	243888	504763		351910	354613	126305	306168	572834	150778	439351	1209520	209720	1078630	1007150	280421	217430	780304	509332	229747		826271	588358	314144	1433540	717163	693307	362500	604041	661879	664362	709901
A0A9D4Y0F7	A0A9D4Y0F7	A0A9D4Y0F7_PEA	KIW84_034841	MI domain-containing protein	1	AASFPQR	AASFPQR	2	AASFPQR2	455969	788770	576613		751219	952391	645026	787635		707418		732047			683887								533263						611604	739801					672973
A0A9D4VKW4	A0A9D4VKW4	A0A9D4VKW4_PEA	KIW84_071688	AIG1-type G domain-containing protein	1	AASGAGGEDGGGITLTAQDGSR	AASGAGGEDGGGITLTAQDGSR	2	AASGAGGEDGGGITLTAQDGSR2	154095	345906	240010	298180	412878	717544	246528	577350	54870.4	255254	158246	463919	75745.8	50012.8	468849	241989		156044	162237	73537.9	125952	93337.3	361294	39784.4	139186	134913	28121.5	196385	377634	240006	79600.8	198608	34601.7	259627	483236	119467	104554	111161	71030.2
A0A9D4VKW4	A0A9D4VKW4	A0A9D4VKW4_PEA	KIW84_071688	AIG1-type G domain-containing protein	1	AASGAGGEDGGGITLTAQDGSR	AASGAGGEDGGGITLTAQDGSR	3	AASGAGGEDGGGITLTAQDGSR3		283989	288417	279234	249197	687913		342065		293964					244039	219492					244416		261585		154948				350424						219662			183133
A0A9D4WIQ7	A0A9D4WIQ7	A0A9D4WIQ7_PEA	KIW84_050033	glutamate-1-semialdehyde 2,1-aminomutase	1	AASGIAGAGLTLLNR	AASGIAGAGLTLLNR	2	AASGIAGAGLTLLNR2	79523.4					259537				354663				214439			150573			319075		326163					269697	302195					709213				311342		536936
A0A9D4WP68	A0A9D4WP68	A0A9D4WP68_PEA	KIW84_052612	Protein disulfide-isomerase	1	AASILSSLETPIVLAK	AASILSSLETPIVLAK	2	AASILSSLETPIVLAK2	1173480	9690360	7515620	6473670	7061990	7330390	7853650	10718100	2110110	5181830	8446870	8586630	3025640	3350720	6221440	7813280	5217880	7293280	7381960	2756440	8988450	7249070	5418010	2533560	6270430	4134920	4526000	5146640	7522500	6748100	4178520	15796100	5761100	4375710	5945360	5854930	4428540	7681790	7504350
A0A9D4WP68	A0A9D4WP68	A0A9D4WP68_PEA	KIW84_052612	Protein disulfide-isomerase	1	AASILSSLETPIVLAK	AASILSSLETPIVLAK	3	AASILSSLETPIVLAK3	67242.9	392208	319365	219297	292851	262727	317238	397676	58900.9	226847	157752	301037	91949.6	159988	218967	216914	182348	143513	113227	125588	94750.1	141171	174069	58346.1	176137	124229	171540	149821	106917	259720	104695	170584	26322.5	43815.4	136864	103303	17535.1	83756.6	140340
A0A9D5B9U8	A0A9D5B9U8;A0A9D4WVN3	A0A9D5B9U8_PEA	KIW84_021794	CBM20 domain-containing protein	0	AASIWTSTLQR	AASIWTSTLQR	2	AASIWTSTLQR2	505511	801013	709057	599201	611418	1547500	806815	782425	428018	997854	968242	526393	913326	537813	864896	1245920	444896	775131	2665150	1084720	1829570	952466	691651	638613	1018040	893168		1793180	1073640	1988100	728845	2199750	1174000	2123550	994838	2449000	1750910	1243070	1443650
A0A9D4VFN4	A0A9D4VFN4	A0A9D4VFN4_PEA	KIW84_070207	Splicing factor 3A subunit 1	1	AASLEDNDEVK	AASLEDNDEVK	2	AASLEDNDEVK2	73903.4	197280	152609	139221	254886	136170	138882	320760	55180.8	104895	120654	230690	36408.3	45351.8	209882	97343.9	43576.7	137616	133809	63090.4	145674	137393	120007	19788.6	110703	59570.9	40892.6	91563.7	148891	103850	52979.6	218573	114049	105856	165911	76390.1	101316	96271.9	170851
A0A9D4VFN4	A0A9D4VFN4	A0A9D4VFN4_PEA	KIW84_070207	Splicing factor 3A subunit 1	1	AASLEDNDEVKK	AASLEDNDEVKK	3	AASLEDNDEVKK3											60136	207664			93410.6			56515.3	39342.1										80443.6										52068.1
A0A9D4ZX77	A0A9D4ZX77	A0A9D4ZX77_PEA	KIW84_072290	Splicing factor 3A subunit 1	1	AASLEDNDGVK	AASLEDNDGVK	2	AASLEDNDGVK2	91851.8	167283	157570	156955	201915	98162.7	148097	239921	36418.1	127235	117565	162704		59245.9	191605	176915		174142	351593	177997	160090	155871	142633		87652			172488	125899	146554	53111	256778		254173	156528	87103.8	114534	118169
A0A9D4ZX77	A0A9D4ZX77	A0A9D4ZX77_PEA	KIW84_072290	Splicing factor 3A subunit 1	1	AASLEDNDGVKK	AASLEDNDGVKK	3	AASLEDNDGVKK3		138833	168284	107145	141775	70252.8	96649.2	245805				111306			123886			126672		48142.7		70981.3	79024.4		20826.4				91236.1	41229.4		82854.4			82729.2	48376			98476.5
A0A9D4XV13	A0A9D4XV13	A0A9D4XV13_PEA	KIW84_032499	Villin-2	1	AASLEGLSPQVPLYK	AASLEGLSPQVPLYK	2	AASLEGLSPQVPLYK2	1879390	3374900	1713510	2714850	3415090	2347750	2012870	3802290	3002200	6244680	1151910	3154400	2734860	745108	1465750	5098660	753414	1201380	6710100	1522850	4853890	2919690	1342070	1800650	5200900	5558250	1147290	6023160	6149760	4859000	3897670	4883260	1580770	5533670	1652150	5271740	1466490	5877450	1596110
A0A9D4XV13	A0A9D4XV13	A0A9D4XV13_PEA	KIW84_032499	Villin-2	1	AASLEGLSPQVPLYK	AASLEGLSPQVPLYK	3	AASLEGLSPQVPLYK3	364508			527417	720957			508853	524828	826767		689841	572529		431981	673029			1773300		1154230			368152	818370	696561		1049780	930422		437317	1388760		890259	331578	724794		577344
A0A9D5ANE6	A0A9D5ANE6	A0A9D5ANE6_PEA	KIW84_057809	GTP cyclohydrolase II	1	AASLISTK	AASLISTK	2	AASLISTK2										242075			224751			326884	77628.4	159808	286169	226239	242534	137449		129164		104517	125475	289122		327381				388832		326341	227646		248436
A0A9D5A003	A0A9D5A003	A0A9D5A003_PEA	KIW84_076871	Uncharacterized protein	1	AASLLDDLTK	AASLLDDLTK	2	AASLLDDLTK2	415306	1086700	833567	582835	954421	1352730	713734	1282660	438212	1026600	2054840	787362	604905	537591	645341	1389350	578673	1931770	1334310	1013840	1251390	1612200	879526	427931	846472	829924	665364	1311180	1454020	966822	568085	2731290	1624420	1352440	848436	1448240	1470820	1396430	1239840
A0A9D5H007	A0A9D5H007	A0A9D5H007_PEA	KIW84_014915	Pentatricopeptide repeat-containing protein	1	AASLTPESHLDR	AASLTPESHLDR	3	AASLTPESHLDR3	308811	471111	315470	280504	510202	521484	360042	613324	90290.8	413979	312256	428170	180658		311959	409650			491749	155793	436004	273425	281455	173113	196489	272407		468940	386544	504060	152812	698587		521446	444463	327320	233008	238674
A0A9D5BNV5	A0A9D5BNV5	A0A9D5BNV5_PEA	KIW84_014668	Coatomer subunit zeta	1	AASNSIDSGAALSEQTLGQAFASAR	AASNSIDSGAALSEQTLGQAFASAR	3	AASNSIDSGAALSEQTLGQAFASAR3																					348020	215672							222629			636222						73005.3
A0A9D4VV20;A0A9D4VW52	A0A9D5A1M2;A0A9D4VUX3;A0A9D4VV20;A0A9D4VW52;A0A9D4VW48	A0A9D4VV20_PEA;A0A9D4VW52_PEA	KIW84_075848;KIW84_075878	Beta-glucosidase 12	0	AASPWLFVYPR	AASPWLFVYPR	2	AASPWLFVYPR2									80820.9		389991		63193.5	102767			146616	398402		131926		409636					103508				149419		312705		70131.9		384124	190753	259157
A0A9D4W5V3	A0A9D4W5V3	A0A9D4W5V3_PEA	KIW84_062752	S-formylglutathione hydrolase	1	AASQHGVALIAPDTSPR	AASQHGVALIAPDTSPR	2	AASQHGVALIAPDTSPR2		35915.2	15082.4		28559.2	18512.5	53234.3								21320.2	27112.1	21018.5			12790.5							15336.7			51676.1		39426.1		44124.4	12194.1	14367.5
A0A9D4W5V3	A0A9D4W5V3	A0A9D4W5V3_PEA	KIW84_062752	S-formylglutathione hydrolase	1	AASQHGVALIAPDTSPR	AASQHGVALIAPDTSPR	3	AASQHGVALIAPDTSPR3	1019900	1370290	1823030	1041790	1508230	1538300	2037370	1717980	352502	1303840	449764	1457920	888210	1213450	1265760	1500800	1700120	600832	1311730	1093000	1235180	778306	980954	618128	724680	868834	1775600	1384330	1234470	1961650	486595	2424030	1715390	2079630	1345870	1462540	586883	724040	1693500
A0A9D4W294	A0A9D4WNF3;A0A9D4W294	A0A9D4W294_PEA	KIW84_061364	PWWP domain-containing protein	0	AASQLTASSSILK	AASQLTASSSILK	2	AASQLTASSSILK2	103943	245994	142089	143053	308186	184132	162763	327252	45917.4	87648.8		352386	31998		249121	71267.4			111550		148897		149997		68178.7				102305	66197.4	40808.6	202000	33952.3	91812.7	255111	38516		71894.3
A0A9D4WCB5	A0A9D4WCB5	A0A9D4WCB5_PEA	KIW84_063840	AT-hook motif nuclear-localized protein	1	AASQVQVIAGTFSIEPK	AASQVQVIAGTFSIEPK	2	AASQVQVIAGTFSIEPK2	131218	478572	488868	377991	689803	1032410	493822	754714				637253			526044								614426												479518
A0A9D5A550	A0A9D5A550	A0A9D5A550_PEA	KIW84_062072	GS catalytic domain-containing protein	1	AASSFGTPDGLK	AASSFGTPDGLK	2	AASSFGTPDGLK2	342249	671555	976020	438016	2046010	1710160	984666	2752770			609349	2146080	125143		2952940				1568580	182061	1393780	871808	2198230	74652.7	257705	292537			600709		97823.2	909809			3084910		465627	301484
A0A9D4XB75	A0A9D4X0U0;A0A9D4XB75	A0A9D4XB75_PEA	KIW84_041914	Protein NBR1 homolog	0	AASSNPVLANIADSISK	AASSNPVLANIADSISK	2	AASSNPVLANIADSISK2	102898								95871.2		357106							329534										222771	259938		131121						276634	334803
A0A9D4X6U5	A0A9D5BC30;A0A9D5AVW7;A0A9D4X6U5	A0A9D4X6U5_PEA	KIW84_040747	SWI/SNF-related matrix-associated actin-dependent regulator of chromatin subfamily A-like protein 1	0	AASSQEEVESLK	AASSQEEVESLK	2	AASSQEEVESLK2					123672			143699				126050			75017.3								71598.5												84285.9
A0A9D4WGX6	A0A9D4WGX6	A0A9D4WGX6_PEA	KIW84_066128	Dihydrolipoamide acetyltransferase component of pyruvate dehydrogenase complex	1	AASSSAAPPALPGSSNVAFTTMQSAVAK	AASSSAAPPALPGSSNVAFTTMQSAVAK	3	AASSSAAPPALPGSSNVAFTTMQSAVAK3		125235	215555	78205.8	135367	203510	284986		60457.7							147457	79842.8			190812	173022		104320	95796.1	108440			242841	166903					136935		138396			249549
A0A9D4XP91	A0A9D4XP91	A0A9D4XP91_PEA	KIW84_030297	Hexosyltransferase	1	AASSSLPESLDYDSGKR	AASSSLPESLDYDSGKR	3	AASSSLPESLDYDSGKR3	82034	186602		157017	111790	231637				244567		165908	120163		139075	185865			271805		249841	127343	126839	83913	138572	198123		295596	190950	267073	49888.6			238800	90799.4	228575	132609	198989
A0A9D4VPH8	A0A9D4X4Z6;A0A9D4VPH8	A0A9D4VPH8_PEA	KIW84_073652	Multiprotein-bridging factor 1b (Fragment)	0	AASSSTSLNTK	AASSSTSLNTK	2	AASSSTSLNTK2	181529	314882	280803	324734	585730	440331	250662	681185	67856.5	160814		756557	122614		720845	68225.8			240678	82656.4	425926	271297	256639	37822.4	221508	91725			275176	247633	49252.9	317531		225133	351040	86690.2	80813.4	106990
A0A9D4Y281	A0A9D4Y281	A0A9D4Y281_PEA	KIW84_034208	HMG box domain-containing protein	1	AASSVEDDEEESDK	AASSVEDDEEESDK	2	AASSVEDDEEESDK2	22658.1	70270.2			62593.2	81922.7		105220			244051	42750.7						115227				158655										354488	99621.3		72774.4
A0A9D4Y281	A0A9D4Y281	A0A9D4Y281_PEA	KIW84_034208	HMG box domain-containing protein	1	AASSVEDDEEESDKSK	AASSVEDDEEESDKSK	2	AASSVEDDEEESDKSK2		143955	136771			86152.9		74279.4		152972										69494.3	103884								142888			203860	61252.8
A0A9D4Y281	A0A9D4Y281	A0A9D4Y281_PEA	KIW84_034208	HMG box domain-containing protein	1	AASSVEDDEEESDKSK	AASSVEDDEEESDKSK	3	AASSVEDDEEESDKSK3	93189	152017	245590	121675	269827	339868	244778	362630	128019	141461	527366	245375	122377	106233	311410	170923	72202	436500	348530		347341	389205	134372	56329.6	188963	78163.6		32963.1	240867	126644	122025	680588	220232	137760	120526	150000	360601	209825	189110
A0A9D5AVK1	A0A9D5AVK1	A0A9D5AVK1_PEA	KIW84_044588	Vacuolar protein-sorting-associated protein 36	1	AASTSSSGIYSSDGTVR	AASTSSSGIYSSDGTVR	2	AASTSSSGIYSSDGTVR2					34346.8	32950.5	23411.5	36773.3		32164.3					46424.6	39312.1			34675.1		26057.4								34533.6	21656.2	11795	32539.8			37231.8			18586.8
A0A9D5BC28	A0A9D5BC28	A0A9D5BC28_PEA	KIW84_023675	Glycine-rich protein	1	AASTTTDGPVLNLINK	AASTTTDGPVLNLINK	2	AASTTTDGPVLNLINK2		175813	53713		207105	176977	89589.5	197965				121140			123273
A0A9D5BC28	A0A9D5BC28	A0A9D5BC28_PEA	KIW84_023675	Glycine-rich protein	1	AASTTTDGPVLNLINKR	AASTTTDGPVLNLINKR	3	AASTTTDGPVLNLINKR3	268846	643171	342753	484933	768680	648085	523808	845603	29583.3	288620	250872	674710	164468	121437	539693	261275	57088.7	210938	224118	112123	232441	270255	397336	117343	92039.3		108834	210628	352604	378270	32049.8	470237	246412	301869	515769	159209		66347.8	440567
A0A9D5ACT2	A0A9D5ACT2	A0A9D5ACT2_PEA	KIW84_050932	Uncharacterized protein	1	AASTVIDAASAVEVSR	AASTVIDAASAVEVSR	2	AASTVIDAASAVEVSR2		100475			136538	161726		182931				117037			47082.8
A0A9D4WXR6	A0A9D4WXR6	A0A9D4WXR6_PEA	KIW84_055277	Protein TRIGALACTOSYLDIACYLGLYCEROL 2	1	AASVIEEAKPLLTK	AASVIEEAKPLLTK	3	AASVIEEAKPLLTK3		68948.9		53872.9	103597	103050		137151	73260.9	143607	310965	71856.4			89748.7	185423		208631	175451	67178.6	244532	148176	49204.2		113755	148009		163846	225474	141675	104360	285517		122445	113320	156129	167529	122467
A0A9D4VNZ4	A0A9D4VNZ4	A0A9D4VNZ4_PEA	KIW84_073067	Nudix hydrolase 15	1	AASVVYQRPPAFIEQNPK	AASVVYQRPPAFIEQNPK	3	AASVVYQRPPAFIEQNPK3	535758	859716	1104670	869292	867431	1664840	1060820	926066	308826	818135		583500	491245	594357	901054	998885			1600580		1202620		699301	376897	442215			1105060	1022170	855913		1213310			670431	906899		612468
A0A9D4ZW78	A0A9D5ANU9;A0A9D4W6T6;A0A9D5ANJ6;A0A9D4ZW78;A0A9D4ZV69	A0A9D4ZW78_PEA	KIW84_071707	SH3 domain-containing protein 3	0	AASVYGDAR	AASVYGDAR	2	AASVYGDAR2		488176	317811	368195	401636	511873	276864	717765	287332	579364					346470				740399	261271	580179	635137								533301		487105		716888	491686		393398	485746
A0A9D4X8R6	A0A9D4X8R6	A0A9D4X8R6_PEA	KIW84_040969	Histone-arginine methyltransferase 1.3	1	AASYSTGVTIQFK	AASYSTGVTIQFK	2	AASYSTGVTIQFK2		277984	216023	138716	281870	279723	195840	363057				208981			152320	228862			329052		294833	221883	172042		118260			200271	268564	271874		391773		311377	139123	230371		158013	212977
A0A9D4YMQ2	A0A9D4YMQ2	A0A9D4YMQ2_PEA	KIW84_010654	Serine-threonine kinase receptor-associated protein	1	AATASADFSTK	AATASADFSTK	2	AATASADFSTK2	972269	1391690	1200170	1249260	1534010	1605540	1285160	1882070	380112	1461480	1462000	1295540	987276	1360780	1337720	1536320	1599230	1481800	1426140	1013250	1198620	1454560	837498	618804	1315540	780519	1504250	1166400	1137610	1513630	512831	3092020	1819380	1517160	1272470	1140030	970455	907185	2275400
A0A9D4YC70	A0A9D4YI29;A0A9D4YC70	A0A9D4YC70_PEA	KIW84_023132	Uncharacterized protein	0	AATASLEEQVADHQK	AATASLEEQVADHQK	2	AATASLEEQVADHQK2	47932.1	81359.2	76324.9	72036.1	67036.9	81289.8	68691.6	73535.8		83303.3	134461	26936.3		87329.6	33154.8	98034.4		185417	191517						111747			72018.2		70086.1	57563.7		194769	141397	60637.8		89869.4	83197.7	195375
A0A9D5GV04	A0A9D5GV04	A0A9D5GV04_PEA	KIW84_011417	RNA helicase	1	AATATATSVGPR	AATATATSVGPR	2	AATATATSVGPR2	96858.3	179377	190130	158017	254453	768785	212994	308973	52053.6	313769	320489	193764	247092	193782	543075	412727	40464	163501	102063	429609	80629.1	168057	182545	118244	95896.4	129214	182911	166280	165220	472291	68532.1	112544	251846	558579	636550	295904	211890	83659.7	141411
A0A9D5A179	A0A9D5A179	A0A9D5A179_PEA	KIW84_075542	GTPase LSG1-2	1	AATAVLEGK	AATAVLEGK	2	AATAVLEGK2	72446.1	241505	78784.6		223638	196503		335250				238916			238233								81804.7												189455
A0A9D4WHQ7	A0A9D4WHQ7	A0A9D4WHQ7_PEA	KIW84_066290	dolichyl-diphosphooligosaccharide--protein glycotransferase	1	AATDAQSSLR	AATDAQSSLR	2	AATDAQSSLR2		444555		309230	344181	275246	147837	408488		400638		386571	220665		258333	406874			510202		426459		169381	172295	198574	257312		589649	428638	387675	192646			676006	379810	504208		320381
A0A9D4X6G2	A0A9D4X6G2	A0A9D4X6G2_PEA	KIW84_040786	Importin N-terminal domain-containing protein	1	AATDELDR	AATDELDR	2	AATDELDR2	659884	1281670	720310	851399	1149570	978162	810473	1431540	203212	703723		1090920	473790		1094770	692185			538623		325144	312955	628784	400449	396308	303245		676030	382785	783606	213021	466979		704147	892543	486339		438829
A0A9D5AXP6	A0A9D5AXP6	A0A9D5AXP6_PEA	KIW84_045811	Acetyltransferase component of pyruvate dehydrogenase complex	1	AATDVALDYTDIPVSQIR	AATDVALDYTDIPVSQIR	2	AATDVALDYTDIPVSQIR2					1782120			1910920	311975		1876400	1675120			974405			2366540	4042710		3622150	2624160	1391610		2612730	1786650			2764400	51419.4	1026910				1211450		1641610	2393710
A0A9D5AXP6	A0A9D5AXP6	A0A9D5AXP6_PEA	KIW84_045811	Acetyltransferase component of pyruvate dehydrogenase complex	1	AATDVALDYTDIPVSQIR	AATDVALDYTDIPVSQIR	3	AATDVALDYTDIPVSQIR3					1222370			594444	187794		753726	901661			520797			851084	1864140		1426310	961074	763911		1097680	831026			876534		687498				567890		574971	916402
A0A9D4WFA4	A0A9D4WFA4	A0A9D4WFA4_PEA	KIW84_065390	Remorin	1	AATEAELR	AATEAELR	2	AATEAELR2	359920	543423	578611	537609	329798	1070950	551255	435140	1481220	2007930	5388520	297665	1004900	648302	564585	2581480	779337	5990410	2478300	1373270	2513860	2364550	479508	639225	2060100	2013900	620604	1862480	2673410	2092630	2507670	3573340	1994560	2174290	627210	2044990	4200450	2518600	1764070
A0A9D4YNH9	A0A9D4YNH9	A0A9D4YNH9_PEA	KIW84_010158	Ribosomal L1 domain-containing protein 1-like	1	AATEDLIK	AATEDLIK	2	AATEDLIK2		425383	291510		718433	411951		853324				589308			406156								276105	37090.5											393112
A0A9D4WQV0	A0A9D5BLG4;A0A9D4WQV0	A0A9D4WQV0_PEA	KIW84_052808	ALBINO3-like protein 1	0	AATFPLSR	AATFPLSR	2	AATFPLSR2	217606	559639	304418	374769	631427	629405	321381	654532	69463.5	220992	360914	377754	166245		311347	280686		384309	580105		564590	466031	239788		163918	244644		319583	416677	383805	157532	602697	144365	308411	453175	233401	308640	198476	171184
A0A9D5ASQ5	A0A9D4X1Q8;A0A9D5ASQ5	A0A9D5ASQ5_PEA	KIW84_044201	Chromatin remodeling protein EBS-like	0	AATGAFTPDR	AATGAFTPDR	2	AATGAFTPDR2	314222	530907	544061	450429	817464	675764	604251	1118320		244418	117959	882734	200732	69615.9	896043	305820		155787	259197	187737			529079	137918		208321	114904	176768					149827		665340	167385		95935.4	142119
A0A9D4XRQ0	A0A9D4XRQ0	A0A9D4XRQ0_PEA	KIW84_031881	S-(hydroxymethyl)glutathione dehydrogenase (Fragment)	1	AATGVGVMMADRK	AATGVGVMMADRK	2	AATGVGVMMADRK2							67672.2																																119435
A0A9D4XRQ0	A0A9D4XRQ0	A0A9D4XRQ0_PEA	KIW84_031881	S-(hydroxymethyl)glutathione dehydrogenase (Fragment)	1	AATGVGVMMADRK	AATGVGVMMADRK	3	AATGVGVMMADRK3			164556		159066		226975	126580				58552.8																166508					271670	81021.5					422809
A0A9D4X5L5	A0A9D4X5L5	A0A9D4X5L5_PEA	KIW84_040240	NADP-dependent glyceraldehyde-3-phosphate dehydrogenase	1	AATGVLAEIIDGDVYK	AATGVLAEIIDGDVYK	2	AATGVLAEIIDGDVYK2											65978.8						52301.8			63392.6					50208.3		43355.7								29364.1
A0A9D4W606	A0A9D4W606	A0A9D4W606_PEA	KIW84_062492	Sucrose-phosphatase	1	AATHPTGVIILPSGVDHSMR	AATHPTGVIILPSGVDHSMR	4	AATHPTGVIILPSGVDHSMR4			163661		212473	114045	231245	169107									107517			104077			98414.6					424441					344979	386645					445715
A0A9D4W348	A0A9D4W348	A0A9D4W348_PEA	KIW84_061683	Ribosome-recycling factor, chloroplastic	1	AATIEEIEAEK	AATIEEIEAEK	2	AATIEEIEAEK2			412556		389598	643916	504574	381181			780443	287615		381165	370550		344908	812899		336378		501742	392891				320199		462364										791404
A0A9D4W348	A0A9D4W348	A0A9D4W348_PEA	KIW84_061683	Ribosome-recycling factor, chloroplastic	1	AATIEEIEAEKASIEK	AATIEEIEAEKASIEK	3	AATIEEIEAEKASIEK3	252189	190036	323608	218893	170327	357558	239449	173543	45123.8	216616	804211			433340	269129	303271	379443	413393		388513				58283			366262		163747				360083	164437	153449	177457	122888		494073
A0A9D5ABA5	A0A9D5ABA5	A0A9D5ABA5_PEA	KIW84_066526	Uncharacterized protein	1	AATIVSAAVASR	AATIVSAAVASR	2	AATIVSAAVASR2	372800	419613	453390	405316	367228	833665	438604	418205	177614	502217	510527	494476	414934	216223	550030	789961		384092	1082290	444866	936308	513658	392615	233854	307178	475589	256689	765973	783961	737844	203194	915700	617963	1076510	697741	503306	531500	386463	718079
A0A9D4WAK4	A0A9D4WAK4	A0A9D4WAK4_PEA	KIW84_063217	DNA-binding protein SMUBP-2	1	AATLHEGILTTR	AATLHEGILTTR	3	AATLHEGILTTR3	72346	62449.3	60158.2	65205.9	76802.9	152614	86831.6	123766		152379	28853.6	53146.9	83380.1	33511.3		191840		62606	181428	83917.9	139455	87550.4	58479.4	60266.5	50916.2	117923	40152.9	226212	162671	177214	69530.8	131475	117917	259708		176007	57194.5	94896.2	94500.5
A0A9D5AAS8	A0A9D5AAS8	A0A9D5AAS8_PEA	KIW84_066212	Diphosphomevalonate decarboxylase	1	AATLLIQR	AATLLIQR	2	AATLLIQR2	584607	1069550	721697	735671	1259220	737144	738911	1647540	560419	1202680	170119	1302130	551383	158455	1012460	956417	50407.7	199703	892891	258384	738120	575132	648221	378531	930135	1117850	165558	863935	1520400	991106	740877	833635	252266	951383	895271	721172	230084	1083080	285525
A0A9D4XKM5	A0A9D4XKM5	A0A9D4XKM5_PEA	KIW84_045992	GDSL esterase/lipase APG	1	AATLNHALTLSQQLSYFK	AATLNHALTLSQQLSYFK	3	AATLNHALTLSQQLSYFK3	82307.8	607030	532517	426941	571476	712787	673395	468485		759264		552120	319039	280428	307188	436421			1120980	258009	865158	648507	421669	273363	323458			870911	729360	481988	132720	1047520	817440	1063690	406116	460051	367539	320084	468036
A0A9D4ZYQ7	A0A9D4ZYQ7	A0A9D4ZYQ7_PEA	KIW84_075945	Inner membrane protein PPF-1	1	AATLPLTK	AATLPLTK	2	AATLPLTK2	427944	677415	517640	465731	622587	1835220	510745	692392	285465	879409	1112020	385597	465992	184656	730802	973168		1094760	965446	742935	750019	613275	515239	434727	375264	479676	233662	1033540	802577	968048	365735	723105	620355	1120250	1028260	542088	977645	520907	799720
A0A9D4WIQ7	A0A9D4WIQ7	A0A9D4WIQ7_PEA	KIW84_050033	glutamate-1-semialdehyde 2,1-aminomutase	1	AATNETLTAPFNDFAAVEK	AATNETLTAPFNDFAAVEK	3	AATNETLTAPFNDFAAVEK3	439369	1356450	2401920	1283790	2673190	4444390	2464680	1237850	413816	898134	731225	1883840	1064660	1408350	2408160	641511	1094670	906793	1001860	786291	881596	703936	1489820	846172	696723	606533	1116060	1033900	796708	996256	422148	1687400	1608760	1347610	1432880	1018640	739492	336996	1482090
A0A9D4XZ95	A0A9D4XZ95	A0A9D4XZ95_PEA	KIW84_033898	Protein kinase domain-containing protein	1	AATNNFDEALILGVGGFGK	AATNNFDEALILGVGGFGK	2	AATNNFDEALILGVGGFGK2																31040.7			144681		110809							26141.8	30222.3	43001.8		130336		66009.9		98452.5	42480	39863.4
A0A9D4X0Y1	A0A9D5AH15;A0A9D4X0Y1	A0A9D4X0Y1_PEA	KIW84_056551	non-specific serine/threonine protein kinase	0	AATNNFDISNK	AATNNFDISNK	2	AATNNFDISNK2									92110.8		257918							296977	577400		421432	275940			151634	205500			283811		167245						208803	221986
A0A9D4X1U9	A0A9D5A6A8;A0A9D4X1U9;A0A9D4X2U8	A0A9D4X1U9_PEA	KIW84_056560	non-specific serine/threonine protein kinase	0	AATNNFDVSNK	AATNNFDVSNK	2	AATNNFDVSNK2					73083.7			68977.5	26408		77919				79120.5			29248.9	118953		85034.5	54142.2	64052.5		61716.3	83279.3			92741.3		44381.4				85838.7		40853.7	63891.1
A0A9D4VG98	A0A9D4VG98	A0A9D4VG98_PEA	KIW84_070525	glucan endo-1,3-beta-D-glucosidase	1	AATPDNAQTYNTNLIR	AATPDNAQTYNTNLIR	2	AATPDNAQTYNTNLIR2	45293.9	80931	59338	66846.1	87305.7	75997.7	46978.2	101494	40252	88556.1	199299	59793.8	47450.4	85821.5	51227.8	92230.4	132110	238429	151414	62527.3	141078	157096	15889.4	40790.8	140018	72733	125197	76695.8	115358	109225	45950.1	412316	170090	112367	73553	99807.7	109477	76523.2	191431
A0A9D4X742	A0A9D4X742	A0A9D4X742_PEA	KIW84_041058	1-deoxy-D-xylulose-5-phosphate synthase	1	AATQSYTTYFAEALIAEAK	AATQSYTTYFAEALIAEAK	3	AATQSYTTYFAEALIAEAK3		51746.4	64735.6		79389.6	366215	60858.2	139257			86235.8	36518.5				59990.3			67166.1	31599.1	80810.9		91289.7		18082.3			96287	127403	146662					55607.8	128917	106753	74698.9	98330.4
A0A9D5B6G5	A0A9D5B6G5	A0A9D5B6G5_PEA	KIW84_022300	Beta-D-xylosidase 7	1	AATSFPQVILTAASFDSK	AATSFPQVILTAASFDSK	2	AATSFPQVILTAASFDSK2	56113.7	750614	679908	328603	1373460	920811	898278	1988270	259079	268290	1929060	1075190	336778	287057	533945	371848	658262	1752330	3038370	664781	5349200	3456540	647054	296994	1112740	434633	686302	453923	813932	1069880	415124	4080260	2495160	713703	679476	1137020	1445250	1287870	2245720
A0A9D5B6G5	A0A9D5B6G5	A0A9D5B6G5_PEA	KIW84_022300	Beta-D-xylosidase 7	1	AATSFPQVILTAASFDSK	AATSFPQVILTAASFDSK	3	AATSFPQVILTAASFDSK3	15863.1	229584	216660	90220.5	336277	239250	251908	511706	67447.6	85996.2	396418	304070	100085	72635.1	143503		169505	397197	696608	161519	1056240	686520	187835	74535.5	283056	122798	164424	128783	177823	286492	110498	643100	407125	202897	175780	267151	244586	328514	391694
A0A9D4VV95	A0A9D4VV95	A0A9D4VV95_PEA	KIW84_075425	Alcohol dehydrogenase	1	AATVEEIQVEPPK	AATVEEIQVEPPK	2	AATVEEIQVEPPK2	413516	603403	619236	521997	645430	924681	604274	729359		753929		376499	712040	591522	344252	789547	592112	589475	841572	543282	952476	581955		503444	641106		786640	940421	964177	965843		2906520	1627800	1199780		798225		605534	1475470
A0A9D4VV95	A0A9D4VV95	A0A9D4VV95_PEA	KIW84_075425	Alcohol dehydrogenase	1	AATVEEIQVEPPKATEVR	AATVEEIQVEPPKATEVR	3	AATVEEIQVEPPKATEVR3	371560	478150	385282	444269	205181	362833	395903	258821		611850	350887	225968	605945	485346	283619	690152	609174	328618		341496		162745	195726	385537	147159	247313	644931	560624	219220	745754		934070	462059	864351	312246	675594			609107
A0A9D5A2E8	A0A9D5A2E8	A0A9D5A2E8_PEA	KIW84_060196	Maf-like protein DDB_G0281937	1	AATVGSVLVTNLK	AATVGSVLVTNLK	2	AATVGSVLVTNLK2	648396	1150690	1361970	845481	1484430	1970940	1554820	1804670	492907	1024630	1371790	1473560	716947	794945	1687170	930000		1135850	1260590	745570	1158450	1208300	1222080	544019	746540	666125	745239	825283	1454800	1316780	468589	1423350	1046270	1095710	1524620	876437	1141760	746338	1069930
A0A9D5AS03	A0A9D5AS03;A0A9D5AKL8;A0A9D4WRL4	A0A9D5AS03_PEA	KIW84_042005	Glyceraldehyde-3-phosphate dehydrogenase	0	AATYDEIK	AATYDEIK	2	AATYDEIK2	43652500	56951700	54363900	56873700	60300600	70606300	57517400	76998600	42633000	80883100	62319800	55930400	59507700	41418800	66226900	77714300	41388400	58929600	92337400	49635100	99340400	117567000	39583900	36857800	92044100	68892600	47760000	64891000	85797500	82482500	44563400	170483000	80432200	77946700	60901600	62412800	51372100	74136300	69177100
A0A9D4VUP4	A0A9D4VUP4	A0A9D4VUP4_PEA	KIW84_074648	RuBisCO large subunit-binding protein subunit alpha, chloroplastic	1	AAVAAAPQGLTI	AAVAAAPQGLTI	2	AAVAAAPQGLTI2	404126	409822	2949890		402986	458969	2084360	487782		437578				204285	364935		340663			323950							434308					550118	1384740				592512		2055370
A0A9D4Y8C2	A0A9D4Y8C2	A0A9D4Y8C2_PEA	KIW84_035965	RRM domain-containing protein	1	AAVAASNAIVNSSYFAK	AAVAASNAIVNSSYFAK	2	AAVAASNAIVNSSYFAK2	108860	278193	263041	237727	208213	351921	272893	243730	105965	373415	301612	181000	203212		190322	335651		302518	321079	232396	357056	299845	218822	173514	184394	242837		320087	320488	375631	109535	488650		481062	218353	282518	210194	176637	187667
A0A9D5B6T3	A0A9D5B6T3	A0A9D5B6T3_PEA	KIW84_036279	Transaldolase	1	AAVAQAALAYQLYQR	AAVAQAALAYQLYQR	2	AAVAQAALAYQLYQR2	483448	1686410	1608940	1127030	2268790	1785130	1618070	2885400	793793	1742020	2853830	1760840	1183330	442008	1184660	2788920	730360	2691930	5798540	1340290	6075710	5865580	1314280	752221	3114180	2446100	905205	2764460	5155960	2711040	2038550	9551230	3087410	3296370	1550020	3048350	2697960	3216710	1818780
A0A9D5B6T3	A0A9D5B6T3	A0A9D5B6T3_PEA	KIW84_036279	Transaldolase	1	AAVAQAALAYQLYQR	AAVAQAALAYQLYQR	3	AAVAQAALAYQLYQR3	622310	2032830	1586850	1422390	2510340	1521410	1409240	2700980	892910	1723120	2207720	1872900	1340520	491025	1229570	2121010	624813	2051970	5156830	1050500	5827740	5528080	1136610	730855	2975090	2258740	797178	2362080	4736440	2540620	1814740	6054770	1760990	2413360	1285030	2359910	2334760	2662380	1453770
A0A9D4VI08	A0A9D4VI08	A0A9D4VI08_PEA	KIW84_071042	Transaldolase	1	AAVAQAVLAYQLYQK	AAVAQAVLAYQLYQK	2	AAVAQAVLAYQLYQK2	51775.9	369141		125277					37503.1		190143						145246		745880		490428	260956			144988	392407		343059	207681	195410	138892	1466490	307598			415458		220648
A0A9D4VI08	A0A9D4VI08	A0A9D4VI08_PEA	KIW84_071042	Transaldolase	1	AAVAQAVLAYQLYQK	AAVAQAVLAYQLYQK	3	AAVAQAVLAYQLYQK3		76335.6			57885.1						116121		134679			150445		248608	321484		262760	167069	92839.5		125172	202152		268155	123790		66767.2	460810						135205
A0A9D4VI08	A0A9D4VI08	A0A9D4VI08_PEA	KIW84_071042	Transaldolase	1	AAVAQAVLAYQLYQKK	AAVAQAVLAYQLYQKK	3	AAVAQAVLAYQLYQKK3				123548						102825						107144					111658					298900					98635.1	176389				79988.3		110674
A0A9D5AHH6	A0A9D5AHH6;A0A9D4WS84;A0A9D5AFB5;A0A9D4WNU2;A0A9D5AEY7	A0A9D5AHH6_PEA	KIW84_052486	Alcohol dehydrogenase	0	AAVAWEAGKPLVIEEVEVAPPQAGEVR	AAVAWEAGKPLVIEEVEVAPPQAGEVR	3	AAVAWEAGKPLVIEEVEVAPPQAGEVR3					321374			292285			294939	185818			145242	122477		477665	1280900	91559.9	1035250	633985	232583		306784	125882		166919	532488	203974	211069	492884		212462	103449	114041	329352	714000
A0A9D4WMT0	A0A9D4WMT0	A0A9D4WMT0_PEA	KIW84_052483	Alcohol dehydrogenase	1	AAVAWEAGKPLVTEEVEVAPPQAGEVR	AAVAWEAGKPLVTEEVEVAPPQAGEVR	3	AAVAWEAGKPLVTEEVEVAPPQAGEVR3			107016				114948													196954													764756				131389
A0A9D4XRQ0	A0A9D4XRQ0	A0A9D4XRQ0_PEA	KIW84_031881	S-(hydroxymethyl)glutathione dehydrogenase (Fragment)	1	AAVAWEPNKPLTIEDVEVAPPQANEVR	AAVAWEPNKPLTIEDVEVAPPQANEVR	4	AAVAWEPNKPLTIEDVEVAPPQANEVR4		261868	377001	104844	424748	590891	329177	344919		107278		262014	76870.6	31937.1	207052	403654	309457		1101470	306802	661072	365312	284548	48969.9	249694		173576	858179			105288	943429	973122	357968	155785		401976		845563
A0A9D4Y044	A0A9D4Y044	A0A9D4Y044_PEA	KIW84_034205	Alcohol dehydrogenase (Fragment)	1	AAVAYGPGEPFVVEEILVHPPQK	AAVAYGPGEPFVVEEILVHPPQK	3	AAVAYGPGEPFVVEEILVHPPQK3		378241	369063	209378	335364	628869	381673	447808		142623		202119	159660	210615	249871	398328	536383		1173480	392242	779211	460537	383161	137772	201739	188059	445206	376896	392140	363934	100082	1475720	1068000		332926			320837	2480210
A0A9D4VPB1	A0A9D4VPB1	A0A9D4VPB1_PEA	KIW84_073592	Electron transfer flavoprotein subunit alpha	1	AAVDAGFVANDLQIGQTGK	AAVDAGFVANDLQIGQTGK	2	AAVDAGFVANDLQIGQTGK2	24114	153220	133369	101039	206966	178093	138787	273805	38602	119170	195177	220470	83679.1		154495	147804		184985	522189	114004	418839	264174	125714	59346.3	173848	145123	57122	188447	358551	219932	114304	803273	248518	311300	172125	271158	188800	214317	150014
A0A9D4VPB1	A0A9D4VPB1	A0A9D4VPB1_PEA	KIW84_073592	Electron transfer flavoprotein subunit alpha	1	AAVDAGFVANDLQIGQTGK	AAVDAGFVANDLQIGQTGK	3	AAVDAGFVANDLQIGQTGK3				21676.6		114043	125293	85762.2													145301	82750.9							139161	153944	27568.6	250374	65437.2	130501			69401.7
A0A9D4XN54	A0A9D4XN54	A0A9D4XN54_PEA	KIW84_045169	Malic enzyme	1	AAVEEDLAEGHGEVGAR	AAVEEDLAEGHGEVGAR	2	AAVEEDLAEGHGEVGAR2		20385.4	20418.1				14391	27296.5		18152.1	31741.4								35630.7			19999.3			20176	47499.9		30363.5	42387.8	28339.3		78029.2		52101.3	15481	11517.8		30826
A0A9D4XN54	A0A9D4XN54	A0A9D4XN54_PEA	KIW84_045169	Malic enzyme	1	AAVEEDLAEGHGEVGAR	AAVEEDLAEGHGEVGAR	3	AAVEEDLAEGHGEVGAR3	336787	634539	698833	609506	644520	761737	773338	971856	252616	715994	374934	562670	484476	223014	660945	804192	195732	292094	858261	414498	771834	557517	379466	337140	518309	695917	375079	931628	792990	913608	332232	918843	458292	1025940	634449	689527	303735	548471	510460
A0A9D5A8F9	A0A9D5A8F9	A0A9D5A8F9_PEA	KIW84_064628	Chaperonin CPN60-2, mitochondrial	1	AAVEEGILPGGGVALLYASNELSK	AAVEEGILPGGGVALLYASNELSK	3	AAVEEGILPGGGVALLYASNELSK3		167035	141830	17415.9	249117	690079	109054	819953			1035810	182860	27570.1	17943.9	69357.9	378749	95807.3	1027730	1128420	414692	1153370	1061330	224210	28426.9	150122	96305.5	78417.3	413825	1092290	1097760	73560.8	1893970	994168	889764	140287	1058720	1047450	694513	1593160
A0A9D5AXS5	A0A9D4VQA8;A0A9D5B1A6;A0A9D5AXS5;A0A9D4WIE1	A0A9D5AXS5_PEA	KIW84_045874	Chaperonin CPN60-like 2, mitochondrial	0	AAVEEGIVPGGGVALLYASK	AAVEEGIVPGGGVALLYASK	2	AAVEEGIVPGGGVALLYASK2	111412	902217	623404	509384	1577030	1009780	737795	1461140	173965	456719	676660	1410410	286811	186345	926507	638917	256998	702175	1452350	540329	1036420	837523	851150	180408	741090	559878	293985	626552	986626	709341	378824	2032520	881734	867632	1142050	920336	696802	793083	904826
A0A9D5AXS5	A0A9D4VQA8;A0A9D5B1A6;A0A9D5AXS5;A0A9D4WIE1	A0A9D5AXS5_PEA	KIW84_045874	Chaperonin CPN60-like 2, mitochondrial	0	AAVEEGIVPGGGVALLYASK	AAVEEGIVPGGGVALLYASK	3	AAVEEGIVPGGGVALLYASK3		295167	274519	176400	377846	301133	209724	218615	75963.6	212258	125828	329850	139135	65006.3	201328	197602	92216.1	158371	329145	118615	334970	178997	254167	108567	208319	134147	123498	314527	203522	120748	140122	359309	270562	278198	209493	261636	193160	198338	253543
A0A9D5ABC0	A0A9D5ABC0	A0A9D5ABC0_PEA	KIW84_064624	Chaperonin CPN60-2, mitochondrial	1	AAVEEGIVPGGGVALLYASNELSK	AAVEEGIVPGGGVALLYASNELSK	3	AAVEEGIVPGGGVALLYASNELSK3	8419.03	785462	467469	152742	1309570	2067680	526381	3455810	63929	212514	1727640	855980	135243	73762.3	319759	1802580	545924	1721410	3294660	1234050	3473130	1748370	885948	109744	903246	533899	320769	1344950	2762790	3217130	314597	5319540	3192180	1747680	540669	2460810	1456210	1730850	4268700
A0A9D4W1M3	A0A9D4W1M3;A0A9D4VKB3;A0A9D4VK80;A0A9D5BDE8;A0A9D5BA60	A0A9D4W1M3_PEA	KIW84_060500	RuBisCO large subunit-binding protein subunit beta, chloroplastic	0	AAVEEGIVVGGGCTLLR	AAVEEGIVVGGGC(UniMod:4)TLLR	2	AAVEEGIVVGGGC(UniMod:4)TLLR2	183112	1153930	6002710	609079	1384250	4961620	4682570	2119250	82535.4	351025	661585	893323	221558	1201170	1202240	967385	6637040	1412330	1440760	3087190	1220120	473152	1145180	94002	180036	122791	2845750	1105780	524496	1889410	106854	2318620	7879960	3998850	644995	410106	1149670	271616	7754860
A0A9D4W1M3	A0A9D4W1M3;A0A9D4VKB3;A0A9D4VK80;A0A9D5BDE8;A0A9D5BA60	A0A9D4W1M3_PEA	KIW84_060500	RuBisCO large subunit-binding protein subunit beta, chloroplastic	0	AAVEEGIVVGGGCTLLR	AAVEEGIVVGGGC(UniMod:4)TLLR	3	AAVEEGIVVGGGC(UniMod:4)TLLR3		364961	950056	252739	394651	1017970	989728	338835			195160	339891		328420	451979	209835	770757	329925	468035	557875			356120		215961		603284	325156		456293	114234	639154	1179730	780535	222685		367863		1486050
A0A9D5BRY6	A0A9D5BRY6	A0A9D5BRY6_PEA	KIW84_015861	thiamine phosphate synthase	1	AAVEGGATIVQLR	AAVEGGATIVQLR	2	AAVEGGATIVQLR2	731173	1022700	1111190	863276	961641	1554380	925244	1106540	358809	1696790	534452	917743	987996	403838	990888	1721460		434359	1462350	1186950	1040860	647578	951868	711739	667843	2038220	621167	1743350	1146710	1751350	431672	1249920	696786	3134930	1288380	1491170	604290	893776	842230
A0A9D4YEH8	A0A9D4YEH8	A0A9D4YEH8_PEA	KIW84_024009	RRM domain-containing protein	1	AAVEVGQK	AAVEVGQK	2	AAVEVGQK2	259735	552148	531750	453408	849008	452090	497393	1003890	393724	503571	594288	843926	352352		762306	785721		1190070	1247970	418617	1318130	1273150	775955	402487	888903	962488		1067600	1298870	1000680	472860	1986870		947541	986092	398599	633477	982414
A0A9D5BER8	A0A9D5BER8	A0A9D5BER8_PEA	KIW84_011378	BIG2 domain-containing protein	1	AAVFIDGDRIK	AAVFIDGDRIK	3	AAVFIDGDRIK3	342668	767394	852384	978477	1309750			1904920	88295.4	786939		1644650			1492670	860558					409047			274586	217535	426444			659904		172969				1514100
A0A9D5AZW0	A0A9D4Y163;A0A9D5AZW0;A0A9D5ADR7;A0A9D4Y014	A0A9D5AZW0_PEA	KIW84_033388	glutathione dehydrogenase (ascorbate)	0	AAVGAPTILGDCPFSQR	AAVGAPTILGDC(UniMod:4)PFSQR	2	AAVGAPTILGDC(UniMod:4)PFSQR2					242919			463444	17144.5			263530			86288.4								96015								43915.6
A0A9D5B5V9	A0A9D5B5V9	A0A9D5B5V9_PEA	KIW84_035587	Dodecenoyl-CoA isomerase	1	AAVGLGGDLVKR	AAVGLGGDLVKR	3	AAVGLGGDLVKR3		123779		114929	111511	100997	87416	117361	27171.8	133288	79725.6	97041	89056.5			176145		97678.1	172874	95620.1	113917	107461	66130.7	64981	80063.5	117922		145189	130549	155855	57027.3	147911		206197	115392	126962	72512.9	63446.4
A0A9D4X548	A0A9D4X548	A0A9D4X548_PEA	KIW84_040390	Cuticle-degrading protease	1	AAVGLHPLVWDEK	AAVGLHPLVWDEK	3	AAVGLHPLVWDEK3	210800	235409	209863	270416		198853	150624	144195											214760		167345	164763		132833	234749					128611		356624				53190.7
A0A9D4ZWK6	A0A9D4ZWK6	A0A9D4ZWK6_PEA	KIW84_071977	Mannosyl-oligosaccharide glucosidase	1	AAVGSLLGGIGYFYGQSK	AAVGSLLGGIGYFYGQSK	2	AAVGSLLGGIGYFYGQSK2		217657	188203	73531.2	285652	382055	197293	474133		161831	302580	202348	62895.5		93930.9	371250		399128			841724	452179	194770		177147	169656		424482	428156	496838	76671		834568	837860	164916	647870	556202	471272
A0A9D4ZWK6	A0A9D4ZWK6	A0A9D4ZWK6_PEA	KIW84_071977	Mannosyl-oligosaccharide glucosidase	1	AAVGSLLGGIGYFYGQSK	AAVGSLLGGIGYFYGQSK	3	AAVGSLLGGIGYFYGQSK3					61577.2	55399.1		105271		26174.3		92024.7							108403						22159.4				38963.5		21688.6	147265		37801.5	47727.2	38169.2		36632.3
A0A9D4X9E0	A0A9D4X9E0	A0A9D4X9E0_PEA	KIW84_041225	H(+)-exporting diphosphatase	1	AAVIGDTIGDPLK	AAVIGDTIGDPLK	2	AAVIGDTIGDPLK2	5205190	11939300	6413830	6851910	10450300	12878700	6673780	10417100	7002690	15832800	4633170	7735040	5969760	1353340	6114770	15119100	990780	5138200	18318500	6677930	14493500	10599200	7764960	4815950	10450800	11310100	1864140	19264000	15906800	13912500	10262800	16733100	7488200	14403300	7051500	9441280	8550820	11808900	4679640
A0A9D4X9E0	A0A9D4X9E0	A0A9D4X9E0_PEA	KIW84_041225	H(+)-exporting diphosphatase	1	AAVIGDTIGDPLKDTSGPSLNILIK	AAVIGDTIGDPLKDTSGPSLNILIK	3	AAVIGDTIGDPLKDTSGPSLNILIK3					233138	501962		506961			673266					1315270		694368	2579530	583746	1470070	612246	252308			224400		777928	707994	760524	143072	2315280	1508470	1500970		1485020	1071980	937437	1215580
A0A9D5A9U2	A0A9D5A9U2	A0A9D5A9U2_PEA	KIW84_050767	Transmembrane protein	1	AAVILDEGNFSGR	AAVILDEGNFSGR	2	AAVILDEGNFSGR2		497721	382855	321615				419286				457929	315580		323096				500319		365016		431587		275114			552586	477651	583014	89438.3	659639		1232880	478664			296525
A0A9D4VR85	A0A9D4VR85	A0A9D4VR85_PEA	KIW84_073430	Pyruvate kinase	1	AAVILVLTR	AAVILVLTR	2	AAVILVLTR2	778489	1606330	1043520	1113590	1345640	1008390	884545	1276660	313655	840604	429641	948453	696195	222178	777147	938741	214665	532919	1134730	473940	1060730	779875	856368	524563	518913	608780	373600	995447	1017730	1325700	473763	1644050	806407	1280750	808677	1030360	630920	743463	784080
A0A9D4WZW6	A0A9D4WZW6	A0A9D4WZW6_PEA	KIW84_057020	Chlororespiratory reduction 41	1	AAVKEDTLGER	AAVKEDTLGER	2	AAVKEDTLGER2						73366.1	30554.3				129512								28065.4	37917										38796.5						60701	57127.8
A0A9D4WZW6	A0A9D4WZW6	A0A9D4WZW6_PEA	KIW84_057020	Chlororespiratory reduction 41	1	AAVKEDTLGER	AAVKEDTLGER	3	AAVKEDTLGER3	157938	118740	244577	148255	180679	461667	274400	125844	85818.7	260431	703553	148056	224984	193528	250000	398950	160481	478843	250181	413738	239996	225184	196914	183236	150807	162695	275235	293652	347595	349555	130740	402605	432071	525180	361483	358433	282699	156665	399580
A0A9D5A7Q7	A0A9D5A7Q7	A0A9D5A7Q7_PEA	KIW84_065650	Long-chain-fatty-acid--CoA ligase	1	AAVLAEMDAVGR	AAVLAEMDAVGR	2	AAVLAEMDAVGR2			447916	322450	570959		468630	452566				392371								325548	384649							741667	356520	391882				650717		337364			499435
A0A9D4X8W1	A0A9D4X8W1	A0A9D4X8W1_PEA	KIW84_040019	Cullin-associated NEDD8-dissociated protein 1	1	AAVLALSTFAHNKPNLIK	AAVLALSTFAHNKPNLIK	3	AAVLALSTFAHNKPNLIK3	22315.7	421303	333678	196238	364988	219706	201806	414285		155512		318742			172639	63254.3			155586				249267	56090.2		143975		348041	115682	258736	10906.7			529704	331836	208581		103937
A0A9D4X8W1	A0A9D4X8W1	A0A9D4X8W1_PEA	KIW84_040019	Cullin-associated NEDD8-dissociated protein 1	1	AAVLALSTFAHNKPNLIK	AAVLALSTFAHNKPNLIK	4	AAVLALSTFAHNKPNLIK4		200652	204002	169041	216869	220067	148038	200619				224491			220488	176116							154902			142053		183630
A0A9D4WCZ0	A0A9D4WCZ0	A0A9D4WCZ0_PEA	KIW84_065435	Dipeptidyl aminopeptidase BIII	1	AAVLAVTK	AAVLAVTK	2	AAVLAVTK2	484051	516334	742695	475628	458221	1155390	643437	486487	210821	586445	408502	320695	558223	515572	492874	630163	591574	348427	909068	445724	660208	372786	436767	453247	364487	447949	590747	768024	577051	942629	279808	649295	561756	943139	609292	803686	563894	366142	463006
A0A9D4WWA2	A0A9D4WWA2	A0A9D4WWA2_PEA	KIW84_053866	Uroporphyrinogen decarboxylase	1	AAVLGFVGAPFTLASYVVEGGSSK	AAVLGFVGAPFTLASYVVEGGSSK	3	AAVLGFVGAPFTLASYVVEGGSSK3		23216.1	15561.9		22408	65318.2		19321.5			504432	19621.5				72006.3	30007	943511	1044780	37262.2	380676	244870	23174.7	12556.9	20522.8			40265	196589	412305		1186730	1574820	670081		631242	1450440	44829.2	4321740
A0A9D4VM36	A0A9D4VM36	A0A9D4VM36_PEA	KIW84_072408	Berberine/berberine-like domain-containing protein	1	AAVLIFTPYGGK	AAVLIFTPYGGK	2	AAVLIFTPYGGK2					313507			319895	209474		158592	222823			162186			232928	698335		452799	253268			263919	178263			277107		145840	284048						223909
A0A9D4XAT3	A0A9D4XAT3	A0A9D4XAT3_PEA	KIW84_040717	Saccharopine dehydrogenase (NAD(+), L-glutamate-forming)	1	AAVLILGAGR	AAVLILGAGR	2	AAVLILGAGR2	59230.2	156360		131855	807646			813933	320004	164678	271648	754582			752679	178996		155662	627335		407217	247401	995325	54654.7	411878	456620			823353	170519	325129	302549		216382	1143590	357980	275028	740951
A0A9D4YFH8	A0A9D4YFH8	A0A9D4YFH8_PEA	KIW84_022914	SLH domain-containing protein	1	AAVLSEVGR	AAVLSEVGR	2	AAVLSEVGR2	391900	622490	424450	479535	726701	847949	365961	780386	397819	842456	1012440	578460	524510		539117	880949		895684	1578730	421123	1169040	973634	520595	376356	801455	935391		719573	1187150	880923	505713	1508090	874805	1256660	823157	962841	927454	1004600
A0A9D4Y522	A0A9D4Y522	A0A9D4Y522_PEA	KIW84_020321	dihydrolipoyllysine-residue succinyltransferase	1	AAVNALQHQPIINAVIDGDDIIYR	AAVNALQHQPIINAVIDGDDIIYR	3	AAVNALQHQPIINAVIDGDDIIYR3		219691	228475	12930.2	295566	719870	179109	639268			873792	199095				1286170	87830.7	1209450	3069990	474456	3033100	1835310	363994	12606	238461	211665	110568	1138310	1181350	1394530	116418	4342430	2550690	2047560	166671	1692120	1462820	937410	2681980
A0A9D4XK34	A0A9D4YBD0;A0A9D4XK34	A0A9D4XK34_PEA	KIW84_045177	Short-chain dehydrogenase/reductase	0	AAVNAYTR	AAVNAYTR	2	AAVNAYTR2	189157	217269	686413	279606		966632	589854		257105	531303	521929		344386	231350	1147000	430284	176676	606607	944869	292873	734895	1063550	798845	137716	588002	382006	251836		1211250	589392	212030	1263960	418401	1105330	1363670	332061	248072	389914	407671
A0A9D4WC27	A0A9D4WC27	A0A9D4WC27_PEA	KIW84_065124	Uncharacterized protein	1	AAVNEVLSK	AAVNEVLSK	2	AAVNEVLSK2	212670	411381	522282	252709	683248	647921	468128	785020	330790	280432	933170	501160	247824	218772	564368	300800	132977	855067	815852	242863	915248	1028880	403741	184554	542326	215016	143165	206185	525828	506534	347412	1348880	658029	425567	487800	196513	606507	432179	727111
A0A9D4WC27	A0A9D4WC27	A0A9D4WC27_PEA	KIW84_065124	Uncharacterized protein	1	AAVNEVLSKFEGLLAK	AAVNEVLSKFEGLLAK	3	AAVNEVLSKFEGLLAK3						35170.8		45273.2			72341.9							55218.4											46397.6	96371.7
A0A9D4XIQ8	A0A9D4XIQ8	A0A9D4XIQ8_PEA	KIW84_044825	Transcription factor tgal1	1	AAVNSHASDTELR	AAVNSHASDTELR	3	AAVNSHASDTELR3					217133	349100	135154	284331			201537	179341									386989							236599				288300				188161
A0A9D4XT24	A0A9D4XT24	A0A9D4XT24_PEA	KIW84_031434	phosphopyruvate hydratase	1	AAVPSGASTGIYEALELR	AAVPSGASTGIYEALELR	2	AAVPSGASTGIYEALELR2	668193	6431550	6866930	1756460	10951100	17818400	7654810	21280900	416902	2600990	10745000	5232730	1352750	856423	2245020	16291700	7158250	9359650	29160600	11866100	24181500	16110400	5360700	1012480	5117080	3832220	6238980	12591800	15515100	20624200	2376710	84607900	38447200	29082400	3435910	23875800	10893200	7414970	43817500
A0A9D4XT24	A0A9D4XT24	A0A9D4XT24_PEA	KIW84_031434	phosphopyruvate hydratase	1	AAVPSGASTGIYEALELR	AAVPSGASTGIYEALELR	3	AAVPSGASTGIYEALELR3	219024	1770580	1619750	526444	2502940	4193900	1718000	3128100	99490.4	579819	1498680	1195830	351960	243523	485936	2038430	1583840	1609570	4671480	2482190	3602560	2116090	1225590	268073	1061980	767621	1309410	2452320	1820380	3194320	517030	10848500	4603630	4152650	705991	3166250	1288200	1404880	3963890
A0A9D5BJM3	A0A9D5BJM3	A0A9D5BJM3_PEA	KIW84_013168	phosphopyruvate hydratase	1	AAVPSGASTGVYEALELR	AAVPSGASTGVYEALELR	2	AAVPSGASTGVYEALELR2		517775	634856	201735	936033	979559	602298	1192000		293388	736257	681702	120253	122369	298002	554578	458394	702034	1170220	508446	980206	550202	585673	131153	353137	278057	417835	538661	736731	1037910	176688	2775900	1539320	1320940	450430	841273	588759	465334	1503880
A0A9D5BJM3	A0A9D5BJM3	A0A9D5BJM3_PEA	KIW84_013168	phosphopyruvate hydratase	1	AAVPSGASTGVYEALELR	AAVPSGASTGVYEALELR	3	AAVPSGASTGVYEALELR3						282782	134490	452705		137222					146425	219241				162965					228469	208604	128436	287229		365483	152064	704248				374194			228161
A0A9D4ZY36	A0A9D4ZY36	A0A9D4ZY36_PEA	KIW84_074030	Photosystem II stability/assembly factor	1	AAVQESVSATLNR	AAVQESVSATLNR	2	AAVQESVSATLNR2	1082610	1971300	2170430	1526530	1652710	4471730	2202510	1783910	739453	2639110	3509040	1414300	2060240	637877	1892240	4190450	631885	2967060	4421830	3049330	4656470	2773020	2345840	1264890	2125380	2588570	1290430	4407870	4148610	4480370	1543450	4993460	3258980	5513160	2797260	4051430	3841260	2132620	2730020
A0A9D4YH80	A0A9D4YH80	A0A9D4YH80_PEA	KIW84_025079	CAAX amino terminal protease	1	AAVQGALADIFLR	AAVQGALADIFLR	2	AAVQGALADIFLR2			74076.5							22177.7	118061					60735.4		58979.3	171326		113770	32303.7	117182		61668.7	101746			107379	77156.9	60029.4				172850		116474	89444.6
A0A9D4VKG7	A0A9D4VKG7	A0A9D4VKG7_PEA	KIW84_071839	Uncharacterized protein	1	AAVSAMPELLR	AAVSAMPELLR	2	AAVSAMPELLR2	160972	189458	612733	251176	1153550		871317	793788	84394			503208						416086	278100	284675	203790	269195	347608		164263			2004310	371561	254421	103005	391154	422067	1432430		181738		101954	1043470
A0A9D4WH17	A0A9D4WH17	A0A9D4WH17_PEA	KIW84_066052	cysteine--tRNA ligase	1	AAVSFDILYR	AAVSFDILYR	2	AAVSFDILYR2	99795.1	474005	266758	238539	456190	783206	449643	678032		254291	195571	456092		98804.3	235154	443013	131012	201135	1309610	278787	956949	419480	403623	92554.5	253153	264844	140779	512510	434941	596646	157941	1408200	722370	796367	349897	804677	515304	417938	475319
A0A9D4VFB3	A0A9D4VFB3	A0A9D4VFB3_PEA	KIW84_070276	Nuclear pore complex protein NUP155	1	AAVTIDDEEKETLAR	AAVTIDDEEKETLAR	3	AAVTIDDEEKETLAR3	136040	348096	175013	274712	437611	346762	209682	389182	68509.8	284827		401593			302967	335093						162722		128341				294543			50752				338643			137202
A0A9D4YI83	A0A9D4YI83	A0A9D4YI83_PEA	KIW84_025107	Haloacid dehalogenase-like hydrolase domain-containing protein Sgpp	1	AAVTNAPRPNAELALSK	AAVTNAPRPNAELALSK	3	AAVTNAPRPNAELALSK3	753714	1059850	1472380	1003300	854720	2114920	1322790	976136	436567	865025	1639900	719609	1063470	1038670	1008830	920378	857428	1673580	1312210	1114430	1413020	1519050	720436	692129	924118	668194	1273520	686598	1118740	1412520	534065	3143940	1755450	1169860	928170	792752	1101310	669273	1659170
A0A9D5GYD7	A0A9D5GYD7	A0A9D5GYD7_PEA	KIW84_013697	Auxin-binding protein ABP19a	1	AAVTPAFDAQFPGVNGLDISIAR	AAVTPAFDAQFPGVNGLDISIAR	3	AAVTPAFDAQFPGVNGLDISIAR3					514498			678676	72052.6		3559940	462997			423707			1752820	3342500		3036320	774945	404913	92905.8	119198	163790			505908		135898				431425		5346710	461638
A0A9D5A0B6	A0A9D5A0B6	A0A9D5A0B6_PEA	KIW84_075781	Lipoxygenase	1	AAVTVDEAIEKK	AAVTVDEAIEKK	3	AAVTVDEAIEKK3																								57570.4								82384.8
A0A9D4W200	A0A9D4W200	A0A9D4W200_PEA	KIW84_061263	Fe2OG dioxygenase domain-containing protein	1	AAVVDQIR	AAVVDQIR	2	AAVVDQIR2	561521	932248	987021	763901	1515760	1062310	887265	1723730	399354	1055190	649035	1428820	626546	371789	1472340	748737	267124	588605	1093760	469021	1041670	1071340	975091	430049	1011240	928243	541446	991124	1305330	818642	464177	1627020	864694	1176970	1533000	666136	501944	834563	776448
A0A9D4VKC1	A0A9D4VKC1	A0A9D4VKC1_PEA	KIW84_072170	Uncharacterized protein	1	AAVVSDDER	AAVVSDDER	2	AAVVSDDER2		307750							216764	391876	330063					378815			947856		731863				290972	314954		403449	499490	378346	348295			393799		357917	303724	399985
A0A9D4YP75	A0A9D4YP75	A0A9D4YP75_PEA	KIW84_011170	U3 small nucleolar RNA-associated protein 18 homolog	1	AAVVSQGYEDVNDILR	AAVVSQGYEDVNDILR	2	AAVVSQGYEDVNDILR2		241191	240778		362177	364402	271023	255134				290370			163871								214847												156666
A0A9D5GWG0	A0A9D4XCN1;A0A9D5GWG0	A0A9D5GWG0_PEA	KIW84_012257	Mitochondrial import receptor subunit tom20	0	AAVYFQQAVDEDPSNELYR	AAVYFQQAVDEDPSNELYR	3	AAVYFQQAVDEDPSNELYR3					546893	886231		818739		502955	1230300	385518			337827	1032120		802976	2551620	563237	1886040	1348370	428759		1133450			1286990	1309610		802339	2307140	882752	1809500		2141330	1388530	1487330	589927
A0A9D5GWG0	A0A9D4XCN1;A0A9D5GWG0	A0A9D5GWG0_PEA	KIW84_012257	Mitochondrial import receptor subunit tom20	0	AAVYFQQAVDEDPSNELYRK	AAVYFQQAVDEDPSNELYRK	3	AAVYFQQAVDEDPSNELYRK3		265844	100475	209012	361313	268087	121834	426590		190997	276804	264624	107504		232360	324090	51502.3	181007	383769	138110	336607	237775	224017	76261.1	162987	199066	67185.8	268948	404948	323536	76526.9	441028	117069	360505	249181	320760	128754	155912	213395
A0A9D4W9Y0	A0A9D4W9Y0	A0A9D4W9Y0_PEA	KIW84_063590	NAD-dependent epimerase/dehydratase domain-containing protein	1	AAWDFSK	AAWDFSK	2	AAWDFSK2		269677	241088	183528	272421	315176	218529	292369				218934			188286				254715	113959	292731	302263	112571					273388	206609	228173	132263	567098	483076	295731		152899		203266	535008
A0A9D4YPW3	A0A9D4YPW3	A0A9D4YPW3_PEA	KIW84_010769	dihydropyrimidine dehydrogenase (NADP(+))	1	AAWEELIDR	AAWEELIDR	2	AAWEELIDR2	180692	365518				277682			229952		329667			182414			291422	488540	907260	194644	766744	566218		115246	387194			347984	522420	441737	377611	1872330	910649			349296	661244	573174	819092
A0A9D4VYB3	A0A9D5A1F1;A0A9D4VYB3;A0A9D4VZU9	A0A9D4VYB3_PEA	KIW84_076607	glutathione transferase (Fragment)	0	AAWTVNK	AAWTVNK	2	AAWTVNK2	408173	950835	768428	418201	689397	775299	599164	859976	65303.9	176570	238157	464094	120160	116852	812791	276636	150667	437978	424454	234868	572048	481810	377208		106513	48557.1			350560	341983	186462	983283	659862	252074	364914	174379	249497	208410	621085
A0A9D4VYB3	A0A9D5A1F1;A0A9D4VYB3;A0A9D4VZU9	A0A9D4VYB3_PEA	KIW84_076607	glutathione transferase (Fragment)	0	AAWTVNKEER	AAWTVNKEER	2	AAWTVNKEER2	1319190	3276840	3253620	1633660	2984370	2798700	1847320	3632770	166919	570081	814874	1855710	287268	259727	3334980	610315	384074	1198440	1658060	622319	1526180	1382320	1330310	151801	317714	126317	227520	636823	977228	1221960	383587	3255100	1081260	1280600	1377140	627593	622034	507759	1377090
A0A9D4VYB3	A0A9D5A1F1;A0A9D4VYB3;A0A9D4VZU9	A0A9D4VYB3_PEA	KIW84_076607	glutathione transferase (Fragment)	0	AAWTVNKEER	AAWTVNKEER	3	AAWTVNKEER3	5616500	10283800	9514240	5572850	8843090	8829200	7094420	11129800	887023	2029020	3282510	6786270	1227690	1122730	11773400	2539290	1355780	3983260	5236770	2939910	5206480	5482510	5850860	816780	1330490	722285	972752	2522450	4147830	4713470	1790590	9514190	4989420	3547740	5558480	2595450	3317390	2499500	5967970
A0A9D4XH64	A0A9D4XH64	A0A9D4XH64_PEA	KIW84_044170	Hexosyltransferase	1	AAYALFEADFYVK	AAYALFEADFYVK	2	AAYALFEADFYVK2								43657.4			282524	20632.5				143215			338261	32649.6		88046				53018.6			108261			424140				455973
A0A9D5AEG3	A0A9D5AEG3	A0A9D5AEG3_PEA	KIW84_054396	ALOG domain-containing protein	1	AAYEENGGRPESNPFGAK	AAYEENGGRPESNPFGAK	3	AAYEENGGRPESNPFGAK3									61230.4	118764						119778						66097.8			163141	153214		103175	187410		97878.2					124761		190676
A0A9D4W621	A0A9D4W621	A0A9D4W621_PEA	KIW84_061961	phenylalanine ammonia-lyase	1	AAYENGQSGIPNK	AAYENGQSGIPNK	2	AAYENGQSGIPNK2	118231	268647	252364	312510	174662	375607	164019	147029	127549	267362	75900.6	54571.5	61994.5	235427	220505	745057	206367	71255	455152	150187	327400	189454	87606.6	41200.1	237380	459689	114929	669801	191455	257336	294681	651705	327370	323338	198691	184155	69523.1	390655	539111
A0A9D4XTW5	A0A9D4XTW5	A0A9D4XTW5_PEA	KIW84_031011	phenylalanine ammonia-lyase	1	AAYESGNPR	AAYESGNPR	2	AAYESGNPR2			86653.9	108547				113780							184930	230517			419191		326316	240344			214971	318307		328724		150740	191971				247008			297084
A0A9D5A1D5	A0A9D5A1D5	A0A9D5A1D5_PEA	KIW84_060766	PB1 domain-containing protein	1	AAYEWAK	AAYEWAK	2	AAYEWAK2	22613.1	125325													77159.2	128446			223733		131501	111965		6110.96				190962	228621	185138	121027			211545				193407
A0A9D4WPY2	A0A9D4WPY2	A0A9D4WPY2_PEA	KIW84_052307	AAA+ ATPase domain-containing protein	1	AAYFPIR	AAYFPIR	2	AAYFPIR2	160819	245255	187020	192521	273258	364616	182801	298655	72670.5	335720	187231	276529	139578	38860.4	230429	310847		134398	318027	145007	230531	231231	160874	111113	135711	156360		341528	246639	279651	128045	276021	151795	356405	246590	221900	164706	145492	193835
A0A9D5ABS5	A0A9D5ABS5	A0A9D5ABS5_PEA	KIW84_052310	AAA+ ATPase domain-containing protein	1	AAYFPVR	AAYFPVR	2	AAYFPVR2	307728	399248	300548	407479	424759	529188	294532	434388	278743		684971	320554			307088	506516			403108	343149			256880				298563	412754		371167		466265	272775	402955	318870	287188	334919
A0A9D5BNB2	A0A9D5BNB2	A0A9D5BNB2_PEA	KIW84_014556	FAD-binding PCMH-type domain-containing protein	1	AAYLNYR	AAYLNYR	2	AAYLNYR2											575150		201526	164481			220564	496352	226778	120389	313727	388933					276641					700592	416809				410421		293121
A0A9D4XKI6	A0A9D4XKI6	A0A9D4XKI6_PEA	KIW84_046158	Gamma-tubulin complex component	1	AAYNFASGELVNLIK	AAYNFASGELVNLIK	2	AAYNFASGELVNLIK2		114525	68323.3		66264.4	86979.9	57858.6	174632				92812.2			37704.7								99663												62973.8
A0A9D5B6S2	A0A9D5B6S2	A0A9D5B6S2_PEA	KIW84_036252	Ubiquitin receptor RAD23	1	AAYNNPER	AAYNNPER	2	AAYNNPER2	965858	1715040	1482240	1499350	1960900	823382	1515180	2222390	743274	902885	1857030	2000410	922074	705181	2017210	793275	699509	1672160	1798960	622453	2086420	1881240	980018	435535	1296980	719157	501290	666028	1598210	967925	616157	3213620	1121110	1151590	1347560	821964	995768	1043520	1461580
A0A9D4W5P7	A0A9D4W5P7	A0A9D4W5P7_PEA	KIW84_061456	Protein kinase domain-containing protein	1	AAYPDGLEEDAIGSILK	AAYPDGLEEDAIGSILK	2	AAYPDGLEEDAIGSILK2		88318			143944	284960	82302.7	267709		96103.1		124946			83991.1	337859			678232	158375	487561	258715			118082	101823		297040	240793	312514	86179	775455		512719	157817	549975	261841	276514
A0A9D4XXB6	A0A9D4XXB6	A0A9D4XXB6_PEA	KIW84_031957	Pre-mRNA-processing factor 39	1	AAYQLVHTEISPGLLEAIIR	AAYQLVHTEISPGLLEAIIR	3	AAYQLVHTEISPGLLEAIIR3						17925.8		67269.2											66916.4		30336.7									136875		125377	76398.4	174311		34932.1	77940.2		130062
A0A9D5BL71	A0A9D5BL71	A0A9D5BL71_PEA	KIW84_013860	Glycylpeptide N-tetradecanoyltransferase	1	AAYSYYNVATK	AAYSYYNVATK	2	AAYSYYNVATK2	492274	856934	704711	640960	957074	997079	804396	1042080	250554	623919	533670	864527	277884	197945	838761	577886	178929	535758	953776	334623	750846	621122	705113	236311	453506	505278	242024	698910	848786	732302	272605	924177	504799	764213	962578	566134	506957	585299	459905
A0A9D4VM36	A0A9D4VM36	A0A9D4VM36_PEA	KIW84_072408	Berberine/berberine-like domain-containing protein	1	AAYVNYR	AAYVNYR	2	AAYVNYR2					479288			479142	212981			428513						380071	656933		710945	606811	239174	113913	550332	556400			651866		216658				340705		254087	428780
A0A9D5H0W8	A0A9D5H0W8	A0A9D5H0W8_PEA	KIW84_015806	TATA-binding protein	1	ACAAQTNATFLK	AC(UniMod:4)AAQTNATFLK	2	AC(UniMod:4)AAQTNATFLK2		105761	115090	47813.7	171841	108959	115618	147084				114555			35748.8					29487	117762		59175.2					124446		57010.8				132117	60917.2
A0A9D4YM40	A0A9D4YM40	A0A9D4YM40_PEA	KIW84_025529	Stromal processing peptidase, chloroplastic	1	ACAYIAGPAPNR	AC(UniMod:4)AYIAGPAPNR	2	AC(UniMod:4)AYIAGPAPNR2		52438.8	112017	40484.2	47872.9	50989.5	82111.7	48833.1				14261.5			79347					70536.7														62064.5	58993
A0A9D5BEM3	A0A9D5BEM3	A0A9D5BEM3_PEA	KIW84_011321	Large ribosomal subunit protein uL22c	1	ACEAIIK	AC(UniMod:4)EAIIK	2	AC(UniMod:4)EAIIK2	118068		280700	165511			156680			103875				288131			376893	265792		272295							207922	311023					330034	274500					438159
A0A9D4XT24	A0A9D4XT24	A0A9D4XT24_PEA	KIW84_031434	phosphopyruvate hydratase	1	ACNALLLK	AC(UniMod:4)NALLLK	2	AC(UniMod:4)NALLLK2	626988	1385350	1625910	1054420	2116730	1408270	1640440	2600680	170271	750413	153822	1543700	395562	1264430	1540030	723794	2079260	510207	621272	898276	474708	264092	862050	91555.8	97477		742351	1486980		1013890	149759	1188620	1998240		756587		261164	130712	2224630
A0A9D4ZUL7	A0A9D4ZUL7	A0A9D4ZUL7_PEA	KIW84_070559	Mitochondrial ATP synthase subunit G protein	1	ACQASQFISR	AC(UniMod:4)QASQFISR	2	AC(UniMod:4)QASQFISR2	67047.6	313005	256917	219860	358300	413944	267930	317980	53486	344668		318257	115897	70180.3	218469	295054			323124	189694	344247		286163					448413		346362	85967.3			462277	361177	234352		99532.4
A0A9D4WHC3	A0A9D4WB80;A0A9D4WHC3;A0A9D4W0A6;A0A9D5A4V2	A0A9D4WHC3_PEA	KIW84_066153	40S ribosomal protein S3-3	0	ACYGVLR	AC(UniMod:4)YGVLR	2	AC(UniMod:4)YGVLR2	95887.9	297331	341660	273330	460714	413626	382675	580588		50746.7		438442	37667	176468	435493		122152	73528.8	166369	125885	203710		265054					313288		189312			216449	679980	233163		36949.7		263043
A0A9D4W224	A0A9D4W224	A0A9D4W224_PEA	KIW84_060260	Exocyst complex component S3A	1	ADAAGFVR	ADAAGFVR	2	ADAAGFVR2	365146	429130	336403	372373	513537	380507	364659	658293	206177	575846	211253	546312	301634	92858	461891	500421		230569	680003	132006	512488	439065	344415	197814	380025	427950	164499	673937	514740	469527	290696	469416	313737	560783	522228	413089	253750	412610	224860
A0A9D5ASY7	A0A9D5ASY7	A0A9D5ASY7_PEA	KIW84_046276	MI domain-containing protein	1	ADAAGSTSDLYNAYKGPEEK	ADAAGSTSDLYNAYKGPEEK	3	ADAAGSTSDLYNAYKGPEEK3	177529	305708	238661	256982	383526	380417	280212	527797	54183.3	297961	237907	402025	133111	93898.8	244749	227811	94276.4	222560	372583	118453	210373	272916	187961		282527	276881		174078	269124	226321	63527.7	469574		423032	305932	212216	144203	182379	292354
A0A9D4X8W1	A0A9D4X8W1	A0A9D4X8W1_PEA	KIW84_040019	Cullin-associated NEDD8-dissociated protein 1	1	ADADLEVK	ADADLEVK	2	ADADLEVK2	223845	504151	388031	363331	551643	524771	386211	632804	101662	340268		521380	134235	31110.7	496320	341436			388939		235328	102328	246487	114275	176778	274651		378547		363102	141180			316443	444832	300768	32709.8	247275
A0A9D5GW32	A0A9D5GW32	A0A9D5GW32_PEA	KIW84_012125	Glycerol-3-phosphate dehydrogenase [NAD(+)]	1	ADAEAISLVK	ADAEAISLVK	2	ADAEAISLVK2			147426				127875			140205
A0A9D4WBK9	A0A9D4WBK9	A0A9D4WBK9_PEA	KIW84_064017	TPM domain-containing protein	1	ADAFEFADQILER	ADAFEFADQILER	2	ADAFEFADQILER2	65830.8	1078480	458439	386456	960032	2866450	509852	1336800	284303	1442600	9949770	641549	991952	323193	295656	7694560	1112340	10818900	19065300	4647820	13155000	7777700	827517	726266	2204930	2158640	1114290	4998540	8180860	8687970	1596380	18412400	13809400	13132500	784908	11674500	12398200	6242400	12369300
A0A9D4WBK9	A0A9D4WBK9	A0A9D4WBK9_PEA	KIW84_064017	TPM domain-containing protein	1	ADAFEFADQILER	ADAFEFADQILER	3	ADAFEFADQILER3		221899	129684	99076.7	187510	575725	161862	246197	68690	326118	1885180	129345	272954	112237	80208.3	1240400	251852	1025270	2076340	731847	1675480	986722	137053	159623	418914	434244	247749	914668	834734	1412450	326797	2201840	1121310	1076710	127695	1691850	625891	916440	1186610
A0A9D5GZ10	A0A9D5GZ10	A0A9D5GZ10_PEA	KIW84_014202	Cytochrome P450	1	ADAFLEGLIQEHR	ADAFLEGLIQEHR	3	ADAFLEGLIQEHR3		114235		95241
A0A9D4WSZ6	A0A9D4WSZ6	A0A9D4WSZ6_PEA	KIW84_053522	NADH dehydrogenase [ubiquinone] iron-sulfur protein 1, mitochondrial	1	ADAFLLVGTQPR	ADAFLLVGTQPR	2	ADAFLLVGTQPR2	1391510	2865760	1286190	2123050	2654610	2586100	1336480	3002560	964965	3113570	929423	2093040	1765000	566092	1986550	2636010	397530	939177	3814610	1176590	2576270	1733990	1813110	1310700	1985620	2378930	734768	3067160	2677430	1769470	1217340	3623050	1534300	2551150	2360680	2204010	1349760	2390480	1264440
A0A9D4WSZ6	A0A9D4WSZ6	A0A9D4WSZ6_PEA	KIW84_053522	NADH dehydrogenase [ubiquinone] iron-sulfur protein 1, mitochondrial	1	ADAFLLVGTQPR	ADAFLLVGTQPR	3	ADAFLLVGTQPR3	60441.5	134455		84184.5	110344	99669	70480.4	127710		117761	18309	88636.9	53091.4		65503.2	67563.8			124033	35064.6	68857.2		57699.2		75430.5	75825.8		101517	85371.4	48490.1		77599.3	37554.8	73730.4	64477.7	42196.2			45370.8
A0A9D4YDP5	A0A9D4WW44;A0A9D4YDP5;A0A9D4XAK2	A0A9D4YDP5_PEA	KIW84_023727	Eukaryotic translation initiation factor 5A	0	ADAGASKTYPQQAGTIR	ADAGASKTYPQQAGTIR	3	ADAGASKTYPQQAGTIR3												30490.7							40736.5		45902.6				31337				52351.5		18496.4						55588.8	43622.1
A0A9D4W580	A0A9D4W580	A0A9D4W580_PEA	KIW84_061687	Chloroplast stem-loop binding protein of 41 kDa a	1	ADAGHVGVEK	ADAGHVGVEK	2	ADAGHVGVEK2	1154190	1431810	2692810	1356710	1062190	3423850	2774280	1099800	1334830	5349800	3012710	542689	3204550	11575400	1050160	5049160	19594200	2296080	3346670	9463030	3502620	2398140	1482500	2022650	2205140	2566460	13639800	5781050	2725870	7395980	1306280	10521700	19904900	15364600	1939110	6650260	5432970	2706260	19969900
A0A9D4X047	A0A9D4X047	A0A9D4X047_PEA	KIW84_056198	Choline kinase	1	ADAIETPSNIKDTVETPGSNR	ADAIETPSNIKDTVETPGSNR	3	ADAIETPSNIKDTVETPGSNR3		304809							73320.4												200734				273428							394337	264195					180004	176025
A0A9D4WM53	A0A9D4WM53;A0A9D4XRZ6;A0A9D4Y6E6;A0A9D4Y682	A0A9D4WM53_PEA	KIW84_052234	caffeate O-methyltransferase	0	ADAIFMK	ADAIFMK	2	ADAIFMK2		119012	518474	163143	769520		689494	415202				294868					68175.4	80500.6	233436	117877	147326		114232					1484350	91260.4		90805.2	171075	161198	799154				41631.6	487605
A0A9D4XDR6	A0A9D4XDR6	A0A9D4XDR6_PEA	KIW84_042842	Maf-like protein DDB_G0281937	1	ADAIVQR	ADAIVQR	2	ADAIVQR2	689157	1048130	1338130	1011070	1015600	1608310	1515100	1130530	718509	1186130	1323370	1066840	1045020	592926	1140170	1097210	495818	1586180	1656310	1005830	1831330	1520160	1280180	697854	771849	772775	571819	973571	1329320	1425840	657958	1474360	809609	1475630	1096430	936210	1112250	730785	917592
A0A9D5A2C3	A0A9D5A2C3	A0A9D5A2C3_PEA	KIW84_061427	Nuclear pore complex protein nup98a	1	ADALFIPR	ADALFIPR	2	ADALFIPR2	292201	590817	420883	404196	685709	634391	428480	860898	139931	335699	170464	670762	124949		497859	313438		215082	388341	102197	297199	213495	356929	103011	158568	223476		394011	494181	343512	136459	339913		315075	547563	246717	210286	254460	149947
A0A9D4VJC8	A0A9D4VJC8	A0A9D4VJC8_PEA	KIW84_071846	Rieske domain-containing protein	1	ADALVIGFR	ADALVIGFR	2	ADALVIGFR2	268163	354069	249630	283048	336241	633627	188659	325295	365411	978177	1251290	211997	745452	227090	260877	1133160	167636	1243060	1764500	695210	947805	880033	376766	599146	709492	713672	323114	1218440	797436	857781	578198	1411430	1337040	1628100	444824	695856	1207020	795904	602362
A0A9D4Y628	A0A9D4Y628	A0A9D4Y628_PEA	KIW84_020638	Translation elongation factor EF1B beta/delta subunit guanine nucleotide exchange domain-containing protein	1	ADAPAAEDDDDLDLFGDETEDEKK	ADAPAAEDDDDLDLFGDETEDEKK	3	ADAPAAEDDDDLDLFGDETEDEKK3	691099	5477950	4440920	3399550	7236640	10105000	5280480	9520110	1407760	3505840	5463220	4298130	1534800	1432930	4198690	3676280	1959570	5449350	5139950	3025630	4794600	5451850	3631360	1269670	4214410	1575380	2214910	3115660	6090530	5056090	1575530	10955500	7188260	5317080	3009410	2798000	4851940	3633390	6282190
A0A9D5GW47	A0A9D5GW47;A0A9D5BGM7	A0A9D5GW47_PEA	KIW84_012112	Uncharacterized protein	0	ADAPPYGIDYPTHRPTGR	ADAPPYGIDYPTHRPTGR	3	ADAPPYGIDYPTHRPTGR3	364428	621061	756380	633219	797924	1214030	665835			463826		892062		380621	965647		239476		456886	344452	375660	197280	680719									570818			992615	390502			434574
A0A9D5GW47	A0A9D5GW47;A0A9D5BGM7	A0A9D5GW47_PEA	KIW84_012112	Uncharacterized protein	0	ADAPPYGIDYPTHRPTGR	ADAPPYGIDYPTHRPTGR	4	ADAPPYGIDYPTHRPTGR4	287831	211399	666790	311077	285943	1011860	642807	252750		326795		186054		247332	705360	267531	254784			332519			749828	45757.4			271218	162996	110521	355236			290169	353402	1040830				385131
A0A9D5A557	A0A9D5A557	A0A9D5A557_PEA	KIW84_061934	RING-type E3 ubiquitin transferase	1	ADASSGAEDGSNETPK	ADASSGAEDGSNETPK	2	ADASSGAEDGSNETPK2																																		28633.2		33655.3
A0A9D5AUP1	A0A9D5AUP1	A0A9D5AUP1_PEA	KIW84_031000	methenyltetrahydrofolate cyclohydrolase	1	ADATVTIVHSHTSQPENIIR	ADATVTIVHSHTSQPENIIR	3	ADATVTIVHSHTSQPENIIR3	190064	201994	283373	149209		308688	322283			333862						375785				178197				181603			90383.7	458536		608924		800113	358409	1016090		413669			423873
A0A9D5AUP1	A0A9D5AUP1	A0A9D5AUP1_PEA	KIW84_031000	methenyltetrahydrofolate cyclohydrolase	1	ADATVTIVHSHTSQPENIIR	ADATVTIVHSHTSQPENIIR	4	ADATVTIVHSHTSQPENIIR4	162547	294808	324754	208351		354651	389839			252590			136709	62977.2		311007	32978.9			166513				171642			155663	382835		473376		384955	246374	573510		272973
A0A9D5GUY7	A0A9D5GUY7	A0A9D5GUY7_PEA	KIW84_011642	sulfate adenylyltransferase	1	ADAVFAFQLR	ADAVFAFQLR	2	ADAVFAFQLR2		108943	142432		77876.7	346618				97322.4					61441.4					169082										170753		559545	526630		97955.6		300352		671050
A0A9D4WRB9	A0A9D4WRB9	A0A9D4WRB9_PEA	KIW84_052301	Probable 6-phosphogluconolactonase	1	ADAVHSALR	ADAVHSALR	2	ADAVHSALR2	425248	557260	734152	413628	446577	633242	725317	692816	116967	385507	136563	508564	324053	313722	529039	395609	319302		279389	300587	301072	290657	405874	241627	188195	132722	340248		265407	459710	189000	874296	386197	531506	525422	342756	172352	209742	337556
A0A9D4W9K0	A0A9D4W9K0	A0A9D4W9K0_PEA	KIW84_063245	Sieve element occlusion (Fragment)	1	ADAVIEQYHFGK	ADAVIEQYHFGK	3	ADAVIEQYHFGK3		64757.3		16452.4	68326.6			72046.9		92762.8						85288.3									48450.8	55246.2		107364	98416.2									87228
A0A9D4WTE2	A0A9D4WTE2	A0A9D4WTE2_PEA	KIW84_053004	Uncharacterized protein	1	ADAVIFK	ADAVIFK	2	ADAVIFK2	714289	1318610	82560.7	843117	2728730	155005	154335	3396560	665338	1823160		3271040	328609		136645	1475010			653775		297311	343603	134108	280064	1265660	1533900		1412510	2876560	1807230	646017	210106		1652340	199521	992450		1644120
A0A9D4W1G7	A0A9D4W1G7	A0A9D4W1G7_PEA	KIW84_061097	Probable 6-phosphogluconolactonase	1	ADAVYSALEK	ADAVYSALEK	2	ADAVYSALEK2	965699	2407790	1822870	1978520	1405590	2657970	1874270	1370640	2417340	1726470	1404620	1141970	913315	436190	1236010	1929490	412204	1411890	2466480	595094	2267510	2238230	894909	456108	7181030	4036340	491145	2091290	5669210	4295820	3063140	3283270	674661	2113920	1262770	4347770	1076970	4495520	1137850
A0A9D4XRT1	A0A9D4XRT1	A0A9D4XRT1_PEA	KIW84_030242	GDSL esterase/lipase ltl1	1	ADAYPYGIDYPTR	ADAYPYGIDYPTR	2	ADAYPYGIDYPTR2	3893630	2644120	3987160	4500830	1082450	6210730	3752740	1177050	443485	1958390	1774770	421354	824602	462942	4480370	1778130	404624	1868490	1653080	576496	1365250	1507090	3545910	999777	952220	679971	389999	2225690	3208500	3032950	381683	2706360	816273	2107310	4783790	1461510	1211430	604874	1337250
A0A9D4XRT1	A0A9D4XRT1	A0A9D4XRT1_PEA	KIW84_030242	GDSL esterase/lipase ltl1	1	ADAYPYGIDYPTRQPTGR	ADAYPYGIDYPTRQPTGR	3	ADAYPYGIDYPTRQPTGR3	2398050	712916	1184650	2563150	228853	1368840	779657	233243	46938.2	867316	368563	65134	446237		2074360	767082	140986	265078	189246	164904	175651	158906	1052400	388144	217144	432125	178016	633486	840269	841078	39483	204596		752844	3159780	879967		89643.4	157515
A0A9D5AH76	A0A9D5AH76;A0A9D4XH64	A0A9D5AH76_PEA	KIW84_056702	Hexosyltransferase	0	ADDDIYLRPDR	ADDDIYLRPDR	3	ADDDIYLRPDR3	119123	294258	128694	208972	303697	276604	93935.5	301015	121158	506446	74618.6	209180	168955		173512	548090			619104	53978.2	359405	230439	163754	84250.6	261237	299129		591627	458371	392005	185041	276052		493900	267666	297076	123189	335926	70254.8
Q08150	Q08150;Q08149;A0A9D4VS42;A0A9D5H0I7	Q08150_PEA	KIW84_056634	GTP-binding protein	0	ADDDYDYLFK	ADDDYDYLFK	2	ADDDYDYLFK2	933904	1953370	1472280	1425250	2033900	2051860	1512730	1917780	622498	1707920	605468	1478680	1009910	484529	1340740	1666910	466956	664352	2104440	944374	1604200	1137670	1053910	716420	1217900	1102750	585972	1555770	2083070	2230470	659865	1931910	1225320	2264400	1451370	1501900	977994	1288110	1484920
Q08151	Q08151	Q08151_PEA	KIW84_057058	GTP-binding protein	1	ADDEYDYLFK	ADDEYDYLFK	2	ADDEYDYLFK2	204685	517087	367528	385109	500533	417464	329897	406766	191981	545047	195957	364687	218945	132191	329758	359495	96515.2	237378	635024	242698	620777	331067	313652	153405	506312	358830	180073	408517	619355	579793	253147	788025	491675	598521	386962	468144	309906	539340	418549
A0A9D4X7L9	A0A9D4X7L9	A0A9D4X7L9_PEA	KIW84_040572	DUF4408 domain-containing protein	1	ADDFINR	ADDFINR	2	ADDFINR2			469535		588976		397922	635009	82288.9			563430			637334								393472		143666						133224	382403			578892		136287	158302
A0A9D4XGZ9	A0A9D4XGZ9	A0A9D4XGZ9_PEA	KIW84_044619	Bet v I/Major latex protein domain-containing protein (Fragment)	1	ADDGTAVVK	ADDGTAVVK	2	ADDGTAVVK2			299927	160107		409377			164110		909069							863411	1163200	161262	1153830	1078780			281283				219443		128719						662838	366706
A0A9D4XC21	A0A9D4XC21	A0A9D4XC21_PEA	KIW84_042131	ATP-dependent Clp protease proteolytic subunit	1	ADDIRNEADELLR	ADDIRNEADELLR	2	ADDIRNEADELLR2	57985.2	159625	206554	112874	94297.1	367329	130836	167851		146386	170682	117440	87964.1		161108	265667		166523	219928	165090		99294.5	128161	45822.8		34988.8		234855	154005	339617	47701.6		202127	380672	113083	128327	156053	72580.5	195006
A0A9D4XC21	A0A9D4XC21	A0A9D4XC21_PEA	KIW84_042131	ATP-dependent Clp protease proteolytic subunit	1	ADDIRNEADELLR	ADDIRNEADELLR	3	ADDIRNEADELLR3	370810	677707	911041	571751	742061	1690850	929736	792753	189814	745523	613020	569358	547412	263422	950285	974847	142836	463491	732592	758225	627967	504038	745761	408423	351554	408077	308338	856133	693681	1191810	169956	936392	631056	1452110	974290	847674	662624	459927	824643
A0A9D4Y2G7	A0A9D4Y2G7	A0A9D4Y2G7_PEA	KIW84_034991	Protein ACTIVITY OF BC1 COMPLEX KINASE 3	1	ADDLQAEAR	ADDLQAEAR	2	ADDLQAEAR2						355177			117176	419771	237950		262652			441738		175597	439788	208258	379402	399867		174793	250302	257992		473446	293745	273286	315604	462278	179030	475506		486003	299417	405631	227028
A0A9D4W7D2	A0A9D4W7D2	A0A9D4W7D2_PEA	KIW84_062345	Ribosome biogenesis protein NSA2 homolog	1	ADDNVQEGAVPAYLLDRENTTR	ADDNVQEGAVPAYLLDRENTTR	3	ADDNVQEGAVPAYLLDRENTTR3		42860.2		25370.5	54403.1			70941.1				48407.5																							47102.3
A0A9D4ZX51	A0A9D4ZX51	A0A9D4ZX51_PEA	KIW84_073791	Diacylglycerol O-acyltransferase	1	ADDPSLPLTFPSR	ADDPSLPLTFPSR	2	ADDPSLPLTFPSR2	172154	610302	105216	255006	400464			444247				342661
A0A9D5B9J8	A0A9D5B9J8	A0A9D5B9J8_PEA	KIW84_010283	Phosphoglycerate kinase	1	ADDSIGPEVEK	ADDSIGPEVEK	2	ADDSIGPEVEK2	9489550	17562800	27337800	14822200	14153000	53047500	32633400	15162600	23401100	41188700	112941000	8621480	39483200	35854000	13773900	53787800	29862600	114706000	82051800	74637200	84753400	452832	16628300	27607000	35979000	27001200	41036900	43049400	46532000	59858400	29473300	140583000	117606000	90120900	20412900	37982500	119406000	40400500	94121800
A0A9D5B9J8	A0A9D5B9J8	A0A9D5B9J8_PEA	KIW84_010283	Phosphoglycerate kinase	1	ADDSIGPEVEK	ADDSIGPEVEK	3	ADDSIGPEVEK3									173284	201601	536156							546908	348625	253796	455968	445919	89715.2	143030	165603		191737	344449	341793	312182		407785	647831	560431			664802	276506	359792
A0A9D5AVV0	A0A9D5AVV0	A0A9D5AVV0_PEA	KIW84_030149	Replication stress response regulator SDE2	1	ADDSSDSVTGLKR	ADDSSDSVTGLKR	3	ADDSSDSVTGLKR3		60470.1					67530.3	156167			49973.8	110733			33607.6				212880				46214.9			26672.2			66214			390744			111249			30238.1
A0A9D5AIB0	A0A9D5AIB0	A0A9D5AIB0_PEA	KIW84_054473	Clathrin heavy chain	1	ADDSTHFLEVIK	ADDSTHFLEVIK	3	ADDSTHFLEVIK3	141945	239112	164129	188423	240468	274213	190490	320383	40556.3	283467		217769	74956.9		156086	265485			136657	17278.6	71091.3	46072	150516	47728.7	73106.7	142871		334068	185155	246418	27984.1	88795.9		293492	186894	185659		65482.1
A0A9D4Y8V1	A0A9D5AJ93;A0A9D4Y8V1	A0A9D4Y8V1_PEA	KIW84_021066	Clathrin heavy chain	0	ADDTTQFLDVIR	ADDTTQFLDVIR	2	ADDTTQFLDVIR2	1324600	3342010	1867660	2622870	2872350	3310000	1955810	3246550	1272610	4426840	588059	2561880	1801280	87077.7	1800740	3890610		654318	5190710	688704	2217190	1160420	1750220	1245880	2136290	2833560	143800	5015540	2675030	2930370	1927340	1833870	204789	3548810	2113020	3634570	764910	3232130	467393
A0A9D4Y8V1	A0A9D5AJ93;A0A9D4Y8V1	A0A9D4Y8V1_PEA	KIW84_021066	Clathrin heavy chain	0	ADDTTQFLDVIR	ADDTTQFLDVIR	3	ADDTTQFLDVIR3		49547.5		42888.4	28986.9	27546		38767.6		46923.6		31512			21401													60951.5
A0A9D5GUY7	A0A9D5GUY7	A0A9D5GUY7_PEA	KIW84_011642	sulfate adenylyltransferase	1	ADDVPLDVR	ADDVPLDVR	2	ADDVPLDVR2	4718310	6978950	7355690	5472730	6034200	12398400	7116990	6926800	526287	3979630	3112580	4642800	4317610	8514880	4693350	4636210	8971140	3410010	1591490	6746540	1398670	1326800	4011970	2577830	1037380	985817	10760200	4466620	2431370	7287950	427893	6457170	8912790	6515900	5868990	4248090	2994990	1086960	14261800
A0A9D5A7J2	A0A9D5A7J2	A0A9D5A7J2_PEA	KIW84_065515	sulfate adenylyltransferase	1	ADDVPLDWR	ADDVPLDWR	2	ADDVPLDWR2	714569	1338490	1767860	705967	955103	2402450	1621960	1183290	95694.9	564619	591298	587960	428841	1231690	1586920	1001140	1686380	737235	612588	2287930	603709	372435	881251	230609		84394.4	949866	1170290	471007	1471520	220935	1381590	3352610	1677430	837633	677373	1228040	298697	3905430
A0A9D4WBQ9	A0A9D4WBQ9;A0A9D4XQA4	A0A9D4WBQ9_PEA	KIW84_064444	protein disulfide-isomerase	0	ADEFTLK	ADEFTLK	2	ADEFTLK2		1083820						1972230	979489		1744630	1187680			1289200			1478420	2984250		4172320	2742240		593592	1972880				3063370		1727190	2981340					1610010	2074010
A0A9D4WBQ9	A0A9D4WBQ9;A0A9D4XQA4	A0A9D4WBQ9_PEA	KIW84_064444	protein disulfide-isomerase	0	ADEFTLKK	ADEFTLKK	2	ADEFTLKK2								25252.1		44710.3	86978.7	63694.2	80900.7		51386.7			64964.7	202317		262832	127619		35126.5	40024.5	86718.9		18430.3	98219.6	74221.8	139448	149035			25765.4	89744.9	131231	32417.8
A0A9D5A0N9	A0A9D5A0N9	A0A9D5A0N9_PEA	KIW84_075081	Nitric oxide associated protein 1	1	ADEFYQK	ADEFYQK	2	ADEFYQK2	201869	285132	259338	153052	309447	451966	229164	382765		246801		254288	133097		401044	219497			301821	119884	166422	135069	207481	93620.5		122122	185319	190920	131393	223207		340173	147196	262792	415413	185870	159749	96712.3	195437
A0A9D5BPL2	A0A9D5BPL2	A0A9D5BPL2_PEA	KIW84_015010	Uncharacterized protein	1	ADEIFGPENK	ADEIFGPENK	2	ADEIFGPENK2									414547		917009							1060840	1035120		973228	807586							842758		515695	1529080	676082	1415220			1013220	583805
A0A9D5BA48	A0A9D5BA48;A0A9D4VNC7	A0A9D5BA48_PEA	KIW84_010703	ATP synthase subunit alpha	0	ADEISQIIR	ADEISQIIR	2	ADEISQIIR2	18452000	23527700	15654400	25760700	16092400	43167500	16181100	15425700	30052100	79369100	121302000	10646700	63066600	20931400	12992900	104871000	15979200	91169900	107990000	72218000	112215000	79114400	16600300	43761800	43891500	54196400	28195500	100292000	75525500	72501700	40222200	124721000	83697900	129531000	28665000	80525200	114792000	51847800	68702200
A0A9D5BA48	A0A9D5BA48;A0A9D4VNC7	A0A9D5BA48_PEA	KIW84_010703	ATP synthase subunit alpha	0	ADEISQIIRK	ADEISQIIRK	2	ADEISQIIRK2	1415020	774715	600690	2273500	381523	1510320	443740	477113	660556	5770400	5316930	398543	5048200	1135690	1122940	8533980	829714	2212580	2305400	4049820	2391940	1443620	671142	1948350	1559610	5801070	2214150	9049960	4149850	4261740	789657	1878170	537072	7648180	2143700	5461820	1633020	1089050	1550150
A0A9D5BA48	A0A9D5BA48;A0A9D4VNC7	A0A9D5BA48_PEA	KIW84_010703	ATP synthase subunit alpha	0	ADEISQIIRK	ADEISQIIRK	3	ADEISQIIRK3	2562370	1411100	1260410	3467550	856415	2650590	1064850	904178	1356100	9110370	8093700	880295	7620380	2221140	1678570	13639700	1904100	3354340	3968670	6164210	3866400	2305050	1170010	4457840	2493330	8002830	3890510	11671600	6970470	6970300	1817520	2948860	1881430	11467500	3741860	10172900	2702980	1957580	2690170
A0A9D4XQV9	A0A9D4XQV9	A0A9D4XQV9_PEA	KIW84_031312	signal-recognition-particle GTPase	1	ADEKAPPGTAR	ADEKAPPGTAR	2	ADEKAPPGTAR2	18732.5	65763.2	73063.3	37372.4	143641	171205	103370	165221	30713.4	85942.8	199455	102350	32921.8		164186	111417	37260.8	179007	158650	70926.9	141062	112515	156905		42665.2	67488.4		87537	98216.4	109697			89832.3	199259	231108	94686.1	189759	70627.8	137026
A0A9D4Y1S8	A0A9D4Y1S8	A0A9D4Y1S8_PEA	KIW84_035057	DNA repair protein uvh3	1	ADELLLPVLK	ADELLLPVLK	2	ADELLLPVLK2					26641			39948.5				36584.1
A0A9D4X9V9	A0A9D4X9V9	A0A9D4X9V9_PEA	KIW84_041513	phenylalanine--tRNA ligase	1	ADELMEFYK	ADELMEFYK	2	ADELMEFYK2		916441	883765		172907		893258	225279																								727051	292950						422016
A0A9D4VSF3	A0A9D4VSF3	A0A9D4VSF3_PEA	KIW84_073960	Eukaryotic translation initiation factor 4B3	1	ADESDSWVSSK	ADESDSWVSSK	2	ADESDSWVSSK2	79512.8	197365	150177	107002	197135	276709	82787.9	220508				123703			237058								126300									92767.9			109925
A0A9D4X3Y5	A0A9D4X3Y5	A0A9D4X3Y5_PEA	KIW84_056706	Protein DJ-1 B	1	ADEVAGPLVMR	ADEVAGPLVMR	2	ADEVAGPLVMR2			320428		188509		283007																										660108	190632					1354680
A0A9D4VJQ7	A0A9D4VJQ7	A0A9D4VJQ7_PEA	KIW84_071540	Uncharacterized protein	1	ADEVDNWASVK	ADEVDNWASVK	2	ADEVDNWASVK2		243738	260883	252434	278732	274759	244039	335329													292327											416872						158316
A0A9D4YDV1	A0A9D4YDV1	A0A9D4YDV1_PEA	KIW84_023781	Growth-regulating factor 12	1	ADEVKPTEPEH	ADEVKPTEPEH	2	ADEVKPTEPEH2	101326	177376	189858	139816	190270	136391	203274	313662	45010.8	168262	34314.4	164663	82568.8	63516.8	178522	189341	60497.4	37334	110732	53269.4	95800.8	175359	95334.7	53498.9	105999	53622.1		138960	154824	169234	80063	398241	96055.5	227116	171678	135544	37252.8	99141.4	108917
A0A9D4YDV1	A0A9D4YDV1	A0A9D4YDV1_PEA	KIW84_023781	Growth-regulating factor 12	1	ADEVKPTEPEH	ADEVKPTEPEH	3	ADEVKPTEPEH3	387934	860482	727760	675308	842253	569947	717607	1083990	210611	698086		610072		239553	795818	458533	98078					591754	458686	171380	493038	124324			660408	728027	320207	981275			498677	210856		322923	248252
A0A9D4W5Z1	A0A9D4W5Z1	A0A9D4W5Z1_PEA	KIW84_062807	tyrosine--tRNA ligase	1	ADEYWPLVLDIAQK	ADEYWPLVLDIAQK	2	ADEYWPLVLDIAQK2	12772.7	349266	316380	71345.2	296856	459406	222350	533817	20753.6	61213.6	202202	191808	39389.3	13996.7	203631	308722	152921	394585	584039	236105	874054	791650	220675		124676	33131.2	51857.6	352192	567050	698512	159835	1237400	844083	526935	142434	673264	315474	419510	1880130
A0A9D4W5Z1	A0A9D4W5Z1	A0A9D4W5Z1_PEA	KIW84_062807	tyrosine--tRNA ligase	1	ADEYWPLVLDIAQK	ADEYWPLVLDIAQK	3	ADEYWPLVLDIAQK3		51887.8	36891		52775	71994.6		90086.3				36715.3							46002.2	19503.2	68075.5	77386.8	50684.3						85202.4	100572		50544.8		49755.4		40664.8	17902.1	36362.4	58410
A0A9D5A2J6	A0A9D5A2J6	A0A9D5A2J6_PEA	KIW84_061597	Glutathione reductase	1	ADFDATVGIHPTAAEEFVTMR	ADFDATVGIHPTAAEEFVTMR	3	ADFDATVGIHPTAAEEFVTMR3																		181316														702097	690903						1240700
A0A9D5AB99	A0A9D5AB99	A0A9D5AB99_PEA	KIW84_066210	Germin-like protein	1	ADFDVGGVNVPHFHPR	ADFDVGGVNVPHFHPR	4	ADFDVGGVNVPHFHPR4			155194	70927.4	67678	146133	183743	103611		192889		30565.7	137001	312826		203773	337934	146079		176617	231168	223140	106429		166598	174307	537240	195700	340386	226610	74778.5	570541	622835		141893	269272	180427	124443	528970
A0A9D4XA28	A0A9D4XA28	A0A9D4XA28_PEA	KIW84_040385	Xylose isomerase	1	ADFEFLEK	ADFEFLEK	2	ADFEFLEK2	437273	893986	646754	663275	944072	1220640	656203	921918	495098	710818	599303	635453	598926	724554	542399		747611	580525	1038200	690674	999073	1230650	538070	389462	794158	344642	699053	651239	830156	918764	556522	2441010	1657500	724150	537358	612017	979343	937272	1491490
A0A9D4XA28	A0A9D4XA28	A0A9D4XA28_PEA	KIW84_040385	Xylose isomerase	1	ADFEFLEKK	ADFEFLEKK	2	ADFEFLEKK2		199393			119025	270027		222817		96969.4		134035		162254	222972	226123	280349			162994			101450		160988			163989		256273		1012470	516996	356567	276994			240539	601284
A0A9D4YPW2	A0A9D4YPW2	A0A9D4YPW2_PEA	KIW84_011206	Phosphotransferase	1	ADFFGDIVPHK	ADFFGDIVPHK	3	ADFFGDIVPHK3	72462.4	179050	108283	138609	164537	159754	86743.4	179717		90857.7		130282	95826.6		115841	88038.1			124654	64314.7	96020.7	82882.6	90095.5			73050.5		127220	82544	104199	102651	187970	64096	104118	111716	77958.9		40671.9	72851.9
A0A9D4X2Q2	A0A9D4X5M2;A0A9D4X2Q2;A0A9D5ALZ9;A0A9D4X2T1	A0A9D4X2Q2_PEA	KIW84_058014	Tryptophan synthase beta chain-like PALP domain-containing protein	0	ADFGSVMDVLSK	ADFGSVMDVLSK	2	ADFGSVMDVLSK2	85352.5	325219	2825510	356774	2245370	652660	3819750	1067640				958448		28629.2	204394	76790.3	453638	151146	338131	289834		143617	621975	44883.5			91809.1	999193		168535	65695.8	473216	915682	793843		180244			1410290
A0A9D5BPF4	A0A9D5BPF4	A0A9D5BPF4_PEA	KIW84_015116	polyribonucleotide nucleotidyltransferase	1	ADFLPLTVDYQEK	ADFLPLTVDYQEK	2	ADFLPLTVDYQEK2	97058.5	574795	456744	322577	542445	947440	528560	525152	154796	556395		593545	461322		413384					960192	825219	561042	402396			542462				1100900		1167870			566507			590280
A0A9D5B6Y8	A0A9D5B6Y8	A0A9D5B6Y8_PEA	KIW84_022692	Mediator of RNA polymerase II transcription subunit 25	1	ADFLVFR	ADFLVFR	2	ADFLVFR2	165020	364934	292004	231087	354503	295042	262160	380355	57696.5	163382	38408.7	339578	122254	53722.4	256119	118543	20743	40561.7	180258	87419.6	144746	97250.5	181358	55658	95305.3	105475	52654.4	164468	167447	185235	55553.1	138579	68226.7	224191	284067	193515	83616.4	113512	76943.8
A0A9D4VTE2	A0A9D4VTE2	A0A9D4VTE2_PEA	KIW84_074861	Ribosomal protein	1	ADFPEEDLLTNLLSAIK	ADFPEEDLLTNLLSAIK	2	ADFPEEDLLTNLLSAIK2											34021.2							28515.9	234210	21977	73945.3	19594.4						11323	23390.8	16028.3		1465390	332864	123959		76813.3	143739		2243000
A0A9D4VTE2	A0A9D4VTE2	A0A9D4VTE2_PEA	KIW84_074861	Ribosomal protein	1	ADFPEEDLLTNLLSAIK	ADFPEEDLLTNLLSAIK	3	ADFPEEDLLTNLLSAIK3																			231577		114179											206877	112413				82602.2		97938.3
A0A9D4VL77	A0A9D4VL77	A0A9D4VL77_PEA	KIW84_071686	YTH domain-containing family protein	1	ADFPEEYTDAK	ADFPEEYTDAK	2	ADFPEEYTDAK2	557168	1393710	965093	702677	1679710	1241820	700131	1609700				1118180			1107020		97598.5		346030	172677	309933		525488	128360					271926		115522				992651	291000		146180
A0A9D5AS30	A0A9D5AS30	A0A9D5AS30_PEA	KIW84_042044	Purple acid phosphatase	1	ADFSFALFSGGISNPK	ADFSFALFSGGISNPK	2	ADFSFALFSGGISNPK2											331035					172226		371925			340661	218715			40512.6							646562	442726	423984			380082	144662	449362
A0A9D4VYL1	A0A9D4VYL1	A0A9D4VYL1_PEA	KIW84_060072	Heat shock protein 90	1	ADGAFAISEDTWNEPIGR	ADGAFAISEDTWNEPIGR	2	ADGAFAISEDTWNEPIGR2	19548.5	440129	482932	132480	394197	654913	380021	409152	39014.3	238022	444603	197200	46994.3		177671	567234	153976	640518	2392350	416722	1806890	1033020	247148	30970.5	275545	95039.5	54592.2	788052	992294	882336	336655	4185550	1858500	1030480	164765	857228	652201	815083	1799710
A0A9D4VYL1	A0A9D4VYL1	A0A9D4VYL1_PEA	KIW84_060072	Heat shock protein 90	1	ADGAFAISEDTWNEPIGR	ADGAFAISEDTWNEPIGR	3	ADGAFAISEDTWNEPIGR3		153967				334097										224351				237658	867219	391563						279358	212277	264645		772469	403538	491128				228229	277499
A0A9D4WIK2	A0A9D4WIK2	A0A9D4WIK2_PEA	KIW84_066600	CBM20 domain-containing protein	1	ADGDEEVTAAGK	ADGDEEVTAAGK	2	ADGDEEVTAAGK2	129991	227890	283958	144741	286576	507557	313583	358464	146196	371142	369519	267367	222206	129398	240713	437614	72257.8	296189	656231	308264	478134	404200	246351	207633	218900	244388	163604	453961	353137	367663	202432	402310	457730	440002	332006	353138	429281	381017	550124
A0A9D4X9E1	A0A9D5AQV9;A0A9D4Y7E8;A0A9D4VPA1;A0A9D5BLR4;A0A9D4X3C2;A0A9D4X4L7;A0A9D5BE55;A0A9D4WQQ2;A0A9D4XL33;A0A9D5AA05;A0A9D4X619;A0A9D4YB95;A0A9D4X9E1;A0A9D4X7G2;A0A9D4XNJ2;A0A9D5A4F6	A0A9D4X9E1_PEA	KIW84_041738	Plasma membrane ATPase	0	ADGFAGVFPEHK	ADGFAGVFPEHK	2	ADGFAGVFPEHK2	268650	631842	407980	439920	673209	794779	482474	695208	299505	1021000	516345	452088	427856		405604	1049170		527908	1645390	436267	1459590	899476	477314	377283	658851	652629	145335	1259440	1198520	1119780	483780	1593740	517000	1846400	761286	903302	718246	902664	550533
A0A9D4X9E1	A0A9D5AQV9;A0A9D4Y7E8;A0A9D4VPA1;A0A9D5BLR4;A0A9D4X3C2;A0A9D4X4L7;A0A9D5BE55;A0A9D4WQQ2;A0A9D4XL33;A0A9D5AA05;A0A9D4X619;A0A9D4YB95;A0A9D4X9E1;A0A9D4X7G2;A0A9D4XNJ2;A0A9D5A4F6	A0A9D4X9E1_PEA	KIW84_041738	Plasma membrane ATPase	0	ADGFAGVFPEHK	ADGFAGVFPEHK	3	ADGFAGVFPEHK3	671854	1658200	862886	1015990	1446950	1873610	955290	1595220	959504	2494560	877545	1158660	969181	173472	812870	2604720		1156790	3710300	1143540	3058530	2220390	1061430	1164550	1568460	1268530	271720	2927480	2355730	2342240	1256510	3275810	1002350	3465570	1276520	1669300	1047250	2060100	1161960
A0A9D4X9E1	A0A9D5AQV9;A0A9D4Y7E8;A0A9D4VPA1;A0A9D5BLR4;A0A9D4X3C2;A0A9D4X4L7;A0A9D5BE55;A0A9D4WQQ2;A0A9D4XL33;A0A9D5AA05;A0A9D4X619;A0A9D4YB95;A0A9D4X9E1;A0A9D4X7G2;A0A9D4XNJ2;A0A9D5A4F6	A0A9D4X9E1_PEA	KIW84_041738	Plasma membrane ATPase	0	ADGFAGVFPEHKYEIVK	ADGFAGVFPEHKYEIVK	3	ADGFAGVFPEHKYEIVK3										225524						368148						106577				199018		465202	245318	299053				391523	132496	309238		127421
A0A9D4X9E1	A0A9D5AQV9;A0A9D4Y7E8;A0A9D4VPA1;A0A9D5BLR4;A0A9D4X3C2;A0A9D4X4L7;A0A9D5BE55;A0A9D4WQQ2;A0A9D4XL33;A0A9D5AA05;A0A9D4X619;A0A9D4YB95;A0A9D4X9E1;A0A9D4X7G2;A0A9D4XNJ2;A0A9D5A4F6	A0A9D4X9E1_PEA	KIW84_041738	Plasma membrane ATPase	0	ADGFAGVFPEHKYEIVK	ADGFAGVFPEHKYEIVK	4	ADGFAGVFPEHKYEIVK4		68245.9		80089.4	42833.2	97142.6		54015.9		180978		44258.2			56977.5	259760			167015		99262.6		37212.2	59354.1	61709.5	147586		270110	177685	194964		62279.4		239540		109913
A0A9D4W012	A0A9D4W012	A0A9D4W012_PEA	KIW84_060576	Glycine cleavage system P protein	1	ADGFELK	ADGFELK	2	ADGFELK2	3775030	4391250	5748590	5003910	3598770	9289320	5781470	3349790	3466090	12929300	14147900	2368360	10461600	25697700	3774140	15022900	33188200	12239700	12822000	16614800	8484990	7255630	3651260	6447520	6096700	6623110	32221500	15016400	7514650	15502600	4207490	28219400	31878800	21920500	5187320	13980900	12147800	7096170	31679700
A0A9D5BF26	A0A9D5BF26	A0A9D5BF26_PEA	KIW84_011487	peptidylprolyl isomerase	1	ADGFVVQTGDPEGPAEGFIDPSTEK	ADGFVVQTGDPEGPAEGFIDPSTEK	3	ADGFVVQTGDPEGPAEGFIDPSTEK3		413969	397081	245662	324567	499909	400224	246950	169760	354555	976699	205281	253709	386177	209214	378884	416195	770509	607019	377489	539902	497659	315157	204728	457098	418810	803073	627434	808995	689341	197590	1048950	695822	671473	321491	602185	1000060	384256	756365
A0A9D4ZY36	A0A9D4ZY36	A0A9D4ZY36_PEA	KIW84_074030	Photosystem II stability/assembly factor	1	ADGGLWLLVR	ADGGLWLLVR	2	ADGGLWLLVR2	104921	397222	454826	142176	237343	942230	314833	333010	113191	167192	506855	133827	162339	80432.8	302463	889714	149427	620098	2632190	423123	1824530	1232370	478788	126141	222964	124086	80800.2	1132470	722774	956821	536115	2218720	2249740	966125	160592	970030	1313600	975851	2024380
A0A9D5B7R5	A0A9D5B7R5	A0A9D5B7R5_PEA	KIW84_020346	Protein transport protein S13 B	1	ADGGWDSSR	ADGGWDSSR	2	ADGGWDSSR2	220850	289942	194646	191706	204787	266148	169271	313961	91345.4	321842			147657	74327.1	248962	343964	207520		691634	203370	442260	284904	136980		153140	96714.3		496168	282086	527535	293101	694284	469286	418110	190070	481689	316707	347907	598505
A0A9D5AMZ8	A0A9D5AMZ8	A0A9D5AMZ8_PEA	KIW84_057705	Protein transport protein S13 B	1	ADGGWDTSR	ADGGWDTSR	2	ADGGWDTSR2	1101830	1465880	1246820	1045810				1510990	259597				702255			1186980	1836280		1277890	861203	1258320	1158090	774901		694554			1038140	1080840	1560060	606562	2276520	2028860	1443030		1084080		836927	2670410
Q6UEJ1	Q6UEJ1	Q6UEJ1_PEA	KIW84_044627	Ripening-related protein	1	ADGIDGTAVVK	ADGIDGTAVVK	2	ADGIDGTAVVK2	630519	1088540	2088680	1032760	1533390	2922380	1999450	1619620	3004340	2049650	4676330	1133350	1509780	1331000	1981110	1997390	2111450	4134140	8794640	2057740	9347550	6837830	1876300	971493	6329040	4373070	1600900	1692800	5913120	3024540	3710640	8721970	3545150	4475890	2135610	2112890	5371880	6129770	2400140
A0A9D4XXY4	A0A9D4XXY4	A0A9D4XXY4_PEA	KIW84_033395	Phospholipase A(1) lcat3	1	ADGLEAVER	ADGLEAVER	2	ADGLEAVER2			141056		226894		131562	206966	70820.6	205936		175099				209664		116575	450948		340839	251995	145360		190138	331356			342424		114889			349080	175031	339293		282560	101298
A0A9D4VH96	A0A9D4VH96	A0A9D4VH96_PEA	KIW84_071032	Magnesium-protoporphyrin IX methyltransferase C-terminal domain-containing protein	1	ADGMIAHLASLAEK	ADGMIAHLASLAEK	3	ADGMIAHLASLAEK3			36999.2				55042.6																																62204.8
A0A9D4VH96	A0A9D4VH96	A0A9D4VH96_PEA	KIW84_071032	Magnesium-protoporphyrin IX methyltransferase C-terminal domain-containing protein	1	ADGMIAHLASLAEKR	ADGMIAHLASLAEKR	3	ADGMIAHLASLAEKR3																																	92155.3	141230					209143
A0A9D4VH96	A0A9D4VH96	A0A9D4VH96_PEA	KIW84_071032	Magnesium-protoporphyrin IX methyltransferase C-terminal domain-containing protein	1	ADGMIAHLASLAEKR	ADGMIAHLASLAEKR	4	ADGMIAHLASLAEKR4			82219.5				120667																					72225.1					36176.4	34095					80453.6
A0A9D4WU43	A0A9D4WU43	A0A9D4WU43_PEA	KIW84_053867	Uncharacterized protein	1	ADGPLKVDVDYLNDNLQEGILQR	ADGPLKVDVDYLNDNLQEGILQR	3	ADGPLKVDVDYLNDNLQEGILQR3								143056										225886	309126		290103								180238				337546				330211		452054
A0A9D4WWZ7	A0A9D4WWZ7	A0A9D4WWZ7_PEA	KIW84_055036	Uncharacterized protein	1	ADGQSEVPFSNNR	ADGQSEVPFSNNR	2	ADGQSEVPFSNNR2	866525	1476020	686605	1146420		1502410	661258			1325320			727645			1589900				523703				524951				1613050		1378830		1685490		1894020		1273950			617267
A0A9D4XR82	A0A9D4XR82	A0A9D4XR82_PEA	KIW84_030975	U1 small nuclear ribonucleoprotein A	1	ADGTFVPR	ADGTFVPR	2	ADGTFVPR2	1150150	1694860	2033510	1368150	2274150	2577430	1759190	2495220	593670	1034180	1330590	2167520	709293		2686450	1006800		1371270	1893200		1634700	1594310	1810370	563199	1239120	747092		1410490	1967960	1360890	421185	1455790		1546150	2468460	1257110	1059520	1021370
A0A9D5ABW0	A0A9D5ABW0	A0A9D5ABW0_PEA	KIW84_050295	Uncharacterized protein	1	ADGTVLPDQK	ADGTVLPDQK	2	ADGTVLPDQK2		462883	329457	516154	630453	469836	341572	600825	453953	591439	496565	476026	448843		482354	521328		444562	891996	215618	904234	839071	352800	289251	735193	663679		478313	896202	551468	550653	1429300		482414		499652	395749	824555	311324
A0A9D5ANE3	A0A9D5ANE3	A0A9D5ANE3_PEA	KIW84_057980	Electron transfer flavoprotein-ubiquinone oxidoreductase	1	ADGVLSFDVPTSLHR	ADGVLSFDVPTSLHR	3	ADGVLSFDVPTSLHR3		119096	136413	115628			119185	125240		174172		96632.7	123166			213469			397787	131364	232003	127019	140443	96649.5	130857	219946		288947	229813	279764	91997.5	366676	340209	381100	155861	290103		162083	289170
A0A9D4XWT6	A0A9D4XWT6	A0A9D4XWT6_PEA	KIW84_033783	Fasciclin-like arabinogalactan protein 10	1	ADGVPDLTK	ADGVPDLTK	2	ADGVPDLTK2	3823030	6686640	4429570	6139070	5850420	6228010	4968410	6840480	5094280	7510440	13635900	5117430	5765820	5549100	4684620	6662550	6774880	13843600	11168300	5566400	14632700	16075000	3443810	3507340	10814100	6389670	7584240	5869900	11379800	8165000	4451300	26238200	12900900	8495470	4379300	6543300	12737700	9001650	10864100
A0A9D4XLY2	A0A9D4XLY2	A0A9D4XLY2_PEA	KIW84_046117	40S ribosomal protein S8	1	ADGYILEGR	ADGYILEGR	2	ADGYILEGR2	23713000	41226200	31392000	32405800	46709000	45828400	30646500	50736200	4799610	22029700	4009730	42074000	14589300	19520000	41221700	21038700	20242300	3394070	20650500	16219900	12350400	6405870	31634600	9141160	6979990	8783780	23234600	19199900	16587800	26795000	4533470	15911800	23494000	27288800	46458100	20292000	10362300	12241100	28038200
A0A9D5APP1	A0A9D5APP1	A0A9D5APP1_PEA	KIW84_043889	Uncharacterized protein	1	ADHPADVSSGESLLR	ADHPADVSSGESLLR	3	ADHPADVSSGESLLR3	153144	308671	431791	216038	230096	579223		260717	29597.4			222946			329173	279823					238902	168326		102960		128602						408508		356443	499815			138305
A0A9D4VWQ8	A0A9D4VWQ8	A0A9D4VWQ8_PEA	GCP1	Glycoprotease 1	1	ADIAASFQR	ADIAASFQR	2	ADIAASFQR2	419677	434118	824354	376242	464234	938152	683997	468649		790153		508215	492257		478210	733621		612651		569101			611476	346868			436661			815435				702050	535068		560228		474583
A0A9D4XN57	A0A9D4XN57	A0A9D4XN57_PEA	KIW84_046403	CCR4-NOT transcription complex subunit 1	1	ADIDEYLQTR	ADIDEYLQTR	2	ADIDEYLQTR2	186656	533782	473051	405948	738098	815868	536796	906996	104544	551019		731304	255321	59141.1	664511	495789			691136	210886	496375	246107	516044	169466	235637	237743		577369	552182	501997	127904	545179		509136	679249	504592		368178
A0A9D4X9E1	A0A9D5AQV9;A0A9D4Y7E8;A0A9D5BLR4;A0A9D4X3C2;A0A9D4X4L7;A0A9D5BE55;A0A9D5AA05;A0A9D4X619;A0A9D4X9E1;A0A9D4X7G2;A0A9D5A4F6	A0A9D4X9E1_PEA	KIW84_041738	Plasma membrane ATPase	0	ADIGIAVADATDAAR	ADIGIAVADATDAAR	2	ADIGIAVADATDAAR2	961347	2582670	1151790	2069050	2126480	3274880	1086530	2550450	1110480	3562150	1726950	1581380	1982920	243203	1500500	3269640	218186	1547050	6202970	1639880	4727960	3047910	1627030	1402610	2521900	2945840	550385	5029870	4016210	4446050	1793690	4830300	1270070	5704450	2131800	4088000	2058580	3148420	1412190
A0A9D4X9E1	A0A9D5AQV9;A0A9D4Y7E8;A0A9D5BLR4;A0A9D4X3C2;A0A9D4X4L7;A0A9D5BE55;A0A9D5AA05;A0A9D4X619;A0A9D4X9E1;A0A9D4X7G2;A0A9D5A4F6	A0A9D4X9E1_PEA	KIW84_041738	Plasma membrane ATPase	0	ADIGIAVADATDAAR	ADIGIAVADATDAAR	3	ADIGIAVADATDAAR3		128818		124682	92776.4	137888	44621.9	94602.2	62862.7	156236	68442.2	75252.2	120322		68025.7	150212		55282.2	248157	72135.9	161309	113349	66511.2	59006.2	107478	123856		190259	141220	172680	64326.8	102901		190802	95377.2	115942	42747.7	64721.1
A0A9D4X2U9	A0A9D4X2U9	A0A9D4X2U9_PEA	KIW84_057671	Protein disulfide-isomerase 5-1	1	ADIHSYPTFK	ADIHSYPTFK	3	ADIHSYPTFK3	413498	546073	412418	458223	628858	463716	380444	679709	204509	731885	285538	423657	394084	228751	377176	663286	218714	340790	704161	241690	564872	499958	263387	269596	386144	474279	270053	731464	604798	712723	228218	903082	496066	684081	404876	522507	247590	366811	474741
A0A9D5H0W8	A0A9D5H0W8	A0A9D5H0W8_PEA	KIW84_015806	TATA-binding protein	1	ADILDPALMR	ADILDPALMR	2	ADILDPALMR2			650692		861787		906470	647340				401162					297960						298384					1072220					875152	1008230					836777
A0A9D4ZU44	A0A9D5BMB7;A0A9D4ZU44	A0A9D4ZU44_PEA	KIW84_072256	ATP-dependent zinc metalloprotease FTSH 2	0	ADILDSALLR	ADILDSALLR	2	ADILDSALLR2	270821	821223	550088		473084	1564090	454418		464462		1874520					592816		1841400	2174170	590207	1122700	937053	268704	245391	786978			969841	833722	1111040	601944	2788650	1765340	1456770	266208	806750	1659000	939371	1238320
A0A9D4ZU44	A0A9D5BMB7;A0A9D4ZU44	A0A9D4ZU44_PEA	KIW84_072256	ATP-dependent zinc metalloprotease FTSH 2	0	ADILDSALLRPGR	ADILDSALLRPGR	2	ADILDSALLRPGR2	139057	442309	224150	201453	343645	867334	293807	356820	231159	680680	1094370	149668	372029	154704	146508	748830	85173.4	1004070	1226460	675589	1026510	785257	275197	342316	382627	339459	190543	896470	535128	563900	346116	2270070	1143870	1064050	268521	437812	1042890	528221	931446
A0A9D4ZU44	A0A9D5BMB7;A0A9D4ZU44	A0A9D4ZU44_PEA	KIW84_072256	ATP-dependent zinc metalloprotease FTSH 2	0	ADILDSALLRPGR	ADILDSALLRPGR	3	ADILDSALLRPGR3	2995680	6206180	4017110	4177320	4750080	10501500	4023220	4141890	4777820	8619610	14810100	2599080	6288770	3296410	2665220	8999480	1919740	15202700	16804900	8093230	13738400	12250400	4347600	5616230	5970440	4933540	3635340	11533700	9052480	8338900	5084090	26907300	15036100	13071300	4095970	7803630	17204600	7588640	8956370
A0A9D4WMA3	A0A9D4WMA3	A0A9D4WMA3_PEA	KIW84_051366	CUE domain-containing protein	1	ADILVQTFR	ADILVQTFR	2	ADILVQTFR2	248030	385002	336680	316857	407207	488830	363420	444411	105601	421145	217095	375484	212096		294668	258714		192362	406991	164785	324127	247444	239867	204208	215249			361786	369810	315346	93877.1	555104		407315	330042	287087	249722	187215	566827
A0A9D4YEX6	A0A9D4YEX6	A0A9D4YEX6_PEA	KIW84_024173	Beta-amylase	1	ADINDVLAALAR	ADINDVLAALAR	2	ADINDVLAALAR2		72900.6	59363.4	20929.7	68109	82111.9	45478.1	133550		12347.2		86137.6			48768.7	29138.7			47102.9				54972						26438.3	32220.7		31839.5			52920.9
A0A9D4VIP6	A0A9D4VIP6	A0A9D4VIP6_PEA	KIW84_070753	NAB domain-containing protein	1	ADISSLLAQK	ADISSLLAQK	2	ADISSLLAQK2					3925610		3332770		1497140		3618330			3182970				3568220	4485640		3357910	3340580			3852070			4095340	4442460		1901100	7474500					2326430
A0A9D4X370	A0A9D4X370	A0A9D4X370_PEA	KIW84_058197	TATA element modulatory factor 1 TATA binding domain-containing protein	1	ADIVDLK	ADIVDLK	2	ADIVDLK2								125056	57206.7		154688		142400			188403		135765	560807	95574.6	225861	267441			163754	108009		173041	224527	204073	81485.7	454880			193254		109127	198979	134177
A0A9D4X8K8	A0A9D4X8K8	A0A9D4X8K8_PEA	KIW84_040839	Nudix hydrolase 3	1	ADIVGLWALR	ADIVGLWALR	2	ADIVGLWALR2	308785	937136	778459	436767	925908	787871	556914	1210140	443502	408631	1253700	745480	358692	531350	869868	818549	1185910	2156880	2527950	391388	1785300	2756450	684983	242004	890977	367451	587998	964094	938690	756601	1117330	2884270	2430540	673194	395807	670450	1097870	1412400	3280980
A0A9D5AGI3	A0A9D5AGI3	A0A9D5AGI3_PEA	KIW84_053242	FHA domain-containing protein	1	ADIVIQVATVSGAHAR	ADIVIQVATVSGAHAR	3	ADIVIQVATVSGAHAR3		445935	468766	283548	348090	803028	485757	360922		581945			428946		344029	760974		945889	890164	520158	982404	791520	350003	219571	357016	257356		537748	646962	814975	295088	2152990	1463290	1010920		686193	698867	435819	1432280
A0A9D4YF41	A0A9D4YF41	A0A9D4YF41_PEA	KIW84_022515	Metallo-beta-lactamase domain-containing protein	1	ADIVITPVVK	ADIVITPVVK	2	ADIVITPVVK2	565647	767997	929014	736027	622168	1825230	1005100	713119	701177	1342800	2310190	576983	1514370	971383	805356	1812300	694189	2088050	2439950	1599090	2475840	1882290	721347	1146300	1106690	1117780	1291570	1591710	1589150	1711320	756667	3445770	1911780	2338330	1076760	2162140	1890640	1032510	1972930
A0A9D4Y5D1	A0A9D4Y5D1	A0A9D4Y5D1_PEA	KIW84_036023	cAMP-dependent protein kinase regulatory subunit Cgs1	1	ADIVQALEVI	ADIVQALEVI	2	ADIVQALEVI2			65775.7		36682.5	62661.3	55777.8	117346			119071	49727.2				88117.6	44769	102262												149091		86647.1	78064.2				125641		77417.2
A0A9D5GZC8	A0A9D5GZC8	A0A9D5GZC8_PEA	KIW84_014541	alpha-glucosidase	1	ADIYIKR	ADIYIKR	2	ADIYIKR2											266265																							60575.8				54698.2
A0A9D4WM46	A0A9D4WM46	A0A9D4WM46_PEA	KIW84_050750	ER membrane protein complex subunit 1	1	ADKDDLILVYGK	ADKDDLILVYGK	3	ADKDDLILVYGK3	151952	467800	291568	360907	497779	439416	224427	535191	101362	435127		411852	170833		274672	410907			647197	89886.5	429701	238045	291724	142579	171181	262405		527691	424735	475947	123824	330765		437437	401419	318304		299628
A0A9D4VJL6	A0A9D4VJL6	A0A9D4VJL6_PEA	KIW84_071748	FAS1 domain-containing protein	1	ADKENSSADDDDQAQGTK	ADKENSSADDDDQAQGTK	2	ADKENSSADDDDQAQGTK2																																34016.8
A0A9D4VJL6	A0A9D4VJL6	A0A9D4VJL6_PEA	KIW84_071748	FAS1 domain-containing protein	1	ADKENSSADDDDQAQGTK	ADKENSSADDDDQAQGTK	3	ADKENSSADDDDQAQGTK3									37049.1										103462		158144	85279.9			73357	51188.9			37573.3		63585.6	304133						69724.4
A0A9D5BDE8	A0A9D5BDE8	A0A9D5BDE8_PEA	KIW84_010116	RuBisCO large subunit-binding protein subunit beta, chloroplastic	1	ADKEVLGNAAK	ADKEVLGNAAK	2	ADKEVLGNAAK2	555313	1130120	1471180	668195	994644	2697000	1565400	1321710	348595	1004620	1300790	803089	610366	1452140	1028140	1080570	1578110	1618230	925378	1410480	744577	935948	956250	369120	424667	185212	1652730	791175	730540	884866	183723	2776520	3278100	1403010	1137530	505454	1262370	480294	3893340
A0A9D4XJI3	A0A9D4XJI3	A0A9D4XJI3_PEA	KIW84_045645	Translation initiation factor eIF2B subunit alpha	1	ADKFGEISYK	ADKFGEISYK	3	ADKFGEISYK3	118782	176588	186862	171310	292631	253513	197692	280628	40792.8	140695	47449.7	191665	67226.9		248103	176077			129535	87840.7	112049	85979.9	182796	41954.4	84440	101902		191304	179755	162533	63308.9	82156.3	49010.4	178779	283366	153524	43545.1	103096	57876.5
A0A9D5AUK0	A0A9D5AUK0	A0A9D5AUK0_PEA	KIW84_030903	Peptidase S9 prolyl oligopeptidase catalytic domain-containing protein	1	ADKPSTLYWVETQDGGDAK	ADKPSTLYWVETQDGGDAK	3	ADKPSTLYWVETQDGGDAK3	198466	603513	547674	487693	610240	533360	611844	500924				254027			336671	500716		1082200	1005210	633325		604986			498838			680237	622864	443217		1789480	1806410	572295	316662		660400	554112	1107790
A0A9D4VTE2	A0A9D4VTE2	A0A9D4VTE2_PEA	KIW84_074861	Ribosomal protein	1	ADKTGIVHLPFGK	ADKTGIVHLPFGK	3	ADKTGIVHLPFGK3	901537	1066330	1615580	1063320	935742	2205940	1565240	972525	263135	1984820	1222880	773077	1322000	2450740	1205880	2530550	2605090	1415110	1082730	1908040	837388	725951	987813	908979	530838	824425	3301700	2248730	1293440	2227170	273796	2526890	2725440	3417710	1794750	1374630	718187	443132	3492090
A0A9D4VGH7	A0A9D4VGH7	A0A9D4VGH7_PEA	KIW84_070547	asparagine--tRNA ligase	1	ADKVLHVGPVDPAK	ADKVLHVGPVDPAK	3	ADKVLHVGPVDPAK3		147846	146016	133176	180123	121499	167505	175811		171298		128528	84617.7	110257	129900	196340	132465			68729.3		109875	122349			97484.1	180616	128391						259036	136833			93237.4	94390.4
A0A9D4VHR4	A0A9D4VHR4	A0A9D4VHR4_PEA	KIW84_071030	Signal recognition particle subunit SRP68	1	ADLATAGSAESVK	ADLATAGSAESVK	2	ADLATAGSAESVK2		139012			104798	106508	74425.5	68798.2				128901			60003.1				135449				88178.8	29701.1						88928.5	22488.9				64863.6			46766.5
A0A9D4VHR4	A0A9D4VHR4	A0A9D4VHR4_PEA	KIW84_071030	Signal recognition particle subunit SRP68	1	ADLATAGSAESVKDDLNGLDK	ADLATAGSAESVKDDLNGLDK	3	ADLATAGSAESVKDDLNGLDK3	126691	461574	328647	416080	617860	559620	437711	681324	118760	363293	293623	512087	183331		376432	412834			659222	217275	472950	337215	281818	165591	282034	272997	144460	504271	567715	591240	215466	498061	331197	497672	326850	517887	321077	370049	405364
A0A9D4WS63	A0A9D4WS63	A0A9D4WS63_PEA	KIW84_053712	Uncharacterized protein	1	ADLAVDQAISILDALK	ADLAVDQAISILDALK	2	ADLAVDQAISILDALK2					19550.1														303074										119184			235713
A0A9D4VSK7	A0A9D4VSK7	A0A9D4VSK7_PEA	KIW84_074006	Alanine--tRNA ligase	1	ADLAVSDGK	ADLAVSDGK	2	ADLAVSDGK2	894376	1871330	1619490	1363640	2175420	2440640	1784190	2440730	756979	1342290	770516	1763420	925534	885283	1556500	1430320	447617	788152	1812050	967100	1524550	1096600	1259450	709105	1051580	792637	672978	1263120	1482240	1524640	978808	2533190	1786420	2059010	1711840	1130090	1007780	1395830	1753830
A0A9D4X1B6	A0A9D4X1B6	A0A9D4X1B6_PEA	KIW84_056746	Enoyl reductase (ER) domain-containing protein	1	ADLDGLIEIR	ADLDGLIEIR	2	ADLDGLIEIR2	43111.4			42120.6	69893.1	109950		90231				80663.4	70033.4							58424.8	154457	109594	33765.1		66790				69517.8		49958.2		131450	107898	36838.3	149934	98465.1	99262.7	162632
A0A9D5A9P2	A0A9D5A9P2	A0A9D5A9P2_PEA	KIW84_065385	Low-temperature-induced 65 kDa protein	1	ADLERPGLSEDFEEQGSR	ADLERPGLSEDFEEQGSR	3	ADLERPGLSEDFEEQGSR3		161459		211059		206553	192842	96054.3	1770650	1207630	2007990		377512	309423		1507480	429128	2039180	5664320	430003	5363730	4270520	121915	236779	4684370	1278150	423492	1429940	3578930	973105	3049880	13922700	1918380	1748970		840049	1776050	4045920	971879
A0A9D5GVG1	A0A9D5GVG1	A0A9D5GVG1_PEA	KIW84_011955	Beta-glucuronosyltransferase GlcAT14A	1	ADLFEFVK	ADLFEFVK	2	ADLFEFVK2	110651	220285		220016	197861			119183		442770		195433	147228		107177	192161			300658		156141	80208.4	98592	80130.1	175827	179361		237534	173437	149233	154829	223566		222916	110224	247834		147451
A0A9D5A9R0	A0A9D5A9R0	A0A9D5A9R0_PEA	KIW84_064953	phosphoglucomutase (alpha-D-glucose-1,6-bisphosphate-dependent)	1	ADLGIIFDTDVDR	ADLGIIFDTDVDR	2	ADLGIIFDTDVDR2						307626					1798730					563528		631368	2047230	236846	1670760	527789						196544		522360		4836130	1986580	836030		2987700	732291	1608210	4253800
A0A9D4W0I5	A0A9D4W0I5	A0A9D4W0I5_PEA	KIW84_076939	Protein LOW PSII ACCUMULATION 3	1	ADLGILGFPTK	ADLGILGFPTK	2	ADLGILGFPTK2	1292760	2071550	1899210	1516160	1921950	4005640	2011340	1149710	1369680	3364040	3228420	1426900	1762190	1104170	1750610	3166320	660639	2934530	3706770	2928600	2623750	1919630	2105620	1747790	2015350	2646930	1451770	3900510	2849540	2360320	1775530	3229420	2799480	3302160	2494940	2935530	3245160	2486260	2726670
A0A9D5B1P7	A0A9D5B1P7;A0A9D4W5S0	A0A9D5B1P7_PEA	KIW84_032449	DNA-binding protein SMUBP-2	0	ADLGSPALGQGVVYR	ADLGSPALGQGVVYR	2	ADLGSPALGQGVVYR2	242299	530322	430867	271816	602297	564683	447389	686473	69709.9	204467		531323	99151		396981	256040			226820	101452	173036		341523	85517.1	126029	63958		333356	198390	311714	56035.4	132296		329060	318637	173560		114664
A0A9D4XZX4	A0A9D4YNW1;A0A9D4XZX4	A0A9D4XZX4_PEA	KIW84_033349	Cytochrome c	0	ADLIAYLK	ADLIAYLK	2	ADLIAYLK2	1621710	2959580	1899100	3167010	3172070	2632350	1569590	2959460	5274610	5167380	5417430	2587850	5344140	3051720	3198160	5298080	2522120	4082560	8907520	2230010	8413220	7317330	2894840	3252830	8491580	5321340	3310460	5357590	9087190	6096250	4309160	13223500	8402260	6379200	3973030	7143430	6801710	7010350	6291980
A0A9D4XZX4	A0A9D4XZX4	A0A9D4XZX4_PEA	KIW84_033349	Cytochrome c	1	ADLIAYLKK	ADLIAYLKK	2	ADLIAYLKK2	391856	497881	431931	761773	564370	543415	328686	661126	648498	1320010	1235030	509945	1418570	755734	806981	1748350	883547	680036	1550510	572735	1694790	1207420	522777	838510	1938940	2009380	1137370	1644760	2589890	1375580	808171	1988840	1410130	2752800	1464990	3062450	1271530	1624180	1789130
A0A9D4YFG1	A0A9D4YFG1	A0A9D4YFG1_PEA	KIW84_024344	DExH-box ATP-dependent RNA helicase DExH12	1	ADLIHTAATILDK	ADLIHTAATILDK	3	ADLIHTAATILDK3	16401.7	95251	38793.9	13135.5	72976.9	51031.9	63595.9	53322.4				89331.2			50593.1								33772.2											10782				24008.5
A0A9D5ABF6	A0A9D5ABF6	A0A9D5ABF6_PEA	KIW84_066295	Pentatricopeptide repeat-containing protein	1	ADLKPDVVSYALLINAYGK	ADLKPDVVSYALLINAYGK	3	ADLKPDVVSYALLINAYGK3						352999		275538
A0A9D4Y206	A0A9D4Y206	A0A9D4Y206_PEA	KIW84_035572	DUF2470 domain-containing protein	1	ADLLAPFSAK	ADLLAPFSAK	2	ADLLAPFSAK2	124730	287771	308045	200037	406272	218235	273927	366468				366982			260061								214982												295532
A0A9D4XIK1	A0A9D4XIK1	A0A9D4XIK1_PEA	KIW84_043823	NAD-dependent epimerase/dehydratase domain-containing protein	1	ADLLEQGSFDTAVK	ADLLEQGSFDTAVK	2	ADLLEQGSFDTAVK2	52035.6	231485	149154	156491	658086	169108	174906	958419	45146.9	146526		650291	51028.8		173204	129169			333928		254082	161615	169851		304939	273617		168478	338476		94920.2				213440	160235		240752
A0A9D4ZY98	A0A9D4ZY98	A0A9D4ZY98_PEA	KIW84_074534	Carboxypeptidase	1	ADLLFVDNPVGTGYSFVEDEKNEK	ADLLFVDNPVGTGYSFVEDEKNEK	3	ADLLFVDNPVGTGYSFVEDEKNEK3						239415		89321.8			2531670	86969.1				1035140	283005	2524720	3072520	1062540	3052190	1833110	119581		279981	165408	104107	721533	1279890	1661600	54334.4	7513790	7636000	2592170	99605.9	2442340	3241750	1332310	6173020
A0A9D4WVI4	A0A9D4WVI4	A0A9D4WVI4_PEA	KIW84_053650	Delta-1-pyrroline-5-carboxylate synthase	1	ADLLILLSDVDGLYNGPPSDPQSK	ADLLILLSDVDGLYNGPPSDPQSK	3	ADLLILLSDVDGLYNGPPSDPQSK3																				59545.6	362699	138104							81828.1	109633		201612	157764	367763			275459	70382.9	168095
A0A9D4VY92;A0A9D5A7H5	A0A9D5A7H5;A0A9D4VY92	A0A9D4VY92_PEA;A0A9D5A7H5_PEA	KIW84_061856;KIW84_076023	60S ribosomal protein L35	0	ADLLNQLK	ADLLNQLK	2	ADLLNQLK2	4036780	6626820	5484790	5377410	10718100	7317290	4898820	9605940	1122590	3176190	883973	10295600	2680690	2921930	8599030	3020020	2352400		4503040	2342740	3652620	2239690	6620160	1713230	1437210	1814920	3144680	2372730	4504180	4026140	1150020	2744700	4663650	3835670	8706630	3322740	2268250	2723100	4932910
A0A9D5A179	A0A9D5A179	A0A9D5A179_PEA	KIW84_075542	GTPase LSG1-2	1	ADLLPASVR	ADLLPASVR	2	ADLLPASVR2		1004180	946290		1336360		892243	1461680				1066120			1098580								789912							762175					1309280
A0A9D4WFN0	A0A9D4WFN0	A0A9D4WFN0_PEA	KIW84_066393	60S ribosomal protein L35	1	ADLLSQLK	ADLLSQLK	2	ADLLSQLK2	7550080	12252000	10820300	9543310	13700800	14147800	8929420	12285200	1122560	5623380	1020690	10973100	4551160	5454650	10076600	6286200	4449270	1112260	4904690	4432740	3962880	2385150	7977660	2651760	1792250	2164460	6202820	3692270	5367170	7387140	1432950	5264360	7832520	7558530	10059000	6043860	2407630	3193480	8377190
A0A9D5B9J8	A0A9D5B9J8	A0A9D5B9J8_PEA	KIW84_010283	Phosphoglycerate kinase	1	ADLNVPLDDNQNITDDTR	ADLNVPLDDNQNITDDTR	3	ADLNVPLDDNQNITDDTR3	598593	849651	1454620	864964	586231	1526460	1201180	386981	601417	2036600	2844060	489875	1612850	870719	481599	2171040	728004	2772300	2260530	1511010	2327850	2158480	901424	1248600	992177	997263	1479630	2492500	2617820	1971410	489117	3662750	3568090	3930000	1000990	1505940	3144450	900594	2162610
A0A9D5B4P6	A0A9D5B4P6	A0A9D5B4P6_PEA	KIW84_021973	hydroxyacylglutathione hydrolase	1	ADLPAIQAK	ADLPAIQAK	2	ADLPAIQAK2	1604670	2279260	2732940	1913850	2519720	2656750	2365090	2855690	1354650	2110630	2248860	2275160	2073580	2455150	2774850	2390430	2609580	2374140	3444730	1827580	2896360	2671600	1790930	1188240	3040580	2195440	2491400	2279840	2819980	3093830	1509050	7375160	3604490	2909330	2736620	2566480	1606140	2547170	3568950
A0A9D5BGD2	A0A9D5BGD2	A0A9D5BGD2_PEA	KIW84_011989	Inactive LRR receptor-like serine/threonine-protein kinase bir2	1	ADLPDGSTLAVK	ADLPDGSTLAVK	2	ADLPDGSTLAVK2	241559	560218	548336	426558	630754	526065	463507	643528	217333	465978		449017	254797	126738	474978	522445	762443	348468	735676	746728	556866	352755	596215	276794	461608	938925		587337	698463	670471	347608	647784	259748		684827	699057	408566	552159	319088
A0A9D5BGD2	A0A9D5BGD2	A0A9D5BGD2_PEA	KIW84_011989	Inactive LRR receptor-like serine/threonine-protein kinase bir2	1	ADLPDGSTLAVKR	ADLPDGSTLAVKR	3	ADLPDGSTLAVKR3									292563						560638	1632490								524946	885799	1217430			1047850		447813				716886
A0A9D4WPU8	A0A9D4WPU8	A0A9D4WPU8_PEA	KIW84_052352	Thylakoid lumenal 17.4 kDa protein	1	ADLQGAVFR	ADLQGAVFR	2	ADLQGAVFR2	2692600	3626610	4834690	3407810	4447780	8785410	4878540	4190920	8024500	5350800	36466100	3331810	4734480	6961800	5902110	6926230	7930010	30639600	15640200	6367560	18843800	18024100	6026360	2801080	16158000	11112800	9757570	5867250	19521000	9818650	7573930	15604300	12412800	9910980	8924760	10538100	23643500	12155200	9962760
A0A9D4YM69	A0A9D4YM69;A0A9D5BD86	A0A9D4YM69_PEA	KIW84_025557	12-oxophytodienoate reductase 1, variant 2	0	ADLVAYGR	ADLVAYGR	2	ADLVAYGR2	366550	527631	469238	553636	563756	521968	470003	762888	218116	555251	320870	609710	471811	369119	606636	464683	459211	483766	691810	300370	706328	566839	376152	266284	597108	512987	479929	503187	600067	697878	256171	1485600	577515	606580	688269	575528	316826	432149	567142
A0A9D4WJX0	A0A9D4WJX0	A0A9D4WJX0_PEA	KIW84_050504	Glycosyl transferase family 1 domain-containing protein	1	ADLVILNTAVAGK	ADLVILNTAVAGK	2	ADLVILNTAVAGK2	134374	386230		254287	335255	426298		391721		353587		308866			147310	262228			474712		365283	199272	252922	144605	116225	151428		426432	354780		97523.5				285676	353378		186651
A0A9D5GYE0	A0A9D5GYE0	A0A9D5GYE0_PEA	KIW84_013873	Nucleosome assembly protein 1	1	ADLVNALK	ADLVNALK	2	ADLVNALK2	295145	849716	538729	471835	952230	652505	478464	989279	216323		482297	832157	214294		371914	177370		727249	642578	131078	635520	606524	440499	186080	339051	180021	104335	397555	720278	579860	351117	1299060	338886	328666	316853	157143	275642	370033	311722
A0A9D5AIS4	A0A9D5AIS4;A0A9D4Y8V2;A0A9D4Y1D3	A0A9D5AIS4_PEA	KIW84_054678	Histidine kinase/HSP90-like ATPase domain-containing protein	0	ADLVNNLGTIAR	ADLVNNLGTIAR	2	ADLVNNLGTIAR2	35076300	55069900	45981100	44714000	61870200	58989800	47664500	71227400	11128000	38677100	20657900	56583200	24279500	11565400	50792000	36448100	7901520	18990200	32442900	19656600	32556200	27211000	33888500	16829100	22257100	20374300	13250800	32409800	38528400	39025500	11553900	42268600	25407300	36335500	46852100	24683700	16764600	20701100	28473000
A0A9D5BAX1	A0A9D5BAX1;A0A9D4YIQ8;A0A9D4YP01;Q76FR8;Q9AVK9	A0A9D5BAX1_PEA	KIW84_025556	12-oxophytodienoate reductase 2	0	ADLVVYGR	ADLVVYGR	2	ADLVVYGR2	4935050	5575570	5549390	6591400	3899040	6684580	5267560	4302960	3186630	9287170	13580100	3141680	9908960	12742300	4953890	9450380	15330800	14526200	9525910	7559270	9759650	10932300	3688660	5506400	6558890	4789540	16038900	7884380	6835910	9191250	2887060	37565700	18471500	11346000	5657510	7996100	8902460	4594730	16699500
A0A9D4XJB7	A0A9D4XJB7	A0A9D4XJB7_PEA	KIW84_043934	Homeobox-leucine zipper protein	1	ADNDALQAQNQK	ADNDALQAQNQK	2	ADNDALQAQNQK2																						37384										49370.3
A0A9D4WM19	A0A9D5AE82;A0A9D4WM19;A0A9D5AGI9	A0A9D4WM19_PEA	KIW84_051821	Ribonuclease	0	ADNDQAPSAAAPASQQTGLNVGELVIGR	ADNDQAPSAAAPASQQTGLNVGELVIGR	3	ADNDQAPSAAAPASQQTGLNVGELVIGR3	156380	2410190	1499100	1509270	2273250	2375850	1539070	1889700	413337	1939840	329147	1929670	808218	174260	1327180	1534200	142459	440170	2254970	705737	1429380	919842	1345570	704966	737466	857003	369849	1804510	1311880	1432320	550071	2185850	533615	2341780	1209180	1653650	387909	919852	830693
A0A9D5AZ05	A0A9D5AZ05	A0A9D5AZ05_PEA	KIW84_032675	Pentacotripeptide-repeat region of PRORP domain-containing protein (Fragment)	1	ADNIYPNR	ADNIYPNR	2	ADNIYPNR2	178282	301835	367523	147387	407945	465976	301079	488219		146838		359516	67392		316134	146337					138052		223900	64222.7		70081.8		151885		145851					362206	133892
A0A9D5B9U8	A0A9D5B9U8	A0A9D5B9U8_PEA	KIW84_021794	CBM20 domain-containing protein	1	ADNPEGIEAR	ADNPEGIEAR	2	ADNPEGIEAR2	296627		491815	394941		709975	469734	509448	179395	473686	336525	351982	305638	216792	521808	522604		245474	421258	426362			358714	204136	236805		349713	505418	335990	532918	205257		465301	579719	607417	514843	389186	290440	405750
A0A9D4VQP5	A0A9D4VQP5	A0A9D4VQP5_PEA	KIW84_073892	isoleucine--tRNA ligase	1	ADNVLDSFDVLEK	ADNVLDSFDVLEK	2	ADNVLDSFDVLEK2	428758	2216640	1465930	1180620	2465080	2143980	1460450	2745420	227979	896222	299324	2181450	535169	195906	1281750	1153140		269727	1503380	261534	777825	401860	1205270	428903	592566	569800	201127	1262750	608479	984933	467430	893595	502214	1405710	1268480	940512		909696
A0A9D5GXZ4	A0A9D5GXZ4	A0A9D5GXZ4_PEA	KIW84_013544	FCP1 homology domain-containing protein	1	ADNVQEFVSANPFGQRPIR	ADNVQEFVSANPFGQRPIR	3	ADNVQEFVSANPFGQRPIR3	282047	984412	808986	641333	1130210	1293660	766754	888826	215992	830174	697817	666971	530455		739526	681773		714798	1174920	637593	765627	577638	648948	334827	575206	514760	983566	963634	1049110	913389	262808	1307670	967354	1195170	736015	767975	821176	484014	902578
A0A9D4XD37	A0A9D4XD37	A0A9D4XD37_PEA	KIW84_041520	Agmatine deiminase	1	ADNWRDNAVHAQR	ADNWRDNAVHAQR	3	ADNWRDNAVHAQR3																	85285										42642.1
A0A9D4XNV0	A0A9D4XNV0	A0A9D4XNV0_PEA	KIW84_030256	GDSL esterase/lipase ltl1	1	ADNYPYGIDYPTHR	ADNYPYGIDYPTHR	2	ADNYPYGIDYPTHR2	195796	227922	368513	227105	110803	330470	295441	123866			66323.3			96832.6	279865		113149	74289			46552.5	69042.2	143322							64046.9		270918	131419	39644.8	256162				198257
A0A9D4XNV0	A0A9D4XNV0	A0A9D4XNV0_PEA	KIW84_030256	GDSL esterase/lipase ltl1	1	ADNYPYGIDYPTHR	ADNYPYGIDYPTHR	3	ADNYPYGIDYPTHR3	1846240	2228870	3463320	2420240	1299700	2832570	2932970	1132100	146150	394019	699777	487329	443279	1183430	2670560	546058	810073	816620	672924	508037	610570	707240	1642000	363426	338990		460914	441146	565428	855340	135095	1931060	1017400	458693	2278460	634961	372054	265155	1880810
A0A9D4VFB1	A0A9D4VFB1	A0A9D4VFB1_PEA	KIW84_070277	Vacuolar protein 14 C-terminal Fig4-binding domain-containing protein	1	ADPAEGFDVGEVLSIAR	ADPAEGFDVGEVLSIAR	2	ADPAEGFDVGEVLSIAR2								49809.6											359643			83955														93676.3	170215
A0A9D5H0Z7	A0A9D5H0Z7	A0A9D5H0Z7_PEA	KIW84_015764	NAD(P)H-dependent D-xylose reductase (XR)	1	ADPATGYPGR	ADPATGYPGR	2	ADPATGYPGR2	858776	1181910	938504	1303630	1160350	1255460	933586	1306970	2611060	2234230	7991520	991600	2084640	1671540	781893	1703720	2655750	7715030	6371260	1396120	10119500	10259900	614267	1181130	5148410	3072650	2632610	1770400	4567570	2625160	2108210	14661100	4199050	2923850	1170700	2646290	5168870	3126080	3408810
A0A9D5AT76	A0A9D5AT76	A0A9D5AT76_PEA	KIW84_042558	FRIGIDA-like protein	1	ADPGADHLLNPETK	ADPGADHLLNPETK	3	ADPGADHLLNPETK3	423654	496535	416588	361125	360457	414407	342600	465111		416412		372784			517432	330931			193212	305556	140755		274847					315012	276652	490823	130556	263085	163858	499244	317997			211302	248411
A0A9D4WBA9	A0A9D4WBA9	A0A9D4WBA9_PEA	KIW84_064339	Protein kinase domain-containing protein	1	ADPHIIHR	ADPHIIHR	2	ADPHIIHR2	79687.2	202267			196337	159655		195560	193716	354235		190727				355262			316652	111972	281138	218890	164003	77138.6	103591	265300		347413	244296	430611	152771	312269		600548	240899	330136	88931.2	352869	182624
A0A9D4WS63	A0A9D4WS63	A0A9D4WS63_PEA	KIW84_053712	Uncharacterized protein	1	ADPKPSSAPPAR	ADPKPSSAPPAR	2	ADPKPSSAPPAR2	24524.6	74164.7	46576.1		62080.8	24007.5		78312.9		21605		72280.2			52043.1
A0A9D4WS63	A0A9D4WS63	A0A9D4WS63_PEA	KIW84_053712	Uncharacterized protein	1	ADPKPSSAPPAR	ADPKPSSAPPAR	3	ADPKPSSAPPAR3	221667	490457	380744	317712	361074	442948	364138	477715	103729	225962		547024	182571		570667	317860				107671	286333	272119	320310	94000		174794			484411	275969		277491			271874	266284		204618
A0A9D5A341	A0A9D5A341	A0A9D5A341_PEA	KIW84_077030	MBD domain-containing protein (Fragment)	1	ADPMDADSNIDDITK	ADPMDADSNIDDITK	2	ADPMDADSNIDDITK2					74528.8													287284														231218	118803						617806
A0A9D5B6G5	A0A9D5B6G5	A0A9D5B6G5_PEA	KIW84_022300	Beta-D-xylosidase 7	1	ADPSSGYPGR	ADPSSGYPGR	2	ADPSSGYPGR2	1102890	1464030	1587960	1247380	2077740	1200070	1435250	2410120	912053	745432	2507410	1708100	908229	860145	1105080	541869	1130950	2603580	3582140	850570	5184340	5182480	1059520	794442	1462080	710199	1015420	707819	1407070	910448	640501	4915670	3182290	1278150	1426680	914741	2020150	1466860	2659190
A0A9D4WT40	A0A9D4WT40	A0A9D4WT40_PEA	KIW84_053979	Beta-D-xylosidase 7 (Fragment)	1	ADPSTGYPGR	ADPSTGYPGR	2	ADPSTGYPGR2	268726	373342	426933	309074	412605	356595	308562	414778	138022				298266									261278		204287	246229						142612							234570
A0A9D5BLB6	A0A9D5BLB6	A0A9D5BLB6_PEA	KIW84_013808	Sucrose synthase	1	ADPTYWDK	ADPTYWDK	2	ADPTYWDK2						106259			58586.9							134346			806248		457995	173642			67556.1	41018.6		148016	114435	183022	289279	333966		207598		53318.1	91677.4	312248
A0A9D5A341	A0A9D5A341	A0A9D5A341_PEA	KIW84_077030	MBD domain-containing protein (Fragment)	1	ADPVDADDNIGDK	ADPVDADDNIGDK	2	ADPVDADDNIGDK2		60919.2	39086.3	36632.8	153866	96416.5		156007	67923.3		93244.8	152528		68524.8	46629.6		29865.4	106418	222602		252304	253586	82481.8		75491				127128		42193.9	395780	124386		54231.9	37907.6	198196	92226.9	173520
A0A9D5A341	A0A9D5A341	A0A9D5A341_PEA	KIW84_077030	MBD domain-containing protein (Fragment)	1	ADPVDADNIIIDNTK	ADPVDADNIIIDNTK	2	ADPVDADNIIIDNTK2	85640.1	394673	172767	287939	696203	232189	261043	715071	361391	78781.4	1077230	653888	97479.8	193525	356772	62785.7	111602	1531860	886974	122677	1365730	1356240	359248	56579.3	579224	80307.7	71284	90696	826664	176516	274362	2067590	994944	186422	312184	178747	1175440	485074	1494840
A0A9D5AZR6	A0A9D5AZR6	A0A9D5AZR6_PEA	KIW84_034714	VOC domain-containing protein	1	ADQEIPHVLSAELK	ADQEIPHVLSAELK	2	ADQEIPHVLSAELK2	109474	215711	256460	143256	360449	250354	252408	451352				380411		90016.9	444545		62088.6	100298		17771.4		51097.7	188090									401425	129931		314910				154318
A0A9D5AZR6	A0A9D5AZR6	A0A9D5AZR6_PEA	KIW84_034714	VOC domain-containing protein	1	ADQEIPHVLSAELK	ADQEIPHVLSAELK	3	ADQEIPHVLSAELK3	727062	1333880	1934380	1220710	2492060	1282590	1768850	2620760			472211	2424040	228834	665473	2523960		490012	786887	325972	274510	316724	446231	1364610				331227		434740	366159		1470060	495805		1604230	184384			868458
A0A9D5BQV9	A0A9D5BQV9	A0A9D5BQV9_PEA	KIW84_015351	RNA helicase	1	ADQELVFSPAPR	ADQELVFSPAPR	2	ADQELVFSPAPR2	50561.9		94110		154403	227664		213175				137117			101506	113516							90378.1		31318.3			100588	144790						153870			52178.5
A0A9D4WHB5	A0A9D4WHB5	A0A9D4WHB5_PEA	KIW84_066277	rRNA 2'-O-methyltransferase fibrillarin	1	ADQFKPFEQVTLEPFER	ADQFKPFEQVTLEPFER	3	ADQFKPFEQVTLEPFER3	15584.6	812306	454325	256507	1190720	967393	567415	1317800	39732.2	136955		1016330	109285		586026	410358							565014	77580.4				428295	345387	438570					553053			350144
A0A9D5BI66	A0A9D5BI66	A0A9D5BI66_PEA	KIW84_012702	rRNA 2'-O-methyltransferase fibrillarin	1	ADQFKPSEQVTLEPFER	ADQFKPSEQVTLEPFER	3	ADQFKPSEQVTLEPFER3	1032790	3656620	1959580	1724560	5227440	2968600	2170590	5901870	181135	841227		4387370	431252		2937870	724922		416062	976198	490039	632588	432321	2349690	394594	377438	318444	309759	1082160	904978	954067	203030	690144	535073	1158940	2453510	679365	378274	401195	499086
A0A9D4Y6D0	A0A9D4Y6D0	A0A9D4Y6D0_PEA	KIW84_020690	Calnexin-like	1	ADQLTDEQISEFK	ADQLTDEQISEFK	2	ADQLTDEQISEFK2	45849.1	66919.1	48532.2	54558.7	84429.2	126662	40570	90304.6	62616.8	95403.4	272760		58810.2	125770	69844.6	150900	102176	161252		42277.9	208506	245861		24738.1	201479	73399.6	111104	66093.8	156267	166185	86284.3	455692	149214	177188	36142.9	145182	111271	146400	144907
A0A9D4VK60	A0A9D4VK60	A0A9D4VK60_PEA	KIW84_071242	Methyltransferase PMT26	1	ADQSDNQGSDESSNEK	ADQSDNQGSDESSNEK	2	ADQSDNQGSDESSNEK2																																		31501	10588.2
A0A9D4W7F2	A0A9D4W7F2	A0A9D4W7F2_PEA	KIW84_063021	Uncharacterized protein	1	ADQTTAISK	ADQTTAISK	2	ADQTTAISK2										219160				83973.7				506984	410539	210715	427433	454452			288519	227994		309301	312939	319770	126445	863442				196938		304415
A0A9D4VMZ0;A0A9D5H085	A0A9D5H085;A0A9D4VMZ0	A0A9D4VMZ0_PEA;A0A9D5H085_PEA	KIW84_015069;KIW84_072299	40S ribosomal protein S14	0	ADRDESSPYAAMLAAQDVATR	ADRDESSPYAAMLAAQDVATR	3	ADRDESSPYAAMLAAQDVATR3			1211210	241097	1510410	543117	1918250	918139				595781					488112			484880			466592					771287				564940	1106490	1086460					1862200
A0A9D4ZXA0	A0A9D4ZXA0	A0A9D4ZXA0_PEA	KIW84_073384	Pentatricopeptide repeat-containing protein	1	ADRIDEALGIFNK	ADRIDEALGIFNK	3	ADRIDEALGIFNK3	61140	166072	76303.4	80136.9	222598	180993		244665				219578			111776								81273.9												146099			13476.2
A0A9D5ABW0	A0A9D5ABW0	A0A9D5ABW0_PEA	KIW84_050295	Uncharacterized protein	1	ADRIQSDLEQLFR	ADRIQSDLEQLFR	3	ADRIQSDLEQLFR3		166635	141375	75538.8				106835		115959	117170	165195			99856.2	204082			227005		185092	159091		33711.5	103936	194633		246780	184002	199943	82305.5	478699		262480	133798	369472		154876
A0A9D4VY93	A0A9D4VY93	A0A9D4VY93_PEA	KIW84_076106	Isovaleryl-CoA dehydrogenase, mitochondrial	1	ADRVDGGYVLNGNK	ADRVDGGYVLNGNK	3	ADRVDGGYVLNGNK3											221469						315401	357228	348520	297299	335252	269167			172952				279049	407876		493252	222684			294372	319908	174525	274528
A0A9D4WAP0	A0A9D4WAP0	A0A9D4WAP0_PEA	KIW84_063678	CRM domain-containing protein	1	ADSESITDEER	ADSESITDEER	2	ADSESITDEER2	51695.7	114657	274278	51870.4	168371	439258	250838	215910	53391.5	111718	199877	96193.4			185344	121045			180164	83383.8			148076	33889.1						213323	49885.3	292228	149015	149301	185962	143498	150531		185608
A0A9D4YAM9	A0A9D4YAM9	A0A9D4YAM9_PEA	KIW84_022512	Enoyl reductase (ER) domain-containing protein	1	ADSFVVSR	ADSFVVSR	2	ADSFVVSR2	218837	390083	98182.4	241202	597355	193280		676307	184900		275928	538889	396941	109183			76222.8	308262	1062340	78653.5	1000560	785567		240281	406517			141304	576754	364569	184880	1178410	254795	291047	130969	310328	313470	368741	247619
A0A9D5B370	A0A9D5B370	A0A9D5B370_PEA	KIW84_033490	AB hydrolase-1 domain-containing protein (Fragment)	1	ADSIVNDAEFIR	ADSIVNDAEFIR	2	ADSIVNDAEFIR2	542498	1202240	1162620	1161290	1290580	1422470	1235730	1577320	552355	1462860	1957230	1153660	731066	1153920	1240970	1267570	1711940	1690230	1350590	974650	959691	1033780	1037730	540996	1287120	1000440	1654070	1500660	1290050	1512360	641138	2695990	2298150	1513410	1253750	1139080	1509880	1073860	2197410
A0A9D4YIQ2	A0A9D4YIQ2	A0A9D4YIQ2_PEA	KIW84_025144	60S ribosomal protein L19	1	ADSNPDAASASDVVDEVPETDAEK	ADSNPDAASASDVVDEVPETDAEK	3	ADSNPDAASASDVVDEVPETDAEK3	348361	593505	571492	418417	493802	1396940	672712	551603	150461	719794	472731	334311	402137	392127	512941	754241	357125	886631	1009680	728889	723634	481629	482345	326026	336677	167995	460084	642949	630529	668018	136301	1347640	1545860	1089060	439320	397193	901892	328405	1340470
A0A9D5B274	A0A9D5B274	A0A9D5B274_PEA	KIW84_032410	non-specific serine/threonine protein kinase (Fragment)	1	ADSSDESSVDIVK	ADSSDESSVDIVK	2	ADSSDESSVDIVK2	16126.6				46978			44883.5
A0A9D5ANL6	A0A9D5ANL6	A0A9D5ANL6_PEA	KIW84_057941	RNA helicase	1	ADSSLTEEASPSR	ADSSLTEEASPSR	2	ADSSLTEEASPSR2		128882		112228	168145	182352	189433	175368	9172.2		69100.7				66560.6				208448			110877				47873.7								121351	160697	111018		85226.4
A0A9D5A003	A0A9D5A003	A0A9D5A003_PEA	KIW84_076871	Uncharacterized protein	1	ADSSPTDSQKLDPVQVELLLGK	ADSSPTDSQKLDPVQVELLLGK	3	ADSSPTDSQKLDPVQVELLLGK3					88856.1	155629					376992		38523.9		29041.6	112951	82328.5	320197	295053	121089	324491	197132	73958.5		139293	102344	95007.7	182580	212904	151771	97595.4	410057			75241.8		455747	106538	276100
A0A9D4ZZP0	A0A9D4ZZP0	A0A9D4ZZP0_PEA	KIW84_076590	Uncharacterized protein	1	ADSYPYGIDSETHR	ADSYPYGIDSETHR	2	ADSYPYGIDSETHR2	35684.9	87379.4	127782	35210.4	103003	35896.7	81658.1	98977.5				78484.5			58056.2								16189												39207.9
A0A9D4ZZP0	A0A9D4ZZP0	A0A9D4ZZP0_PEA	KIW84_076590	Uncharacterized protein	1	ADSYPYGIDSETHR	ADSYPYGIDSETHR	3	ADSYPYGIDSETHR3	370425	817138	950011	358878	722725	503448	931908	1012560				710873			734372								258836							162232					427717
A0A9D4VSJ8	A0A9D4VSJ8;A0A9D4W4Z4	A0A9D4VSJ8_PEA	KIW84_074351	Protein TIC 62	0	ADTATVSNTGPSANVVAEVPSIAPQK	ADTATVSNTGPSANVVAEVPSIAPQK	3	ADTATVSNTGPSANVVAEVPSIAPQK3			88809.5				94251.5			219966			80499			91009.6	110104			149968				95316.6			176610	336658		280466		747923	1312150	618063			222058		552100
A0A9D4Y181	A0A9D4Y181	A0A9D4Y181_PEA	KIW84_034433	Laccase	1	ADTEAVINQAIK	ADTEAVINQAIK	2	ADTEAVINQAIK2									57274.5	573262			53043.7			261010		61281.5	398191		183909	422106			141845	84707			208905	133284	72763	109092		302173		114499		138845
A0A9D4W066	A0A9D4W066	A0A9D4W066_PEA	KIW84_060047	Cinnamyl alcohol dehydrogenase 6	1	ADTINEAFAR	ADTINEAFAR	2	ADTINEAFAR2	2182020	3491850	8608530	4303980	856319	17181300	8317920	915005	706057	2151210	2398770	422023	1558780	5021030	4426580	2388050	5853810	2839570	3134410	5073350	1671520	1603690	3393010	867044	1779900	1221500	7371090	1945130	2507930	2841350	672231	7615760	6065930	1883760	5282860	1832370	2353610	1642830	9537190
A0A9D5AJU4	A0A9D5AJU4	A0A9D5AJU4_PEA	KIW84_055359	Pectin lyase-like superfamily protein (Fragment)	1	ADTISITDFGGVGDGK	ADTISITDFGGVGDGK	2	ADTISITDFGGVGDGK2	110977	331247	359793	270396	447773	525667	397525	541953	104718	391289	418799	398382	178803		243160	324356		480439	833321	188858	765470	531669	283494	165449	388709	240236		667140	831835	558413	164858	891685		853857	361330	583470		392959
A0A9D4WV34	A0A9D5ARY4;A0A9D4WV34	A0A9D4WV34_PEA	KIW84_054213	26s proteasome regulatory subunit 6B	0	ADTLDPALLR	ADTLDPALLR	2	ADTLDPALLR2	71700.7	132262		89888.4	230661	206777	147244	285312	35954.6	98114.4	48254.2	182100			123890					39429.5			108573	38971.2	74757	52353.4		102894	113746	99788.8	60061				110376			74066.2
A0A9D4WV34	A0A9D5ARY4;A0A9D4WV34	A0A9D4WV34_PEA	KIW84_054213	26s proteasome regulatory subunit 6B	0	ADTLDPALLRPGR	ADTLDPALLRPGR	2	ADTLDPALLRPGR2	139289	312347	284276	194029	396768	415995	309431	456956	84212.2	296031		331653	155661		264699	298073		158162	524545	152894	471588	325421	219511		206423	194749		298376	383506	375571	149181	747320		481333	271410	251643	192768	224101	162147
A0A9D4WV34	A0A9D5ARY4;A0A9D4WV34	A0A9D4WV34_PEA	KIW84_054213	26s proteasome regulatory subunit 6B	0	ADTLDPALLRPGR	ADTLDPALLRPGR	3	ADTLDPALLRPGR3	2919610	5642400	5037130	3467700	7013920	6593760	5422770	8223300	2272790	4393620	2287090	5851720	2131830	444294	4357580	4295290		2474380	6772910	1844680	6088470	4923730	3920630	1838530	3320950	2586220	513436	4110830	5170340	4812520	2574070	7094900	1528700	5153100	4420960	3277460	2932090	3916600	1427780
A0A9D5BP99	A0A9D5BP99	A0A9D5BP99_PEA	KIW84_014755	Pentatricopeptide repeat-containing protein	1	ADTLLSTGLR	ADTLLSTGLR	2	ADTLLSTGLR2					339136	462662		348185				257243			991348								279111
A0A9D4XZU2	A0A9D4XZU2	A0A9D4XZU2_PEA	KIW84_033899	Alpha-galactosidase	1	ADTNEVYAELAR	ADTNEVYAELAR	2	ADTNEVYAELAR2	187046	346947	568468	246553	570869	625907	570678	591315	432616	563346	1452410	423183	277543	319244	718438	552878	329855	1402000	901018	398994	987267	851031	701557	142473	1124490	791491	385290	508919	1169030	579977	458325	930386	706044	602399	922808	486162	1216610	837566	643153
A0A9D5ABG8	A0A9D5ABG8;A0A9D5AGX4	A0A9D5ABG8_PEA	KIW84_052056	DNA/RNA-binding protein Alba-like domain-containing protein	0	ADTPINENEIR	ADTPINENEIR	2	ADTPINENEIR2	2097210	4465720	3336050	2936600	5054140	5784840	3516820	5811650	664609	2344200	1234680	4269130	1782930	1026750	4373510	2617140	793022	1180670	2459140	1761890	2240490	1589110	2809960	1167070	1089170	1327270	1057660	2497760	2567180	2912160	572678	2492230	1580350	3177630	4010920	2281330	1427730	1354680	1976370
A0A9D4YA34	A0A9D4YA34	A0A9D4YA34_PEA	KIW84_022219	Thylakoid lumenal 29 kDa protein	1	ADTQEPDPEGR	ADTQEPDPEGR	2	ADTQEPDPEGR2	2327330	3430630	2582910	3172970	2458440	7146100	3033330	2913400	4368600	5346510	18320100	1916830	4256550	3630410	3355490	8078850	3719060	13721500	7752310	7575040	9469290	8426430	3372130	3013950	7596290	7638210	4299000	6045600	6693830	8929620	5962850	24773400	12199500	10225000	5300770	12426500	14350200	8313250	11745600
A0A9D4YA34	A0A9D4YA34	A0A9D4YA34_PEA	KIW84_022219	Thylakoid lumenal 29 kDa protein	1	ADTQEPDPEGR	ADTQEPDPEGR	3	ADTQEPDPEGR3	122389	206060	243764	198563	186412	384659	216291		231290	396709	721453		258267	128468		452146	171257	541162	396905	194845	508875		213148		295078		235277	425251	575193	401986	173893	650308	600742	538616		482498	739916	271467	403834
A0A9D5ABR3	A0A9D5ABR3	A0A9D5ABR3_PEA	KIW84_066553	Selenoprotein O	1	ADTSILDEDLLVPLK	ADTSILDEDLLVPLK	2	ADTSILDEDLLVPLK2	49853.4	468210	563814	204406	624944	1243380	600773	843767	87380.9	488386	355471	525648	296441	119453	346331	1002720	128279	300241	862212	642082	804590	438947	571755	285543	430036	432062	260570	704067	457801	1210530	363474	871957	628875	1406440	557612	1205140	393785	646968	1036560
A0A9D5ABR3	A0A9D5ABR3	A0A9D5ABR3_PEA	KIW84_066553	Selenoprotein O	1	ADTSILDEDLLVPLK	ADTSILDEDLLVPLK	3	ADTSILDEDLLVPLK3		20837			16497.5	38378.9		43219.3		22097.4		19022.3				32087.2				26603.8					10626.5	13692.1				39533.6		13522.4			11886.9
A0A9D5ANP0	A0A9D5ANP0	A0A9D5ANP0_PEA	KIW84_057316	Uncharacterized protein	1	ADTSLDPK	ADTSLDPK	2	ADTSLDPK2	988000	1232220	1552720	1185700	1152000	1753790	1563200	1430070	327595	2024260	692303	913068	1099950	408849	1573280	2182300	444042	1098840		1030070	1384270	706339	1080880	800465	622537	853656	490692				540551			2464610		812986	681736	591499
A0A9D4WM19	A0A9D5AE82;A0A9D4WM19;A0A9D5AGI9	A0A9D4WM19_PEA	KIW84_051821	Ribonuclease	0	ADTSWYR	ADTSWYR	2	ADTSWYR2	803135	1330960	736345	765908	740181	982473	660129	962775	221419	765926	325881	358358	441554	210401	874361	909159	266928	475750	1778370	546258	1376290	957354	460893	387306	341581	175131		1099310	997872	1266590	526482	2009300	743706	1365830	562544	1016400	492345	763152	1199780
A0A9D5BS32	A0A9D5BS32	A0A9D5BS32_PEA	KIW84_015934	methionine S-methyltransferase	1	ADTVTVPTDASAGFK	ADTVTVPTDASAGFK	2	ADTVTVPTDASAGFK2	1240690	1908140	1225610	1646440	1677410	1647350	1202690	1965590	436671	2254860	379038	1696200	1246910	296097	1390810	2036770		472867	2217150	650430	1423300	856812	799844	830046	964753	1167780	455229	2239410	1540730	2256250	619867	1975310	586040	2470730	1293090	1769440	567557	976147	675002
A0A9D5A2H6	A0A9D5A2H6	A0A9D5A2H6_PEA	KIW84_076528	NAD(P)-binding domain-containing protein	1	ADVAEVCVQALNYEETK	ADVAEVC(UniMod:4)VQALNYEETK	2	ADVAEVC(UniMod:4)VQALNYEETK2		54274.6	91175.7			208608	125206	97235.7									213601	322752	155009	226364			70614.3				72593.7			168530		273470	734044	234646			265204		603392
A0A9D5A2H6	A0A9D5A2H6	A0A9D5A2H6_PEA	KIW84_076528	NAD(P)-binding domain-containing protein	1	ADVAEVCVQALNYEETKFK	ADVAEVC(UniMod:4)VQALNYEETKFK	3	ADVAEVC(UniMod:4)VQALNYEETKFK3																																	1822340						1827550
A0A9D4XFG3	A0A9D4XFG3	A0A9D4XFG3_PEA	KIW84_043541	GTPase-activating protein 8	1	ADVDAQATLSK	ADVDAQATLSK	2	ADVDAQATLSK2	97244.6	236406	158538	219701	401111	264066	113608	437729	112641			506987	105785		301400				398842		382711	284351	175733	68313.6	247453	159393			402851	184677	155528	295777			144665			171161
A0A9D4X279	A0A9D4X279;A0A9D4X5C8	A0A9D4X279_PEA	KIW84_056705	Nucleolar GTP-binding protein 1	0	ADVDVQPYAFTTK	ADVDVQPYAFTTK	2	ADVDVQPYAFTTK2	389151	803505	442960	475649	1122840	576958	472989	1399560		153390		1105730	115286		698769	239963			338291				539005	86837.7	82271.5			253532	322255	228438					723070
A0A9D4YBM3	A0A9D4YBM3	A0A9D4YBM3_PEA	KIW84_022918	Protein chup1	1	ADVETQGDFVTSLATEVR	ADVETQGDFVTSLATEVR	2	ADVETQGDFVTSLATEVR2											247033							173307			320267	104012								129934				252583		201934	235844		164148
A0A9D4ZZX9	A0A9D4ZZX9	A0A9D4ZZX9_PEA	KIW84_076802	Patellin-6	1	ADVILLK	ADVILLK	2	ADVILLK2	62310.3	171427	170253	122354	171744	193307	152102	200795		52499.8		146918			172374	39638.7			21947.7		15572		106040			21938.6		39397.9	23883.4	36588.7				14905.2	157977	29763.8		20904.5
A0A9D4WSZ6	A0A9D4WSZ6	A0A9D4WSZ6_PEA	KIW84_053522	NADH dehydrogenase [ubiquinone] iron-sulfur protein 1, mitochondrial	1	ADVILPAAAFSEK	ADVILPAAAFSEK	2	ADVILPAAAFSEK2	3766380	7205010	3448650	6366040	7317030	6939700	3709110	6661030	2791050	8013790	1959460	6420030	4267710	1457400	5305910	6030000	843507	2355460	9255280	3382440	6977970	3530020	4697360	2998870	5035820	5014290	1525310	7922140	7273160	5486380	3227040	8965980	3965070	6445440	5923280	5168990	3540020	5653570	3572490
A0A9D4WSZ6	A0A9D4WSZ6	A0A9D4WSZ6_PEA	KIW84_053522	NADH dehydrogenase [ubiquinone] iron-sulfur protein 1, mitochondrial	1	ADVILPAAAFSEK	ADVILPAAAFSEK	3	ADVILPAAAFSEK3						77377.3		54275.2		75725.3		35118.9			71765.4	24380.8												67632.7										38501.5
A0A9D4XJI1	A0A9D4XJI1	A0A9D4XJI1_PEA	KIW84_044851	DNA-directed RNA polymerase	1	ADVIQEDSSK	ADVIQEDSSK	2	ADVIQEDSSK2		126805			194751			211333				153541			145924																				103662
A0A9D4ZX05	A0A9D4WPW7;A0A9D4ZX05	A0A9D4ZX05_PEA	KIW84_073655	Protein kinase domain-containing protein	0	ADVIVVDAK	ADVIVVDAK	2	ADVIVVDAK2		235898		184520	177000			289524				235925			226575						444045		165939							251900								187096
A0A9D4X3S3	A0A9D4X3S3	A0A9D4X3S3_PEA	KIW84_058004	Pentatricopeptide repeat-containing protein (Fragment)	1	ADVLDVLAELQR	ADVLDVLAELQR	2	ADVLDVLAELQR2								104440											143300				60574.9
A0A9D5AHW8	A0A9D5AHW8	A0A9D5AHW8_PEA	KIW84_054216	DNA primase	1	ADVNGEWSGTSLGNSVR	ADVNGEWSGTSLGNSVR	2	ADVNGEWSGTSLGNSVR2		40927.4	43010.2		67384.3	37377.2	45610.3	55565.4				37934.4			15298.1								29272.8
D5MAL6	D5MAL6;A0A9D4Y4A1;A0A9D5AJA4	D5MAL6_PEA	psbB	Photosystem II CP47 reaction center protein	0	ADVPFRR	ADVPFRR	2	ADVPFRR2	233254	303065		458696		325974		335579	374863	715159	870983	275529	709486		319304	814008		491834	1505360		1111920	534663	165933	442300	795903	1676370		1312930	1090110	896016	663835	1012810		1126900	587385	1777550	1006000	996302
A0A9D4XY17	A0A9D4XY17;A0A9D4XSM7	A0A9D4XY17_PEA	KIW84_032248	Short-chain type dehydrogenase/reductase	0	ADVSDPDGVK	ADVSDPDGVK	2	ADVSDPDGVK2	668353	814980	979715	941079	1107180	1061770	925218	1263670	324506	932471	454549	1144290	836472	869797	1209430	940538	965231	429870	1001570	558912	1059680	831318	798203	551696	741463	829000	784905	802102	989243	1013620	384097	1552640	973704	1107950	1110830	959212	573939	555092	1064590
A0A9D5AZ25	A0A9D5AZ25	A0A9D5AZ25_PEA	KIW84_030259	TOG domain-containing protein	1	ADVSLSVR	ADVSLSVR	2	ADVSLSVR2	366874	674545	528831	457415	560337	838368	476166	519406	152555	559758		537008	388410		679228	439473			438420		321120		564271	254712	209141	339411		526924	464676		175524			551075	679774	423284		324220
A0A9D4YKP0	A0A9D4YKP0	A0A9D4YKP0_PEA	KIW84_024125	ATP-dependent Clp protease proteolytic subunit	1	ADVSTIAMGIAASTASIILGGGTK	ADVSTIAMGIAASTASIILGGGTK	3	ADVSTIAMGIAASTASIILGGGTK3											232433							259832	192422		172477	57480.7								62445.8		214259	258400	101565		144453	244558		316078
A0A9D4VMY3	A0A9D4VMY3	A0A9D4VMY3_PEA	KIW84_072246	Serine/threonine protein kinase Ran1	1	ADVVFNR	ADVVFNR	2	ADVVFNR2										439608			107155			618280			340893		262939	120155			95336.4			469163	191581		73259.6	267214		468905		148067		115918
A0A9D5AXF5	A0A9D5AXF5	A0A9D5AXF5_PEA	KIW84_045635	pectinesterase	1	ADVVVAADGSGNFK	ADVVVAADGSGNFK	2	ADVVVAADGSGNFK2	1053410	1720640	4205000	1474690	1555890	6954890	3403310	1684000	1559840	3192670	2054880	1230350	1375150	3058830	2073360	3451370	4523690	1708650	2087080	4229050	1821040	900699	2542790	952792	3164850	3020500	6949030	3806370	3809300	2425970	1896220	2947770	6009820	2360100	3311110	2077690	3956770	2270740	3789190
A0A9D5AXF5	A0A9D5AXF5	A0A9D5AXF5_PEA	KIW84_045635	pectinesterase	1	ADVVVAADGSGNFK	ADVVVAADGSGNFK	3	ADVVVAADGSGNFK3		416791	330991	336915	352411	435730	287853	329790	126672		265004	342329			375993	294317				226483	405810	301060		136307	235009	201038	277626			305771	126096	562374			412331	253299		235669	548144
A0A9D4VZR7	A0A9D4VZR7	A0A9D4VZR7_PEA	KIW84_077015	AB hydrolase-1 domain-containing protein	1	ADVYRLPYLASSGPGFALLEAAR	ADVYRLPYLASSGPGFALLEAAR	3	ADVYRLPYLASSGPGFALLEAAR3											108956					170668					293124							188205	267871	318738				419428		501639	281538
A0A9D5BI63	A0A9D5BI63	A0A9D5BI63_PEA	KIW84_012608	Glycosyltransferase	1	ADWILANSIYELEK	ADWILANSIYELEK	2	ADWILANSIYELEK2		58474.8	55030.6		56607.6	171005	36179.3	113514			53724.4	35485.5			10875.9	152647	28292.7	127630	409079	77302.4	661574	242220	66337.2		54401.4			158643	178228	373699	68449.4	1092350	504341	520511		322539	444615	271743	711125
A0A9D4WP68	A0A9D4WP68	A0A9D4WP68_PEA	KIW84_052612	Protein disulfide-isomerase	1	ADYDIAHTLDAK	ADYDIAHTLDAK	2	ADYDIAHTLDAK2	1034840	1594350	1310700	1398140	1374210	1435750	1124800	1576930	457123	1330690	1560480	985105	686342	965444	1181130	1189550	1291990	1601170	1626500	705820	1757950	1880280	752189	492135	1198150	909503	1023060	1464340	1707030	1317820	550475	5009910	1613180	1486690	1651330	1220940	938228	891841	1767270
A0A9D4WP68	A0A9D4WP68	A0A9D4WP68_PEA	KIW84_052612	Protein disulfide-isomerase	1	ADYDIAHTLDAK	ADYDIAHTLDAK	3	ADYDIAHTLDAK3	2752490	4064670	3670920	3961470	4544070	4220110	3379860	5052650	1414090	3262520	4538400	3675350	1964840	2973780	3877790	3430700	3818830	4624830	3396270	2049780	3996950	4843140	2884180	1387600	3204700	2430290	3276970	3333800	4403000	3495560	1524480	9552740	4759330	3596490	4345930	2399220	2323480	2609680	5353510
A0A9D4XRM0	A0A9D5A1T0;A0A9D4XRM0;Q41023	A0A9D4XRM0_PEA	KIW84_031801	Ras- protein RABE1a	0	ADYDYLIK	ADYDYLIK	2	ADYDYLIK2	694168	1318910	1081480	1051170	1430870	1504320	1050060	1477940	567226	1774450	631819	1259620	838057	218498	1080920	1705310	151328	626452	2251210	559165	1772260	1270610	756287	598514	1085580	1196620	293510	1347350	1891080	1625760	962525	1609400	743090	1808320	1117220	1319570	999347	1516270	843997
A0A9D5BFS4	A0A9D5BFS4	A0A9D5BFS4_PEA	KIW84_011729	Alpha-1,4 glucan phosphorylase	1	ADYFLVAK	ADYFLVAK	2	ADYFLVAK2	1320060	1745170	1725520	1559330	1933580	1757000	1772520	2378530	810029	2427460	928083	2002850	1747870	1797170	1531830	2442040	1966700	897981	2057320	1376420	2118760	1827750	1066550	1027450	1923260	1572190	2375810	2497640	2320120	2443100	935300	3663320	3298690	2845380	1646180	1928550	1200320	1765000	2965710
A0A9D4VRB4	A0A9D4VRB4	A0A9D4VRB4_PEA	KIW84_073457	Alpha-1,4 glucan phosphorylase	1	ADYFLVGK	ADYFLVGK	2	ADYFLVGK2	89991.3	196555	218691	155887	210599	450738	255265	243877	32609.5	128500	125342	153519	159682	236592	193346	196655	306982	123582	215904	246454	147829	137205	201890	94336.4	84979.9		231926	150285	131761	246746	36960.7	431862	506082	312420	234442	165859	172992	81497.3	746833
A0A9D4XZN6	A0A9D4XZN6	A0A9D4XZN6_PEA	KIW84_033848	Serine/threonine-protein kinase pbl8	1	ADYILGEGGFGTVYK	ADYILGEGGFGTVYK	2	ADYILGEGGFGTVYK2	31804.8	220152	128537	106990	205814	444378	173411	213544	27228.7	167549		218389	74415.2		85971.3	236955							158076		189835			339659	303551	360581	60989.1			436791	211959			272936
A0A9D4Y522	A0A9D4Y522	A0A9D4Y522_PEA	KIW84_020321	dihydrolipoyllysine-residue succinyltransferase	1	ADYKDAFVER	ADYKDAFVER	2	ADYKDAFVER2	226600	275073	160781	316322			162930	273834	113223	500656	221242	185019	248521		240871	476826	97374.5	82997.9	339932	176787	355323	246556	168054	81892.9	257730	453144	133301	625767	674686	490177		322853	169314	641270	308924	349423		250957
A0A9D4Y522	A0A9D4Y522	A0A9D4Y522_PEA	KIW84_020321	dihydrolipoyllysine-residue succinyltransferase	1	ADYKDAFVER	ADYKDAFVER	3	ADYKDAFVER3	277656	309472	243857	356793	319543	302455	272533	370332	110523	534755	337684	330749	259053	153028	397424	597141	185941	189144	242909	222004	327619	301393	211344	159174	239924	436845	248661	527851	529557	484382	120810	281263	135393	532220	528100	485435	136235	203999	222126
A0A9D4YDR9	A0A9D4YDR9	A0A9D4YDR9_PEA	KIW84_022188	phosphoribosylaminoimidazolesuccinocarboxamide synthase	1	ADYLEVSEK	ADYLEVSEK	2	ADYLEVSEK2	289412	560786	664007	502785	823633	879484	629541	1122060	179871	623980	564328	928354	414221	398157	938124	631286	479894	491171	843315	294924	626267	522418	605772	244338	471451	608292	584223	877558	583923	819791	216770	749456	684833	858393	971733	669321	475010	396620	505315
A0A9D5A072	A0A9D5A072	A0A9D5A072_PEA	KIW84_077038	Phospholipase D	1	ADYLPPILTT	ADYLPPILTT	2	ADYLPPILTT2	404546	638344	366956	698290	416667	343397	306247	526074	151718	466995	266019	409627	373985	236720	193038	399074	264668	233446	545408		391651	275747	239328	297221	275112	234967	271102	401394	169243	318406	236703	733079	164509	206651	195851	139907		131481	291188
A0A9D4YHM4	A0A9D4YHM4	A0A9D4YHM4_PEA	KIW84_024892	RRM domain-containing protein	1	ADYQEQLGRPSR	ADYQEQLGRPSR	3	ADYQEQLGRPSR3	112775	235100	314732	183663	506035	581532	412511	659457	315853	170670		537846	77895		556361	153263			199150	97448.5	203609	249113	291482	46637	207163	216938		264373	285726	281149				304378	465673	200585	119631	77814.6
A0A9D4ZV06	A0A9D4ZV06	A0A9D4ZV06_PEA	KIW84_070830	Transferring glycosyl group transferase	1	ADYTAYAFNTRPVSR	ADYTAYAFNTRPVSR	3	ADYTAYAFNTRPVSR3	276176	400614	136769	272760	362029	106950	72162.1	413976		298283		301960			135250	198813						64019	167480					236629	152637	178447				295945	229620	133551
A0A9D4XJZ6	A0A9D4XJZ6	A0A9D4XJZ6_PEA	KIW84_045319	Transferring glycosyl group transferase (Fragment)	1	ADYTAYPFNTRPVSR	ADYTAYPFNTRPVSR	3	ADYTAYPFNTRPVSR3	82233.4	164539		175235	141353	212019		154693		239736					103581	218548					116450			94897				244707	193718	263061				242935		177306		64661
A0A9D4W1I7	A0A9D4W1I7	A0A9D4W1I7_PEA	KIW84_077087	ADP,ATP carrier protein	1	AEAAAASDGQQPVFGEAEVEK	AEAAAASDGQQPVFGEAEVEK	3	AEAAAASDGQQPVFGEAEVEK3	70092.8	139558	121230	182781	221494	324996	111202	251564	37966.7		183491	172227	99528.7		186604					84572.9			133605	83734.9	87551.4			197085	238944	228014	29410	334770		349070	251068			73473.8
A0A9D4WTP7	A0A9D4WTP7;A0A9D4WTX1	A0A9D4WTP7_PEA	KIW84_053807	S1 motif domain-containing protein	0	AEAAGNEDCPVK	AEAAGNEDC(UniMod:4)PVK	2	AEAAGNEDC(UniMod:4)PVK2	37193.4	137284	144183	77089.4	155468	118307	123813	158596				105321			77104.3	65642.1				22160.4			52453.3					104189		50855				154608	62671.6
A0A9D4XBK3	A0A9D4XBK3	A0A9D4XBK3_PEA	KIW84_040908	Two-component response regulator	1	AEAALSLLR	AEAALSLLR	2	AEAALSLLR2	98558.4	180285	68171.1	132159	162138	98500.6	64421.1	232581	40460.5	107212		216609			128333	131398		71511.7	157684		109529	124594	94720.5	48013.8	73475.5			87753.4	138748	132537	43279.1	220380	67841.7	152792		144270	72334.5	83462.6	73591.1
A0A9D5H0E8	A0A9D5H0E8	A0A9D5H0E8_PEA	KIW84_015058	Anaphase-promoting complex subunit 7	1	AEAAVSAFR	AEAAVSAFR	2	AEAAVSAFR2	115811	171390		135933	162014		144588	234897				200091			171900								116889								134236			272501
A0A9D5B370	A0A9D5B370	A0A9D5B370_PEA	KIW84_033490	AB hydrolase-1 domain-containing protein (Fragment)	1	AEADDNFDAIK	AEADDNFDAIK	2	AEADDNFDAIK2	165381	180178	212347	213359	278912	312630	237055	287658	110198	347323	529942	295880	164984	350445	288440	324248	442695	518760	406785	183755	297597	251760	199457	122130	251541	214745	406032	282539	348493	401372	138459	963203	722814	498309	373511	325303	373640	288445	676922
A0A9D4X193	A0A9D4VN25;A0A9D4VPF1;A0A9D4X193	A0A9D4X193_PEA	KIW84_057505	AB hydrolase-1 domain-containing protein	0	AEADFGR	AEADFGR	2	AEADFGR2					2324990			2823460	1441260		2017130	1978520			2159880			1893640	3577000	524659	3805960	3798970	1930210		2126440	1316860			2723000		1714530	1121880		898883	2094270		2409410	1992960	550676
A0A9D4VPF1	A0A9D4VN25;A0A9D4VPF1	A0A9D4VPF1_PEA	KIW84_072910	AB hydrolase-1 domain-containing protein	0	AEADFGRFDAK	AEADFGRFDAK	3	AEADFGRFDAK3					104018			71043.5			23542.7	65265.2			113019				42897.7		85882.2	69068.8	42284.2		53534.9	160341			118264		16326.9				164289			49097.9
A0A9D4X193	A0A9D4X193	A0A9D4X193_PEA	KIW84_057505	AB hydrolase-1 domain-containing protein	1	AEADFGRFDVK	AEADFGRFDVK	3	AEADFGRFDVK3				42627.3	25793.8					37771.7	45930.4	51946.3			80279.3	68226.6				25027.5	54099.2		32219.7			85063			59988.4	64891.7	15434.7				100525	64810.1		25777.1
A0A9D4VTM4	A0A9D4VTM4;A0A9D4WPK0	A0A9D4VTM4_PEA	KIW84_075411	NEDD8-activating enzyme E1 regulatory subunit	0	AEADILAIER	AEADILAIER	2	AEADILAIER2	919375	1557640	1446950	1353480	2054210	1907100	1357910	2340190	664377	1534240	705122	1767480	1129800	385396	1667080	1594800	258713	540306	1962140	745787	1631680	1149800	1166510	639494	1289490	1338200	468220	1621980	2026770	1799790	923023	1839280	829738	1994180	1642450	1541320	857111	1438030	865353
A0A9D4ZZL0	A0A9D4ZZL0	A0A9D4ZZL0_PEA	KIW84_073848	methionine--tRNA ligase	1	AEAEAAENVAAQLK	AEAEAAENVAAQLK	2	AEAEAAENVAAQLK2	170350	364388	358154	206660	411822	470420	321656	560344	42809.5	244476		339314	131386	22007	306463	165533		52396.8	208389		130177	105357	277297	114351	110452			216933	202051	167482	81340.3	265492	84310.7		408691	53578	60087.7	154257	79748
A0A9D4ZZL0	A0A9D4ZZL0	A0A9D4ZZL0_PEA	KIW84_073848	methionine--tRNA ligase	1	AEAEAAENVAAQLKK	AEAEAAENVAAQLKK	3	AEAEAAENVAAQLKK3	432059	787242	719114	597076	998589	1145300	806782	1132200	163336	574506		909384	438392		940095	748537			665758	325280		399640	668344	355640	381841			677930	688795	724240		734817		944539	838412	613957		332596
A0A9D4X6I0	A0A9D4X6I0	A0A9D4X6I0_PEA	KIW84_040834	methionine--tRNA ligase	1	AEAEAENVAEQLK	AEAEAENVAEQLK	2	AEAEAENVAEQLK2	106693	230149	228979	161021	302526	264568	244054	377522	38878.2	156762	59622.4	315510	63503.3		262359	152346		69006.5	228303	80489.5	194228	84263.6	187367	54429.8	121814	134362		164976	214885	203453	59531.2	233049	82640.9	331300	282120	131124	82833.8	110643	101261
A0A9D4X6I0	A0A9D4X6I0	A0A9D4X6I0_PEA	KIW84_040834	methionine--tRNA ligase	1	AEAEAENVAEQLKK	AEAEAENVAEQLKK	2	AEAEAENVAEQLKK2					36741	25382		45501		13209.8		34799.6			24901.9															26888.6					34759.2
A0A9D4X6I0	A0A9D4X6I0	A0A9D4X6I0_PEA	KIW84_040834	methionine--tRNA ligase	1	AEAEAENVAEQLKK	AEAEAENVAEQLKK	3	AEAEAENVAEQLKK3	475550	881126	712802	652413	1042830	930978	715456	1276390	189819	670825		1131520	422699		981602	647084			634626	379813	486733	385942	672567	312866	446200			681313	695529	739310	291529	719644	469623	1081840	1027400	565571	425339	388337	504242
A0A9D4ZZZ5	A0A9D4ZZZ5	A0A9D4ZZZ5_PEA	KIW84_074473	MAR-binding filament-like protein 1-1	1	AEAELQSTSHELTATLENR	AEAELQSTSHELTATLENR	3	AEAELQSTSHELTATLENR3																						145791										282068
A0A9D4ZSK3	A0A9D4ZSK3	A0A9D4ZSK3_PEA	KIW84_070947	MBD domain-containing protein	1	AEAENISDDR	AEAENISDDR	2	AEAENISDDR2	51140.9	187225	81380.6	155014	200054	132470		272555	68715.2		42289.5	184958	87010	76145.8	136438			137899	198961	76869.9	176979	150576	171047	70004.6	62553.7				161870	107130	45253.1	266098	110500	250654	151693	61855.4		63313.2
A0A9D4ZUA9	A0A9D4ZUA9	A0A9D4ZUA9_PEA	KIW84_071888	Actin-related protein 2/3 complex subunit 4	1	AEAFQVLR	AEAFQVLR	2	AEAFQVLR2	448231	588465	441748	448865	558943	551447	472711	777131	130906	544542	102210	457810	199587		471182	428699			372427	151458	278365	209913	250682	126717	249415	231090		429007	405577	405642	164474			418606	487057	438861	212568	265669
A0A9D5BJR6	A0A9D5BJR6	A0A9D5BJR6_PEA	KIW84_013139	Iron-binding zinc finger CDGSH type domain-containing protein	1	AEAGGVSSINPDVR	AEAGGVSSINPDVR	2	AEAGGVSSINPDVR2	1467760	2447750	3417270	2626220	3403640	5201460	3143890	4137850	2375050	3162040	7976040	2849820	4039040	3158860	4269970	4299770	3155350	6343190	9097850	3571530	9058910	6299140	3875450	2251690	6448760	4602300	4493700	4516920	6511190	8098590	2723660	17110100	9688190	8576680	5467380	6711040	6963690	4304010	8617200
A0A9D4VMI6	A0A9D4VMI6	A0A9D4VMI6_PEA	KIW84_073022	GB1/RHD3-type G domain-containing protein (Fragment)	1	AEAGTALEEK	AEAGTALEEK	2	AEAGTALEEK2	351386	655178	451984	517335	850197	711721	508798	996827	242689	488703	244151	727949	240264		704378	459345			587450	229141	468261	329698	437151	155836	387957	500794		454882	467566	524745	346656	470018	339510	398664	653224	492692		427460	364287
A0A9D4WSE1	A0A9D4Y5Y5;A0A9D4WSE1	A0A9D4WSE1_PEA	KIW84_053216	ubiquitinyl hydrolase 1	0	AEAHLYTIIK	AEAHLYTIIK	3	AEAHLYTIIK3	356554	772203	2384240	469552	1200050	1474610	1857290	1584870	87811.4	200255		1117780	194504	717086	1686150	195803			377043	300057	437669	284354	1380000	160509	136255	157250	472952	252263	210632	304035	90993.4	616042	595396	219510	1289130	127577	393800	152039	799546
A0A9D4YLX4	A0A9D4YLX4	A0A9D4YLX4_PEA	KIW84_010361	Nucleoprotein TPR/MLP1 domain-containing protein	1	AEAIEDERVEHEK	AEAIEDERVEHEK	3	AEAIEDERVEHEK3		109623			123077		131257	145293				124802
A0A9D4XV13	A0A9D4XV13	A0A9D4XV13_PEA	KIW84_032499	Villin-2	1	AEALAALNNAFNSSPETAPSTDR	AEALAALNNAFNSSPETAPSTDR	3	AEALAALNNAFNSSPETAPSTDR3	157075	1251510	733274	686850	1388700	1680570		1402190	1027040	1338130		1069440	644258		694564				2025740		3229260		664692	536730	1529710	1345680				1972930					798911
A0A9D4XV13	A0A9D4XV13	A0A9D4XV13_PEA	KIW84_032499	Villin-2	1	AEALAALNSAFSSSSGTK	AEALAALNSAFSSSSGTK	2	AEALAALNSAFSSSSGTK2	283898	760146	369952	437833	1015950	633440	486946	1048790	529732	1054900	310062	766264	317816		444777	744885		326874	1257050	204253	1247190	987593	381569	281441	1136140	867838		789580	1467760	1048080	655879	1221850	363928	1226430	528278	706356	428391	987566	168016
A0A9D4XV13	A0A9D4XV13	A0A9D4XV13_PEA	KIW84_032499	Villin-2	1	AEALAALNSAFSSSSGTK	AEALAALNSAFSSSSGTK	3	AEALAALNSAFSSSSGTK3	260439			351911					173733	318566														281791							135047
A0A9D4Y3P6	A0A9D4Y4R1;A0A9D4Y348;A0A9D4Y3P6	A0A9D4Y3P6_PEA	KIW84_035808	Metalloenzyme domain-containing protein	0	AEALDESHEAR	AEALDESHEAR	2	AEALDESHEAR2	26747.6	59359.5	58535.8	36350.1	76129.2	59104.3	61080.2	86908.1	11529.7	59861.5		82662.6	20804.5	37179.8	42650.6	54444.9			47564.8	65247.3	49388.4	48169.1	46700.9		32136.5	27803.4	59938.5	44405.9	28953.6	54038.2		131094	90270	83371.7	53051.5	43589.9	18588	45054.5	65487.4
A0A9D4Y3P6	A0A9D4Y4R1;A0A9D4Y348;A0A9D4Y3P6	A0A9D4Y3P6_PEA	KIW84_035808	Metalloenzyme domain-containing protein	0	AEALDESHEAR	AEALDESHEAR	3	AEALDESHEAR3	149550	251122	340228	166883	328968	256393	322920	462753	73119.2	220282	120671	340853	150897	259255	330354	273768	293472	94441.2	244026	248373	226402	219190	226011	115612	158343	133803	314549	208222	223655	224633	128253	351254	271837	279024	273405	194555	110536	155909	316399
A0A9D4WZ27	A0A9D4WZ27	A0A9D4WZ27_PEA	KIW84_056715	Holliday junction resolvase moc1	1	AEALLIAAYGK	AEALLIAAYGK	2	AEALLIAAYGK2		215551	224895		269742	414772	260194	249850				265158			249513								257371												283069
A0A9D4WZ27	A0A9D4WZ27	A0A9D4WZ27_PEA	KIW84_056715	Holliday junction resolvase moc1	1	AEALLIAAYGKDQNK	AEALLIAAYGKDQNK	3	AEALLIAAYGKDQNK3	270947	390550	301199	416958	295864	581614	289359	353215		534277		230570	571257		379249					495818	1140370		235640							687444					411627	730668	1218710
A0A9D4VMI6	A0A9D4VMI6	A0A9D4VMI6_PEA	KIW84_073022	GB1/RHD3-type G domain-containing protein (Fragment)	1	AEALSLQLQSAQAK	AEALSLQLQSAQAK	2	AEALSLQLQSAQAK2	248076	483490	354784	395264	592562	500164	390302	655639	186715	345704	402844	608887	192664	57425.5	456397	340588		356325	630577		521937	399921	337039	146515	348614	365203		406266	527488	365597	267707	573686	245463	520825	458837	368598	368249	398253	330131
A0A9D4X5K6	A0A9D4X5K6	A0A9D4X5K6_PEA	KIW84_058288	Nuclear pore protein	1	AEAPSQSIAATR	AEAPSQSIAATR	2	AEAPSQSIAATR2	236634	532391	275268	390283	635685	386299	251547	703986	75729.3	241770	214749	630530	87427		418348	222165		191210	245782	67797	185823	163063	199987	80857.7	171676	159976		225233	286805	175897	118322	312292	48250.5	219845	312962	113180	110026	205740	97127.6
A0A9D4XES0	A0A9D4XES0	A0A9D4XES0_PEA	KIW84_042089	STI1 domain-containing protein	1	AEAQAAYEK	AEAQAAYEK	2	AEAQAAYEK2	199992	490906	577379	459037	400356	528407	470864	1105780	224702	369690	660751	892169	193058	168962	891821	667576	185105	1299290	871335	520351	1164640	1333730	832304	394594	853566	730363	315111	899036	1403050	1045050	482202	1884130		1017860	1194230	528184	818723	1072550
A0A9D4W9Q9	A0A9D4W9Q9	A0A9D4W9Q9_PEA	KIW84_064244	Flap endonuclease 1	1	AEAQEGLSEAIEADNKEDIEK	AEAQEGLSEAIEADNKEDIEK	3	AEAQEGLSEAIEADNKEDIEK3	80561.3	253669	229384	170788	314980	235610	212623	397063		59145.3		242171			229577								174536							121666					212834	121412
A0A9D4VQ61	A0A9D4VQ61	A0A9D4VQ61_PEA	KIW84_073916	HECT-type E3 ubiquitin transferase	1	AEASSAAPSSSSSSPK	AEASSAAPSSSSSSPK	2	AEASSAAPSSSSSSPK2		27222.4	32009.7		51211.1		32322.1					38794.3			18662.7																				39456.6
A0A9D4W506	A0A9D4W506;A0A9D4XUY5	A0A9D4W506_PEA	KIW84_062138	Pyruvate kinase	0	AEATDVANAVLDGSDAILLGAETLR	AEATDVANAVLDGSDAILLGAETLR	3	AEATDVANAVLDGSDAILLGAETLR3								28142.7											585390		790786	97605.7									8931.46	642561	134113	167862			425811		149292
A0A9D4W506	A0A9D4W506;A0A9D4XUY5	A0A9D4W506_PEA	KIW84_062138	Pyruvate kinase	0	AEATDVANAVLDGSDAILLGAETLR	AEATDVANAVLDGSDAILLGAETLR	4	AEATDVANAVLDGSDAILLGAETLR4																			61172.8
A0A9D5ARR1	A0A9D5ARR1	A0A9D5ARR1_PEA	KIW84_045442	Rhodanese-like domain-containing protein 4	1	AEATPPDVISETK	AEATPPDVISETK	2	AEATPPDVISETK2	489628	1264560	671238	937645	1442940		949956	1600920	1464810	1231730	6955330	768439	1108330	630037	837598	2018710	545345	8396890	5340790	1664780	5363600	5106080	1018190	803728	2345550	1421180	522780	1912840	2822020	1744730	2024770	9669430	3583210	2741320	1087760	1548550	5414730	2556970	4037400
A0A9D4ZZZ5	A0A9D4ZZZ5	A0A9D4ZZZ5_PEA	KIW84_074473	MAR-binding filament-like protein 1-1	1	AEATSEDLKEEK	AEATSEDLKEEK	2	AEATSEDLKEEK2																						31955.9										59894.3							34853.9
A0A9D4ZZZ5	A0A9D4ZZZ5	A0A9D4ZZZ5_PEA	KIW84_074473	MAR-binding filament-like protein 1-1	1	AEATSEDLKEEK	AEATSEDLKEEK	3	AEATSEDLKEEK3		187740		184894	201092	260921	198480	329152	26918.5	153819	308736	186503	172025	95878.5	206359	154752	159900	390944	421007	142977	277579	299172	177904	79459.3	85728.4		105257	144864	184745	140173	39438.8	465184	147789	163183	160232	122168	125343	109390	270652
A0A9D4XEF7	A0A9D4XEF7	A0A9D4XEF7_PEA	KIW84_043069	Alpha-mannosidase	1	AEAVVSSSLAYLASK	AEAVVSSSLAYLASK	2	AEAVVSSSLAYLASK2					1755340			1992880	509231		6632480	1246150			2193170			6502080	2254360		2528550	1906750	2186100	30233.6	1734000	898544			1859220		630378				2578110		3818820	1020460
A0A9D4XEF7	A0A9D4XEF7	A0A9D4XEF7_PEA	KIW84_043069	Alpha-mannosidase	1	AEAVVSSSLAYLASK	AEAVVSSSLAYLASK	3	AEAVVSSSLAYLASK3					260142			280339	118655		615099	233723			322200			735090	360279		377376	265213	313675		230675	229002			304573		131837				225753		379861	166620
A0A9D5BPH4	A0A9D5BPH4	A0A9D5BPH4_PEA	KIW84_015140	CSC1-like protein erd4	1	AEAVYAASK	AEAVYAASK	2	AEAVYAASK2	269910	402626	284821	491161	287355	737639	266258	323141	706475	1120550	628862	275140	656043		335017	1095680		582624	2672240	524049	2096310	977053	319651	575912	1004670	1537110		1372970	1332050	912392	1181620	909253	211076	1272110	482308	1349330	792979	1328780	143102
A0A9D4Y7F5	A0A9D5GVV9;A0A9D4Y7F5	A0A9D4Y7F5_PEA	KIW84_035926	Inositol hexakisphosphate and diphosphoinositol-pentakisphosphate kinase	0	AEAYAALR	AEAYAALR	2	AEAYAALR2	283718	303426	162951	357998	322070	294061	130576	388402	105594	554509	125477	285557	363330		210494	522852	66112.8	119032	464925	108989	385086	304881	89375.8	238150	224051	207695		447205	478170	589693	109330	387103		663339	174324	355367		264895
A0A9D4VML5	A0A9D4VML5	A0A9D4VML5_PEA	KIW84_072122	DNA-directed RNA polymerase subunit	1	AEAYNLVNANNQYVKPTSGDPIR	AEAYNLVNANNQYVKPTSGDPIR	3	AEAYNLVNANNQYVKPTSGDPIR3	41608.5	129454	85025.8	78268.1	209493	161860	115127	231336		45490.6		176463			156527								93358.8					76048.5							124185
A0A9D4YGD8	A0A9D4YGD8	A0A9D4YGD8_PEA	KIW84_024386	DNA (cytosine-5-)-methyltransferase	1	AEDDKPNYIAR	AEDDKPNYIAR	2	AEDDKPNYIAR2		123665	95890.1	46720.9	154225	85435.7	72211	189793				106150			95251								43297.7
A0A9D4YGD8	A0A9D4YGD8	A0A9D4YGD8_PEA	KIW84_024386	DNA (cytosine-5-)-methyltransferase	1	AEDDKPNYIAR	AEDDKPNYIAR	3	AEDDKPNYIAR3	592957	1416460	1220730	759727	1816390	1187880	1156750	2181270				1487580			1185290								649043												856291
A0A9D4YJH4	A0A9D4YJH4	A0A9D4YJH4_PEA	KIW84_025532	Uncharacterized protein	1	AEDDSEIEKFR	AEDDSEIEKFR	3	AEDDSEIEKFR3	169231	204352	89175.9	266443	245593	139029	99398.2	297477	132681	299650	211473	204169	125806	147374	199239	303690	112332	155962	243290	91105.5	242399	270805	92742.6	73990.2	441600	455431	142115	309315	544927	307189	195486	307426	114495	320962	223287	248228	80325.1	308547	140716
A0A9D4VFN4	A0A9D4VFN4;A0A9D4ZX77	A0A9D4VFN4_PEA	KIW84_070207	Splicing factor 3A subunit 1	0	AEDEIEQER	AEDEIEQER	2	AEDEIEQER2	43035.1	91531.7	97206.4	69246.8	97166.1	83420.5	62064	111963		71664.7	60029.4	80767.6	26178.6		104315	53997.3		93156.9	81132.5		98657.7	71602.2	79525.5		70283.3			47177.3	87842.5	85848.7		169925	48612.6		111570		85574.9	74991	81679.3
A0A9D4VXJ1	A0A9D4VXJ1	A0A9D4VXJ1_PEA	KIW84_076831	Protein LTV1 homolog	1	AEDESLAEK	AEDESLAEK	2	AEDESLAEK2		136925		58070.4	135597	108992	110016	184423				162691			91425.1								76973.8												103359		51485.4
A0A9D5BH93	A0A9D5BH93	A0A9D5BH93_PEA	KIW84_012312	HRDC domain-containing protein	1	AEDESTGYILPNK	AEDESTGYILPNK	2	AEDESTGYILPNK2	62308.2	119007	83390.3	109728	180046	130282	92420.8	166837		79857.7		128211			115641	43604.8			65042.5				85353		23263.6				34149.5	55653.1		48547.9		83233.9	149873	59120.8
A0A9D5BH93	A0A9D5BH93	A0A9D5BH93_PEA	KIW84_012312	HRDC domain-containing protein	1	AEDFVVDTLK	AEDFVVDTLK	2	AEDFVVDTLK2	216934	389893	371906	275165	455062	547490	372604	573464		270890		383964	179218		420206	225120			518230				286299	108966				258605	200916		68821.4				393589
A0A9D4W072	A0A9D4W072;A0A9D4Y7H3	A0A9D4W072_PEA	KIW84_060189	FACT complex subunit SSRP1	0	AEDGILYPLEK	AEDGILYPLEK	2	AEDGILYPLEK2	233384	784452	590068	421842	1046830	672610	637593	1232040	38854.7			800752			707942				202772				458496					283119	193192	251892		168766			529126				95166.7
A0A9D4W9V3	A0A9D4W9V3	A0A9D4W9V3_PEA	KIW84_063559	Pyruvate kinase	1	AEDGQIWTFSVR	AEDGQIWTFSVR	2	AEDGQIWTFSVR2	383468	1070250	942053	581115	817944	1469240	897318	806726		494459		605464	362804		1038700	466301		389438	925503	453121	722539	327581	721831	246453	238800			747290	462862	1090780	118321	1479780	712092	1072980	730547	1007630	554369	354069	1237600
A0A9D5AGZ2	A0A9D5AGZ2	A0A9D5AGZ2_PEA	KIW84_054049	Myb-like domain-containing protein	1	AEDIDAYAPK	AEDIDAYAPK	2	AEDIDAYAPK2	896017	1530400	1494410	1064510	1985920	2709320	1345030	1904530	409567	1237650	781692	1663090	646335	182485	2121210	1220810		766403	1656720	667934	1141890	686994	1751130	477704	518118	706183	139150	1451610	1181320	1336620	443655		420905	1451160	2519350	1194610	860801	690219	664658
A0A9D5BA60	A0A9D5BA60	A0A9D5BA60_PEA	KIW84_010739	Uncharacterized protein (Fragment)	1	AEDIEQEALATLVVNK	AEDIEQEALATLVVNK	2	AEDIEQEALATLVVNK2																			426367			191806
A0A9D5BA60	A0A9D5BA60	A0A9D5BA60_PEA	KIW84_010739	Uncharacterized protein (Fragment)	1	AEDIEQEALATLVVNK	AEDIEQEALATLVVNK	3	AEDIEQEALATLVVNK3																			184847			33922
A0A9D4ZST1	A0A9D4ZST1	A0A9D4ZST1_PEA	KIW84_070828	Pectate lyase superfamily protein domain-containing protein	1	AEDILAINSESGVR	AEDILAINSESGVR	2	AEDILAINSESGVR2	90812.2	91576.7	218100			224765	223114			241276	196683			177619		173400	123098	200839		165871								217987		200894		676372	342213	293866			141037		435467
A0A9D5B023	A0A9D5B023	A0A9D5B023_PEA	KIW84_033559	Pectate lyase superfamily protein domain-containing protein	1	AEDITAIQTESGVR	AEDITAIQTESGVR	2	AEDITAIQTESGVR2	776332	1009360	1291970	898748	2207110	1420270	1190770	2937300	489339	843813	1556540	1792790	845980	1476830	1366200	1171420	2219570	1954160	1297900	1502180	1302930	1961030	1073370	685634	1324520	1477430	1943020	1324370	1117040	1409040	559166	2460060	2331590	2119120	1934810	1127080	1083680	858496	1980940
A0A9D5AX37	A0A9D5AX37	A0A9D5AX37_PEA	KIW84_045321	Pectate lyase superfamily protein domain-containing protein	1	AEDITAVHTESGIR	AEDITAVHTESGIR	2	AEDITAVHTESGIR2					23963.4	12309.3		32230.7	44100.4	120662		21561	27439	12145.4	13366	124669	27809.3		62430.5	23581.9	43813.1	40750			146649	126890	34142.4	109902	212992	97620.2	64190.3	81070	31531.9	169939	40329.2	68817.7		85979.2
A0A9D5AX37	A0A9D5AX37	A0A9D5AX37_PEA	KIW84_045321	Pectate lyase superfamily protein domain-containing protein	1	AEDITAVHTESGIR	AEDITAVHTESGIR	3	AEDITAVHTESGIR3	96283.2	102700	148149	111581	234685	142922	102399	238429	390879	699135	98229.4	161366	140819	180607	187646	707058	180749	150378	228531	136080	115537	175498	135807	121651	850484	731096	207557	735850	1158320	449214	277038	308639	175932	701621	257959	250634	67762.1	486355	205475
A0A9D4XD85	A0A9D4XD85	A0A9D4XD85_PEA	KIW84_041657	geranylgeranyl diphosphate reductase	1	AEDKILGGK	AEDKILGGK	2	AEDKILGGK2	108766			103293						109876					128168	103626												105484						127631	169349
A0A9D4Y183	A0A9D4Y183	A0A9D4Y183_PEA	KIW84_033404	RNA-binding protein Luc7-like 2	1	AEDLGEQGLIDEAQK	AEDLGEQGLIDEAQK	2	AEDLGEQGLIDEAQK2	139173	335559	275875	244427	380976	378817	284269	470163	117063	160510	184163	317734	172892	79586.5	311302	235092	61708.3	171517	448414	140624	413164	348024	231982	86991.1	173629	110750	120351	189669	315360	228887	102674	675073		283691	267904	256198	148803	215265	246128
A0A9D5AM42	A0A9D5AM42	A0A9D5AM42_PEA	KIW84_056945	tRNA (guanine(37)-N1)-methyltransferase	1	AEDPEFDFHER	AEDPEFDFHER	3	AEDPEFDFHER3					124636		97269			133243		99572.6			111582					76558.6	124244		127549	38633.5		59464.1									175917	146123	60219.9	50391.1
A0A9D4VSI0	A0A9D4YKR5;A0A9D4VSI0	A0A9D4VSI0_PEA	KIW84_073852	Exportin-1	0	AEDQPQIGK	AEDQPQIGK	2	AEDQPQIGK2		224198	144701		197894	216838	179692	270792	24048.3			255525	85526.1		217463	142993			178393		167596	77633.4	172478		70883.9	190925		150950	222056		56155.1			192433	251995	208166		95154.5
A0A9D5AP59	A0A9D5AP59	A0A9D5AP59_PEA	KIW84_057661	Carbamoyl-phosphate synthase (glutamine-hydrolyzing)	1	AEDRELFK	AEDRELFK	2	AEDRELFK2	446334		557711	502287	468543	687194	403241	673779		526087	289153	508012	446913	236404	605548	605686	234083	237801	283819	231837	273048	193465	343155	248639	269857	325058	315206	533628	403235	599585		785663	416940	899502	1086920	655026	216552	274770	561068
A0A9D4W273	A0A9D4W273	A0A9D4W273_PEA	KIW84_060721	aspartate--tRNA ligase	1	AEDSFTHR	AEDSFTHR	2	AEDSFTHR2		137819			116833	159171	108515	225684			31356.1				140370															191021				408795		105039			158907
A0A9D5AM43	A0A9D5AM43	A0A9D5AM43_PEA	KIW84_057146	AP-2 complex subunit alpha	1	AEDTEVDTAETSAIK	AEDTEVDTAETSAIK	2	AEDTEVDTAETSAIK2		65372.4		30561.9	57523.8	22399.8	43653.2	62941.8	11618.4	24681.8		76666.1	10624.2		59554.2				94466.8						27326.4	43021.8					21878.4					37914.8		28779.6
A0A9D4YGD8	A0A9D4YGD8	A0A9D4YGD8_PEA	KIW84_024386	DNA (cytosine-5-)-methyltransferase	1	AEDTVIK	AEDTVIK	2	AEDTVIK2	538569	804737	836780	668025	1099750	931028	963996	1309650				1104240			882385								448221												637941
A0A9D4YIM5	A0A9D4YIM5	A0A9D4YIM5_PEA	KIW84_025531	NERD domain-containing protein	1	AEDVEALR	AEDVEALR	2	AEDVEALR2	130120	233295		171785	180615			270137	59766.7	164949									318187		169498				160189	254605		256408	328792	222330	141385			256552	220161	198745		251228
A0A9D5ATB6	A0A9D5ATB6	A0A9D5ATB6_PEA	KIW84_046515	UVR domain-containing protein	1	AEDVSNLPK	AEDVSNLPK	2	AEDVSNLPK2	111924	206805	113380	208280	208060	119097	141600	284281	163361	344726	533412	204428	198212	203060	247134	345576	187356	475074	521329	167405	462489	430676	121268	119834	436695	329090		387519	522653	377838	242330	541008	241432	338020	202497	269261	281018	375156	334877
A0A9D5BAB3	A0A9D5BAB3	A0A9D5BAB3_PEA	KIW84_025163	Acyl-coenzyme A oxidase	1	AEDWLKPNVVIEAFEAR	AEDWLKPNVVIEAFEAR	3	AEDWLKPNVVIEAFEAR3		130181	140584		150342	319082		275199								520197	256057	224027	920938		550634	187675	177622				72445.6	583644	277982	1257970		984748	1120030	932114		944997	441266	469496	2135820
A0A9D4WQ20	A0A9D4WQ20;A0A9D4VGW9	A0A9D4WQ20_PEA	KIW84_052420	protein-serine/threonine phosphatase	0	AEEAAEAAAR	AEEAAEAAAR	2	AEEAAEAAAR2	447588	859028	726865	740104	898662	1068620	731662	1133270	546090	1187560	865713	941215	765374	371920	1165390	1361180	332147	747738	1477160	583047	1564450	1041680	676841	410292	966918	948920	414789	1131920	1342890	1156270	710621	1587670	844701	1403740	1103830	1049410	878830	1051560	891895
A0A9D4WE43	A0A9D4WE43	A0A9D4WE43_PEA	KIW84_065850	DUF4110 domain-containing protein	1	AEEAEGPEINAK	AEEAEGPEINAK	2	AEEAEGPEINAK2	7371.66	55087.9			104662	55836.5		81804.9				90420.1
A0A9D4VIJ5	A0A9D4VIJ5	A0A9D4VIJ5_PEA	KIW84_071334	Ribonucleoside-diphosphate reductase	1	AEEAELDEDAK	AEEAELDEDAK	2	AEEAELDEDAK2	205761	473079	503546	300101	676357	463929	598485	870293				579699	158057		660694	325648							320694					402323		432175	288432				603071	358812
A0A9D4Y2Y3	A0A9D4Y2Y3	A0A9D4Y2Y3_PEA	KIW84_034230	protein-serine/threonine phosphatase	1	AEEATSVSDFR	AEEATSVSDFR	2	AEEATSVSDFR2		303489	228544	204689	167424	243756	160670	190734		165455		171548			91872.3						657924														209075
A0A9D5ARA7	A0A9D5ARA7	A0A9D5ARA7_PEA	KIW84_040796	Dihydrolipoyl dehydrogenase	1	AEEDGVACVEYLAGK	AEEDGVAC(UniMod:4)VEYLAGK	2	AEEDGVAC(UniMod:4)VEYLAGK2	140879	392697	436542	287817	482276	756504	487050	479591	292526	434280	952590	247075	337178	776362	334293	585582	1730660	1746120	835787	946364	732199	702517	291578	174504	477035		812776	998037		1043900		1569120	2208180	1313050	289659	631020	731456	375995	1867560
A0A9D5ARA7	A0A9D5ARA7	A0A9D5ARA7_PEA	KIW84_040796	Dihydrolipoyl dehydrogenase	1	AEEDGVACVEYLAGK	AEEDGVAC(UniMod:4)VEYLAGK	3	AEEDGVAC(UniMod:4)VEYLAGK3														174380			230392			204659
A0A9D4XNP7	A0A9D4XNP7	A0A9D4XNP7_PEA	KIW84_030545	F-actin-capping protein subunit alpha	1	AEEEEESELSEK	AEEEEESELSEK	2	AEEEEESELSEK2		33432.1			25232	30950.7		24172.1	19671.6	87813.6			57863.1	42195		86899.8	67860.1		77765.6	26111.7	38924.9	41693.1		33945	65478.6	54813.5	46519.8	73881.2	86203.9	97988.3	25454.4	110562	65988.7	146972		69876.1		56900	70203.7
A0A9D5A8A6	A0A9D5A8A6	A0A9D5A8A6_PEA	KIW84_064525	Co-chaperone protein p23	1	AEEEWWK	AEEEWWK	2	AEEEWWK2		171553	196124								306437	327741					146467		584833													759569	526136					297783	542047
A0A9D4W9D3	A0A9D4W9D3	A0A9D4W9D3_PEA	KIW84_062817	magnesium chelatase	1	AEEGISALPSILAESVGR	AEEGISALPSILAESVGR	2	AEEGISALPSILAESVGR2	38907	787113	811938	256130	763465	2646840	881589	1033450	69979.2	739506	1039310	557420	361046	82177.7	445461	1751280	103427	769461	1467450	1341800	592381	344140	871026	371853	334448	302507	295507	1494010	750031	1537570	238202	747878	1145330	2954200	883409	1274170	1247540	555017	1481410
A0A9D4W9D3	A0A9D4W9D3	A0A9D4W9D3_PEA	KIW84_062817	magnesium chelatase	1	AEEGISALPSILAESVGR	AEEGISALPSILAESVGR	3	AEEGISALPSILAESVGR3		198870	218378	51367.3	211930	650766	243693	324952		172887	218186	171830	93096.6		109485	403986	30773	195603	247944	231203	92407.4	63656.9	261908	100436	108582		64193.7	408283	134662	332352	62359.5	134986	189621	590252	189912	298649	244168	150008	303630
A0A9D4WRL9	A0A9D4WRL9	A0A9D4WRL9_PEA	KIW84_052247	Ribosome-binding factor psrp1	1	AEEHAETTYGSIDLVSSIIQR	AEEHAETTYGSIDLVSSIIQR	3	AEEHAETTYGSIDLVSSIIQR3		287076	419600		538136	1782450	460076	708238	20214.4		1369380	395789			169172	906154	128848	1445640	2794740	822261	2774070	1563930	819203		465230	648551	140486	1247160	2037390	2270300	275386	3881500	2188820	2773760	563275	4812690	3182790	1918520	1641080
A0A9D4XNA0	A0A9D4W2Z2;A0A9D4XNA0	A0A9D4XNA0_PEA	KIW84_046215	glutamate--tRNA ligase	0	AEEHLPNTLR	AEEHLPNTLR	3	AEEHLPNTLR3	1047860	1606980	2471530	1510900	1672780	4328540	2423200	2433520	271915	1916150	794835	1504280	1341490	838536	2349000	2143460	447603	800395	1650600	1787230	1212730	835772	2054530	925397	823274		1138290	2239160	1614430	2334450	257809	1566270	1071510	3160600	2468440	1715270	739593	1078360	1738310
A0A9D5AAG1	A0A9D5AAG1;A0A9D5AYL8	A0A9D5AAG1_PEA	KIW84_065616	Cysteine synthase	0	AEEILAK	AEEILAK	2	AEEILAK2		300522	509787	241601	472010	769758	475476	557227	254406	356475	916355	312104	298392	652773	539800	388538	740875	851337	546117	538564	471974	505204	418199	188089	493168	293544	720894	296130	433607	519087	297144	1580300	1509920	529231	446395	429331	780145	445199	1069070
A0A9D5AN47	A0A9D5AN47	A0A9D5AN47_PEA	KIW84_040528	Srp40 C-terminal domain-containing protein	1	AEEILGQVR	AEEILGQVR	2	AEEILGQVR2	194183	413878	124322	243017	744221	287065	92709.2	784820				859647			505877								328616						125881						465846	48981
A0A9D4W4P0	A0A9D4W4P0	A0A9D4W4P0_PEA	KIW84_061311	ATP-sensitive inward rectifier potassium channel 1	1	AEEIMGQSIR	AEEIMGQSIR	2	AEEIMGQSIR2	123909	284105	759670	305774	560932		1022790	391421				278003					538924	624607		274823	367586		254595					999138						1164430
A0A9D4WSE1	A0A9D4Y5Y5;A0A9D4WSE1	A0A9D4WSE1_PEA	KIW84_053216	ubiquitinyl hydrolase 1	0	AEEIPEEEK	AEEIPEEEK	2	AEEIPEEEK2	617805	1221180	1088300	895359	1371560	1399520	1059670	1639840	415179	1167360	461108	1100910	603603	367469	1128410	1256970	281237	323150	1214140	657141	849983	673296	752246	402014	859300	666973	426268	896896	1120980	1191860	627992	1540230	879625	1320890	934258	858009	513405	1080260	835306
A0A9D4WSE1	A0A9D4WSE1	A0A9D4WSE1_PEA	KIW84_053216	ubiquitinyl hydrolase 1	1	AEEIPEEEKNIGPQDR	AEEIPEEEKNIGPQDR	3	AEEIPEEEKNIGPQDR3	341461	555329	453202	555007	595435	690406	449203	793626	162473	586700	167264	589194	322469	157147	615671	661985	115884	106364	537071	244387	335200	295503	351806	230227	374120	528956	270468	644151	528903	711301	235174	533904	321186	833926	627681	560231	223787	371897	361531
A0A9D4Y5Y5	A0A9D4Y5Y5	A0A9D4Y5Y5_PEA	KIW84_020771	ubiquitinyl hydrolase 1	1	AEEIPEEEKNLGPLDR	AEEIPEEEKNLGPLDR	3	AEEIPEEEKNLGPLDR3	525047	884380	836097	777836	991450	1084010	716480	1182290	207668	852385	228539	950983	447981	229912	893167	1026200	180278	192686	692018	401750	479400	339872	503150	291528	479766	583680	366926	912780	840711	1039230	330655	784861	523858	1145710	831008	697944	243044	583490	521030
A0A9D5BD31	A0A9D5BD31	A0A9D5BD31_PEA	KIW84_024807	Synechocystis YCF37	1	AEEIVKEGFESAEK	AEEIVKEGFESAEK	2	AEEIVKEGFESAEK2	9598.79	33198.9		29911	22167.3	66724.6	21925.7	16521.6	25777	48972.8	229857		48966.5	22543.4	13685.1	119589	15394.7	158179	136033	40240.5	95952.4	87236	31977.4	32517.3	64134.8	92217.5	25854	61514.3	125607	93544.8	54697	236379	56398.9	218740	31783.7	120075	115885	65066.8	63101.6
A0A9D5BD31	A0A9D5BD31	A0A9D5BD31_PEA	KIW84_024807	Synechocystis YCF37	1	AEEIVKEGFESAEK	AEEIVKEGFESAEK	3	AEEIVKEGFESAEK3	171690	237650	210795	247827	188742	524812	270322	211240	161349	427471	1469180	198020	539469	385346	205725	854289	724392	1320570	1013840	422575	803653	645701	212321	234774	329489	503190	1093070	487829	757381	763871	216309	1426290	1244710	1108900	296695	934183	801258	401862	1036880
A0A9D4Y2P2	A0A9D4Y2P2	A0A9D4Y2P2_PEA	KIW84_034417	Uncharacterized protein	1	AEEIYGEKHPK	AEEIYGEKHPK	3	AEEIYGEKHPK3	250752	358200	285845	300543	311096	719633	551230	424119	157337			402344	300736		339908	620777		1242590	720717		892603	621902	310184		276427	220922		550330	374861	444352		1295130	1607550	697085	553652	531765
A0A9D5BD31	A0A9D5BD31	A0A9D5BD31_PEA	KIW84_024807	Synechocystis YCF37	1	AEEKAEEIVK	AEEKAEEIVK	2	AEEKAEEIVK2											118450						21829.6	89106	109959		92760.2	79513	7140.02								32488.1	156720	66775.8	130262		83137.7	56112.6	29584.8	33255.9
A0A9D5BD31	A0A9D5BD31	A0A9D5BD31_PEA	KIW84_024807	Synechocystis YCF37	1	AEEKAEEIVK	AEEKAEEIVK	3	AEEKAEEIVK3	109675	156558	147764	111998	157143	202412		160338	110425	127917	552765	134192	155290	163148		225393		572102	423784	165431	397885	241655		89799.5	121888	123705	250367	150808	328745	211258	134335	589378	254628	184342	148797	210574	451663	146966	192924
A0A9D4VK01	A0A9D4VK01;A0A9D5BJ98	A0A9D4VK01_PEA	KIW84_071912	Adenosylhomocysteinase	0	AEELFEK	AEELFEK	2	AEELFEK2	7705160	11849700	12513800	9884200	17083800	13052200	12430400	20215700	5709770	14903600	15768500	12345300	7484620	14283000	11855100	13594000	17891400	16784800	12462500	9381100	11307700	16286000	8190710	4968260	12937200	8496720	15912300	13281600	14948100	13408600	6523350	32918100	20452400	16270300	11042100	8476300	8798480	11613100	20955800
A0A9D4ZXX7	A0A9D4ZXX7	A0A9D4ZXX7_PEA	KIW84_072900	Uncharacterized protein	1	AEELGLLSLLEK	AEELGLLSLLEK	2	AEELGLLSLLEK2	450988	2572860	1745760	768135	853252	9345390	1278350	1268230	1399020	2557080	6022110	1151490	3469250	1521620	816125	13193500	1733690	11041000	7968660	6844570	14554900	15068700	1856870	1584250	1806210	2702970	3697680	11468900	3749240	10288200	3817210	21078300	2620650	4488040	843326	10021300	5619660	5120020	15781700
A0A9D4ZXX7	A0A9D4ZXX7	A0A9D4ZXX7_PEA	KIW84_072900	Uncharacterized protein	1	AEELGLLSLLEK	AEELGLLSLLEK	3	AEELGLLSLLEK3										13008.6								40469.4		27403.3	12100.7								19044.9		10571			10178.4			25026.6	12956.7
A0A9D4ZXX7	A0A9D4ZXX7	A0A9D4ZXX7_PEA	KIW84_072900	Uncharacterized protein	1	AEELGVTLSSIEK	AEELGVTLSSIEK	2	AEELGVTLSSIEK2	1856920	3557930	3728280	3684500	2633740	7750830	2855250	1881780	2433040	7631240	19765000	1388280	6771740	3173070	1673280	13982700	2687690	18619200	17475400	9816080	16324700	11885100	2302960	4353960	5911940	7711370	5255060	9576520	9635350	11002000	5772290	28321600	18372900	16524500	3045120	15838000	16676800	8160810	13681400
A0A9D4ZXX7	A0A9D4ZXX7	A0A9D4ZXX7_PEA	KIW84_072900	Uncharacterized protein	1	AEELGVTLSSIEK	AEELGVTLSSIEK	3	AEELGVTLSSIEK3										91729.2	162947		73578.7			79143.2		85473.8	129640	79881.6	111148	90532.6				83779.9	42331.4	152155	111704	190786				122021			102327		80737
A0A9D4XU20	A0A9D4XU20	A0A9D4XU20_PEA	KIW84_031807	Eukaryotic translation initiation factor 3 subunit A	1	AEELINVGQK	AEELINVGQK	2	AEELINVGQK2	521400	1105770	715832	746026	1160570	1258910	680491	1468280	130869	571790	179444	1322310	377404		1046540	702764		158816	764301	184131	512077	272182	812586	251297	286686	382185		871601	663810	820092	149693	346250	228247	972789	1133980	725709	181743	331318	229220
A0A9D4WCP3	A0A9D4WAX8;A0A9D4WCP3	A0A9D4WCP3_PEA	KIW84_063979	Tryptophan synthase beta chain-like PALP domain-containing protein	0	AEELLAK	AEELLAK	2	AEELLAK2	357613		588136													778104					1009370		729731
A0A9D4YQB4	A0A9D4YQB4	A0A9D4YQB4_PEA	KIW84_011266	DYW domain-containing protein	1	AEELLTALDPSK	AEELLTALDPSK	2	AEELLTALDPSK2			315180		383475	569135	370457	442227				279074			289638						176670		215979												280854			71817.5
A0A9D4W0Q0	A0A9D4W0Q0	A0A9D4W0Q0_PEA	KIW84_060182	Pentatricopeptide repeat-containing protein	1	AEELYER	AEELYER	2	AEELYER2	76259.1	236848	202106	138410	197545			229666	42909			181833			163031						217319	128126	135990		118891				175342									108890
A0A9D4VRN2	A0A9D4VRN2	A0A9D4VRN2_PEA	KIW84_073666	phosphoenolpyruvate carboxylase	1	AEELYSSAK	AEELYSSAK	2	AEELYSSAK2	408158	600421	632350	349236	520729	495644	486038	644825	97957.6	277646	87367	409410	171609	75320.9	345796	268516		108259	250919	177112	165764	90106.2	273453	135422	150807	209527		242749	199993	285570	121896	370366	124430	380654	366036	209932	96118.8	201587	185357
A0A9D4VRN2	A0A9D4VRN2	A0A9D4VRN2_PEA	KIW84_073666	phosphoenolpyruvate carboxylase	1	AEELYSSAKR	AEELYSSAKR	3	AEELYSSAKR3	314201	331009		442752	346004	416104	400722	503987		437956		470032	157736		567207									139842		248790		315521	339470	390996				296947		261253		107099
A0A9D5BN94	A0A9D5BN94	A0A9D5BN94_PEA	KIW84_014467	Ribosomal 40S subunit protein S1B	1	AEEMAQTFR	AEEMAQTFR	2	AEEMAQTFR2			611694		417449	250610	865019	283768				148953						266269		246182								509260				303447	764622	597817					1318340
A0A9D4W374	A0A9D4W374	A0A9D4W374_PEA	KIW84_060600	Guanine nucleotide-binding protein alpha subunit	1	AEENAQTAEIER	AEENAQTAEIER	2	AEENAQTAEIER2		27432.9	13597.3		46081.7	41449.5		56043.9	17228.5	30072	37092.6	15306.7			23846.9	61788.8		22822.6	55340.3		34427.8	15765.5	23375.9		45644.6	58791.4		33608.2	75503.9	63420.7	42025.4	99532		50524.1	45744.9	48329.5	39258.6	64147.5
A0A9D5A3C0	A0A9D5A3C0	A0A9D5A3C0_PEA	KIW84_060723	protein-serine/threonine phosphatase	1	AEEQSSSNEEGASEPR	AEEQSSSNEEGASEPR	2	AEEQSSSNEEGASEPR2					18234.6							21024																							12708.5			9632.37
A0A9D4WX27	A0A9D4WX27	A0A9D4WX27_PEA	KIW84_056005	RRP15-like protein	1	AEETQVVESGR	AEETQVVESGR	2	AEETQVVESGR2	40451.7	107781	75970.3	61986.4	222141			260097				184338											101174
A0A9D4VM97	A0A9D4VM97	A0A9D4VM97_PEA	KIW84_072006	Signal recognition particle subunit SRP72	1	AEEVLAQFAGK	AEEVLAQFAGK	2	AEEVLAQFAGK2	102379	239964		126662	304808	357046	171823	238446	118502	122746	134811	208575			120887			174588	392102		337126	290015	157854					130374	226528	115083	117307	373015	308474	176520	169078	171642	289208		193004
A0A9D4VM97	A0A9D4VM97	A0A9D4VM97_PEA	KIW84_072006	Signal recognition particle subunit SRP72	1	AEEVLAQFAGKFPEK	AEEVLAQFAGKFPEK	3	AEEVLAQFAGKFPEK3	143670	275035		201525	323443	334013		357949	70766.6	249932	236820	245273	277940		182557	284453		132949	378160	120837	298928	248619	143863	154269	224366	257707		298099	362512	284864	122047	434167		248928	190866	312349	224025	211023	117061
A0A9D4W417	A0A9D4W417	A0A9D4W417_PEA	KIW84_061340	ubiquitinyl hydrolase 1	1	AEEVPEDEK	AEEVPEDEK	2	AEEVPEDEK2	348494	661338	330570		324338	588698		392119	114091	473967		276210	397817		366800	684204			403204	194491	344569	222987	174870	180314	209415	193679			319816		224759		148462	518898	336333	539070	182689	251631
A0A9D4W417	A0A9D4W417	A0A9D4W417_PEA	KIW84_061340	ubiquitinyl hydrolase 1	1	AEEVPEDEKNLGPHDR	AEEVPEDEKNLGPHDR	3	AEEVPEDEKNLGPHDR3	50568.3	113351	93956.8	74323.2	132042	144485	104580	153212	19202.5	163151		94901	60640.7	17109.1	114246	155485				92893.2	95814.1	43779.6		37050.4	68411	182287		175821	161162	202982	55526.7			339051	153426	155895		68632	46808.1
A0A9D4W417	A0A9D4W417	A0A9D4W417_PEA	KIW84_061340	ubiquitinyl hydrolase 1	1	AEEVPEDEKNLGPHDR	AEEVPEDEKNLGPHDR	4	AEEVPEDEKNLGPHDR4		120421		70715.5	125660	104392	114931	119891		129970		66208.1	44645.1		124099	173624			102820		36582.5		29691.8		48910.8	100364	50166.5	171637	97944.1	170677	40311.8	85170.4	52982.9	215648	137755	104084		58225.1	37725
A0A9D4VZF6	A0A9D4VZF6	A0A9D4VZF6_PEA	KIW84_076895	60S ribosomal protein L7-4	1	AEEWALAK	AEEWALAK	2	AEEWALAK2	1520300	2858260	2234290	1700290	2207510	3115430	1572500	2940270	236933	842308	363090	1704530	688559	1016610	2914390	1345750	1707080	802459	1777950	1175230	1452660	1005480	1635890	382267	461418	218134	786793	1458400	1457300	2118120	622623	2397590	2315520	1906080	1709220	1444050	935968	1047390	3174880
A0A9D4WER2	A0A9D4WER2	A0A9D4WER2_PEA	KIW84_066104	60S ribosomal protein L15	1	AEEYFAK	AEEYFAK	2	AEEYFAK2	1657930	2163490	2510660	2078120	2060950	5257070	2330840	2205510	531033	3026020	2922530	1446790	2231150	4100240	2505740	3724620	4336350	3004120	1964740	3353160	1499500	1600350	2291640	1533460	838106	938297	4258170	2748670	1749760	2723560	557503	3769370	4804190	4425200	3391120	2071840	2234460	1149730	4906730
A0A9D5ADC8	A0A9D5ADC8;A0A9D4Y6R3	A0A9D5ADC8_PEA	KIW84_053492	peptide-methionine (S)-S-oxide reductase	0	AEEYHQQYLEK	AEEYHQQYLEK	2	AEEYHQQYLEK2	86833.6	122746	225545	92070.9	130184	260774	207298	153907	50773.1	220938	148762	85042.1	166401	302353	177559	256443	452544	160807	219457	282670	216573	159922	148543	76826.3	132911	153448	466246	198645	168850	369336	77450.6	569107	541394	471174	230532	253060	170797	119699	418767
A0A9D5ADC8	A0A9D5ADC8;A0A9D4Y6R3	A0A9D5ADC8_PEA	KIW84_053492	peptide-methionine (S)-S-oxide reductase	0	AEEYHQQYLEK	AEEYHQQYLEK	3	AEEYHQQYLEK3	496140	890377	1378010	674197	908069	1949050	1446220	1005090	560261	1533550	1317600	689998	1223970	2737750	1483420	1982020	3390180	1352430	1486070	2355360	1626760	1260750	937319	935374	1310790	1200040	3584230	1740610	1385030	2540410	713026	3255080	3501780	3117750	1491100	1935660	1187730	1018760	3299480
Q9T0M9	Q9T0M9	Q9T0M9_PEA	Sus1	Sucrose synthase	1	AEEYLGTVAPDTPYSEFEHR	AEEYLGTVAPDTPYSEFEHR	3	AEEYLGTVAPDTPYSEFEHR3					191633			540353	947605	1108150	298479	225921				1387700		435798	1161920		971625	396514	273454	115439	1496570	3022150		2094990	1708330	1074430	2260780	997666	371044	1591740		1100220	380677	2007570
A0A9D4YHY6	A0A9D4YHY6	A0A9D4YHY6_PEA	KIW84_023628	Single-stranded DNA-binding protein why1	1	AEFAIFK	AEFAIFK	2	AEFAIFK2	534958	793164	1121680	600633	814166	1976890	1106340	755724	169776	715222	302758	556933	541808	305424	1035340	660754	184441	274555	684586	587948	406383	237183	1103340	390793	251820	330032	298539	836851	604531	1025740	167337	470596	414040	897387	1380940	756947	502875	319119	562541
A0A9D4W9K0	A0A9D4W9K0	A0A9D4W9K0_PEA	KIW84_063245	Sieve element occlusion (Fragment)	1	AEFDNLK	AEFDNLK	2	AEFDNLK2	245730	611699	446843	356492	592338	708909	373377	635292	341009	910654		430464	101435		425407	728093			592106		328068		392802	82085.9	498836	516883		900767	1026680	579605	407121			663691	427212	410575		811786
A0A9D5AQ08	A0A9D5AQ08	A0A9D5AQ08_PEA	KIW84_040616	threonine synthase	1	AEFGSVMDVLK	AEFGSVMDVLK	2	AEFGSVMDVLK2			442766	115476		272435	556146													105198													309567						478727
A0A9D4WWN2	A0A9D4WWN2	A0A9D4WWN2_PEA	KIW84_055340	Carboxypeptidase	1	AEFIWSHGLISDSTYETFTK	AEFIWSHGLISDSTYETFTK	3	AEFIWSHGLISDSTYETFTK3																														105060		249862		154928					262883
A0A9D4Y398	A0A9D4Y398	A0A9D4Y398_PEA	KIW84_034160	Acyl-coenzyme A oxidase 4	1	AEFPFHAIPK	AEFPFHAIPK	3	AEFPFHAIPK3				79339.5	99317.2				83230.6	146466	232284	76093.7	97635.4	153597		174716	167436	276488	187719		251941	156545			212610	153069		213783	166524	207255	151103	372985	145251	233751		213126	156103	157970	208891
A0A9D5A492	A0A9D5A492	A0A9D5A492_PEA	KIW84_060724	Glutathione peroxidase	1	AEFPIFDK	AEFPIFDK	2	AEFPIFDK2	188142	286909	416534	292054	367485	793384	453560	339397	356442	562707	951618		358359	156116	359433	459334		946790	1127000	451500	1134670	1012290	441996	251490	638332	500289		570484	978878	895436	493298	1595690	698861	947546	445970	760241	1435230	678461	655426
A0A9D5A492	A0A9D5A492	A0A9D5A492_PEA	KIW84_060724	Glutathione peroxidase	1	AEFPIFDKVDVNGPFTAPVYQFLK	AEFPIFDKVDVNGPFTAPVYQFLK	3	AEFPIFDKVDVNGPFTAPVYQFLK3																		130980	1620340		1382770	58795.5								72034.9		1550940	484072	398394		304280	1209290		1292310
A0A9D4ZU71	A0A9D4ZU71	A0A9D4ZU71_PEA	KIW84_070258	Glutathione peroxidase	1	AEFPIFEK	AEFPIFEK	2	AEFPIFEK2	155443	398201	309686	295913	337513	491138	285030	330993	220367	402019	267046	199048	245534		186800	343269		300520	400441	172647	464911	551418	222806	165120	293644	176759		414304	334228	397069	208252	1031550	297117	391092	234282	252145	271170	280079	236816
A0A9D4XRT4	A0A9D4XRT4	A0A9D4XRT4_PEA	KIW84_031870	Transducin/WD40 repeat-like superfamily protein	1	AEFPLSFGK	AEFPLSFGK	2	AEFPLSFGK2					136774	78033.3	67507.5	174267		33965.1		142628			109986								99218.4												59506.7
A0A9D4ZU59	A0A9D4ZU59	A0A9D4ZU59_PEA	KIW84_070882	Glutathione peroxidase	1	AEFPVFDK	AEFPVFDK	2	AEFPVFDK2	276387	429631	488702	351411	591560	537887	484024	608751	375782	673046	649652	387724	507620	180925	473313	766797	157927	734896	1268250	272110	1341310	1388890	396786	328283	719796	527850	226336	602558	878345	683793	541970	2476530	723122	921496	417093	522326	749097	753294	429107
A0A9D4ZU59	A0A9D4ZU59	A0A9D4ZU59_PEA	KIW84_070882	Glutathione peroxidase	1	AEFPVFDKVDVNGANAAPIYK	AEFPVFDKVDVNGANAAPIYK	3	AEFPVFDKVDVNGANAAPIYK3	22971.9	322079	409029	251186	418902	427833	459237	366651	278287	607715	827892	407947	446703	154834	308978	673218	228604	820417	1917410	354855	1281090	1366400	328550	289529	915895	705642	301485	711027	943722	795047	573269	3036340	607321	993982	328592	622318	627864	781284	324379
A0A9D5BKH2	A0A9D5BKH2	A0A9D5BKH2_PEA	KIW84_013468	Transmembrane 9 superfamily member	1	AEFQAPVR	AEFQAPVR	2	AEFQAPVR2	1085800	2214330	835771	2171970	1691420	1704230	636147	1806300	601727	2751620	235673	1517660	1287000		1294560	2556750		232075	3344200	400517	1866870	890073	1063780	1038190	1403120	2137570		2831270	2629750	2181110	979071	1465530		2898650	1554130	1838690	349366	1962040
A0A9D4X8W1	A0A9D4X8W1	A0A9D4X8W1_PEA	KIW84_040019	Cullin-associated NEDD8-dissociated protein 1	1	AEFQESSVEK	AEFQESSVEK	2	AEFQESSVEK2	111889	399393	265920	221895	443308	399011	288120	467850	97932.6	350560		330136	131078		337355	300821			398364	50370.5	288401	137395	243755	77603	203650	319290		385191	386128	375788	123403	272002		377014	350590	382976	181600	255514
A0A9D4VGH7	A0A9D4VGH7	A0A9D4VGH7_PEA	KIW84_070547	asparagine--tRNA ligase	1	AEFSDRVPIQSIIR	AEFSDRVPIQSIIR	3	AEFSDRVPIQSIIR3	2541430	6557760	5724890	4048270	7474020	7627540	6134000	8643530	1841780	3793310	1611640	5612300	2290100	2289650	4461480	3842040	2931000	1806150	5125990	2719260	4584690	3786760	4396730	1696220	3992290	2142440	3366540	3522810	5098540	5161790	2273400	7834270	5408650	4413110	4312040	3671420	2963370	3569730	5058290
A0A9D4WIK2	A0A9D4WIK2	A0A9D4WIK2_PEA	KIW84_066600	CBM20 domain-containing protein	1	AEFTASVPLTR	AEFTASVPLTR	2	AEFTASVPLTR2	532733	705522	875495	529097	953630	1776340	970255	1082480	350048	1285730	603160	718603	715601	217294	951505	1534010	75358.4	577442	1878550	825638	1153470	668335	814804	539441	566847	786356	247627	1449570	942788	1221460	458828	809817	599289	1674810	1153910	872516	707617	747197	701739
A0A9D5B6U9	A0A9D5B6U9	A0A9D5B6U9_PEA	KIW84_020020	Epidermal growth factor receptor substrate 15-like 1	1	AEFYNALK	AEFYNALK	2	AEFYNALK2	288764	362687	366595	385843		448638	367198		465114	612169	981267		422702	343762	397352	647915	300629	1021540	907830	296275	1265290	1246640	226568	268357	988127	591942	422526	648031	1319400	810109	434260	1708720	570273	830664	296492	560872	705247	812885	411194
A0A9D5BC66	A0A9D5BC66	A0A9D5BC66_PEA	KIW84_011109	Altered inheritance of mitochondria protein 1	1	AEGALSLLK	AEGALSLLK	2	AEGALSLLK2		1062170	652297	908492	853422	720731	543283	859171	293901	1370770	184255	675310	847460	117860	528567	1381360			1237890	264582	796212	357700	453367	614678	478753	758725		1536410	833714	1220190	342585	736120		1880530	640437	1289180		641004
A0A9D4XP96	A0A9D4XP96	A0A9D4XP96_PEA	KIW84_045638	alanine transaminase	1	AEGAMYLFPR	AEGAMYLFPR	2	AEGAMYLFPR2			197148				215185	178697									325361															256813	324252						398649
A0A9D5A341	A0A9D5A341	A0A9D5A341_PEA	KIW84_077030	MBD domain-containing protein (Fragment)	1	AEGELVQEPLK	AEGELVQEPLK	2	AEGELVQEPLK2	238182	777047	513725	826065	1655330	369530	387717	1672650	524040	343325	1142960	2100680	364923	774323	937046	374554	734108	944261	1459380	421162	2020340	1607310	895013	190257	849985	468423	476805	345175	1644000	671293	424393	2278300	974895	563882	1165990	781364	1206330	935849	1438990
A0A9D4XU18	A0A9D4XU18	A0A9D4XU18_PEA	KIW84_032102	Coatomer subunit delta	1	AEGEVILEDVQPR	AEGEVILEDVQPR	2	AEGEVILEDVQPR2	170788	489319	313905	363650	554469	493898	385710	568677	245069	521306	282637	392895	249717	176393	257871	401628	150434	330128	798992	205157	688889	630060	243008	167475	537388	342880	150175	534052	657343	603625	296763	831286	338229	597838	272218	343502	334252	520958	500127
A0A9D5ABA7	A0A9D4WGA5;A0A9D5ABA7	A0A9D5ABA7_PEA	KIW84_066191	Coatomer subunit delta	0	AEGEVIVEDVQPR	AEGEVIVEDVQPR	2	AEGEVIVEDVQPR2	337885	761286	639353	602518	828440	904381	631414	907768	555064	1080190	926703	631751	589985	607663	463773	1147470	717509	937927	1979790	526763	1602810	1513560	434512	374309	1224940	686793	630183	987658	1523540	1377040	653199	2314600	1063640	1348530	558818	895710	920807	1221830	1447730
A0A9D4X4F0	A0A9D4X4F0	A0A9D4X4F0_PEA	KIW84_056884	Pentatricopeptide repeat-containing protein At1g02150	1	AEGFFLNLTEDLK	AEGFFLNLTEDLK	2	AEGFFLNLTEDLK2						90168.3													314416													168208	294984	237605			150375
A0A9D5AML5	A0A9D5AML5	A0A9D5AML5_PEA	KIW84_040161	Aminomethyltransferase	1	AEGGFLGADVILK	AEGGFLGADVILK	2	AEGGFLGADVILK2	666385	2581900	2431920	1495030	1929640	7206590	2802740	2911970	680423	3446420	2888530	1163570	2560220	1985030	1351690	6648460	4377120	2428540	13326600	7317940	6802640	3536220	2288870	1878600	2403730	2262380	5850270	6198190	4745160	9457150	1709270	22238000	15770600	14386300	2091260	13836200	7235970	4566030	9196470
A0A9D4XR91	A0A9D4XR91	A0A9D4XR91_PEA	KIW84_030986	Co-chaperone protein p23	1	AEGGWWK	AEGGWWK	2	AEGGWWK2	607796	1178470	1053780	509231	1197400	1371340	1137800	1433660	276927	399012	728070	953007	236263	179344	915968	479292	286112	1073930	1724190	367045	1729280	1651790	703308	169097	478835	154868	189715	585135	1389010	1106800	594305	3403150	1658360	822018	471188	719899	934007	827526	2719290
A0A9D4W3A8	A0A9D4W3A8	A0A9D4W3A8_PEA	KIW84_061767	Carbohydrate kinase PfkB domain-containing protein	1	AEGIGTVTGK	AEGIGTVTGK	2	AEGIGTVTGK2		353455	344375	239596	299100	572837	341821		72445.2	327146	292028		241453	317905	215194	508092	653572	255552	495751	447861	360176			186248	241965	364460	418936	519504	287783	573292	186645	1521630	864989	1046770	254384	455809	307816	221710	916145
A0A9D5A9N1	A0A9D5A9N1	A0A9D5A9N1_PEA	KIW84_065364	tripeptidyl-peptidase II	1	AEGISVSPYGVR	AEGISVSPYGVR	2	AEGISVSPYGVR2	408569	428474	676778	581971	466152	1325050	780884		294768	1192970	623390	297414	783830	763883	431450	1616920	586403	563082	1486370	1220130	1127550	741787	452884	521807	728573	639839	1274680	1592360	905437	1459450	533900	1986790	2001010	2057380	589615	1465580	852286	762553	1972730
A0A9D5BIS0	A0A9D5BIS0	A0A9D5BIS0_PEA	KIW84_012936	Variant 2, tripeptidyl-peptidase II Tpp2	1	AEGISVSPYSVR	AEGISVSPYSVR	2	AEGISVSPYSVR2	768665	922934	836305	978914	1153830	1052410	823921	1290070	429424	1236540	545044	1019540	725466	863182	1046110	1267760	964263	494883	1183590	657325	971968	717512	746445	461629	1154730	1156110	1050330	1278110	1416110	1151120	642145	1288640	1062410	1495550	1213340	1057140	675946	1045350	1459000
A0A9D5A8A6	A0A9D5A8A6	A0A9D5A8A6_PEA	KIW84_064525	Co-chaperone protein p23	1	AEGKPPHYVK	AEGKPPHYVK	2	AEGKPPHYVK2	23895	63073.2	89849.7	42167.7	72870.7	84873	103529	76503.9		68671				52580.6		40617.4	38125.6	25595.4					61262.2										51447.8
A0A9D4VSZ6	A0A9D4VSZ6	A0A9D4VSZ6_PEA	KIW84_075048	Conserved oligomeric Golgi complex subunit 7	1	AEGSSAESIAALAK	AEGSSAESIAALAK	2	AEGSSAESIAALAK2	47888	106031		84786.3	99886.8	134124	62072.8	77974.5	23333.5	152206		54683.1	21670.1		52100.6	143432			162335	23720.6	95673.1	63180.4		20473.6	80312.3	54581		110287	95572.4	94566.2		114279		89278.7				109388
A0A9D4X5Y5	A0A9D4X5Y5	A0A9D4X5Y5_PEA	KIW84_040399	Uncharacterized protein	1	AEGTNAGYASLYAR	AEGTNAGYASLYAR	2	AEGTNAGYASLYAR2	403288	1065410	1140580	554201	1316620	1586790	1186820	1514280	122419	530243	201540	1003490	282606	500225	1200830	686441	540996	207718	588992	502702	306052	195464	986500	226019	336543	321533	495886	734195	455110	862351	226932	886511	929525	948721	1180300	727105	366491	423023	1192770
A0A9D5A672	A0A9D5A672	A0A9D5A672_PEA	KIW84_062964	Pentatricopeptide repeat-containing protein At1g80270, mitochondrial-like	1	AEGVELDHQTQATLAR	AEGVELDHQTQATLAR	3	AEGVELDHQTQATLAR3					466243			421341				345106			313898								536235
A0A9D4WJ99	A0A9D4WJ99	A0A9D4WJ99_PEA	KIW84_066224	Mitochondrial pyruvate carrier	1	AEGYLSGK	AEGYLSGK	2	AEGYLSGK2	347131	538477	318897	464228	560281	598067	263004	534641	301047	834493	257010	414669	453915		348272	861732		295275	1191460	230287	850791	751061	372298	304194	508622	583542		628916	775382	718756	497942	722567	195122	920315	450796	684068	378075	629032	211871
A0A9D4X251	A0A9D4WYL3;A0A9D4X251	A0A9D4X251_PEA	KIW84_056169	NB-ARC domain-containing protein	0	AEIADGLGLR	AEIADGLGLR	2	AEIADGLGLR2	192117	450213	211820	395199	352156	348700	165618	332296		399239	370318	276790	444563		205037	431601		159183	941637	157100	636673	313898	215573	269387	437072	698366		602755	599777	479245		431893		566939	375390	775184	487251	544885	73219.6
A0A9D5B718	A0A9D5B718	A0A9D5B718_PEA	KIW84_020201	ATP synthase subunit b', chloroplastic	1	AEIALALNQMK	AEIALALNQMK	2	AEIALALNQMK2	61239.8		341804		217444		367228	167754						182679			305065	698508	484343	466317	251049	378628						991213				754865	1833780	792620					3221740
A0A9D5AV23	A0A9D5AV23	A0A9D5AV23_PEA	KIW84_043732	Uncharacterized protein	1	AEIDASEQDEVAQR	AEIDASEQDEVAQR	2	AEIDASEQDEVAQR2	48477	86596.3	94912.1	78430.6	137824	125603	79737	128898	30937.1	72274.4	24346.7	125875	24875.3		114677	52360.9		14655.8	83674.8	30664.2	42493.9		92436.8	26608.1	44960.2	66123.1		83434.8	73378.6	62256.7	36649.8	23757.6		65394	128724	79886.8	40512.5	62603.1
A0A9D4W1F8	A0A9D4W1F8	A0A9D4W1F8_PEA	KIW84_060912	Uncharacterized protein	1	AEIEEQIFTIDGK	AEIEEQIFTIDGK	2	AEIEEQIFTIDGK2	48937.5					185938		146158		261092					103805			117240				236034			254011			321431			49484.2							294416
A0A9D4WYX1	A0A9D4WYX1	A0A9D4WYX1_PEA	KIW84_055849	Methyltransferase	1	AEIEIGDGLPDIR	AEIEIGDGLPDIR	2	AEIEIGDGLPDIR2	155878	1137030	523721	460796	688353	790369	519938	637435		800782		595047	248077		292901	528627			576959	240916	400173	265190	369013	315038	270468	227109		788327	749005	707048	71164.6	888278	164820	1137940	408257	754857	385411	271139	274915
A0A9D4VTI4	A0A9D4VTI4;A0A9D5BMN2;A0A9D4XNG7	A0A9D4VTI4_PEA	KIW84_074714	ATP:AMP phosphotransferase	0	AEIETGSENGK	AEIETGSENGK	2	AEIETGSENGK2			85058	53756.9		131498	87959.5		30446.5	135169	87669.8		46864.7	41128.2	91009.6	141952	37865.7			88444.6	141666				48520.4		47039.5			98786.2		243341	93131.8	119237		71566.8	91591.3		146545
A0A9D4VTI4	A0A9D4VTI4;A0A9D5BMN2;A0A9D4XNG7	A0A9D4VTI4_PEA	KIW84_074714	ATP:AMP phosphotransferase	0	AEIETGSENGKR	AEIETGSENGKR	3	AEIETGSENGKR3			218767		83530.9	220527		120124		171985	241375			162380	144233	168176	148490	161166	223173	153989		159560			86863.6	71145.4	149213		140857	335864		321072	209470	394101	166621	247438	180871		285498
A0A9D4YIP8	A0A9D4YIP8	A0A9D4YIP8_PEA	KIW84_025550	RNA helicase	1	AEIGFLDFEEER	AEIGFLDFEEER	2	AEIGFLDFEEER2								158510				57030.4			36278.2																				48754.7
A0A9D5A592	A0A9D5A592	A0A9D5A592_PEA	KIW84_061480	Dolichyl-diphosphooligosaccharide--protein glycosyltransferase subunit 2	1	AEIIHLFR	AEIIHLFR	2	AEIIHLFR2		222858	130315	204664	228641	296509	187583	320208		324322		252200	102382		118846	255729							157402	62414.7	93749.4	139274		278345	204277	227268					167013	103816		103162
A0A9D4W372	A0A9D4W372	A0A9D4W372_PEA	KIW84_061019	Haloacid dehalogenase-like hydrolase family protein	1	AEIIPSVEHFLASADIQK	AEIIPSVEHFLASADIQK	3	AEIIPSVEHFLASADIQK3			221442		222350	525713	221933	403158							103917	454378			413629	210046	383267		246361					459802	211245	318398		467466	567719	602399	171663	295638		149144	584796
A0A9D4ZYB6	A0A9D4ZYB6	A0A9D4ZYB6_PEA	KIW84_074255	Putative rRNA methyltransferase	1	AEILALASK	AEILALASK	2	AEILALASK2	63572.3	224488	67861.6	136518	473959	157679	112882	604066				492697			279976								236155												280063
A0A9D4YJH4	A0A9D4YJH4	A0A9D4YJH4_PEA	KIW84_025532	Uncharacterized protein	1	AEILSAELIR	AEILSAELIR	2	AEILSAELIR2	745037	1477340	975447	1176570	1521100	1779710	990957	1387740	934681	1325530	1242160	991668	744782	646168	912945	1085870	468101	1226810	1682240	846129	1591880	2293240	911537	592608	1629420	1074400	697006	1342880	2092180	1274910	1067370	2027460	978010	1575250	1029190	1015160	838738	1618930	1472980
A0A9D4YIW1	A0A9D4YIW1	A0A9D4YIW1_PEA	KIW84_024851	Dynamin- protein 3A	1	AEIQAETDREAGGNK	AEIQAETDREAGGNK	3	AEIQAETDREAGGNK3	78222.8	126578	109044	115369	117203	162783	73387.6	154001	24442.7	143340	28912.6	143590	79050.9		95796.3	158618			173006	46658.7	114096	113196	88674.3	46018.9	65019.1	65547.9		176814	147656	150588	54476.6	84391.6	44663.8	216434	134507	147447		70649.8	28438.4
A0A9D4YLX4	A0A9D4YLX4	A0A9D4YLX4_PEA	KIW84_010361	Nucleoprotein TPR/MLP1 domain-containing protein	1	AEIQNLENHLR	AEIQNLENHLR	3	AEIQNLENHLR3	146102		60243.8	78761.2	155139	62003.7	97330.1	204586		98991.4		167264				127767		149642			118091	121203		54446.4	91207.7	110789		195821	143844					104049	88829.5	117231			91337.2
A0A9D4WQ95	A0A9D4WQ95	A0A9D4WQ95_PEA	KIW84_053366	Pantothenate kinase 2	1	AEIQSNVEDK	AEIQSNVEDK	2	AEIQSNVEDK2		99901.1	74434.6		89502.7	111286	73985.3	112842		74647.3			40502.3		65955.2	81822.6			197891	49354.7	113499	78096.5	71916.4	40358.1	58228.2			79386.6	93723.3	121728	45621	209735		135085	109858		86102.3	87565.7
A0A9D5ALE7	A0A9D5ALE7	A0A9D5ALE7_PEA	KIW84_056446	Aquaporin NIP-type	1	AEISAETPVSELTTEK	AEISAETPVSELTTEK	2	AEISAETPVSELTTEK2		64677.2		85482.5	132686			163855	74513.8	217201		99340.6	74440.4		157639	212833			326397		277710	146491	109211		236024	283026		240695	399130	250778	199349	375306		318459	161350	148553		337692
A0A9D5BFQ1	A0A9D5BFQ1	A0A9D5BFQ1_PEA	KIW84_011703	Nuclear matrix constituent protein 1-like protein	1	AEISQQELR	AEISQQELR	2	AEISQQELR2	175039	298544	142567	192304	308135	196639	94499.6	330321		137238	167394	256382		42885	224484	157227			216141	72676.4	212515	168080	181404	49728.7	170730			178603	184617			128407		166651	232179	117335		117252	191168
A0A9D5B8T8	A0A9D5B8T8	A0A9D5B8T8_PEA	KIW84_025309	RanBD1 domain-containing protein	1	AEISTSGAGAGASFAGATK	AEISTSGAGAGASFAGATK	2	AEISTSGAGAGASFAGATK2	102951	253286	164902	187789	370009	283459	163734	395650				336386	48467.4		215390	79189.7		44921.6	179150	34711.7	206284	143699	111488		110693			53323.7	144374	143337	30992.6	181691		92948.8	139501	71923.8		71024.1
A0A9D5B8T8	A0A9D5B8T8	A0A9D5B8T8_PEA	KIW84_025309	RanBD1 domain-containing protein	1	AEISTSGAGAGASFAGK	AEISTSGAGAGASFAGK	2	AEISTSGAGAGASFAGK2	96464.3	147204	106833	99629.3	198896	140669	94223.1	217218		96647.6		199781	56213.6		112022	31173.7			119457		132647	69542.4	73871.2		58295.1	27251.3			100777	53595.8	13711.8	72628.1		96597.5	73964.1	44416		49796.1
A0A9D5BNP7	A0A9D5BNP7;A0A9D4VQW9	A0A9D5BNP7_PEA	KIW84_014837	Plastid lipid-associated protein/fibrillin conserved domain-containing protein	0	AEIVELITQLEAK	AEIVELITQLEAK	2	AEIVELITQLEAK2	52149.9	656542	602317	312892	673305	1328020	609488	1354070	123900		1482280	484820	425415	153759	358517	1860870	224427	1536750	1350910	1140420	1988810	1293490	645369	330102	579230	518231	461094	1443940	1078430	2020490	424848	2578520		2996290	599046	2224910	2287790	1233520	1187880
A0A9D5BNP7	A0A9D5BNP7;A0A9D4VQW9	A0A9D5BNP7_PEA	KIW84_014837	Plastid lipid-associated protein/fibrillin conserved domain-containing protein	0	AEIVELITQLEAK	AEIVELITQLEAK	3	AEIVELITQLEAK3		31671.1	13966.3	9654.65	21778.1	67348.4	22899	188908	9577.42		467974		9058.2			148992	63276.2	663320	395381	132076	553089	269329	25225.6		35450.1	32163.4		61304.3	120955	243315	47911	874829	251290	295782	16262	252076	779328	125147	617317
A0A9D5B920	A0A9D5B920	A0A9D5B920_PEA	KIW84_024176	WEB family protein, chloroplastic	1	AEIYAAELAQLK	AEIYAAELAQLK	2	AEIYAAELAQLK2		144147							89544.1	119504	183569		82740			193338		306376	653693	79679.4	497493	574886		37753.1	311459	146109		216401	539980	228019	119338	828043	250556	284369		149735		327048	216608
A0A9D4X4R9	A0A9D4X4R9	A0A9D4X4R9_PEA	KIW84_040229	60S ribosomal protein L10	1	AEIYANLLGSLK	AEIYANLLGSLK	2	AEIYANLLGSLK2	162340	657959	896863	242806	736992	2376310	888339	1842920		313067	3621020	270846		264884	221847	2046050	644281	3888710	2648010	2393160	1554900	1316650	845148	184042			713242	1730310	1319260	2453770		6991160	6723370	6130620	382162	2334320	2820960		8539860
A0A9D4Y281	A0A9D4Y281	A0A9D4Y281_PEA	KIW84_034208	HMG box domain-containing protein	1	AEKAPYEAK	AEKAPYEAK	2	AEKAPYEAK2	115690	140032	100234	140314	175021	170666	64504.6	221884	113967	232770	428870	185983	193263	68483.5	186726	195861	101862	211540	281536	103019	308579	188964	101172	12246.7	211676	229686		114575	302035	187563	81631.8	544921	129228	305644	161274	275882	187184	227426
A0A9D4XEA3	A0A9D4XEA3	A0A9D4XEA3_PEA	KIW84_043607	Translin-associated protein X	1	AEKDLAAVTNQYVSR	AEKDLAAVTNQYVSR	3	AEKDLAAVTNQYVSR3															149199
A0A9D4X7F9	A0A9D4X7F9	A0A9D4X7F9_PEA	KIW84_040005	Uncharacterized protein	1	AEKPELLTVILPQSLSK	AEKPELLTVILPQSLSK	2	AEKPELLTVILPQSLSK2		44591.2	122241	16839.2		155750	85903.6	50259.2		22209.1			25194.8	29279.7		32151.9	36099.9		192722	32616.5	96355.3		57363.4		33186.5		108422	64068.3		57606.8		294544		78201.7	36612.8	107825		66802.8
A0A9D4X7F9	A0A9D4X7F9	A0A9D4X7F9_PEA	KIW84_040005	Uncharacterized protein	1	AEKPELLTVILPQSLSK	AEKPELLTVILPQSLSK	3	AEKPELLTVILPQSLSK3	835137	3011790	3668000	2126730	2325270	4033790	3689900	2608320	1530860	2915980	2832280	1970810	2718730	2870780	2390140	3160430	2924440	2247750	5040350	3993620	3717260	2960100	2439830	2541580	2519320	2495650	5056270	3194390	2520980	4510400	1907960	6243230	5461430	4829370	2796570	4596160	3076520	2840930	5300420
A0A9D4WB08	A0A9D4WB08	A0A9D4WB08_PEA	KIW84_064232	Uncharacterized protein	1	AELAAAEIVK	AELAAAEIVK	2	AELAAAEIVK2																						74000.6			45334.5							104473						76932.6
A0A9D4WB08	A0A9D4WB08	A0A9D4WB08_PEA	KIW84_064232	Uncharacterized protein	1	AELAAAEIVKDDNSSK	AELAAAEIVKDDNSSK	2	AELAAAEIVKDDNSSK2																									29723.6				23516.8		25463.9	93985.7						23630.2
A0A9D4WB08	A0A9D4WB08	A0A9D4WB08_PEA	KIW84_064232	Uncharacterized protein	1	AELAAAEIVKDDNSSK	AELAAAEIVKDDNSSK	3	AELAAAEIVKDDNSSK3		175167		132754					196451		219324	97178.3	115427			198320		270982	370054		473998	334297			439158	204047			605694	313344	362159	965482						514313
A0A9D4WB08	A0A9D4WB08	A0A9D4WB08_PEA	KIW84_064232	Uncharacterized protein	1	AELAAVEIEK	AELAAVEIEK	2	AELAAVEIEK2									273031		407503							558021	456626		652747	511641			482241				532476		263189	1178930					517725	450533	206118
A0A9D4WB08	A0A9D4WB08	A0A9D4WB08_PEA	KIW84_064232	Uncharacterized protein	1	AELAAVEIEKSDDSSAVK	AELAAVEIEKSDDSSAVK	3	AELAAVEIEKSDDSSAVK3		80842.8		100371					187750	86566.3	307357				28121.5	131337		225778	351098		384843	211541			404461	340430		123514	666877	184726	265412	474216	92388.8			145308	168677	456837	50139
A0A9D4WFN0	A0A9D4WFN0;A0A9D5A7H5;A0A9D4VY92	A0A9D4WFN0_PEA	KIW84_066393	60S ribosomal protein L35	0	AELALLR	AELALLR	2	AELALLR2	11650600	21592700	18852400	16634800	26362000	25633600	16000300	25518200	2072000	9363040	2000140	24677000	7620230	9829200	19960200	9151270	7746850	2252060	10095300	7883520	7002930	4206360	15439200	4509900	2998480	3740150	10208900	6226880	10445300	12097800	2187800	8044510	13298500	12180200	21094700	9339790	4650480	6157040	14236400
A0A9D5A1Z2	A0A9D5A1Z2	A0A9D5A1Z2_PEA	KIW84_075477	Uncharacterized protein	1	AELALVAQK	AELALVAQK	2	AELALVAQK2				135374		88901.7		112049		161794		68809.9	124006		91459.5	83285.1			204873		129516	78783.2	78126	48465.6	170107	118904		93657.8	52627			148919		104806		52507.8		61028.1
A0A9D4WB08	A0A9D4WB08	A0A9D4WB08_PEA	KIW84_064232	Uncharacterized protein	1	AELASEAIEK	AELASEAIEK	2	AELASEAIEK2		180550							286174		288946		183052					422844	588960		590292	617735			583782				751526		548771	1451800		327908			344345	654167
A0A9D4WB08	A0A9D4WB08	A0A9D4WB08_PEA	KIW84_064232	Uncharacterized protein	1	AELASEAIEKGDDSSALK	AELASEAIEKGDDSSALK	3	AELASEAIEKGDDSSALK3		259861		226140	187830			253458	281468	359016	427989		191465			373684		453590	697793		711916	679844		53411.9	802327	355920		409903	956807	427323	496792	1468550		476226		343421	410543	738463	364733
A0A9D4WB08	A0A9D4WB08	A0A9D4WB08_PEA	KIW84_064232	Uncharacterized protein	1	AELASEAIVK	AELASEAIVK	2	AELASEAIVK2									295865		253719		114889			248680		375176	569526		625978	560743			638716	192311		147451	853528	230193	473379	1597910		290095		194847	240737	783761
A0A9D4WB08	A0A9D4WB08	A0A9D4WB08_PEA	KIW84_064232	Uncharacterized protein	1	AELASEPIEK	AELASEPIEK	2	AELASEPIEK2	247517	602816		628409	440006		219069	419035	1296630	1034390	1005810	419238	603115	254150	215912	878431		1058250	1398990		1939330	1931550	139618	260087	3424710	1475370		614266	4341970	990507	2628380	4807880	270970	681343	205399	959938	718713	3579460	451357
A0A9D4W012	A0A9D4W012	A0A9D4W012_PEA	KIW84_060576	Glycine cleavage system P protein	1	AELDRFCDALISIR	AELDRFC(UniMod:4)DALISIR	3	AELDRFC(UniMod:4)DALISIR3		143692	236239	126847	186875	420736	345119	169802		164111	145251	107240	112078	366431	100243	247398	934926	189050	300223	543571	107042	54433	151205	37167.1	35291.4		490645	563837	35443.1	499460		496981	686258	655275	125655	239861	143366	58429.5	810510
A0A9D4Y5J2	A0A9D4Y5J2	A0A9D4Y5J2_PEA	KIW84_020607	ARM repeat superfamily protein	1	AELDSVEETSIPHNK	AELDSVEETSIPHNK	3	AELDSVEETSIPHNK3	261899	426756	204007	240213	233135	334211	97704.2	339979		415567		264227			174984	540796			590202				133309			381626		695531	453752	507667	134368			603121	328569
A0A9D4VSK7	A0A9D4VSK7	A0A9D4VSK7_PEA	KIW84_074006	Alanine--tRNA ligase	1	AELDVNAK	AELDVNAK	2	AELDVNAK2	1068090	2027380	1991580	1296460	2551970	2607660	1816250	2441850	705496	1819580	1001760	1886960	1298210	1077950	1813350	1864830	973564	948961	1947990	1493740	1661880	1158490	1640930	867940	1574950	1139880	1180570	1858970	1845410	2037210	931748	2828280	2360570	2596370	2024420	1560290	1388830	1547600	2353730
A0A9D4WB08	A0A9D4WB08	A0A9D4WB08_PEA	KIW84_064232	Uncharacterized protein	1	AELEAAEIEKGDDSSALK	AELEAAEIEKGDDSSALK	2	AELEAAEIEKGDDSSALK2																									13433.7				33009.4			54044.1						24788.6
A0A9D4WB08	A0A9D4WB08	A0A9D4WB08_PEA	KIW84_064232	Uncharacterized protein	1	AELEAAEIEKGDDSSALK	AELEAAEIEKGDDSSALK	3	AELEAAEIEKGDDSSALK3		208032		161686	214256	243910		252048	316859	226235	331057	121429	137442			298506		467160	677078		791849	621297		95537.7	887797	274839		284510	1035250	250540	573195	1573270	317660	387995		257793	332194	940435	328474
A0A9D5AAG8	A0A9D5AAG8;A0A9D4WJS1	A0A9D5AAG8_PEA	KIW84_051268	ATP-dependent zinc metalloprotease FTSH 4	0	AELEEIVHYLR	AELEEIVHYLR	3	AELEEIVHYLR3		115221	63117.6		32211.5	138230	146923	93694.9		67048.4		103400									112622									156524		104357		187510				112453
A0A9D4VSV0	A0A9D4VSV0	A0A9D4VSV0_PEA	KIW84_074098	Uncharacterized protein	1	AELEENLVK	AELEENLVK	2	AELEENLVK2									74603.2		257372		132280				207830	322276	315498		357759	284309			200730	97659.5		286720	321382			584014	273673	251447				200686
A0A9D4WA49	A0A9D4WA49	A0A9D4WA49_PEA	KIW84_063540	Damage-control phosphatase ARMT1-like metal-binding domain-containing protein	1	AELFAQR	AELFAQR	2	AELFAQR2	639828	1055200	1090800	911460	1179320	1294460	829391	1436070	444215	884499	992504	1032160	940312	497912	1082220	888039	325454	895784	1379450	589653	1294930	1172910	873631	632774	893049	1063000	684101	898725	1260090	1122570	383766	2260290	879183	1128890	1250760	1035540	863393	740889	1153730
A0A9D4WFV4	A0A9D4WFV4	A0A9D4WFV4_PEA	KIW84_066017	Cytidyltransferase-like domain-containing protein (Fragment)	1	AELFPGSAFVIGADTAVR	AELFPGSAFVIGADTAVR	2	AELFPGSAFVIGADTAVR2		41657.6			60977.1	108651	36272.4	173909		19124.5	73147.9					108080		109350	681392	49687.4	390726	156232			82960.6			73654.6	167992	153180	33162.8	396747	120402	254707		171382	172337	175281	210489
A0A9D4XWM4	A0A9D4XWM4	A0A9D4XWM4_PEA	KIW84_033723	Peroxisomal biogenesis factor	1	AELGLLVLYLNK	AELGLLVLYLNK	2	AELGLLVLYLNK2		46330.1			36273.9	94025.7	25643.1	220275			126985	24677.1	8074.65			161860		198072	320251		181367	76595.3	23000.9	7236.6	26544.2			156826	220059	288256	17954.7	95904.6		334429	28143.7	311079	261953	32367.3	123022
A0A9D4ZWI0	A0A9D4ZWI0	A0A9D4ZWI0_PEA	KIW84_074170	Epimerase protein SDR39U1 chloroplastic	1	AELIFPVK	AELIFPVK	2	AELIFPVK2	317897	467511	542937	345925	384405	1085010	539336	393918	428018	1189170	739864	194885	601448	222023	328784	850878	128971	725614	1074290	850230	1008070	636045	405166	539030	436869	418001	294142	1339460	767790	1122660	495171	975114	813839	1308530	426085	930722	998893	569000	759848
A0A9D4ZWI0	A0A9D4ZWI0	A0A9D4ZWI0_PEA	KIW84_074170	Epimerase protein SDR39U1 chloroplastic	1	AELIFPVKDFPGVK	AELIFPVKDFPGVK	3	AELIFPVKDFPGVK3	63998.4		25579.3	77681.4		106504	43204.9			153344	16841.1		124442		76364.4	166945			56527.9	92102.9	17235.2		44961	71379		128321	78002.3	259009	44158.4	129368	17578.1			162367	88951.4	219109		34559.3
A0A9D4WW96	A0A9D4WW96	A0A9D4WW96_PEA	KIW84_055185	3-hydroxyisobutyryl-CoA hydrolase	1	AELIIIK	AELIIIK	2	AELIIIK2	130555	194992	161642	172402	217044	228919	151854	271251	110755	248890		209794	158498		227145	211906		72277.8	277986		230570	192236	167184	109778	196533	165212		199307	232642	158583	90267	242238		172880	215341	135711	95673.5	196834
A0A9D5BLB3	A0A9D5BLB3	A0A9D5BLB3_PEA	KIW84_013868	Nucleosome assembly protein 1	1	AELINALK	AELINALK	2	AELINALK2	350110	930193	620497	559572	982003	892998	601420	1033420	192379	439475	731750	706961	368757	280340	642764	285867	219132	860481	541413	260871	589525	624100	473603	228313	379071	159548	293552	384990	511584	590762	239227	1649550	555486	606748	602875	273506	465389	332551	648296
A0A9D4VMS5	A0A9D4VMS5	A0A9D4VMS5_PEA	KIW84_073117	Eukaryotic translation initiation factor 2A	1	AELLGESSAETLSK	AELLGESSAETLSK	2	AELLGESSAETLSK2	472662	883135	499266	641796	1346720	968156	436768	1599390	141843	548683	177896	1323350	262879		1078290	413922	99172.6	153840	541840	188573	433667	228217	691249	198057	307917	351452		456778	584466	562117	172166	565543		557129	999576	332742	293390	292131	170084
A0A9D4W042	A0A9D5ADI4;A0A9D4W042	A0A9D4W042_PEA	KIW84_076535	Ribonucleotide-diphosphate reductase subunit rnr1	0	AELLNEELIEDR	AELLNEELIEDR	2	AELLNEELIEDR2	165945	389365	607352	290390	534692	1123240	613166	551450	85608.2	438666	548374	405767	256635	178642	498161	534446	218281	448909	603786	533455	405644	411066	536562	230901	244887	210358	208336	685675	600215	575247	165282	744415	630598	945944	617402	495145	535607	321603	543024
A0A9D5A8L4	A0A9D5A8L4	A0A9D5A8L4_PEA	KIW84_062651	F-box protein	1	AELLQLFPYLK	AELLQLFPYLK	2	AELLQLFPYLK2		103744			95185.3	114748	59168.4	139910				79066.3			42164.3								91411.7		40673.7										94204.8	242305		154104
A0A9D5ARF4	A0A9D5ARF4	A0A9D5ARF4_PEA	KIW84_043149	Phosphoserine aminotransferase	1	AELLYNTIDESNGFFR	AELLYNTIDESNGFFR	2	AELLYNTIDESNGFFR2		198892	155586	49570.6	276353	266689	135912	417033		48500		171079			60869.3	219867			735900	83732.9	373234	189810	90391.4						185198	266936		648213		303819	107096	285394
A0A9D4WB08	A0A9D4WB08	A0A9D4WB08_PEA	KIW84_064232	Uncharacterized protein	1	AELPVAVEK	AELPVAVEK	2	AELPVAVEK2		88871.9	29822.6						575159	222625	948400		104304			173365		1199630	754457		1108260	1369380			1047870	151017		230267	1108940	267882	595550	2005910	461100			184981	984652	946476	401656
A0A9D4WTQ9	A0A9D4WTQ9	A0A9D4WTQ9_PEA	KIW84_054178	NAD(P)H-quinone oxidoreductase subunit N, chloroplastic (Fragment)	1	AELQFLALLPTLRPNVR	AELQFLALLPTLRPNVR	3	AELQFLALLPTLRPNVR3		27643.6	52377.6			167771	22545.2	50238			168542					328520		553322	771445		664027	502711	62190.3		23478.6	98727.3		488077	263253	765857	45631.2	447328	259938	484511	40470.5	1361400	712602	201067	310166
A0A9D4WN23	A0A9D4WN23	A0A9D4WN23_PEA	KIW84_051811	Rubredoxin-like domain-containing protein	1	AELQRDEAIGK	AELQRDEAIGK	3	AELQRDEAIGK3				206732		131832							184239						162116					93162.6		202378		183956		140077				155183	248252	221642
A0A9D4XDM2	A0A9D4XDM2	A0A9D4XDM2_PEA	KIW84_041791	HhH-GPD domain-containing protein	1	AELSLFK	AELSLFK	2	AELSLFK2					78365.6			92847.8				80316.9
A0A9D4VIK5	A0A9D4VIK5	A0A9D4VIK5_PEA	KIW84_071547	Paramyosin	1	AELSLLK	AELSLLK	2	AELSLLK2		66074.5	35160.7	56394.8	48421.3	67451.7	29191.2	68814.8	54589.1	71999.9	86121		47059.7	37727.3	48588.3	79984	25353.2	109325	78945.3		104131	122911	31629.9	24511.8	79840.1	75843.7	14642.2	69611.7	109944	56831.5		169428	56139.1	69321.7	52396.7		38239	75345.9	76889.2
A0A9D4VIP6	A0A9D4VIP6	A0A9D4VIP6_PEA	KIW84_070753	NAB domain-containing protein	1	AELSQASNEVQLSQSR	AELSQASNEVQLSQSR	2	AELSQASNEVQLSQSR2							31201.6			28245.1	94525.5		19193.4			39054.9		82445.8	62778.6		63070.6	65476.8			37091.8			18753.4	69532.5	38111.6	44249.6	175176	33716.7	55696.6		15696.6	47750	48474.1	27019.8
A0A9D5B6A8	A0A9D5B6A8	A0A9D5B6A8_PEA	KIW84_035883	Ras- protein RABA5d	1	AELSVDR	AELSVDR	2	AELSVDR2	192629	429740		271942		364955	156552	307420	208246	624519		189514	155009		255863	452693		116259	446270	125113	400129	269166	222554	156433	406641	450919		498657	558213	624974	323989	510287		770341	314490	280798	126032	464129	136292
A0A9D4WB08	A0A9D4WB08	A0A9D4WB08_PEA	KIW84_064232	Uncharacterized protein	1	AELTAAEIEKGDDSSALK	AELTAAEIEKGDDSSALK	2	AELTAAEIEKGDDSSALK2																					11429.1	9161.54			28093.6				30374.2		18854.9	96956.4						21821.9
A0A9D4WB08	A0A9D4WB08	A0A9D4WB08_PEA	KIW84_064232	Uncharacterized protein	1	AELTAAEIEKGDDSSALK	AELTAAEIEKGDDSSALK	3	AELTAAEIEKGDDSSALK3	77938	266224		147814	164834	159019	60625	160093	472760	246950	347093	96263.1	181106		101605	280796		430141	774437		815340	736483	58614.7	83270.1	1067430	274738		261975	1420070	373835	884242	1940820		364276	63571.1	244268	309181	1332280	131271
A0A9D4Y6F4	A0A9D4Y6F4	A0A9D4Y6F4_PEA	KIW84_035807	Protein FLX-like 2	1	AELTNTANVDR	AELTNTANVDR	2	AELTNTANVDR2	2133780	3042520	4947700	2632140	3873130	6058770	4713130	4524690	1494670	3175670		3057820	2240510		4864960	3725560			3903500		4053990	4392120	3799950	1470120	3181910	1681720		2793860	4000270	4330530	1506870	10145900			4474990	2796170	5578860	2550460	10693900
A0A9D4WB08	A0A9D4WB08	A0A9D4WB08_PEA	KIW84_064232	Uncharacterized protein	1	AELVAAEIVKDDDSSELK	AELVAAEIVKDDDSSELK	3	AELVAAEIVKDDDSSELK3		163500			104320			265801	84116.4		160281					140492		214279	234132		229523	292751			246956				343197	163140	154482	514031	161479	153049		205973	142807	288630
A0A9D5B5V3	A0A9D4Y978;A0A9D5B5V3	A0A9D5B5V3_PEA	KIW84_021828	Uncharacterized protein	0	AELVAIGK	AELVAIGK	2	AELVAIGK2	32420.4	48425.4		42360.5				162236	52502.4	431363		128362	58637.8			99047.6			177173		121980	73105.4		84552.3	70137	137070		215387	136512	81912.1	59698.4			217387		26605.8		95799.3
A0A9D4WGY5	A0A9D4WGY5;A0A9D4XGE6;A0A9D5B6S7;A0A9D4XGZ5;A0A9D5B8B9	A0A9D4WGY5_PEA	KIW84_066139	Uncharacterized protein	0	AELVPAYVR	AELVPAYVR	2	AELVPAYVR2	3546920	5892880	5363130	4587990	6485580	6349860	4942350	7702160	1941060	4234410	2852500	5762210	2610950	1534930	5633790	4060260	1053480	2374740	5038400	2810970	4921450	3912480	3810980	1785320	3599210	3202670	1519550	4310490	4835580	4633330	2479270	7368580	3609370	4841610	5394410	3821020	3031370	3604780	3910030
A0A9D4YMU1	A0A9D4YMU1	A0A9D4YMU1_PEA	KIW84_025452	Mg-protoporphyrin IX chelatase	1	AELYAAR	AELYAAR	2	AELYAAR2	1275860	1501000	2350330	1207530	2062050	4197030	2373640	2224400	617884	2584520	3105560	1542380	1948880	2626650	2093860	3021100	2328310	3038280	2249160	3256920	2055850	2014090	2105170	1359210	1309880	1316790	3050940	3042820	1880140	3037530	665561	3426520	5043250	4405120	2949330	2298040	2210850	1240440	5731430
A0A9D4W2A0	A0A9D4W2A0	A0A9D4W2A0_PEA	KIW84_060753	Aspartate aminotransferase	1	AEMEMMAGR	AEMEMMAGR	2	AEMEMMAGR2							115238																										361334						953750
A0A9D4VY05	A0A9D4VY05	A0A9D4VY05_PEA	KIW84_076492	acetyl-CoA C-acyltransferase	1	AENFAQAR	AENFAQAR	2	AENFAQAR2					741594	615320	625681		247340	936966	256962	651976	511615		890383	934575			671018	365749	709152	571015		223050	470402			1022270	957777	822129	266906	703834	369822	1297240	986417	457987	332708	441806
A0A9D4Y3L3	A0A9D4Y3L3	A0A9D4Y3L3_PEA	KIW84_036161	Auxin transport protein BIG	1	AENLLDTLSNK	AENLLDTLSNK	2	AENLLDTLSNK2	372580	537461	460526	456652	595667	646222	377776	455040	222714	597064	400574	432821	385763		489125	506439		302851	686441	268685	483243		309479	259384	394482	455054		504917	636018	540391	262411			445223	544073	421908		405183
A0A9D4W2A0	A0A9D4W2A0	A0A9D4W2A0_PEA	KIW84_060753	Aspartate aminotransferase	1	AENLMLER	AENLMLER	2	AENLMLER2			270983		397770		287955										317483			267459								253692					693641						1270330
A0A9D4WBF5	A0A9D4WBF5	A0A9D4WBF5_PEA	KIW84_063515	Uncharacterized protein	1	AENNSTDVSAAR	AENNSTDVSAAR	2	AENNSTDVSAAR2	116964	195820	150286	145434	179970	208013		207152	31093.3	133773		135605	88030		180884	122963			155287	58433.6	128861	84929.9	79087.1		85579.4	76882.3		97850.1	151852	113324	31672.6	151843		114051	141568	100126	88536.9	76802.3	168181
A0A9D4Y5R0	A0A9D4Y5R0	A0A9D4Y5R0_PEA	KIW84_036114	glucan endo-1,3-beta-D-glucosidase	1	AENNVYGTDFAK	AENNVYGTDFAK	2	AENNVYGTDFAK2				164359	157784			256427	376326	294646	1282660	210052	157541		170223	512740		1091210	559496		559082	495402	121491		899019	726331		462303	884088	426604	400729	641772	215815	648872	240695	363371	1003630	558088	190440
A0A9D5GZA4	A0A9D5GZA4	A0A9D5GZA4_PEA	KIW84_014572	AIG1-type G domain-containing protein	1	AENQGNYENLSVVER	AENQGNYENLSVVER	2	AENQGNYENLSVVER2		32067			88119.4		37130.5	88139.1				70604.6			58352.7								30571.1												43863.1			28392
A0A9D4VM08	A0A9D4VM08	A0A9D4VM08_PEA	KIW84_072078	Dipeptide epimerase	1	AENRPLNVPLISPFTIASSK	AENRPLNVPLISPFTIASSK	3	AENRPLNVPLISPFTIASSK3	62908	297021	620833	228281	421833	554905	682867		127462	289612	351654	380363	200332	110942	385175	544097				326729		364009	437227	208310	401765	215803	247241	549687		481725	181074			834281	417524	840322		392417	658730
A0A9D4VQP5	A0A9D4VQP5	A0A9D4VQP5_PEA	KIW84_073892	isoleucine--tRNA ligase	1	AEPDFSILGK	AEPDFSILGK	2	AEPDFSILGK2	822955	1889680	1622170	1374360	2170720	2330070	1783760	2897610	304776	1154880		2051760	580516		1739270	972720						405540	1403210	443744	600240	561818	163916	1102500	776798	1121290	427079			1038890	1662960			781860
A0A9D4VQP5	A0A9D4VQP5	A0A9D4VQP5_PEA	KIW84_073892	isoleucine--tRNA ligase	1	AEPDFSILGKR	AEPDFSILGKR	3	AEPDFSILGKR3	50194.2			96200.1						29367.5					87640.5	65743.3																			149437
A0A9D4YDR4	A0A9D4YDR4	A0A9D4YDR4_PEA	KIW84_023745	Hemimethylated DNA-binding domain-containing protein	1	AEPDLLVAYVAEENLLIPDKPDK	AEPDLLVAYVAEENLLIPDKPDK	3	AEPDLLVAYVAEENLLIPDKPDK3		26098.4			25429.7	106473		25068			320665					161017		463371	446395		523646	337618						89162.2	260962	379896		579739	621089	980372		594291	634070		643995
A0A9D4Y1R8	A0A9D4Y1R8	A0A9D4Y1R8_PEA	KIW84_035019	Iron-sulfur cluster biosynthesis family protein	1	AEPFFEK	AEPFFEK	2	AEPFFEK2	279720	360675	429673	405489	352467	727330	322630	277416	151648	718553	1208960		439820	896893	252529	877797	715167	1082900	626500	1017490	558025	668082	332020	260840	312311	428512		728505	539669	595135	191242	956781	1009600	632122	628605	685393	847691	402685	1057690
A0A9D4WWK3	A0A9D4WWK3	A0A9D4WWK3_PEA	KIW84_053972	Acetyl-coenzyme-A carboxylase	1	AEPFTGSFPILGPPTAISGK	AEPFTGSFPILGPPTAISGK	3	AEPFTGSFPILGPPTAISGK3		128795	117599	45895.8	83192.7	166520	94932.6	156303		24670.1		74173.6			59572.7								83424.1												83024	201458
A0A9D4YGD8	A0A9D4YGD8	A0A9D4YGD8_PEA	KIW84_024386	DNA (cytosine-5-)-methyltransferase	1	AEPHNQAILHPEQDR	AEPHNQAILHPEQDR	3	AEPHNQAILHPEQDR3		291645	337460	145472	319184	250693	311651	396514				272730											135044												232051
A0A9D4YGD8	A0A9D4YGD8	A0A9D4YGD8_PEA	KIW84_024386	DNA (cytosine-5-)-methyltransferase	1	AEPHNQAILHPEQDR	AEPHNQAILHPEQDR	4	AEPHNQAILHPEQDR4	240105	503297	550029		589171	304807	679801	733339				502857			412671								190220												366272
A0A9D4WYL1	A0A9D4WYL1	A0A9D4WYL1_PEA	KIW84_055715	Thioredoxin domain-containing protein	1	AEPLILK	AEPLILK	2	AEPLILK2	924746	1632750	1519370	1469060	2701580	1742310	1596270	2927980	1319650	2087880	1198380	2570520	1803560	302498	2851410	2457370	154781	902283	4673370	819466	4863260	3740910	1686890	1042500	2068160	2301910	367645	1710260	3493550	2877280	1172720	3301780	639458	3324650	2515450	1733530	1291820	2316560	596649
A0A9D4XAJ7	A0A9D4XAJ7	A0A9D4XAJ7_PEA	MED20	Mediator of RNA polymerase II transcription subunit 20	1	AEPVFAEYGLSDR	AEPVFAEYGLSDR	2	AEPVFAEYGLSDR2	7010.39	213733	122862	104981	222873	223263	173827	257017		119492		166586	39790.7		128707							191255	106644	49355.4	85850.5			203334		253077	32035.2			279197	114990	224309
A0A9D4WB08	A0A9D4WB08	A0A9D4WB08_PEA	KIW84_064232	Uncharacterized protein	1	AEPVVTQVEPTK	AEPVVTQVEPTK	2	AEPVVTQVEPTK2					76769.1			143915	516055	335104	931477		110432		72978.1	315752		870837	700202		745988	914985			1198990	461718	33234.1	257439	1134870	295827	679977	1582480	339015	228541		182931	602512	1046860	304353
A0A9D5ASV4	A0A9D5ASV4	A0A9D5ASV4_PEA	KIW84_042657	Uncharacterized protein	1	AEQDRIEALQK	AEQDRIEALQK	3	AEQDRIEALQK3						56400.6		98806.3							64960.3																				52634.1
A0A9D5ATT4	A0A9D5ATT4	A0A9D5ATT4_PEA	KIW84_045103	COP9/signalosome complex subunit Csn1	1	AEQGTDALDPIIISK	AEQGTDALDPIIISK	2	AEQGTDALDPIIISK2	207006	423222	348413	299966	539672	467885	360640	653044	109237	320356	113526	423647	157466	61018.7	409209	258287		77898	384051	134916	376918		314900	102673	243995	215338	65304.4	352904	369477	354531	150857	464733	179857	419397	361444	313957	128955	237449	178713
A0A9D4Y658	A0A9D4Y658	A0A9D4Y658_PEA	KIW84_020040	Transmembrane 9 superfamily member	1	AEQIEYPVR	AEQIEYPVR	2	AEQIEYPVR2	713929	1107160	789793	949796	1074480	926174	951356	1210640	359299	1028360	401687	993790	571183		807118	930966		592809	1646760	337330	1284590	759389	767841	441111	631465	815284		1305140	1276220	1053950	406024	1154710		1188120	1044890	824010	526674	761557
A0A9D4WQ43	A0A9D4WQ43	A0A9D4WQ43_PEA	KIW84_052966	Adenosylhomocysteinase	1	AEQLFEK	AEQLFEK	2	AEQLFEK2	7072130	8299050	4794980	10362800	5593730	5210110	4083920	6286330	5064660	22484100	5344060	3519890	10447900	5914810	3731010	21972200	7648330	5590270	19907800	4231210	15336200	19108800	2847070	6908590	10625700	11133500	7377720	20220500	11246400	12351100	8355910	43845000	8853490	16386500	3763860	8109080	3056950	11040300	10051600
A0A9D4VZP3	A0A9D4VZP3;A0A9D5A8W2	A0A9D4VZP3_PEA	KIW84_060017	Ubiquitin-like domain-containing protein	0	AEQLLGGQAVSALSHIAGR	AEQLLGGQAVSALSHIAGR	3	AEQLLGGQAVSALSHIAGR3	196204	746783	746897	519326	878332	899911	809863	851984	213457	660678	680556	874026	364245	433064	556167	529585	866663	678182	947704	592572	599020	615099	597440	348572	645572	553039	774600	702946	610515	662936	331416	1743470	864194	994774	605973	661885	521399	502731	1017180
A0A9D4Y1F8	A0A9D4Y1F8	A0A9D4Y1F8_PEA	KIW84_033727	COP9/signalosome complex subunit Csn1	1	AEQTVEPLDTITIAK	AEQTVEPLDTITIAK	2	AEQTVEPLDTITIAK2	74378.7	236284	267647	144376	303307	344410	308205	378647		182434		241972			246594					120482		184305	215395		212950	136423							221701	368833	255377			152184
A0A9D5A453	A0A9D5A453	A0A9D5A453_PEA	KIW84_062927	HMA domain-containing protein	1	AEQVYETVSK	AEQVYETVSK	2	AEQVYETVSK2	1822150	2430340	3008580	2283990	2690520	3752990	3522290	2904900	1496490	5916760	5690580	2527410	2504250	6189890	2365470	7129150	5884540	4621310	3362680	7835150	5028630	3680950	1505540	1771160	3719400	2012610	6243330	3484080	4310670	3849660	1974760	8502410	13209000	7082180	1920220	2564430	5592990	2629240	8333410
A0A9D5BCW0	A0A9D5BCW0	A0A9D5BCW0_PEA	KIW84_024472	Ferredoxin--NADP reductase, chloroplastic	1	AEQWNVEVY	AEQWNVEVY	2	AEQWNVEVY2											115574						65572.2	87246.2														202682	192800				104773		271310
A0A9D4Y402	A0A9D4Y402	A0A9D4Y402_PEA	KIW84_034442	NAD(P)-binding domain-containing protein	1	AEQYLADSGIPYTIIR	AEQYLADSGIPYTIIR	2	AEQYLADSGIPYTIIR2										362746																	1132320
A0A9D4Y402	A0A9D4Y402	A0A9D4Y402_PEA	KIW84_034442	NAD(P)-binding domain-containing protein	1	AEQYLADSGIPYTIIR	AEQYLADSGIPYTIIR	3	AEQYLADSGIPYTIIR3		234695				341719		204964		277892		308181			371824		777905										551699
A0A9D5A2H6	A0A9D5A2H6	A0A9D5A2H6_PEA	KIW84_076528	NAD(P)-binding domain-containing protein	1	AEQYLADSGLPYTIIR	AEQYLADSGLPYTIIR	2	AEQYLADSGLPYTIIR2	103584	412645	684323	515437	728619	915406	630207	687390	144602		689332	749958	473822	767891	937561	606543	1508490	615099	842066	688630	818824	542260	728954	305913	825374	782455		795580	709009	952952	302215	1041250	1472880	1066830	1087210	1225950	571811	454923	1558560
A0A9D5A2H6	A0A9D5A2H6	A0A9D5A2H6_PEA	KIW84_076528	NAD(P)-binding domain-containing protein	1	AEQYLADSGLPYTIIR	AEQYLADSGLPYTIIR	3	AEQYLADSGLPYTIIR3		160301	216790	127440	223521	327784	208602	138896	43924		142082	301120	145444	290250	312114	107820		132378	92228	201960		105186	147299		267422	145377	496154	217797	165188	210599	68652.5	190362	247490	147854	297369	270655	117548	109415	354086
A0A9D5A2H6	A0A9D5A2H6	A0A9D5A2H6_PEA	KIW84_076528	NAD(P)-binding domain-containing protein	1	AEQYLADSGLPYTIIRPGGLLDK	AEQYLADSGLPYTIIRPGGLLDK	3	AEQYLADSGLPYTIIRPGGLLDK3		3411530	2846720		4608560	4097050	2746050	5112290			396566	4843940	850789	865886	3715830	2123210	1104330	312328	1397410	1167500		586778	3172910		790108	803492	1676110	1454050	911113	1642920	529350	1182150	2028820	1550920	3131890	1747580	723916	1593100	2035920
A0A9D4XQN8	A0A9D4XQN8	A0A9D4XQN8_PEA	KIW84_030525	Acyl-CoA-binding domain-containing protein 4	1	AERDELESSLGK	AERDELESSLGK	2	AERDELESSLGK2		79064.9		53791		40173.7		78968.3		66140.4	75834				69015.2	51921.9		41364.3	119893		73217.9	76992.7	49059.6		47441.3	39428.8			86631.7	37505.6	31100.1	195643	38427.5	66343.4	65757	26570.6		49312.3	88456.4
A0A9D4XQN8	A0A9D4XQN8	A0A9D4XQN8_PEA	KIW84_030525	Acyl-CoA-binding domain-containing protein 4	1	AERDELESSLGK	AERDELESSLGK	3	AERDELESSLGK3	240846	590480	304321	416635	570829	482410	284866	668092	359944	613081	504201	404564	208570	74350.7	329345	564882	62361.4	428290	1268760	161667	1077070	872934	321367	186594	646115	324817	93743.9	561359	875339	612036	393331	993757	350073	705972	294551	345363	422061	837545	465810
A0A9D4WWK3	A0A9D4WWK3	A0A9D4WWK3_PEA	KIW84_053972	Acetyl-coenzyme-A carboxylase	1	AERPPWYLSVVGGALYK	AERPPWYLSVVGGALYK	3	AERPPWYLSVVGGALYK3		308686	313319	86758.7	218377	615977	206751	332636				115137			141864				563937		402322		241107					571071		411746	48412.2				166952
A0A9D5BJA6	A0A9D5B6D4;A0A9D5BJA6	A0A9D5BJA6_PEA	KIW84_013170	Damage-control phosphatase ARMT1-like metal-binding domain-containing protein	0	AESDTSVPDAANK	AESDTSVPDAANK	2	AESDTSVPDAANK2	136402	278502	337450	217392	321707	554672	353305	364000	306432	490911	355573	255098	247306	163839	312306	581401	158455	326693	675332	314365	647350	553613	279320	189642	575663	399215	231266	523402	594466	583155	451111	1397890	500297	651280	341231	432321	417988	610430	428878
A0A9D5BJA6	A0A9D5B6D4;A0A9D5BJA6	A0A9D5BJA6_PEA	KIW84_013170	Damage-control phosphatase ARMT1-like metal-binding domain-containing protein	0	AESDTSVPDAANKAEK	AESDTSVPDAANKAEK	3	AESDTSVPDAANKAEK3	125825	167987	195233	198965	205190	265686	176891	285313	155089	353029	185661	241715	198452	96789.1	313023	473889		172936	318778	186714	249748	232842	230107	124961	290947	446261	283395	443418	441655	393136	178743	526905	175686	571814	313511	466091	155576	227670	162896
A0A9D5BES7	A0A9D5BES7	A0A9D5BES7_PEA	KIW84_011380	Glycosylphosphatidylinositol anchor attachment 1 protein	1	AESETVTATKPR	AESETVTATKPR	3	AESETVTATKPR3				100336				64024	27473.6										204247		59746.3			16175.6	89522.5			91181.1	120343
A0A9D4WQH7	A0A9D4WQH7	A0A9D4WQH7_PEA	KIW84_051837	Tetratricopeptide repeat protein 27 homolog	1	AESFITDVSVSPVEQAR	AESFITDVSVSPVEQAR	2	AESFITDVSVSPVEQAR2		73540.2	64402.1	39646.1	110699	76539.7	78654.2	112505				95325.9			72394.3				49263.7				74532.4					52029.5				66060.7		88972.7	64352.6
A0A9D5H072	A0A9D5H072	A0A9D5H072_PEA	KIW84_015153	PITH domain-containing protein	1	AESGGGLSHVE	AESGGGLSHVE	2	AESGGGLSHVE2	88804.7	192145	302838	182488	258521	279550	239914	320276	79094	155872	117050	302497	109849		275619	131993		230438	331239		302509	268350	237848		227508	209362			270569	222271	119865	603382		220898	300455	149115	151117	178394
A0A9D4Y4Y1	A0A9D4Y4Y1	A0A9D4Y4Y1_PEA	KIW84_035862	WPP domain-interacting tail-anchored protein 1	1	AESLADSAEEK	AESLADSAEEK	2	AESLADSAEEK2	99544.7	284915	143037	117018	217373	225946	228174	348280	94865.2	279264	241723			64852.1	338197	287557		199726	455819	129895	361173	303624		80978.8	196629			339047	274818	224592	101943	792857	320923	384905		212472	184476	204558	213102
A0A9D4WLX0	A0A9D4WLX0	A0A9D4WLX0_PEA	KIW84_051199	Copper-transporting ATPase paa2	1	AESLELVLPLTK	AESLELVLPLTK	2	AESLELVLPLTK2						137395
A0A9D5AV62	A0A9D5AV62	A0A9D5AV62_PEA	KIW84_043818	NAD-dependent epimerase/dehydratase domain-containing protein	1	AESLGIEFTPLEVSLK	AESLGIEFTPLEVSLK	2	AESLGIEFTPLEVSLK2																			160271	36021.3										81034		466333				151735
A0A9D5BIE7	A0A9D5BIE7	A0A9D5BIE7_PEA	KIW84_012805	SLH domain-containing protein	1	AESLLEK	AESLLEK	2	AESLLEK2		356122				544754	213631		225244	473278	460048	375745	348768	120196	433223	519191		420841	629665	327535	513969	498811	272369	256477	382097	481468		528391	565421		291312	674074	329159		448611	420617	361068	490561	253716
A0A9D5APR9	A0A9D5APR9	A0A9D5APR9_PEA	KIW84_040436	Afadin/alpha-actinin-binding protein	1	AESNPSQSPLVGR	AESNPSQSPLVGR	2	AESNPSQSPLVGR2	135879	247539	196985	173846	380066	191895	202940	478651	21910.7	70096.6	35783.3	378652		11360.7	303907	33611		56653.1	64601.2		33516.4	45366.1	174127		62208.5			59931	137207	78669.9	19042.2	84675.3	35693.9		291567	41772	25058.2	60697.9	45724.2
A0A9D4X0D3	A0A9D4X0D3	A0A9D4X0D3_PEA	KIW84_055467	Exostosin GT47 domain-containing protein	1	AESPSYDER	AESPSYDER	2	AESPSYDER2	77155	106385	125369	87930.7	102559	178705	171168	139478		119132		81090.4			78851.6	79407.2			117242	136230		77490.6	74628					214027	80114.8	112428				224159	153577	79373
A0A9D4X5P5	A0A9D4X5P5	A0A9D4X5P5_PEA	KIW84_058333	Uncharacterized protein	1	AESPTETVTEK	AESPTETVTEK	2	AESPTETVTEK2		101475	56334.2	62033.5		122545	64530.5			140708			68959.9			114603								89917.5				99721		101067		225501		212376		68730.4
A0A9D4XNL6	A0A9D4XNL6	A0A9D4XNL6_PEA	KIW84_045630	Exocyst complex component S10b	1	AESQISDSSGTIGR	AESQISDSSGTIGR	2	AESQISDSSGTIGR2	309694	578316	396856	440189	689016	773679	411362	857642	242167	699909	278521	554985	254069	75985.7	545582	636745	66220.7	251192	766807	312387	590173	426499	423331	208789	501574	573266	136513	686665	632331	545146	332567	684548	331666	818779	607035	544192	347022	552378	304956
A0A9D5A2J6	A0A9D5A2J6	A0A9D5A2J6_PEA	KIW84_061597	Glutathione reductase	1	AESQNGADPAR	AESQNGADPAR	2	AESQNGADPAR2																					78530.6						45534.5					152786	144109	43049.6			71724.4		180463
A0A9D5AUJ3	A0A9D5AUJ3	A0A9D5AUJ3_PEA	KIW84_043320	CTP synthase	1	AESSDLLHEPVR	AESSDLLHEPVR	3	AESSDLLHEPVR3	260135	410176	632709	292327	592940	571801	650952	697475		307665		531678	250186		413875	388120			295834	178657	237285	177199	303697	140334						379991		212573		431116	431261	202072
A0A9D4XN97	A0A9D4XN97	A0A9D4XN97_PEA	KIW84_045479	Importin N-terminal domain-containing protein	1	AESSLSEAADSPNFGLVVLR	AESSLSEAADSPNFGLVVLR	3	AESSLSEAADSPNFGLVVLR3		161821	80795.2	38635.8	192082	143389	93813	282630	8436.06	42014.9		162415	15207.6		39579.8	134994				15174.6		36727	85082.5		81839.9	90965.7		129159		107842	54402.8			47429.8	58923.6	167044	32453.9	153156
A0A9D5BCH6	A0A9D5BCH6	A0A9D5BCH6_PEA	KIW84_023948	Abscisic acid receptor pyl1	1	AESSTASASASTSDQDSDEK	AESSTASASASTSDQDSDEK	3	AESSTASASASTSDQDSDEK3									11460.5										50689.9			20106.3
A0A9D5BCH6	A0A9D5BCH6	A0A9D5BCH6_PEA	KIW84_023948	Abscisic acid receptor pyl1	1	AESSTASASASTSDQDSDEKHR	AESSTASASASTSDQDSDEKHR	3	AESSTASASASTSDQDSDEKHR3					33184.4														31939.6		33512.8	36418.5			46666.4	41146			24236.9		19719.7				16278.5			41560.2
A0A9D5BCH6	A0A9D5BCH6	A0A9D5BCH6_PEA	KIW84_023948	Abscisic acid receptor pyl1	1	AESSTASASASTSDQDSDEKHR	AESSTASASASTSDQDSDEKHR	4	AESSTASASASTSDQDSDEKHR4					92292.9			125608	34998.8			87080			61612.7			34630.7	121397		169370	103612	99956.2		106640	308251			250244		91405				88081.1		11462.4	104685
A0A9D4X706	A0A9D4X706	A0A9D4X706_PEA	KIW84_041018	Tr-type G domain-containing protein	1	AESTDSYVLIR	AESTDSYVLIR	2	AESTDSYVLIR2	77161.6	168625	142001	133180	286403	248434	163398	296222		126778		224339	68430.2		231566	122366					87446		141111	43726				136484		147487				407494	279663	121281
A0A9D4VJD8	A0A9D5ANF3;A0A9D4VJD8;A0A9D5B5G9;A0A9D4WUG7	A0A9D4VJD8_PEA	KIW84_071416	Interactor with COP9 signalosome (CSN) complex	0	AESTKPSDPLVVEETLLK	AESTKPSDPLVVEETLLK	3	AESTKPSDPLVVEETLLK3	137585	381613		254708	325810	311897	200670	343523	234937	702928			201060		261762	558890			894486		493472	176591	165094	160368	443555	654281		882179	455111	558034	335601				301302	596175		639966
A0A9D4WZH5	A0A9D4WZH5	A0A9D4WZH5_PEA	KIW84_056875	NADPH-protochlorophyllide oxidoreductase	1	AETAAPATPAVNK	AETAAPATPAVNK	2	AETAAPATPAVNK2	426491	590671	1057540	381325	854146	1709380	955057	1055850		371405	108796	726891	158957	41389.9	1020590	321209		106929	153467	207055	140310	95505.3	660775	106569		54138.7		303414	229887	361463		183317	123040	372440	875112	159215	68334	42052.9	153420
A0A9D4VJC9	A0A9D4VJC9	A0A9D4VJC9_PEA	KIW84_071404	Alanine--glyoxylate aminotransferase 2 1	1	AETAVLFEK	AETAVLFEK	2	AETAVLFEK2	742988	1256170	772416	1091210	1186810	1128240	701972	1606320	674735	2003080	1289850	1118040	1719290	1120640	631362	2197370	1385750	1260470	2883560	999027	2256180	2541030	464883	940210	1907790	1539140	1436240	1794790	1698510	2148480	1014360	4134760	2156390	2274590	770063	1515520	1016320	2003610	1879950
A0A9D4WQT0	A0A9D4WQT0	A0A9D4WQT0_PEA	KIW84_052724	Chaperone protein dnaJ A6	1	AETDYYTVLGVSR	AETDYYTVLGVSR	2	AETDYYTVLGVSR2	141556	296026	306642	254887	327091	655871	333191	423565	24838	298974	55337.6	207752	146095		313511	326989		64205.6	238138	135279	105610	94005.5	268932	162980			61497.4	356912	165125	363349		221280	51454.7	472026	361418	251305	98111.6	46135.6	73400.2
A0A9D4YCG9	A0A9D4YCG9	A0A9D4YCG9_PEA	KIW84_022417	Flavonol synthase/flavanone 3-hydroxylase	1	AETEQPGTTTVHGVK	AETEQPGTTTVHGVK	2	AETEQPGTTTVHGVK2	56561.2	100252	87071.9	61265.4	87696	115977	100743	118263				62967.6			120842								44798.2												104932	10113.7			8832.95
A0A9D4YCG9	A0A9D4YCG9	A0A9D4YCG9_PEA	KIW84_022417	Flavonol synthase/flavanone 3-hydroxylase	1	AETEQPGTTTVHGVK	AETEQPGTTTVHGVK	3	AETEQPGTTTVHGVK3	673603	1070580	962041	792935	969197	1199070	1040970	1163140		186826		671511	104613	115671	1232290	147393		20354.2		182216			659585	109148			64009.4	165893	79428.4	274119		211644	105359	234113	1012040	116519			177250
A0A9D4W6E7	A0A9D4W6E7	A0A9D4W6E7_PEA	KIW84_061651	NAB domain-containing protein	1	AETEVESLKQDLVR	AETEVESLKQDLVR	3	AETEVESLKQDLVR3										98493.2									151879		105492	131942			69591.3						28641.1							59566.3
A0A9D4WU86	A0A9D4WU86	A0A9D4WU86_PEA	KIW84_054411	E1 ubiquitin-activating enzyme	1	AETFGIAIPDWVK	AETFGIAIPDWVK	2	AETFGIAIPDWVK2		138339	107935		154974	234241	81737.6	258051				87443.1			64403.8	131608			371382		168254	83593.5	125028					163317	83969.4	314442	50553.7	367891	177378	332802		241481		140666	376463
A0A9D4YDA1	A0A9D4YDA1	A0A9D4YDA1_PEA	KIW84_021777	E1 ubiquitin-activating enzyme	1	AETFGIPIPDWVNNPIK	AETFGIPIPDWVNNPIK	2	AETFGIPIPDWVNNPIK2		55405	50919.4	9462.03	72668.8	237567	33852.4	217781		8888.77	588926	44039.1			23904.5	377228	19634.5	604038	3107900	279683	1308800	1098780	63949.9		82736			366009	1159900	1368140	53603.1	1717890	1532010	1698600	44233.9	1605340	809949	478360	2041510
A0A9D4YIG8	A0A9D4YIG8	A0A9D4YIG8_PEA	KIW84_024088	Phosphoribulokinase	1	AETPVGAAK	AETPVGAAK	2	AETPVGAAK2	3012630	3637010	5163520	3730840	2301940	8747750	5167400	2767420	4610190	9657140	35726000	1627620	10453300	20578300	2858210	12627200	33557400	34807000	15405500	16941900	13997500	14845900	2471030	4785140	7569260	7061010	29585700	9055430	5956500	10837700	5812120	31447600	37559600	10827700	3468760	7722380	19077400	6233220	34873700
A0A9D4YIG8	A0A9D4YIG8	A0A9D4YIG8_PEA	KIW84_024088	Phosphoribulokinase	1	AETPVGAAKA	AETPVGAAKA	2	AETPVGAAKA2	4187430	3289950	6613300	4260140	3470210	8626630	6556790	3415210	4236550	12695300	46205500	1870190	11678800	32561600	3963700	13294400	56271100	33496600	13699100	21684800	12925700	12914500	3496790	7939520	8864900	9731630	45522000	12912100	8879720	14691100	6522480	34624200	47619500	21431600	6109130	14955700	17825600	5874210	44503700
A0A9D4YKF0	A0A9D4YKF0	A0A9D4YKF0_PEA	KIW84_010147	C3HC-type domain-containing protein	1	AETSFTGDQGPR	AETSFTGDQGPR	2	AETSFTGDQGPR2	118115	203925	183081	148187	243970	242978	167224	282623	35210.7	154043	102536	231684	95294.6	66683.4	236374	148676	79946.9	104164	189330	113493	196119	144390	154349	75490.1	106773	100853	81957.1	133686	132986	172946	41652.1	289668	138022	211258	246667	116291	76912	118064	190873
A0A9D5ASJ5	A0A9D5ASJ5	A0A9D5ASJ5_PEA	KIW84_044067	Obg-like ATPase 1	1	AETVAYNDFVAAGSLAAAR	AETVAYNDFVAAGSLAAAR	2	AETVAYNDFVAAGSLAAAR2	43426.4	208252	351787	160623	293819	1312600	508284	395413	90581	431707	913543	229352	204224	76633.7	279891	739166	190757	743146	1236340	615871	752493	526517	339179	193092	395043	385598	241251	839852	548624	1043790	247308	1600640	1074100	1288680	384382	845680	789772	396345	882189
A0A9D5ASJ5	A0A9D5ASJ5	A0A9D5ASJ5_PEA	KIW84_044067	Obg-like ATPase 1	1	AETVAYNDFVAAGSLAAAR	AETVAYNDFVAAGSLAAAR	3	AETVAYNDFVAAGSLAAAR3	60305	280238	411688	210780	363288	995499	513976	299737	118345	395483	636841	300109	216945	107324	309675	559416	162749	571968	897268	572322	783315	409967	355712	219967	378274	357467	126257	778052	533029	702484	197344	1091630	555487	979622	409945	729281	717451	347265	752595
A0A9D5AAT4	A0A9D5AAT4	A0A9D5AAT4_PEA	KIW84_065745	Pyruvate kinase	1	AEVADISEAVR	AEVADISEAVR	2	AEVADISEAVR2	661235	988228	1336160	686257	938922	1876280	1223670	1168900		498752		894606	272423	182285	906343	478692				338057			627041	212373	247629			465199		653735		662196			922749	445015	359753		535797
A0A9D4W9V3	A0A9D4W9V3	A0A9D4W9V3_PEA	KIW84_063559	Pyruvate kinase	1	AEVADVSEAVR	AEVADVSEAVR	2	AEVADVSEAVR2	1991770	4127800	3700540	2829890	4665050	6835850	3459020	5133610	519373	2393810	1931320	3585910	1454420	1231770	4475710	2303990	1048770	1624820	1749080	1627300	1397460	1430120	3774950	1108550	1059070	806585	1298130	2055850	2193580	3065330	498651	3301030	2206300	3016380	4808530	1843220	1406650	957992	2682300
A0A9D4ZZT6	A0A9D4ZZT6	A0A9D4ZZT6_PEA	KIW84_075688	NAD(P)-binding domain-containing protein	1	AEVAGNGAPVEDILNK	AEVAGNGAPVEDILNK	2	AEVAGNGAPVEDILNK2	328809	701719	383981	871180	616200	1856430	530092	588211	1346300	1742240	10308700	409377	1466380	636789	435427	2918310	459334	9273750	4300540	2034170	3990790	3713770	560983	1013060	2076930	2369290	704839	2606010	3349040	2271630	1737960	6384990	2390090	2761680	696204	2606560	4833910	2287750	2494410
A0A9D4ZZT6	A0A9D4ZZT6	A0A9D4ZZT6_PEA	KIW84_075688	NAD(P)-binding domain-containing protein	1	AEVAGNGAPVEDILNK	AEVAGNGAPVEDILNK	3	AEVAGNGAPVEDILNK3						156702				112647	283976					152469		331705				179646								141574	52192.6	264096
A0A9D4XYF4	A0A9D4XYF4	A0A9D4XYF4_PEA	KIW84_034022	Regulatory-associated protein of TOR 1	1	AEVAVALAR	AEVAVALAR	2	AEVAVALAR2	102494	212638		98272.9	128939	158661	138321	132514	86175.2	145675		101024	61669.7		109723	123568			263256				85889.8		59148.4	89107.1		194134		140883	51599.8			185023	131353	145462	164976	116637
A0A9D4VXF2	A0A9D4VXF2	A0A9D4VXF2_PEA	KIW84_076662	BAG family molecular chaperone regulator 4	1	AEVDKLSDR	AEVDKLSDR	2	AEVDKLSDR2										26459.5			26057.5			67941.6		56632.8	99944.6		108847	86253.4						141582	36876.4	60092.6	18974.8	88105.2		81766.6		68091.7
A0A9D4VIB4	A0A9D4VIB4	A0A9D4VIB4_PEA	KIW84_071456	Annexin	1	AEVDLQR	AEVDLQR	2	AEVDLQR2	4373210	5834990	3514660	6113290	4949340	3679380	3367750	5486260	2436140	3698230	1432080	4526210	2749270	313392	3288090	3313950		1256000	5291620	580909	5556930	5938910	2008290	1760660	3047810	4965360	214944	3129420	6157240	4315410	2279390	6566030	435398	3873310	2803670	2655320	858362	3988690	613431
A0A9D4YMD1	A0A9D4YMD1	A0A9D4YMD1_PEA	KIW84_011316	Activator of Hsp90 ATPase AHSA1-like N-terminal domain-containing protein	1	AEVEDVTK	AEVEDVTK	2	AEVEDVTK2	678501	1064350	1223300	802788	1458990	1567690	1287550	1737730	255138	823083	412338	1296600	548266	176579	1519550	871232		319872	1008590	491932	807241	533987	1012600	359742	486663	525126	214167	698295	910366	1128340	315925	767332	383656	1181110	1273830	674386	455243	455510	474982
[truncated: 59,179 more rows]

## Sheet: Sheet 2
Table S1,sheet 2: Details of total proteome identified protein groups in pea leaf
[truncated: 7,762 more rows]
