# Supplementary material for: Integrative nuclear and total proteomics of compound leaves in semi-leafless and leafed pea cultivars reveal regulatory cues in leaf development
Source: BMC Plant Biol. 2026 Mar 4;26:824. doi: 10.1186/s12870-026-08381-5 (PMC13154526; doi:10.1186/s12870-026-08381-5)
Supplement: Supplementary file 1 — Supplementary Material 1: Fig. S1 Nuclei quality analysis and PCR analysis of PsPALM1a/b gene. Representative images of nuclei isolated from young tendril of Cooper A, and petiole of Trapper B. The nuclei were stained with DAPI and visualized on eclipse TE300 inverted microscope. C Full-length original agarose gel image showing PCR amplified PsPALM1a/1b gene fragments from genomic DNA of Cooper and Trapper pea cultivars. The red colored rectangular shape denotes the cropped image shown in Fig. 1D. Lane 1 to 20 represents PCR amplification of other candidate genes and is not related to current study. The PsTubulin PCR was performed on genomic DNA of Cooper and Trapper pea cultivars to check their DNA quality. The 100 base pair marker was loaded for size verification and non-template control (NTC) was used as negative control. Fig. S2 Sample intensity correlation plot and protein count. A Protein intensity correlation matrix of total proteome and, B nuclear proteome. The scale bar red to blue color represents low to higher sample correlation values. C Bar chart of protein count in replicates of each tissue-types from total proteome, and D nuclear proteome. The y-axis represents protein count and x-axis specify sample (tissue and genotype) details. The bar color represents specific tissue-types used in this study. Fig. S3 Significant biological processes in up and down-regulated proteins identified in different tissue-type comparisons from total proteome analysis. The dot color denotes the significant enrichment, and the dot size specifies the number of DAPs related to the biological process. Details of these biological processes are provided in Table S9. The contrasts without significant GO-terms were not included in the Figure. Table S1 All identified precursor peptides and protein groups detected in total proteome study. Table S2 All identified precursor peptides and protein groups detected in nuclear proteome study. Table S3 List of differentially abundant protein [file 12870_2026_8381_MOESM1_ESM.zip › Table S2_Goyal.xlsx]

## Sheet: Sheet 1
			Table S2,sheet 1: Details of nuclear proteome identified precursor peptides in pea leaf
Protein.Group	Protein.Ids	Protein.Names	Genes	First.Protein.Description	Proteotypic	Stripped.Sequence	Modified.Sequence	Precursor.Charge	Precursor.Id	R:\Sort Me\PIC911N\126_Pic911N_A1_TR_S2_100ng.raw	R:\Sort Me\PIC911N\127_Pic911N_A2_TR_YS3_100ng.raw	R:\Sort Me\PIC911N\128_Pic911N_A3_CO_R2_100ng.raw	R:\Sort Me\PIC911N\129_Pic911N_A4_TR_YS1_100ng.raw	R:\Sort Me\PIC911N\130_Pic911N_A5_CO_S1_100ng.raw	R:\Sort Me\PIC911N\131_Pic911N_A6_TR_MT3_100ng.raw	R:\Sort Me\PIC911N\132_Pic911N_A7_CO_YS1_100ng.raw	R:\Sort Me\PIC911N\133_Pic911N_A8_CO_YS2_100ng.raw	R:\Sort Me\PIC911N\134_Pic911N_A9_TR_YS2_100ng.raw	R:\Sort Me\PIC911N\135_Pic911N_A10_TR_LF3_100ng.raw	R:\Sort Me\PIC911N\139_Pic911N_A11_CO_P2_100ng.raw	R:\Sort Me\PIC911N\140_Pic911N_A12_CO_MT1_100ng.raw	R:\Sort Me\PIC911N\141_Pic911N_B1_CO_MT3_100ng.raw	R:\Sort Me\PIC911N\142_Pic911N_B2_TR_S3_100ng.raw	R:\Sort Me\PIC911N\143_Pic911N_B3_TR_RC1_100ng.raw	R:\Sort Me\PIC911N\144_Pic911N_B4_TR_P1_100ng.raw	R:\Sort Me\PIC911N\145_Pic911N_B5_TR_RC2_100ng.raw	R:\Sort Me\PIC911N\146_Pic911N_B6_TR_MT1_100ng.raw	R:\Sort Me\PIC911N\147_Pic911N_B7_CO_R1_100ng.raw	R:\Sort Me\PIC911N\148_Pic911N_B8_TR_LF1_100ng.raw	R:\Sort Me\PIC911N\152_Pic911N_B9_CO_YT2_100ng.raw	R:\Sort Me\PIC911N\153_Pic911N_B10_TR_S1_100ng.raw	R:\Sort Me\PIC911N\154_Pic911N_B11_TR_LF2_100ng.raw	R:\Sort Me\PIC911N\155_Pic911N_B12_CO_YT3_100ng.raw	R:\Sort Me\PIC911N\156_Pic911N_C1_CO_YS3_100ng.raw	R:\Sort Me\PIC911N\157_Pic911N_C2_CO_YT1_100ng.raw	R:\Sort Me\PIC911N\158_Pic911N_C3_TR_YT2_100ng.raw	R:\Sort Me\PIC911N\159_Pic911N_C4_CO_P3_100ng.raw	R:\Sort Me\PIC911N\160_Pic911N_C5_TR_P2_100ng.raw	R:\Sort Me\PIC911N\161_Pic911N_C6_CO_S3_100ng.raw	R:\Sort Me\PIC911N\165_Pic911N_C7_TR_RC3_100ng.raw	R:\Sort Me\PIC911N\166_Pic911N_C8_TR_P3_100ng.raw	R:\Sort Me\PIC911N\167_Pic911N_C9_CO_S2_100ng.raw	R:\Sort Me\PIC911N\168_Pic911N_C10_CO_R3_100ng.raw	R:\Sort Me\PIC911N\169_Pic911N_C11_TR_YT1_100ng.raw	R:\Sort Me\PIC911N\170_Pic911N_C12_TR_YT3_100ng.raw	R:\Sort Me\PIC911N\171_Pic911N_D1_TR_MT2_100ng.raw	R:\Sort Me\PIC911N\172_Pic911N_D2_CO_P1_100ng.raw	R:\Sort Me\PIC911N\173_Pic911N_D3_CO_MT2_100ng.raw
A0A9D5AT22	A0A9D5AT22	A0A9D5AT22_PEA	KIW84_046335	Hyaluronan/mRNA-binding protein domain-containing protein	1	AAAAAAAAPK	AAAAAAAAPK	2	AAAAAAAAPK2							420981														786311				180902	1380490				272434				194387
A0A9D4WGF9	A0A9D4WGF9	A0A9D4WGF9_PEA	KIW84_065224	Eukaryotic translation initiation factor 5B	1	AAAAAAGSATAIETAEVK	AAAAAAGSATAIETAEVK	2	AAAAAAGSATAIETAEVK2		176372	112862	26206.4	17129.2	36778.2	25502.4	24124.5		69460.7		112807	66719.1	14767.4	22358.7		190756	43612.3			208943	42271.2		88344		759962	344990			31623.5	150571	19234.1	31331.7		98992.6	182883	232377		172893
A0A9D4YNB8	A0A9D4YNB8	A0A9D4YNB8_PEA	KIW84_025176	Agenet domain-containing protein	1	AAAAAANVASNAAFQAK	AAAAAANVASNAAFQAK	2	AAAAAANVASNAAFQAK2		96654.6		28097.7			148561										15197.2				211253					309218	57831.9			49115.1					35457.9	62153.2
A0A9D5AQB4	A0A9D5AQB4	A0A9D5AQB4_PEA	KIW84_042225	Agenet domain-containing protein	1	AAAAAASVASNAALQAK	AAAAAASVASNAALQAK	2	AAAAAASVASNAALQAK2		165679		73357.3			110864										46633.8				148600					325465	98839.3								63333.7	47797.9
A0A9D4VKH5	A0A9D4VKH5	A0A9D4VKH5_PEA	KIW84_072239	HECT-type E3 ubiquitin transferase	1	AAAAACQLETSGGR	AAAAAC(UniMod:4)QLETSGGR	2	AAAAAC(UniMod:4)QLETSGGR2	58030.8		56230.3		31521.8	115221		63471.8		48776.8		26426	151579				62092.2			59078.4			45769.3							49619.1	113353		32736.8				54025.5		128283
A0A9D5AAS6	A0A9D5AAS6	A0A9D5AAS6_PEA	KIW84_066203	Tubulin-specific chaperone D C-terminal domain-containing protein	1	AAAAAFQENVGR	AAAAAFQENVGR	2	AAAAAFQENVGR2	295668	865457	858940	727561	251486	1028840	915608	378699	607744	533647	584609	854474	1040880	476124	349815	1168590	1191500	651091	325804	357759	1026420	449249	438004	630814	341739	1826450	1499020	187513	1093510	909217	1644940	1495700	364067	518770	803839	990367	1637300	742876	1471390
D5MAI0	A0A9D5BIL2;D5MAI0	D5MAI0_PEA	psbC	Photosystem II CP43 reaction center protein	0	AAAAGFEK	AAAAGFEK	2	AAAAGFEK2	3264800	1812070	3000390	26096000	3649910	5130830	2304530	11262600	7380030	2491730	1497900	1566970	6838840	4267770	2243460	1988320	1917620	6781930	2106480	17714200	2614540	3423800	11340100	561248	1375320	2043380	3101310	1023490	1211190	19739400	5333790	3622800	2303190	1400590	540137	841644	873718	1412880	5357160
A0A9D4YCE0	A0A9D4YCE0	A0A9D4YCE0_PEA	KIW84_021041	40S ribosomal protein S4	1	AAAAQQAIAA	AAAAQQAIAA	2	AAAAQQAIAA2	942188	684598	552408	266150	366276	830539	450505	1291430	352266	644032		769260	1571980	695445	470976		595308	677834	487132	1150370	2347940	299135	768609	279239	869654	2434760	1399140	179456	241955	695047	742532	1243630	1001320	749214	712608	989901	881459		1367880
A0A9D5BD25	A0A9D5BD25	A0A9D5BD25_PEA	KIW84_024780	40S ribosomal protein S4	1	AAAAQQAVAA	AAAAQQAVAA	2	AAAAQQAVAA2	597958	485338	473622		298683	561974	387339	999048	280323	415806	239098	548145	1331720	440806	428270	381262	495181	614737	435329	900389	2025300	237908	487405	248856	799076	2434970	1269210	243063		599081	705220	1187430	879388	715368	725799	961092	611883		1169550
A0A9D4X6F2	A0A9D4X6F2	A0A9D4X6F2_PEA	KIW84_040012	dynamin GTPase	1	AAAASNWSDR	AAAASNWSDR	2	AAAASNWSDR2	114951	265798	171561	73417.2	26961.7	272611	134828	96310.1	123979	109653	130510	137303	336605	125570	128421	260218	253655	233983	146217	154401	855719	72627.4	118520	143902	365474	806393	540390	144086	254369	352189	612980	626018	169050	329520	294749	239762		227362	440153
A0A9D4ZZ61	A0A9D4ZZ61	A0A9D4ZZ61_PEA	KIW84_076234	dynamin GTPase	1	AAAASNWSNGNAESSPR	AAAASNWSNGNAESSPR	2	AAAASNWSNGNAESSPR2	28127	103872	74733.8			86974.3	47876.1	17510.4	20118.4	20955.9	94540.3	34868.8	142832	18608.6		126553	60609.7	77312.4	41925.3	27741.2	120192		18650.1		70614.6	223513	134351		120052	40524.5	244333	368966	50113.3	48315.1	43548.8	97835.8	77266.2		91791
A0A9D5AAS6	A0A9D5AAS6	A0A9D5AAS6_PEA	KIW84_066203	Tubulin-specific chaperone D C-terminal domain-containing protein	1	AAAASVLYR	AAAASVLYR	2	AAAASVLYR2	228512	351844	467207	291892	61462.4	544596	358007	326766	187875	239935	262029	267430	659797	144608	228257	478005	371121	338234	312872	234732	469905	94500.8	148471	161387	221765	774425	421412		329953	364796	808210	1042650	258218	288185		371022	434800		692182
A0A9D5AD41	A0A9D4W243;A0A9D5AD41	A0A9D5AD41_PEA	KIW84_050941	Lunapark domain-containing protein	0	AAAATVLASK	AAAATVLASK	2	AAAATVLASK2						475543					177624	235152	324751		276765	416777	285917							166547	387265		458418	213577	343212		768675	1173420			259204	290004		328642
A0A9D4WIK2	A0A9D4WIK2	A0A9D4WIK2_PEA	KIW84_066600	CBM20 domain-containing protein	1	AAACGHLSSLSSASDK	AAAC(UniMod:4)GHLSSLSSASDK	2	AAAC(UniMod:4)GHLSSLSSASDK2			10207.8					13531.5				26220.2	35810.6							12611.6		8464.97								22136.6	24592.7						61007.1		57722.1
A0A9D4WIK2	A0A9D4WIK2	A0A9D4WIK2_PEA	KIW84_066600	CBM20 domain-containing protein	1	AAACGHLSSLSSASDK	AAAC(UniMod:4)GHLSSLSSASDK	3	AAAC(UniMod:4)GHLSSLSSASDK3	185493	213694	234797	29676.6	65439.3	180987	165765	284419	81708.6	258136		265374	382270	226329			245743			217910	197979	217077	146186	90424.7	49065.8	335832	166651			270794	473806		135761		103549	138293	788278		731408
A0A9D5AGF0	A0A9D5AGF0	A0A9D5AGF0_PEA	KIW84_051742	DEK-C domain-containing protein	1	AAADEEVDALTEVDESK	AAADEEVDALTEVDESK	2	AAADEEVDALTEVDESK2	36544.4	6832420	1759530	1706780	175048	416034	7322170	463415	539854	109564	489564	787054	326126		84694	305175	367119	90377.2	84198	100639	6990370			938386	1053580	38620800	5691590	62900	548584	3518250	269461	304122	405804	1284400	2769760	6016980	1029520	1239690	2366930
A0A9D5AGF0	A0A9D5AGF0	A0A9D5AGF0_PEA	KIW84_051742	DEK-C domain-containing protein	1	AAADEEVDALTEVDESK	AAADEEVDALTEVDESK	3	AAADEEVDALTEVDESK3		602629	148020	108870			392168														386218			71801		2364270	370386			283163				77827.3	165653	250917		58703.8
A0A9D5AGF0	A0A9D5AGF0	A0A9D5AGF0_PEA	KIW84_051742	DEK-C domain-containing protein	1	AAADEEVDALTEVDESKEK	AAADEEVDALTEVDESKEK	3	AAADEEVDALTEVDESKEK3		1821220	528216	714160	108798		1566460	164953	451963		105534	306978	218428				303645				1588800			376996	255918	5523140	1494380		75353.7	826342			211655	412244	790499	1621120	461008	361578	464394
A0A9D5AGZ2	A0A9D5ASH3;A0A9D5AGZ2	A0A9D5AGZ2_PEA	KIW84_054049	Myb-like domain-containing protein	0	AAADLTGR	AAADLTGR	2	AAADLTGR2	1930640	4452010	2370640	1990330	1514960	2910060	4559050	4073080	3818120	2143090	1189420	2182660	4011460	2091430	1374640	1091160	1257730	2491810	1759970	2011440	8521110	1404850	2235860	625588	3362280	9869300	4857700	745593	1494530	4441680	4551180	2628150	2187680	1789750	1390270	2703680	1505170	1137390	4529690
A0A9D4VV22	A0A9D4VV22	A0A9D4VV22_PEA	KIW84_075905	Oxysterol-binding protein- protein 3C (Fragment)	1	AAADNSGSVVDDVDVK	AAADNSGSVVDDVDVK	2	AAADNSGSVVDDVDVK2	51764.2	544229	100023	717900	71448.5	118669	552242	126016	317184	44089	32664.4	83530.8	86343.6	46003.6		47833.6	44765.2	170438	40678.7	59450.1	169676	27642.8	47307.5	20209.7	38610.9	138744	378331	18265.1	39170.1	336782	90304.6	104517	86718.8	98917	142271	68436	64035.9	66980	113895
A0A9D4W2L9	A0A9D4W2L9	A0A9D4W2L9_PEA	KIW84_061046	glutamate synthase (NADH)	1	AAADVDEKDDDEAQAVEK	AAADVDEKDDDEAQAVEK	3	AAADVDEKDDDEAQAVEK3		163643	47499.8	307968		62303.9	270716	37145.4	240336	26102.8		128888		15011.9			49947.6	39908.5			389868			55212.3		241111	204823			161415	71409.2			98089.7	104897	88183	117186	33091.9	115096
A0A9D4WWZ7	A0A9D4WWZ7	A0A9D4WWZ7_PEA	KIW84_055036	Uncharacterized protein	1	AAAEALSSLALHSSSLITDK	AAAEALSSLALHSSSLITDK	3	AAAEALSSLALHSSSLITDK3		231364		338752		69413.4							272792								262042					568565	597065				408355	355139
A0A9D4ZSG3	A0A9D4ZSG3	A0A9D4ZSG3_PEA	KIW84_070612	DExH-box ATP-dependent RNA helicase DExH10	1	AAAEAVGEVDLEK	AAAEAVGEVDLEK	2	AAAEAVGEVDLEK2		210908		152163			181465														533992			250652	246298	499750	524076			212018		292490		95220.8	153451	256611
A0A9D4ZSG3	A0A9D4ZSG3	A0A9D4ZSG3_PEA	KIW84_070612	DExH-box ATP-dependent RNA helicase DExH10	1	AAAEAVGEVDLEKK	AAAEAVGEVDLEKK	2	AAAEAVGEVDLEKK2		144191	46996.8			31641.3	191596	24625.4	70686.1				53663.5								217020			48185.9	113501	409538	209482	24389.7	50361.7	168698	95596.7	124155		68627.9	115277	164960
A0A9D4ZSG3	A0A9D4ZSG3	A0A9D4ZSG3_PEA	KIW84_070612	DExH-box ATP-dependent RNA helicase DExH10	1	AAAEAVGEVDLEKK	AAAEAVGEVDLEKK	3	AAAEAVGEVDLEKK3		622589	283935	229365		363021	360380		214338		141892					315724	360163		185490		1118840			236621	421967	1701140	835108	130566	300612	535613	346155	461980	205245	394990	584621	836011	294246	304707
A0A9D4XUP7	A0A9D4Y4E7;A0A9D4XUP7	A0A9D4XUP7_PEA	KIW84_031198	Uncharacterized protein	0	AAAEDFCEIVEK	AAAEDFC(UniMod:4)EIVEK	2	AAAEDFC(UniMod:4)EIVEK2		331344		328603		157771	489021		304067												194299					234719	291060			429312					167970	106058
A0A9D4W523	A0A9D4W523	A0A9D4W523_PEA	KIW84_061756	NAD-dependent epimerase/dehydratase domain-containing protein (Fragment)	1	AAAEEAVLR	AAAEEAVLR	2	AAAEEAVLR2	1748160	2209400	2584500	3579140	714026	5117330	2924530	2758420	2836640	1895940	2124980	1920510	6183700	1886480	1088580	3619560	2642220	2298580	2085190	2256730	3252450	1479830	1732250	1073970	1777450	4018130	3191040	1185390	2955530	3551300	5451620	6764280	2062380	1868720	1677780	2514060	3008100	2394810	4527960
A0A9D5BJ78	A0A9D5BFW4;A0A9D4XD50;A0A9D4XBF5;A0A9D5BJ78	A0A9D5BJ78_PEA	KIW84_013134	RNA helicase	0	AAAEELLNNSGLTAVELLAK	AAAEELLNNSGLTAVELLAK	3	AAAEELLNNSGLTAVELLAK3							292622														888222					1044840	274211			147411	132991					81179.8
A0A9D4ZZL0	A0A9D4ZZL0	A0A9D4ZZL0_PEA	KIW84_073848	methionine--tRNA ligase	1	AAAEPDISITR	AAAEPDISITR	2	AAAEPDISITR2	1676860	1937360	4394760	1859730	929065	3594370	2567020	2518720	1968050	1671900	4935710	1859850	3928600	1812140	1137350	3067260	2306900	2532310	3690890	1519060	1270320	1502490	1491590	836123	1237540	1816650	2510570	1974590	6964190	2697400	4487550	4123050	2367350	1566710	1164320	1562400	3888590	7141260	4299700
A0A9D4X6I0	A0A9D4X6I0	A0A9D4X6I0_PEA	KIW84_040834	methionine--tRNA ligase	1	AAAEQDITITR	AAAEQDITITR	2	AAAEQDITITR2	309761	389474	991575	305243	161187	732042	547573	510111	391502	344269	1317060	403714	745163	361903	373054	746636	512628	401130	486718	295788	365755	318561	225258	255104		558728	598207	415670	1907040	653817	1118820	740138	484613	374659	300403	399455	764112	2099920	887753
A0A9D4Y5J2	A0A9D4WFS6;A0A9D4Y5J2	A0A9D4Y5J2_PEA	KIW84_020607	ARM repeat superfamily protein	0	AAAFGFSK	AAAFGFSK	2	AAAFGFSK2	271420	337000	315627	206265	111831	379562	303136	382172	270363	214527	172904	163798	492103	256516	148640	281624	241769	253606	183590	341899	566294	174195	347748	153430	330929	795806	472624	108223	301747	396658	514351	612588	254894	266143	245238	352020	169580	177269	556268
A0A9D4ZZJ6	A0A9D4ZZJ6	A0A9D4ZZJ6_PEA	KIW84_073811	Carbohydrate kinase PfkB domain-containing protein	1	AAAGGSLSNTLVALAR	AAAGGSLSNTLVALAR	2	AAAGGSLSNTLVALAR2		129621		53418.7					93588.2												215310				75101.4	437708	247826								95131.7	110533
A0A9D4ZTJ1	A0A9D4ZTJ1	A0A9D4ZTJ1_PEA	KIW84_071329	Cellulose synthase	1	AAAIITNAPYILNVDCDHYINNSK	AAAIITNAPYILNVDC(UniMod:4)DHYINNSK	3	AAAIITNAPYILNVDC(UniMod:4)DHYINNSK3	324367		320799			671784	416098		406604	226567			1010190	137626		477999	399636			420990	1937740	207578	204473								1225900	735316				1178050	1247360		852740
A0A9D4VNC6	A0A9D4VNC6	A0A9D4VNC6_PEA	KIW84_073343	14 kDa zinc-binding protein	1	AAAINADSGAPTIFDK	AAAINADSGAPTIFDK	2	AAAINADSGAPTIFDK2	577980	183184	417709	234107	259260	516553	175756	885923	205261	796267	281023	802273	739572	719102	108479	477065	623484	412525	110384	907778	152648	676279	668282	231018	70301.4	188098	337078	70265	240252	582643	551881	641562	801113	251636	150718	68179.2	624657	293103	1665340
A0A9D4WGW5	A0A9D4WGW5	A0A9D4WGW5_PEA	KIW84_065485	Alpha/beta hydrolase fold-3 domain-containing protein	1	AAAIVDEIKPISIK	AAAIVDEIKPISIK	2	AAAIVDEIKPISIK2				526224		194720					134070							311504											282354								351296	257676
A0A9D4WGW5	A0A9D4WGW5	A0A9D4WGW5_PEA	KIW84_065485	Alpha/beta hydrolase fold-3 domain-containing protein	1	AAAIVDEIKPISIK	AAAIVDEIKPISIK	3	AAAIVDEIKPISIK3		55751.4	96029.6	273468	33290.3	139516	39938.3	39576.9	112356	56758.4	119958	53519	47533.9	20874.9	31448.9	86558.9	77780	197390	59481.5			49532.9		74818.2	5006.15	33302.8	76094.8	48463	202883	117475	240606	32786		33066.6	22364	33100.1	162416	205868	62382.7
A0A9D4YJB6	A0A9D4YJB6	A0A9D4YJB6_PEA	KIW84_025017	RING-type E3 ubiquitin transferase	1	AAALAAILAAR	AAALAAILAAR	2	AAALAAILAAR2		567921																			1249560				287611	1738040	933159			873403				409392	424289	522448			318013
A0A9D5AXP6	A0A9D5AXP6	A0A9D5AXP6_PEA	KIW84_045811	Acetyltransferase component of pyruvate dehydrogenase complex	1	AAALALRK	AAALALRK	2	AAALALRK2	81158.1	237582	158996	30401.9		253532	178543	183981	89854.2	59573.2	137206	143055	257585	65310.9	83570.9	79131.1	43900.3	183792	162087	31064.1	222110	62109.5	76194.4		130875	384387	188741	113031	109698	236002	268627	316757	95229.8	30856.9	40752.2	111178	70869.4	84134.2	307087
A0A9D4W0M6	A0A9D4W0M6	A0A9D4W0M6_PEA	KIW84_060164	Pre-mRNA processing factor 4 (PRP4)-like domain-containing protein	1	AAALAVPTNDMAVR	AAALAVPTNDMAVR	2	AAALAVPTNDMAVR2	191930		116915	100814				290436	110143	154519			213803	78943.8						134398	371833	86634.9				562711					340506		163711			192101	170605	80149.7	394860
A0A9D5AAS6	A0A9D5AAS6	A0A9D5AAS6_PEA	KIW84_066203	Tubulin-specific chaperone D C-terminal domain-containing protein	1	AAALDGLER	AAALDGLER	2	AAALDGLER2	243199	480004	431279		94197.8	492803		285773		196818		323538	522304	231792	343547	605069	377668	326058	398658	258411	426404	122738	222003			665654	519034	351895		560923	741609	865237	304435				500607	423491	577731
A0A9D4W2G3	A0A9D4W2G3	A0A9D4W2G3_PEA	KIW84_060815	Transcription factor	1	AAALEGQQASVVTDYILK	AAALEGQQASVVTDYILK	2	AAALEGQQASVVTDYILK2			34776.6			90492					22167.6		180780			120811			9655.27										62404.2		244208	257450					70489.4	11746.1	146700
A0A9D5BDN6	A0A9D5BDN6	A0A9D5BDN6_PEA	KIW84_025546	Accessory factor associated with RNA polymerase II	1	AAALEVWDR	AAALEVWDR	2	AAALEVWDR2						434953							345639								524557					3477920			108450	1006690	395475				97086.3	141244		75079.9
A0A9D5BDN6	A0A9D5BDN6	A0A9D5BDN6_PEA	KIW84_025546	Accessory factor associated with RNA polymerase II	1	AAALEVWDRLEEFVR	AAALEVWDRLEEFVR	3	AAALEVWDRLEEFVR3	39442.1	29667		22314.5									126854							85057.6	86053.9					175746	52285.4				62399.9		86258.8						88172.7
A0A9D4W9Q7	A0A9D4W9Q7	A0A9D4W9Q7_PEA	KIW84_063311	Uncharacterized protein (Fragment)	1	AAALLQLDK	AAALLQLDK	2	AAALLQLDK2		306565		218377		176914				144176							232823				366672	130522				716905	410432		283230		307166				181174	261344
A0A9D4W9Q7	A0A9D4W9Q7	A0A9D4W9Q7_PEA	KIW84_063311	Uncharacterized protein (Fragment)	1	AAALLQLDKLNK	AAALLQLDKLNK	3	AAALLQLDKLNK3	24857.9	292099	43851.8	231984		100890	98679.1		133978	47931.5		41625.5	79984.1	31157.4	48591	41634.6	101958	74913.2			236563	64482.2		42886.3	128319	578903	362957	22808.3	405307	79231.8	276941	98065.6	19307.2	47116.5	135566	278248	153658	48020.5	82385.3
A0A9D4WKT7	A0A9D4XXF7;A0A9D4WKT7	A0A9D4WKT7_PEA	KIW84_050286	Glyceraldehyde 3-phosphate dehydrogenase NAD(P) binding domain-containing protein	0	AAALNIVPTSTGAAK	AAALNIVPTSTGAAK	2	AAALNIVPTSTGAAK2	355938000	146276000	236683000	105962000	811298	257026000	146436000	416522000	143168000	261539000	982251	379299000	328721000	271297000	166589000	252301000	252692000	284387000	89393700	1249510	53697200	414991000	262569000	124896000	77395900	60106000	168311000	274363000	140484000	557013000	515288000	415394000	359168000	291198000	82933500	74461500	319059000	434719000	568161000
A0A9D4WKT7	A0A9D4XXF7;A0A9D4WKT7	A0A9D4WKT7_PEA	KIW84_050286	Glyceraldehyde 3-phosphate dehydrogenase NAD(P) binding domain-containing protein	0	AAALNIVPTSTGAAK	AAALNIVPTSTGAAK	3	AAALNIVPTSTGAAK3	4760740	1727890	2745900	1074350	2824130	2651010	1493230	4951750	1440080	2425740	2637960	3450510	3598320	2896740	1621900	2911780	2873100	3181170	1044730	3524490	556411	4036600	2873080	1219670	946057	789476	1865520	3029100	1520190	6395880	5273920	4271540	3563330	2715430	860456	781976	3257560	4344600	5885510
A0A9D4XXF7	A0A9D4XXF7	A0A9D4XXF7_PEA	KIW84_033057	Glyceraldehyde-3-phosphate dehydrogenase	1	AAALNIVPTSTGAAKAVALVLPTLK	AAALNIVPTSTGAAKAVALVLPTLK	3	AAALNIVPTSTGAAKAVALVLPTLK3	77692.7			89458.3		88648.7		183496	69705.4	79683.2		15689.8	165156	72474.2						161766		95267.7	74613.1							156736	204533	127527	218325				142934		288952
A0A9D4WKT7	A0A9D4WKT7	A0A9D4WKT7_PEA	KIW84_050286	Glyceraldehyde 3-phosphate dehydrogenase NAD(P) binding domain-containing protein	1	AAALNIVPTSTGAAKAVSLVLPQLK	AAALNIVPTSTGAAKAVSLVLPQLK	3	AAALNIVPTSTGAAKAVSLVLPQLK3	126759					77382.8				76097.3			250465	76872.3									91551.9							143492	176949	103361	187319				119269		219663
A0A9D5ARF5	A0A9D5ARF5	A0A9D5ARF5_PEA	KIW84_045206	Remorin	1	AAALPPPPAAEETK	AAALPPPPAAEETK	2	AAALPPPPAAEETK2	599605	978498	1599730	396331	377331	3120280	894318	973618	372483	611325	603436	2223770	3646590	333947	1476820	447287	1893760	2213480	1464560	475438	745377	346724	356264	636122	967912	1509210	1745290	1727040	1520620	967572	3531140	3966790	654496	737007	857346	1979770	2174230	1215980	4922980
A0A9D4VYR4	A0A9D4VYR4	A0A9D4VYR4_PEA	KIW84_060121	RNA helicase	1	AAALQSALIK	AAALQSALIK	2	AAALQSALIK2	256069	3343590	993377	757203	175683	520626	1906300	442294	1054430	261930	539211	642291	458913	240905	486205	534783	998125	787791	327379	122315	3985710	212411	155353	1065090	1068150	6633710	4697370	420645	1339580	2337140	1480650	1317410	331222	1480660	2176610	3533770	1733310	1005160	1208990
A0A9D5A099	A0A9D5A099	A0A9D5A099_PEA	KIW84_074285	Adenylyl cyclase-associated protein	1	AAALTEGR	AAALTEGR	2	AAALTEGR2	654182	605115	1121900	816779	500746	1447870	247967	842381	387091	461088	1993640	1263430	1461790	784501	640623	1482780	1229490	1878640	1101520	976409		422515	461445	404664				1355550	1547160	1722250	4542150	2955840	1210620				1120780	1685310	5362120
A0A9D4VS79	A0A9D4VS79	A0A9D4VS79_PEA	KIW84_074385	NF-kappa-B inhibitor-like protein 2	1	AAALVQVYR	AAALVQVYR	2	AAALVQVYR2			247075	773255	108023				450831		126078	191772				245417		202531	103440		378887			90333.4	256682	460185	440903		237658					213103	206809	226340
A0A9D4W9Q7	A0A9D4W9Q7	A0A9D4W9Q7_PEA	KIW84_063311	Uncharacterized protein (Fragment)	1	AAALYTQAIK	AAALYTQAIK	2	AAALYTQAIK2	160571	903511	271472	1092360	94766.4	335026	828781	232482	831135	267596		120020	375835	235911	163098	318213	417685	353947	107411		1181470	311983	172805	173693	566633	1889240	1536000		1100600	506872	826279	370345	207551	394895	660421	1005430	424738		458807
A0A9D4WGX6	A0A9D4WGX6	A0A9D4WGX6_PEA	KIW84_066128	Dihydrolipoamide acetyltransferase component of pyruvate dehydrogenase complex	1	AAAMALVQHPVVNATCK	AAAMALVQHPVVNATC(UniMod:4)K	2	AAAMALVQHPVVNATC(UniMod:4)K2	33731.9							55865.1		23383.4			34540.1							45872.1													14984.5						48433.1
A0A9D4WGX6	A0A9D4WGX6	A0A9D4WGX6_PEA	KIW84_066128	Dihydrolipoamide acetyltransferase component of pyruvate dehydrogenase complex	1	AAAMALVQHPVVNATCK	AAAMALVQHPVVNATC(UniMod:4)K	3	AAAMALVQHPVVNATC(UniMod:4)K3	1817320	446025	305939	421024	128815	277220	374383	1933640	438222	850826			1657410	320803			172591	223208		1962470	421622	261683	237590			626377	868151			402731	634040		817469		407826	459239	71322		1744060
A0A9D4YGI6	A0A9D4YGI6	A0A9D4YGI6_PEA	KIW84_024301	Uncharacterized protein	1	AAANFGLLPVDPLFR	AAANFGLLPVDPLFR	2	AAANFGLLPVDPLFR2																													54996.2			46343.5
A0A9D4VLH2	A0A9D4VLH2	A0A9D4VLH2_PEA	KIW84_071906	Uncharacterized protein	1	AAANSDSDSDEYEDLAHKPIGPVDPSK	AAANSDSDSDEYEDLAHKPIGPVDPSK	3	AAANSDSDSDEYEDLAHKPIGPVDPSK3							44971.7																			109306	28388.3
A0A9D4VLH2	A0A9D4VLH2	A0A9D4VLH2_PEA	KIW84_071906	Uncharacterized protein	1	AAANSDSDSDEYEDLAHKPIGPVDPSK	AAANSDSDSDEYEDLAHKPIGPVDPSK	4	AAANSDSDSDEYEDLAHKPIGPVDPSK4		357052	184256			178021	729007			77287.6			194730				147684		82080.4		427482			94972.4		1071620	451291			455031				122275	203951	220834	252317	82400.1	248838
A0A9D4XIS7	A0A9D4XIS7	A0A9D4XIS7_PEA	KIW84_044850	beta-galactosidase	1	AAANVSVYEK	AAANVSVYEK	2	AAANVSVYEK2	670456	629865	649270	958872	698786	598012	915771	1097060	624962	360116	206709	1424080	1011190	588152	220272	282864	446995	464660	182156	475362	552766	473808	455705	213941	241808	489508	482506		185065	990017	709312	809055	1108540	426768	231081	139778	564677	388466	2475600
A0A9D4XKW7	A0A9D4XKW7	A0A9D4XKW7_PEA	KIW84_046292	RRM domain-containing protein	1	AAAPAYSK	AAAPAYSK	2	AAAPAYSK2		618599		274708			510740														882500				290865	1848660	891696							346264	386527	711233
A0A9D4YMH2	A0A9D4YMH2	A0A9D4YMH2_PEA	KIW84_011028	C2H2-type domain-containing protein	1	AAAPEEEVPVLLEK	AAAPEEEVPVLLEK	2	AAAPEEEVPVLLEK2	158366		452864	185958	98866.7	348224	258409	217605	257466	188696	364122	273760	329886	210863	178921	382204	287164	278693	244947	124090	433294	238252		186359	94508.3	529851	254960	206207	514196	434435	671242	291433	210339	133577	128753	226614	301731	504168	584145
A0A9D4YLF4	A0A9D4YLF4	A0A9D4YLF4_PEA	KIW84_011030	Nudix hydrolase 20 (Fragment)	1	AAAPYFGIK	AAAPYFGIK	2	AAAPYFGIK2		568013	163261	713240	40040.7	433290	406131	201552	641001	197048		64868.3	324045	249122	167959			388961			125424	119212	179386				401493			837408	370691			206715		58477.3	229272		205710
A0A9D5AKK8	A0A9D5ALE8;A0A9D5AKK8	A0A9D5AKK8_PEA	KIW84_054811	C2 domain-containing protein	0	AAAQDLETSESLAR	AAAQDLETSESLAR	2	AAAQDLETSESLAR2	332488	1084920	248835	1101590	217243	392535	958045	543484	425598	407899	127978	303869	484077	258049	137286	364724	344100	273610	129122	370478	398887	200110	309508	109542	170307	512284	513805	76804.4	215202	723753	687056	559881	395312	247420	289170	212676	374902	218564	1662700
A0A9D4WNE2	A0A9D4WNE2	A0A9D4WNE2_PEA	KIW84_051145	Lariat debranching enzyme	1	AAAQLLEK	AAAQLLEK	2	AAAQLLEK2		791695	543269	585638		506928	920835		481416	301779		546491					756180	453054			698113	290638		450688		1100000	1205780			1047320				618946	761512	704802	1010540	847520	674855
A0A9D4XKY8	A0A9D4XKY8	A0A9D4XKY8_PEA	KIW84_045662	Suppressor of actin mutation	1	AAAQSQELIR	AAAQSQELIR	2	AAAQSQELIR2	103642		214240			335193		182740		80804.3	279747	260407	313660	101726	293226	349751	256009	269579		95461.6		71323.9	88498.3							335241	699352	773660	122054	169371			335072	454287	518233
A0A9D4WQZ9	A0A9D4WQZ9	A0A9D4WQZ9_PEA	KIW84_052768	mRNA export factor GLE1	1	AAASALNIEHGR	AAASALNIEHGR	3	AAASALNIEHGR3		209277	40595.9	16622.6			86657.7														89397.8			38660.4		322507	126781								50024.9	157912	122686	79353.4
A0A9D5ARC7	A0A9D5ARC7	A0A9D5ARC7_PEA	KIW84_045153	SRP54-type proteins GTP-binding domain-containing protein	1	AAASDQLEIWAER	AAASDQLEIWAER	2	AAASDQLEIWAER2	588781	652357	533801	465487	133111	712208	802810	1015900	564830	719249	330024	492592	1372530	615392	66346.6	534301	326193	387250	189377	1054130	842243	510343	675376	177579	417101	1598090	959299		480953	1176820	1611020	1582750	1100960	576110	426039	552447	787186	282744	1253520
A0A9D5AND9	A0A9D5AND9	A0A9D5AND9_PEA	KIW84_040704	Conserved oligomeric Golgi complex subunit 3	1	AAASELKPLLEEIESR	AAASELKPLLEEIESR	3	AAASELKPLLEEIESR3	318197	428946	301443			1130280	339859	618135	331073	421465	213968	242251	1346520	426887		993944	393589	401253		633480	597602		364916			1187990	756434		476610	328540	1745730	2405280	580391	132988	291434	406489	731160	17796	1056270
A0A9D4YM29	A0A9D4YM29	A0A9D4YM29_PEA	KIW84_024637	ATP-dependent DNA helicase ddm1	1	AAASINNLVIQLR	AAASINNLVIQLR	2	AAASINNLVIQLR2		146700																			155821					280607	144899								38127.7	83362.7
A0A9D4VXQ5	A0A9D4VXQ5	A0A9D4VXQ5_PEA	KIW84_076892	Coatomer subunit beta	1	AAASTYCQLLLSQSDNNVK	AAASTYC(UniMod:4)QLLLSQSDNNVK	3	AAASTYC(UniMod:4)QLLLSQSDNNVK3	308356	515842	501311		92997.8	546912	537940	399850		224299	223844	468019	825037		73939.2	824862	547739	508205	75092.8	577660	578176			174886	325160	705917	619933			477363	827732	564077	361097		434125	417672	443839	236474	818691
A0A9D4VGR1	A0A9D4VGR1	A0A9D4VGR1_PEA	KIW84_070834	BTB domain-containing protein	1	AAATDLQDVSQIAR	AAATDLQDVSQIAR	2	AAATDLQDVSQIAR2		156970				135940	184520				30642.2		111385		37028.2				92794.4		293295			89976.7	231790	669010	298527		144223	128652	293497	180174		110268	90426.5	189755
A0A1U9X3Y5	A0A1U9X3Y5	A0A1U9X3Y5_PEA	CKX7	cytokinin dehydrogenase	1	AAATTTNLTVAAR	AAATTTNLTVAAR	2	AAATTTNLTVAAR2		184747		287264			238428		188677																		120508			182074
A0A9D4W7F2	A0A9D4W7F2	A0A9D4W7F2_PEA	KIW84_063021	Uncharacterized protein	1	AAAVAAEEISR	AAAVAAEEISR	2	AAAVAAEEISR2	252131	598237	334179	1034560	177429	503405	551558	415350	521563	194700	201211	317299	514932	170466	175112	449011	275150	322186	199290	235750	886021	117026	197644	83133.9	312453	817864	843517	127179	407239	600931	687875	785309	318783	265053	311430	305093	412152	320301	721438
A0A9D4XV13	A0A9D4XV13	A0A9D4XV13_PEA	KIW84_032499	Villin-2	1	AAAVAALSNVLTAEK	AAAVAALSNVLTAEK	2	AAAVAALSNVLTAEK2		879604	633696							392636		578010			68061		567191		98429.7		1108200			293841		1964620	1605910	6738.88	95862.5	622060	838957			446757	799227	995288	797084	98018.8	701711
A0A9D4W3A2	A0A9D4W3A2	A0A9D4W3A2_PEA	KIW84_061051	La protein 1	1	AAAVLSEK	AAAVLSEK	2	AAAVLSEK2		3037430	1245080	2782650	372720		2697670	252676	1147730								634429				2051680			183809	350614	1649780	2025560			984868				485023	821617	643791	891876		1535770
A0A9D5A4B0	A0A9D5A4B0	A0A9D5A4B0_PEA	KIW84_060767	Protein MEMO1	1	AAAYAFGNIDPSNIK	AAAYAFGNIDPSNIK	2	AAAYAFGNIDPSNIK2	816275	4641030	3943750	2355380	377928	4365730	3050880	616245	2817490	2105970	1032410	3146690	1818050	1648610	371511	1681950	5784650	2641150	287603	557720	5206460	2248730	717625	1532460	1155390	13819700	8875220	110873	1240480	5245590	7837840	980492	477727	1846180	4234830	5072780	8364090	1698970	5006940
A0A9D5A4B0	A0A9D5A4B0	A0A9D5A4B0_PEA	KIW84_060767	Protein MEMO1	1	AAAYAFGNIDPSNIK	AAAYAFGNIDPSNIK	3	AAAYAFGNIDPSNIK3		299091					227073																			759783	439687				582838						260874
A0A9D5A4B0	A0A9D5A4B0	A0A9D5A4B0_PEA	KIW84_060767	Protein MEMO1	1	AAAYAFGNIDPSNIKR	AAAYAFGNIDPSNIKR	2	AAAYAFGNIDPSNIKR2		204733	152697	85067.4		127131	108311		69322.9	51963.3	34601.3	112275		20372.6	20708.7	46154.4	226147	99676.9			128701	11065.4		60940.3	88008.1	661403	445594		31288.9	177568	495497	57058.7		55088.6	122139	190248	305616	83064.6	203472
A0A9D5A4B0	A0A9D5A4B0	A0A9D5A4B0_PEA	KIW84_060767	Protein MEMO1	1	AAAYAFGNIDPSNIKR	AAAYAFGNIDPSNIKR	3	AAAYAFGNIDPSNIKR3	394114	2131540	1804190	1065400	210533	1576320	1486370	425289	1057920	743682	568731	1402560	711374	563085	335252	809835	2140710	1016610	254542		1544890	591232	416128	732033	875897	4249710	3458830	286522	747765	2177230	4148440	881122	440275	935917	1600020	1981990	3223500	971445	2178430
A0A9D4YFC4	A0A9D4YFC4	A0A9D4YFC4_PEA	KIW84_023997	(ABC) transporter	1	AAAYPIFK	AAAYPIFK	2	AAAYPIFK2	281181	315392	205952	103455	70277.2	306749	294002	234846	215105	210319	100561	76983.8	332679	248795	140744	356761	229607	232729	185264	330241	191375	233876	287698	93877.1	292168	195288	463985	87846.4	365133	375519	505767	738501	247024	241516	147463	240971	226228
A0A9D4W4Q5	A0A9D4W4Q5	A0A9D4W4Q5_PEA	KIW84_061176	Uncharacterized protein	1	AAAYTQINK	AAAYTQINK	2	AAAYTQINK2	134704	835951	915014	370908	122862	788326	1262370	281128	309316	335906	382081	625408	754784	248521	207540	418205	829378	357542	477277	82926.5	1248690	236433	139790	377472	364828	2262420	1642340	125202	529320	1164980	773450	422850	270841	688541	943448	925885	1348850	654023	1035930
A0A9D4W5Q7	A0A9D5B5Z1;A0A9D4W5Q7	A0A9D4W5Q7_PEA	KIW84_061469	BRO1 domain-containing protein	0	AAAYYYHGLILDEGNTEK	AAAYYYHGLILDEGNTEK	3	AAAYYYHGLILDEGNTEK3											44749.7					164538																309699
A0A9D4W9E5	A0A9D4W9E5	A0A9D4W9E5_PEA	KIW84_063184	Intron-binding protein aquarius	1	AACAGNEEKPTFVR	AAC(UniMod:4)AGNEEKPTFVR	2	AAC(UniMod:4)AGNEEKPTFVR2		23872.4																			68672.9															26615.4
A0A9D4W9E5	A0A9D4W9E5	A0A9D4W9E5_PEA	KIW84_063184	Intron-binding protein aquarius	1	AACAGNEEKPTFVR	AAC(UniMod:4)AGNEEKPTFVR	3	AAC(UniMod:4)AGNEEKPTFVR3	191676	1287610	322104	173542	105039	349694	649538	235910	361890	162497	166402	136367	472654	96789.6	132872	442591	270601	121695	225836	117823	2173730	70648.1	80156.3	212130	611045	1658020	550153	72875.6	125363	643046	672217	528881	199481	325565	853888	1550630	318363	295526	283228
A0A9D4VFW9	A0A9D4VFW9	A0A9D4VFW9_PEA	KIW84_070136	Pre-mRNA-splicing factor SPF27	1	AACASAETHLNDLR	AAC(UniMod:4)ASAETHLNDLR	3	AAC(UniMod:4)ASAETHLNDLR3		35612.3																			104343					70547.9									45759.1	89420.4
A0A9D4VFW9	A0A9D4VFW9	A0A9D4VFW9_PEA	KIW84_070136	Pre-mRNA-splicing factor SPF27	1	AACASAETHLNDLRR	AAC(UniMod:4)ASAETHLNDLRR	3	AAC(UniMod:4)ASAETHLNDLRR3	35956.8	353012	90231.9			111494	248389	64576.8	82084.6			47755.9	133742			91194.4	62467.5		58216.5		628680			81846.1	169533	744950	235330			255598	279720	178821	81089.7	102533	328453	525649	145796		133699
A0A9D4VFW9	A0A9D4VFW9	A0A9D4VFW9_PEA	KIW84_070136	Pre-mRNA-splicing factor SPF27	1	AACASAETHLNDLRR	AAC(UniMod:4)ASAETHLNDLRR	4	AAC(UniMod:4)ASAETHLNDLRR4		479285	202809			337093	325474	206897					429923								911749				77450.8	1048480	486171			259066	448850	565075			141945	294003	298169		369195
A0A9D4W9Q7	A0A9D4W9Q7	A0A9D4W9Q7_PEA	KIW84_063311	Uncharacterized protein (Fragment)	1	AACLVTAK	AAC(UniMod:4)LVTAK	2	AAC(UniMod:4)LVTAK2		609898		136857			51670.6		120531																										95103.7	203967	489533
A0A9D4XPH6	A0A9D4XPH6	A0A9D4XPH6_PEA	KIW84_030381	Cupin type-2 domain-containing protein	1	AACPANDNKPWPEEIGK	AAC(UniMod:4)PANDNKPWPEEIGK	3	AAC(UniMod:4)PANDNKPWPEEIGK3						236466							254370																										209713
A0A9D4YM84	A0A9D4YM84	A0A9D4YM84_PEA	KIW84_010435	Vacuolar protein sorting-associated protein 54	1	AACPFSTFSENALLQEK	AAC(UniMod:4)PFSTFSENALLQEK	2	AAC(UniMod:4)PFSTFSENALLQEK2		50289.2	30207.6			81183.9		65911.4				21859.8	123276	25834.3		37857.9	35744.7			33300.8	52192					147205				53842.5	137080	109378	21718.4			65106.3	39776.7		50468.5
A0A9D4XV13	A0A9D4XV13	A0A9D4XV13_PEA	KIW84_032499	Villin-2	1	AACQAAEDFVTSQK	AAC(UniMod:4)QAAEDFVTSQK	2	AAC(UniMod:4)QAAEDFVTSQK2	214436	765599	2172480	366894	128317	1105160	857969	246651	269311	388502	325482	1013500	727014	298682	161641	578000	1393430	277188	256802	144434	420249	259978	149065	828393	123258	928331	858536	36414.8	312196	551402	1474830	795216	191766	179646	551608	634440	2465180	499638	1500660
A0A9D4XV13	A0A9D4XV13	A0A9D4XV13_PEA	KIW84_032499	Villin-2	1	AACQAAEDFVTSQK	AAC(UniMod:4)QAAEDFVTSQK	3	AAC(UniMod:4)QAAEDFVTSQK3	250857	1422520	1160170			780952		256872		328165		563598	453050		168626	266334	834783		207738		731987			431632	115861	870696	1054850		195435	763212	791119	438357			490911	539422	1076450		776644
A0A9D4W8F6	A0A9D4W8F6	A0A9D4W8F6_PEA	KIW84_062812	Villin-2	1	AACQTAEEFVSSQNRPK	AAC(UniMod:4)QTAEEFVSSQNRPK	3	AAC(UniMod:4)QTAEEFVSSQNRPK3		351879	278580			184435	314538	111152	135752			171245	213660			189529	214527			57035.2		84507.8		102594		803518	398098			410877	501626		127596		230808	320805	402726	209061	403241
A0A9D4W0G9	A0A9D4W0G9;A0A9D4VJW9	A0A9D4W0G9_PEA	KIW84_060280	TF-B3 domain-containing protein	0	AACYFVR	AAC(UniMod:4)YFVR	2	AAC(UniMod:4)YFVR2	126466	2364810	2936030	470556	323201	832421	16585500	774220	810801	238706			537026				1219850		577094		4677930			1452380		13685400	1071070			12742200	698067		285317	1996760	1434260	2011130	2235940		836582
A0A9D4WGN5	A0A9D4WGN5	A0A9D4WGN5_PEA	KIW84_050147	histidinol-phosphatase	1	AADAAGDVIR	AADAAGDVIR	2	AADAAGDVIR2		496213	227581	475535		401619	590443		308202	75735	94253		228632		98052.6			243571	102977	91762.7	366171			86910.1			439364			772098				219260	216970	105759		266529
A0A9D4ZZL5	A0A9D4ZZL5	A0A9D4ZZL5_PEA	KIW84_073859	Uncharacterized protein	1	AADAEDVLQAEPK	AADAEDVLQAEPK	2	AADAEDVLQAEPK2		1020510		279681	30813.8		511485		83193.6												726331			120005	93737.2	2882430	1064020			227263				141942	412986	559476	139071
A0A9D4WG64	A0A9D4WG64	A0A9D4WG64_PEA	KIW84_065825	TIP41-like protein	1	AADAEIFVDGGR	AADAEIFVDGGR	2	AADAEIFVDGGR2		435188	164627	718120		353057	473750	133214	433150				325005				158594	334076	131592		327005			47007.2			526237			525222				243633	289836
A0A9D4WG64	A0A9D4WG64	A0A9D4WG64_PEA	KIW84_065825	TIP41-like protein	1	AADAEIFVDGGRR	AADAEIFVDGGRR	3	AADAEIFVDGGRR3		364445		325632			260128		171460									189764	37588.2		285237						359680			315714				85950.1	121138
A0A9D4WC81	A0A9D4WC81	A0A9D4WC81_PEA	KIW84_064659	Glycosyl transferase family 1 domain-containing protein	1	AADAFVLPSR	AADAFVLPSR	2	AADAFVLPSR2																395530	428623	436411						235370		197919	228245					447768							562837
A0A9D5AJQ4	A0A9D5AJQ4	A0A9D5AJQ4_PEA	KIW84_055389	CTLH domain-containing protein	1	AADALNTLR	AADALNTLR	2	AADALNTLR2		234594	163783			257368	261438		137168		75147.3		226449		66963.2	121268	114452	114322			331789	61610.2	44571.3		135209	471002	201226		96320.9	241152			81218.5	111092	138257	229621	137265		192670
A0A9D5AEK5	A0A9D5AEK5	A0A9D5AEK5_PEA	KIW84_052172	Transcription elongation factor	1	AADASTSDDSPHEESR	AADASTSDDSPHEESR	3	AADASTSDDSPHEESR3		50701.2																								66391.9
A0A9D5BM03	A0A9D5BM03	A0A9D5BM03_PEA	KIW84_014174	Cellulose synthase	1	AADDAEFGELYLFK	AADDAEFGELYLFK	2	AADDAEFGELYLFK2			59983.3			171940					52768.7	59577.6	390738			301394	36608.1	23614.8											127982		531847	703134						15904.3	321928
A0A9D4W9T5	A0A9D4W9T5	A0A9D4W9T5_PEA	KIW84_063428	Pre-mRNA-processing factor 19	1	AADDEELAPNAK	AADDEELAPNAK	2	AADDEELAPNAK2	2005450	13365200	19979600	4326250	2520150	3893320	59276900	8029720	5848060	1847860	10784200	6052050	3626450	2145660	3268480	8055600	4398720	3150180	4379410	844116	35139900	1833740	1110800	7921990	12568400	75892000	9575690	5883720	11774100	44553200	6586860	5128850	7345820	13576400	7081140	13074300	7275350	23041100	11262200
A0A9D4W9T5	A0A9D4W9T5	A0A9D4W9T5_PEA	KIW84_063428	Pre-mRNA-processing factor 19	1	AADDEELAPNAKK	AADDEELAPNAKK	2	AADDEELAPNAKK2		82799.8	128440				328943	33955.7			62215.1				14607.9	40927.7					133058			65616.9	161875	343110	53065.4	41847.1	92587.7	275183	35356	17854.3		82100.9		77914.1	44161.6	192569	47971.5
A0A9D4W9T5	A0A9D4W9T5	A0A9D4W9T5_PEA	KIW84_063428	Pre-mRNA-processing factor 19	1	AADDEELAPNAKK	AADDEELAPNAKK	3	AADDEELAPNAKK3		642854	1085560	160681	120094	182436	2942720	346587	262991		553850	231815	76182	50077.6	195534	374343	132941	149754	284846		1157280			279478	559773	3399500	514160	565414	464594	2798630	425950	296712	216937	735486	229284	506756	338215	991572	509570
A0A9D4ZTJ1	A0A9D4ZTJ1	A0A9D4ZTJ1_PEA	KIW84_071329	Cellulose synthase	1	AADDGAFSELYIFK	AADDGAFSELYIFK	2	AADDGAFSELYIFK2	104795		35946.3			143711			183485			42481.3	340867	80303.7		94614.8	73054.6	52776.3		84258.1	1085010	70032.2	94667.7			2232660	1302120		91348.5		367191	366091		41601.4					495286
A0A9D4X9H4	A0A9D4X9H4	A0A9D4X9H4_PEA	KIW84_040721	Brefeldin A-inhibited guanine nucleotide-exchange protein 5	1	AADEGGLQR	AADEGGLQR	2	AADEGGLQR2			330442		119207	635660		371239		235609	141248	131058	695136	201610	180619	197247	521014	388169	281415			123639	161200	129330	304040	1083120	891186	141199	281191	555015	1278340	764626	246933		210287	400365	245611		1241510
A0A9D5APW6	A0A9D5APW6	A0A9D5APW6_PEA	KIW84_058165	Inactive ATP-dependent zinc metalloprotease FTSHI 2	1	AADEIWFGK	AADEIWFGK	2	AADEIWFGK2	100310	301262												184257		178160		153729				100865	121647
A0A9D5APW6	A0A9D5APW6	A0A9D5APW6_PEA	KIW84_058165	Inactive ATP-dependent zinc metalloprotease FTSHI 2	1	AADEIWFGKDQLSTIWAETADNAR	AADEIWFGKDQLSTIWAETADNAR	3	AADEIWFGKDQLSTIWAETADNAR3	59435.7							318761												294339						56870.1							198701
A0A9D4W1S6;A0A9D4W2L4	A0A9D4W1S6;A0A9D4W2L4	A0A9D4W1S6_PEA;A0A9D4W2L4_PEA	KIW84_061214;KIW84_061483	Zinc finger ZPR1-type domain-containing protein	0	AADELQALQEER	AADELQALQEER	2	AADELQALQEER2	386898	686642	501801	416963	213824	1091950	696256	620231	350247	496514	260339	504975	1028740	371349	226162	780692	749761	694374	390621	513953	596757	281546	401322	239123	380422	1220380	1105960	147305	625991	898118	992009	1221040	569546	416014	404129	396941	1057620	448439	1198380
A0A9D5B813	A0A9D5B813	A0A9D5B813_PEA	KIW84_023466	EF-hand domain-containing protein	1	AADETSKGEIK	AADETSKGEIK	2	AADETSKGEIK2																										64469			53719.4							70183.9		84444.5
A0A9D5B813	A0A9D5B813	A0A9D5B813_PEA	KIW84_023466	EF-hand domain-containing protein	1	AADETSKGEIK	AADETSKGEIK	3	AADETSKGEIK3																																						229535
A0A9D4W1G2	A0A9D4W1G2	A0A9D4W1G2_PEA	KIW84_060428	peptidylprolyl isomerase	1	AADFVSEDGSFGDDEQK	AADFVSEDGSFGDDEQK	2	AADFVSEDGSFGDDEQK2		154363		173148			176976		75301.1								14804.5				107480					139058	109720			62106.5				21585.4		20568.3			27984.5
A0A9D4WYX1	A0A9D4WYX1	A0A9D4WYX1_PEA	KIW84_055849	Methyltransferase	1	AADGLVEGGK	AADGLVEGGK	2	AADGLVEGGK2			383585	1076770																											511894
A0A9D4WYX1	A0A9D4WYX1	A0A9D4WYX1_PEA	KIW84_055849	Methyltransferase	1	AADGLVEGGKR	AADGLVEGGKR	2	AADGLVEGGKR2		36773.1	49949.8	685266	37817.7	68974.5			148646				64460.5			94038.5											50572.3		103227	39760.3	180070	174024
A0A9D5A2J6	A0A9D5A2J6	A0A9D5A2J6_PEA	KIW84_061597	Glutathione reductase	1	AADGSLSLK	AADGSLSLK	2	AADGSLSLK2	441719	10565000	1023690	21295900	1486540	1959360	10373100	1448230	13480200	363852	505333		1930800	616074	355924	224123		3739810	2286950	592341	3035140	128118	747629	584063	937637	2090390	6075300	315800	586908	7898650	803614	556700		2650360	3535870	1642990		1240200	988156
A0A9D4YDR9	A0A9D5BIC2;A0A9D4YDR9	A0A9D4YDR9_PEA	KIW84_022188	phosphoribosylaminoimidazolesuccinocarboxamide synthase	0	AADHDVPVTPDEIIEK	AADHDVPVTPDEIIEK	3	AADHDVPVTPDEIIEK3	552536	376288	594040	358627	339673	667573	542067	852438	295667	451378	506137	745365	1042410	424757	226507	461386	488303	568295	258912	576094	548593	240960	408423	247733	394446	1013790	606248	201439	212598	743590	1154820	808276	973150	368423	210288	270374	548326	569732	1729620
A0A9D5A0I0	A0A9D5A0I0	A0A9D5A0I0_PEA	KIW84_060103	Macro domain-containing protein	1	AADIIVEK	AADIIVEK	2	AADIIVEK2		1250880					1019150														425202				206202	606079	651474			700994				388214	482337	878943
A0A9D4XJQ1	A0A9D4XJQ1	A0A9D4XJQ1_PEA	KIW84_045039	RNA uridylyltransferase	1	AADIMQYDPNPCVK	AADIMQYDPNPC(UniMod:4)VK	2	AADIMQYDPNPC(UniMod:4)VK2		91384.6	111119			186409	145838		110268				199816	119543							199619	102223			72115.4	315348	150233			391492				95586.2	88284.5	130654	94831.4
A0A9D4VUC5	A0A9D4VUC5	A0A9D4VUC5_PEA	KIW84_075211	NADH:ubiquinone reductase (non-electrogenic)	1	AADKNNSGTLTVEEFK	AADKNNSGTLTVEEFK	3	AADKNNSGTLTVEEFK3	171878					352723							515365		102101					304528											482828	391774
A0A9D4WF72	A0A9D4WF72	A0A9D4WF72_PEA	KIW84_066222	Protein transport protein Sec24-like At4g32640	1	AADLDTQFCCFLK	AADLDTQFC(UniMod:4)C(UniMod:4)FLK	2	AADLDTQFC(UniMod:4)C(UniMod:4)FLK2	110653		81047.5			321300		729818		142131			799893	136694		69187.2	61955.1			535491	275416					410992						223546			40649.7	116429	204314
A0A9D4YLX4	A0A9D4YLX4	A0A9D4YLX4_PEA	KIW84_010361	Nucleoprotein TPR/MLP1 domain-containing protein	1	AADLEGAIK	AADLEGAIK	2	AADLEGAIK2	462291	1447870		1037160	452586		1240640		805851	470800	714903	521001		458046	1228330		721003				1404020			786747		1558520	1384170			1426830				774247	1591020	1793620
A0A9D4VTU5	A0A9D4VTU5	A0A9D4VTU5_PEA	KIW84_075482	Replication factor C subunit 1 (Fragment)	1	AADLITLPGIK	AADLITLPGIK	2	AADLITLPGIK2	242465	1426020	540351	422758	132618	570088	793631	506669	294740	381018	339009	222892	696561		182073	361703	338270	389057	374930	390310	1458860		211155	282765	742919	2507310	1080490	291019	338270	722967	863103	1034790	433965	395491	411529	991116	280331	360952	465889
Q9T0M9	Q9T0M9	Q9T0M9_PEA	Sus1	Sucrose synthase	1	AADLLVEFFEK	AADLLVEFFEK	2	AADLLVEFFEK2	594184	125211	339024	167466	55064.5	539499	102451	3413120	147954	256025	533374	272809	2364620	524430	13370.8	346816	103269	139142	37269.6	4969110	672586	483081	312845	79144.6	26665.2	864082	321381		139710	500248	1736910	4226940	1074440	79310.9	40996.7	66662.8		135718	1483420
Q9T0M9	Q9T0M9	Q9T0M9_PEA	Sus1	Sucrose synthase	1	AADLLVEFFEKVK	AADLLVEFFEKVK	3	AADLLVEFFEKVK3	24948.6					15370.3		39686.9																							146333	73153.8	45798.6						26506.5
A0A9D5GWM5	A0A9D5GWM5	A0A9D5GWM5_PEA	KIW84_012463	Inactive shikimate kinase like 1, chloroplastic	1	AADLSPELK	AADLSPELK	2	AADLSPELK2	865833	2052080	584427	3180290	373213	602237	1859800	1035410	2863110	423650	322012	524379	498287	759538	258354	1080610	479071	1307870	574974	854008	762120	478512	716875	312100	501618	839925	2062770	214446	865946	2652300	656801	1357900	863938	976701	1239940	582551	611396	649769	907672
A0A9D4VT80	A0A9D4VT80	A0A9D4VT80_PEA	KIW84_074587	DNA ligase	1	AADLTISPVYR	AADLTISPVYR	2	AADLTISPVYR2	223828	3920410	1004110	2303430	211487	647683	3255390	321234	1086030	237560	331553	323332	473806	177141	245450	488295	821482	572715	537899	191434	3635770	121513	180151	1351230	2942420	7993240	4494880	201944	834588	4041760	898555	690756	368387	2071130	2042890	3508710	1238010	645703	604407
A0A9D4VZ11	A0A9D4VZ11	A0A9D4VZ11_PEA	KIW84_076735	Sulfoquinovosyl transferase sqd2	1	AADLTLVPSAAIAR	AADLTLVPSAAIAR	2	AADLTLVPSAAIAR2	950765	458434			317424	959289		884654	436737	442612	70234.1		962985	1095930	198807	799066	158513	546882	429308	1285990	616366	812984	977557			853304	990762	21905.5		639745	1744340	2461410	1110530	412367	447297	349533	896522		1077320
A0A9D4XY39	A0A9D4XY39	A0A9D4XY39_PEA	KIW84_034248	Sulfoquinovosyl transferase sqd2	1	AADLTLVPSVAIGR	AADLTLVPSVAIGR	2	AADLTLVPSVAIGR2	523942	254678	311727		115902			1197270	374012	882125	264978	171395		694059		374199	359079			1111120		357795	606843		140563						739089	719620	573525	159895					512707
A0A9D4Y3M5	A0A9D5GVD3;A0A9D4WVE2;A0A9D4YGB3;A0A9D5B233;A0A9D4Y3M5;A0A9D4XFX2;A0A9D5APH5	A0A9D4Y3M5_PEA	KIW84_036069	UDP-glucose 6-dehydrogenase	0	AADLTYWESAAR	AADLTYWESAAR	2	AADLTYWESAAR2	1132880	11506100	4585260	17404500	1603600	8645240	12484100	1468070	11584400	2355800	2149540	3175670	5649290	1003650	1062390	4358900	4361460	6694750	1445110	1186660	5561550	1455130	1248450	2162280	1244080	9826720	13335500	728454	3071830	10393700	10719100	4094230	771169	3542210	5822860	4261340	5809870	2634650	6218650
A0A9D4Y5T2	A0A9D4Y5T2	A0A9D4Y5T2_PEA	KIW84_035326	Protoporphyrinogen oxidase	1	AADLVISYLNNASDNSVS	AADLVISYLNNASDNSVS	2	AADLVISYLNNASDNSVS2		10096.3		84648.3		30827.6	23386.2						76993.1								66044.7					119220				63240.4								9745.32
A0A9D4ZY36	A0A9D4ZY36	A0A9D4ZY36_PEA	KIW84_074030	Photosystem II stability/assembly factor	1	AADNIAANLYTVK	AADNIAANLYTVK	2	AADNIAANLYTVK2	729998	730975	247986	1969170	225631	858162	732270	1049880	1146340	375719	221640	319076	905595	663037	156435	370069	279026	970889	393048	1806640	368334	475735	1114100	158977	203133	385636	672162	138882	291942	3223340	550636	545013	901437	893640	404635	279361	381266	319382	736519
A0A9D4W628	A0A9D4W628	A0A9D4W628_PEA	KIW84_062061	GS catalytic domain-containing protein	1	AADNLVYTHETVR	AADNLVYTHETVR	2	AADNLVYTHETVR2	41623.2	81036.3	108573		37173.7	76565.8	158907	122195	41512.5	35281.9	51584	58555	123578	43111.8	28919.2	36904.3	59020.1	47050.5	46423.7	42401.1	118985	49623.6	43069	37015	202494	249454	145327	31284.4	45067.2	243665	111135	140132	78178.7	88705.2	55106.1	64481.9	91011.8	58796.8	125771
A0A9D4W628	A0A9D4W628	A0A9D4W628_PEA	KIW84_062061	GS catalytic domain-containing protein	1	AADNLVYTHETVR	AADNLVYTHETVR	3	AADNLVYTHETVR3	701848	919747	1109780	266096	549989	744220	1372830	1106050	545423	577406	545023	583775	1020360	594888	522816	511165	610182	459274	491728	835872	1155460	551615	587187	532628	1082400	2306340	1275860	341193	450440	1729470	1021830	1242720	861760	862427	612513	762465	781219	604977	1158000
A0A9D5B1Y6	A0A9D5B1Y6	A0A9D5B1Y6_PEA	KIW84_036262	Protein SWEETIE	1	AADPELPGHLLLEQYQAQLVSAVR	AADPELPGHLLLEQYQAQLVSAVR	3	AADPELPGHLLLEQYQAQLVSAVR3													144139																		68277.1
A0A9D4WH73	A0A9D4WH73;A0A9D5AY71	A0A9D4WH73_PEA	KIW84_065565	Small ribosomal subunit protein eS1	0	AADPFAKK	AADPFAKK	2	AADPFAKK2		614012			376419	1067260						785934	1353420		493066			917882	442337	1213190	1893010			433137	371002	1949480	1532660	117209			1781030	892673			369508	596661			1778680
A0A9D5B6Y8	A0A9D5BIY0;A0A9D5B6Y8;A0A9D5GX43	A0A9D5B6Y8_PEA	KIW84_022692	Mediator of RNA polymerase II transcription subunit 25	0	AADPPVDAK	AADPPVDAK	2	AADPPVDAK2	79238.1	2135890	222428	1061560	70534.8	383852	1665390	96145.8	649436	91287.1	95481.6	121560	192613		105265		214876	242342	507821		1256030			74634.2	166556	1996110	1009130	27210.2	109892	803265	269278			193808	316219	573878	358334	94692.8	244084
A0A9D4WMW8	A0A9D4WMW8	A0A9D4WMW8_PEA	KIW84_051607	DRBM domain-containing protein	1	AADSVADEASK	AADSVADEASK	2	AADSVADEASK2		153776					99693.6										72783.9				443090					473717	238514				86075.9			57181.9	130193	163591	101314		155161
A0A9D4X9E0	A0A9D4VYY9;A0A9D4X9E0	A0A9D4X9E0_PEA	KIW84_041225	H(+)-exporting diphosphatase	0	AADVGADLVGK	AADVGADLVGK	2	AADVGADLVGK2	2398790	7201560	8024180	51448700	5468880	11366200	12634600	4290490	12207300	3327300	6378130	2370480	12043400	2763260	5161340	10196600	5222300	3914020	4268570	3640850	8362710	3732390	2451160	2295230	7564900	13227100	10350000	3045420	6694940	11983100	12923100	21806700	3091710	6234120	4534530	8195400	6198610	5845580	5501730
A0A9D4X9E0	A0A9D4X9E0	A0A9D4X9E0_PEA	KIW84_041225	H(+)-exporting diphosphatase	1	AADVGADLVGKVER	AADVGADLVGKVER	2	AADVGADLVGKVER2	242526	671419	648684	3764540	486767	780182	905437	297827	705401	180058	342641	145061	746828	120776	368329	522992	410419	381000	393426	116051	493833	164438	146387	164301	731036	1451350	1125190	576417	447295	1502260	1314560	2185150	177624	317716	228538	551948	465979	299914	400756
A0A9D4X9E0	A0A9D4X9E0	A0A9D4X9E0_PEA	KIW84_041225	H(+)-exporting diphosphatase	1	AADVGADLVGKVER	AADVGADLVGKVER	3	AADVGADLVGKVER3	1772170	5119360	5925380	35977500	3987700	6854110	8775500	2590290	7534160	1565270	3475690	1292470	6673230	1306750	3536910	5384590	2993900	2141460	3071110	1135740	4077960	1703640	1359030	1482460	5774470	8988260	6883200	3358350	3559670	11422000	10934000	16103100	1831800	3552700	2365520	4888910	4092650	2662840	3620280
A0A9D5B4S1	A0A9D4XMZ5;A0A9D5B4S1;A0A9D4X406	A0A9D5B4S1_PEA	KIW84_034129	ERBB-3 BINDING PROTEIN 1	0	AADVIAAANTAAEVALR	AADVIAAANTAAEVALR	2	AADVIAAANTAAEVALR2	909951	1954350	681936	5152090	129501	2629760	1600180	2613390	3595050	2107360	176657	378629	5666290	1072970	48535.3	300384	121317	177278	76707.9	1529760	5590210	1190350	745691	72238	95909.7	6746340	2774860	59174.3	345897	1124120	6735670	830708	1278460	123760	292885	354181	2387810	181597	3328630
A0A9D5B4S1	A0A9D4XMZ5;A0A9D5B4S1;A0A9D4X406	A0A9D5B4S1_PEA	KIW84_034129	ERBB-3 BINDING PROTEIN 1	0	AADVIAAANTAAEVALR	AADVIAAANTAAEVALR	3	AADVIAAANTAAEVALR3	536500	962897	351023	2172880		1082850	622347	1270970	1511550	901300	100253		2149140	618201					33185.5	693047	2175890		368017			2289810	954457	27356.3	136568	451874	2496780	325345	703044		119701	170410	925413	89183.6	1446220
A0A9D5AEN7	A0A9D5AEN7	A0A9D5AEN7_PEA	KIW84_052253	60S acidic ribosomal protein P1	1	AADVTVESYWPSLFAK	AADVTVESYWPSLFAK	2	AADVTVESYWPSLFAK2	1003650	59972.4	19278.2	474355		258277	50835.4	3902160	328092	719142		44708.5	3094430	430421		47361.6	14445.7	47672		4825460	2747000	661351	396162			1935210	400955			66515.5	585947	230207	2509760		46445.1	94686.7	136273		1507450
A0A9D5AEN7	A0A9D5AEN7	A0A9D5AEN7_PEA	KIW84_052253	60S acidic ribosomal protein P1	1	AADVTVESYWPSLFAK	AADVTVESYWPSLFAK	3	AADVTVESYWPSLFAK3	207461							428583		116794			301943							558663	387434					574489							279864						269518
A0A9D4VYD5	A0A9D4VYD5	A0A9D4VYD5_PEA	KIW84_076550	TOG domain-containing protein	1	AADVVTTIVQNNPR	AADVVTTIVQNNPR	2	AADVVTTIVQNNPR2	119654	1191370	233215	1567460	132915	280359	1485410	219638	800694	165288	93655.6	223689	234163	102969	85352	211516	352499	323968	257558	105177	693822	96170.6	106655	182142	183812	1248750	884841	50983.5	199818	540804	265255	309144	165456	221790	408345	400887	454790	164514	361979
A0A9D4VYD5	A0A9D4VYD5	A0A9D4VYD5_PEA	KIW84_076550	TOG domain-containing protein	1	AADVVTTIVQNNPR	AADVVTTIVQNNPR	3	AADVVTTIVQNNPR3	90224.9	502828	178095	562906	100040	183512	485519	86208.8	278836										207948							401471	379324			255157		223085			199560	215188	254901
A0A9D5BBN9	A0A9D5BBN9	A0A9D5BBN9_PEA	KIW84_023070	alanine transaminase	1	AADVYYCLK	AADVYYC(UniMod:4)LK	2	AADVYYC(UniMod:4)LK2	4930930	2307200	515043	2353710	806857	2421300	1592890	4441810	2844860	1762970	360622	1113850	3555820	2818840	223668	544056	1025150	940899	343507	4667940	1128120	1857740	3296120	468194	328639	737523	1320150		193447	5187450	1784550	865139	2776780	762446	1291180	517708	1403670	701534	2983100
A0A9D5BE25	A0A9D5BE25	A0A9D5BE25_PEA	KIW84_010457	Endoplasmic reticulum oxidoreductin-2	1	AADYLEQAEYNTGNTNEDLQTESLVK	AADYLEQAEYNTGNTNEDLQTESLVK	3	AADYLEQAEYNTGNTNEDLQTESLVK3	30537.4			16119					30930	13797			55961.7							26465.2	77874.9					73914.8	48746.7				49724.5	28373.9	18378.9						39016.7
A0A9D4VNZ5	A0A9D4VNZ5	A0A9D4VNZ5_PEA	KIW84_073466	Nodulin-related protein 1	1	AADYLHQYESTNTNTTAAPPTSKPDQPK	AADYLHQYESTNTNTTAAPPTSKPDQPK	4	AADYLHQYESTNTNTTAAPPTSKPDQPK4		103575		301976		151014	235460	180616	215382	87862.3			158650				43997.4	176065			203621			22359.6		79397.8	503797			689709		58727		84041.1	143924
A0A9D4VNZ5	A0A9D4VNZ5	A0A9D4VNZ5_PEA	KIW84_073466	Nodulin-related protein 1	1	AAEAAGDLLDAVGQYAK	AAEAAGDLLDAVGQYAK	2	AAEAAGDLLDAVGQYAK2	75611.7	283331	33636.7	475059		235757	263750	346109	475863	220385	27023.8	72503.6	365280	88711.1		54297.9	74326	141687		207757	1051890	112893	104690	15339.9		972291	934825		104555	856741		161968	185178	109786	272956		254697	76921.5	379866
A0A9D4VFB3	A0A9D4VFB3	A0A9D4VFB3_PEA	KIW84_070276	Nuclear pore complex protein NUP155	1	AAEAFEDPR	AAEAFEDPR	2	AAEAFEDPR2	114189	567540	367250	311921	33238.6	351930	631020	204004	262286	144680	384318	272137	398719		418881	481615	311679	378004	441913		960305	113164		223005	431717	1292530	645419	482373	548669	619584	768662	854869	148803	335304	386205	455675	362985	501606	476803
A0A9D5BHK8	A0A9D5BHK8	A0A9D5BHK8_PEA	KIW84_012403	Apyrase 2	1	AAEAGFADPK	AAEAGFADPK	2	AAEAGFADPK2				238328					125100		129178								133778									105169
A0A9D5AKS9	A0A9D5AKS9	A0A9D5AKS9_PEA	KIW84_054974	AT hook motif-containing protein	1	AAEAGSGDKLDDIR	AAEAGSGDKLDDIR	2	AAEAGSGDKLDDIR2		45452					20034.6														33335.8					138974										41394.8
A0A9D5AKS9	A0A9D5AKS9	A0A9D5AKS9_PEA	KIW84_054974	AT hook motif-containing protein	1	AAEAGSGDKLDDIR	AAEAGSGDKLDDIR	3	AAEAGSGDKLDDIR3		274619					182667														220233				45225.7	722108	185102			83445.6					112260	237214	148025
A0A9D4WVK8	A0A9D4WVK8	A0A9D4WVK8_PEA	KIW84_054933	Bromo domain-containing protein	1	AAEAQASATESDSR	AAEAQASATESDSR	2	AAEAQASATESDSR2																					54241.1					38685.6
A0A9D4WVK8	A0A9D4WVK8	A0A9D4WVK8_PEA	KIW84_054933	Bromo domain-containing protein	1	AAEAQASATESDSRR	AAEAQASATESDSRR	3	AAEAQASATESDSRR3							44809.1
A0A9D4WAQ4	A0A9D4WAQ4	A0A9D4WAQ4_PEA	KIW84_063897	Transcriptional regulator ATRX	1	AAEAQETLEEESLAK	AAEAQETLEEESLAK	2	AAEAQETLEEESLAK2		123104					141965		56182.7		52187.4					57660.3		44664.7			244071			17152.5	21369.1	510559	167113		45126.9	186883			29435.4	90832.5	57817	78708.4		62350.7
A0A9D4WAQ4	A0A9D4WAQ4	A0A9D4WAQ4_PEA	KIW84_063897	Transcriptional regulator ATRX	1	AAEAQETLEEESLAKVESEVR	AAEAQETLEEESLAKVESEVR	3	AAEAQETLEEESLAKVESEVR3																					329791					602714
A0A9D5AIT2	A0A9D5AIT2	A0A9D5AIT2_PEA	KIW84_054698	WEB family protein	1	AAEASAVEQITVLTER	AAEASAVEQITVLTER	2	AAEASAVEQITVLTER2		126191		100035			102715			46908.5		35760.5									119758					271625				113018							189878
A0A9D4Y4M7	A0A9D4Y4M7	A0A9D4Y4M7_PEA	KIW84_035800	Nuclear matrix constituent protein 1-like protein	1	AAEASHSHSVGITNEIGGSIDLDESQK	AAEASHSHSVGITNEIGGSIDLDESQK	3	AAEASHSHSVGITNEIGGSIDLDESQK3																										243532
A0A9D4Y4M7	A0A9D4Y4M7	A0A9D4Y4M7_PEA	KIW84_035800	Nuclear matrix constituent protein 1-like protein	1	AAEASHSHSVGITNEIGGSIDLDESQK	AAEASHSHSVGITNEIGGSIDLDESQK	4	AAEASHSHSVGITNEIGGSIDLDESQK4																										1544900										256374
A0A9D4Y4M7	A0A9D4Y4M7	A0A9D4Y4M7_PEA	KIW84_035800	Nuclear matrix constituent protein 1-like protein	1	AAEAVPGECVDDR	AAEAVPGEC(UniMod:4)VDDR	2	AAEAVPGEC(UniMod:4)VDDR2	155876	5653370	625551	949779	195492	150164	2572340	395991	746170	408571	17861.6	443463	144053	172827	144468		520007	65566.1	61489.9	57173.1	2718520	124955	76045	917811	551763	10432200	3620450	37230.1		1274830	176151	138278	300503	707591	2925470	4313540	1333510	87370	835405
A0A9D4WVV0	A0A9D4WVV0	A0A9D4WVV0_PEA	KIW84_054632	Proteasome activator subunit 4	1	AAEAVVNIQIASQSDK	AAEAVVNIQIASQSDK	2	AAEAVVNIQIASQSDK2	66212.6			96798.5		109832		114960	45603.9	54565.5			222260	46159.3		15671				150170	112978	42156.3	45224.1			213094	98694.1				263666	98615.9	132779				89123.8		189746
A0A9D4VFK9	A0A9D4VFK9	A0A9D4VFK9_PEA	KIW84_070036	ERAD-associated E3 ubiquitin-protein ligase component hrd3a	1	AAEAYLHAK	AAEAYLHAK	2	AAEAYLHAK2						365665					204564																				487354	608859							280632
A0A9D5B9E2	A0A9D5B9E2	A0A9D5B9E2_PEA	KIW84_024465	26S proteasome regulatory subunit RPN10	1	AAEDAAKQEK	AAEDAAKQEK	2	AAEDAAKQEK2			60561.8			111622	73657.4	49643.2			76019.6		71701.2		29631.2	82821.3	63903.2	29199.7	51977.7						23428.5			59441.6	63922.8		195846	296296				28216.3	64045.7	58128.3	105504
A0A9D4Y8V1	A0A9D4Y8V1	A0A9D4Y8V1_PEA	KIW84_021066	Clathrin heavy chain	1	AAEDANVYHDLVK	AAEDANVYHDLVK	2	AAEDANVYHDLVK2	167554	136698	270191		55586.4	617085	128751	178607	44639.5	139349	210194	163151	631041	146995	199487	648839	340484	418593	222088	185663	256541	94839.6	144045	95363.3	138312	401064	520156	186084	448964	160327	971510	1618860	192013	116707	130135	271376	455488	217674	667170
A0A9D4Y8V1	A0A9D4Y8V1	A0A9D4Y8V1_PEA	KIW84_021066	Clathrin heavy chain	1	AAEDANVYHDLVK	AAEDANVYHDLVK	3	AAEDANVYHDLVK3	952848	735159	1558000	234009	394518	3030110	725631	1119890	296720	742457	1316160	825902	2975820	955375	1136470	3488440	1782340	2211750	1254800	1074460	1080860	632470	888925	536348	792695	1768030	1870970	926505	2227740	901391	4420870	7175650	1152930	729321	788513	1395140	2040860	1188600	2572240
A0A9D4WGP8	A0A9D4WE56;A0A9D4WGP8	A0A9D4WGP8_PEA	KIW84_065853	Glycosyltransferase	0	AAEDAVAVGGSSDR	AAEDAVAVGGSSDR	2	AAEDAVAVGGSSDR2	733182	391181		427521	50541	533690	165329	80524.2	500606	589916			41356.4	566223	124105	333069	423694	337012		639332	97554.6	349218	589716		77032.6	79091.8	589677		228882	92895.8	537643	360947	107998	115184	296600	204932	403842
A0A9D4WVQ7	A0A9D4WVQ7	A0A9D4WVQ7_PEA	KIW84_053725	Nematode resistance protein-like HSPRO2	1	AAEDCYAVER	AAEDC(UniMod:4)YAVER	2	AAEDC(UniMod:4)YAVER2	11109.9	38642.9	43013.1			97269.5		73710.4		16997.7		73041	109834	18991.1			99561.2	40114.5		16918.6		22959.5					41296.8				89673.1	44436.4	19229.8		59500.1	68530.4	177266	19451.6	153324
A0A9D5AIB0	A0A9D5AIB0	A0A9D5AIB0_PEA	KIW84_054473	Clathrin heavy chain	1	AAEDGEAYHDLVK	AAEDGEAYHDLVK	2	AAEDGEAYHDLVK2			42855.1			55397.5					23255.3		70420.5			67132.6			43544.2						31624.6	93031			64643.2		123567	211044				26033.7	55933.5		72747.8
A0A9D5AIB0	A0A9D5AIB0	A0A9D5AIB0_PEA	KIW84_054473	Clathrin heavy chain	1	AAEDGEAYHDLVK	AAEDGEAYHDLVK	3	AAEDGEAYHDLVK3	71263.6	128915	213194			270975	84178.2	123606		70278.2	138300	70671.8	324308	87814.3	129032	422397	168947	165227	172534	113659	214902	19051.9	85008.9	51950	154487	328220	273265	73746.1	320210	142874	498931	766245	124746	71976.7	84275	226836	253368	136007	194317
A0A9D5AJ93	A0A9D5AJ93	A0A9D5AJ93_PEA	KIW84_053783	Clathrin heavy chain	1	AAEDGNVYQDLVR	AAEDGNVYQDLVR	2	AAEDGNVYQDLVR2	1354500	1476170	3670980	637623	731255	5943740	1714510	2167440	748092	1188020	3821220	2051100	5953210	1595320	2650790	10951800	4011560	4492420	3029970	2274990	1597400	1161110	1459350	1120860	1386380	3177220	3235260	2528690	5195690	1881940	10961500	19712500	1805350	1445300	1160730	2227570	4418080	3123660	5958750
A0A9D5B8X9	A0A9D5B8X9	A0A9D5B8X9_PEA	KIW84_021705	Photosystem II D2 protein	1	AAEDPEFETFYTK	AAEDPEFETFYTK	2	AAEDPEFETFYTK2	4844760	1748580	2490670	29806100	3890150	5462940	2410000	5891510	7372690	2169700	1707290	1692040	7643790	3108770	1947390	2635100	2171140	7047740	982004	8135080	1319110	4200660	4687350	641398	1139450	1432860	2751840	1354760	1767660	19898700	4371000	5387550	3211950	4369300	979035	1140500		1444490	4580870
A0A9D4VVU7	A0A9D4VVU7	A0A9D4VVU7_PEA	KIW84_076229	Protein kinase domain-containing protein	1	AAEDSFLDLIR	AAEDSFLDLIR	2	AAEDSFLDLIR2	105151	154476	174181	193952	26769.8	293413	191816		173490	100412	139847	153138	423603	110918	51215	401943	153708	164431	78771.9	155033	172911		111804	42453.7	79201.7	296701	330465	28975.6	308626	168640	534332	712615	143474	82074	97120.7	147328	264900	121208	335554
A0A9D4XAN3	A0A9D4XAN3	A0A9D4XAN3_PEA	KIW84_041101	Dienelactone hydrolase domain-containing protein	1	AAEEAHQDLLDWFAK	AAEEAHQDLLDWFAK	3	AAEEAHQDLLDWFAK3							42237.3	159302				114497	404352								90896.9									266023			61097.7	57692.5					187491
A0A9D4WUP4	A0A9D4WUP4	A0A9D4WUP4_PEA	KIW84_055044	FHA domain-containing protein	1	AAEEALEEK	AAEEALEEK	2	AAEEALEEK2		352758	35135.5			77331	207497	48115.3	72880		79749.3	50506.5	86165.9		140372	250870		48780.8	47664.9		673555	24474.4		37081.7	296117	1124440	476629	106075	319743	291379	191884	329271	63851.4	249314	285534	371665		297799	215727
A0A9D5BFK3	A0A9D5BFK3;A0A9D5B5X1	A0A9D5BFK3_PEA	KIW84_011674	ATP-dependent zinc metalloprotease FTSH 7	0	AAEEIVYSGR	AAEEIVYSGR	2	AAEEIVYSGR2	635019	964205	828294	461676	253580	864058	776618	387250	545888	588020	410887		752567	565121	422469		1074190	566979	418184	360487	1109560	309102	283614	412975	832436	1201870	1041490			652032	1040050	531338	628131	473687	502062	908172	1301480		1033590
A0A9D4YP85	A0A9D4YP85	A0A9D4YP85_PEA	KIW84_011191	Nucleolar protein 14	1	AAEELDEIK	AAEELDEIK	2	AAEELDEIK2		28908900		8726580			16607500												3896070		18742500			6834620	6945450	38995400	23083800							8374360	12460900	18772200
A0A9D5B3J0	A0A9D5B3J0	A0A9D5B3J0_PEA	KIW84_036288	ATP-dependent RNA helicase mtr4	1	AAEESDIFK	AAEESDIFK	2	AAEESDIFK2		400840					199323												62254.9		661241				265369	640291	278269			223653		219230			132802	382311
A0A9D4ZU44	A0A9D4ZU44	A0A9D4ZU44_PEA	KIW84_072256	ATP-dependent zinc metalloprotease FTSH 2	1	AAEEVIFGEPEVTTGAGGDLQQITGIAR	AAEEVIFGEPEVTTGAGGDLQQITGIAR	3	AAEEVIFGEPEVTTGAGGDLQQITGIAR3	410544					74901.7		3500080		152964			882873	75548						3455060	78116	85821.8	69503.7			90430.3				52791.1	538466	136280					150771		886283
A0A9D4VH19	A0A9D4VH19	A0A9D4VH19_PEA	KIW84_070709	Inactive ATP-dependent zinc metalloprotease FTSHI 1	1	AAEEVIYGR	AAEEVIYGR	2	AAEEVIYGR2	1091570	1467200	1422120		520645	1400230		1767240					1802630	1167740		1008210		1068410		1146990		769851	907874			3165830				1759430	2608110	3029410	1498390	1147440			1240890		2057820
A0A9D4WTE8	A0A9D4WTE8	A0A9D4WTE8_PEA	KIW84_054568	ATP-dependent zinc metalloprotease FTSH 9	1	AAEEVVYSGR	AAEEVVYSGR	2	AAEEVVYSGR2	185763	177105	181621	326544	114337	287852	331831	292004	273622	120950			352613	180142			257940	208086		212853	240441	158429	131232			521615	474100			357897	521611	619958	285796	195504	191549	298419	238733		338943
A0A9D4WE70	A0A9D4WE70	A0A9D4WE70_PEA	KIW84_065143	Protein GIGANTEA	1	AAEEYASGIR	AAEEYASGIR	2	AAEEYASGIR2	69205.5	91977.5	73398.6	46331.8		90867.7	71873.9	170030	27724	81632.1	125071	125980	215799	80243.4		235880	167928	102808	164745	108566	209796	71193.5	84369.1	95913.6		284891	266223				302561	464469	129375		146729	171141	201625		289568
A0A9D4W042	A0A9D4W042	A0A9D4W042_PEA	KIW84_076535	Ribonucleotide-diphosphate reductase subunit rnr1	1	AAEFDFR	AAEFDFR	2	AAEFDFR2	432711	256308	424620	125300	222653	320188	320196	569076	245937	442817	173566	340985	427381	381958	140063	201240	303350	364437	176236	539778	428306	310273	442366	189387	210101	426865	521361	101804	223678	876371	713054	507135	538675	395161	244794	214878	337545	249305	807665
A0A9D4W7Y5	A0A9D4W7Y5	A0A9D4W7Y5_PEA	KIW84_062264	LETM1-like protein	1	AAEFLSTGQNK	AAEFLSTGQNK	2	AAEFLSTGQNK2	629645	351739	392588	242751	181394	646357	473924	779955	335192	452660	210495	321986	770887	440910	258905	355933	479617	416976	249357	585075	407329	411961	465779	109907	458777	582936	495925	124963	306401	787444	891148	623608	654751	492273	308441	379810	531707	246583	899103
A0A9D5H152	A0A9D5H152	A0A9D5H152_PEA	KIW84_015898	MACPF domain-containing protein	1	AAEIAIGSIGR	AAEIAIGSIGR	2	AAEIAIGSIGR2	59854.7	263789	136327	75471.6	55027.1		214266	216523	145496	77849.7	95947.1	122277		96788.1	216397	245003	130309	128348	174297	153122	316390	82204.8	114434	121726	408689	804332	413794	197653	296876	303876	542451	486803	139137	180877	147790	249863	358684	155663	293834
A0A9D5H0N8	A0A9D5H0N8	A0A9D5H0N8_PEA	KIW84_015525	Suppressor of forked domain-containing protein	1	AAEIFGVPK	AAEIFGVPK	2	AAEIFGVPK2	140723	1327730	291028	201459		307772	714754	198400	358012		319498		402101		355547	583406	270572	370141	537515		2648200			309249	816185	2024020	1079200	358275	422219	505247	508542	862171	178284	620618	554394	1460000	208881	392854
A0A9D5BP31	A0A9D5BP31	A0A9D5BP31_PEA	KIW84_014983	Glutamine synthetase	1	AAEIFSNPK	AAEIFSNPK	2	AAEIFSNPK2	60586700	48026700	24553100	72269800	16029000	57224500	45270300	52565300	53942400	42968000	15497000	93936900	25186900	66776700	12893300	47213700	65978800	37772800	5872960	36222600	22197800	46856700	39883000	14181400	5454080	14396200	22591400	4895920	31971800	83056200	44369300	69984000	53007000	27668000	13321600	7726310	83893200	29274100	91658800
A0A9D4WCD6	A0A9D4WCD6	A0A9D4WCD6_PEA	KIW84_064663	Exocyst subunit Exo70 family protein	1	AAEIILSHFDQYR	AAEIILSHFDQYR	2	AAEIILSHFDQYR2	136340	134043	135884			212878				116616	104623	104004	333771	80840.9		273659	159431	149630	89564.4	170891	304646		136889	59892.3	101268	657845	316027		175397		361129	567812	203350	100031	96762	162317	249232	79180.5	367641
A0A9D4WCD6	A0A9D4WCD6	A0A9D4WCD6_PEA	KIW84_064663	Exocyst subunit Exo70 family protein	1	AAEIILSHFDQYR	AAEIILSHFDQYR	3	AAEIILSHFDQYR3	144758	193823	212915		39169.7	304271	156965	203723	32192.7	93389.1	139951	134688	436207	130413	40673.3	330959	162044	176482	129885	156692	270013	71726.8	132624	59007.9	123058	678707	295756	19124.3	213380	114305	524615	782099	199628	100813	115604	249451	165303	77132.9	329358
A0A9D5B6B2	A0A9D5B6B2	A0A9D5B6B2_PEA	KIW84_035897	Pyruvate dehydrogenase E1 component subunit beta	1	AAEILEK	AAEILEK	2	AAEILEK2	1637950	12745400	13146500	10781200	1474270	14942400	9846250	2061350	12461900	8576280	2799780	9168010	7277860	2714270	1322910	3227310	16817900	7453080	1862510	1482270	7563240	10085900	1718560	4430420	2947490	13284200	11746200	764210	6420530	9535040	20798500	3753240	1251990	4519260	6787730	11425700	25198100	6239240	13195300
A0A9D5B6B2	A0A9D5B6B2	A0A9D5B6B2_PEA	KIW84_035897	Pyruvate dehydrogenase E1 component subunit beta	1	AAEILEKEGISAEVINLR	AAEILEKEGISAEVINLR	3	AAEILEKEGISAEVINLR3						99593.8																									909860						251397
A0A9D4VTA1	A0A9D4VTA1	A0A9D4VTA1_PEA	KIW84_074615	ATP-binding cassette sub- F member 1	1	AAEILHGLGFDK	AAEILHGLGFDK	2	AAEILHGLGFDK2	326269	597393	390825	293135	193050	587771	414787	290400	352119	337822	308970	358851	680418	268238	175322	596307	452417	421226	333998	346873	894601	273225	307198	236669	613729	1951570	1045290		483230	357375	760028	720545	272320	365155	492357	634458	422667		603041
A0A9D4VTA1	A0A9D4VTA1	A0A9D4VTA1_PEA	KIW84_074615	ATP-binding cassette sub- F member 1	1	AAEILHGLGFDK	AAEILHGLGFDK	3	AAEILHGLGFDK3	710814	1251940	709351	321279	134085	979779	835441	613600	500413	429388	415310	379289	1308410	538740	239078	839370	589731	566297	529055	740411	1971050	418409	524372	390622	905193	4170530	2160980	135868	750056	765352	1605160	1576100	592694	607866	850637	1206650	719792	253490	1023120
A0A9D4YNB8	A0A9D4YNB8	A0A9D4YNB8_PEA	KIW84_025176	Agenet domain-containing protein	1	AAELAAEAVSQAGK	AAELAAEAVSQAGK	2	AAELAAEAVSQAGK2		795550		386277	79138.6	270761	741248		213576	113426		442799					378298				641826			256889		1293440	730952			785345					394985	454126	752427		727073
A0A9D5AQB4	A0A9D5AQB4	A0A9D5AQB4_PEA	KIW84_042225	Agenet domain-containing protein	1	AAELAAEAVSQAGR	AAELAAEAVSQAGR	2	AAELAAEAVSQAGR2		627573		436280			457728			222752							238352				718554					1607140	785308							237341	259376	310122	320024
A0A9D4YKT7	A0A9D4YKT7	A0A9D4YKT7_PEA	KIW84_010804	L-threonate dehydrogenase	1	AAELADVYLK	AAELADVYLK	2	AAELADVYLK2	530505	512103	226163		161893	451039		573602	176106	346126	87539.3	147743	349082	367672	219316	430812	211509	323358	161202	432214	193349	218135	403627	80369	334351	390850	591369	81891.4	203362	371116	521814	534650	337961	347893	350651	549967	342962	139560
A0A9D4Y9M6	A0A9D4Y9M6	A0A9D4Y9M6_PEA	KIW84_021346	pyridoxal kinase	1	AAELAVSSLQALLQR	AAELAVSSLQALLQR	2	AAELAVSSLQALLQR2	577117	273229	77968.2	670175	40030.6	332897	275722	627196	548090	281407	27465.7	241294	832288	315279		152307	77596.5	134989		572940	166965	263223	376187			134680	369942		57446.2	210941	544993	461645	648164	60302.3	107945	54629.7	186093	17636.5	876495
A0A9D4Y9M6	A0A9D4Y9M6	A0A9D4Y9M6_PEA	KIW84_021346	pyridoxal kinase	1	AAELAVSSLQALLQR	AAELAVSSLQALLQR	3	AAELAVSSLQALLQR3	300978	164343	40382.2	423097		127934	143525	310427	233793	120491	12832	96096.1	233863	183235		55416.7	41903.1	72038		234677	60721.6	116979	165281			51293.2	210457		22393.2	100108	173689	187487	270301	22306.7			70859.3		398308
A0A9D4YBR1	A0A9D4YBR1;A0A9D4Y8X8;A0A9D4YBP0;A0A9D4YDH1;A0A9D4YB14;A0A9D4YDI2;A0A9D4Y8Y3;A0A9D4Y9N8	A0A9D4YBR1_PEA	KIW84_021867	Cytochrome P450	0	AAELFLK	AAELFLK	2	AAELFLK2	191143	195355	98139.4	140881		204590	149165	228749	159589	132575	141090	47489.7	141543	188578	113571	370948	151081	119857	93777.2	214635	116635	112653	125225		145257	102921	231548	61068.4	226711	132978	372253	510408	185444	99385.4	85012.1		113240	55398.7	93451.6
A0A9D4Y6B7	A0A9D4Y6B7	A0A9D4Y6B7_PEA	KIW84_020111	Neutral ceramidase	1	AAELFNGASEQIK	AAELFNGASEQIK	2	AAELFNGASEQIK2	100579			444528			390223	181925	262933		208486		275490	100879				257125		236154			128263					177700	198759									274757
A0A9D4YJW1	A0A9D4YJW1	A0A9D4YJW1_PEA	KIW84_010368	DEAD-box ATP-dependent RNA helicase 47	1	AAELHGDLGK	AAELHGDLGK	2	AAELHGDLGK2		333148		169812	41423.7	188374	394537		290270		52841.1		286314	75617.9	92310.6		121273	176882	132578		563213		74976.2	50565.8	250694	724418	447924			387869					197264	271178
A0A9D4WVV3	A0A9D4WVV3	A0A9D4WVV3_PEA	KIW84_055041	RNA helicase	1	AAELHGNLTQAQR	AAELHGNLTQAQR	2	AAELHGNLTQAQR2		90497.6					79771.1		12834.4												185611				140920	201787	62105.7	15235.3		78814.6				64011.6	47366.1	105691
A0A9D4WVV3	A0A9D4WVV3	A0A9D4WVV3_PEA	KIW84_055041	RNA helicase	1	AAELHGNLTQAQR	AAELHGNLTQAQR	3	AAELHGNLTQAQR3		584145		31202.7			419274		39966.5								45060.2	27992.3	110528		1357110				470534	1411990	370912	40384.3	82821.2	378694		109175		372469	285876	650155
A0A9D5AH09	A0A9D5AH09	A0A9D5AH09_PEA	KIW84_053580	Protease Do-like 7	1	AAELLPEPALSR	AAELLPEPALSR	2	AAELLPEPALSR2	1093750	982848	1383590	925975	815054	2159550	817758	1012160	462188	992759	675787	1326520	2675410	974208	656992	1656610	1637660	1554850	758635	1365110	558144	717032	978348	451620	351627	1018610	957296	372007	833123	1106660	2403650	3458500	945541	593887	424287		1745040	731028	3228520
A0A9D5AVB8	A0A9D5AVB8	A0A9D5AVB8_PEA	KIW84_046289	NuA4 histone acetyltransferase subunit	1	AAELMFEK	AAELMFEK	2	AAELMFEK2	169726	120320		82683.8				275040		53067.2			202500							53585.5	197236									76296.5			89087						282531
A0A9D4XHQ5	A0A9D4XHQ5	A0A9D4XHQ5_PEA	KIW84_044944	Structural maintenance of chromosomes protein	1	AAELSQSLEEK	AAELSQSLEEK	2	AAELSQSLEEK2		262700		149836															198381		290498			150078	186855	553198	487431		293730	169934						182851
A0A9D4XHQ5	A0A9D4XHQ5	A0A9D4XHQ5_PEA	KIW84_044944	Structural maintenance of chromosomes protein	1	AAELSQSLEEKEK	AAELSQSLEEKEK	3	AAELSQSLEEKEK3		218853					200301														257413				244629	373738	298447								146370	100637
A0A9D4Y6E8	A0A9D4Y6E8	A0A9D4Y6E8_PEA	KIW84_035365	Peptidase M48 domain-containing protein	1	AAELTCDR	AAELTC(UniMod:4)DR	2	AAELTC(UniMod:4)DR2																				286409			169451
A0A9D4VM71	A0A9D4VM71;A0A9D4VPR1	A0A9D4VM71_PEA	KIW84_072144	ATP synthase subunit alpha	0	AAELTTLLESR	AAELTTLLESR	2	AAELTTLLESR2	23237400	41174400	38996800	107500000	12620400	44380000	46211000	25293400	50815700	13687100	26521300	36984700	41174000	19857000	11334300	42198000	25648900	32590700	20329000	24467600	25025200	15910700	17990700	15443300	18338600	29900300	42499300	14334400	42427600	37013300	58754200	53767100	18146700	16945600	17582700	23805700	31292200	27873200	54811600
A0A9D4VM71	A0A9D4VM71;A0A9D4VPR1	A0A9D4VM71_PEA	KIW84_072144	ATP synthase subunit alpha	0	AAELTTLLESR	AAELTTLLESR	3	AAELTTLLESR3	178727	131918	107853	155253	36099.2	127074	79847.3	79859.1	72548.8		55804.4	97110.5	107983	104837		207834	124326	131060	53055.5	177923	59648.8			56656.9			229298	39977.8	172266		181794	128316		40382.1			100783		191077
A0A9D4VUE1	A0A9D4VUE1	A0A9D4VUE1_PEA	KIW84_074494	Arogenate dehydratase	1	AAELYGLNILADGIQDDPNNVTR	AAELYGLNILADGIQDDPNNVTR	3	AAELYGLNILADGIQDDPNNVTR3						52837							135205			22145.6															217179	218480					91755.7		139763
A0A9D5AKN7	A0A9D5AKN7	A0A9D5AKN7_PEA	KIW84_057164	Arogenate dehydratase	1	AAELYGLQILADGIQDDPSNVTR	AAELYGLQILADGIQDDPSNVTR	3	AAELYGLQILADGIQDDPSNVTR3														25465.7						233951	94882.1					152511	100059			16497.2		58375							150538
A0A9D4ZVL1	A0A9D4ZVL1	A0A9D4ZVL1_PEA	KIW84_072102	Uncharacterized protein	1	AAEMAEELR	AAEMAEELR	2	AAEMAEELR2	236358							395506	723409				211863							217141
A0A9D4VPE1	A0A9D4VPE1	A0A9D4VPE1_PEA	KIW84_072898	PSP proline-rich domain-containing protein	1	AAENAISNLGAISGATK	AAENAISNLGAISGATK	2	AAENAISNLGAISGATK2			25843.7				136284						74488.7						37341.3		780696			50714.7	40850.3	897593								23922.7					59130.3
A0A9D4XD26	A0A9D4XD26	A0A9D4XD26_PEA	KIW84_043236	Kinesin-like protein KIN-14I	1	AAENEDLEEIQEER	AAENEDLEEIQEER	2	AAENEDLEEIQEER2	20558.8	160348	43061.8	56498.1		127677	121155	39184.6	95303.5	44211		61875.1	85462	39469.4	28152.6	85764.5	117392	87050	13549	34076.1	161888		39969.2	21902.6	152351	196955	222223		204519	106247	149988	208738	53592.6	168733	113484	176109			60969.8
A0A9D5ATJ2	A0A9D5ATJ2	A0A9D5ATJ2_PEA	KIW84_044909	J domain-containing protein	1	AAENFQLLGEAYQVLSDPDKR	AAENFQLLGEAYQVLSDPDKR	3	AAENFQLLGEAYQVLSDPDKR3		81008.7		392933		103624	80817	102318	153510	36168			206100	30186.1							117487					158545	134857			120991	94057.9	42066					246189		146207
A0A9D4ZTV1	A0A9D4ZTV1	A0A9D4ZTV1_PEA	KIW84_072039	K Homology domain-containing protein	1	AAENLIQAFIMST	AAENLIQAFIMST	2	AAENLIQAFIMST2		22660.2																			46884					124638	13190								20915	20930.4
A0A9D5AX49	A0A9D5AX49	A0A9D5AX49_PEA	KIW84_045357	Glycosyl transferase family 1 domain-containing protein	1	AAENVLLDAIQSK	AAENVLLDAIQSK	2	AAENVLLDAIQSK2	205520	776811		369279		403594	756926						524922	305571	148177	627918	463772	390728	230534				215868	181902	260584			80056.1	595938		1184460	643851				461344		308613
A0A9D4XRX3	A0A9D4XRX3	A0A9D4XRX3_PEA	KIW84_031697	Interactor of constitutive active ROPs 2, chloroplastic	1	AAEQEALTK	AAEQEALTK	2	AAEQEALTK2		966621	161031	503283			820577		373269	81906.8								98649.4			1408480		47826.3	109458	366232	2037620	841064			791928				287237	250861	469193
A0A9D4ZVP2	A0A9D4ZVP2	A0A9D4ZVP2_PEA	KIW84_071215	CBS domain-containing protein cbscbspb3	1	AAEQGSAIAAAVEGAER	AAEQGSAIAAAVEGAER	2	AAEQGSAIAAAVEGAER2	60347.2	694451	355309		172179	557654	958363	257126	881671	259285	226705	471926	488904	246433	361752	617745	557190	576011	271170	184368	480952	40692	399549	188213	519936	1036110	976707	34789.2	697367	1335860	822167	711667	236254	432995	426311	411976	556081	171655	373535
A0A9D4ZVP2	A0A9D4ZVP2	A0A9D4ZVP2_PEA	KIW84_071215	CBS domain-containing protein cbscbspb3	1	AAEQGSAIAAAVEGAER	AAEQGSAIAAAVEGAER	3	AAEQGSAIAAAVEGAER3	102239					213452			93702		55954.6		264117	95548.7		143866		67347.4		178823									112750		334565	408855				118824	163924		385755
A0A9D5B2S5	A0A9D5B2S5	A0A9D5B2S5_PEA	KIW84_035731	Secondary alcohol dehydrogenase (SADH2)	1	AAEQNLNQFQYAPQHLVR	AAEQNLNQFQYAPQHLVR	3	AAEQNLNQFQYAPQHLVR3	277699	316750	734091	226922	133584	1083370	252806	294634		244303	354297	517264	881374	262997	203849	1074440	942924	519916	362395	338633	245381	226842	333546	246401	275353	863078	667997	146443	489353	506327	1810420	1951060	351468	291328	243036	424019	1211240	372208	1197770
A0A9D4YLX4	A0A9D4YLX4	A0A9D4YLX4_PEA	KIW84_010361	Nucleoprotein TPR/MLP1 domain-containing protein	1	AAESAHASLEAQCVK	AAESAHASLEAQC(UniMod:4)VK	2	AAESAHASLEAQC(UniMod:4)VK2		171034					190731							32042.1							160316				71042.3	254452	150520			147434					114691	67254.8
A0A9D4YLX4	A0A9D4YLX4	A0A9D4YLX4_PEA	KIW84_010361	Nucleoprotein TPR/MLP1 domain-containing protein	1	AAESAHASLEAQCVK	AAESAHASLEAQC(UniMod:4)VK	3	AAESAHASLEAQC(UniMod:4)VK3		675628	398444	377221			556680	260642	381613	206131		450304							283801		417653			226139	226510	609200	515329			701795	756773			343249	375523	274528	389708
A0A9D5BPB7	A0A9D5BPB7	A0A9D5BPB7_PEA	KIW84_014999	RING-type domain-containing protein	1	AAESATNFQDVSKR	AAESATNFQDVSKR	3	AAESATNFQDVSKR3		212651	55145.1			33610.5							47553.4			58138.1					199505						261099				180488	168357				38386.8			104344
A0A9D4VTU5	A0A9D4VTU5	A0A9D4VTU5_PEA	KIW84_075482	Replication factor C subunit 1 (Fragment)	1	AAESIADGDIVNVQIR	AAESIADGDIVNVQIR	2	AAESIADGDIVNVQIR2	55023.3	388662	41692.7	253004		91402.1	274046	148883	255528				159062	47719.4						107899	501995	38738.9			36591.8	763764	232757			94336.3	253654	260970	171782		50135.3	112927	99172.3		135388
A0A9D5GYY3	A0A9D5GYY3	A0A9D5GYY3_PEA	KIW84_014072	Pentatricopeptide repeat-containing protein	1	AAESIIFDMR	AAESIIFDMR	2	AAESIIFDMR2	282629							301231		197986										399815	233308
A0A9D5BQR7	A0A9D5BQR7	A0A9D5BQR7_PEA	KIW84_015424	Uncharacterized protein	1	AAESISEGIEDVKK	AAESISEGIEDVKK	3	AAESISEGIEDVKK3																														508298				109470
A0A9D4Y8X4	A0A9D4Y8X4	A0A9D4Y8X4_PEA	KIW84_021846	Phosphoinositide phospholipase C	1	AAESLGTDLIR	AAESLGTDLIR	2	AAESLGTDLIR2			332299			295284	309753		129535	103278	246783		475361	104335	174032	367064		315476	292990	149485	351650			151098	394990	799923	463937	215822	376204		621925	761291	162146		203467	290280	326846	300411	485408
A0A9D4Y035	A0A9D4Y035	A0A9D4Y035_PEA	KIW84_034192	LIMR family protein	1	AAESLHQEER	AAESLHQEER	2	AAESLHQEER2													63606.5			53801.6									21065.4				50101.6		101597	263208						18525.8
A0A9D4ZTB4	A0A9D4ZTB4	A0A9D4ZTB4_PEA	KIW84_070205	26S proteasome non-ATPase regulatory subunit 1 homolog	1	AAESSDESIK	AAESSDESIK	2	AAESSDESIK2	156381		224081		123970	384279	133731	338968	106699	223400	252880	293016	648314	224285	226652	465431	162736	247231		230625	253505	211722	257434
A0A9D4ZTB4	A0A9D4ZTB4	A0A9D4ZTB4_PEA	KIW84_070205	26S proteasome non-ATPase regulatory subunit 1 homolog	1	AAESSDESIKVDPR	AAESSDESIKVDPR	2	AAESSDESIKVDPR2			184084									137021				210269								40086.1							367701	546177							315711
A0A9D4ZTB4	A0A9D4ZTB4	A0A9D4ZTB4_PEA	KIW84_070205	26S proteasome non-ATPase regulatory subunit 1 homolog	1	AAESSDESIKVDPR	AAESSDESIKVDPR	3	AAESSDESIKVDPR3	174198	82032.8	279734		135466	378281	125303	301058	114488	190040	224016	156030	485536	167105	134834	188590	183540	247197	246716	175451	147912	83905	214464	51442.6	99127.8		178683	116225	205918	136592	482036	518559	248456	127251		129096	214515	241921	292539
A0A9D4X4D9	A0A9D4X4D9	A0A9D4X4D9_PEA	KIW84_040115	Uncharacterized protein	1	AAETAVEDVTTEA	AAETAVEDVTTEA	2	AAETAVEDVTTEA2						48013	77279.8																				100719			173948				42340.9				105937
A0A9D5ADC7	A0A9D5ADC7	A0A9D5ADC7_PEA	KIW84_051155	NAD(P)-binding domain-containing protein	1	AAETELLTR	AAETELLTR	2	AAETELLTR2	771240		655879	900111	169077	1932060	649456	458335	765244		814791	712172	1615490	518108	519757	1514180	826102	1053830	623966	626540			470596	381874			618865		612384	682705	1928440	1592730	354374		234352	456665	1080580	1142150	1431960
A0A9D4ZW78	A0A9D5ANU9;A0A9D4W6T6;A0A9D5ANJ6;A0A9D4ZW78;A0A9D4ZV69	A0A9D4ZW78_PEA	KIW84_071707	SH3 domain-containing protein 3	0	AAETFTAIAYK	AAETFTAIAYK	2	AAETFTAIAYK2	319026	2894210	1266220	920434	159991	689304	1481900	563062	937994	391318	401750	418110	979584	421855	342219	567166	734286	975454	392061	289851	2093100	431847	284933	586770	655047	3427300	2864880	259938	1110290	1568770	1515220	826666	637799	700578	1231760	2421630	1031590	1015090	1232990
A0A9D4VSZ6	A0A9D4VSZ6	A0A9D4VSZ6_PEA	KIW84_075048	Conserved oligomeric Golgi complex subunit 7	1	AAETLANMR	AAETLANMR	2	AAETLANMR2	142165							139308					246587							132062																			217605
A0A9D4X3B1	A0A9D4X3B1	A0A9D4X3B1_PEA	KIW84_058236	Coatomer subunit beta'	1	AAETLNVYPPAEQYINHADKPHVTLVEAFR	AAETLNVYPPAEQYINHADKPHVTLVEAFR	4	AAETLNVYPPAEQYINHADKPHVTLVEAFR4													655520								536856					560756	210341				597766	250022	84653.4				249402		342761
A0A9D5BLB6	A0A9D5BLB6	A0A9D5BLB6_PEA	KIW84_013808	Sucrose synthase	1	AAETLVEFFEK	AAETLVEFFEK	2	AAETLVEFFEK2	1739470	2228250	3043580	612589	413465	3651930	1200620	2077730	863547	1315770	4771920	5493940	6848660	1351970	1458710	5219990	2723060	3264170	1269530	2270290	2211960	1524310	1713510	2163370	1145870	3656570	2890210	1095230	3907950	2300300	7402910	8892020	1281480	1408850	1199090	1466240	809750	4116850	8851280
A0A9D5H1F4	A0A9D4Y267;A0A9D5H1F4	A0A9D5H1F4_PEA	KIW84_015866	Cleavage and polyadenylation specificity factor subunit 3-I	0	AAETPQFSPDVCIIESTYGVQHHQPR	AAETPQFSPDVC(UniMod:4)IIESTYGVQHHQPR	4	AAETPQFSPDVC(UniMod:4)IIESTYGVQHHQPR4	63499.1	637285	218031	219577		333917	399369	160814	349082	173662		125035	364651	86762.4			349082	117750		160267	1351020	98591.8		102300		2446320	879180			637486	598012	406104	160176	246669	532621	886453	514712		390330
A0A9D5A8Q6	A0A9D5A8Q6	A0A9D5A8Q6_PEA	KIW84_064159	Agenet domain-containing protein	1	AAETVTLASDDFK	AAETVTLASDDFK	2	AAETVTLASDDFK2		536837	130576	686013	41277.9	132843	744096		372582									130896	93878.9					76644.5	108630		372942			384811				181998	220270	212366		114742
A0A9D5AAC5	A0A9D5AAC5	A0A9D5AAC5_PEA	KIW84_065859	Glycosyltransferase	1	AAEVAVATGGSSDR	AAEVAVATGGSSDR	2	AAEVAVATGGSSDR2	33838.1	236574	47027.5	716887	51870.2	148511	309853	71756.1	386047	47863.6	22683.2	37645.9	116655	53974	12640.5		43039.3	206345	40980.9	71822	193170	16598.6	43797.2	15298.1	47144.3	235726	212984			352186	40495.6		22285.2	183387	109313	28574	99097	42493	108136
A0A9D5BN33	A0A9D5BN33	A0A9D5BN33_PEA	KIW84_014590	Obg-like ATPase 1	1	AAEVEILNSFQLLTAK	AAEVEILNSFQLLTAK	2	AAEVEILNSFQLLTAK2				84460.4		12520.2															65634.1					64809.2
A0A9D5AKM1	A0A9D5AKM1	A0A9D5AKM1_PEA	KIW84_040841	DNA replication licensing factor MCM2	1	AAEVELDTR	AAEVELDTR	2	AAEVELDTR2		3680650	605322	1246710	117424		3832780	286503	772671										421973		4460830			723536	3209120	9720430	3843500	143035	340090	2918410			493470	1838310	2322860	2777890
A0A9D4VWZ9	A0A9D4VWZ9	A0A9D4VWZ9_PEA	KIW84_076050	non-specific serine/threonine protein kinase	1	AAEWGLVLK	AAEWGLVLK	2	AAEWGLVLK2																											80474.4									54313.1	121672		149697
A0A9D5BL94	A0A9D5BL94	A0A9D5BL94_PEA	KIW84_013843	DnaJ protein erdj2a	1	AAEYMEIPVR	AAEYMEIPVR	2	AAEYMEIPVR2	165304							150538					200310							171675											170937								230329
A0A9D4X9G9	A0A9D4X9G9	A0A9D4X9G9_PEA	KIW84_041153	Dicer-like protein 4	1	AAFAFLK	AAFAFLK	2	AAFAFLK2		30521.9					26496.4									35079.8	8167.4				71873.8			11978.5		162236				25513.8						33514.1			47518.6
A0A9D4ZVZ0	A0A9D4ZVZ0	A0A9D4ZVZ0_PEA	KIW84_071397	Protein HEAT INTOLERANT 4	1	AAFDAMR	AAFDAMR	2	AAFDAMR2	592352							804219		333778			333862							352281	141428					289542					345193								622016
A0A9D4WAS3	A0A9D4WAS3	A0A9D4WAS3_PEA	KIW84_064128	Calreticulin	1	AAFDEAEK	AAFDEAEK	2	AAFDEAEK2	1112680	40150200	4537720	65265100	5331830	2996200	34725900	2737090	31335800	963042	1141980	2403060	895246	1052580	848529	1132950	2037730	8608520	611828	1002180	18281100	753959	1167540	2104100	2324880	15974300	21254000	552713	1534560	13252000	2535370	922680	1193580	5732220	11675600	5595010	2666270	2207180	3306880
A0A9D4WAS3	A0A9D4WAS3	A0A9D4WAS3_PEA	KIW84_064128	Calreticulin	1	AAFDEAEKK	AAFDEAEKK	2	AAFDEAEKK2		1149380	85426.8	2467630	164193	68429.4	1047540	90170	1114150		45262.2							735965			1511050					1256490	1444790			729464					436914				169315
A0A9D4X1K5	A0A9D4X1K5	A0A9D4X1K5_PEA	KIW84_057637	Protein kinase domain-containing protein	1	AAFDETSHIFENR	AAFDETSHIFENR	3	AAFDETSHIFENR3						59329.6		65176.3					122445				103054									319914	178606					141143					162853		123421
A0A9D4Y3L3	A0A9D4Y3L3	A0A9D4Y3L3_PEA	KIW84_036161	Auxin transport protein BIG	1	AAFDSVTK	AAFDSVTK	2	AAFDSVTK2	899877	383547	616328		174516	610008	432089			475363	755270	479246	1446570	267972	218414	477864	307977	425804	390659		572258		265155		518351	772831	502766	659549	310458	571214	1297090	1997840		361596	333433	392631			1325950
A0A9D4VLH2	A0A9D4VLH2	A0A9D4VLH2_PEA	KIW84_071906	Uncharacterized protein	1	AAFEATFK	AAFEATFK	2	AAFEATFK2		461961					767018												156854		414311			99362.9		1320370	392949								291396
A0A9D4WF50	A0A9D4WF50	A0A9D4WF50_PEA	KIW84_064823	Organelle RRM domain-containing protein 1	1	AAFEGFGELVEVK	AAFEGFGELVEVK	2	AAFEGFGELVEVK2		217809		226295			146818	132793	251250				203038				73457.8				525453	75252.7					390550			151160				35566.9	82065.4	117628	149601
A0A9D4WVV0	A0A9D4WVV0	A0A9D4WVV0_PEA	KIW84_054632	Proteasome activator subunit 4	1	AAFELLK	AAFELLK	2	AAFELLK2	417846	257978	490701	201078	190465	642923	257426	513079	211692	256306	531981	367682	933520	420129	139024	724766	418865	493887	393683	546355	373517	278752	496788	181560	161803	619419	467960	86163.1	349991	346848	929475	854733	525513	222290	202497	314322	331228	376873	902931
A0A9D5BQB0	A0A9D5BQB0	A0A9D5BQB0_PEA	KIW84_015138	Nucleoporin protein Ndc1-Nup	1	AAFFEESGETYKR	AAFFEESGETYKR	3	AAFFEESGETYKR3		105335	67589.8			117177	61489.7	137461			109197		149642			123805		80543.3	45763.9							272450	136886	69312.4	82290.1	133126	264041	553813		64666			98652.8	112804	230888
A0A9D4VV54	A0A9D4VV54	A0A9D4VV54_PEA	KIW84_075952	CRAL-TRIO domain-containing protein	1	AAFFLVK	AAFFLVK	2	AAFFLVK2						110646	145774	63658.4			19347.7		76795.5			220290		68508.1	23279.2						29964.8	64709.5		6174.11	89239.9		68607.2	114255	55110.2						60910.1
A0A9D4VPL1	A0A9D4VPL1	A0A9D4VPL1_PEA	KIW84_073787	Uncharacterized protein	1	AAFFPGR	AAFFPGR	2	AAFFPGR2	114707	595072	411164	412448	49916.7	203744	512288	134733	303564	136876	185235	262772		114847	116263	135609	314260	243074	128421	61980	469849	100064	106067	193975	212877	718483	781021	103827	245081	501537			127188	232330	419452	405371	408516	275842	334244
A0A9D4WWE9	A0A9D4WWE9	A0A9D4WWE9_PEA	KIW84_054828	Glycosyltransferase 61 catalytic domain-containing protein (Fragment)	1	AAFGLPLNLNHVR	AAFGLPLNLNHVR	3	AAFGLPLNLNHVR3	87180.5	168582	141932	78054.7		142854	89106.4	45562.4	86315.1	71907.2	131054	73718.3	183901	59740.9	25216.8	254853	156140	130225	74410	43518	128056	37415	48191.5	68685.2	56028.3	305269	194100	30982.1	243184	89717.1	356497	281171	59166	69558.5	73054.2	148687	187387	100492	149061
A0A9D4X9C3	A0A9D4X9C3	A0A9D4X9C3_PEA	KIW84_041824	Protein kinase domain-containing protein	1	AAFIQEVAVWHK	AAFIQEVAVWHK	3	AAFIQEVAVWHK3	123690	106305	143877	25746.4		272375	82223.3	142994	52688.5	69191.8	121929	116866	432288	94860.3		243070	98589.6	130309	37311.8	185067		55749.4	85514	46783.5		310745	283119		112321	97760.8	355879	414520	95652.8	58721.7	98907	168018	134696	62328.6	342259
A0A9D4X2S1	A0A9D4X2S1	A0A9D4X2S1_PEA	KIW84_058006	chitinase	1	AAFLDALNSYNQFGR	AAFLDALNSYNQFGR	2	AAFLDALNSYNQFGR2	115980		122296				82936			243185	35118.4	81627.1		222134		60688.5	137839					267142	86097.7						39994.2	162732	316570						634092	32846.6	286254
A0A9D4YH28	A0A9D4YH28	A0A9D4YH28_PEA	KIW84_025028	amino-acid N-acetyltransferase	1	AAFLGLNK	AAFLGLNK	2	AAFLGLNK2	32926.2	252378	156983	108438		139570	195198		128798			103651	161032	54660.7		65332.2	174297	83807	73784.4		583171		62710.9	62513.3	89038	712750	557474		88676.8	233952	126153	77555.2		163434	193547	193553	203576	30046	136233
A0A9D4X3G5	A0A9D4X3G5	A0A9D4X3G5_PEA	KIW84_057159	Protein TIC 100	1	AAFLPLGYVEFFGIDKEEK	AAFLPLGYVEFFGIDKEEK	3	AAFLPLGYVEFFGIDKEEK3			46271.2				102801	2655500	64712.4			37062.8	1463850	74450.3							784719					1103060	79214.4			125950		47128.9	2476910	80548.3					1026360
A0A9D5B4A8	A0A9D5AI60;A0A9D5B4A8	A0A9D5B4A8_PEA	KIW84_021671	Protein TIC110, chloroplastic	0	AAFLQNLCDELHFDPQK	AAFLQNLC(UniMod:4)DELHFDPQK	3	AAFLQNLC(UniMod:4)DELHFDPQK3	678250	220502	98347.8	885167		326739	285257	1524220	559067	854520		102072	1892820	493778			96173.1			1424040	805308	328437	556242			701005	466702			382097	459127	296387	719232	41544.1	90416.1	161454	380562		1075570
A0A9D4XT39	A0A9D4XT39	A0A9D4XT39_PEA	KIW84_030701	Protein transport protein Sec24-like At3g07100	1	AAFMVMSTLGGK	AAFMVMSTLGGK	2	AAFMVMSTLGGK2	435405	309140				237673		326355	212399	195131			532533	97052.4						376263	392849					641372							188928						655718
A0A9D4WXV9	A0A9D4WXV9	A0A9D4WXV9_PEA	KIW84_055886	N-alpha-acetyltransferase 10	1	AAFNLYTETLGYK	AAFNLYTETLGYK	2	AAFNLYTETLGYK2	1247690	2104900	2410690		557194	2929380	1725690	2376780	1994390	1959600	1605650		5016570	1854120	708739		2541580	2231900	1151980	2737140	3373810	1617440	2177330	1118680		5285790	4640710	308357		3298170	5595970	7879620	2922730		2161990	2983630	4345180	1423370	5422190
A0A9D4WIP7	A0A9D4X8R1;A0A9D4WIP7	A0A9D4WIP7_PEA	KIW84_066126	Ubiquitin receptor RAD23	0	AAFNNPER	AAFNNPER	2	AAFNNPER2	110105	9606740	974956	9546260	793312	1278950	8945530	406581	4498280	276696		709602	679460			117391	704725	1373760	1253880		3923200	223883	199137	534865	447920	5332010	5512020	106596		3710710	580951		221261	1319330	2869770	1155800	1187780	571702	1113830
A0A9D5AQ20	A0A9D5AQ20	A0A9D5AQ20_PEA	KIW84_040419	Mitochondrial outer membrane protein porin 6	1	AAFQCQR	AAFQC(UniMod:4)QR	2	AAFQC(UniMod:4)QR2		644821	635152		157617	1217040	841286	1317270	500624	676952	353416	279851	2005330	1063410		585204	715411	1019100	477017	1610290		474857	655869	159548	408096	1574140				1301140	2681670	1284620	689569		375089	785866	302715	364187	1711880
A0A9D5BLG1	A0A9D5BLG1	A0A9D5BLG1_PEA	KIW84_013818	Smu-2 suppressor of mec-8 and unc-52 protein	1	AAFQFGVK	AAFQFGVK	2	AAFQFGVK2	40125.1	1432930	238397	161023	11837.4	80199	772330	141533	242462		46630.7	81948.9			89946.4		86501.2	102038	153436		2234250			416077	433540	4682030	1911980	128224	99531.2	528617	146749	163361	140916	535011	1062640	1611740	150774	134613	182283
A0A9D5BA27	A0A9D5AU93;A0A9D5BA27	A0A9D5BA27_PEA	KIW84_025010	Calcium-transporting ATPase	0	AAFQFIQGAK	AAFQFIQGAK	2	AAFQFIQGAK2			105297	40527.8	28488.8	237952	107131	255020	88145	126050	122607	108793	296221	124567	57320.3	142636	200020	137387	107248	264484	274188	84432.6	69376.3	40882.5		319949	232915	28157.3	88420.1	201156	257965	332022	222969	124103	82776.7			94778.4	219524
A0A9D5AVZ4	A0A9D5AVZ4	A0A9D5AVZ4_PEA	KIW84_030261	Single-stranded DNA-binding protein why2	1	AAFSLTPCLPTFTK	AAFSLTPC(UniMod:4)LPTFTK	2	AAFSLTPC(UniMod:4)LPTFTK2	157763	318107	107092	144657		203602	317417	351824	171383	161074	35215	73018.1	516702	125277		158530	149250	81359.8		294997	354690		72144.4	27997.7	79943.4	642694	312850			259082	476665	406425	196140	60002.3	159124	261842	369375	45253.9	382376
A0A9D4WSI9	A0A9D4WSI9	A0A9D4WSI9_PEA	KIW84_053777	phosphoribosylanthranilate isomerase	1	AAFSSLIQENR	AAFSSLIQENR	2	AAFSSLIQENR2	376717	342399	154305	514045	173260	471971	381547	479353	405601	202375	131126	212556	380084	293770			252607	338387	157580	348230	349822	167364	311293	74415.9	278419	415405	603447			557289	422483	397909	578471	210414	227519	166848	228778	127733	439695
A0A9D5BDS5	A0A9D5BDS5	A0A9D5BDS5_PEA	KIW84_010084	Persulfide dioxygenase ETHE1 mitochondrial	1	AAFTGDTLLIR	AAFTGDTLLIR	2	AAFTGDTLLIR2	131854	143753	192319	197206	181076	364483	194550	220734		90122.5	364116	319757	293763	83776.9		534509		364015	132157	172894			131806	52759						415539	294457	594841	229462		69597.8			372738	617283
A0A9D4YAK5	A0A9D4YAK5	A0A9D4YAK5_PEA	KIW84_022485	Serine aminopeptidase S33 domain-containing protein	1	AAFTQVQQQLDHCLFK	AAFTQVQQQLDHC(UniMod:4)LFK	3	AAFTQVQQQLDHC(UniMod:4)LFK3	81128.2		142175	159062		262773	158770	319724		157997		144732	404211	70581		120496	118756			240005	268204	88776.3	86306.4			442640	222511			181923	295431	326433	176582			179752			449637
A0A9D5AHL3	A0A9D5AHL3	A0A9D5AHL3_PEA	KIW84_052563	UTP-monosaccharide-1-phosphate uridylyltransferase	1	AAFVLVAGGLGER	AAFVLVAGGLGER	2	AAFVLVAGGLGER2	139423	717520	181020	1210840	49238.1	595475	690150		862451	157667	121133	112053	579661	212120	34492			431875	126805		981026					974507	880301			731948	529765		130261	338354	443234	370779	290154	155538	321406
A0A9D4WJA6	A0A9D4WJA6	A0A9D4WJA6_PEA	KIW84_051109	CHD3-type chromatin-remodeling factor PICKLE	1	AAFVQILMR	AAFVQILMR	2	AAFVQILMR2			54638.6	127050		64270			87619.4				123293								75092.7					111722					154188					51150.8			162559
A0A9D5AKZ2	A0A9D4WXK0;A0A9D5AKZ2	A0A9D5AKZ2_PEA	KIW84_056180	MGS-like domain-containing protein	0	AAFYVDK	AAFYVDK	2	AAFYVDK2	103257	207305	168906	137066			187327	193598					1473680		57018.2						271825			75731.6	163592		257874			203661				154498	145873	218359
A0A9D5AKZ2	A0A9D4WXK0;A0A9D5AKZ2	A0A9D5AKZ2_PEA	KIW84_056180	MGS-like domain-containing protein	0	AAFYVDKR	AAFYVDKR	2	AAFYVDKR2	410456	1370810	582730	577334	172736	685258	1093130	732806	654259	473435	286730	526228	872520	429654	390716	562732	670335	556799	287568	517348	2454330	345618	469412	450688	1396460	5050750	2036350		684010	1514350	1916120	1833930	675097	1128410	1160040	1440110	1721310	504470	1457870
A0A9D4XY98	A0A9D4XY98	A0A9D4XY98_PEA	KIW84_033516	D-isomer specific 2-hydroxyacid dehydrogenase NAD-binding domain-containing protein	1	AAFYVSR	AAFYVSR	2	AAFYVSR2	518823	1552200	1305930	493933	188885	976796	1234110		686096	366423	722828	650788	1333990	533230	426910	1206270	1086750	710195	415601	266182	2026460	454245	358957	555848	749151	3012190	2098210	321308	1680250	1534120	2568520	1973790	454007	715478	1010650	1300540	1868790	1243020	1973370
A0A9D4ZX00	A0A9D4ZX00	A0A9D4ZX00_PEA	KIW84_073644	Large ribosomal subunit protein uL1c	1	AAGADIVGGK	AAGADIVGGK	2	AAGADIVGGK2	278772	952714	438549	328487	139810	558415	753158	393922	350256	252638	328327	355656	1465720	245717	340057	557846	438673	493352	469172	333763	2190390	176927	217356	295326	873364	2102920	1088680	285111	489920	583404	856011	1144250	338868	519626	720111	1185470	567047	345344	710073
A0A9D4X6T5	A0A9D4X6T5	A0A9D4X6T5_PEA	KIW84_040165	L-ascorbate oxidase homolog	1	AAGAFGAIR	AAGAFGAIR	2	AAGAFGAIR2	1035590	2140820	2310690	646157	384577	2040600	1580400	1002290	878432	784729	2609590	1031810	1830370	936794	1664570	3265160	1271670	1293740	2096740	838073	2649730	574108	689247	1243350	2027190	4454320	2741950	2174690	3911730	2029060	4414310	4390800	1075270	1377230	1339340	2639860	1517360	2783350	1922210
A0A9D4VYG1	A0A9D4VYG1	A0A9D4VYG1_PEA	KIW84_060019	L-ascorbate oxidase homolog	1	AAGAFGGIR	AAGAFGGIR	2	AAGAFGGIR2	380636	855633	1588120	661093	392112	781135	1420320	448766	512472	300238	2207560	957849	679615	422885	575428	1170430	703838	970844	1462920	213545	353930	354343	374316	1142880	462356	968160	990110	1302170	2230720	1472700	1498500	940409	491231	703277	667328	571804	1397400	4795920	1182080
A0A9D4XLN7	A0A9D4XLN7	A0A9D4XLN7_PEA	KIW84_046368	Sterol 14-demethylase	1	AAGAFSYISFGGGR	AAGAFSYISFGGGR	2	AAGAFSYISFGGGR2	141765	248758	251503	271155	14284.5	392634	210686	210055	253595	101111	106466	158263	575142	80166.2		495129	281821	222487	90090.6	215191	410218	97515.6	108656	89796.9	158943	861800	610827		312401	330040	650529	783922	149985	183491	237746	316758	362542	93679.2	453189
A0A068LJH6	A0A068LJH6	A0A068LJH6_PEA	KIW84_032937	5-methyltetrahydropteroyltriglutamate--homocysteine S-methyltransferase	1	AAGAQFIQFDEPTLVLDLESHK	AAGAQFIQFDEPTLVLDLESHK	3	AAGAQFIQFDEPTLVLDLESHK3	462858	762981	90564.9	6518000	66348.3	679063	469225	3067240	2470860	648281	13758.4	91954.5	1874290	197659		38083.8	59614.1	78190.8		2026800	1422650	151762	146213			2243970	1274220	17818.8		303801	2185760	168360	988553		76950.6	182647	924174		3343980
A0A9D5GWG2	A0A9D5GWG2	A0A9D5GWG2_PEA	KIW84_012333	5-methyltetrahydropteroyltriglutamate--homocysteine S-methyltransferase	1	AAGASWIQFDEPTLVLDLEPHK	AAGASWIQFDEPTLVLDLEPHK	3	AAGASWIQFDEPTLVLDLEPHK3																															59314								143865
A0A9D4WSM8	A0A9D4WSM8	A0A9D4WSM8_PEA	KIW84_053418	Amine oxidase	1	AAGATPELR	AAGATPELR	2	AAGATPELR2	7334310	71820200	49361600	16450500	3498350	10922700	33063000	4921960	19659200	12131700	7054830	16867300	6997620	12247300	8683740	12488700	27300200	15411900	5678550	3500420	41894600	14706700	5679970	23385300	24837400	107518000	94935600	5656260	27899000	62510900	47407300	12772300	6057780	30784200	54924600	90595000	42484500	20984100	32523300
A0A9D4YFX0	A0A9D4XDS8;A0A9D4YFX0	A0A9D4YFX0_PEA	KIW84_023060	Amine oxidase	0	AAGATPEVR	AAGATPEVR	2	AAGATPEVR2	5131420	35303200	20923900	9743890	1949320	4507320	15742400	3544510	11203800	8432660	3857650	11645700	4218290	8128980	3961600	2744190	6814390	8156720	1913690	2424010	20830200	9833120	3645340	7003100	5904010	51495100	40711800	1719710	6631260	26760100	19012500	2937150	2360030	5698600	10775600	25366500	9839630	6374450	17866200
A0A9D5APR5	A0A9D5APR5	A0A9D5APR5_PEA	KIW84_043955	Uncharacterized protein	1	AAGATPSAGTVSR	AAGATPSAGTVSR	3	AAGATPSAGTVSR3		577152													458977	390923	396692	1000850	525487		2166970			324160			4737970			848965				1209970	724302	906004
A0A9D4WS68	A0A9D4WS68	A0A9D4WS68_PEA	KIW84_053235	5-methyltetrahydropteroyltriglutamate--homocysteine S-methyltransferase	1	AAGATWIQFDEPTLVK	AAGATWIQFDEPTLVK	2	AAGATWIQFDEPTLVK2	303375	1165090	350895	2260330	36222.2	368405	1084340	498863	1161470	430068	127703	648916	448463	375784		175764	258187	254482		398366	656132	517173	295149	47419.3	19031.5	737934	906927		127457	687705	731137	339412	376052	152153	277850	185094	915477	167771	1220960
A0A9D5ACT2	A0A9D5ACT2	A0A9D5ACT2_PEA	KIW84_050932	Uncharacterized protein	1	AAGDAAADLVK	AAGDAAADLVK	2	AAGDAAADLVK2				206570		143613	347389		206858						71468.7			130238	147101		627431			64801.3	214560	757549	437135			255250			115744	196380	183579	263088	175134
A0A9D4WHN6	A0A9D4WHN6	A0A9D4WHN6_PEA	KIW84_066304	FAD synthase	1	AAGDALELVK	AAGDALELVK	2	AAGDALELVK2				567142			381025	144955	470422				184292					169167		201206							291554			496370					246032
A0A9D4Y9F3	A0A9D4Y9F3	A0A9D4Y9F3_PEA	KIW84_022035	non-specific serine/threonine protein kinase	1	AAGDASEYLK	AAGDASEYLK	2	AAGDASEYLK2	95827.2					319853	286776	176906			150751		371359		84418.1	187641	146084		213238	102565					114582			69941.6			330026	522274	128969	208264		184202		153193
A0A9D4WL42	A0A9D4WL42	A0A9D4WL42_PEA	KIW84_050239	1-phosphatidylinositol 4-kinase	1	AAGDDATASTASSR	AAGDDATASTASSR	2	AAGDDATASTASSR2																		36664.4		62946.2	86697.9					238495	129529			52474.5	138554	91407							77414.3
A0A9D4WP03	A0A9D4WP03	A0A9D4WP03_PEA	KIW84_051233	SAM-dependent MTase RsmB/NOP-type domain-containing protein	1	AAGDIDTER	AAGDIDTER	2	AAGDIDTER2		784376		394187			915663		287415												1635990			200575	573760	1829140	656069		353773	787752	500085	508672	192352	410046	316876	591344
A0A9D4WL90	A0A9D5BGP5;A0A9D4WL90	A0A9D4WL90_PEA	KIW84_050974	Pescadillo homolog	0	AAGEDEEEYDEETR	AAGEDEEEYDEETR	2	AAGEDEEEYDEETR2	42657.1	2483600	208464	396066	34485.1	134252	1885500	67678.9	361427	54001.1	127193	49083.9	100646	18907.9	80592.1	178597	149596	112456	147734	21524.6	3587520	19039.7	23478.3	249692	896564	4430280	1265710	43356.8	288889	953043	197834	184892	86476.7	640809	966955	2338670	286566	142200	129292
A0A9D4WL90	A0A9D5BGP5;A0A9D4WL90	A0A9D4WL90_PEA	KIW84_050974	Pescadillo homolog	0	AAGEDEEEYDEETR	AAGEDEEEYDEETR	3	AAGEDEEEYDEETR3																					111745
A0A9D4VL80	A0A9D4VL80;A0A9D5A4H1	A0A9D4VL80_PEA	KIW84_072066	Transmembrane protein	0	AAGEDNPELSK	AAGEDNPELSK	2	AAGEDNPELSK2	736521	1724740	1511150	3516870	456197	2712390	1961270	789277	1347440	713299	1693480	957354	2731550	702324	1105350	2723880	1280360	1586930	1626860	841021	2850880	552597	704985	540426	1540640	4490770	3464860	982940	1795210	1733190	4417590	4617030	596921	1318680	1647360	1968030	1823800	935849	2461610
A0A9D4Y4D3	A0A9D4Y4D3	A0A9D4Y4D3_PEA	KIW84_035680	Eukaryotic translation initiation factor 3 subunit H	1	AAGEEPLPEEDPANPIFKPLPEPSR	AAGEEPLPEEDPANPIFKPLPEPSR	3	AAGEEPLPEEDPANPIFKPLPEPSR3	533007	675058	426382	339286	193952	731864	766222	933419	365790	657925	260389	409804	1382800	418530	100088	398669	556414	519053	136692	1079210	2447780	338299	552785	160339	464200	3095490	2064000		295827	605637	612030	884685	708434	563430	930809	1050740	568057	149904	897269
A0A9D5GZB7	A0A9D5GZB7	A0A9D5GZB7_PEA	KIW84_014599	Homeobox-leucine zipper protein hox32	1	AAGEGGDAYNLR	AAGEGGDAYNLR	2	AAGEGGDAYNLR2							158041																			225546
A0A9D5BAR9	A0A9D5BAR9	A0A9D5BAR9_PEA	KIW84_022096	Glucose-6-phosphate isomerase	1	AAGEVLALQK	AAGEVLALQK	2	AAGEVLALQK2		2743720	138628	4503070	267321	199102	2687300	301386	2863500	71274.2	101340	115905						951447		85443.3	1054430		115557	104781	136453	598346	1298110			2063080				640013	794191	409132		231335	189538
A0A9D5BAR9	A0A9D5BAR9	A0A9D5BAR9_PEA	KIW84_022096	Glucose-6-phosphate isomerase	1	AAGEVLALQKR	AAGEVLALQKR	2	AAGEVLALQKR2		121461		76916.1			91016.3																				23664.1			77004.9
A0A9D5BAR9	A0A9D5BAR9	A0A9D5BAR9_PEA	KIW84_022096	Glucose-6-phosphate isomerase	1	AAGEVLALQKR	AAGEVLALQKR	3	AAGEVLALQKR3		559897		480029	44818.6		421748		271814									115082									164674			445470				80505	115106	80080.5
A0A9D4VFB3	A0A9D4VFB3	A0A9D4VFB3_PEA	KIW84_070276	Nuclear pore complex protein NUP155	1	AAGGEGTAFCGIFPEIR	AAGGEGTAFC(UniMod:4)GIFPEIR	2	AAGGEGTAFC(UniMod:4)GIFPEIR2	29107.9	178147	119028	76605.8		133356	224348	166451	95461.9	64637.3	54142.6		263395	30898.7		89593.1	82968.3	23951		54380.8	493646	17290.6	26221.2	18729	55322.2	548400	167118		46618.1	269590	335904	174409	71160.3	47967.4	141743	170344	174237	29581.3	224954
A0A9D4XBV2	A0A9D4XBV2	A0A9D4XBV2_PEA	KIW84_042712	L-ascorbate oxidase	1	AAGGFGALNVYHR	AAGGFGALNVYHR	2	AAGGFGALNVYHR2						28167.1	30212.8																		38028.2	184267	230426		36028.4						28218.1	109047			30999.4
A0A9D4XBV2	A0A9D4XBV2	A0A9D4XBV2_PEA	KIW84_042712	L-ascorbate oxidase	1	AAGGFGALNVYHR	AAGGFGALNVYHR	3	AAGGFGALNVYHR3		377757	127684	185124		127924	144220		223265			46891	131113		33835.7		98427.1	136703	113219		441888			34960.7	178850	733838	611293	47276.4	114740	233774	140951	82151.3		140784	218142	402521	91130	114562	119194
A0A9D4XCA5	A0A9D4XCA5	A0A9D4XCA5_PEA	KIW84_042154	Monocopper oxidase-like protein sku5	1	AAGGFGGFIINNR	AAGGFGGFIINNR	2	AAGGFGGFIINNR2				200960
A0A9D4WJ48	A0A9D4WJ48	A0A9D4WJ48_PEA	KIW84_050342	L-ascorbate oxidase homolog	1	AAGGFGGIR	AAGGFGGIR	2	AAGGFGGIR2	1654360	6780510	7470530	2424720	859796	6115510	4237680	1434070	2553710	1813370	9612650	4970730	5517810	1301300	5483570	9681050	4516900	3522600	8055590	592933	3632620	1124560	1071790	3862790	3978200	9434870	7010060	9511450	13490800	4567070	12161700	9507960	1805820	3311920	3622090	7301920	5637590	11881100	7952730
A0A9D5BD33	A0A9D5BD33	A0A9D5BD33_PEA	KIW84_024829	L-ascorbate oxidase	1	AAGGFGGLNVYR	AAGGFGGLNVYR	2	AAGGFGGLNVYR2		229433	230619	363991	29659.8	324206	133440		246105		395735	143284	167836		88215.8	390689	230102	514916	238238		274995	64840.7		250167		336727	431478	104876	739025	212761	753537	179534		144939	165840	238741	268431	840534	189226
A0A9D4VRS3	A0A9D4VRS3	A0A9D4VRS3_PEA	KIW84_074079	L-ascorbate oxidase (Fragment)	1	AAGGFGSIK	AAGGFGSIK	2	AAGGFGSIK2	304212	895221	1022120	364756	285595	367611	1435640	667287	454635	350795	1973390	491140	434800	218768	596775	1039650	362532	316594	860560			202423	216097	554595	834348		510539	1821050	1052810	1133060	1212070	1160470	813897	634308		499942	514504	2196460	888442
A0A9D4X0S1	A0A9D4X0S1	A0A9D4X0S1_PEA	KIW84_057336	L-ascorbate oxidase (Fragment)	1	AAGGYGGIK	AAGGYGGIK	2	AAGGYGGIK2		299121	130152	113500			388943				164164								411549						32560.9	282220			100644								82100.4	197969
A0A9D5ANQ8	A0A9D5ANQ8	A0A9D5ANQ8_PEA	KIW84_057354	Aconitate hydratase	1	AAGHATIVLAGAEYGSGSSR	AAGHATIVLAGAEYGSGSSR	2	AAGHATIVLAGAEYGSGSSR2		104839		207797			88126.9		100212									71416.9			26220.7					22842.5	134475			86175.6
A0A9D5ANQ8	A0A9D5ANQ8	A0A9D5ANQ8_PEA	KIW84_057354	Aconitate hydratase	1	AAGHATIVLAGAEYGSGSSR	AAGHATIVLAGAEYGSGSSR	3	AAGHATIVLAGAEYGSGSSR3	249025	2534800	544973	5030970	360823	1154020	2730840	581798	2984840	201859	250704	515598	442740	293843	78010.7	304184	288620	1877650	169884	317399	1260530	146952	316359	356704	232208	994185	2329110		224528	2129930	492228	370143	284725	715569	1102690	657781	467578	436430	884466
A0A9D4XIS7	A0A9D4XIS7	A0A9D4XIS7_PEA	KIW84_044850	beta-galactosidase	1	AAGIDSVHFIAESCSVQNTTGNSVK	AAGIDSVHFIAESC(UniMod:4)SVQNTTGNSVK	3	AAGIDSVHFIAESC(UniMod:4)SVQNTTGNSVK3	148717	107278	88256.7	143226	72023.4	89114.3	168837	208776	119545	72198.6		238503	258852	116544			65592.4			133274	41882.8	90767.4	89078.3	24176.9						156297	113516	96393.4	194722		24492.6		98968.3		479841
A0A9D4VWW7	A0A9D4VWW7	A0A9D4VWW7_PEA	KIW84_075603	Large ribosomal subunit protein uL11m	1	AAGIELGSTRPGHVTATTLSLR	AAGIELGSTRPGHVTATTLSLR	3	AAGIELGSTRPGHVTATTLSLR3																					156267														87149	162580
A0A9D4VWW7	A0A9D4VWW7	A0A9D4VWW7_PEA	KIW84_075603	Large ribosomal subunit protein uL11m	1	AAGIELGSTRPGHVTATTLSLR	AAGIELGSTRPGHVTATTLSLR	4	AAGIELGSTRPGHVTATTLSLR4		332543				273969			178287	151124	233117	142668		136455		174466					856699		131784		264635	1034660	516337									467990
A0A9D5ANR4	A0A9D5ANR4	A0A9D5ANR4_PEA	KIW84_058216	Kinesin-like protein	1	AAGILQLQNR	AAGILQLQNR	2	AAGILQLQNR2		1400600	371663	338798	56777.8	347553	693103		234935	127263	80983.1	243338	446722	107844	79275.2		265125	251286	78502.2		1265910	28070.1	40797.1	242047	253844	3468140	1952230	77775.7	174517	437636	329155		120391	220546	637780	1210790	559434	105099	455094
A0A9D4WV85	A0A9D4WV85	A0A9D4WV85_PEA	KIW84_053548	RRM domain-containing protein	1	AAGIQGVEAETK	AAGIQGVEAETK	2	AAGIQGVEAETK2	302909	1521400	1087900	450405	193494	465167	1088190	537441	593553	567980	581916	802553	761804	454474	522908	837070	2109480	774262	698155	138070	3158920	504126	275713	1064260	724384	5655030	2804410	388237	1612930	2090250	1918810	676152	662202	847122	1619700	2535650	3015460	1212640	2150190
A0A9D5BKT1	A0A9D5BKT1	A0A9D5BKT1_PEA	KIW84_013565	Proteasome subunit alpha type	1	AAGITSIGVR	AAGITSIGVR	2	AAGITSIGVR2	3297990	17984200	21928600	23741500	4024320	8326530	22163400	3709100	12050900	4440070	6045950	20908500	4348670	3141750	4254370	7071910	18795700	6727110	1548960	1597100	6273380	4672920	2176450	5256760	2811670	8641970	12066900	2006720	11206200	14036500	19738600	7096750	3875410	4890500	7259430	5510730	28811400	10502400	19729900
A0A9D4W3I3	A0A9D4W3I3	A0A9D4W3I3_PEA	KIW84_061833	glutamate N-acetyltransferase (Fragment)	1	AAGIYGGLR	AAGIYGGLR	2	AAGIYGGLR2	146682	1907960	333745	2703950	181086	1307860	2410980	378175	1727170	124211	210987	198184	1096840	213625	153843	209826	169231	1234730	731328	223820	829990		194371	149579	237436	809171	2027790	115608	384663	3298880			113049	824868	1143020	259156		397891	337123
A0A9D4X1G3	A0A9D4X1G3	A0A9D4X1G3_PEA	KIW84_056792	Probable bifunctional methylthioribulose-1-phosphate dehydratase/enolase-phosphatase E1	1	AAGLEAIISIRPGNGPLPENHEFK	AAGLEAIISIRPGNGPLPENHEFK	4	AAGLEAIISIRPGNGPLPENHEFK4		277649		446356		304242			459209	234674			345093								423462	206640				828859	828128				448840				238879	172398	735397
A0A9D4XC69	A0A9D4XC69	A0A9D4XC69_PEA	KIW84_041256	N-alpha-acetyltransferase 35, NatC auxiliary subunit	1	AAGLPEVAENHEFQK	AAGLPEVAENHEFQK	2	AAGLPEVAENHEFQK2			28235.7					26622.3					73617.9							31065.3					76549.4	95153.1						154167		33451
A0A9D4XC69	A0A9D4XC69	A0A9D4XC69_PEA	KIW84_041256	N-alpha-acetyltransferase 35, NatC auxiliary subunit	1	AAGLPEVAENHEFQK	AAGLPEVAENHEFQK	3	AAGLPEVAENHEFQK3			116527										271600							113036	450187					918461	466324												230755
A0A9D5A261	A0A9D5A261;A0A9D5GX98	A0A9D5A261_PEA	KIW84_076252	FRIGIDA-like protein	0	AAGLVDLWK	AAGLVDLWK	2	AAGLVDLWK2			258851		67430.9		371311	188577			200836	152006	329187						160459		590168			113231	145487	833868				304781		53519.2	214618	219850				267667	331047
A0A9D5A261	A0A9D5A261;A0A9D5GX98	A0A9D5A261_PEA	KIW84_076252	FRIGIDA-like protein	0	AAGLVDLWKEQLDGEHEK	AAGLVDLWKEQLDGEHEK	4	AAGLVDLWKEQLDGEHEK4																										80749.2
A0A9D4WTG1	A0A9D4WTG1	A0A9D4WTG1_PEA	KIW84_053707	LIM domain-containing protein WLIM2b	1	AAGMFSGTQEK	AAGMFSGTQEK	2	AAGMFSGTQEK2	84798.9									48835.5			168895							53575											190644								267851
A0A9D4ZXL0	A0A9D4ZXL0	A0A9D4ZXL0_PEA	KIW84_074119	J domain-containing protein	1	AAGNEAYQAGR	AAGNEAYQAGR	2	AAGNEAYQAGR2						22594.3															83784.6					50270.5					70359.5								43183.8
A0A9D4XRV4	A0A9D4XRV4	A0A9D4XRV4_PEA	KIW84_030266	AT-hook motif nuclear-localized protein	1	AAGPVQVIVGTFSADNK	AAGPVQVIVGTFSADNK	2	AAGPVQVIVGTFSADNK2	293544	378115	615200				567687	1011880	359261		1233130	402413		550714	162979	2195920	702035	433096	205939			729743		251731	100020	857250	618450	86490.1	3314080	655335	1390440	679846	795030	234294	259144	364242	1640740	1880890	1399990
A0A9D4XRV4	A0A9D4XRV4	A0A9D4XRV4_PEA	KIW84_030266	AT-hook motif nuclear-localized protein	1	AAGPVQVIVGTFSADNK	AAGPVQVIVGTFSADNK	3	AAGPVQVIVGTFSADNK3											90910.2					133252													536748									246817
A0A9D4XRV4	A0A9D4XRV4	A0A9D4XRV4_PEA	KIW84_030266	AT-hook motif nuclear-localized protein	1	AAGPVQVIVGTFSADNKK	AAGPVQVIVGTFSADNKK	2	AAGPVQVIVGTFSADNKK2			104226								292569				21345.9	613189	187114		27774.6									26456.4	504139								304356	446928
A0A9D4XRV4	A0A9D4XRV4	A0A9D4XRV4_PEA	KIW84_030266	AT-hook motif nuclear-localized protein	1	AAGPVQVIVGTFSADNKK	AAGPVQVIVGTFSADNKK	3	AAGPVQVIVGTFSADNKK3	949558	1157550	2635440	754620	310799	1011530	1467130	2210850	1042010	1274580	4223480	1079930	1075440	1710150	684159	7404310	2353870	1456810	729101		1142760	1745940	713061	1053480	426573	1831260	2202500	782349	9020090	1765650	3673680	1857470	2529370	697007	734392	1187140	4111800	7660750	3033410
A0A9D5A8Z2	A0A9D5A8Z2	A0A9D5A8Z2_PEA	KIW84_064972	Chorismate synthase	1	AAGSTYGNHFR	AAGSTYGNHFR	2	AAGSTYGNHFR2																										135883
A0A9D5A8Z2	A0A9D5A8Z2	A0A9D5A8Z2_PEA	KIW84_064972	Chorismate synthase	1	AAGSTYGNHFR	AAGSTYGNHFR	3	AAGSTYGNHFR3		200059	195259			196122	73731.1		120974		143058	185902		81972.9	46611	78534	127166	101809			374564	152953	202118	63231.5	114327	755796	362680		63609.5	324986	456279	343522		142023	74760.2	117612			328108
A0A9D5AGB4	A0A9D5AGB4	A0A9D5AGB4_PEA	KIW84_053505	60S ribosomal export protein NMD3 (Fragment)	1	AAGTLGNIGPIVICTK	AAGTLGNIGPIVIC(UniMod:4)TK	2	AAGTLGNIGPIVIC(UniMod:4)TK2		301062	440907			346083	243104														510460			185213		1466320	352254			413311	606798			167185	309469	321844			568858
A0A9D5A7L0	A0A9D5A7L0	A0A9D5A7L0_PEA	KIW84_064050	DUF1995 domain-containing protein	1	AAGVFSSINR	AAGVFSSINR	2	AAGVFSSINR2	1416880	967767		667573	347387	805231	747753	2361070	616688	897733	175121	578929	1401940	767471	233131	512539	601693	566919	309699	1758740	671055	644340	768028	173613	501647	679750	1150310		226555	1209350	929931	1224740	1392040	613244	548051	607645	595627		1609360
A0A9D4WUG1	A0A9D4WUG1	A0A9D4WUG1_PEA	KIW84_053313	NADH-ubiquinone reductase complex 1 MLRQ subunit	1	AAGVLENFSEGEK	AAGVLENFSEGEK	2	AAGVLENFSEGEK2	777161	287497	298161	229120		547114	270850	674035	231467	340946	232627	355559	731913	570230		570798	351435	330766	190233	944101	552011	433165	587505	178516	199558	630709	471926	87180.2	279443	480913	756822	803691	654624	230566	167603	278911	362692	274973	969178
A0A9D4WUG1	A0A9D4WUG1	A0A9D4WUG1_PEA	KIW84_053313	NADH-ubiquinone reductase complex 1 MLRQ subunit	1	AAGVLENFSEGEKYTEHLLR	AAGVLENFSEGEKYTEHLLR	3	AAGVLENFSEGEKYTEHLLR3										63012.4											196236					368867	358401												342045
A0A9D4WUG1	A0A9D4WUG1	A0A9D4WUG1_PEA	KIW84_053313	NADH-ubiquinone reductase complex 1 MLRQ subunit	1	AAGVLENFSEGEKYTEHLLR	AAGVLENFSEGEKYTEHLLR	4	AAGVLENFSEGEKYTEHLLR4	105332		119998	95645.9		153240		152252	109005				281912				105774			116897	229158					353273	270950				333002	238327	142514		151571	134359	178916		299916
A0A9D4ZZ57	A0A9D4ZZ57	A0A9D4ZZ57_PEA	KIW84_076223	Pseudouridine-5'-phosphate glycosidase	1	AAGVNPAGASINVK	AAGVNPAGASINVK	2	AAGVNPAGASINVK2		363837		273518		319686	375039		253873										66924.5		419813				131678	572963	412177		139718	599965					188064	204494
A0A9D4YJ53	A0A9D4YJ53	A0A9D4YJ53_PEA	KIW84_010146	Translation initiation factor IF-2, chloroplastic	1	AAGVPLIIAINK	AAGVPLIIAINK	2	AAGVPLIIAINK2	2345810	1730650	1939790	939361	837645	1507170	1582910	3981260	2247030	2452750	617450	2003690	2879240	2772790	441755	1355160	1677050	1336940	625014	3591190	2369860	2510260	3060730	935307	1348600	4282570	3607940	166451	1445500	2843930	3370180	1894330	3100990	1773800	1593380	1854810	2606820	686056	3614870
A0A9D4YJ53	A0A9D4YJ53	A0A9D4YJ53_PEA	KIW84_010146	Translation initiation factor IF-2, chloroplastic	1	AAGVPLIIAINKIDK	AAGVPLIIAINKIDK	3	AAGVPLIIAINKIDK3	429639	285238	421896	106916	174114	210129	250670	558635	291988	379498	71832.9	315104	329057	332876	62485.4	244780	308601	240789	81225.1	355542	256586	288275	396706	141188	240245	571645	608768		283345	411307	492857	424281	456663	339897	329974	346177	421400	76498.9	476586
A0A9D5AQG5	A0A9D5AQG5	A0A9D5AQG5_PEA	KIW84_040921	Large ribosomal subunit protein eL14 domain-containing protein	1	AAGVRQELAK	AAGVRQELAK	2	AAGVRQELAK2	116554	68647.9	62672.8				83354.3								120897			165205	196069						364369	329849	256650	133322		137367	445044	287850			72575.6	198116
A0A9D4Y6F4	A0A9D4Y6F4	A0A9D4Y6F4_PEA	KIW84_035807	Protein FLX-like 2	1	AAGYDAQSR	AAGYDAQSR	2	AAGYDAQSR2																								125072		1043430
A0A9D5AGZ2	A0A9D5AGZ2	A0A9D5AGZ2_PEA	KIW84_054049	Myb-like domain-containing protein	1	AAHAALSSCPVK	AAHAALSSC(UniMod:4)PVK	2	AAHAALSSC(UniMod:4)PVK2	284450	185402	131187	26933.1	74542.3	146700	182206	471471	144934	215006	11841.5	89590.3	276618	207034			99781.9	37484.8		292218	390654	118501	155348	39717.3	179655	477874	114981			182712	240240	162556	334198	52060.6	125394	201285	141957		337977
A0A9D5AGZ2	A0A9D5AGZ2	A0A9D5AGZ2_PEA	KIW84_054049	Myb-like domain-containing protein	1	AAHAALSSCPVK	AAHAALSSC(UniMod:4)PVK	3	AAHAALSSC(UniMod:4)PVK3	974003	782816	523221	236775	494516	670823	734439	1556630	581935	646395	117266	377973	1088980	862078	74362.3	175749	336751	235984	284882	1478390	1786930	503451	515183		359082	2217960	887249			811338	907089	621252		400007	303354	617684	514067	136249	1194000
A0A9D4XIS7	A0A9D4XIS7	A0A9D4XIS7_PEA	KIW84_044850	beta-galactosidase	1	AAHDYELVK	AAHDYELVK	2	AAHDYELVK2	148859		140690	227022	120483			565448	147679	92115.2		382932	385625	196039						188396		147609	257198							293371			325709	230850					965959
A0A9D4WPQ8	A0A9D4WPQ8	A0A9D4WPQ8_PEA	KIW84_052402	Matrin-type domain-containing protein	1	AAHEEVERLER	AAHEEVERLER	3	AAHEEVERLER3							1435530				865404					944945			907114		2081260				888477	2733210	1721980	1092090	889580	1121580	969041	720197		830637		2095570	463140	805995	568856
A0A9D5A326	A0A9D4XVS1;A0A9D5ALG7;A0A9D5A326	A0A9D5A326_PEA	KIW84_061976	Cell division control protein 48 E	0	AAHFEESMK	AAHFEESMK	2	AAHFEESMK2	537454		96994.5	107194				317359	137487	352273			287541								61839.3					150620	89363.7				159045		138306						489912
A0A9D4Y4M7	A0A9D4Y4M7	A0A9D4Y4M7_PEA	KIW84_035800	Nuclear matrix constituent protein 1-like protein	1	AAHLFALSEAEK	AAHLFALSEAEK	3	AAHLFALSEAEK3		504719					254356											67325.4			503731				111799	690211	395753			256616									103085
A0A9D4Y4M7	A0A9D4Y4M7	A0A9D4Y4M7_PEA	KIW84_035800	Nuclear matrix constituent protein 1-like protein	1	AAHLFALSEAEKR	AAHLFALSEAEKR	3	AAHLFALSEAEKR3		1027300					717338														810828				292749	1277560	480109				419298	1055920		333645	232402	458042
A0A9D5B1D2	A0A9D5B1D2	A0A9D5B1D2_PEA	KIW84_032010	Dolichyl-diphosphooligosaccharide--protein glycosyltransferase subunit 2	1	AAHLPPLPVDPYSR	AAHLPPLPVDPYSR	2	AAHLPPLPVDPYSR2	58389.6	113141	124908	65532.7		203727	146654		52031.4	59372.2	97761	58680.1	203940		28941.4	351204	112056	132599	94124.5	104439	154367		53776.1		90963.4	337239	204946	33314.2	134398	157533	306328	334776	34055.5	29896		114787	124515	105872	201826
A0A9D5B1D2	A0A9D5B1D2	A0A9D5B1D2_PEA	KIW84_032010	Dolichyl-diphosphooligosaccharide--protein glycosyltransferase subunit 2	1	AAHLPPLPVDPYSR	AAHLPPLPVDPYSR	3	AAHLPPLPVDPYSR3	408778	535415	749317	508547	115926	872608	916920	259286	358247	220699	603730	549729	989395	296550	229001	1235060	581896	466482	594956	237877	553985	157310	264073	288904	375505	994263	774318	282201	620717	616841	1128430	1158690		380806	372108	563146	697394	650630	898264
A0A9D5AA05	A0A9D4X3C2;A0A9D4X4L7;A0A9D4WQQ2;A0A9D5AA05;A0A9D4YB95	A0A9D5AA05_PEA	KIW84_050901	Plasma membrane ATPase	0	AAHLVDNTNQVGHFQK	AAHLVDNTNQVGHFQK	4	AAHLVDNTNQVGHFQK4	260294					215681		201838					224496			134373	115929			224847		123655	165936								484781	352990	154296				143109	77090.4
A0A9D5AQV9	A0A9D5AQV9;A0A9D4X619	A0A9D5AQV9_PEA	KIW84_040484	Plasma membrane ATPase	0	AAHLVDSTNQVGHFQK	AAHLVDSTNQVGHFQK	2	AAHLVDSTNQVGHFQK2	13072.7		19774.4			77366.7		25811.8		6512.74	13580.4	33502.7	115057	11480.5		45026.6	43875.4	23147.5		8022.79			16882.5						16848.1		98029.3	144321	18939.2			14068.6	34482		104499
A0A9D5AQV9	A0A9D5AQV9;A0A9D4X619	A0A9D5AQV9_PEA	KIW84_040484	Plasma membrane ATPase	0	AAHLVDSTNQVGHFQK	AAHLVDSTNQVGHFQK	3	AAHLVDSTNQVGHFQK3	350341	96863	373368		85792.8	852203	57768	317183		198686	240479	209914	1122020	319835	221875	668290	426874	346790	329797	316644	157272	158544	308870	116907	91606.1	390947	282706	103594	467334	161007	994858	1287410	448762	124166	65084	242085	462694	274162	1149900
A0A9D5AQV9	A0A9D5AQV9;A0A9D4X619	A0A9D5AQV9_PEA	KIW84_040484	Plasma membrane ATPase	0	AAHLVDSTNQVGHFQK	AAHLVDSTNQVGHFQK	4	AAHLVDSTNQVGHFQK4	610783	291501	575911	164512	193512	1381360	199817	500283		404088	509356	437405	1717360	537291	369651	1062670	744865	569782	559944	503517	311974	286398	520498	223522	180334	745593	588859	158911	674098	434512	1362680	1801250	616327	239408	258270	528167	750339	436207	1430810
A0A9D4X9E1	A0A9D4X9E1	A0A9D4X9E1_PEA	KIW84_041738	Plasma membrane ATPase	1	AAHLVDTTNQVGHFQK	AAHLVDTTNQVGHFQK	2	AAHLVDTTNQVGHFQK2	7650.05					27131.1							61978.1			14118.8		10979.4			27307.6					96030.2			13579.7		46981.4	90518.5							72942
A0A9D4X9E1	A0A9D4X9E1	A0A9D4X9E1_PEA	KIW84_041738	Plasma membrane ATPase	1	AAHLVDTTNQVGHFQK	AAHLVDTTNQVGHFQK	3	AAHLVDTTNQVGHFQK3	207611	154596	407342		109636	600418	171402	101772	53853.6	198900	163479	267627	783371	224402		583244	344639	321273	282647		449194	102877	250832	76581.8	219850	1082560	411084		331331	221757		868354	433424	129560	119411	306312	442780	358361	312280
A0A9D4X9E1	A0A9D4X9E1	A0A9D4X9E1_PEA	KIW84_041738	Plasma membrane ATPase	1	AAHLVDTTNQVGHFQK	AAHLVDTTNQVGHFQK	4	AAHLVDTTNQVGHFQK4	537305	473876	689737		236236	1053150	554335	522484	165570	396500	507663	506446	1605490	478353		791279	675488	489441	506474	473626	676035	254508	456036	229591	517722	1573690	802521		673017	430767	1263600	1674470	798843	334378	302456	678693	622347	442348	1375440
A0A9D5AX00	A0A9D5AX00	A0A9D5AX00_PEA	KIW84_045653	Subtilisin-like protease SBT1.5	1	AAHPDWSPAAIK	AAHPDWSPAAIK	2	AAHPDWSPAAIK2		280809	138377			106133	205859		131759							98037.9					349297				107988	652137	326548		150678	298416				140586	97871.6	230740		131926
A0A9D5AX00	A0A9D5AX00	A0A9D5AX00_PEA	KIW84_045653	Subtilisin-like protease SBT1.5	1	AAHPDWSPAAIK	AAHPDWSPAAIK	3	AAHPDWSPAAIK3		591365	330360	336624		359970	435269		355370		167739		329243		113660	336144	211401	213072	164064		547170			140526	270488	1151590	543712	76191.4	288388	636000	655422	564427		312930	301262	536477	151366	236474	402604
A0A9D5BL37	A0A9D5BL37	A0A9D5BL37_PEA	KIW84_013717	Subtilisin-like protease	1	AAHPNWSPSAIK	AAHPNWSPSAIK	2	AAHPNWSPSAIK2		259006	95752	93693.1			153710		87066.8							85884.1					320597				239181	530246			130225					92660.6	120906	241125
A0A9D5BL37	A0A9D5BL37	A0A9D5BL37_PEA	KIW84_013717	Subtilisin-like protease	1	AAHPNWSPSAIK	AAHPNWSPSAIK	3	AAHPNWSPSAIK3		1507220	224831													202532			102210		577315			78423.5	304461	875505	915943		236209	578306	327314	219092			393102	592643	149714	111631
A0A9D5AQB4	A0A9D5AQB4	A0A9D5AQB4_PEA	KIW84_042225	Agenet domain-containing protein	1	AAHSVTSFHNEGTR	AAHSVTSFHNEGTR	3	AAHSVTSFHNEGTR3		307192					238879										63735.7				184471					505242									58351.6	93331
A0A9D5AQB7	A0A9D5AQB7	A0A9D5AQB7_PEA	KIW84_040829	Galactokinase	1	AAHVYSEAK	AAHVYSEAK	2	AAHVYSEAK2															45268													38980	77042.7			300972					68888.8	66581.3
A0A9D5AQB7	A0A9D5AQB7	A0A9D5AQB7_PEA	KIW84_040829	Galactokinase	1	AAHVYSEAKR	AAHVYSEAKR	2	AAHVYSEAKR2																													25338.3			71857.5
A0A9D4X5L5	A0A9D4X5L5	A0A9D4X5L5_PEA	KIW84_040240	NADP-dependent glyceraldehyde-3-phosphate dehydrogenase	1	AAIAECLVK	AAIAEC(UniMod:4)LVK	2	AAIAEC(UniMod:4)LVK2	382390	3027230	574692	3724990	377570	1542040	3156990	951535	3873510	369265		407957	900754	373470			380873	544961		458252	1639090		316969	266634	384568	913945	1196330			5443370	684821	495862	318672	635270	1332800	634796	718216	557145	710409
A0A9D4VVN5	A0A9D4VVN5	A0A9D4VVN5_PEA	KIW84_076133	Protein disulfide-isomerase	1	AAIANFVSSSK	AAIANFVSSSK	2	AAIANFVSSSK2	830380	1513160	799735	2568500	706578	1327860	1470820	819771	1703180	597211	526937	1493020	1162190	835671	293103	985564	1153530	1293730	607041	781309	803335	925394	709565	648885	294346	787848	1260990	249063	594438	1052640	1154180	1154940	629425	542024	808131	556211	1339960	614748	2179110
A0A9D5ABT5	A0A9D5ABT5	A0A9D5ABT5_PEA	KIW84_066604	Peptidyl-prolyl cis-trans isomerase	1	AAIANSDSEEVIVQSK	AAIANSDSEEVIVQSK	2	AAIANSDSEEVIVQSK2	66327.9	43197.3		88770.3		92028.3	21778.2	36420.9	108065	36810.1		27375.3	64763.6	62675.1		9019.42	21559.9	68572.6	20947.4	39586	6517.12	57709	50150.2				47649.9			92602.5	40979.3	25979.2	34595.8	17450.8	24340.9	10712.9	27964.2		56813.7
A0A9D4WCE7	A0A9D4WCE7	A0A9D4WCE7_PEA	KIW84_063874	RRM domain-containing protein	1	AAIASSDVEHK	AAIASSDVEHK	2	AAIASSDVEHK2																					254654					189571	73939.4
A0A9D4VV95	A0A9D4VV92;A0A9D4VV95	A0A9D4VV95_PEA	KIW84_075425	Alcohol dehydrogenase	0	AAICWGVGK	AAIC(UniMod:4)WGVGK	2	AAIC(UniMod:4)WGVGK2	366442	204144		146582		455105	162624	408396	156920	174938		193961	420370	347189						456223										332619	344514		288790		177165		308630
A0A9D4Y471	A0A9D4Y471	A0A9D4Y471_PEA	KIW84_020092	OBERON-like protein	1	AAIDFPDQSVIR	AAIDFPDQSVIR	2	AAIDFPDQSVIR2		663007	270531	347438		240336	421345	101550	219649		188228	94012.8	263579		94756.3	334381	247854	177956		91920.9	2525780	56021		171412	101078	1027090	768913	110338	471586		602584	541634	190791		305499	461855	397914	276678	382568
A0A9D5ADC7	A0A9D5ADC7	A0A9D5ADC7_PEA	KIW84_051155	NAD(P)-binding domain-containing protein	1	AAIDPVFPPGVIDVYGIQR	AAIDPVFPPGVIDVYGIQR	3	AAIDPVFPPGVIDVYGIQR3						144760			105073				289746														156301				371459	180988					220535		303919
A0A9D5AWQ2	A0A9D5AWQ2	A0A9D5AWQ2_PEA	KIW84_045428	Enoyl reductase (ER) domain-containing protein	1	AAIDSLDGIIDTVSASHPILPLVSILK	AAIDSLDGIIDTVSASHPILPLVSILK	3	AAIDSLDGIIDTVSASHPILPLVSILK3																				55172.6
A0A9D4YCD6	A0A9D4YCD6	A0A9D4YCD6_PEA	KIW84_022731	Chaperonin 60 subunit beta 4, chloroplastic	1	AAIEEGVVVGGGCSLLR	AAIEEGVVVGGGC(UniMod:4)SLLR	2	AAIEEGVVVGGGC(UniMod:4)SLLR2	147919	176092		215631			178061	245214	139175	112380			246438	113842						246145			108419							224559			172611						256566
A0A9D4YLX5	A0A9D4YLX5	A0A9D4YLX5_PEA	KIW84_011183	Golgin candidate 1	1	AAIEFQLEK	AAIEFQLEK	2	AAIEFQLEK2	643196	983512		677989		1507860	1098940	891612		656182	1025410		1802120		598493	1876930	895409	996615	736504	846995	1215890				958495	2077870	1396650	393241	1790000		2858450	3845180		805460	615005	1055860	1327100		1691290
A0A9D5GUZ1	A0A9D5GUZ1	A0A9D5GUZ1_PEA	KIW84_011650	ARM repeat superfamily protein	1	AAIESILR	AAIESILR	2	AAIESILR2	134228	118399	108072			186053	71575.7	156217		65070.4	73325.7		269221	70681.1	61066.9	171248	87701.7	101265	126110	162965	180238		74256.3	66015.2	84767.3	358835	192061	33305.6	120521	136238	264665	442916	96946.9	74993.3	54929.3	163877	108465	57132.1	210938
A0A9D5BKG6	A0A9D5BKG6	A0A9D5BKG6_PEA	KIW84_013567	Protein FLX-like 1	1	AAIEYEK	AAIEYEK	2	AAIEYEK2		1664960	597519	370800			1478950	194461	511828		255931					442316	393388	278687			1440310			375058	186591	3077100	1423040		703787	1951640	639430			622558	912705	815775	700361	615987	666174
A0A9D5BKG6	A0A9D5BKG6	A0A9D5BKG6_PEA	KIW84_013567	Protein FLX-like 1	1	AAIEYEKK	AAIEYEKK	2	AAIEYEKK2		445374	119382				558347		70608.1		46407.7					133402		31175.7			427198			129077	123085	770767	403014		357955	400235	147428			131445	281983	358511
A0A9D5A3T3	A0A9D5A3T3	A0A9D5A3T3_PEA	KIW84_061175	Long chain acyl-CoA synthetase 9	1	AAIFADTR	AAIFADTR	2	AAIFADTR2	1764320	1016200	1032030	693772	492492	1800970	1338210	2196920	1152540	1403220	919545	912692	2687990	2181340	574321	1808710	1099360	1219530	826488	2649020	1639180	1440940	1866170	487416	960870	2033020	1691070	356505	1038590	1599200	2627570	3713500	2153130	1060930	898434	1333050	1178680	820928	2468280
A0A9D5BS32	A0A9D5BS32	A0A9D5BS32_PEA	KIW84_015934	methionine S-methyltransferase	1	AAIFESFAR	AAIFESFAR	2	AAIFESFAR2	187786	1363480	562767	2236290	251455	774629	1897350	268377	1406580	273980	829727	742248	636401	368747	225293	1224060	897861	1404760	275693	262120	1039090	237768	319329	463974	493129	1513610	1423590	141378	2418580	1093350	645774	757839	289883	570835	731091	712585	544731		608213
A0A9D4W2M3	A0A9D4W2M3	A0A9D4W2M3_PEA	KIW84_060568	Uncharacterized protein	1	AAIFTNHSGLK	AAIFTNHSGLK	2	AAIFTNHSGLK2	85125.1	85560.1	87136.2			191305		92059.5		99218.9	94407.5	123986	222657	104265	84848.7	124690	126952	154976			117265				80038			65495.4	79820.3		114365	110769	103700			68795.8		91734.9	145166
A0A9D4W2M3	A0A9D4W2M3	A0A9D4W2M3_PEA	KIW84_060568	Uncharacterized protein	1	AAIFTNHSGLK	AAIFTNHSGLK	3	AAIFTNHSGLK3	247177	213083	252593		115987	509114	220647	225336	112263	245150	179358	263701	466779	195494	98496.7	236680	286565	327902	132807	195581	213493	112897	145278	101587	172439	317931	311604	62564.7	192218	214737	484543	457882	255146	147463	147419	198614	344675	226070	534754
A0A9D4WGT4	A0A9D4WGT4	A0A9D4WGT4_PEA	KIW84_065952	Bck1-like resistance to osmotic shock	1	AAIFYAEACYR	AAIFYAEAC(UniMod:4)YR	2	AAIFYAEAC(UniMod:4)YR2		233498		141741		135046	195204																			297897				169690	148022				83955.2		266746
A0A9D5AVP8	A0A9D5AVP8	A0A9D5AVP8_PEA	KIW84_044702	Prohibitin	1	AAIGFGVGATALNSSLYTVDGGQR	AAIGFGVGATALNSSLYTVDGGQR	3	AAIGFGVGATALNSSLYTVDGGQR3	67207.7	38821.9					36541.8	219379					243732							146188	185487					300633	103741				143687		108464						130785
A0A9D4YG42	A0A9D4XG76;A0A9D4YG42	A0A9D4YG42_PEA	KIW84_024632	Succinate dehydrogenase [ubiquinone] flavoprotein subunit, mitochondrial	0	AAIGLSEHGFNTACITK	AAIGLSEHGFNTAC(UniMod:4)ITK	3	AAIGLSEHGFNTAC(UniMod:4)ITK3		692839	130587	498396	32511.3	270829	542863	265895	380137				291620	92084.3						150797	368881		77444.3			409504	333986			534141	263323	185705	134900		226199	232623	186935
A0A9D5A7Q7	A0A9D5A7Q7	A0A9D5A7Q7_PEA	KIW84_065650	Long-chain-fatty-acid--CoA ligase	1	AAIGSGLINHGIPK	AAIGSGLINHGIPK	2	AAIGSGLINHGIPK2			79022.2			169116	100653		53253.5		96195.6	62445.3	289594			274593	121214	132574	249886	69296.7	116676			98412.3		285762	336017		136504	101002	495772	441560			92435.7	107798	105930		230016
A0A9D5A7Q7	A0A9D5A7Q7	A0A9D5A7Q7_PEA	KIW84_065650	Long-chain-fatty-acid--CoA ligase	1	AAIGSGLINHGIPK	AAIGSGLINHGIPK	3	AAIGSGLINHGIPK3	313973	357694	493401	301072		511552	411373	448473		257133	171424		959039	174109	106855	471365		295092	554156	357862	525420		166881	177348		832586	605455	118045	333002	341464	785947	769370	193049	174613	328595	382063		212030	764690
A0A9D4WNF8	A0A9D4WNF8	A0A9D4WNF8_PEA	KIW84_051740	SANT domain-containing protein	1	AAIGTALGATAAR	AAIGTALGATAAR	2	AAIGTALGATAAR2		201386	99925.2				118519				119400					121971			59211.8		177782				129609	286229	123836	74263.1	205301		80406.8	286347	56492.8	91528.2		143789		200267
A0A9D5AHQ7	A0A9D5AHQ7	A0A9D5AHQ7_PEA	KIW84_052652	NADPH-dependent 1-acyldihydroxyacetone phosphate reductase	1	AAIHALTDTLR	AAIHALTDTLR	3	AAIHALTDTLR3						232107							162768				135567				144650					242482	220296				284262	282955			77060.6	91262.3	148218		175849
A0A9D5BFW1	A0A9D5BFW1	A0A9D5BFW1_PEA	KIW84_011788	Chorismate mutase	1	AAIIAQDKEK	AAIIAQDKEK	2	AAIIAQDKEK2	161399		142315		34129.6	348896		226011	79803	178544	99440.8	102469	383187	225031	78823.5	603995		121698	86713.8	286488		131425	219639			222741		62910.9			915040	632710							417408
A0A9D4XLL6	A0A9D4XLL6	A0A9D4XLL6_PEA	KIW84_044855	Uncharacterized protein	1	AAIIDEVDASSK	AAIIDEVDASSK	2	AAIIDEVDASSK2	124813	103217	201305								168367		316750		114680	310816			157522		214927				155904	427802	337341	56532.5	235729		364617					190704
A0A9D4X0K8	A0A9D4X0K8	A0A9D4X0K8_PEA	KIW84_056413	Prohibitin	1	AAIIRAEGESDAAK	AAIIRAEGESDAAK	2	AAIIRAEGESDAAK2																									29598.9			52094.7			64193.4
A0A9D4X0K8	A0A9D4X0K8	A0A9D4X0K8_PEA	KIW84_056413	Prohibitin	1	AAIIRAEGESDAAK	AAIIRAEGESDAAK	3	AAIIRAEGESDAAK3															138493				208760						394147		114617	1004570	195780		947465	527650				151715		140978
A0A9D5AVP8	A0A9D5AVP8	A0A9D5AVP8_PEA	KIW84_044702	Prohibitin	1	AAIIRAEGESEAAK	AAIIRAEGESEAAK	3	AAIIRAEGESEAAK3																												106058			92356.8
A0A9D5AS03	A0A9D5AS03;A0A9D4WR48	A0A9D5AS03_PEA	KIW84_042005	Glyceraldehyde-3-phosphate dehydrogenase	0	AAIKEESEGK	AAIKEESEGK	2	AAIKEESEGK2																									1220040			438227	808263		63447	568781		447655			1141570	2588340	510012
A0A9D4VZ97	A0A9D4VY24;A0A9D4VZ97;A0A9D4VY13	A0A9D4VZ97_PEA	KIW84_076379	Cytochrome P450 (Fragment)	0	AAIKETLR	AAIKETLR	2	AAIKETLR2															97305.7										235889			400914	290507							252913
A0A9D4Y630	A0A9D4Y630	A0A9D4Y630_PEA	KIW84_020809	Nitrate transporter 1.3-like protein	1	AAILDETNSNDENK	AAILDETNSNDENK	2	AAILDETNSNDENK2	222934	144451	159065	460785	109155	395387	194987	321476	199298	170747	150518	142693	508624	184330	204047	508603	188406	147732	85185.6	309841	143869	137800	184884	54831.7	189708	235297	182446	85361.9	290310	314232	528270	844621	234611	165418	84119.5	133399	227508	143461	426427
A0A9D4WLE2	A0A9D4WLE2	A0A9D4WLE2_PEA	KIW84_050346	Glycoside hydrolase 18 protein	1	AAILEIETK	AAILEIETK	2	AAILEIETK2	1144980	466408	939777	540116		1262660			726462	899107	531518	624809	1190920		361081	979124	842160	720210	430536			825046	918316	414441					942576	998079	1898040	1178520		489334	263786		1083390	721870	973493
A0A9D4X5I9	A0A9D4X5I9	A0A9D4X5I9_PEA	KIW84_058121	GDSL esterase/lipase APG	1	AAILNHAIPFSQQLK	AAILNHAIPFSQQLK	2	AAILNHAIPFSQQLK2		58767.8					112241																		104502			17629.4	85082.7					52748.2				28834.2
A0A9D4X5I9	A0A9D4X5I9	A0A9D4X5I9_PEA	KIW84_058121	GDSL esterase/lipase APG	1	AAILNHAIPFSQQLK	AAILNHAIPFSQQLK	3	AAILNHAIPFSQQLK3	434972	721862	471554	255869	252173	397861	1314980	456289	512466	334150	412972	269732	319988	270117	255482	722981	252901	221315	293818	175590	351798	242918	336504	169406	644114	508825	625263	284299	690268	1072650	1022950	618566	518904	610112	315502	493740	236733	418471	484638
A0A9D4X7D2	A0A9D4X7D2	A0A9D4X7D2_PEA	KIW84_041112	Uncharacterized protein	1	AAILQAPVSDR	AAILQAPVSDR	2	AAILQAPVSDR2				1033600	98981		586114	79827.4	594591				218903					354546	190290				54043.3						100665	503363					311283	185602
A0A9D5AXS5	A0A9D5AXS5	A0A9D5AXS5_PEA	KIW84_045874	Chaperonin CPN60-like 2, mitochondrial	1	AAILQGVSEVADAVK	AAILQGVSEVADAVK	2	AAILQGVSEVADAVK2	647436	1871940	4194340	3150070	322093	832508	2834740	1132920	1503570	602784	1056350	2992830	802227	740989	166114	1204260	1958260	895965	139403	327190	1273160	664533	417523	830270	279460	1943360	2277260	99865.7	1202450	1695840	2242080	1286590	969448	533206	841388	600958	3843750	1552370	3861250
A0A9D5AXS5	A0A9D5AXS5	A0A9D5AXS5_PEA	KIW84_045874	Chaperonin CPN60-like 2, mitochondrial	1	AAILQGVSEVADAVK	AAILQGVSEVADAVK	3	AAILQGVSEVADAVK3		189845	333986	213272	34297.9	126420	217654		131353		82902.3	204967				151004	205087	162129			79430.1			87877.2		166514	309536		165698	269805	266534			107905	152535	123812	232732	149480	265801
A0A9D5AJ11	A0A9D5AJ11	A0A9D5AJ11_PEA	KIW84_053626	Tropinone reductase homolog At5g06060-like	1	AAINQFTK	AAINQFTK	2	AAINQFTK2		872840		679101		539403	1242060														1529490					2890120	1542520			1569770					945409	767515
A0A9D4WTL3	A0A9D5AH06;A0A9D4WTL3;A0A9D4WVI8	A0A9D4WTL3_PEA	KIW84_053612	Uncharacterized protein	0	AAINQLTK	AAINQLTK	2	AAINQLTK2	647682	3013980	1137030	4168600	445565	1393170	2854910	638996	2754270	347509	885510	774979	1258690	495231	498099	1000590	836070	1095510	628643	566015	2338340	363034	453065	564730	850779	3648110	3097570	511943	742556	2679310	1746830	1571000	771923	1386950	1873910	1329030	1115030	771949	1451780
A0A9D4XVH4	A0A9D4XVH4	A0A9D4XVH4_PEA	KIW84_032668	Uncharacterized protein	1	AAINSHAGDIELR	AAINSHAGDIELR	3	AAINSHAGDIELR3		791830	915404	546731		734636	517484	725819	581011		805740	774795	656574			1350470		594286	329772		611140			196797	223448	758891	567754	342887	1065280	578528	1189790	1653060		504361	348112	502925	740733	1043980
A0A9D4W542	A0A9D4W542	A0A9D4W542_PEA	KIW84_061451	Protein hlb1	1	AAIQLQFDFHR	AAIQLQFDFHR	3	AAIQLQFDFHR3	52495.6					44661.1		41023.3					118153							69483											54284.8								79655.1
A0A9D5B1Y1	A0A9D5B1Y1;A0A9D4XPZ0	A0A9D5B1Y1_PEA	KIW84_036254	RRM domain-containing protein	0	AAIQMFDGSQVGGR	AAIQMFDGSQVGGR	2	AAIQMFDGSQVGGR2	867519	601622	218659	1054240	100728	155120	413791	1548160	1227900	727851		135150	356373	265679			171340	226846		639119	680433	342067	188694			883480	619608			647900	525984		565477	129096	273630	268738	382779		1458600
A0A9D4WWK3	A0A9D4WWK3	A0A9D4WWK3_PEA	KIW84_053972	Acetyl-coenzyme-A carboxylase	1	AAISGTLDVNGK	AAISGTLDVNGK	2	AAISGTLDVNGK2							677155														754173				566710	1248720	984150									941603
A0A9D5AKB5	A0A9D5AKB5	A0A9D5AKB5_PEA	KIW84_040617	Myosin-17-like	1	AAISLQSNLR	AAISLQSNLR	2	AAISLQSNLR2	490189	647050	811906	232151	176589	1287090	431567	714164	247613	360035	668805	541615	1516260	429885	473907	1105980	501942	716433	548165	607336	980496	291673	427056	304555	606124	1434480	1107530	417882	932035	586850	1709920	3243080	522390	400437	395522	888012	851362	422866	1538180
A0A9D4Y4C6	A0A9D4Y4C6	A0A9D4Y4C6_PEA	KIW84_036236	Large ribosomal subunit protein uL2 RNA-binding domain-containing protein	1	AAISWHNIA	AAISWHNIA	2	AAISWHNIA2							107828														433342		11670.8		140612	528682							74360
A0A9D4W018	A0A9D4W018	A0A9D4W018_PEA	KIW84_077119	RanBD1 domain-containing protein	1	AAITAHKGEASTTVK	AAITAHKGEASTTVK	3	AAITAHKGEASTTVK3		69394.2					86639.3
A0A9D4VYY9	A0A9D4VYY9	A0A9D4VYY9_PEA	KIW84_076872	H(+)-exporting diphosphatase	1	AAITGDTVGDPFK	AAITGDTVGDPFK	2	AAITGDTVGDPFK2	376714					502814			240070	417364	226002	258858	720068	428297		542384	294059			425924			484472						314850			795566	331530				553793
A0A9D5BEP7	A0A9D5BEP7	A0A9D5BEP7_PEA	KIW84_011342	U2A'/phosphoprotein 32 family A C-terminal domain-containing protein	1	AAIVNSQTLEEVAR	AAIVNSQTLEEVAR	2	AAIVNSQTLEEVAR2	398372	6253330	1435370	1982040	341666	798804	3516590	905145	2308070	852486	731725	1083850	940278	458126	1290330	863662	1756650	1902100	622343	288523	13953600	403319	365220	1043520	2606810	19446000	8632730	626935	2749600	3868600	3037770	1453840	841168	3168930	4432720	7204890	2179360	1433720	1998440
A0A9D4WIR2	A0A9D4WIR2	A0A9D4WIR2_PEA	KIW84_050936	Protein arginine N-methyltransferase	1	AAIVNTDSFLTNGR	AAIVNTDSFLTNGR	2	AAIVNTDSFLTNGR2	176420	3403030	278360	1154080	110148	414209	1004120	175691	972563	198753	100361	198082	281880	95656.2	33314.5	102809	268308	309862	78566.3	154497	3050100	99748.1	93296.2	372124	537906	4384550	3006410	47638.7	180092	1304580	540480	292180	76727.9	600489	1450190	2698330	402230	164061	354105
A0A9D4VMI6	A0A9D4VMI6	A0A9D4VMI6_PEA	KIW84_073022	GB1/RHD3-type G domain-containing protein (Fragment)	1	AAIVQER	AAIVQER	2	AAIVQER2		5589500	2025310	2674200			2644920		2375030		2255970				1808130		1021990	1136050	1831750		8355060			796561	2259140	11237300	3672450	1396710	2389570	4523040		3780420		2037320	1132780	2798180		3002960
A0A9D4ZX31	A0A9D4ZX31;A0A9D4ZWU7	A0A9D4ZX31_PEA	KIW84_072175	Uncharacterized protein	0	AAIVSDAER	AAIVSDAER	2	AAIVSDAER2			210811	498097		296495			95457.9						160400			89577.4													590169
A0A9D4W3I3	A0A9D4W3I3	A0A9D4W3I3_PEA	KIW84_061833	glutamate N-acetyltransferase (Fragment)	1	AAIYGRDPNWGR	AAIYGRDPNWGR	3	AAIYGRDPNWGR3		437468	379049	460114		409583	484839	385653	299273				296208			259482		566017					361052				498171			683958	390379	522106	346199	270042	153574				791547
A0A9D4YKL1	A0A9D4YKL1	A0A9D4YKL1_PEA	KIW84_024979	BTB/POZ domain-containing protein sr1ip1	1	AAIYLDTTIACR	AAIYLDTTIAC(UniMod:4)R	2	AAIYLDTTIAC(UniMod:4)R2	276382							365580		184113			404477							368691													189977
A0A9D5BS47	A0A9D5BS47	A0A9D5BS47_PEA	KIW84_015833	ATP-dependent RNA helicase	1	AALAAINLQHNLAK	AALAAINLQHNLAK	2	AALAAINLQHNLAK2		197754					126627										77755.4				275895					419062	338836			146342	120526				72188.3	152679	339233		179281
A0A9D5BS47	A0A9D5BS47	A0A9D5BS47_PEA	KIW84_015833	ATP-dependent RNA helicase	1	AALAAINLQHNLAK	AALAAINLQHNLAK	3	AALAAINLQHNLAK3	133067	684725	213000	100879		161908	404083	204906	163634	197074		184449	180630	124669	256496		325685				279405	101242		277556	62185.9	884084	610281		137271	290168	163424		119375	98329.7	263008	485238	602817	123768	372635
A0A9D5A243	A0A9D5A243	A0A9D5A243_PEA	KIW84_061294	Protein kinase domain-containing protein	1	AALAFLLSDK	AALAFLLSDK	2	AALAFLLSDK2	354025	763890							724028	216995			587500	405579		243680				610617	546674	293202	381791				943079				447079		197138						501315
A0A9D4VG01	A0A9D4VG01	A0A9D4VG01_PEA	KIW84_070554	Zinc protease PQQL-like	1	AALALAVR	AALALAVR	2	AALALAVR2	58986.4	125409	75523.3	289829	25560.2	161412	119401	43436.2	148741	65134.8	71678	73797.3	147336	52467.6	65582.8	168199	76084.1	101909	109966	64896.4	148977	34447.8	55606.1	28842.6	109110		137249	77280.3	131269	107790	189361	309685	47938.2	69440.8	58273.8	108164	115218	102953	99342.4
A0A9D4VTE2	A0A9D4VTE2	A0A9D4VTE2_PEA	KIW84_074861	Ribosomal protein	1	AALALKSDR	AALALKSDR	2	AALALKSDR2	58514.8				58629.5										178847													346568			641762	321703
A0A9D4X3A9	A0A9D4X3A9	A0A9D4X3A9_PEA	KIW84_056463	STI1/HOP DP domain-containing protein	1	AALASGADKDEEDSEGR	AALASGADKDEEDSEGR	2	AALASGADKDEEDSEGR2	28870	560997	92852.3	964680	75550.4	98733.5	553386	131569	682268	44284.4	25995.4	73138.8	60407	63518.3	36964.1	61399.5	55887.5	288493	47815.2	60592.7	312164	35549.9	44869	50489.5	26088.6	246165	548930		78505.3	516566	75440.3	79629.9	86848.3	204049	320524	124209	87208.5	81100	140843
A0A9D4X3A9	A0A9D4X3A9	A0A9D4X3A9_PEA	KIW84_056463	STI1/HOP DP domain-containing protein	1	AALASGADKDEEDSEGR	AALASGADKDEEDSEGR	3	AALASGADKDEEDSEGR3	844561	105120	1464760	19241800	1540870	1812650	11459600	2089350	13827700	775682	733958	1350690	997213	875591	613758	1024730	1086610	4785880	976308	994051	6893980	699664	886937	833990	739192	4818970	10360400	414710	759312	8196260	1232450	1579580	1338420	2528840	5970220	1720430	1520560	1683980	2196470
A0A9D4Y842	A0A9D4Y842	A0A9D4Y842_PEA	KIW84_021329	RRM domain-containing protein	1	AALCNNVADEGGGSEK	AALC(UniMod:4)NNVADEGGGSEK	2	AALC(UniMod:4)NNVADEGGGSEK2		569916	124960	60291.4	13508.6	21784.5	683628	33881	38288.6								25560.6				589862			99118.8	101788	1683000	198159			439122	26871.5			103753	220487	418929	67201.3		67561.8
A0A9D4YCD8	A0A9D4YCD8	A0A9D4YCD8_PEA	KIW84_023209	AP-1 complex subunit gamma	1	AALCSIR	AALC(UniMod:4)SIR	2	AALC(UniMod:4)SIR2	144626					416033					134166	172955	573827			345485	241798			196507			100702		194014				138499	232905	725498	618708	127341	96564.6	270344	321071	399063	246622	760072
A0A9D4XB92	A0A9D4XB92	A0A9D4XB92_PEA	KIW84_042540	Peroxidase (Fragment)	1	AALDAVPQCR	AALDAVPQC(UniMod:4)R	2	AALDAVPQC(UniMod:4)R2		179167	306363		28911.9	248185	168438	115046		78651.7			170036		21654.3		160679		116429		127408			114015	61747.9		108702			267195				72682.7	87353.4	161351	276749	138332
A0A9D4VZB0	A0A9D4VZB0	A0A9D4VZB0_PEA	KIW84_076913	Cyclin-dependent kinase B1-2	1	AALDHPYFDSLDK	AALDHPYFDSLDK	3	AALDHPYFDSLDK3		93116																			106754					245769
A0A9D5ATW1	A0A9D5ATW1	A0A9D5ATW1_PEA	KIW84_042853	alanine--glyoxylate transaminase	1	AALDLIFEEGLENIFAR	AALDLIFEEGLENIFAR	2	AALDLIFEEGLENIFAR2	34868.5			22147.4				60298.7					14989.2							73441.3
A0A9D5ATW1	A0A9D5ATW1	A0A9D5ATW1_PEA	KIW84_042853	alanine--glyoxylate transaminase	1	AALDLIFEEGLENIFAR	AALDLIFEEGLENIFAR	3	AALDLIFEEGLENIFAR3																				38468.2
A0A9D4X997	A0A9D4X997;A0A9D4X793	A0A9D4X997_PEA	KIW84_041071	Pyruvate, phosphate dikinase	0	AALDLLLPYQR	AALDLLLPYQR	2	AALDLLLPYQR2			623717		230245	923885		1365580			791896	1415410			237186	1156450	442681	661093	220420					253345				228580	539506					183974			619469	479288	2485130
A0A9D5BDW3	A0A9D5BDW3	A0A9D5BDW3_PEA	KIW84_010143	G-patch domain-containing protein	1	AALDQLENR	AALDQLENR	2	AALDQLENR2		396098	241888	186104		226687	207702	214090	241051	138910	79777.7		304529						150017	189683	705170			79388	358285	659861	572901		229744	313013			192320	159451	255108	340823		215501	379762
A0A9D5BIS0	A0A9D5BIS0	A0A9D5BIS0_PEA	KIW84_012936	Variant 2, tripeptidyl-peptidase II Tpp2	1	AALDTQSLEDDPDCGR	AALDTQSLEDDPDC(UniMod:4)GR	2	AALDTQSLEDDPDC(UniMod:4)GR2	136206	360964	521795	203502	62995.2	547485	507401	204842	239208	571312	85124.2	376819	297787	115896	33027.6	87877.1	906060	81563.6	28856.4	159312	130442	322323	94950.6	154343	71494.1	206612	473858		41576.3	664859	546765	93633.9	103119	131653	375352	336375	1395650	233543	780204
A0A9D5H060	A0A9D5H060	A0A9D5H060_PEA	KIW84_015097	Cullin-4	1	AALDTTWEESYAK	AALDTTWEESYAK	2	AALDTTWEESYAK2	124905	221714	197681	249146		382388	179491	163390	228902	139316	266062	89135.2	443836	131893		366927	176367	210394	69524.8	239559		114068		80889.6	70140.7		328276	24274.4	204923	289951	539128	479756	211419	117324	152174	257271	181864	205305	477324
A0A9D4WR56	A0A9D4WR56	A0A9D4WR56_PEA	KIW84_052862	Urease	1	AALDYGVK	AALDYGVK	2	AALDYGVK2	262948	948331	494855	1024310	179721	386713	877446	350646	696762	248578	172265	423836	366188	226591	128699	279886	363982	279051	182188	205232	961089	208294	222812	224979	405977	1353550	740151	98703.9	266026	1031910	509298	430953	336355	506850	414618	465056	490227	369240	656522
A0A9D4W2J0	A0A9D4W2J0	A0A9D4W2J0_PEA	KIW84_061458	Plant UBX domain-containing protein 10	1	AALEADQAR	AALEADQAR	2	AALEADQAR2	242061	604713	281467	769577	200845	838612	677329	184371	379280	172609	394210		402298	267579	319337	380651	304600	471185	365784	248186		216072	227045				782909	309194	545699	323796		638249
A0A9D4W6B7	A0A9D4W6B7	A0A9D4W6B7_PEA	KIW84_061625	Uncharacterized protein	1	AALEDLLVSKPNQGK	AALEDLLVSKPNQGK	3	AALEDLLVSKPNQGK3						228750							217777													293901					532080	659187				173968
A0A9D5BDK5	A0A9D5BDK5	A0A9D5BDK5_PEA	KIW84_025439	UDP-glucose 4-epimerase	1	AALEQIFASTK	AALEQIFASTK	2	AALEQIFASTK2		153555		167821	47969.6	120910	189741	99267				44856.4								68275.7			61448.7				227448					152476	143397
A0A9D4Y040	A0A9D4VU17;A0A9D4VSL7;A0A9D4Y040	A0A9D4Y040_PEA	KIW84_034698	Enoyl-[acyl-carrier-protein] reductase [NADH]	0	AALESDTR	AALESDTR	2	AALESDTR2	245305	10443200	1228800		1685450	1540250	11128900	368923	8566790			600698	571286	193784	487960	500098	351635	2383090	245858	244090	2883710		455263	452653	928023	3165380	5914600		716955	5164440	761793	470143	311063	890306	1914470	1757870	523751		1453310
A0A9D5BKH2	A0A9D5BKH2	A0A9D5BKH2_PEA	KIW84_013468	Transmembrane 9 superfamily member	1	AALFFVR	AALFFVR	2	AALFFVR2	225495	392014	541709	394083	69096.2	1015080	276094	140568	191567	130517	449465	293946	763707	159031	313143	1725540	404238	361680	355944	247638	415130	101866	175217	178196	229825	746345	723998	166133	1014060	307978	1278400	2020930	127676	202844	187404	409858	289728	302410	616188
A0A9D4YIW1	A0A9D4YIW1	A0A9D4YIW1_PEA	KIW84_024851	Dynamin- protein 3A	1	AALFVPDVPFEVLVR	AALFVPDVPFEVLVR	2	AALFVPDVPFEVLVR2	161270	110048	16435.1	52014.2		189687	95383.2	110256	14770.1	106473			1324480	53240.3		47513.3	41013.4	48006.4		246272	435442	141388	206471			624228	153841		11955.1	170082	192297	144887	140200		29869.4	92111.2	244297		94749.1
A0A9D4YIW1	A0A9D4YIW1	A0A9D4YIW1_PEA	KIW84_024851	Dynamin- protein 3A	1	AALFVPDVPFEVLVR	AALFVPDVPFEVLVR	3	AALFVPDVPFEVLVR3								168950												84449.1							167605				183387	120513	54489.4
A0A9D5BKC2	A0A9D5BKC2	A0A9D5BKC2_PEA	KIW84_013509	Glycosyltransferase	1	AALGAAGEGGSSYTDLR	AALGAAGEGGSSYTDLR	2	AALGAAGEGGSSYTDLR2						180208		95460.8				62178.9	110803		36627.2		142196	108583		44997.5							145864				259581	284799					132579		197949
A0A9D5AID9	A0A9D5AID9	A0A9D5AID9_PEA	KIW84_053139	Pentatricopeptide repeat-containing protein	1	AALGAFEK	AALGAFEK	2	AALGAFEK2	307178		470846			682820		399879		283106	185685		761938	317004							1345560					1570080						723773				747080			520708
A0A9D4W232	A0A9D4W232	A0A9D4W232_PEA	KIW84_060863	CWF21 domain-containing protein	1	AALGIASSEPGELNADGNDEETGNER	AALGIASSEPGELNADGNDEETGNER	3	AALGIASSEPGELNADGNDEETGNER3		292939		36680.5					45941.4						7621.9												271266				81749.9	51253.7			115148	344354
A0A9D5A150	A0A9D5A150	A0A9D5A150_PEA	KIW84_074887	peptidylprolyl isomerase	1	AALGQTDAAR	AALGQTDAAR	2	AALGQTDAAR2		367629	167641	549226		214562	401513	188123	409687	97207.6	145860		284016		73857.9	130207	120007	203731	117062	133234			88894.8		145396	557769				423301	364722	284462	91158.6	133529	137397	211116		131645	268242
A0A9D5A150	A0A9D5A150	A0A9D5A150_PEA	KIW84_074887	peptidylprolyl isomerase	1	AALGQTDAAREDFLK	AALGQTDAAREDFLK	3	AALGQTDAAREDFLK3			398725		126054	533629	535154	275177	571383	151298	255162			138885	185487	675314	300649	342526	250496	309818				129533	298202	599122	489414	186565	421945	489613	775515	838784	251151	173373	231087	316064	344334	329449	566132
A0A9D4YDD9	A0A9D4YDD9	A0A9D4YDD9_PEA	KIW84_021820	Asparagine synthetase [glutamine-hydrolyzing]	1	AALGVHDSAYENHNK	AALGVHDSAYENHNK	3	AALGVHDSAYENHNK3																																33367.2
A0A9D5ACB3	A0A9D5ACB3	A0A9D5ACB3_PEA	KIW84_052709	Asparagine synthetase [glutamine-hydrolyzing]	1	AALGVHSDAYK	AALGVHSDAYK	2	AALGVHSDAYK2											70132.1		258809				175385	106930			157771												239547		187512	137752			316651
A0A9D5ACB3	A0A9D5ACB3	A0A9D5ACB3_PEA	KIW84_052709	Asparagine synthetase [glutamine-hydrolyzing]	1	AALGVHSDAYKDAADTK	AALGVHSDAYKDAADTK	3	AALGVHSDAYKDAADTK3	65899					177594									85780.8		198046		69008.8								364183				124331	186699	98281.1
A0A9D5A8R3	A0A9D5A8R3	A0A9D5A8R3_PEA	KIW84_062771	Calcium-transporting ATPase	1	AALHFTDAIASPEFK	AALHFTDAIASPEFK	3	AALHFTDAIASPEFK3	211534		234607			433321		418679		187903		201731	543791	232017		440972	445346	292582	295415	337725			271839						314976	371288	626582	609620	337155			492501			702192
A0A9D4VQ02	A0A9D4VQ02	A0A9D4VQ02_PEA	KIW84_073431	Pyruvate kinase	1	AALILVLTR	AALILVLTR	2	AALILVLTR2	1622370	2391950	2595320	1423600	454143	3195060	2526750	2448250	1964280	1791550	1766930	1994620	4769030	1354200	562890	2495260	1665290	2064520	732319	2119880	4049670	993284	1409070	1085410	1804930	8893010	5409950	492163	1529660	3493410	7058630	4522250	1878020	1755410	3178480	3801290	2673820	240675	3657660
A0A9D4Y642	A0A9D4Y3W0;A0A9D4Y642	A0A9D4Y642_PEA	KIW84_020019	homoserine kinase	0	AALIPGMVAVK	AALIPGMVAVK	2	AALIPGMVAVK2	1079010	445723	249203	303788	49883.9	247217	234381	642641	671839	596308			574393	291242		191929		177270		1071140	755048	239786	275997			1096640	521297				747968		394862		251675	388794	156682		554725
A0A9D4VI88	A0A9D4VI88	A0A9D4VI88_PEA	KIW84_070977	Uncharacterized protein	1	AALISFFETLR	AALISFFETLR	2	AALISFFETLR2		67434.1		106034			63372.8		75286.4	68163.9			207333				22518.2										90539.4
A0A9D4YIW7	A0A9D4YIW7	A0A9D4YIW7_PEA	KIW84_024256	60S ribosomal protein L4	1	AALLAEAQR	AALLAEAQR	2	AALLAEAQR2	6354810	6370210	5532710	1839260	2000610	9920810	4769960	6636720	3955970	4923850	2921890	4463900	12412300	5061550	3274370	4639430	5746040	7431720	4716340	6692600	19907200	3317120	4460190	2390580	7328170	17060800	10416400	1669160	4551230	4270820	11840900	13900200	5136520	4767790	6387780	10349800	6240210	2569920	8891230
A0A9D4X4H5	A0A9D4X4H5	A0A9D4X4H5_PEA	KIW84_057927	Leucine-rich repeat-containing N-terminal plant-type domain-containing protein	1	AALLAFR	AALLAFR	2	AALLAFR2		2714600	3020960	628551	913148	6206430	1491120		1158170	2435110	2434240	6719910	5862980		1351820	2236270	4420100	5868290	1792480		2955920			1089290	1386540	3485440	3850530	1572100	3765410	1687900	4057170	2498310		1402960	1979830	4941590	5158330	3834460	9145100
A0A9D4WDE2	A0A9D4WDE2	A0A9D4WDE2_PEA	KIW84_064695	Malate dehydrogenase [NADP], chloroplastic	1	AALLDINGQIFAEQGK	AALLDINGQIFAEQGK	2	AALLDINGQIFAEQGK2	171639	315722		1265950		205621	139908	1017420	589155	118919			728056	79427.5				20118.3		507290	392835		35264.3			302595	283692			294349	302379		240990				96760.7		411368
A0A9D5A5R9	A0A9D5A5R9	A0A9D5A5R9_PEA	KIW84_062589	Kinesin motor domain-containing protein	1	AALLGIEEQAR	AALLGIEEQAR	2	AALLGIEEQAR2	155371	1102730	246575	333066	120490	237405	546760	102771	336562	140338	227715	108283	257171	148999	189012	322561	262573	306936	276918	150190	1220150			164518	522387	1599710	836011	91280.7	406783	533835	409501	410414	160259	403146	403424	783149	306895	225758	246190
A0A9D4XNY9	A0A9D4XNY9	A0A9D4XNY9_PEA	KIW84_030296	Profilin	1	AALLINYDPTGPSR	AALLINYDPTGPSR	2	AALLINYDPTGPSR2		1192920	349282	580535	91773.9	237900	831752		472925		138373	248400	370498		63832.1	225365	282774		512856		857476	164179	156446	215176	282062	2329130	958466		339143	551807		230594		307292	427093	615274	510183	303840
A0A9D4VL10	A0A9D4VL10	A0A9D4VL10_PEA	KIW84_072178	Vps72/YL1 C-terminal domain-containing protein	1	AALLLLDR	AALLLLDR	2	AALLLLDR2		353887	91933.7	66455.6			308367												32497.9		456029			67552.8	100577	937434	262930			182972		107565		90907.7	152214	286172	82714.9
A0A9D4YKW0	A0A9D4YKW0	A0A9D4YKW0_PEA	KIW84_010790	Inactive receptor kinase	1	AALLNLR	AALLNLR	2	AALLNLR2		623113	203148	429775	47056.4	70474.6	608969		320395	46735.6	103176	57560.1		35786	36040.8	92110.2	78056.8	99906	131268	20073.6	222371		39728	182728	366941	1292600	554514	88309.3	254082	406880	288099	307773	80751.9	221225	191648	411344	106793	191646	292444
A0A9D5AT22	A0A9D5AT22	A0A9D5AT22_PEA	KIW84_046335	Hyaluronan/mRNA-binding protein domain-containing protein	1	AALLPSKPLPPSQAVR	AALLPSKPLPPSQAVR	3	AALLPSKPLPPSQAVR3		615916		591149			541668		167509												561901					934937	667291			130623					303971
A0A9D4Y6E8	A0A9D4Y6E8	A0A9D4Y6E8_PEA	KIW84_035365	Peptidase M48 domain-containing protein	1	AALLVAQDPK	AALLVAQDPK	2	AALLVAQDPK2	1207890		197223			273705		1253000		380706		215683	322840	794204	123341	392476	150083	184920	137794	894833		602471	666944					168568	351789		714194		546162
A0A9D4WD20	A0A9D4WD20	A0A9D4WD20_PEA	KIW84_064908	Protein MICROTUBULE ORGANIZATION 1	1	AALNALATGYK	AALNALATGYK	2	AALNALATGYK2	144104	1219370	638994	710067	102567	477388	808171		345198	221938	197079		355608	178927	192937	426479	469144	354558	355518		862327		210778	290471	244591	1310630	1386470	178458	481530	595465	787830	675454	274368	417532	653528	749228	636588	296793	584110
A0A9D4WAC7	A0A9D4WAC7;A0A9D5AQG5	A0A9D4WAC7_PEA	KIW84_063632	Large ribosomal subunit protein eL14 domain-containing protein (Fragment)	0	AALNDFDR	AALNDFDR	2	AALNDFDR2	2868660	3122930	2935740	1232030	950222	5150570	3145550	4202160	2544710	3295600	2086930	3084770	10551800	3607780	1413180	3348030	3205040	4214070	2967410	7415110	14318900	2507450	3283180	1357470	3592450	10827400	5391300	680572	2504630	3346070	4723930	6299110	3896550	2758440	3621790	5947270	3625950	1836350	6337090
A0A9D4WAC7	A0A9D4WAC7;A0A9D5AQG5	A0A9D4WAC7_PEA	KIW84_063632	Large ribosomal subunit protein eL14 domain-containing protein (Fragment)	0	AALNDFDRFK	AALNDFDRFK	2	AALNDFDRFK2	3292160	3280700	3296530	809338	963004	5487380	2718380	4475620	1801610	2463270	1810770	2495210	7722960	2424340	2440430	4610800	3548650	5200890	5091430	2985140	12823100	1745890	3135490	2115380	4830120	12673500	9197700	2509360	3274330	4178160	8407760	9061690	3867940	2737180	3126670	6618700	4061950	2116530	6972130
A0A9D4WAC7	A0A9D4WAC7;A0A9D5AQG5	A0A9D4WAC7_PEA	KIW84_063632	Large ribosomal subunit protein eL14 domain-containing protein (Fragment)	0	AALNDFDRFK	AALNDFDRFK	3	AALNDFDRFK3	8838230	6796360	7386510	2427320	2615250	10278200	6343260	9542370	5082020	6369880	4144340	5550680	15661600	6224170	3734350	7113900	7197560	8552870	6418200	7335650	23696600	4098690	5928130	2754490	8636160	22146700	12100700	2755800	5180210	7551710	14350300	15824200	8871260	5679500	6909220	12137600	7919720	4120100	12251200
A0A9D5AGZ2	A0A9D5AGZ2	A0A9D5AGZ2_PEA	KIW84_054049	Myb-like domain-containing protein	1	AALNLASYGSSHFFK	AALNLASYGSSHFFK	2	AALNLASYGSSHFFK2	180248	501745	339178	294457	122506	329264	564173	331642	278525	222251	158441	428211	490870	271612		515246	350909	240885	88696.6	318184	763172	240883	412420	124758	351391	1153280	787859			653958	752056	660241	324057	459698	443258	680327	570521		556700
A0A9D5AGZ2	A0A9D5AGZ2	A0A9D5AGZ2_PEA	KIW84_054049	Myb-like domain-containing protein	1	AALNLASYGSSHFFK	AALNLASYGSSHFFK	3	AALNLASYGSSHFFK3	1732240	2117080	1196520	1020370	553213	1474150	2332370	3379120	2098730	1523270	445685	1000400	2023020	1643230	133876	961972	1062890	1290510	311283	1793360	4226530	1035530	1557340	455713	1450490	6595800	2899180	31686.4	614973	2516550	2461450	1263910	1733950	1654250	1192900	2428450	972563	294984	2536350
A0A9D5AIW8	A0A9D5AIW8	A0A9D5AIW8_PEA	KIW84_054755	leucine--tRNA ligase	1	AALNLAYQNHSR	AALNLAYQNHSR	2	AALNLAYQNHSR2	128065	262611	80376.2	268790	121159	88230.9	164625	151230	158533	102798	57531.2	140027	141880	86850.9	36673.8	86828.2	49624.9	74255.6	22973.5	121383	168170	67454.2	135587	32830	63071.3	189481	167555	24388.6	47700.9	148939	163202	234107	205026	108043	86454	80223.5	118993	84271.9	350223
A0A9D5AIW8	A0A9D5AIW8	A0A9D5AIW8_PEA	KIW84_054755	leucine--tRNA ligase	1	AALNLAYQNHSR	AALNLAYQNHSR	3	AALNLAYQNHSR3	1124440	1953160	650361	2131170	943814	731391	1274840	1185580	1319530	785237	378067	851124	1023690	776587	287975	533680	425592	508804	258661	1042000	1151110	543236	782339	233577	311692	1294380	1120750	187567	288402	856746	1117330	1342040	1434760	544016	579710	636371	510332	401226	2314780
A0A9D4W0Q7	A0A9D4W0Q7	A0A9D4W0Q7_PEA	KIW84_060649	Polyadenylate-binding protein-interacting protein 7	1	AALNPNAAEFIPFSLR	AALNPNAAEFIPFSLR	2	AALNPNAAEFIPFSLR2																					97690.8					210255	126697								41447.2	48419.1			133437
A0A9D4WKT0	A0A9D4WKT0	A0A9D4WKT0_PEA	KIW84_050131	SH3 domain-containing protein 2	1	AALNYGR	AALNYGR	2	AALNYGR2			310532							104980	195002	125576	453007		150512	416426	289623	300044	190019			71324			280109			125076	439034		755988				288147	343413	522996	338048	633375
A0A9D4WH29	A0A9D4WH29;A0A9D4WR64	A0A9D4WH29_PEA	KIW84_066301	anthranilate synthase	0	AALPVGTVSGAPK	AALPVGTVSGAPK	2	AALPVGTVSGAPK2	1337360	1415550	1429110	1184990	789734	1425460	1483600	1434220	1696820	819361	604804	1107060	1989670	891415	428010	984620	918919	1087720	539268	1289280	1437500	715798	946145	637805	1218070	2710290	2081590	582409	1006850	2491990	2553640	1853850	1354790	1287290	1069760	1032180	1348080	697007	2508600
A0A9D5BMR7	A0A9D5BMR7	A0A9D5BMR7_PEA	KIW84_014439	protein-serine/threonine phosphatase	1	AALQEAAR	AALQEAAR	2	AALQEAAR2			163912			335810		65048.5				167131	356076		143088	231266	211849	224949	158104									37284.1	137152			338409	29224.5				143410	155778	352723
A0A9D4XE43	A0A9D4XE43	A0A9D4XE43_PEA	KIW84_042964	Serine protease eda2	1	AALQETTQLIETK	AALQETTQLIETK	2	AALQETTQLIETK2				71457.2		87999.5	79734.4				20896.6							48477.6	48838.5											78995.8								26500.5
A0A9D4Y804	A0A9D4Y804	A0A9D4Y804_PEA	KIW84_036111	Carboxypeptidase	1	AALQLFK	AALQLFK	2	AALQLFK2	387729	4811400	954323	980501	335406	961115	1897250	289719	726957	562149	475884	1119780	823400	319425	454283	1043980	1125410	1059510	202193	154513	1149460	883617	234017	456250	675886	4891390	4744620	554750	4004360	1161100	1158740	481505	360074	748940	2335580	4228010	2223820	968322	1544970
A0A9D5H130	A0A9D5H130	A0A9D5H130_PEA	KIW84_015685	Ubiquinol-cytochrome c chaperone domain-containing protein	1	AALQSVQALAR	AALQSVQALAR	2	AALQSVQALAR2	88848.4	275155	136071	328361		225472	304210	84519.1	204477	90626.5	58217.2	76828.1	397942	92715.1		165996	128485	95158.9	42977.6	66131.2	249974	74364.7	58443.2	77211.4	69318.4	454476	233411		145333	228199	280569	110997		81399.2	86283.7	149852	195822	68706	204859
A0A9D4WXC9	A0A9D4WXC9	A0A9D4WXC9_PEA	KIW84_055671	DExH-box ATP-dependent RNA helicase DExH14	1	AALQTVTENFPASR	AALQTVTENFPASR	2	AALQTVTENFPASR2	172422	286834	254820	68453.7	74773.1	459304	247746	300925	138208	185675	142334	149360	501073	218131	137626	364163	283603	272357	194937	310762	439314	164055	205324	112195	343489	1032850	537339	76555.4	185393	260157	639539	762267	252580	202059	242619	447893	272772	110143	405369
A0A9D4YEL6	A0A9D4YEL6	A0A9D4YEL6_PEA	KIW84_024065	26S proteasome non-ATPase regulatory subunit 13 B	1	AALQYLESLR	AALQYLESLR	2	AALQYLESLR2	214850		364386		95638.1	342531		260289			152730	198120	477324	122396	52055.3	300962	277589	277591	84664	182772		120254	201862	102727	56316.6			48612.4	263249		477371	505220	208000			200119	354592	139261	418888
A0A9D4Y5N2	A0A9D4Y5N2	A0A9D4Y5N2_PEA	KIW84_020182	16S rRNA (cytosine(967)-C(5))-methyltransferase	1	AALRPGAGNLVNGILR	AALRPGAGNLVNGILR	3	AALRPGAGNLVNGILR3	62407.8	237571	83977.2	138047			174909	140626	274342	80122				86372.4			54022.3			86394.8	354488		54525.4		159117	420241	329949						73604.6	89568.3	131968	295851
A0A9D4XKH2	A0A9D4XKH2	A0A9D4XKH2_PEA	KIW84_045182	Short-chain dehydrogenase/reductase	1	AALSAYTR	AALSAYTR	2	AALSAYTR2	127736	408068	395227		191265	519589	525211	344501	166215		299311	505933	336125		1022700	736119	409337	555871	672164											1154280	836721	755356	360923				352406	892027	589074
A0A9D4VJ12	A0A9D4VJ12	A0A9D4VJ12_PEA	KIW84_070872	Uncharacterized protein	1	AALSESLR	AALSESLR	2	AALSESLR2	1474600	1549950	1516360	1556060	498764	2303040	1644600	1358610	1697940	1045350		1585410	2622770	1884510	637360	1278060	1784220	1465530		979474			1267130	494444			1937310		1491970		3009770	2272800	1091970		1118500	1034360	2285340	1139530	2738880
A0A9D4Y4G3	A0A9D4Y4G3	A0A9D4Y4G3_PEA	KIW84_020098	Nucleoporin Nup133/Nup155-like N-terminal domain-containing protein	1	AALSGITR	AALSGITR	2	AALSGITR2			507620				802642				403986				335249			293225	446691		1360240				659804	1793080	830012	302277				1145250		412311
A0A9D4W3B1	A0A9D4W3B1	A0A9D4W3B1_PEA	KIW84_061147	NAD kinase 2	1	AALSLHDEELR	AALSLHDEELR	3	AALSLHDEELR3	314432	92198.3	158340	23204.9	115362	207393	56009.9	476948	19768.6	223569	85181.7	200787	366192	281564	116321	62778	173784	99086.9		293182	125528	201005	223794	43312.6	54323.4	118312	172340		46582.6	166077	253484	345020	296790	116707	66343	104175	195149	102369	482364
A0A9D4W3P0	A0A9D4W3P0	A0A9D4W3P0_PEA	KIW84_061248	Ribosomal RNA-processing protein 42	1	AALSNTGIPSVK	AALSNTGIPSVK	2	AALSNTGIPSVK2	397933	1784560	911726	623260	112047	513597	1177000	358767	817616	314258	364920	448319	758527	369401	228306	488172	762143	860122	300757	235757	3338050	367278	251730	514072	866418	6746330	3878820	163623	1078530	1424010	1163210	600271	597979	881614	1923730	1969890	1061790	700471	996355
A0A9D5GZR1	A0A9D5GZR1	A0A9D5GZR1_PEA	KIW84_014684	Endoglucanase	1	AALSRPLDETQQSWLLGPTEQK	AALSRPLDETQQSWLLGPTEQK	3	AALSRPLDETQQSWLLGPTEQK3	287252	467636	591404		77198	940058	318366	291399	272268	320068	369439	485540	1218850	251568	60007.2	1596440	769255	647039	91637.1	389458	284906	281690	362665	147318	80490.8	858199	711058		827218	486717	2057270	1854290	256905	158961	288986	364123	797368	290796	1162600
A0A9D4Y8G6	A0A9D4Y8G6	A0A9D4Y8G6_PEA	KIW84_021458	Pre-mRNA-splicing factor 38	1	AALSVSFGQR	AALSVSFGQR	2	AALSVSFGQR2		631201																			1454440					1286860	738416								386260	770811
A0A9D5BQY6	A0A9D5BQY6	A0A9D5BQY6_PEA	KIW84_015668	Dynamin- protein 3A	1	AALSVSRPK	AALSVSRPK	2	AALSVSRPK2		392433	49500.3	104097		169019	475985	76961.3	64903.3			51557.9	102591	51962.3	68175.2	31077.6	23660.6	58020	94510.2	70176.2	950944		39837.1	70837.2	355662	1167910	615323	74062.7	44390	278585	298393	357388	37617.8	180426	185972	361701		31498.5	126695
A0A9D5BDQ1	A0A9D5BDQ1	A0A9D5BDQ1_PEA	KIW84_010440	RRM domain-containing protein	1	AALTGTQELER	AALTGTQELER	2	AALTGTQELER2		487974	106091	70047.2			419823	55084.3	92178.2								74495.8		41844.4		501139			78499.2	142277	1317570	399752			290512		167703		120404	218670	361601	125613	42022.8	155537
A0A9D4XJA7	A0A9D4XJA7	A0A9D4XJA7_PEA	KIW84_043919	Single-stranded DNA-binding protein WHY1, chloroplastic	1	AALTITPRPPEFMPLDSGAYK	AALTITPRPPEFMPLDSGAYK	3	AALTITPRPPEFMPLDSGAYK3	2387480	223988	175303	343641		179434	153566	3227200	590793	1258940		106142	1435470	702132			124554			1428980	688615	668913	388439			1268370	692427			280154	877076		1713440		224139	340113	521240		2712410
A0A9D4YP60	A0A9D4YP60	A0A9D4YP60_PEA	KIW84_010099	Polyadenylate-binding protein-interacting protein 9	1	AALTLGGTVLGYYPVR	AALTLGGTVLGYYPVR	2	AALTLGGTVLGYYPVR2	186346	344451	177430	290422		387394	305792	408888	294446	302800	37638.4	144014	484336	270451		132788	161572	111037		364471	822418	268667	222101			1131500	855396		106005	333632	489320	333133	241851	91896.8	283146	347552	741890		590221
A0A9D5A7B4	A0A9D5A7B4	A0A9D5A7B4_PEA	KIW84_063839	Vacuolar protein sorting-associated protein 52	1	AALTQLLLYYTR	AALTQLLLYYTR	2	AALTQLLLYYTR2			105690			495024	284056	253086			18215.5	91012.9	516097			104151	129150	95474											37723.2	446937	533660	316136		71731.5	166458	288526			376104
A0A9D4Y2F6	A0A9D4Y2F6	A0A9D4Y2F6_PEA	KIW84_034043	ATP-grasp domain-containing protein	1	AALTSDLR	AALTSDLR	2	AALTSDLR2	974969	758688	1139060		634833	1494770	800911	1416830	397567	594400	1002230	1350520	1687510	798507	736460	1389190	810464	882811	643049	907642		533862	605976	489942			847800	652955	938128	1336240	2171290	3362540	1482140	728821		512955	982976	1136280	2714560
A0A9D4Y2F6	A0A9D4Y2F6	A0A9D4Y2F6_PEA	KIW84_034043	ATP-grasp domain-containing protein	1	AALTSDLRK	AALTSDLRK	2	AALTSDLRK2						229145		165827			247270	161678	235817					48001.6															104391
A0A9D4VNC8	A0A9D4VNC8	A0A9D4VNC8_PEA	KIW84_072548	GTP cyclohydrolase II	1	AALTSGGGDLK	AALTSGGGDLK	2	AALTSGGGDLK2		782407		488894			812491	170548				347771												162521
A0A9D5BCE8	A0A9D5BCE8	A0A9D5BCE8_PEA	EFTS	Elongation factor Ts, mitochondrial	1	AALVDSNWDIDAAQK	AALVDSNWDIDAAQK	2	AALVDSNWDIDAAQK2		397198	420275	592547	16888	161538	316642	150345	426975	170670		202514	175247	104425			151166	162490			440774	155657		150304	49398.5	1354600	682929			759861		344767	180877	231592	243339	199117	411576		575195
A0A9D4XA73	A0A9D4XA73	A0A9D4XA73_PEA	KIW84_041492	C3HC-type domain-containing protein	1	AALVFSLK	AALVFSLK	2	AALVFSLK2		338210	57689.1	221179		76496.7	412650		129478			55077.8					82216	37198.7	26071.2		306293			26633.7		372441	263934		71559.9	204636				87565.7	114732	215472	211485
A0A9D4WH37	A0A9D4WH37	A0A9D4WH37_PEA	KIW84_050309	SSD domain-containing protein	1	AALVPGTSYIAK	AALVPGTSYIAK	2	AALVPGTSYIAK2	49853.2			485990		105589		57855.2					166540			134099			66244.7	114074											169516	250192	53829.6			185220		141490
A0A9D4ZWN5	A0A9D4ZWN5	A0A9D4ZWN5_PEA	KIW84_074296	Coatomer subunit gamma	1	AALVQFHALALLHQIR	AALVQFHALALLHQIR	3	AALVQFHALALLHQIR3								282071					665509							175246	737850		246027			464317					502766	228574	178030						456835
A0A9D4ZWN5	A0A9D4ZWN5	A0A9D4ZWN5_PEA	KIW84_074296	Coatomer subunit gamma	1	AALVQFHALALLHQIR	AALVQFHALALLHQIR	4	AALVQFHALALLHQIR4	124034					264038	55042.7	376048		126190			745921	55114						276319	883704	65480.1	142239			616788	134066				688122	354319	208902			136054	197533		609898
A0A9D4WKY3	A0A9D4WKY3	A0A9D4WKY3_PEA	KIW84_050184	Coatomer subunit gamma	1	AALVQFHALGLLHQIR	AALVQFHALGLLHQIR	3	AALVQFHALGLLHQIR3													152948								264914										237732		49923.4			69321.1
A0A9D4WKY3	A0A9D4WKY3	A0A9D4WKY3_PEA	KIW84_050184	Coatomer subunit gamma	1	AALVQFHALGLLHQIR	AALVQFHALGLLHQIR	4	AALVQFHALGLLHQIR4						139603		89613.7		65015.1			350166							92091.2	462351		55536.3			414761	163451				457576	424446	52435.9		63059.3	121738	142938		255964
A0A9D4XIW7	A0A9D4XIW7	A0A9D4XIW7_PEA	KIW84_044726	Udp-glycosyltransferase	1	AALVSVGIVR	AALVSVGIVR	2	AALVSVGIVR2			59756.2			95351.6	94926.1	79137.3			133738	32786.6		36332.2		140439		64231.8					52804.3		154101	384278		82167.1				315519		90561.1	56256.3	190139		105859
A0A9D4XPV4	A0A9D4XPV4	A0A9D4XPV4_PEA	KIW84_030503	Aminopeptidase P2	1	AALWTDGR	AALWTDGR	2	AALWTDGR2	666744	1937370	487329	2467580		749022	1823230	707354	1678700	362876	238977	571297	760512			354680	584857	702042	101498	512636	1689100	504855	462418	368717	321494		1287760	55103.9	436693	1690120			409605	637558	721553	590530	681878	482339	1177730
A0A9D5B6U9	A0A9D5B6U9	A0A9D5B6U9_PEA	KIW84_020020	Epidermal growth factor receptor substrate 15-like 1	1	AALYGPAASK	AALYGPAASK	2	AALYGPAASK2		346084															254916				288226			93276.8		1315250	613007								304813	513509	337926
A0A9D4WJI0	A0A9D4WJI0	A0A9D4WJI0_PEA	KIW84_050492	Beta-galactosidase	1	AAMEGFTQK	AAMEGFTQK	2	AAMEGFTQK2	103265									58274.9											323096																		95444.4
A0A9D5AEM3	A0A9D5AEM3	A0A9D5AEM3_PEA	KIW84_052216	Band 7 domain-containing protein	1	AAMEMQAEAER	AAMEMQAEAER	2	AAMEMQAEAER2	128325							97132.4					136795							97128.4											77042.6								99334.3
A0A9D5AEM3	A0A9D5AEM3	A0A9D5AEM3_PEA	KIW84_052216	Band 7 domain-containing protein	1	AAMEMQAEAERK	AAMEMQAEAERK	3	AAMEMQAEAERK3	109721
A0A9D5BBP0	A0A9D5BBP0	A0A9D5BBP0_PEA	KIW84_023863	RRM domain-containing protein	1	AAMLAAEELHR	AAMLAAEELHR	3	AAMLAAEELHR3	321189							327947					284105								133705																		314272
A0A9D4WTK3	A0A9D4WTK3	A0A9D4WTK3_PEA	KIW84_054629	THO complex subunit 3	1	AAMNSVEWNPK	AAMNSVEWNPK	2	AAMNSVEWNPK2	43942.8							68608.8					50218.3								162473
A0A9D5A3G5	A0A9D5A3G5	A0A9D5A3G5_PEA	KIW84_060157	Beta-galactosidase	1	AAMQGFTQK	AAMQGFTQK	2	AAMQGFTQK2	515242		265509		70302.2	109720		322160	150810	178989	155475	81524.9	325024	156606		225915	96971.9	162485		269717		131759	100088	61974.2			80134.8	75893.7	277101	177159	959871	182061	245610				433155	416752	823355
A0A9D5A8Z2	A0A9D5A8Z2	A0A9D5A8Z2_PEA	KIW84_064972	Chorismate synthase	1	AAMSLPATK	AAMSLPATK	2	AAMSLPATK2	1558850		271918					1079600		598011			1231210							1277680						1874910							427116						2191060
A0A9D5GX69	A0A9D5GX69	A0A9D5GX69_PEA	KIW84_013051	ABC transporter B member 28	1	AANAHDFIISLPQGYDTLVGER	AANAHDFIISLPQGYDTLVGER	3	AANAHDFIISLPQGYDTLVGER3	133145			230859		127925		548596	182153	167571			389913	132740						415607	268613	119782	136420							164337	400000	246856	401773				240395		485966
A0A9D4VKH5	A0A9D4VKH5	A0A9D4VKH5_PEA	KIW84_072239	HECT-type E3 ubiquitin transferase	1	AANASEQILK	AANASEQILK	2	AANASEQILK2	99346.1					192933				77279				39583.7	44364.1	130465	159774	96584.8		110559		74284	71524.4						56129.9		271789	328382					251997
A0A9D4YG13	A0A9D4YG13	A0A9D4YG13_PEA	KIW84_024587	NmrA-like domain-containing protein	1	AANDPNTLNK	AANDPNTLNK	2	AANDPNTLNK2								596968			586028																	97299.1											517867
A0A9D4WPZ8	A0A9D4WPZ8	A0A9D4WPZ8_PEA	KIW84_053260	Lipoxygenase	1	AANDSQNVLR	AANDSQNVLR	2	AANDSQNVLR2			1196940		19695.1		1575660	168769			596166	1036590	1055380						415810		500742			775956	162284	538769		335602		1515100		86588.6	88812.2	365426				1403640	2614260
A0A9D4YGV3	A0A9D4YGV3	A0A9D4YGV3_PEA	KIW84_024563	FG-GAP repeat-containing protein	1	AANFAGSAK	AANFAGSAK	2	AANFAGSAK2															94262.6	303405	260913								121464	398534		93639.9			248394	625791				323750	301518		317780
A0A9D5BC28	A0A9D5BC28	A0A9D5BC28_PEA	KIW84_023675	Glycine-rich protein	1	AANFQGQGSGDDPSDPEGEFQK	AANFQGQGSGDDPSDPEGEFQK	3	AANFQGQGSGDDPSDPEGEFQK3				65684			43240.9
A0A9D5ATQ3	A0A9D5ATQ3	A0A9D5ATQ3_PEA	KIW84_030290	Cell cycle serine/threonine-protein kinase cdc5/MSD2	1	AANGPAIPVIEDFQEDEIK	AANGPAIPVIEDFQEDEIK	3	AANGPAIPVIEDFQEDEIK3		97601.1																			348425					379789	147957							61352.4		105001
A0A9D4YJD4	A0A9D4YJD4	A0A9D4YJD4_PEA	KIW84_010262	Proteasome subunit alpha type	1	AANGVVIATEK	AANGVVIATEK	2	AANGVVIATEK2	376605	2425540	3170240	3499530	486691	956597	2885330	436704	1752210	677060	905297	2857830	476867	394983	580685	881247	2176170	739567	186970	128575	899812	632004	261991	761384	378625	1345430	1637270	350362	1657620	1961650	2931710	898388	420548	590772	819404	586001	4162380	1440460	2648070
A0A9D4X8F3	A0A9D4X5M3;A0A9D4X5V3;A0A9D4X8F3	A0A9D4X8F3_PEA	KIW84_058258	Transcription factor	0	AANIKPDPDIDVYMK	AANIKPDPDIDVYMK	3	AANIKPDPDIDVYMK3	189825							343131		39321.2			133268							210732											67484.2		130726						163043
A0A9D4X1M8;A0A9D4YH84;A0A9D4YLQ4;A0A9D4ZYA2;A0A9D5BEG0	A0A9D5BEG0;A0A9D4X1M8;A0A9D5BDD5;A0A9D4WP87;A0A9D5A4N7;A0A9D4ZYA2;A0A9D4WI48;A0A9D4XAX6;A0A9D5BE28;A0A9D4YLQ4;A0A9D4YH84	A0A9D4X1M8_PEA;A0A9D4YH84_PEA;A0A9D4YLQ4_PEA;A0A9D4ZYA2_PEA;A0A9D5BEG0_PEA	KIW84_010797;KIW84_011104;KIW84_023360;KIW84_056505;KIW84_075580	non-specific serine/threonine protein kinase	0	AANILLDFK	AANILLDFK	2	AANILLDFK2	432553	213994	356751	240824	53044.7	345026	306591	339783	298564	347476	200645	213537	321273	244669		287690	196080	204788	130838	360247	228958	313852	289266	107154		409971	317400		251142	496830	446704	453767	383146	250160	155279	218726	311653	204799	415091
A0A9D5ALI1	A0A9D5ALI1	A0A9D5ALI1_PEA	KIW84_041581	Flavonoid 3'-monooxygenase	1	AANLGQLLNVCTTNALAR	AANLGQLLNVC(UniMod:4)TTNALAR	2	AANLGQLLNVC(UniMod:4)TTNALAR2	31401.2					96172.4				8957.52			150323	14728		10760.9	29103.3				118249		34039.9			159935	74314.2				101247				44963.9	28611.6	91935.5
A0A9D5ALI1	A0A9D5ALI1	A0A9D5ALI1_PEA	KIW84_041581	Flavonoid 3'-monooxygenase	1	AANLGQLLNVCTTNALAR	AANLGQLLNVC(UniMod:4)TTNALAR	3	AANLGQLLNVC(UniMod:4)TTNALAR3						96075.6							261318							184394						157984	115539										168118
A0A9D5AZY1	A0A9D5AZY1	A0A9D5AZY1_PEA	KIW84_030767	Pectin acetylesterase	1	AANLQFR	AANLQFR	2	AANLQFR2		212280	209976	306305		308629			159278		209576		265486		70334.8	144198	172627	218593				27909.6						74903.4	170254		310184						208273	311901	203031
A0A9D4ZTP4	A0A9D4ZTP4	A0A9D4ZTP4_PEA	KIW84_071896	Methyltransferase type 11 domain-containing protein	1	AANLVQSEALLIDEHSTK	AANLVQSEALLIDEHSTK	2	AANLVQSEALLIDEHSTK2		20766.8					6553.28														40357.4					137218	47030.1				21885					15471.9
A0A9D4ZTP4	A0A9D4ZTP4	A0A9D4ZTP4_PEA	KIW84_071896	Methyltransferase type 11 domain-containing protein	1	AANLVQSEALLIDEHSTK	AANLVQSEALLIDEHSTK	3	AANLVQSEALLIDEHSTK3	161153	791401	247542	288873	51132.9	353251	465317	250711	306763	164600		117884	444029	122115	41013.6	287179	179211	184331	134908	219485	1330520	70601	143979	146892	418587	2237910	1414810	21321.3	214375	522818	627492	649020	140983	294791	515718	640518	249871	119914	472246
A0A9D5B8R9	A0A9D5B8R9	A0A9D5B8R9_PEA	KIW84_020563	Uncharacterized protein	1	AANMQGNTFR	AANMQGNTFR	2	AANMQGNTFR2	156001					97352.3		175158		52588.9			271260					68064.1		124378						84956.2					154613								261504
A0A9D4XIV5	A0A9D4XIV5	A0A9D4XIV5_PEA	KIW84_044875	Uridine 5'-monophosphate synthase	1	AANPAAAAR	AANPAAAAR	2	AANPAAAAR2																									209039													687332
A0A9D4WYE7	A0A9D4WYE7	A0A9D4WYE7_PEA	KIW84_056101	Uridine 5'-monophosphate synthase	1	AANPAEAAHEYR	AANPAEAAHEYR	2	AANPAEAAHEYR2		455528	38223.1	484423		66689.5	365872		220849			50587.8	50834.4			38451.5	41860.1	22487.8			160802					136255	143064			93182.4	123499		36547.3		87158.3	33704.6	86471.3	46306.9	95565.8
A0A9D4WYE7	A0A9D4WYE7	A0A9D4WYE7_PEA	KIW84_056101	Uridine 5'-monophosphate synthase	1	AANPAEAAHEYR	AANPAEAAHEYR	3	AANPAEAAHEYR3	314007	2589310	442778	3168260	284170	677741	2459380	385767	1616280	227431	195585	429060	542539	294437	220075	315563	254357	538650	218651	209606	1201750	187143	254297	221491	361246	1135860	1133930	170435	254855	951295	757276	564652	386947	364827	691661	523148	547567	278849	868497
A0A9D4WXS5	A0A9D4WXS5	A0A9D4WXS5_PEA	KIW84_054405	Rab3 GTPase-activating protein catalytic subunit	1	AANPDAIFEDFIR	AANPDAIFEDFIR	2	AANPDAIFEDFIR2						27692	14152.8			21624.5			123361				20616.8				105954								22433.2							22401.3
A0A9D4Y0Q1	A0A9D4Y0Q1	A0A9D4Y0Q1_PEA	KIW84_034583	DEAD-box ATP-dependent RNA helicase 13	1	AANVVGEKGEEVEK	AANVVGEKGEEVEK	2	AANVVGEKGEEVEK2		11903																			31368.6				22396.1	49310.4										28303.4
A0A9D4Y0Q1	A0A9D4Y0Q1	A0A9D4Y0Q1_PEA	KIW84_034583	DEAD-box ATP-dependent RNA helicase 13	1	AANVVGEKGEEVEK	AANVVGEKGEEVEK	3	AANVVGEKGEEVEK3		266406					219689														297690				87927.9	324927	152543			88811.6				139038	94640.2	171198	53825.9
A0A9D4WXY3	A0A9D4WXY3	A0A9D4WXY3_PEA	KIW84_056329	histone acetyltransferase	1	AAPADSVPEFEPSK	AAPADSVPEFEPSK	2	AAPADSVPEFEPSK2		410014	148959	69260.7			320676										180353				394604			125546		1287540	460254			442720					205007	385252	282098	121353	215099
A0A9D4WXY3	A0A9D4WXY3	A0A9D4WXY3_PEA	KIW84_056329	histone acetyltransferase	1	AAPADSVPEFEPSKR	AAPADSVPEFEPSKR	3	AAPADSVPEFEPSKR3		1015960	285801		19062.4		735030		144325		82902.6	172424			30875.6	85025.8	244444				706268			260227	163057	2344300	719818		208674	685298			36216.7	215388	448469	717781	444058	255051
A0A9D5B9I1	A0A9D5B9I1	A0A9D5B9I1_PEA	KIW84_022093	Pesticidal crystal cry8Ba protein	1	AAPALEPAVK	AAPALEPAVK	2	AAPALEPAVK2			103833				215428												33019.1		175258				123695											107011
A0A9D4WGW0	A0A9D4WGW0	A0A9D4WGW0_PEA	KIW84_066412	Protein rdm16	1	AAPDINPNLIEITER	AAPDINPNLIEITER	2	AAPDINPNLIEITER2		2052960	398587	585070	27710.3		828919		758490		124559	169317			203613	179212		351249	155886		5991980			387073	1251130	5105090	2598480	75984.1	491819	1097800	820302	468192		998509	1511920	2812350	456663	230272
A0A9D5B429	A0A9D5B429	A0A9D5B429_PEA	KIW84_034175	Protein STABILIZED1	1	AAPDLPDR	AAPDLPDR	2	AAPDLPDR2		4270820	957912	1017330		600910	2201150		1210220	235617	649877	686954		222433	655811	717595	929286	669641	570787		6239700			883239	941430	8063850	3644170	421678	1240300	1151830			303391	951367	2161860	3569120	1245950	1207870
A0A9D5BLI1	A0A9D5BLI1	A0A9D5BLI1_PEA	KIW84_013819	DNA replication complex GINS protein SLD5	1	AAPEILPFQSDLIAR	AAPEILPFQSDLIAR	2	AAPEILPFQSDLIAR2	83228.4	753502	232499	844821	63079.7	219088	669179		471844	100070	80789.4	182768	251159		34497.7	209532	165633	184607	35558.6		545204			119081	171161	809153	791514		284998	397785	378213	254000	107990	154565	330258	323634	283924	74962.8	261165
A0A9D5BDA9	A0A9D5BDA9	A0A9D5BDA9_PEA	KIW84_025577	Serine/threonine-protein kinase stn8	1	AAPETCAEFLGSFVADK	AAPETC(UniMod:4)AEFLGSFVADK	2	AAPETC(UniMod:4)AEFLGSFVADK2								160322		99329.2			171851	47124.4						210065			51676.4										88475.3						228254
A0A9D4WM19	A0A9D5AE82;A0A9D4WM19;A0A9D5AGI9	A0A9D4WM19_PEA	KIW84_051821	Ribonuclease	0	AAPETVVEPEVTVDSTNGDVPAEPR	AAPETVVEPEVTVDSTNGDVPAEPR	3	AAPETVVEPEVTVDSTNGDVPAEPR3																					158048
A0A9D4WVK8	A0A9D4WVK8	A0A9D4WVK8_PEA	KIW84_054933	Bromo domain-containing protein	1	AAPFLFR	AAPFLFR	2	AAPFLFR2		107367					26847.1														81173.1					528466	131750								68584.7	135572
A0A9D5BQP8	A0A9D5BQP8	A0A9D5BQP8_PEA	KIW84_015402	Alpha-1,4 glucan phosphorylase	1	AAPGYEIAK	AAPGYEIAK	2	AAPGYEIAK2	373131	857408	432957	281164	165397	568996	942579	593308	392667	332442	218269	343840	741068	344828	199376	421988	448872	385781	281089	461986	1236640	245259	331971	189841	479348	1729090	1129450	164917	291365	790297	698848	910953	487863	467882	494772	769328	545183		869995
A0A9D5BQP8	A0A9D5BQP8	A0A9D5BQP8_PEA	KIW84_015402	Alpha-1,4 glucan phosphorylase	1	AAPGYEIAKK	AAPGYEIAKK	2	AAPGYEIAKK2	86881.5	149342	86712.1			120424	194038	166677	61461.2			54721.1	155650	70825							199647				78914.1	300062	199446			166327	156394	218086		107232		117865	101156		224767
A0A9D4W5D8	A0A9D4W5D8	A0A9D4W5D8_PEA	KIW84_061868	phosphatidate phosphatase	1	AAPLVLGTAVFGSNLPVEQK	AAPLVLGTAVFGSNLPVEQK	3	AAPLVLGTAVFGSNLPVEQK3	94624.5	185892	138372		17837	126933	238667				54291.4	73043.1	313197	116094		161304	86317.3	127603			224180				46913.8	279954	236493		98779.8	293015	155130	234627	227693	75787.4	75937.7	99752.4	323934	30789	429780
A0A9D4Y4M7	A0A9D4Y4M7	A0A9D4Y4M7_PEA	KIW84_035800	Nuclear matrix constituent protein 1-like protein	1	AAPPPVQTAGETR	AAPPPVQTAGETR	2	AAPPPVQTAGETR2	840567	52823500	5988050	7050840	1357930	1152900	13810200	2509370	3492760	2160920	211174	5783390	662679	832535	3643990		6980210	1759990	768886	196907	18922100	692709	511596	11334600	4390870	80007600	41783500	1814050	188385	8574630	3347030	1056580	2927940	7613900	26347400	39184900	13283300	996458	8629350
A0A9D5BBF5	A0A9D5BBF5	A0A9D5BBF5_PEA	KIW84_010437	187-kDa microtubule-associated protein air9	1	AAPPSVSNVR	AAPPSVSNVR	2	AAPPSVSNVR2	252713	1261100	2130640	458681	280714	1455390	2224830	640773	639349	434774	1231620	1121800	2978140	296456	424002	961718	856459	793270	1770720		5646750	368112		972129	2802410	7681340	2005680	866597	1260300	2169780	1959220	1537720	692005	1612620	919979	1826820	1121320	1880140	2538850
A0A9D5BCF5	A0A9D5BCF5	A0A9D5BCF5_PEA	KIW84_024004	HSF-type DNA-binding domain-containing protein	1	AAPSDGQIIK	AAPSDGQIIK	2	AAPSDGQIIK2		415188	125464	247207			239720		188528				160760								480217				197651	957377	562171								195550	232462	110227		181421
A0A9D4WA20	A0A9D4WA20	A0A9D4WA20_PEA	KIW84_063865	EF-hand domain-containing protein	1	AAPSNLGSPLK	AAPSNLGSPLK	2	AAPSNLGSPLK2	69504.9	721833	185433	931457	153326	151347	910458	159527	332526	76241.2		263026	87367.8				248524				284555			52471.3						372626			157780	116565	144214		358495		504646
A0A9D4XDG1	A0A9D4XDG1;A0A9D4VHM8	A0A9D4XDG1_PEA	KIW84_043364	Mandelate racemase/muconate lactonizing enzyme C-terminal domain-containing protein	0	AAPSVAHGLGTYR	AAPSVAHGLGTYR	3	AAPSVAHGLGTYR3		629252			68316.9	230145		156810		106846			249068							111587	495576				121702	715504	516935			336832				161012		270838
A0A9D5BHJ2	A0A9D5BHJ2	A0A9D5BHJ2_PEA	KIW84_012454	Uncharacterized protein	1	AAPTEEDKISIGPASGR	AAPTEEDKISIGPASGR	3	AAPTEEDKISIGPASGR3	1929900	282525	358300	369285		643414	283638		365547		268075	443401			148113	474393	302634	285421	118169		435684	725287		179551		468348	385658	86749.3	336509	575775	1096000	670349		294694	181956	292263	842564	373800
A0A9D5A246	A0A9D5A246	A0A9D5A246_PEA	KIW84_075579	Long-chain-fatty-acid--CoA ligase	1	AAPWFDR	AAPWFDR	2	AAPWFDR2	193468	311006	238610	554714	57735.3	423987	333213	171958	322059	130929	68007.5	69840.6	499947		61782.1	175717	283308	268155	125523	181890	382403	75391.9	156685	100164	274042	527764	463178		53028	242051	513365	400925	208172	152149	199755	205528	282908		357460
A0A9D4X6S1	A0A9D4X6S1	A0A9D4X6S1_PEA	KIW84_040147	Protein osca1	1	AAPWLKPLVSVPFIK	AAPWLKPLVSVPFIK	3	AAPWLKPLVSVPFIK3	56219.3					114670		22190.3		37602.8			105048			91942.1		24148.1		85654.9		20697.9	45232.5				54050.9		19280		151599	242848							65927.4
A0A9D5GWG2	A0A9D5GWG2	A0A9D5GWG2_PEA	KIW84_012333	5-methyltetrahydropteroyltriglutamate--homocysteine S-methyltransferase	1	AAQAQYLDWAVHSFR	AAQAQYLDWAVHSFR	2	AAQAQYLDWAVHSFR2	84789.6		314688			215061					85445	344078	327578	68623.2		419581		74263.8						51110					177807		643047	593117					480790	100642	791397
A0A9D5GWG2	A0A9D5GWG2	A0A9D5GWG2_PEA	KIW84_012333	5-methyltetrahydropteroyltriglutamate--homocysteine S-methyltransferase	1	AAQAQYLDWAVHSFR	AAQAQYLDWAVHSFR	3	AAQAQYLDWAVHSFR3	289584	233921	928316	152149	96466.1	1285790		463850	142779	221113	849824	1853050	1516950	261457		1907570	652707	1035200	153577	271456	198321	269612	171877	432167		358031	350299		660708		3625140	3866880	279723	233653	253732	201112	1017450	533925	3963070
A0A9D4XJB9	A0A9D4XJB9	A0A9D4XJB9_PEA	KIW84_045750	Uncharacterized protein	1	AAQAVSVER	AAQAVSVER	2	AAQAVSVER2																372596					612898				159855	980192	623256		368463		351857	137924			175700	259019	379326	358329
A0A9D5BA42	A0A9D5BA42	A0A9D5BA42_PEA	KIW84_021950	Fructose-bisphosphate aldolase	1	AAQDALLTR	AAQDALLTR	2	AAQDALLTR2	1269660	73933800	7995540	147222000	10562900	11524200	79132400	4083580	70789500	1821580	1773360	2035890	6237550	1841210	2521830	1624480	2738250	19484800	7814270	1389150	37651200	1241570	1695120	3698150	6149140	27901900	39889400	1452140	3408490	21492000	4911750	3254720	1537300	10835500	23215200	11560100	5308780	3753450	4235420
A0A9D4WCN6	A0A9D4WCN6	A0A9D4WCN6_PEA	KIW84_064812	XS domain-containing protein	1	AAQDDYLYQSDDIPR	AAQDDYLYQSDDIPR	2	AAQDDYLYQSDDIPR2	13708.9	281182		56844.2			174089	27903	70344.8	17224.3											320435			100308	92881.6	621542	289076	38224.3		154386			22757.8	132400	122893	251988		192251
A0A9D5AG37	A0A9D5AG37	A0A9D5AG37_PEA	KIW84_051569	14-3-3-like protein B	1	AAQDIAAADLPSTHPIR	AAQDIAAADLPSTHPIR	2	AAQDIAAADLPSTHPIR2	542032	145075	417151	126031	193961	357253	118207	792302	96992.7	493629	229222	746203	649622	562551	117757	764350	523725	297903	159950	978104	135378	913349	832376	290106	58538	432511	321246	68643.9	354579	592419	899128	516263	600931	205124	87838.8	79885.4	606942	381765	1422090
A0A9D5AG37	A0A9D5AG37	A0A9D5AG37_PEA	KIW84_051569	14-3-3-like protein B	1	AAQDIAAADLPSTHPIR	AAQDIAAADLPSTHPIR	3	AAQDIAAADLPSTHPIR3	8123500	4061920	7398590	3639100	5953350	6300600	3420410	10447500	2679500	6409500	4518280	12989500	8155930	7462700	3052140	8305140	7000880	5160620	2791740	8129780	3701970	10310200	7724900	3791540	2279890	6432760	5425110	1544760	5829360	10215500	10099200	9775210	9608110	4871900	2815660	2812460	8405970	5913730	15316000
A0A9D4VQU0	A0A9D4VQU0;A0A9D4VQN1	A0A9D4VQU0_PEA	KIW84_074188	Fructose-bisphosphate aldolase	0	AAQEALLFR	AAQEALLFR	2	AAQEALLFR2	14807900	115854000	18702000	285368000	23235100	30529900	112139000	35058300	303133000	10442100	14427500	9230630	13222400	16481800	10697900	7535750	6855380	100177000	6566130	24234600	51806500	5567590	26746200	13562500	11130900	34634700	91388900	7023380	20449800	216720000	19289200	11621900	13549700	69789600	48366600	21220700	9273080	32210300	21438200
A0A9D5B5R8	A0A9D5B5R8	A0A9D5B5R8_PEA	KIW84_022871	Methionine aminopeptidase	1	AAQFEHTILITK	AAQFEHTILITK	2	AAQFEHTILITK2	128855	246437	168813	64501.1		131557	234778	129498	161353	152207	44960.9	78474	238373	146723	33420.1		125515	112057		103821	359584	96861.8	146579	134673	126064	466980	435457		175166	294748	306977	155379	147572	113696	136314	221200	180646	105740	183604
A0A9D5B5R8	A0A9D5B5R8	A0A9D5B5R8_PEA	KIW84_022871	Methionine aminopeptidase	1	AAQFEHTILITK	AAQFEHTILITK	3	AAQFEHTILITK3	475522	701645	444814	362297	186238	454230	872715	478181	720233	520708	210170	264748	427762	447399	183389	329281	595292	313119	188572	368608	985756	413596	438368	420665	584057	1403650	1114160	128381	588778	907296	812268	336081	585911	564698	511053	965048	747142	454069	492113
A0A9D4VIY4	A0A9D4YDP4;A0A9D4VIY4	A0A9D4VIY4_PEA	KIW84_071694	T-complex protein 1 subunit alpha	0	AAQGMPLK	AAQGMPLK	2	AAQGMPLK2				211377						329636			929453								1417560					1734910	520255									393163			935217
A0A9D5APA3	A0A9D5APA3	A0A9D5APA3_PEA	KIW84_041460	DnaJ sub C grv2	1	AAQGPDGSYDIK	AAQGPDGSYDIK	2	AAQGPDGSYDIK2	120911	138654	199364		52060	360181	137059	193549	83047.4	111091	215791	133810	374825	119885	144083	392329	248998	229527	138465	178378	248584	94502.2	126002	72525.4	114656	304742	278623	86270.4	234714	167336	531614	914088	151770	138310	147119	231097	314564	224996	432734
A0A9D5B9C1	A0A9D5B9C1	A0A9D5B9C1_PEA	KIW84_010118	(S)-2-hydroxy-acid oxidase	1	AAQGRVPVFLDGGVR	AAQGRVPVFLDGGVR	3	AAQGRVPVFLDGGVR3													321526		198350							76849						734440
A0A9D4XZ51	A0A9D4XZ51	A0A9D4XZ51_PEA	KIW84_034707	60S ribosomal protein L32-1	1	AAQLDIVVTNK	AAQLDIVVTNK	2	AAQLDIVVTNK2	4709770	3750800	3802320	1286800	1154650	7676140	2820700	4193960	2816170	5008460	1657570	4755800	13103900	4498780	1908350	3395740	3750360	4557220	3116650	6375540	16562900	3403450	4604310	1960070	4623420	14606100	8380170	894025	2638230	4401580	8717830	10554100	4101750	3596010	5400100	7936180	7388710	1475980	6877340
A0A9D4XT40	A0A9D4XT40	A0A9D4XT40_PEA	KIW84_031713	60S ribosomal protein L32-1	1	AAQLDVVVTNK	AAQLDVVVTNK	2	AAQLDVVVTNK2	2902330	3130430	2595020	931415	974706	5705940	2661360	2777470	1907110	3102380	1152240	3949270	9580980	2601650	1749650	2835270	3301130	4348700	2570090	4702650	14084500	1869030	2939220	1609340	4172970	10762400	6526350	717527	2367950	2998660	7194300	7949940	2456700	3011700	4635630	6543550	4497760	1085580	5214600
A0A9D4VSP7	A0A9D4VSP7	A0A9D4VSP7_PEA	KIW84_074048	Protein ELC-like	1	AAQLQAQVANIAAR	AAQLQAQVANIAAR	2	AAQLQAQVANIAAR2		207745	82085.8			111635	295178	77871.9	142229		67864.5	69999.7	134046		70855.4	63858.6	77798.2	68666.8	65195.7		574641			89556	141214	1188520	839277	61463.9	87000.1	278389	133907	245272		142956	386765	322267	108876
A0A9D4WLF4	A0A9D4WLF4	A0A9D4WLF4_PEA	KIW84_051035	RNA-dependent RNA polymerase	1	AAQLWGLR	AAQLWGLR	2	AAQLWGLR2		150130		30025.2		106321	78204.6											101655	48271	71617	246514					226266	125409				226098	354575				121278
A0A9D5AYP6	A0A9D5AYP6	A0A9D5AYP6_PEA	PURA	Adenylosuccinate synthetase, chloroplastic	1	AAQLYVER	AAQLYVER	2	AAQLYVER2	3747020	5926700	2246690	11802900	2756020	2584770	2781850	4593640	7521110	1736510	1188880	2460010	2814380	3247010	777144	2696270	1349370	2059450	763987	3568540	4401860	2115110	2979960	847551	724667	3841820	5830710	437320	2308440	3937080	3918960	5151970	5658080	1920390	3242970	1895630	1586240	1336840	5710030
A0A9D4VTR6	A0A9D4VTR6	A0A9D4VTR6_PEA	KIW84_074812	COP9 signalosome complex subunit 4	1	AAQMLSGIDLDSGMR	AAQMLSGIDLDSGMR	2	AAQMLSGIDLDSGMR2	147831							215937		149641			97509.3							217946													105924						247442
A0A9D5BP56	A0A9D5BP56	A0A9D5BP56_PEA	KIW84_014854	Chaperonin-like RBCX protein 1	1	AAQNLHNFFTFVAVK	AAQNLHNFFTFVAVK	3	AAQNLHNFFTFVAVK3	139082							234008		150176		131668	305253	181416			74223.8			211083		238315	75655							130310			139635				161931		286004
A0A9D4XKW7	A0A9D4XKW7	A0A9D4XKW7_PEA	KIW84_046292	RRM domain-containing protein	1	AAQNQPEAVEEK	AAQNQPEAVEEK	2	AAQNQPEAVEEK2	290472	10758700	3629230	2632940	700059	1163780	7092860	1210870	1886270	1418510	810459	2823420	605280	459766	810252	740729	3543110	1159950	314627	107372	9720780	737903	166457	2143710	911699	34452300	13025400	523919	1652630	3912670	3335310	573235	722066	2422680	4818260	8027990	4159630	1674510	4134320
A0A9D4VX96	A0A9D4VX96	A0A9D4VX96_PEA	KIW84_075612	Membrane-associated 30 kDa protein	1	AAQQASEEWYR	AAQQASEEWYR	2	AAQQASEEWYR2	836193	2094300	603090	1196570	179653	1262190	1921280	1118550	2572310	1255890	381241	404518	1633760	1716470	220983	517995	496557	754271	315805	1539930	2500400	1032930	1035560	318750	1360470	4142770	1720350	206453	502374	1622370	1814750	2470050	1155020	786167	962418	1326230	803168	329257	1047660
A0A9D4Y8Q1	A0A9D4Y8Q1	A0A9D4Y8Q1_PEA	KIW84_021309	Ribulose bisphosphate carboxylase/oxygenase activase, chloroplastic	1	AAQQVNIPVPEGCTDPNAK	AAQQVNIPVPEGC(UniMod:4)TDPNAK	3	AAQQVNIPVPEGC(UniMod:4)TDPNAK3		258033	94229.7	175709	41894.7	207986	207915	86413.5	119449	114541			148429				192461				185618			54956.3			100058			199695					114140	48198.9	325331		157632
A0A9D5AEF3	A0A9D4ZVR0;A0A9D5AEF3;A0A9D5AA17	A0A9D5AEF3_PEA	KIW84_052057	RRM domain-containing protein	0	AAQSLNGKLEIAGR	AAQSLNGKLEIAGR	3	AAQSLNGKLEIAGR3		283592	197529	124538					104521		75953.8						168636				349966			51486.1	151284	876725	289208		202745	575922						240763	177975
A0A9D4W5K9	A0A9D4W5K9	A0A9D4W5K9_PEA	KIW84_062646	Carbon catabolite repressor protein 4 2	1	AAQSLTEAVIPTTQK	AAQSLTEAVIPTTQK	2	AAQSLTEAVIPTTQK2																					72068.7					154929										32098.7
A0A9D5AGF0	A0A9D5AGF0	A0A9D5AGF0_PEA	KIW84_051742	DEK-C domain-containing protein	1	AAQSSEESPDKLIPK	AAQSSEESPDKLIPK	2	AAQSSEESPDKLIPK2	41272.8	1317920	98187.4	261006			221871		163540								69650.9	41754.9			437701			60394.8		1911090	837039			123788	159316			50582.1	375942	847674	176860		114138
A0A9D5AGF0	A0A9D5AGF0	A0A9D5AGF0_PEA	KIW84_051742	DEK-C domain-containing protein	1	AAQSSEESPDKLIPK	AAQSSEESPDKLIPK	3	AAQSSEESPDKLIPK3		5331870	507459	1447890			1270130		856924			132482			118048		534476	289156			1837880			332147	246029	7696580	3837580	60715.7		550856	506544			312457	2057090	4244480	875531	272123
A0A9D5A4S4	A0A9D5A4S4	A0A9D5A4S4_PEA	KIW84_061143	NADH dehydrogenase [ubiquinone] flavoprotein 1, mitochondrial	1	AAQTGLGTAAVIVMDK	AAQTGLGTAAVIVMDK	2	AAQTGLGTAAVIVMDK2	645337	71092	164021	295246		148811	96920.9	665531	256277	258784		48495.6	1734930	136777				79919.1		549164	189330	123792	91715.2							81433.3	431106		315505				142221		977148
A0A9D5A4S4	A0A9D5A4S4	A0A9D5A4S4_PEA	KIW84_061143	NADH dehydrogenase [ubiquinone] flavoprotein 1, mitochondrial	1	AAQTGLGTAAVIVMDK	AAQTGLGTAAVIVMDK	3	AAQTGLGTAAVIVMDK3	151985				57073.8			204481	96533.4	53326.7			313429							141786													115757						325217
A0A9D5AA87	A0A9D4WLJ7;A0A9D5AA87;A0A9D5AFI0	A0A9D5AA87_PEA	KIW84_051085	Flotillin-like	0	AAQVAEVEAAK	AAQVAEVEAAK	2	AAQVAEVEAAK2											86833.8								19005.6
A0A9D5A9X8	A0A9D5A9X8	A0A9D5A9X8_PEA	KIW84_063666	DNA repair protein xrcc4	1	AAQWDQPVSEYVK	AAQWDQPVSEYVK	2	AAQWDQPVSEYVK2		254042	176915	137551		90920.7	356063	78390.6	95757.3	155134	36523.9	164565	94400.3		8726.99	122662	163511	69526.9			328868			101383	59350	704665	328074	14946.4	110340	331765	171631		64048.2	111737	139308	110554	226223	169211	215178
A0A9D5B6B3	A0A9D5B6B3	A0A9D5B6B3_PEA	KIW84_035672	sphinganine-1-phosphate aldolase	1	AAQYFNIK	AAQYFNIK	2	AAQYFNIK2											111580					164630																233484
A0A9D4XQG3	A0A9D4XQG3	A0A9D4XQG3_PEA	KIW84_046240	Dynamin- protein 1E	1	AARDEIDSVSWIR	AARDEIDSVSWIR	3	AARDEIDSVSWIR3						252929	87079.4	318198			133953							152034			85025.1					107981					283788	296245	155860						254531
A0A9D4Y250	A0A9D4Y250	A0A9D4Y250_PEA	KIW84_034854	Dynamin- protein 1E	1	AARDEIDSVSWVR	AARDEIDSVSWVR	3	AARDEIDSVSWVR3	240409		191798				329688	202069	250045	164752			183049	104935		128351				133573		61253.1	120876		216240	657019				232218	276712	372449	187401	189517	301165	304116	59349.9		157976
A0A9D5A592	A0A9D5A592	A0A9D5A592_PEA	KIW84_061480	Dolichyl-diphosphooligosaccharide--protein glycosyltransferase subunit 2	1	AARPPPPPVDPYSR	AARPPPPPVDPYSR	2	AARPPPPPVDPYSR2	32859		134949	81817.8		143587	63394.8	47662.4	22976.1		110471		216937		26016.8	157293	43998.3	57388.9	125884	19777.1	65874.9			20583.5	99700.6	164701	120574	96367.9	143504	94017.4	255812	402895	55327	25367.5	40931.8	73446.2	83339.3	136354	204515
A0A9D5A592	A0A9D5A592	A0A9D5A592_PEA	KIW84_061480	Dolichyl-diphosphooligosaccharide--protein glycosyltransferase subunit 2	1	AARPPPPPVDPYSR	AARPPPPPVDPYSR	3	AARPPPPPVDPYSR3	1414170	3278960	4215680	3741250	960443	5406880	2662510	2510130	1596900	1038690	4042110	2205720	7065730	1274650	1462780	5689730	2562520	2795470	3695290	1829170	3624340	924939	1121800	1585250	2515960	5741590	4441150	2794100	4819930	2916960	7679120	10547300	2444500	2050310	2026130	3791130	3491830	3945990	5876200
A0A9D5B9C1	A0A9D4VL56;A0A9D5B9C1	A0A9D5B9C1_PEA	KIW84_010118	(S)-2-hydroxy-acid oxidase	0	AASAAGTIMTLSSWATSSVEEVASTGPGIR	AASAAGTIMTLSSWATSSVEEVASTGPGIR	3	AASAAGTIMTLSSWATSSVEEVASTGPGIR3	192008	48290.2		159805		288347		453004	8217.7	76663.8			29154.7							146656	174979	50438.8	19336.8				129150				424129						244617		430603
A0A9D5B9C1	A0A9D4VL56;A0A9D5B9C1	A0A9D5B9C1_PEA	KIW84_010118	(S)-2-hydroxy-acid oxidase	0	AASAAGTIMTLSSWATSSVEEVASTGPGIR	AASAAGTIMTLSSWATSSVEEVASTGPGIR	4	AASAAGTIMTLSSWATSSVEEVASTGPGIR4										33449.4										189677
A0A9D4YQ77	A0A9D4XUT7;A0A9D4YQ77	A0A9D4YQ77_PEA	KIW84_011139	Deoxyhypusine hydroxylase	0	AASAALSNILR	AASAALSNILR	2	AASAALSNILR2	145092	216570		286178	58828.7	272177	195453	157789	131423	117752	36305.9	144152		100246		159645	158944	123007		106404	129807	84540.3	76989.2		70647.7	207740	221174		113525	167866	111155	279106	81601.8	54273.3	61849.3	51701.6	262674	64519	238178
A0A9D5AC81	A0A9D5AC81	A0A9D5AC81_PEA	KIW84_065264	Pyruvate kinase (Fragment)	1	AASAEVVPVSPDDDLKIEEELQK	AASAEVVPVSPDDDLKIEEELQK	3	AASAEVVPVSPDDDLKIEEELQK3		332059		588202		183702	242864		474932	89449.5											504399					664726	733434		82092.7	371142	266779			135485	281369	251853
A0A9D5B429	A0A9D5B429	A0A9D5B429_PEA	KIW84_034175	Protein STABILIZED1	1	AASANGTETPWSQTPVTDLTAVGEGR	AASANGTETPWSQTPVTDLTAVGEGR	3	AASANGTETPWSQTPVTDLTAVGEGR3		255174		32670.4		30966.8	122089					27657.2									414812				39024.9	770206	235490			108876				67708.6	97366.5	227859	47107.7
A0A9D4WK42	A0A9D4WK42	A0A9D4WK42_PEA	KIW84_051469	Protein DCL, chloroplastic	1	AASASSSSDSAADNLLQKPVLSQGR	AASASSSSDSAADNLLQKPVLSQGR	3	AASASSSSDSAADNLLQKPVLSQGR3	165689	191566	98944.1	90619.1	41226.8	134233	153621	168488	182500	161366		64415.7	177650	126576			134966	69503.4	45814.7	180500	285385	126109	160172	69352.6	174679	606135	445527			210260	189714	135448	158619	137165	213367	249531	140659		134233
A0A9D4X7X2	A0A9D4X7X2	A0A9D4X7X2_PEA	KIW84_041313	MBD domain-containing protein	1	AASAVEEPVSLELPAPSGWTK	AASAVEEPVSLELPAPSGWTK	3	AASAVEEPVSLELPAPSGWTK3		1649110		2817670	103704		2323260		1045650												764554						1615950					479791			626556
A0A9D4XUV8	A0A9D4XUV8	A0A9D4XUV8_PEA	KIW84_031085	poly(A)-specific ribonuclease	1	AASAVNENGNEEEEVFGR	AASAVNENGNEEEEVFGR	2	AASAVNENGNEEEEVFGR2	26679.7	90285.9	25652.4	37993.8		67173.9	44391.6	47005.3	47846	50882.1	13826.8	23945.7	94580.8	37071.6	18909.3	29284	76528.5	57847	19490.1	49027.8	188474	26245.8	37594.6	43939.3	52012.2	336160	236046	12571	30722.5	81447.3	99571.1	93065.4	38954.4	59086.9	93530.9	114228	92880.9	37621.2	82489.1
A0A9D4WER2	A0A9D4WER2	A0A9D4WER2_PEA	KIW84_066104	60S ribosomal protein L15	1	AASAYNVK	AASAYNVK	2	AASAYNVK2	1650230	1282570	1353570	310173	845062	1597680	942319	1802610	1417500	1521790	306234	1330930	2511590	1998370	1039690	647952	933453	1279560	742617	1344760	1805650	1482160	1889130	272368	1957640	2453070			709915	1438610	3372380	1560350	1037140			1370730			4569540
A0A9D4YCV1	A0A9D4YCV1	A0A9D4YCV1_PEA	KIW84_023398	DExH-box ATP-dependent RNA helicase DExH15 chloroplastic	1	AASDILDRPPISELAG	AASDILDRPPISELAG	2	AASDILDRPPISELAG2		503127	244140				588772	719501	530479	518804			705495	300232			243539		31513.3		1060470		490675		406492	1056410	892365		132755	727465		658631		400894	501258	675672		47363.3	565981
A0A9D5A811	A0A9D5A811	A0A9D5A811_PEA	KIW84_063669	TPX2 C-terminal domain-containing protein	1	AASDVPNIR	AASDVPNIR	2	AASDVPNIR2		376263				416431							975734											801532			815225	549086							439881
A0A9D5APK3	A0A9D4X4R0;A0A9D5APK3	A0A9D5APK3_PEA	KIW84_057948	Beta-glucosidase 12	0	AASDWLFVYPK	AASDWLFVYPK	2	AASDWLFVYPK2		235409	210262				250611				381830	80338.5			35273	330920		157943	121284					79573.1	90009	768359	421243	66163.4	296727	378590	487090	610385		130125	159506	375848		238965
A0A9D5BFS4	A0A9D5BFS4	A0A9D5BFS4_PEA	KIW84_011729	Alpha-1,4 glucan phosphorylase	1	AASEEFDLNAFNSGR	AASEEFDLNAFNSGR	2	AASEEFDLNAFNSGR2	459915	1228050	484058	2267900	257572	791126	1895970	856052	1216590	290694	280160	570818	845613	308564	47104.6	660768	474107	429450	86780.4	631741	1374770	346122	397202	193367	234822	1608390	1098300	29094.7	261620	1001090	1146260	1237100	533253	402430	395391	414558	511496	209736	1441800
A0A9D4XQN8	A0A9D4XQN8	A0A9D4XQN8_PEA	KIW84_030525	Acyl-CoA-binding domain-containing protein 4	1	AASEQAALNAR	AASEQAALNAR	2	AASEQAALNAR2	328420	1624190	1834520	938451	216941	2216340	1408330	597130	1116190	809164	1031700	1283180	1998920	410655	583674	1577170	2016200	1323070	645292	408900	2163400	473056	342286	770194	397833	3897970	3954880	404631	1528710	1515560	2713890	2491360	603233	854267	1845030	1844420	3112110	1458650	2704270
A0A9D4W6E7	A0A9D4W6E7	A0A9D4W6E7_PEA	KIW84_061651	NAB domain-containing protein	1	AASESDEIGSVSR	AASESDEIGSVSR	2	AASESDEIGSVSR2			73277.2			173079				52030.8	46655.9	103937	133621		48111.3	107174	161666	98428.5							73667	257791	219139		126509		224815	150117			135891	143445	222757	93158.3	204900
A0A9D4W6T9	A0A9D4W6T9	A0A9D4W6T9_PEA	KIW84_063108	Peroxisomal nicotinamide adenine dinucleotide carrier	1	AASESSLAGSTLENK	AASESSLAGSTLENK	2	AASESSLAGSTLENK2	108706	92385.4		65788.9		136523			94187.1	70696.6				77181.4	71575.8	132712	70617.9	58862.7		118567		57538.6	94383.5				156405		134193		264592	223750			54235.4	109960	67153.8
A0A9D4X1D4	A0A9D4X1D4	A0A9D4X1D4_PEA	KIW84_055885	Beta-glucosidase	1	AASEWLYVVPWGLR	AASEWLYVVPWGLR	2	AASEWLYVVPWGLR2								45543.8													91114.3									30084.2									101572
A0A9D4VS40	A0A9D4VS40;A0A9D4YC67	A0A9D4VS40_PEA	KIW84_074198	Signal recognition particle receptor subunit beta	0	AASEYLYDLLTK	AASEYLYDLLTK	2	AASEYLYDLLTK2	474419	1206810	518501	2936380	76190.5	1186780	1416590	899828	1821300	536021	434923	411630	1913020	367557	51580.6	952039	499247	579502	106389	601668	2100710	272118	344230	133306	232640	3054580	1936380	39971.4	531536	1045360	2022890	2424310	561284	452678	547725	796473	482232	195969	1124670
A0A9D4XMJ4	A0A9D4XMJ4	A0A9D4XMJ4_PEA	KIW84_044948	SUMO-activating enzyme subunit	1	AASFGIPLHSLFEAK	AASFGIPLHSLFEAK	3	AASFGIPLHSLFEAK3	236905	308497	293085	121658	124661	487923	235417	400331	179032	278214	211915	289942	591544	167528	54236.4	248982	219709	325157	127736	247647	439999	144236	200127	142884	248156	752752	637767		190119	285757	747179	692586	333386	181474	240262	332153	417982	91769	740524
A0A9D4VLY1	A0A9D4VLY1	A0A9D4VLY1_PEA	KIW84_072687	K(+) efflux antiporter 3	1	AASFIEDR	AASFIEDR	2	AASFIEDR2	1086890	350466	462402	523913	270445	660655	395087	1339970	430855	341039	208609	421650	835887	858402	118059	519562	246938	343884	180364	980461	589101	617443	766040	85266.9	374964	415538	417196	145887	413926	997176	1197480	1231180	1137480	519768	272182	273444	444245	290113	1081070
A0A9D5AS03	A0A9D5AS03;A0A9D5AKL8;A0A9D4WR48;A0A9D4WRL4	A0A9D5AS03_PEA	KIW84_042005	Glyceraldehyde-3-phosphate dehydrogenase	0	AASFNIIPSSTGAAK	AASFNIIPSSTGAAK	2	AASFNIIPSSTGAAK2	9166330	116913000	62593200	303129000	20353100	48262800	90193100	17304500	183660000	7251850	28613200	23781900	22261700	8534750	11955900	22489200	27779700	89258300	10941800	12210000	60185000	5521860	10626500	44721400	14325300	92270800	123156000	12831400	19545200	80089900	90629800	22301200	12729000	30014000	61540100	36904800	40656900	55217900	45324100
A0A9D5AS03	A0A9D5AS03;A0A9D5AKL8;A0A9D4WR48;A0A9D4WRL4	A0A9D5AS03_PEA	KIW84_042005	Glyceraldehyde-3-phosphate dehydrogenase	0	AASFNIIPSSTGAAK	AASFNIIPSSTGAAK	3	AASFNIIPSSTGAAK3			459222	1384960	126062	378832	489462		788239							181392	224513	468549			236514			201373		709600	629082	100524		539486	592923		114412		204766				371696
A0A9D5AS03	A0A9D5AS03;A0A9D5AKL8;A0A9D4WR48;A0A9D4WRL4	A0A9D5AS03_PEA	KIW84_042005	Glyceraldehyde-3-phosphate dehydrogenase	0	AASFNIIPSSTGAAKAVGK	AASFNIIPSSTGAAKAVGK	3	AASFNIIPSSTGAAKAVGK3				587017
A0A9D4VKW4	A0A9D4VKW4	A0A9D4VKW4_PEA	KIW84_071688	AIG1-type G domain-containing protein	1	AASGAGGEDGGGITLTAQDGSR	AASGAGGEDGGGITLTAQDGSR	2	AASGAGGEDGGGITLTAQDGSR2	429906	484731	252646	294595	172258	433433	476998	731759	367875	586907	82749.3	291081	610534	325987	155520	150584	374254	321874	117537	529979	797644	296988	403654	120046	522037	1399670	1105120	27524.2	131607	561529	646250	557329	599069	425392	510834	626604	457397	110095	745827
A0A9D4VKW4	A0A9D4VKW4	A0A9D4VKW4_PEA	KIW84_071688	AIG1-type G domain-containing protein	1	AASGAGGEDGGGITLTAQDGSR	AASGAGGEDGGGITLTAQDGSR	3	AASGAGGEDGGGITLTAQDGSR3	295719	322407	174852	169847	98364	280240	247847	348439	185084	232349		128355	351629	195086	58389.3	143565	197344	220146	69677.4	222782	367167	130830	168620	67217	221327	554134	624169		92460.8	249481	422591	446391	287871	222216	192766	342294	275030	52726.6	341677
A0A9D5BNP3	A0A9D4X7T7;A0A9D5BNP3	A0A9D5BNP3_PEA	PFP-BETA	Pyrophosphate--fructose 6-phosphate 1-phosphotransferase subunit beta	1	AASHITLECALQTHPNITIIGEEVAAK	AASHITLEC(UniMod:4)ALQTHPNITIIGEEVAAK	4	AASHITLEC(UniMod:4)ALQTHPNITIIGEEVAAK4				520340		351067			458982	281181			623183								337958					768731					798459								526473
A0A9D4VVZ1	A0A9D4VVZ1	A0A9D4VVZ1_PEA	KIW84_075687	PWI domain-containing protein	1	AASHLASEYNQYDSNER	AASHLASEYNQYDSNER	2	AASHLASEYNQYDSNER2		37739																			94527.2					454234	29076.9			38594.6						46724.8
A0A9D4VVZ1	A0A9D4VVZ1	A0A9D4VVZ1_PEA	KIW84_075687	PWI domain-containing protein	1	AASHLASEYNQYDSNER	AASHLASEYNQYDSNER	3	AASHLASEYNQYDSNER3		1109340	542468	189452			673728		226566			239269			74548.3		224168	75159.3	48750.3		2055950			330278	366805	7634110	1032340	120924	216827					439643	617091	1532140		242967
A0A9D5H090	A0A9D5H090	A0A9D5H090_PEA	KIW84_014939	ATP-dependent (S)-NAD(P)H-hydrate dehydratase	1	AASIAFSNK	AASIAFSNK	2	AASIAFSNK2			664989	458780			539016		549286		311244				350169		558506	720666						350840		1687650		168304	869778	647504	1203640			446610	587606	955077	645213	875751
A0A9D4WSH3	A0A9D4WSH3	A0A9D4WSH3_PEA	KIW84_053157	ATP-binding cassette sub- F member 3	1	AASILAGLSFSPEMQK	AASILAGLSFSPEMQK	2	AASILAGLSFSPEMQK2	139792	84954.6						387268	72906.7	153718																							144361						406470
A0A9D4WP68	A0A9D4WP68	A0A9D4WP68_PEA	KIW84_052612	Protein disulfide-isomerase	1	AASILSSLETPIVLAK	AASILSSLETPIVLAK	2	AASILSSLETPIVLAK2	503385	15640500	1490260	29850800	628853	3536860	17077100	1651290	17335500	477153	300221	659370	3548240	561039	39046.6	482453	652820	3589990	647186	577671	6110210	231177	477513	322409	432696	6404310	11507400	28255.8	699626	6390790	1400600	742100	816668	1618070	4996520	2812890	1903150	320081	1084560
A0A9D4WP68	A0A9D4WP68	A0A9D4WP68_PEA	KIW84_052612	Protein disulfide-isomerase	1	AASILSSLETPIVLAK	AASILSSLETPIVLAK	3	AASILSSLETPIVLAK3		335461		339723	11119.5	71819.2	244523		228948				33829.1					63510.3	14603.3		33156.4					126228	256690		12050.2	78877.8				21622.7	60064.9	61262.3
A0A9D4WVN3	A0A9D5B9U8;A0A9D4WVN3	A0A9D4WVN3_PEA	KIW84_054455	CBM20 domain-containing protein	0	AASIWTSTLQR	AASIWTSTLQR	2	AASIWTSTLQR2	3557450	1261520	1582240	603280	1127540	2069630	1128970	5163130	940127	2752100	1221500	1379000	3517960	3417500	796851	1933000	1279160	1499170	807971	5216130	1117360	2954830	3535890	624621	1002640	2097050	1647450	547322	1171020	2764770	4209790	3556260	3131690	1459400	648698	846518	1573610	1373760	3623070
A0A9D4VFN4	A0A9D4VFN4	A0A9D4VFN4_PEA	KIW84_070207	Splicing factor 3A subunit 1	1	AASLEDNDEVK	AASLEDNDEVK	2	AASLEDNDEVK2	153016	1303880	280516	287149	113996	246450	760497	217027	385411	229841	220959	238847	312311	165288	198817	266730	295480	251396	164526		2545730	143038		238783	403759	2559420	1136310	76828.6	435499	784252	366733	255183	158922	536257	672753	1211450	379213	332094	360475
A0A9D4VFN4	A0A9D4VFN4	A0A9D4VFN4_PEA	KIW84_070207	Splicing factor 3A subunit 1	1	AASLEDNDEVKK	AASLEDNDEVKK	2	AASLEDNDEVKK2		253998					411337		585475				1617380			533275					1252700			148380	238829	1553460	692721			340645	939979					407710
A0A9D4VFN4	A0A9D4VFN4	A0A9D4VFN4_PEA	KIW84_070207	Splicing factor 3A subunit 1	1	AASLEDNDEVKK	AASLEDNDEVKK	3	AASLEDNDEVKK3		607664	98135.4	172967		49152.9	368864	55069.4	139860	57371.8	106266	54654	91394.8	22346.7	86207.9	53404.3	57258.2	84711.9	65319.9		1415510	21975.5		107005	148786	1438240	508489	14650.7	52054.6	288111	146348			202488	236977	375301	90447.2	40620.2	108431
A0A9D4ZX77	A0A9D4ZX77	A0A9D4ZX77_PEA	KIW84_072290	Splicing factor 3A subunit 1	1	AASLEDNDGVK	AASLEDNDGVK	2	AASLEDNDGVK2	52337.2	788175	174181	267680	48559.6	119270	571409	141090	300992	97618.5	178609	163399	166906	46346.4	212168	229078	217739	182009	167608		1500850	47715.2	54969.8	236972	353922	1590170	800554	88392.1	338293	464904	271458	215168	92882.6	449491	538246	1008300	316901	218751	244495
A0A9D4ZX77	A0A9D4ZX77	A0A9D4ZX77_PEA	KIW84_072290	Splicing factor 3A subunit 1	1	AASLEDNDGVKK	AASLEDNDGVKK	2	AASLEDNDGVKK2		71724.7					55445.5														230383					175068	89112.3			53520.7						70385.4
A0A9D4ZX77	A0A9D4ZX77	A0A9D4ZX77_PEA	KIW84_072290	Splicing factor 3A subunit 1	1	AASLEDNDGVKK	AASLEDNDGVKK	3	AASLEDNDGVKK3		437215	61894	100091	18215.5		231890	48250.1	110363		51016	66366.5			78796.4		60807.2	91704.1	67934.5		893467			50855.1	89605.4	906367	525050			261562	199985			58546.6	109114	241557	49070.4	47956.1
A0A9D4XV13	A0A9D4XV13	A0A9D4XV13_PEA	KIW84_032499	Villin-2	1	AASLEGLSPQVPLYK	AASLEGLSPQVPLYK	2	AASLEGLSPQVPLYK2	867241	3535970	10690800	2016090	728387	5608610	4647880	1069900	1210970	1747930	3130740	5858830	3205720	1075350	1013910	5888210	8344440	2473710	1073420	616367	1808750	1239950	717880	3639050	848223	5003050	6087670	518760	6496690	3378680	7223520	2619460	1220450	2202800	2985450	3543180	11939200	5112970	5997810
A0A9D4XV13	A0A9D4XV13	A0A9D4XV13_PEA	KIW84_032499	Villin-2	1	AASLEGLSPQVPLYK	AASLEGLSPQVPLYK	3	AASLEGLSPQVPLYK3			1351580																207430								1028730	120747
A0A9D5ANE6	A0A9D5ANE6	A0A9D5ANE6_PEA	KIW84_057809	GTP cyclohydrolase II	1	AASLISTK	AASLISTK	2	AASLISTK2	382284		207929		161899	397040		577551		275468	282627	293206	514209	430158	227016	330654	295622	302288	161664	489719		288672	359131					152462		275198	593427	608884	586509	229899			430672	318806	638368
A0A9D5A003	A0A9D5A003	A0A9D5A003_PEA	KIW84_076871	Uncharacterized protein	1	AASLLDDLTK	AASLLDDLTK	2	AASLLDDLTK2	441091	1435260	642623	1124960	214948	664247	1601570	536499	1138310	765397	408194	766136	924380	819714	139100	449636	560220	658954	386994	483318		761971	629956	386824	307687	1556190	1310960	86790.4	419275	1684270	726698	413526	508298	675217	503772	605617	850796	462068	739772
A0A9D5BA12	A0A9D5BA12	A0A9D5BA12_PEA	KIW84_024977	RNA-binding protein that suppresses calcineurin deletion Rnc1	1	AASLQNLIFPFDNMDK	AASLQNLIFPFDNMDK	2	AASLQNLIFPFDNMDK2	256612			13483.2				425540	70982.1	112679			151783	53863.7						434853	110361	19475.9				124761							144241						96460.9
A0A9D5H007	A0A9D5H007	A0A9D5H007_PEA	KIW84_014915	Pentatricopeptide repeat-containing protein	1	AASLTPESHLDR	AASLTPESHLDR	2	AASLTPESHLDR2	103506	389760	190774			282869	314127	168608			118765	147130	342788		76525.3	222343	179629	125642	115147		530318				313392	920027	435629	87085.7	226000	291873	359601	450686	157006	162628	245003	316316	305089	187318	332034
A0A9D5H007	A0A9D5H007	A0A9D5H007_PEA	KIW84_014915	Pentatricopeptide repeat-containing protein	1	AASLTPESHLDR	AASLTPESHLDR	3	AASLTPESHLDR3	452920	1471310	771456	452752	208937	907327	1229480	756691	568999	404369	549851	442143	1135150	442602	434697	873462	810186	707487	655632	608031	3056180	311191	376131	382413	1388020	4558550	2103220	420712	935525	925241	1448260	1907570	651469	831941	1188340	1817310	865239	547927	1133420
A0A9D4WQ07	A0A9D4WQ07	A0A9D4WQ07_PEA	KIW84_053268	Homoserine dehydrogenase	1	AASNGNVLR	AASNGNVLR	2	AASNGNVLR2		138158	624635		36412.9	436089	374132			694305	176956	417203					885992							233537			288739			1099450	2184350						1255620	204696	1768280
A0A9D5BNV5	A0A9D5BNV5	A0A9D5BNV5_PEA	KIW84_014668	Coatomer subunit zeta	1	AASNSIDSGAALSEQTLGQAFASAR	AASNSIDSGAALSEQTLGQAFASAR	3	AASNSIDSGAALSEQTLGQAFASAR3	95362					352525		253491		169175			857902	140851						177027	397380					470094	570365				875887	866459				129133			625878
A0A9D4VV20;A0A9D4VW52	A0A9D5A1M2;A0A9D4VUX3;A0A9D4VV20;A0A9D4VW52;A0A9D4VW48	A0A9D4VV20_PEA;A0A9D4VW52_PEA	KIW84_075848;KIW84_075878	Beta-glucosidase 12	0	AASPWLFVYPR	AASPWLFVYPR	2	AASPWLFVYPR2						80510					60995.3			65245.8			131584					83689								154992	185494						576000	73399.1
A0A9D4W5V3	A0A9D4W5V3	A0A9D4W5V3_PEA	KIW84_062752	S-formylglutathione hydrolase	1	AASQHGVALIAPDTSPR	AASQHGVALIAPDTSPR	3	AASQHGVALIAPDTSPR3	206578	595936		844375	125049	622693	790008	388119	610976		133122	236538	686907	166781	116030			474621	245464	215027	425667		321502	79900.6	180842	442866	509028		135654	775272	232099	246117		374914	326179	192223	186238	202754	367619
A0A9D4W294	A0A9D4WNF3;A0A9D4W294	A0A9D4W294_PEA	KIW84_061364	PWWP domain-containing protein	0	AASQLTASSSILK	AASQLTASSSILK	2	AASQLTASSSILK2		970830	620331			316306	848395	265762													607327			354320		1561770	1207980						33338.2	269354			337714	1238270	455679
A0A9D4WCB5	A0A9D4WCB5	A0A9D4WCB5_PEA	KIW84_063840	AT-hook motif nuclear-localized protein	1	AASQVQVIAGTFSIEPK	AASQVQVIAGTFSIEPK	2	AASQVQVIAGTFSIEPK2	33998.1	183606	221092	142366		72193.6	200250	206282	200661	91097.9	247275	78284.1	107553	84151.9	6422.51	573319	141624	121406	14426.3		318096	94525.1	59174.4	73234.3	114687	627902	315582		1215460	408501	441261	280736	155770	138584	167379	219603	351109	427996	313666
A0A9D4WCB5	A0A9D4WCB5	A0A9D4WCB5_PEA	KIW84_063840	AT-hook motif nuclear-localized protein	1	AASQVQVIAGTFSIEPK	AASQVQVIAGTFSIEPK	3	AASQVQVIAGTFSIEPK3			510778	530742			561082		531912		245285					544172	290829												1042890						255216			417217
A0A9D5A550	A0A9D5A550	A0A9D5A550_PEA	KIW84_062072	GS catalytic domain-containing protein	1	AASSFGTPDGLK	AASSFGTPDGLK	2	AASSFGTPDGLK2	238184	1105440	638118	606502	329944	343938	2205190	810145	570013	155785	67674	490744	1869440	197177			222596	515308	246475	303913	1205910	104100	162966	249439	2701060	1549610	1305220	83152.6		2645500		430195	616957	1270250	585290	935952	193843	193506	1636620
A0A9D5APP1	A0A9D5APP1	A0A9D5APP1_PEA	KIW84_043889	Uncharacterized protein	1	AASSKPDFDTDEWDQISSQK	AASSKPDFDTDEWDQISSQK	3	AASSKPDFDTDEWDQISSQK3	46819.2	201938			37958.8	223535				73845	81136.4		221426			123508	149233	125272		75669.5	293691		48286.8			516583	293266				307814	312895				229505	163836		236569
A0A9D4Y6E8	A0A9D4Y6E8	A0A9D4Y6E8_PEA	KIW84_035365	Peptidase M48 domain-containing protein	1	AASSPVGWYIR	AASSPVGWYIR	2	AASSPVGWYIR2	881328	133550	194433		136842	330375	188633	540501		363684	99688.7	170458	584170	550310		388338	123867	186146	66812.8	867222		464459	581964	43111.8			268117	33785.2	162550	320687	640157	457553	545872	152420			200423		534487
A0A9D4X6U5	A0A9D5BC30;A0A9D5AVW7;A0A9D4X6U5	A0A9D4X6U5_PEA	KIW84_040747	SWI/SNF-related matrix-associated actin-dependent regulator of chromatin subfamily A-like protein 1	0	AASSQEEVESLK	AASSQEEVESLK	2	AASSQEEVESLK2		252295	70785.2	126115		85362.3	259961		88624.4		25839.9	36557				74146.4	75882.9				163591			43041		403252	278750		89955.2	158622				49760.7	74752.6	138198	358884		112320
A0A9D4WGX6	A0A9D4WGX6	A0A9D4WGX6_PEA	KIW84_066128	Dihydrolipoamide acetyltransferase component of pyruvate dehydrogenase complex	1	AASSSAAPPALPGSSNVAFTTMQSAVAK	AASSSAAPPALPGSSNVAFTTMQSAVAK	3	AASSSAAPPALPGSSNVAFTTMQSAVAK3	974300	136964	203778	45734.6		85399.2	83457.1	1388880	129516	592881			983629	233134		99052.4	98169.5	93092.3		1375580	406849	233427	164657			561305	411325			159206	609434	105645	590072	34064.8	220413	254418	170319	23170.9	1061200
A0A9D4VQF2	A0A9D4VQF2	A0A9D4VQF2_PEA	KIW84_074014	RRM domain-containing protein	1	AASSSDEESDEDSSSDEEAPK	AASSSDEESDEDSSSDEEAPK	3	AASSSDEESDEDSSSDEEAPK3																					94777.3
A0A9D4XP91	A0A9D4XP91	A0A9D4XP91_PEA	KIW84_030297	Hexosyltransferase	1	AASSSLPESLDYDSGKR	AASSSLPESLDYDSGKR	3	AASSSLPESLDYDSGKR3				99678.5		256640	135205				110726		118013		73614	170711	126077	108313	136329							272153	232001		87552.6		400817	401175				134404	119254
A0A9D4Y281	A0A9D4Y281	A0A9D4Y281_PEA	KIW84_034208	HMG box domain-containing protein	1	AASSVEDDEEESDK	AASSVEDDEEESDK	2	AASSVEDDEEESDK2	57309.2	183133	305949	164360	67764.7	410783	327245	305893	141905	174424	687514	517500	564171	96715.9	209062	1021160	294283	376132	150763	92115.6	376167	67748.3	39220.1	236635	184060	729725	311229	219796	673333	422833	506940	835746	110784	336179	140679	255286	576026	782969	768259
A0A9D4Y281	A0A9D4Y281	A0A9D4Y281_PEA	KIW84_034208	HMG box domain-containing protein	1	AASSVEDDEEESDKSK	AASSVEDDEEESDKSK	2	AASSVEDDEEESDKSK2	47362.6	132697	221114	84325.7		254256	314494	79782.7	106045	95202.1		267397	268526		289063	1081470	304756	151590			300378			199632	442462	311501	199690			180801	349373	368113							254965
A0A9D4Y281	A0A9D4Y281	A0A9D4Y281_PEA	KIW84_034208	HMG box domain-containing protein	1	AASSVEDDEEESDKSK	AASSVEDDEEESDKSK	3	AASSVEDDEEESDKSK3	84750.4	382720	623962	218213	129006	879195	613137	502968	383439	384662		949983	807832	186011	407302	1261090	629869	812494	273548	122570	808343	109526	82842.8	364934	246678	1523190	718514	286490	1003830	703740	1064060	705131	165620	145575	149869	347814	427915	1123080	1528890
A0A9D5AVK1	A0A9D5AVK1	A0A9D5AVK1_PEA	KIW84_044588	Vacuolar protein-sorting-associated protein 36	1	AASTSSSGIYSSDGTVR	AASTSSSGIYSSDGTVR	2	AASTSSSGIYSSDGTVR2	30412	42930.2	7382.53			62110.6	22518.7	31408.2	12271.4	24534.3		30049.5	52193	13663.6		39797.2	40134.8	23743		24951.9	26165.5	19213.4	17627			95914.9	82572.1				83033	114697	9495.52		36577.1	42254.6	52894		72899.7
A0A9D5BC28	A0A9D5BC28	A0A9D5BC28_PEA	KIW84_023675	Glycine-rich protein	1	AASTTTDGPVLNLINK	AASTTTDGPVLNLINK	2	AASTTTDGPVLNLINK2		434457		508070	24229.7		355358		236050												102377					219788	120106			50260.8					80906.9	82496.9
A0A9D5BC28	A0A9D5BC28	A0A9D5BC28_PEA	KIW84_023675	Glycine-rich protein	1	AASTTTDGPVLNLINKR	AASTTTDGPVLNLINKR	2	AASTTTDGPVLNLINKR2		172855		138844			84303.9																			46703.2	74053.3
A0A9D5BC28	A0A9D5BC28	A0A9D5BC28_PEA	KIW84_023675	Glycine-rich protein	1	AASTTTDGPVLNLINKR	AASTTTDGPVLNLINKR	3	AASTTTDGPVLNLINKR3	76165.4	3923310	349973	3358290	256350	271136	2690860	169798	1537560	143638		214141	178748	132946			267638	336209		62396.2	846102	111552	104597	128296	178796	1894610	1728390		104114	799145	312481		138770	296786	734076	1019100	392823		379324
A0A9D4WXR6	A0A9D4WXR6	A0A9D4WXR6_PEA	KIW84_055277	Protein TRIGALACTOSYLDIACYLGLYCEROL 2	1	AASVIEEAKPLLTK	AASVIEEAKPLLTK	3	AASVIEEAKPLLTK3	16336800	130004000	11441800	220560000	22929600	8709170	114295000	19577100	133313000	9423040	2772190	22513000	6270020	15510200	2365300	3170820	6926010	21474000	4460600	10958600	35791600	11978700		4785020	7064570	37767700	52306400	1276890	4776710	50062100		3365420	16943900	14560900	20257000	14441200	7671380	4986110	16931100
A0A9D5BEQ3	A0A9D5BEQ3	A0A9D5BEQ3_PEA	KIW84_011357	Golgin candidate 6	1	AASVLSHILK	AASVLSHILK	2	AASVLSHILK2		110363					131003						248283			133897		130349			327251				182308	1036090	474922			151975	233909	237941		139206	157205	211688	151138		293090
A0A9D4WAC7	A0A9D4WAC7	A0A9D4WAC7_PEA	KIW84_063632	Large ribosomal subunit protein eL14 domain-containing protein (Fragment)	1	AASVRQELAK	AASVRQELAK	2	AASVRQELAK2																												90092.5			91574.9
A0A9D4ZW78	A0A9D5ANU9;A0A9D4W6T6;A0A9D5ANJ6;A0A9D4ZW78;A0A9D4ZV69	A0A9D4ZW78_PEA	KIW84_071707	SH3 domain-containing protein 3	0	AASVYGDAR	AASVYGDAR	2	AASVYGDAR2	294547	2390730	1311760	946921	224901	786284	1491320	551024	981062	518750	604861	598627	1029060	491969	354732	418671	583929	900571	445134	312729	1741820	605433	324086	404678	401185	2663040	2602480	272292	717970	1550800	1518570	930850	306521	675857	803876	1351570	675343	711835	1212710
A0A9D4VZP4	A0A9D4VZP4	A0A9D4VZP4_PEA	KIW84_060282	TF-B3 domain-containing protein	1	AASYFVGK	AASYFVGK	2	AASYFVGK2		481087	218784				823014		179049		104353				55946.3		123692	40522.3			429353			133848	207559	1151570	433657		264467	881739				293830	172094	277853
A0A9D4X8R6	A0A9D4X8R6	A0A9D4X8R6_PEA	KIW84_040969	Histone-arginine methyltransferase 1.3	1	AASYSTGVTIQFK	AASYSTGVTIQFK	2	AASYSTGVTIQFK2												103417	405044			76808.2					379521			15872.5		853709	795809			214397	402368				160025	143646	708113		395323
A0A9D4VKP5	A0A9D4VKP5	A0A9D4VKP5_PEA	KIW84_071916	Micro-fibrillar-associated protein 1 C-terminal domain-containing protein	1	AATAGTDNIFTR	AATAGTDNIFTR	2	AATAGTDNIFTR2		4373930					3652740	546056	1383100	545000			862403		815577				3030660		3768790			802826	1727120	4496770	2809510	959753		2423670		871743		1404990	1844590	2991710	1519180
A0A9D4YMQ2	A0A9D4YMQ2	A0A9D4YMQ2_PEA	KIW84_010654	Serine-threonine kinase receptor-associated protein	1	AATASADFSTK	AATASADFSTK	2	AATASADFSTK2	541565	2713620	692664	2247570	365854	1111600	2543990	599243	1036810	376545	354470	786418	950930	466324	280261	790196	845490	758415	465651	580968	961101	278332	415855	303168	279475	1726320	1907140	198127	544996	1393460	1421430	1891380	626845	745451	1117940	993213	1388830	565128	1604660
A0A9D5GV04	A0A9D5GV04	A0A9D5GV04_PEA	KIW84_011417	RNA helicase	1	AATATATSVGPR	AATATATSVGPR	2	AATATATSVGPR2	166914	135701	240421	76337.6	93597.6	92996.1	130016	224234	261938	203625		134743	136346	282179	93767		141647	169477	63099.9	164540	836897	368004	233118	16589.5	93255.6	263531	230646	47482.8		198921	359920	181524	204845	206360	73775.6	94977.4			536916
A0A9D5A179	A0A9D5A179	A0A9D5A179_PEA	KIW84_075542	GTPase LSG1-2	1	AATAVLEGK	AATAVLEGK	2	AATAVLEGK2		408059				78842.3	296611		207274				151931				154200		149746		404977			96445.2	210352	765627	402383			199326		230586				282906			169497
A0A9D4WE70	A0A9D4WE70	A0A9D4WE70_PEA	KIW84_065143	Protein GIGANTEA	1	AATAVVLQAEK	AATAVVLQAEK	2	AATAVVLQAEK2	45075.1							174825			42511.6	40228.3		70442.6	133103	124582	87879	219977		92569.7			89846.3			250607		45894.9			202429	490968	90276.9				97409	60046.7	150423
A0A9D4VXS1	A0A9D4VXS1	A0A9D4VXS1_PEA	KIW84_076415	Pectinesterase	1	AATDAAPSGSGR	AATDAAPSGSGR	2	AATDAAPSGSGR2											448694						51294.1											62735.2
A0A9D4WHQ7	A0A9D4WHQ7	A0A9D4WHQ7_PEA	KIW84_066290	dolichyl-diphosphooligosaccharide--protein glycotransferase	1	AATDAQSSLR	AATDAQSSLR	2	AATDAQSSLR2	388924	710099	629359	293502	163394	1517450	618821	551851	267929	349485	655999	406957	1314060	387043	414535	871828	556029	677122	732316	489990	901609	226074	379405	205147	427332	1862580	1223930	321734	585317	516722	1998890	2702830	293690	452592	365479	686396	597764	364284	1191570
A0A9D4X6G2	A0A9D4X6G2	A0A9D4X6G2_PEA	KIW84_040786	Importin N-terminal domain-containing protein	1	AATDELDR	AATDELDR	2	AATDELDR2	1086140	725388	543966	264129	156089	873610	540460	551199	404344	412750	297104	285822	874723	412820	484421	709397	668651	652073	440232	821511	1925830	300520	357347	299803	834660	2415600	1823990	237844	457861	816740	1458900	1747110	474648	700928	636464	833712	832647	289414	988709
A0A9D4VY94	A0A9D4VY94	A0A9D4VY94_PEA	KIW84_076582	Serine/threonine-protein kinase bsk6	1	AATDGFSSDNIVSEHGEK	AATDGFSSDNIVSEHGEK	3	AATDGFSSDNIVSEHGEK3													197537						66684.7		139849					193515
A0A9D4ZZC8	A0A9D4ZZC8	A0A9D4ZZC8_PEA	KIW84_073667	ATP synthase protein I-related protein	1	AATDGTDVMFR	AATDGTDVMFR	2	AATDGTDVMFR2	189858							55088.3												102072
A0A9D5AXP6	A0A9D5AXP6	A0A9D5AXP6_PEA	KIW84_045811	Acetyltransferase component of pyruvate dehydrogenase complex	1	AATDVALDYTDIPVSQIR	AATDVALDYTDIPVSQIR	2	AATDVALDYTDIPVSQIR2		79525.6	1381600		122775	60890.1	2520230	4569290			729444	1286950	6472590	77168.6					187346		5673480			160994	985830	8818860		34171.2		2565430	48702.6	251953	2713360	808958			112608	1053340	4653850
A0A9D5AXP6	A0A9D5AXP6	A0A9D5AXP6_PEA	KIW84_045811	Acetyltransferase component of pyruvate dehydrogenase complex	1	AATDVALDYTDIPVSQIR	AATDVALDYTDIPVSQIR	3	AATDVALDYTDIPVSQIR3			560853		55578.6		983519	1578510			329336	601594	2818950	49357.7					71585.8		1891110			93810.3	432291	3063330		26480.5		1332190		165313	1470860	544948				365680	2366110
A0A9D4WFA4	A0A9D4WFA4	A0A9D4WFA4_PEA	KIW84_065390	Remorin	1	AATEAELR	AATEAELR	2	AATEAELR2	1864560	1270740	1790860	568808	393998	1720230	943429	1919550	983084	1918810	3372150	1421260	3238450	1445570	1547600	2232570	680992	1448440	1815280	1821430	514745	1613270	1358670	366688	495254	734052		3049790	2515690	1545830	3558090	5530050	933457	819139		457106	814749	2189570	2773060
A0A9D4YNH9	A0A9D4YNH9	A0A9D4YNH9_PEA	KIW84_010158	Ribosomal L1 domain-containing protein 1-like	1	AATEDLIK	AATEDLIK	2	AATEDLIK2		1895910	417249	568735	89403.9		890296		401384						136885		260436	219482	169531		3702700			402550	1029320	5926120	1957810	174514	150396	1237500	434264			726964	1134440	2549220	523524		358119
A0A9D4YNH9	A0A9D4YNH9	A0A9D4YNH9_PEA	KIW84_010158	Ribosomal L1 domain-containing protein 1-like	1	AATEDLIKK	AATEDLIKK	2	AATEDLIKK2																					383866				162396	733002	246980			129936				65534.4	105233	268324
A0A9D4W4E7	A0A9D4W4E7	A0A9D4W4E7_PEA	KIW84_060987	DUF4005 domain-containing protein	1	AATFIQSHYR	AATFIQSHYR	2	AATFIQSHYR2											63614.9					196930															181732	281889							142960
A0A9D4W4E7	A0A9D4W4E7	A0A9D4W4E7_PEA	KIW84_060987	DUF4005 domain-containing protein	1	AATFIQSHYR	AATFIQSHYR	3	AATFIQSHYR3															111245													82970.3	282166
A0A9D4WQV0	A0A9D5BLG4;A0A9D4WQV0	A0A9D4WQV0_PEA	KIW84_052808	ALBINO3-like protein 1	0	AATFPLSR	AATFPLSR	2	AATFPLSR2				650232					88066.3
A0A9D5ASQ5	A0A9D4X1Q8;A0A9D5ASQ5	A0A9D5ASQ5_PEA	KIW84_044201	Chromatin remodeling protein EBS-like	0	AATGAFTPDR	AATGAFTPDR	2	AATGAFTPDR2	402842	1023400	471238	526682		578548	889748		582838	345968	279022		588848	406554	275795	591709	457803	490677	236882	345687	1429040		296655	278564	769583	2191120	1073130	153120	514410	927304	684308	661054		584946	565908	761908	572228	404945	618762
A0A9D4VN19	A0A9D4VN19	A0A9D4VN19_PEA	KIW84_073215	methylcrotonoyl-CoA carboxylase	1	AATGEEVSAEDLGGAAVHCK	AATGEEVSAEDLGGAAVHC(UniMod:4)K	3	AATGEEVSAEDLGGAAVHC(UniMod:4)K3		101976	193828		115286	258774	185983		47277.6	144797	77002.8	119800	394943	145079	21790.1	155171	172385	113780	17765.8		180231	109802	95031.3	31154	81285.9	312787	97361.1			197980	438619	530789	256412	68366.9	50637.5	145240	215821	79344.5	429932
A0A9D4XRQ0	A0A9D4XRQ0	A0A9D4XRQ0_PEA	KIW84_031881	S-(hydroxymethyl)glutathione dehydrogenase (Fragment)	1	AATGVGVMMADR	AATGVGVMMADR	2	AATGVGVMMADR2	115293							222976												130744													174433
A0A9D4XRQ0	A0A9D4XRQ0	A0A9D4XRQ0_PEA	KIW84_031881	S-(hydroxymethyl)glutathione dehydrogenase (Fragment)	1	AATGVGVMMADRK	AATGVGVMMADRK	2	AATGVGVMMADRK2	116874							110512					67649.5							65423.7											40470.3								90332.3
A0A9D4XRQ0	A0A9D4XRQ0	A0A9D4XRQ0_PEA	KIW84_031881	S-(hydroxymethyl)glutathione dehydrogenase (Fragment)	1	AATGVGVMMADRK	AATGVGVMMADRK	3	AATGVGVMMADRK3	798514							537957		160033			341031							468833													160750						379417
A0A9D4W606	A0A9D4W606	A0A9D4W606_PEA	KIW84_062492	Sucrose-phosphatase	1	AATHPTGVIILPSGVDHSMR	AATHPTGVIILPSGVDHSMR	3	AATHPTGVIILPSGVDHSMR3	737812							690423					522284							466961											207613		432551						1289270
A0A9D4W606	A0A9D4W606	A0A9D4W606_PEA	KIW84_062492	Sucrose-phosphatase	1	AATHPTGVIILPSGVDHSMR	AATHPTGVIILPSGVDHSMR	4	AATHPTGVIILPSGVDHSMR4	1316680				208289	86820		1768850		367110			1042280	184815						686585		105129									303186		990822						2945830
A0A9D5ABA5	A0A9D5ABA5	A0A9D5ABA5_PEA	KIW84_066526	Uncharacterized protein	1	AATIVSAAVASR	AATIVSAAVASR	2	AATIVSAAVASR2	821775	821584	728450	491889	243288	686616	975867	1187590	726152	683784	350837	481257	1001570	743842	237288	527101	424484	391484	258362	714796	823181	570443	631233	320625	650310	1371520	851087	201424	554510	1351380	1261370	981039	1075190	581585	410277	521640	705190	484139	1211740
A0A9D4WAK4	A0A9D4WAK4	A0A9D4WAK4_PEA	KIW84_063217	DNA-binding protein SMUBP-2	1	AATLHEGILTTR	AATLHEGILTTR	2	AATLHEGILTTR2	129081							176354					283115							126052		130677										326108							297096
A0A9D4WAK4	A0A9D4WAK4	A0A9D4WAK4_PEA	KIW84_063217	DNA-binding protein SMUBP-2	1	AATLHEGILTTR	AATLHEGILTTR	3	AATLHEGILTTR3	630057	248104	445651		307877	405095	198830	897688	168179	424084	179450	442610	682495	483067	173903	207526	323878	242462	161372	489314	391719	339671	347433	96523.6	233381	421675	295284	131267	217985	493265	658223	958527	747027	365595	157263	393947	343996	223312	858920
A0A9D5AAS8	A0A9D5AAS8	A0A9D5AAS8_PEA	KIW84_066212	Diphosphomevalonate decarboxylase	1	AATLLIQR	AATLLIQR	2	AATLLIQR2		1990250	1147400	2062890	323952	1647380	2246660	1301030	1727250		280478	701925	610944	848353		1412560			366414		517706		1639600	366166		1126020	970973	588571	1270760	908698	727569	987206	1190780		1487970		410989		705937
A0A9D4XKM5	A0A9D4XKM5	A0A9D4XKM5_PEA	KIW84_045992	GDSL esterase/lipase APG	1	AATLNHALTLSQQLSYFK	AATLNHALTLSQQLSYFK	3	AATLNHALTLSQQLSYFK3	1538180	1255210	2042660	1021840	432395	1578410	1518620	2798270	1373890	1605960		1988060	3063080	1759070		1762220	1138480	1107610	353330	1569460		1473040	1473940	593230	487316	1247150	1351570			2722870	3792260	2513720	2240250	1151730	1088360		2931120		3271860
A0A9D4ZYQ7	A0A9D4ZYQ7	A0A9D4ZYQ7_PEA	KIW84_075945	Inner membrane protein PPF-1	1	AATLPLTK	AATLPLTK	2	AATLPLTK2	537072	330121	271949	1084950		423826		471006	759037	384505	308603	205894	612519	429854		430536	242559			446861		485252	375792	178156			335791			593357	584595	425878	288242	335183					417261
A0A9D4WIQ7	A0A9D4WIQ7	A0A9D4WIQ7_PEA	KIW84_050033	glutamate-1-semialdehyde 2,1-aminomutase	1	AATNETLTAPFNDFAAVEK	AATNETLTAPFNDFAAVEK	3	AATNETLTAPFNDFAAVEK3	1914760	816261	752941	701244	572932	1798380	1239520	2222860	1263470	1114730	487854	645964	2226810	1106280	109285	896750	446197	816836	176428	1968860	948481	810188	1295350	250438	998597	1458850	1475740	65144.7	543570	1800070	2612490	1750200	2506110	938693	678611	584627	454366	359605	2127210
A0A9D4WGA6	A0A9D4WGA6	A0A9D4WGA6_PEA	KIW84_050021	RNA polymerase sigma factor	1	AATNIVSFK	AATNIVSFK	2	AATNIVSFK2		201322		92767.8					172632	52702.4											228679					479770	195838								82832.1	142201
A0A9D5APM1	A0A9D5APM1	A0A9D5APM1_PEA	KIW84_040135	Protein clmp1	1	AATNMWEKLEEQR	AATNMWEKLEEQR	3	AATNMWEKLEEQR3	293422							143596		189259										97525.1																			243313
A0A9D4XZ95	A0A9D4XZ95	A0A9D4XZ95_PEA	KIW84_033898	Protein kinase domain-containing protein	1	AATNNFDEALILGVGGFGK	AATNNFDEALILGVGGFGK	2	AATNNFDEALILGVGGFGK2								43255.2					71180.4																										31117.1
A0A9D4X0Y1	A0A9D5AH15;A0A9D4X0Y1	A0A9D4X0Y1_PEA	KIW84_056551	non-specific serine/threonine protein kinase	0	AATNNFDISNK	AATNNFDISNK	2	AATNNFDISNK2			157503					132986			171429	105881	202543						91196.3						150594			90251.2		189832		326357	162968				47324.5	118493	320640
A0A9D4WZV8	A0A9D5AHU7;A0A9D5B7C1;A0A9D4WZV8;A0A9D4XFP0;A0A9D4W513;A0A9D5ART7	A0A9D4WZV8_PEA	KIW84_056563	non-specific serine/threonine protein kinase	0	AATNNFDPENK	AATNNFDPENK	2	AATNNFDPENK2	80847.4			91311.9		153665		146614			121344					143446			98549.6	74857.3								91406.4			218666	305399	112259
A0A9D5A6A8	A0A9D5A6A8;A0A9D4X1U9;A0A9D4X2U8	A0A9D5A6A8_PEA	KIW84_062760	non-specific serine/threonine protein kinase	0	AATNNFDVSNK	AATNNFDVSNK	2	AATNNFDVSNK2							37004.2				34286.8								24609						64549.9	103870		10941.6				65114.2
Q43819	A0A9D5GZ27;A0A9D4XM64;A0A9D4WUZ7;A0A9D4XMZ7;A0A9D5B5J2;A0A9D4W395;A0A9D4YQ30;A0A9D4WSE2;A0A9D4X7B6;A0A9D5AFG9;A0A9D5AK14;A0A9D5B4B2;A0A9D4WXP4;A0A9D5AX96;A0A9D4XZQ4;A0A9D5AZM0;A0A9D4VS94;A0A9D4X4E9;A0A9D5AA48;A0A9D4Y7L6;Q43819	Q43819_PEA	agpl1	Glucose-1-phosphate adenylyltransferase	0	AATPAVPVGGCYR	AATPAVPVGGC(UniMod:4)YR	2	AATPAVPVGGC(UniMod:4)YR2	658540	820060	524892	907100		638886	590838		1042450	578402			693018				323716			609957	568247			194724	107415	909838	772992			1046540	640756			245389	730007	319422	661246		614863
A0A9D4VG98	A0A9D4VG98	A0A9D4VG98_PEA	KIW84_070525	glucan endo-1,3-beta-D-glucosidase	1	AATPDNAQTYNTNLIR	AATPDNAQTYNTNLIR	2	AATPDNAQTYNTNLIR2		75710.5		97670.1		43888.7	51497.9		40496.2				40145.4					42432.4	27699.5								101490		20026.5	85622.7				25694.3	33804.2
A0A9D4X873	A0A9D4X873	A0A9D4X873_PEA	KIW84_040700	Actin cytoskeleton and mitosis protein	1	AATQSQEFFR	AATQSQEFFR	2	AATQSQEFFR2	121843		198756			295248	182486	157974	88434.3	83126.6	160369	129580	357280	80320.5	105707	281917	190034	182618	119716	136950	272852	63947.4	104185	74060.6	172975	432753	313324	99547.5	181651		516110	645758	159046	111143	136700	170422	253578	122604	444611
A0A9D4X742	A0A9D4X742	A0A9D4X742_PEA	KIW84_041058	1-deoxy-D-xylulose-5-phosphate synthase	1	AATQSYTTYFAEALIAEAK	AATQSYTTYFAEALIAEAK	3	AATQSYTTYFAEALIAEAK3	167842	31253.9	5518.44	61545.7		31813.6	33316.2	378654	132296	127475			281778	157428						327532	177652	127001	124782			338110	187379				196725	128542	175710		41758.1	25909.3			282283
A0A9D5B6G5	A0A9D5B6G5	A0A9D5B6G5_PEA	KIW84_022300	Beta-D-xylosidase 7	1	AATSFPQVILTAASFDSK	AATSFPQVILTAASFDSK	2	AATSFPQVILTAASFDSK2		321552	263921	1245390		563290	303827	180090	570842	288901	127313	374111	345008	65310.5		82741.4	270556	335897			219863	230671	38737.8	84868		534968	729011		217781	366501	765040	56969	109267	86552	195572	237082	787940	256853	997931
A0A9D5B6G5	A0A9D5B6G5	A0A9D5B6G5_PEA	KIW84_022300	Beta-D-xylosidase 7	1	AATSFPQVILTAASFDSK	AATSFPQVILTAASFDSK	3	AATSFPQVILTAASFDSK3		98625.2	70178.8	354017		207516	94162.7	102810	192455	93361.2	23298.1	141985	259952	29174.7			89946.5	101669			71327.8	53671.3		19816.2		149358	189328		55855.2	106899	229154	28289.3		36462.2	61550.2	74484.7	338461	65737.3	477455
A0A9D4WTZ9	A0A9D4WTZ9	A0A9D4WTZ9_PEA	KIW84_053085	Knl1 C-terminal RWD domain-containing protein	1	AATTVLPSLQETPSDIR	AATTVLPSLQETPSDIR	2	AATTVLPSLQETPSDIR2		833742	80639.2				792441										53133				818545			120549	81226.5	3640580	817016			526502				169542	322632	574198
A0A9D4VV95	A0A9D4VV95	A0A9D4VV95_PEA	KIW84_075425	Alcohol dehydrogenase	1	AATVEEIQVEPPK	AATVEEIQVEPPK	2	AATVEEIQVEPPK2	373734	488316		648727		787777		399180	589390	414188			636525	305955		557413	439483	463013		467744		256890	349175									678733	389321		249109		926639		760785
A0A9D4VV95	A0A9D4VV95	A0A9D4VV95_PEA	KIW84_075425	Alcohol dehydrogenase	1	AATVEEIQVEPPKATEVR	AATVEEIQVEPPKATEVR	3	AATVEEIQVEPPKATEVR3	211527		192545	466635	69708.3	491364			327176			175220	311338	186754			308446	311681					156737								630365	521309	143234				271428		365833
A0A9D5A2E8	A0A9D5A2E8	A0A9D5A2E8_PEA	KIW84_060196	Maf-like protein DDB_G0281937	1	AATVGSVLVTNLK	AATVGSVLVTNLK	2	AATVGSVLVTNLK2	349187	478601	387383	279415	231395	417346	418454	477005	321507	358351	234436	447595	624499	333681	124385	368695	295133	408068	268403	486818	529457	225391	379292	194440	347001	902099	519052	117794	288836	580089	698356	595759	447493	307536	284369	389069	401864	207230	907047
A0A9D5AS03	A0A9D5AS03;A0A9D5AKL8;A0A9D4WRL4	A0A9D5AS03_PEA	KIW84_042005	Glyceraldehyde-3-phosphate dehydrogenase	0	AATYDEIK	AATYDEIK	2	AATYDEIK2	3141060	42500400	20943900	102447000	7550440	16512400	35975800	7471620	62584000	2680270	12547600	11542300	8782700	3017050	4643420	7482080	10210800	30243700	4707430	4056460	25145200	1935550	3733530	14812200	5781390	28511100	37212900	5388310	7073630	30944600	25185100	10570300	6338680	11561100	22702300	12116200	15404600	23480100	16548000
A0A9D4VUP4	A0A9D4VUP4	A0A9D4VUP4_PEA	KIW84_074648	RuBisCO large subunit-binding protein subunit alpha, chloroplastic	1	AAVAAAPQGLTI	AAVAAAPQGLTI	2	AAVAAAPQGLTI2	2217080	8377700	822665	5595850	1365870	762641	6555030	2240570	6523170	1081560	264745	1726460	606424	1099930	241809	345884	666904	1428970	198263	1983020	1817060	1069140	1871180	303329	860891	2108230	3091740	117721	366632	5032890	710136	513158	1757790	1896420	1397440	920247	707061	363546	1534200
A0A9D4XFT2	A0A9D4XFT2	A0A9D4XFT2_PEA	KIW84_042651	Zeaxanthin epoxidase, chloroplastic	1	AAVAESTAPPSSSTQAEKK	AAVAESTAPPSSSTQAEKK	3	AAVAESTAPPSSSTQAEKK3	151558		77320.5			119821		141299		92962.3	34297.6	64899.3	111653	102950	43490.8	119924	84661	70587.2	50044.9	149787		95134.2	113709			93587.2				111966	174575	239554	100969					42200.3	169836
A0A9D5B6T3	A0A9D5B6T3	A0A9D5B6T3_PEA	KIW84_036279	Transaldolase	1	AAVAQAALAYQLYQR	AAVAQAALAYQLYQR	2	AAVAQAALAYQLYQR2	317019	305758	189482	561990	69901.1	449403	535741	482337	243177	103875	188305	304346	696884	205704		704332	198978	350595	72994.8	426620	298812	174637	240865	37277.4		273257	531254		219968	554683	651103	1159160	341792	117426	109250	95470.8	217258	129826	931999
A0A9D5B6T3	A0A9D5B6T3	A0A9D5B6T3_PEA	KIW84_036279	Transaldolase	1	AAVAQAALAYQLYQR	AAVAQAALAYQLYQR	3	AAVAQAALAYQLYQR3	353286	306107	212477	421065	68480.6	513886	419220	442293	214121	140921	148851	308959	718388	223154		736849	226231	267863	51183.2	477186	519459	174899	198231	35981			501578		246502	508517	700357	952065	452278	144227	167316	156122	346983	90718.5	854839
A0A9D5AHH6	A0A9D5AHH6;A0A9D4WS84;A0A9D5AFB5;A0A9D4WNU2;A0A9D5AEY7	A0A9D5AHH6_PEA	KIW84_052486	Alcohol dehydrogenase	0	AAVAWEAGKPLVIEEVEVAPPQAGEVR	AAVAWEAGKPLVIEEVEVAPPQAGEVR	3	AAVAWEAGKPLVIEEVEVAPPQAGEVR3		57378.5	133400	41123.9		77964.9	184168	1319270		37635.3	19175.1	122939	1134160								310127		9061.59			436711				249208	258090	444989	1021510	62664.3			120752		1097340
A0A9D4WMT0	A0A9D4WMT0	A0A9D4WMT0_PEA	KIW84_052483	Alcohol dehydrogenase	1	AAVAWEAGKPLVTEEVEVAPPQAGEVR	AAVAWEAGKPLVTEEVEVAPPQAGEVR	3	AAVAWEAGKPLVTEEVEVAPPQAGEVR3	238983	51990.6		63768.6		62385.1			119627	159943				258609		47304	41904.3			137198		184313	81945.2								163333	264496					132235
A0A9D4XRQ0	A0A9D4XRQ0	A0A9D4XRQ0_PEA	KIW84_031881	S-(hydroxymethyl)glutathione dehydrogenase (Fragment)	1	AAVAWEPNKPLTIEDVEVAPPQANEVR	AAVAWEPNKPLTIEDVEVAPPQANEVR	4	AAVAWEPNKPLTIEDVEVAPPQANEVR4	439295	206878	249936	255823		572854	289588	615661	319389	479436	24288.6	178939	847454	364127		134740	266619	100502		628626	235025	222935	420712			540901	661659		116192	404867	1171490	850937	745764	149649	191578	116983	676018		859805
A0A9D4Y044	A0A9D4Y044	A0A9D4Y044_PEA	KIW84_034205	Alcohol dehydrogenase (Fragment)	1	AAVAYGPGEPFVVEEILVHPPQK	AAVAYGPGEPFVVEEILVHPPQK	3	AAVAYGPGEPFVVEEILVHPPQK3	534591		162585			599728				470848		309169	847705	567036		220596	229492	258528		1006810		397349	391374				394244		143195	314543	841099	601680	528159	100548		189550	507681		1005060
A0A9D4VPB1	A0A9D4VPB1	A0A9D4VPB1_PEA	KIW84_073592	Electron transfer flavoprotein subunit alpha	1	AAVDAGFVANDLQIGQTGK	AAVDAGFVANDLQIGQTGK	2	AAVDAGFVANDLQIGQTGK2	122051					178039		188182				86372.5	205984			67013.6		111254							24007.4	227396	254664		52617.3	187134	306969	250081	203431	71031.2			230660	41540.4	289159
A0A9D5AV80	A0A9D5AV80	A0A9D5AV80_PEA	KIW84_044281	2,4-dienoyl-CoA reductase [(3E)-enoyl-CoA-producing]	1	AAVDATTR	AAVDATTR	2	AAVDATTR2	413753	923274	599184			696804	887345	696331			3815450	766238	1046480	1638170	1171320	3378210	965026		978344	673336	1602840	2352840	1324540	337293	1667610	1541120	1142590	1267160	3851860	975453	2092500	3848730	2119700	759988	547289	1698940	1315580	6808940	1078680
A0A9D5BQU4	A0A9D5BQU4	A0A9D5BQU4_PEA	KIW84_015460	DUF1771 domain-containing protein	1	AAVEAFAK	AAVEAFAK	2	AAVEAFAK2																			111334		300932				138601	332238	181255									157475
A0A9D5AA42	A0A9D5AYY7;A0A9D4YLL1;A0A9D4XR73;A0A9D4WFQ9;A0A9D5AA42;A0A9D4WH52	A0A9D5AA42_PEA	KIW84_065651	Aminotransferase-like plant mobile domain-containing protein	0	AAVEASPSTAK	AAVEASPSTAK	2	AAVEASPSTAK2		822019		399651			1094560		382850				552270				279765	300452			2453120				326864	1822930	918942			1406740				213323	306759	485686			436833
A0A9D4XN54	A0A9D4XN54	A0A9D4XN54_PEA	KIW84_045169	Malic enzyme	1	AAVEEDLAEGHGEVGAR	AAVEEDLAEGHGEVGAR	2	AAVEEDLAEGHGEVGAR2		79423.5	272500	44220.9		39317	100280	15299	77102.4		25090.9	149848	40489.2		17128.4		58859.6	85332.4	12919.8		272324			98697.8	141358	813952	435979			259531	239320	37661.6		144862	246081	135839	138414	95362.8	172326
A0A9D4XN54	A0A9D4XN54	A0A9D4XN54_PEA	KIW84_045169	Malic enzyme	1	AAVEEDLAEGHGEVGAR	AAVEEDLAEGHGEVGAR	3	AAVEEDLAEGHGEVGAR3	397887	1935480	5354360	1218870	294269	1069180	2324890	461863	2071370	353485	681612	2981600	923484	332379	426926	416218	1542660	2328110	435548	256975	4429710	390270	230167	1783810	1891990	11307500	7667840	226822	532457	4869570	4407710	885497	538462	2676250	4251500	2647850	2546840	1575510	3282300
A0A9D5A8F9	A0A9D5A8F9	A0A9D5A8F9_PEA	KIW84_064628	Chaperonin CPN60-2, mitochondrial	1	AAVEEGILPGGGVALLYASNELSK	AAVEEGILPGGGVALLYASNELSK	3	AAVEEGILPGGGVALLYASNELSK3	174537	175353	70019	1491890		163633	123556	728322	372547	257135		78687.4	580997	154152		18801.3	39888			668222	740292	173156	130514			877321	355196		29676.7	249462	744470	194472	1232390		37600.4	56797	219042		1049770
A0A9D5AXS5	A0A9D4VQA8;A0A9D5B1A6;A0A9D5AXS5;A0A9D4WIE1	A0A9D5AXS5_PEA	KIW84_045874	Chaperonin CPN60-like 2, mitochondrial	0	AAVEEGIVPGGGVALLYASK	AAVEEGIVPGGGVALLYASK	2	AAVEEGIVPGGGVALLYASK2	378316	876590	1581900	1820960	91427.3	497842	1345850	685571	922467	372580	484624	1828240	530861	307815		404739	771867	268721	18862.5	142147	821703	471657	210924	197238	139439	1069400	1137260		653173	771133	1829230	628973	822211	330906	376861	261403	1510940	712229	2657060
A0A9D5AXS5	A0A9D4VQA8;A0A9D5B1A6;A0A9D5AXS5;A0A9D4WIE1	A0A9D5AXS5_PEA	KIW84_045874	Chaperonin CPN60-like 2, mitochondrial	0	AAVEEGIVPGGGVALLYASK	AAVEEGIVPGGGVALLYASK	3	AAVEEGIVPGGGVALLYASK3		207250	279352	279542			191069		196866		58674.1	311902				113811	217051	34536			140027					216296	233314		105381	251740	425102	163584		49954.7		57752.3	335651	74659.3	242812
A0A9D5ABC0	A0A9D5ABC0	A0A9D5ABC0_PEA	KIW84_064624	Chaperonin CPN60-2, mitochondrial	1	AAVEEGIVPGGGVALLYASNELSK	AAVEEGIVPGGGVALLYASNELSK	3	AAVEEGIVPGGGVALLYASNELSK3	584188	1049140	547230	4557030	48431.4	751259	877458	1611740	1724640	693912	70016.2	772073	1293530	515163		139639	235810	99347.1		729515	1672380	765871	361430		14930.1	2512920	1747560		158098	1109910	3670890	995132	1993810	92219.8	184917	180538	1829090	120423	5064380
A0A9D4W1M3	A0A9D4W1M3;A0A9D4VKB3;A0A9D4VK80;A0A9D5BDE8;A0A9D5BA60	A0A9D4W1M3_PEA	KIW84_060500	RuBisCO large subunit-binding protein subunit beta, chloroplastic	0	AAVEEGIVVGGGCTLLR	AAVEEGIVVGGGC(UniMod:4)TLLR	2	AAVEEGIVVGGGC(UniMod:4)TLLR2	8575460	24611400	2066600	44425600	1402040	3643100	16757200	14455400	32151400	6824710	254237	4056900	5942570	4782860	69148.1	364368	1345860	664874	60628.4	8615140	7436270	6191030	5482090	410922	502419	5901690	6261060	39702.6	245397	15528600	4560530	1362950	7142130	1570880	3415770	1805970	9169810	246196	8166940
A0A9D4W1M3	A0A9D4W1M3;A0A9D4VKB3;A0A9D4VK80;A0A9D5BDE8;A0A9D5BA60	A0A9D4W1M3_PEA	KIW84_060500	RuBisCO large subunit-binding protein subunit beta, chloroplastic	0	AAVEEGIVVGGGCTLLR	AAVEEGIVVGGGC(UniMod:4)TLLR	3	AAVEEGIVVGGGC(UniMod:4)TLLR3	1634180	3333460	815464	5659790	424559	780396	2213980	2190780	4138840	1345430		1198810	985689	1146830						1452880	1203660	1424580	1462190			1280140	1142870			2536190	1090930		1285840	597946	727434	673539	1617040		1390060
A0A9D5BRY6	A0A9D5BRY6	A0A9D5BRY6_PEA	KIW84_015861	thiamine phosphate synthase	1	AAVEGGATIVQLR	AAVEGGATIVQLR	2	AAVEGGATIVQLR2	1390600	783447	1256690	485345	518969	2164770	929010	1790930	621491	983988	874344	897328	2373220	1348270	873262	2108110	1171160	1389170	1008640	1851380	1440500	928193	1246120	546138	1482750	2519330	1871130	780456	1078240	1597200	3480040	5021590	1412580	974107	607513	961676	1460600	793384	2512280
A0A9D5BER8	A0A9D5BER8	A0A9D5BER8_PEA	KIW84_011378	BIG2 domain-containing protein	1	AAVFIDGDRIK	AAVFIDGDRIK	3	AAVFIDGDRIK3			146210						185269		296316				75758.9	264063	130766	149780	156951						209479		161384	216936	242629							174585		345368
A0A9D5ADR7	A0A9D4Y163;A0A9D5AZW0;A0A9D5ADR7;A0A9D4Y014	A0A9D5ADR7_PEA	KIW84_066386	glutathione dehydrogenase (ascorbate) (Fragment)	0	AAVGAPTILGDCPFSQR	AAVGAPTILGDC(UniMod:4)PFSQR	2	AAVGAPTILGDC(UniMod:4)PFSQR2		140068	244693		18121.1	143803	107703			14650.1	24420	108406	220601			64794.3					192696			58975	41026.1	219087				184087	119205		48955.6	28231.2	54903.7	94832.9	178035	32918.6	300398
A0A9D5AP37	A0A9D5AP37	A0A9D5AP37_PEA	KIW84_058243	Uncharacterized protein	1	AAVGEMVYILDPNRR	AAVGEMVYILDPNRR	3	AAVGEMVYILDPNRR3	1127590		310680			245570		1066150	216031	674989			1048740	452041						803426	402523	415217	389854			786743	518089				629575	318210	652433			437121	337840		1271000
A0A9D5B5V9	A0A9D5B5V9	A0A9D5B5V9_PEA	KIW84_035587	Dodecenoyl-CoA isomerase	1	AAVGLGGDLVK	AAVGLGGDLVK	2	AAVGLGGDLVK2			865340			585807			624056	627072	387810	787198	331628	859130		526916	874959	996823			215736	845492		337581		535344		197762	772171	608703	794375			492432	458794	284351	1158680	832835	837764
A0A9D5B5V9	A0A9D5B5V9	A0A9D5B5V9_PEA	KIW84_035587	Dodecenoyl-CoA isomerase	1	AAVGLGGDLVKR	AAVGLGGDLVKR	2	AAVGLGGDLVKR2		146950	349902								125761	179863			70564.4		191320	172023				132810		94161.5				58108.4	190515	288796	665657						465661	292648	534375
A0A9D5B5V9	A0A9D5B5V9	A0A9D5B5V9_PEA	KIW84_035587	Dodecenoyl-CoA isomerase	1	AAVGLGGDLVKR	AAVGLGGDLVKR	3	AAVGLGGDLVKR3		201704	730189	42993.4	76941.3	314182	151552	67280.1	85762.2	217213	225053	224265	94152.3	179651	139946	133516	468186	201466			52760.9	294590	57599.1	217535	72413.6	236836	241662	107486	361568	290364	998518	197524	73255.5	89598.1	139030	227351	955170	422592	589804
A0A9D4X548	A0A9D4X548	A0A9D4X548_PEA	KIW84_040390	Cuticle-degrading protease	1	AAVGLHPLVWDEK	AAVGLHPLVWDEK	3	AAVGLHPLVWDEK3		36780.8				199108							238679				144843	51375.8									133832								49958.6	77315.3	199291		85971.4
A0A9D5B1T0	A0A9D5B1T0	A0A9D5B1T0_PEA	KIW84_032510	Short integuments 2	1	AAVGPLPGVTQDIAGFK	AAVGPLPGVTQDIAGFK	2	AAVGPLPGVTQDIAGFK2		108620				121809			122741				90339.4			34417.9	24928.7		9272.65		367013				58192.6	326940	266209					122859		47925.5	50238.2	165496
A0A9D4ZWK6	A0A9D4ZWK6	A0A9D4ZWK6_PEA	KIW84_071977	Mannosyl-oligosaccharide glucosidase	1	AAVGSLLGGIGYFYGQSK	AAVGSLLGGIGYFYGQSK	2	AAVGSLLGGIGYFYGQSK2	662275	170684	126202	335624		417775	154015	883636	301163	484669	32073.3	187528	863647	302655		134155	111417	65270.9		552305	342174	268123	431819		18403	616963	422834		97461	292617	695992	572572	747549	87604.8	107439	115053	396697		1113940
A0A9D4ZWK6	A0A9D4ZWK6	A0A9D4ZWK6_PEA	KIW84_071977	Mannosyl-oligosaccharide glucosidase	1	AAVGSLLGGIGYFYGQSK	AAVGSLLGGIGYFYGQSK	3	AAVGSLLGGIGYFYGQSK3		35178.5	23891.6			94970.9			84262.2	120755			268496	58299.8		19074.5					85074.4		103043							49710.4	199349	181785				28881.8	46333.2		300435
A0A9D4X9E0	A0A9D4X9E0	A0A9D4X9E0_PEA	KIW84_041225	H(+)-exporting diphosphatase	1	AAVIGDTIGDPLK	AAVIGDTIGDPLK	2	AAVIGDTIGDPLK2	1641650	5445980	4857610	29522700	2856920	6923150	8044230	3054130	6080310	1750000	2956190	1361320	9689340	1637320	2562730	6410350	2960410	2070200	2551980	2348650	4889960	1714460	1402200	1375650	4991830	12046800	6835750	1444410	3006590	6793400	7905880	12812000	1224040	3468240	2602600	5837030	2856750	1773420	3670060
A0A9D4X9E0	A0A9D4X9E0	A0A9D4X9E0_PEA	KIW84_041225	H(+)-exporting diphosphatase	1	AAVIGDTIGDPLKDTSGPSLNILIK	AAVIGDTIGDPLKDTSGPSLNILIK	3	AAVIGDTIGDPLKDTSGPSLNILIK3		37855.9		403845				255688					297235							260968	127233					157082	64008.7				372575	92208.7							163046
A0A9D4VR85	A0A9D4VR85	A0A9D4VR85_PEA	KIW84_073430	Pyruvate kinase	1	AAVILVLTR	AAVILVLTR	2	AAVILVLTR2	804255	910254	865526	503200	259942	1303330	759220	876979	698628	568249	661918	622168	1743770	607865	299961	994527	593938	838218	393106	814560	1166870	425826	617073	454673	702732	2721660	1789470	216112	726208	875850	2014230	1878770	812731	700681	1050410	1458210	1143920	193266	1391810
A0A9D4WZW6	A0A9D4WZW6	A0A9D4WZW6_PEA	KIW84_057020	Chlororespiratory reduction 41	1	AAVKEDTLGER	AAVKEDTLGER	2	AAVKEDTLGER2	92105.5							105183	31192.8	46700.1			38900.8	59046.6			28976.3	25608.8		56479.8		50156.6	58910.3							76970.7	38002.7	34952.4	120402				19217.6	43701.6	73008.2
A0A9D4WZW6	A0A9D4WZW6	A0A9D4WZW6_PEA	KIW84_057020	Chlororespiratory reduction 41	1	AAVKEDTLGER	AAVKEDTLGER	3	AAVKEDTLGER3	270687	264531				243847	216961	273279	223046	157044	90434.6	217069	237580	189371	73387.6	179396		246674		219574		175418	209451				261561	59037.4	100194	384168	305530	354504		195678	232817		232450		379845
A0A9D5A7Q7	A0A9D5A7Q7	A0A9D5A7Q7_PEA	KIW84_065650	Long-chain-fatty-acid--CoA ligase	1	AAVLAEMDAVGR	AAVLAEMDAVGR	2	AAVLAEMDAVGR2	800710	146128	263472	231907		184267		780961	375736	315611			831658	111247				117249		579922	277593	130242	95350				176968				674030	139081	189822		94751.5				861829
A0A9D4X8W1	A0A9D4X8W1	A0A9D4X8W1_PEA	KIW84_040019	Cullin-associated NEDD8-dissociated protein 1	1	AAVLALSTFAHNKPNLIK	AAVLALSTFAHNKPNLIK	3	AAVLALSTFAHNKPNLIK3	217286	158309	589838	115537	40803.7	488468	301037	355806	180092	220928	426478	348602	908120	210590	83062.7	832909	301246	284990	291885	385132	458874	142929	281585	87983.5		1168110	611443		466657	217017	1026210	1134180	313024	250546	386649	546441	532165	184382	597792
A0A9D4X8W1	A0A9D4X8W1	A0A9D4X8W1_PEA	KIW84_040019	Cullin-associated NEDD8-dissociated protein 1	1	AAVLALSTFAHNKPNLIK	AAVLALSTFAHNKPNLIK	4	AAVLALSTFAHNKPNLIK4			92116.5					55778.8					115077			157133										100081				35760.4	136226	136447				99020.6	55345		83477.8
A0A9D4WCZ0	A0A9D4WCZ0	A0A9D4WCZ0_PEA	KIW84_065435	Dipeptidyl aminopeptidase BIII	1	AAVLAVTK	AAVLAVTK	2	AAVLAVTK2	1787530	3331770	3296200	1373890	670540	2391910	2057030	1903880	2155930	1549400	1327050	3052480	2264460	2001690	1256610	1911620	2574760	1671180	764801	966144	2366820	2670600	1124820	1573780	2603720	4899140	4306620	753148	3789620	3492170	7101650	3211460	1518580	1901050	2710590	3135700	4391880	2743420	5254840
Q52ZH8	Q52ZH8	Q52ZH8_PEA	FVE	FVE	1	AAVLCVQWSPDK	AAVLC(UniMod:4)VQWSPDK	2	AAVLC(UniMod:4)VQWSPDK2		1108780	478220	626849	76045.3	446769	948907	577644	419300	362245	191040	371803	758585	199700		357208	475742	170511			739882	264471	201616	197980	167427	1732840	653615		310772	720924	610957		344768	238365	569536	583752	1335430	210378	762640
A0A9D4WWA2	A0A9D4WWA2	A0A9D4WWA2_PEA	KIW84_053866	Uroporphyrinogen decarboxylase	1	AAVLGFVGAPFTLASYVVEGGSSK	AAVLGFVGAPFTLASYVVEGGSSK	3	AAVLGFVGAPFTLASYVVEGGSSK3	66142.9			110312		12547.6	29106.6	258491	121988				15983.1	8341.32						189398	102069					66042.8	58291.5			13002.9			40672						16845.5
A0A9D4XAT3	A0A9D4XAT3	A0A9D4XAT3_PEA	KIW84_040717	Saccharopine dehydrogenase (NAD(+), L-glutamate-forming)	1	AAVLILGAGR	AAVLILGAGR	2	AAVLILGAGR2			1183180		330501	202203	892041	767977		62861.8	625118	672617	762722	31077.7	114133	198132	213099	206797	368429		532073		38513.9	398653	483553			189917	129058	1037040	396340	492000	964542	556445			323903	741913	1179780
A0A9D4YFH8	A0A9D4YFH8	A0A9D4YFH8_PEA	KIW84_022914	SLH domain-containing protein	1	AAVLSEVGR	AAVLSEVGR	2	AAVLSEVGR2	352669	533617	552829	331543	201031	565540	579184	697915	419241	360355	380464	427317	835137	449912	261421	544674	428540	429397	318920	545557	703994	310752	307170	261999	503292	1046460	727979	190222	516257	670844	1305330	1263770	672835	459745	382661	622663	543219	453853	1316080
A0A9D4Y522	A0A9D4Y522	A0A9D4Y522_PEA	KIW84_020321	dihydrolipoyllysine-residue succinyltransferase	1	AAVNALQHQPIINAVIDGDDIIYR	AAVNALQHQPIINAVIDGDDIIYR	3	AAVNALQHQPIINAVIDGDDIIYR3	928566	366993	118717	501680		1298080	279586	4077470	356153	1294340		159047	5652600	884558		146564	76071.7	71530.7		3772680	4374020	1241450	817730			3190370	1158010			345862	2876630	1261580	2625280	46574.9	79561.8	209330	1677400		3535190
A0A9D4XK34	A0A9D4YBD0;A0A9D4XK34	A0A9D4XK34_PEA	KIW84_045177	Short-chain dehydrogenase/reductase	0	AAVNAYTR	AAVNAYTR	2	AAVNAYTR2	251192	245218	447653			457007	390907	358970	280364		299911	347115	869736	251531				230494	286590	270388					320503		319020	206410		493826	494228	405644		209322					895728
A0A9D4XIQ8	A0A9D4XIQ8	A0A9D4XIQ8_PEA	KIW84_044825	Transcription factor tgal1	1	AAVNSHASDTELR	AAVNSHASDTELR	2	AAVNSHASDTELR2																					13361.2					46618.5
A0A9D4XIQ8	A0A9D4XIQ8	A0A9D4XIQ8_PEA	KIW84_044825	Transcription factor tgal1	1	AAVNSHASDTELR	AAVNSHASDTELR	3	AAVNSHASDTELR3		538376	294434	448879		242997	459771	120558	206521		315771	137027	222455		111841	353329	174422	176357	120614		458399			139082	180401	740114	379725	171258	402606	191690		448732		363846	315574	222367	238700	278958	242004
A0A9D5BQ19	A0A9D5BQ19	A0A9D5BQ19_PEA	KIW84_015235	Target of rapamycin complex subunit LST8	1	AAVNSVVLHPNQTELISGDQNGNIR	AAVNSVVLHPNQTELISGDQNGNIR	3	AAVNSVVLHPNQTELISGDQNGNIR3	70107.8	138061	113406	58698.7		116500	112570	82372.3	40504.3	57916.5	73639	71910	150816	55823.6	47147	146244	117099	97490.5			110257	49697.7		41736.5	77200.9	284477	217674	13064.2	124370	93204.5	196581	265238	62335.3	38132.6	97565.8	138096	121777	49123.1	137358
A0A9D4X3E4	A0A9D4X3E4	A0A9D4X3E4_PEA	KIW84_057882	Mediator of RNA polymerase II transcription subunit 8	1	AAVNVGEGLR	AAVNVGEGLR	2	AAVNVGEGLR2		282699	161357	175976							114236							187895	99322.2		559405			101970	149380	939335	364945			528478				207613	166687	331661	192433	173529
A0A9D4X3E4	A0A9D4X3E4	A0A9D4X3E4_PEA	KIW84_057882	Mediator of RNA polymerase II transcription subunit 8	1	AAVNVGEGLRLPVDQR	AAVNVGEGLRLPVDQR	3	AAVNVGEGLRLPVDQR3		409224																							305647	641315										296072
A0A9D4XT24	A0A9D4XT24	A0A9D4XT24_PEA	KIW84_031434	phosphopyruvate hydratase	1	AAVPSGASTGIYEALELR	AAVPSGASTGIYEALELR	2	AAVPSGASTGIYEALELR2	598645	1558060	144497	6111830	42220.7	1932640	1195860	1979640	2894590	633294	134918	223932	2511570	502422		85967.5	79472	162207		1425300	3049270	432882	426903	47374.5	88032.6	2727900	3157540		104534	1802750	2860630	1208470	1490410	168462	403142	209528	845124	39092.2	2532270
A0A9D4XT24	A0A9D4XT24	A0A9D4XT24_PEA	KIW84_031434	phosphopyruvate hydratase	1	AAVPSGASTGIYEALELR	AAVPSGASTGIYEALELR	3	AAVPSGASTGIYEALELR3	171506	482454	74924.4	1280740		542222	357625	472066	706627	180088			599754							300286	668805	165260	141955			576693	779252		35499	411997	651013	326081	348055		151263	118938			690736
A0A9D4ZY36	A0A9D4ZY36	A0A9D4ZY36_PEA	KIW84_074030	Photosystem II stability/assembly factor	1	AAVQESVSATLNR	AAVQESVSATLNR	2	AAVQESVSATLNR2	209365	788944	119911	1483340	87040.6	437774	580899	305856	887831	179882	152035	189942	317888	204024	72729.6	128664	171885	362074	166923	296541	307666	158858	243370	109679	135983	486792	890858			1928590	251116	319119	251749	515151	430469	251819	240730	145709	324152
A0A9D4YH80	A0A9D4YH80	A0A9D4YH80_PEA	KIW84_025079	CAAX amino terminal protease	1	AAVQGALADIFLR	AAVQGALADIFLR	2	AAVQGALADIFLR2	161248		89226.4		20063.7	122950		171482	123581	69448.8	71177.2	71013.8	201753	118952		127574			21727.1	177212			134375						71308.6	199433	251645	340874	233010	86653.9			41486.7	30011.3	214844
A0A9D4YH80	A0A9D4YH80	A0A9D4YH80_PEA	KIW84_025079	CAAX amino terminal protease	1	AAVQGALADIFLR	AAVQGALADIFLR	3	AAVQGALADIFLR3	25659.7							23978																							28454.6		32639.7
A0A9D4VKG7	A0A9D4VKG7	A0A9D4VKG7_PEA	KIW84_071839	Uncharacterized protein	1	AAVSAMPELLR	AAVSAMPELLR	2	AAVSAMPELLR2	1347090		189225	298894	97762.6			1015910		320559			679774	118169						670341	149814										334609		383987				151304		1173750
A0A9D4XZF7	A0A9D4XZF7	A0A9D4XZF7_PEA	KIW84_032975	TOG domain-containing protein	1	AAVSAMPELLSSAK	AAVSAMPELLSSAK	2	AAVSAMPELLSSAK2	435042							305735					291856							267134													174536
A0A9D4WH17	A0A9D4WH17	A0A9D4WH17_PEA	KIW84_066052	cysteine--tRNA ligase	1	AAVSFDILYR	AAVSFDILYR	2	AAVSFDILYR2	309794	320720	166631	432406		300674	200245	558151	283526	253667		180026	718614	274673		115723	66884.6	100646		695741	390439	149513	224530			589369	336463				702705	374544	492605		139726	172161	282105		788901
A0A9D4W9W0	A0A9D4W9W0	A0A9D4W9W0_PEA	KIW84_063801	Cupin type-1 domain-containing protein	1	AAVSHVNQVFR	AAVSHVNQVFR	3	AAVSHVNQVFR3																																		267740
A0A9D4W4Q7	A0A9D4W4Q7	A0A9D4W4Q7_PEA	KIW84_061509	Cupin type-1 domain-containing protein	1	AAVSHVQQVFR	AAVSHVQQVFR	2	AAVSHVQQVFR2																																		194378
A0A9D4W4Q7	A0A9D4W4Q7	A0A9D4W4Q7_PEA	KIW84_061509	Cupin type-1 domain-containing protein	1	AAVSHVQQVFR	AAVSHVQQVFR	3	AAVSHVQQVFR3																																		813626
A0A9D4W4Z3	A0A9D4W4Z3	A0A9D4W4Z3_PEA	KIW84_061686	RAN GTPase-activating protein 2	1	AAVSVAACISSK	AAVSVAAC(UniMod:4)ISSK	2	AAVSVAAC(UniMod:4)ISSK2				391755			453662														463214					529914
A0A9D4XRZ0	A0A9D4XRZ0	A0A9D4XRZ0_PEA	KIW84_030976	Uncharacterized protein	1	AAVTEHFQR	AAVTEHFQR	2	AAVTEHFQR2		488837																			386167				147129	1059480	254439		243990	185880						244370
A0A9D4VFB3	A0A9D4VFB3	A0A9D4VFB3_PEA	KIW84_070276	Nuclear pore complex protein NUP155	1	AAVTIDDEEKETLAR	AAVTIDDEEKETLAR	2	AAVTIDDEEKETLAR2			18461.1								14411.5		24985.5			34308.6					78713.8					112352						84613.9						30240.6
A0A9D4VFB3	A0A9D4VFB3	A0A9D4VFB3_PEA	KIW84_070276	Nuclear pore complex protein NUP155	1	AAVTIDDEEKETLAR	AAVTIDDEEKETLAR	3	AAVTIDDEEKETLAR3	517840	1190150	955967	604004	310850	1192420	1215830	814130	780780	614223	731397	666878	1467790		597253	1166590	755002	1081610	1085260	648214	2876070		664387	445593	1194440	2568610	1952900	560519	1042060	1190780	1605240	1991110	844800	924014	933243	1561340	975089	828216	1188340
A0A9D4YI83	A0A9D4YI83	A0A9D4YI83_PEA	KIW84_025107	Haloacid dehalogenase-like hydrolase domain-containing protein Sgpp	1	AAVTNAPRPNAELALSK	AAVTNAPRPNAELALSK	3	AAVTNAPRPNAELALSK3	56651.2	148846		196678		45322.7	136349	12151.5	104614									62231.7		12045.5			18342.2				181144			136258			26252.5		82830.3
A0A9D5GYD7	A0A9D5GYD7	A0A9D5GYD7_PEA	KIW84_013697	Auxin-binding protein ABP19a	1	AAVTPAFDAQFPGVNGLDISIAR	AAVTPAFDAQFPGVNGLDISIAR	3	AAVTPAFDAQFPGVNGLDISIAR3			230368		28615.7		245484	7305610				92129.1	1134670								524486					1267260				283736			2973700	56837.9			170561		2538050
A0A9D4WJI8	A0A9D4WJI8	A0A9D4WJI8_PEA	KIW84_066424	PCI domain-containing protein	1	AAVTSGNYVAFFR	AAVTSGNYVAFFR	2	AAVTSGNYVAFFR2		745604	307193		73159.8		709429		336482	361519	193654	302431			56890.1		301625				510906			170898		1156210	968876	55320.3		490652	699708			241195	429121	635553	577345	287016
A0A9D4W200	A0A9D4W200	A0A9D4W200_PEA	KIW84_061263	Fe2OG dioxygenase domain-containing protein	1	AAVVDQIR	AAVVDQIR	2	AAVVDQIR2		196457	100799	338067		200249	622552		183153			117011		84765.5		178206	91910.1				228513				125296	247365	199896		154002		198811	283270							245028
A0A9D5GUZ1	A0A9D5GUZ1;A0A9D4W3L0	A0A9D5GUZ1_PEA	KIW84_011650	ARM repeat superfamily protein	0	AAVVGNLPDSYQQFQYK	AAVVGNLPDSYQQFQYK	2	AAVVGNLPDSYQQFQYK2	105434	85827.1	87271.1	90097.2	18223.8	157439	108706	155458		112769	40907	52166.5	272695	103226	16282.9	171311	94971.5	69557.2		206414	122831	40209.5	71813.2	17252.8	52841.3	268217	183984		56664.9	145054	255613	376679	114434	74405.5	77200.6	131101		22542.7	201156
A0A9D5AQP5	A0A9D5AQP5	A0A9D5AQP5_PEA	KIW84_040820	Uncharacterized protein	1	AAVVPPKR	AAVVPPKR	2	AAVVPPKR2															194065		183390	358998	115978		844014			211129		1567450	1745760			434671		227503	275411	295968	720235	668201	209434	206126	801587
A0A9D4YP75	A0A9D4YP75	A0A9D4YP75_PEA	KIW84_011170	U3 small nucleolar RNA-associated protein 18 homolog	1	AAVVSQGYEDVNDILR	AAVVSQGYEDVNDILR	2	AAVVSQGYEDVNDILR2		337937		199043			275754	177103			87612.7										645369			133981	282262	1055460	430101		203985	333806		345029	207399	355294	219531	322159	313528
A0A9D4WPD8	A0A9D4WPD8	A0A9D4WPD8_PEA	KIW84_051552	BOS complex subunit TMEM147	1	AAVVYLATALVK	AAVVYLATALVK	2	AAVVYLATALVK2						245656	295469						474050	162975		288005	175541		87371.8	264041	380430		198423			511342	528867		221405		495111	411514			194502	296814	378916		451330
A0A9D4VJP3	A0A9D4VJP3;A0A9D4ZVD3	A0A9D4VJP3_PEA	KIW84_071041	Exostosin GT47 domain-containing protein	0	AAVWENFK	AAVWENFK	2	AAVWENFK2		145977	222110	89220		322686	154756	92301.3	121392		263101	184557	311548		67877.4	496934	186123	231508	132619			123990		119375		299025	246587	105670	420147		797814	440500			101382	121995	306439	343319	242653
A0A9D5GWG0	A0A9D4XCN1;A0A9D5GWG0	A0A9D5GWG0_PEA	KIW84_012257	Mitochondrial import receptor subunit tom20	0	AAVYFQQAVDEDPSNELYR	AAVYFQQAVDEDPSNELYR	3	AAVYFQQAVDEDPSNELYR3	566232	534366	526219	1103040		469705	632510	1102130	559452	541612			1120970			357561	223018			806166	830260		375020			1243770	823157		269541	740963	1006360	844172	676999		281171	285338	511006		860941
A0A9D5GWG0	A0A9D4XCN1;A0A9D5GWG0	A0A9D5GWG0_PEA	KIW84_012257	Mitochondrial import receptor subunit tom20	0	AAVYFQQAVDEDPSNELYRK	AAVYFQQAVDEDPSNELYRK	3	AAVYFQQAVDEDPSNELYRK3	133286	291038	236210	535980		336974	498447	225089	196294	101809	68274.3	123237	460436	56177		214990	128893	91960.7			551267	45036.7			107320	1037010	607697		143698	366878	689252	690545	207934	104437	189049	308647	270858	43506.1	388032
A0A9D4W9Y0	A0A9D4W9Y0	A0A9D4W9Y0_PEA	KIW84_063590	NAD-dependent epimerase/dehydratase domain-containing protein	1	AAWDFSK	AAWDFSK	2	AAWDFSK2	37025.3			27539.5		66779.1		45593.2				51467.6						34668.2		39004.6											131317	121338	46381.3					12827.5	218244
A0A9D4WHQ7	A0A9D4WHQ7	A0A9D4WHQ7_PEA	KIW84_066290	dolichyl-diphosphooligosaccharide--protein glycotransferase	1	AAWEIFHSLDVK	AAWEIFHSLDVK	3	AAWEIFHSLDVK3						152358		90904.8		68725.1	81654.3		220806	93970.8		304514		100258		80527.9	137772		70304.4			280580	190539			81849.5	286949	274237	64386.6			198861	185395		176067
A0A9D4YNB8	A0A9D4YNB8	A0A9D4YNB8_PEA	KIW84_025176	Agenet domain-containing protein	1	AAWFIANILSLK	AAWFIANILSLK	2	AAWFIANILSLK2		26245		31492.4			35266.7			26468.4																163646											31163.5
A0A9D5AQB4	A0A9D5AQB4	A0A9D5AQB4_PEA	KIW84_042225	Agenet domain-containing protein	1	AAWFTANLLSLK	AAWFTANLLSLK	2	AAWFTANLLSLK2		335853	22563.7	128235		44749.6	234518		64590.1	27222.4		21373.9					69793				233991			10930.5		1107320	295227			84124.7				18444	82101	207967	263911		88287
A0A9D4VYB3	A0A9D5A1F1;A0A9D4VYB3;A0A9D4VZU9	A0A9D4VYB3_PEA	KIW84_076607	glutathione transferase (Fragment)	0	AAWTVNK	AAWTVNK	2	AAWTVNK2	1100170	927463	825466	832450	428191	1590440	1471870	1176500	1062290	619446	572042	848471	2338960	974328	241929	677176	819191	1244950	516947	1194120	2181060	566195	774860	423556	1713190	4457520	1808390	159739	527313	1475770	1485320	929751	1599570	1039460	1124790	1122020	959263	446454	2063640
A0A9D4VYB3	A0A9D5A1F1;A0A9D4VYB3;A0A9D4VZU9	A0A9D4VYB3_PEA	KIW84_076607	glutathione transferase (Fragment)	0	AAWTVNKEER	AAWTVNKEER	2	AAWTVNKEER2	3695260	3624410	2459760	2865310	1081920	4256200	4905020	3865000	3945730	1492730	1324050	2353030	6656050	2316750	856395	1793210	2518230	3774560	1143490	2133380	6833030	1386620	2195270	1027320	6616570	15544500	6919180	535565	1794350	5291820	4952800	3129890	4956900	2998970	3456460	4533030	3443070	1263600	6700010
A0A9D4VYB3	A0A9D5A1F1;A0A9D4VYB3;A0A9D4VZU9	A0A9D4VYB3_PEA	KIW84_076607	glutathione transferase (Fragment)	0	AAWTVNKEER	AAWTVNKEER	3	AAWTVNKEER3	13873400	10805600	9594260	9496710	4923130	16545500	17240900	16116300	13695800	7356620	5096050	9016040	24310800	10096100	2943600	8160540	9334460	13321900	5258620	11427500	21520400	6241920	8877940	4813900	22553100	50446200	22589600	2486510	6700690	19397600	17608400	11540800	20249300	11928700	14009600	14349300	11574400	5043710	24464300
A0A9D5B2S5	A0A9D5B2S5;A0A9D4WHW5	A0A9D5B2S5_PEA	KIW84_035731	Secondary alcohol dehydrogenase (SADH2)	0	AAWVAGQYAHISFSDQNNFR	AAWVAGQYAHISFSDQNNFR	3	AAWVAGQYAHISFSDQNNFR3	273975							548079		202760			710210							550305													279575						608029
A0A9D5AH76	A0A9D5AH76	A0A9D5AH76_PEA	KIW84_056702	Hexosyltransferase	1	AAYALFK	AAYALFK	2	AAYALFK2	73660.5	125225				283766									155132	729559	203011	235124											377300		471350	755513					167892
A0A9D4YMC1	A0A9D4YMC1	A0A9D4YMC1_PEA	KIW84_010466	P21-activated protein kinase-interacting protein 1-like	1	AAYCIEEAHAAR	AAYC(UniMod:4)IEEAHAAR	2	AAYC(UniMod:4)IEEAHAAR2		166678					112993														226074					252627	79925.2								50475.3	133040
A0A9D4YMC1	A0A9D4YMC1	A0A9D4YMC1_PEA	KIW84_010466	P21-activated protein kinase-interacting protein 1-like	1	AAYCIEEAHAAR	AAYC(UniMod:4)IEEAHAAR	3	AAYC(UniMod:4)IEEAHAAR3	26287.4	1734060	182950	307267	28646.5	126090	1179820	131338	307355	36084.8	61256.9		104367			84009.3	200217	39699	49328		1744370			246941	486940	2413820	682675		113643	874260	248998	111705	79050.1	266319	844625	1492700	261617	94155.5	130807
A0A9D4VSP3	A0A9D4Y6Z0;A0A9D4VSP3;A0A9D4WJB1;A0A9D5GYN9;A0A9D4WK91	A0A9D4VSP3_PEA	KIW84_074920	Carboxypeptidase	0	AAYDVNK	AAYDVNK	2	AAYDVNK2						529505		227134					587053				305342								113343		275560												385633
A0A9D5AEG3	A0A9D5AEG3	A0A9D5AEG3_PEA	KIW84_054396	ALOG domain-containing protein	1	AAYEENGGRPESNPFGAK	AAYEENGGRPESNPFGAK	3	AAYEENGGRPESNPFGAK3			205879								181362		138530		64036.6	235718	123908	159821			291971			74082.1	94531.9	421717		131000	177944		355122	505871		85172.1			257266	222851	198977
A0A9D4W621	A0A9D4W621	A0A9D4W621_PEA	KIW84_061961	phenylalanine ammonia-lyase	1	AAYENGQSGIPNK	AAYENGQSGIPNK	2	AAYENGQSGIPNK2	83778.9	388815	276677	625236		287311	97377		780063	157031	300409	231133	95165.4		89967.9	357535	262467	204021			270075	39433.8	33340.4	131247	58368.3	448919	611646	44196.9	306262	186453	547277	248269		90356	276741	218905	364820	320592	264425
A0A9D4XTW5	A0A9D4XTW5	A0A9D4XTW5_PEA	KIW84_031011	phenylalanine ammonia-lyase	1	AAYESGNPR	AAYESGNPR	2	AAYESGNPR2						121493		59784.5	96643.4		71248.4					122806															155617
A0A9D5A1D5	A0A9D5A1D5	A0A9D5A1D5_PEA	KIW84_060766	PB1 domain-containing protein	1	AAYEWAK	AAYEWAK	2	AAYEWAK2	157545	238444	465244	74269.1	75690.6	409497	207210	248853		119583	496049	256265	549117	177114	194428	563464	371011	319777	337012	203813	273324	129180	129868	124570			303396	299605	707522	207162	896023	1230980	245454	310639	200233	218956	406299	566395	618709
A0A9D4WPY2	A0A9D4WPY2	A0A9D4WPY2_PEA	KIW84_052307	AAA+ ATPase domain-containing protein	1	AAYFPIR	AAYFPIR	2	AAYFPIR2	343825	633512	295861	123998	90714.2	826718	479358	626272	251356	189749	201873	172626	1077150	242551	203636	479362	289345	260088	187571	434971	651559	216164	235506	95785.8	333099	697495	616174	75776.2	316485	452029	646517	892084	482299	184047	222899	536401	450645	149708	469232
A0A9D5ABS5	A0A9D5ABS5	A0A9D5ABS5_PEA	KIW84_052310	AAA+ ATPase domain-containing protein	1	AAYFPVR	AAYFPVR	2	AAYFPVR2	488367	582743	301420		120911	477769	430553	339452		292581		288394	477729	485887		290451	332455	530202		331901	499308	508651	358928	188559	291872	760473	598512		356757	564073	626858	518743	293423			415338	308942		539567
A0A9D4XT00	A0A9D4XT00	A0A9D4XT00_PEA	KIW84_030578	AB hydrolase-1 domain-containing protein	1	AAYGEDYYICR	AAYGEDYYIC(UniMod:4)R	2	AAYGEDYYIC(UniMod:4)R2				51111.1		45075.4	89478		42552.9																					81063.6
A0A9D5A7B4	A0A9D5A7B4	A0A9D5A7B4_PEA	KIW84_063839	Vacuolar protein sorting-associated protein 52	1	AAYIDTMNK	AAYIDTMNK	2	AAYIDTMNK2	155064					240385		259075					303215							145382										417848									353017
A0A9D4WS78	A0A9D5AM50;A0A9D4W284;A0A9D4WS78	A0A9D4WS78_PEA	KIW84_054110	FACT complex subunit	0	AAYLTTSVMK	AAYLTTSVMK	2	AAYLTTSVMK2	213397							199074	128406				146357								478859					515243
A0A9D4XKI6	A0A9D4XKI6	A0A9D4XKI6_PEA	KIW84_046158	Gamma-tubulin complex component	1	AAYNFASGELVNLIK	AAYNFASGELVNLIK	2	AAYNFASGELVNLIK2		71436.9				77369.7	46174.1			35583.9			188856			20634.6		18862		98285.7	280724	28344.2	30934.8			326291	137667				134609	163939			27339.4	90749.1	49372.3		101272
A0A9D4XKI6	A0A9D4XKI6	A0A9D4XKI6_PEA	KIW84_046158	Gamma-tubulin complex component	1	AAYNFASGELVNLIK	AAYNFASGELVNLIK	3	AAYNFASGELVNLIK3													20113.9
A0A9D5B6S2	A0A9D5B6S2	A0A9D5B6S2_PEA	KIW84_036252	Ubiquitin receptor RAD23	1	AAYNNPER	AAYNNPER	2	AAYNNPER2		2753330		3508270	203915	242332	2839170		1238640								286013	803247	345231		2050290				134475	2260470	3144000			2322850				215068	591168	626049	153712		536147
A0A9D4W5P7	A0A9D4W5P7	A0A9D4W5P7_PEA	KIW84_061456	Protein kinase domain-containing protein	1	AAYPDGLEEDAIGSILK	AAYPDGLEEDAIGSILK	2	AAYPDGLEEDAIGSILK2	170178	93350.4	79422.8			252608	98587.5	539505	87009.5	201326		87412.8	698360	178082		101982	41470.3	63198.9		542574	256451		165517			385819	291143		88639.3	134680	430047	566683	390408	62518	61241.7	101738	252484		507522
A0A9D4YFH2	A0A9D4YFH2	A0A9D4YFH2_PEA	KIW84_023939	phosphoenolpyruvate carboxykinase (ATP)	1	AAYPIEYIPNAK	AAYPIEYIPNAK	2	AAYPIEYIPNAK2		107218	106091		27914.3	74079.4	201163	108500		128938	102798	196891			63199.2	85434.9	112388	81079.1			209768	74736.7		85075.5		275111				354527	172967		60567.6	147161			211433	142464	225874
A0A9D4W2L7	A0A9D4W2L7	A0A9D4W2L7_PEA	KIW84_060300	Calcineurin-like phosphoesterase domain-containing protein	1	AAYPSFEDSSR	AAYPSFEDSSR	2	AAYPSFEDSSR2			35568.5			152025					32020.3		299225	39852.2		98460.4	31412.2						33475.2			114139	61683.1			156510	259494	284586				185686			86979.6
A0A9D4XXB6	A0A9D4XXB6	A0A9D4XXB6_PEA	KIW84_031957	Pre-mRNA-processing factor 39	1	AAYQLVHTEISPGLLEAIIR	AAYQLVHTEISPGLLEAIIR	3	AAYQLVHTEISPGLLEAIIR3	50791.7																			75965.8													59107.1
A0A9D5BL71	A0A9D5BL71	A0A9D5BL71_PEA	KIW84_013860	Glycylpeptide N-tetradecanoyltransferase	1	AAYSYYNVATK	AAYSYYNVATK	2	AAYSYYNVATK2	209043	778986	375945	706578	150001	553239	562472	286831	428007	152905	291509	323369	622059	205393	141867	496035	323609	534499	253405	155243	612666	213850	183669	150361	247302	812666	773957	190144	829267	570399	971560	993840	241934	269411	456902	454935	360380	481141	660340
A0A9D4XWH9	A0A9D4XWH9	A0A9D4XWH9_PEA	KIW84_033671	K(+) efflux antiporter 2	1	ACAAAITLDTPGANYR	AC(UniMod:4)AAAITLDTPGANYR	2	AC(UniMod:4)AAAITLDTPGANYR2	245876		207089		80736.4	316501	347881	316940	163979	241024	50524	162853	427869	183606	48180.3	178902	312928		56038.5	327791		106319	223943		245346					346731	500086	244260	239374				388531		395214
A0A9D5H0W8	A0A9D5H0W8	A0A9D5H0W8_PEA	KIW84_015806	TATA-binding protein	1	ACAAQTNATFLK	AC(UniMod:4)AAQTNATFLK	2	AC(UniMod:4)AAQTNATFLK2	1265530	502535	1533850	195511	670601	1934030	519459	1738700	341248	1046950	402456	688377	3646190	922246	274245	636488	1025700	352499	509436	1515030	731976	500997	788943	357755	534900	1065830	675138	94435.2	170009	1035580	1727370	1741650	1144570	345390	630800	759126	1359470	419678	2806450
A0A9D4YDX7	A0A9D4YDX7	A0A9D4YDX7_PEA	KIW84_022246	RRM domain-containing protein	1	ACADPNPVIDGR	AC(UniMod:4)ADPNPVIDGR	2	AC(UniMod:4)ADPNPVIDGR2	168861	1098760	884759	328979	127373	642294	730491	252705	426568	333282	159136	552334	1439440	371831		170886	1394430	171361	492678	57025	926297	445371	100120	436961	182352	2052880	1252020		140122	683295	753824	229937	282786	235565	1270880	1156710	2126060	223954	1127850
A0A9D4WIP8	A0A9D4WIP8	A0A9D4WIP8_PEA	KIW84_050257	RRM domain-containing protein	1	ACADPSPVIDGR	AC(UniMod:4)ADPSPVIDGR	2	AC(UniMod:4)ADPSPVIDGR2		204993	468322			417462		342571				380845	843977	361938			609362		431390			275131		204451		385994					260761		224130				1229040		553461
A0A9D5AUP1	A0A9D5AUP1	A0A9D5AUP1_PEA	KIW84_031000	methenyltetrahydrofolate cyclohydrolase	1	ACAELGIK	AC(UniMod:4)AELGIK	2	AC(UniMod:4)AELGIK2	646850	2044770	1646090	1082660	415928	1806480	1872130	1007840	1016030	1039530	539207	1417690	2061530	772379	327530		1995530		577653	532622	1662360	523905	550549	1035480	870920	3068550	2735930			1884470	1961740	1444400	738046		1965630	1637430	3049190	845995	2400180
A0A9D4YMQ2	A0A9D4YMQ2	A0A9D4YMQ2_PEA	KIW84_010654	Serine-threonine kinase receptor-associated protein	1	ACAFSEDTHLLLTGGAEK	AC(UniMod:4)AFSEDTHLLLTGGAEK	3	AC(UniMod:4)AFSEDTHLLLTGGAEK3	91663.1	176173				159015		53126.5		59838.2			152992								137817					240928				146476	148031	168219			72825.2		172658		223441
A0A9D5AG36	A0A9D5AG36	A0A9D5AG36_PEA	KIW84_053275	Uncharacterized protein	1	ACAFVTYTTR	AC(UniMod:4)AFVTYTTR	2	AC(UniMod:4)AFVTYTTR2		806377		135101		418615	594339		192089		189262	141542	616136			726420	350881		475470		1345560			191669	560535						475404				709452	1070570		336611
A0A9D5BKD1	A0A9D5BKD1	A0A9D5BKD1_PEA	KIW84_013449	Argonaute 1	1	ACASLEPNYQPPVTFVVVQK	AC(UniMod:4)ASLEPNYQPPVTFVVVQK	3	AC(UniMod:4)ASLEPNYQPPVTFVVVQK3	101559	136702	169848			149372	157415	226489			34118.7		378910	101410		100333	123435			131044	583211				62577.6	622038				228710	396384	117596	212965	47540.2	190933	223884	128456	71819.3	339931
A0A9D4YM40	A0A9D4YM40	A0A9D4YM40_PEA	KIW84_025529	Stromal processing peptidase, chloroplastic	1	ACAYIAGPAPNR	AC(UniMod:4)AYIAGPAPNR	2	AC(UniMod:4)AYIAGPAPNR2	3048920	3020160	2211580	1721220	676197	1536830	3847680	1788150	2791180	1152480	354068	933095	1245470	2308090	288192	707475	1920320	454512	512817	910180	1058000	1951340	1305140	499720	1308260	2811390	1964400	123921	709888	3377100	3300880	910508	1149710	762851	1675600	1853590	3413270	687296	2193820
A0A9D4Y8V1	A0A9D5AJ93;A0A9D4Y8V1;A0A9D5AIB0	A0A9D4Y8V1_PEA	KIW84_021066	Clathrin heavy chain	0	ACDEQQHWK	AC(UniMod:4)DEQQHWK	2	AC(UniMod:4)DEQQHWK2	63184.7		120372			239220					67935.8		272018			196074				101503											297632								334625
A0A9D4Y8V1	A0A9D5AJ93;A0A9D4Y8V1;A0A9D5AIB0	A0A9D4Y8V1_PEA	KIW84_021066	Clathrin heavy chain	0	ACDEQQHWK	AC(UniMod:4)DEQQHWK	3	AC(UniMod:4)DEQQHWK3	56953.5	45599.2	233544		27129.3	413352	76011.2	74037.6			115874	77247.7	412183	109343	14963.8	293920	262951	42438.9		182826	23446		93541.4		37363.5	418570	225190			158940	674875	191135	36517.5		28177.5	53349.4	94241.9		419998
A0A9D4YK54	A0A9D4YK54	A0A9D4YK54_PEA	KIW84_024425	Aconitate hydratase	1	ACDLGLEVKPWIK	AC(UniMod:4)DLGLEVKPWIK	3	AC(UniMod:4)DLGLEVKPWIK3		326667	23389.5	442251		88862.5	283792		349805																					169052					161637	51643.5
A0A9D5BEM3	A0A9D5BEM3	A0A9D5BEM3_PEA	KIW84_011321	Large ribosomal subunit protein uL22c	1	ACEAIIK	AC(UniMod:4)EAIIK	2	AC(UniMod:4)EAIIK2	3690270	1035990	1407950	391664	887928	2259590	1095350	3572590	1372600	1939910	489118	1585600	4677120	3232990	464376	1291780	1617360	748014	751287	3907160	2467630	1542670	2634950	500218	1188530	1764130	1003360	145302	404386	2367530	3139080	2075920	3185970	861600	1391130	1462910	1822680	555594	2775110
A0A9D5A7R0	A0A9D5A7R0	A0A9D5A7R0_PEA	KIW84_063442	EF-hand domain-containing protein	1	ACELQPVDVRPHFR	AC(UniMod:4)ELQPVDVRPHFR	4	AC(UniMod:4)ELQPVDVRPHFR4		35728.9				122566		91154.8					163838										21421.6			128505				92360.2	145395	182861	94994.8			49071.3	73116.6		95255.8
A0A9D4WI23	A0A9D4WI23	A0A9D4WI23_PEA	KIW84_066450	formate--tetrahydrofolate ligase	1	ACENATQPLK	AC(UniMod:4)ENATQPLK	2	AC(UniMod:4)ENATQPLK2	1049680	358605	819465	286055	406182	1760060	322704	1301580	354257	1009040	152146	427151	1976230	821702	294619	363561	771600	222759	200077	1245010	443840	408834	737295	278568	145277	537149	413204	42625.4	34535.6	752220	1239930	900573	440080	225464	267545	224768	1582480	140703	1639570
A0A9D4YJB6	A0A9D4YJB6	A0A9D4YJB6_PEA	KIW84_025017	RING-type E3 ubiquitin transferase	1	ACENFITLCER	AC(UniMod:4)ENFITLC(UniMod:4)ER	2	AC(UniMod:4)ENFITLC(UniMod:4)ER2		267245					186406														129111			35775.5		311145				206269					121571	144707
A0A9D4XRX3	A0A9D4XRX3	A0A9D4XRX3_PEA	KIW84_031697	Interactor of constitutive active ROPs 2, chloroplastic	1	ACESESTQNNNAESDHAEIQDLR	AC(UniMod:4)ESESTQNNNAESDHAEIQDLR	3	AC(UniMod:4)ESESTQNNNAESDHAEIQDLR3		69788.7		33072.7			63242.5		36455.6												120127				21561.5	169995	47171			65696					42005.7	56154.4
A0A9D4XPN8	A0A9D4XPN8	A0A9D4XPN8_PEA	KIW84_030170	Tubulin gamma chain	1	ACESPDYIK	AC(UniMod:4)ESPDYIK	2	AC(UniMod:4)ESPDYIK2	265934	815025	582009	163549	94013	627214	592494	466990	279297	243326	157437	390913	1049140	225574	80544.9	497496	470121	148891	137632	364771	1389820	172367	207894	161325	918851	2247180	964255		504550	814631	892682	1169400	353072	151015	463245	855915	664299	483703	1060260
A0A9D4XRY1	A0A9D4XRY1	A0A9D4XRY1_PEA	KIW84_031298	Kinesin-like protein KIN-5C	1	ACETFQQEFR	AC(UniMod:4)ETFQQEFR	2	AC(UniMod:4)ETFQQEFR2																					139331					331105
A0A9D4W704	A0A9D4W704	A0A9D4W704_PEA	KIW84_063179	Uncharacterized protein	1	ACFLYDGVR	AC(UniMod:4)FLYDGVR	2	AC(UniMod:4)FLYDGVR2		517232	244830		47790.2	152247	312517	142758	135659		65737.9		302979		78529.7						510392			166661	228761	1219680				307324	337599	382864			211575	317673	195165		308251
A0A9D4VJC8	A0A9D4VJC8	A0A9D4VJC8_PEA	KIW84_071846	Rieske domain-containing protein	1	ACFVPTK	AC(UniMod:4)FVPTK	2	AC(UniMod:4)FVPTK2	335655		318809			229112		479544					459818	250370						440703	1224560		174793		935273						525127								434016
A0A9D5BBZ2	A0A9D5BBZ2	A0A9D5BBZ2_PEA	KIW84_024115	Methyltransferase	1	ACFVVPEDK	AC(UniMod:4)FVVPEDK	2	AC(UniMod:4)FVVPEDK2						243767							333776
A0A9D5BBZ2	A0A9D5BBZ2	A0A9D5BBZ2_PEA	KIW84_024115	Methyltransferase	1	ACFVVPEDKYK	AC(UniMod:4)FVVPEDKYK	3	AC(UniMod:4)FVVPEDKYK3	185396		263085			757254		241608		203933			643275	146739	60993.5	190522	289356			160191											531118	518039				320128	481387		377439
A0A9D4XEY5	A0A9D4XEY5	A0A9D4XEY5_PEA	KIW84_043169	HMG box domain-containing protein	1	ACGEEWK	AC(UniMod:4)GEEWK	2	AC(UniMod:4)GEEWK2	645268	618826	538310	651239		642089	798801	974282	1687670	1015230	384358	324068	911409					234285		480828	531994	466819	321390		285502	1141120	233265	224535		948643	1117550	777887		295599		222054	269077	298597	794019
A0A9D4X4F6	A0A9D4X4F6	A0A9D4X4F6_PEA	KIW84_057902	Polyadenylate-binding protein rbp47b	1	ACGFVQFGAR	AC(UniMod:4)GFVQFGAR	2	AC(UniMod:4)GFVQFGAR2	527695	920010	1047500		102719	834737	908161	1327980	625839	526679	150562	724676	774728	427509	83611.1	653865	1135640	166776	185325	553482	972784	551415	386720	399877	205358	1935210	1053800		265843	835326	884777	376829	817340	282504	793723	1066350	1835470	311460	932509
A0A9D4YPT3	A0A9D4XCE2;A0A9D4YPT3	A0A9D4YPT3_PEA	KIW84_010677	RNA binding protein snu13	0	ACGVTRPVIACSVTTNEGSQLK	AC(UniMod:4)GVTRPVIAC(UniMod:4)SVTTNEGSQLK	3	AC(UniMod:4)GVTRPVIAC(UniMod:4)SVTTNEGSQLK3	493218	2444030	852803	484470	115847	483258	1935990	624170	956912	368087	246369	255581	607287	254273	59952	844222	691652	197327	241855	181845	2351420	253146	180180	708827	922723	3095630	981444		231803	2441730	1782610	608899	606804	534946	1414990	2425690	1010640	496558	759471
A0A9D5BPW8	A0A9D5BPW8	A0A9D5BPW8_PEA	KIW84_015120	K Homology domain-containing protein	1	ACHDDCLITITATESSSDLK	AC(UniMod:4)HDDC(UniMod:4)LITITATESSSDLK	3	AC(UniMod:4)HDDC(UniMod:4)LITITATESSSDLK3		507130	102829			104893	229507	151475					101057								412433					1054430	195197			298244						347649	486924
A0A9D4W224	A0A9D4W224	A0A9D4W224_PEA	KIW84_060260	Exocyst complex component S3A	1	ACISAIEDPK	AC(UniMod:4)ISAIEDPK	2	AC(UniMod:4)ISAIEDPK2			332531		111077			411399		171691			863857				322438			357283										359350			268615						801302
A0A9D4XKM9	A0A9D4XKM9	A0A9D4XKM9_PEA	KIW84_045619	26S proteasome regulatory subunit 7	1	ACIVFFDEVDAIGGAR	AC(UniMod:4)IVFFDEVDAIGGAR	2	AC(UniMod:4)IVFFDEVDAIGGAR2	234985		14881.3			69415.8		788755		115949			619405	87161.1						681179	198828	80995.8				278353					156198		315009						339318
A0A9D4XAT3	A0A9D4XAT3	A0A9D4XAT3_PEA	KIW84_040717	Saccharopine dehydrogenase (NAD(+), L-glutamate-forming)	1	ACIVHQGVLTSLYDYIPR	AC(UniMod:4)IVHQGVLTSLYDYIPR	3	AC(UniMod:4)IVHQGVLTSLYDYIPR3								619137					378871																				394049						307124
A0A9D4W495	A0A9D4W495	A0A9D4W495_PEA	KIW84_061431	Ubiquitin carboxyl-terminal hydrolase	1	ACIWDYFNLKK	AC(UniMod:4)IWDYFNLKK	3	AC(UniMod:4)IWDYFNLKK3		170638	133130	97482.7		88875.5	116727		110277			157872	95314.4				129840				110198					209955	210864			166746	139583				115821	123002	266682		212096
A0A9D4W4Q2	A0A9D4W4Q2	A0A9D4W4Q2_PEA	KIW84_061622	MPBQ/MBSQ family SAM-binding methyltransferase profile domain-containing protein	1	ACLIGPVHPTFWLSR	AC(UniMod:4)LIGPVHPTFWLSR	3	AC(UniMod:4)LIGPVHPTFWLSR3			319678		76627.2		138321	910940			147160	199560		339139		399547	221180				442799			45114.5					74819		1740450				120268	132706
A0A9D4WAK3	A0A9D4WAK3	A0A9D4WAK3_PEA	KIW84_064570	Protease Do-like 2	1	ACLKLPSNEGVFVR	AC(UniMod:4)LKLPSNEGVFVR	3	AC(UniMod:4)LKLPSNEGVFVR3		347323	29209.1	333961		151877	244751		232046								73452.7										153809			346610	260835				101234		132684
A0A9D5AHA8	A0A9D4VUA5;A0A9D4VXE4;A0A9D5AHA8;A0A9D4Y9R2	A0A9D5AHA8_PEA	KIW84_052354	Importin subunit beta-1	0	ACLLQTLSSLVLDAR	AC(UniMod:4)LLQTLSSLVLDAR	3	AC(UniMod:4)LLQTLSSLVLDAR3								46016.5					50290.1													72236.8
A0A9D4XZI0	A0A9D4XZI0	A0A9D4XZI0_PEA	KIW84_032781	Cytochrome P450	1	ACLNDDVLPDGTR	AC(UniMod:4)LNDDVLPDGTR	2	AC(UniMod:4)LNDDVLPDGTR2	49142.3					60536.8		114278		34747.6			132292	27062.6		60849.2				84622.8			35579.9								136586	76867.2	114999					57438.9	301082
A0A9D4XT24	A0A9D4XT24	A0A9D4XT24_PEA	KIW84_031434	phosphopyruvate hydratase	1	ACNALLLK	AC(UniMod:4)NALLLK	2	AC(UniMod:4)NALLLK2	508894	1722860	540917	2629710	448675	2105510	3021040	570233	1629930	152705	178439	534180	1427550	350163	149676	418622	1234070	610224	235782	446765	999365		382904	308883	515101	455273	1266980		95887.6	2712210	793258	696873	428060	434613	1868120	447204	1763590	381743	1094520
A0A9D4VQ61	A0A9D4VQ61	A0A9D4VQ61_PEA	KIW84_073916	HECT-type E3 ubiquitin transferase	1	ACPFLFPFEVR	AC(UniMod:4)PFLFPFEVR	2	AC(UniMod:4)PFLFPFEVR2	107363	87344.7	67473			155632	114430			80286.1	14421.8	23837.4	319501	73792.4		46936.8	67097.5			146596	218285	42137.4	63748	36247.7	27552.4	449689	163115			116060	195595	150569			69748.2	120128
A0A9D4W7V8	A0A9D4W7V8	A0A9D4W7V8_PEA	KIW84_063181	Photosystem I iron-sulfur center	1	ACPTDVLEMIPWGGCK	AC(UniMod:4)PTDVLEMIPWGGC(UniMod:4)K	2	AC(UniMod:4)PTDVLEMIPWGGC(UniMod:4)K2	69336.1							380839		41882.3			150762							411692
A0A9D4VSK4	A0A9D4VSK4;A0A9D5AII5	A0A9D4VSK4_PEA	KIW84_074871	RING-type domain-containing protein	0	ACPYDGYLVTEADSKPLVETNK	AC(UniMod:4)PYDGYLVTEADSKPLVETNK	3	AC(UniMod:4)PYDGYLVTEADSKPLVETNK3		406565					46577.9														282194			16504.3		1406620	271663								258037	301526
A0A9D4ZTR7	A0A9D4ZTR7	A0A9D4ZTR7_PEA	KIW84_070560	Mitochondrial ATP synthase subunit G protein	1	ACQASQFIAK	AC(UniMod:4)QASQFIAK	2	AC(UniMod:4)QASQFIAK2	65535.5					74525.5					31022.8		157698			132928				43933.1						207785					172680	118338				92804	99555.1
A0A9D4ZUL7	A0A9D4ZUL7	A0A9D4ZUL7_PEA	KIW84_070559	Mitochondrial ATP synthase subunit G protein	1	ACQASQFISR	AC(UniMod:4)QASQFISR	2	AC(UniMod:4)QASQFISR2	682280	863672	748068	1125160	211727	632762	848956	457379	969074	307122	443548	427468	1122860	568938	236892	907049	505189	259889	345732	649978	987675	243569	460171	349582	701482	1910570	765696	163173	477516	938877	1730700	1201820	436152	450538	429970	800683	763515	491632	975837
A0A9D4ZV06	A0A9D4ZV06	A0A9D4ZV06_PEA	KIW84_070830	Transferring glycosyl group transferase	1	ACQENTPFSTDNK	AC(UniMod:4)QENTPFSTDNK	2	AC(UniMod:4)QENTPFSTDNK2		23813.1	16155.5			60950.2							60941.4				25845				46317.2				28462	124881					37812.6	41639.1			59065.9	91412.9	54141.2
A0A9D4XKZ4	A0A9D4XKZ4	A0A9D4XKZ4_PEA	KIW84_045558	RRM domain-containing protein	1	ACQNPSPVIDGR	AC(UniMod:4)QNPSPVIDGR	2	AC(UniMod:4)QNPSPVIDGR2	114595	420940	337848	111516		283236	352751	192479	152097	106822	56220.1	147059	467175	99139.5		169462	475915	36358.5	334746	52754	547192	72587.4	61613.7	193234	115664	1132830	602992		78374.8	328122	353327	184248	156643	89808.1	660618	551270	713353	96077.7	485817
A0A9D4XNN7	A0A9D4XNN7	A0A9D4XNN7_PEA	KIW84_030534	Uncharacterized protein	1	ACQPASGDQSGLLR	AC(UniMod:4)QPASGDQSGLLR	2	AC(UniMod:4)QPASGDQSGLLR2	78283.3							78556.1		41838			81604.1	68539.9						88186.3											84324.8								59884.4
A0A9D4WL89	A0A9D4WL89	A0A9D4WL89_PEA	KIW84_051893	CBS domain-containing protein cbscbspb3	1	ACQQGSAVAAAAVEGADHQR	AC(UniMod:4)QQGSAVAAAAVEGADHQR	3	AC(UniMod:4)QQGSAVAAAAVEGADHQR3	106450	147720				139694	173686	138021		84948		105080	141423	95006.6			199227			108538	175124	61525.3	67639.8	60436.5		433674				193146	193907	111514	95162.5	92666.2		165042	236601		336415
A0A9D4X4X6	A0A9D4X4X6	A0A9D4X4X6_PEA	KIW84_057916	Outer envelope protein 80	1	ACRPNSALTVR	AC(UniMod:4)RPNSALTVR	3	AC(UniMod:4)RPNSALTVR3	430318		310678		214011	481578	311777	596010		291212	161069		582536	255204						344566	192344	123288	222040	140122	263369	432979				524268		842881	455049
A0A9D5AQN2	A0A9D5AQN2	A0A9D5AQN2_PEA	KIW84_041052	Chromatin structure-remodeling complex protein SYD	1	ACSATETAGAACHTDSVEVHDYEK	AC(UniMod:4)SATETAGAAC(UniMod:4)HTDSVEVHDYEK	4	AC(UniMod:4)SATETAGAAC(UniMod:4)HTDSVEVHDYEK4		77253.2					39214.4														54791					239044										41693.3
A0A9D4YNH9	A0A9D4YNH9	A0A9D4YNH9_PEA	KIW84_010158	Ribosomal L1 domain-containing protein 1-like	1	ACSSALLFLR	AC(UniMod:4)SSALLFLR	2	AC(UniMod:4)SSALLFLR2		665617					384173		127140										66435.1		1275780			185103	355957	1016930	235413			427568					436293	668585
A0A9D4W097	A0A9D4VYS6;A0A9D4W097;A0A9D4VYK9	A0A9D4W097_PEA	KIW84_060041	PCI domain-containing protein	0	ACSSASIDR	AC(UniMod:4)SSASIDR	2	AC(UniMod:4)SSASIDR2	218320	178819	373126		213922	475783	265933	358772			174338	240583	755465	216253		290984	234790			219523		159753	228461	77969							390480
A0A9D5A9A8	A0A9D5AJJ1;A0A9D4YE18;A0A9D5A9A8	A0A9D5A9A8_PEA	KIW84_050394	PCI domain-containing protein	0	ACSSASVAWLK	AC(UniMod:4)SSASVAWLK	2	AC(UniMod:4)SSASVAWLK2	931024	496104	1185930	339784	309942	1307060	478468	1097240	450094	803184	306447	542616	2165200	700652	124537	733372	917706	283923	272026	1163040	256915	464563	563818	271363	212818		483268	59202.9		601009	1883400	1474700	870826	209970	362263	419337	1143260	376920	1842520
A0A9D5BJK4	A0A9D5BJK4;A0A9D4VI63	A0A9D5BJK4_PEA	KIW84_013250	T-complex protein 1 subunit gamma	0	ACTVLLR	AC(UniMod:4)TVLLR	2	AC(UniMod:4)TVLLR2	881759	8631730	2082710	899874	420195	2723570	6385120	1543740	1660880	1513910	37867.7	597488	4469420	829746	49856.6	251143	1154980	411361		1006600	29943400	548907	470723	1625760	2268900	28986700	6550990			6576250	1693770	715906	468749	1827180	9191600	12318700	2023620	359985	1702090
A0A9D5A0X5	A0A9D5A0X5	A0A9D5A0X5_PEA	KIW84_074726	RRM domain-containing protein	1	ACVDAAPIIDGR	AC(UniMod:4)VDAAPIIDGR	2	AC(UniMod:4)VDAAPIIDGR2	82346.8	589869	552713	218507	57637.9	741901	476472	325117	185820	192902	160154	242388	1381240	207857	76463.9	474059	667184	132205	531695	203272	881340	145495	135504	277349	186463	1846030	1237630		206486	509928	729348	706116		214907	706019	816099	897536	193459	910888
A0A9D5H0M7	A0A9D5H0M7	A0A9D5H0M7_PEA	KIW84_015239	Cellulose synthase	1	ACVDYEISEGR	AC(UniMod:4)VDYEISEGR	2	AC(UniMod:4)VDYEISEGR2			83051.2			164348						35132.8	181308			127189	105159							41414.8							260064	174910					151478		152339
A0A9D4VJD8	A0A9D4WSP6;A0A9D4VJD8	A0A9D4VJD8_PEA	KIW84_071416	Interactor with COP9 signalosome (CSN) complex	0	ACVESADAVPALLWLLK	AC(UniMod:4)VESADAVPALLWLLK	2	AC(UniMod:4)VESADAVPALLWLLK2								20008.2					34449.4							25180.2											3054.32
A0A9D4WTM4	A0A9D4X7N1;A0A9D4WTM4;A0A9D4WZ45	A0A9D4WTM4_PEA	KIW84_053698	Uncharacterized protein	0	ACVHAGALDFGK	AC(UniMod:4)VHAGALDFGK	3	AC(UniMod:4)VHAGALDFGK3		151443				78897.1															213335					225982	174913								158437	209778	82515.5
A0A9D5AUS0	A0A9D5AUS0	A0A9D5AUS0_PEA	KIW84_045904	Large ribosomal subunit protein uL30m	1	ACVPIAYSPNLYITLVR	AC(UniMod:4)VPIAYSPNLYITLVR	2	AC(UniMod:4)VPIAYSPNLYITLVR2							9361.99						109200								147205					111838													80265.7
A0A9D4YMM9	A0A9D4YMM9	A0A9D4YMM9_PEA	KIW84_024893	Fungal lipase-like domain-containing protein	1	ACYENEAYLK	AC(UniMod:4)YENEAYLK	2	AC(UniMod:4)YENEAYLK2			78318.6			241173				18817.5			113506			133746	114562	40345.7													170049	290843			27255.3	81707.4	127371
A0A9D4WHC3	A0A9D4WB80;A0A9D4WHC3;A0A9D4W0A6;A0A9D5A4V2	A0A9D4WHC3_PEA	KIW84_066153	40S ribosomal protein S3-3	0	ACYGVLR	AC(UniMod:4)YGVLR	2	AC(UniMod:4)YGVLR2	1465230	1137530	1048940	413646	404687	2043120	740503	1583200	529658	876139	395354	773855	3760730	1027510	187828	734719	1081190	292945	593877	2116250	2473260	541081	1033700	524369	840171	2446490	1760440	83898.9		1416970	1837480	1594920	1115930	442610	1228860	1274470	1844100	497350	2236120
A0A9D4W224	A0A9D4W224	A0A9D4W224_PEA	KIW84_060260	Exocyst complex component S3A	1	ADAAGFVR	ADAAGFVR	2	ADAAGFVR2	256953	473089	466469	334940	167154	631474	390666	523573	173966	186549	417717	315375	872391	267498	312576	685539	389293	450580	387344	301172	861309	126404	226912	164413	535974	1013560	782745	258609	528221	481775	1014840	1892650	371095	330630	269024	513440	543436	418096	654930
A0A9D5ASY7	A0A9D5ASY7	A0A9D5ASY7_PEA	KIW84_046276	MI domain-containing protein	1	ADAAGSTSDLYNAYK	ADAAGSTSDLYNAYK	2	ADAAGSTSDLYNAYK2		231557					114501						117732								138854					457076	204830					310167				119514	126278
A0A9D5ASY7	A0A9D5ASY7	A0A9D5ASY7_PEA	KIW84_046276	MI domain-containing protein	1	ADAAGSTSDLYNAYKGPEEK	ADAAGSTSDLYNAYKGPEEK	3	ADAAGSTSDLYNAYKGPEEK3		720917	121831	368589			508104		128214	44059.1		73296.2					174032				586745			127504		1679120	1027320			269619				136576	387667	526113	334979		182918
A0A9D4X8W1	A0A9D4X8W1	A0A9D4X8W1_PEA	KIW84_040019	Cullin-associated NEDD8-dissociated protein 1	1	ADADLEVK	ADADLEVK	2	ADADLEVK2	410120	483626	745086	391353	181104	828514	607317	508213	293954	315317	546435	509644	920656	304244	477980	570494	528574	389158	412742	372412	786699	226832	292472	259042	621265	1318150	755373	402804	226704	586899	1046750	1420520	439818	518295	456913	455185	673378	467345	946463
A0A9D4WBK9	A0A9D4WBK9	A0A9D4WBK9_PEA	KIW84_064017	TPM domain-containing protein	1	ADAFEFADQILER	ADAFEFADQILER	2	ADAFEFADQILER2	439061	171948	94295.2	757080	19515.3	580495	153229	1094400	441701	383426	65764.2	145589	1871930	487704		221426	116063	174939	23862.7	1261020	456752	326603	266537		16839.4	402329	412756		158839	664673	750390	562931	638002	128241	76065	126671	538968	79182.4	852413
A0A9D4WBK9	A0A9D4WBK9	A0A9D4WBK9_PEA	KIW84_064017	TPM domain-containing protein	1	ADAFEFADQILER	ADAFEFADQILER	3	ADAFEFADQILER3		58575.7		140817		132457	46774	181446	85229.4				312517	57242.6		40942.6		38578.3		193091	50715.7	80159.1	52903.5			56889.3	75240.6		22756.2	84104.9	123451	123923					92593.3	10449.4	128737
A0A9D5GZ10	A0A9D5GZ10	A0A9D5GZ10_PEA	KIW84_014202	Cytochrome P450	1	ADAFLEGLIQEHR	ADAFLEGLIQEHR	3	ADAFLEGLIQEHR3						677133										1047900	419780	349826									591975				778033	1026140	217298			401071
A0A9D4WSZ6	A0A9D4WSZ6	A0A9D4WSZ6_PEA	KIW84_053522	NADH dehydrogenase [ubiquinone] iron-sulfur protein 1, mitochondrial	1	ADAFLLVGTQPR	ADAFLLVGTQPR	2	ADAFLLVGTQPR2	1830140	2235530	3360580	4377400	678709	4219860	2851060	2275770	3264570	1436150	3294170	2219170	4507360	1872160	1484660	4723100	2260670	2831940	2289740	2388250	2504010	1734450	1702090	1197010	2169530	4291460	3466080	1560220	3912290	2663720	6583260	7438860	2066960	1651770	1604300	2561150	3074960	2889990	5321150
A0A9D4WSZ6	A0A9D4WSZ6	A0A9D4WSZ6_PEA	KIW84_053522	NADH dehydrogenase [ubiquinone] iron-sulfur protein 1, mitochondrial	1	ADAFLLVGTQPR	ADAFLLVGTQPR	3	ADAFLLVGTQPR3	109747	101126	130246	169660	25903.4	135874	119285	96530.7	112067	36930.1	122801	72068.7	149697	76642.4	46517.8	173641	79017	105012	100789	75367.7	66900.7	44789.3	56648.4		76536.6	148354	116806	62471.7	144491	75913.8	236356	232048	57037.7	66395.8	64296.6	89255.1	84615.9	77471.8	145971
A0A9D4YDP5	A0A9D4WW44;A0A9D4YDP5;A0A9D4XAK2	A0A9D4YDP5_PEA	KIW84_023727	Eukaryotic translation initiation factor 5A	0	ADAGASKTYPQQAGTIR	ADAGASKTYPQQAGTIR	3	ADAGASKTYPQQAGTIR3			102425	78948.2					95121.7									99277.6										75404.9		106717	233027
A0A9D4W580	A0A9D4W580	A0A9D4W580_PEA	KIW84_061687	Chloroplast stem-loop binding protein of 41 kDa a	1	ADAGHVGVEK	ADAGHVGVEK	2	ADAGHVGVEK2															3339980	1624590	2522760	1266410	857550	743313		2182660		1661970	490406	387128	1229020	612907	1723680	2765280	8464650	4008080	2375910	1883140	808902	638192	8605160	4960540	8053130
A0A9D4WM53	A0A9D4WM53;A0A9D4XRZ6;A0A9D4Y6E6;A0A9D4Y682	A0A9D4WM53_PEA	KIW84_052234	caffeate O-methyltransferase	0	ADAIFMK	ADAIFMK	2	ADAIFMK2	1128480		231415		44022.1	253107		968313		276685			1577680	139275		167764	133051	158522		1073820			85565.2								1105210	371554							2635240
A0A9D4XDR6	A0A9D4XDR6	A0A9D4XDR6_PEA	KIW84_042842	Maf-like protein DDB_G0281937	1	ADAIVQR	ADAIVQR	2	ADAIVQR2	607239		613278		537118	925600	415254	874446		628539		1192540	1067490	602233				659542		620809		422746	553708						383481	1032530	843369		591517	291971			489735		1945000
A0A9D4XFS1	A0A9D4XFS1	A0A9D4XFS1_PEA	KIW84_044180	AAA+ ATPase domain-containing protein	1	ADALEEAR	ADALEEAR	2	ADALEEAR2	432275				208969			542074		288913	132161	313903	517319	229415		207995	279800	284457		425015		272307	170023							895700	436153		566510	664044				368668	752945
A0A9D5A2C3	A0A9D5A2C3	A0A9D5A2C3_PEA	KIW84_061427	Nuclear pore complex protein nup98a	1	ADALFIPR	ADALFIPR	2	ADALFIPR2		254839	97844.2	173090		143552	207654		107476		89002.3		65265.2		67688.1	27606.7	132050	89962.6	52505.1		287924			61962.3	111038	541808	281599	192447	67715.9	166932	219281	201335	33433.9	87747.8	151179	228384	182754	179382
A0A9D4VJC8	A0A9D4VJC8	A0A9D4VJC8_PEA	KIW84_071846	Rieske domain-containing protein	1	ADALVIGFR	ADALVIGFR	2	ADALVIGFR2	703159	164299	462690	400564	180763	457807	306749	586019	388209	142691	408742	455525	972781	425335	117902	386239	182007	328657	380538	738156	390328	232582	511584	162745	224192	429799	261366	96684.4	233404	468676	885793	594946	396022	323151	135206	127892	197409	486131	950015
A0A9D4Y628	A0A9D4Y628	A0A9D4Y628_PEA	KIW84_020638	Translation elongation factor EF1B beta/delta subunit guanine nucleotide exchange domain-containing protein	1	ADAPAAEDDDDLDLFGDETEDEK	ADAPAAEDDDDLDLFGDETEDEK	3	ADAPAAEDDDDLDLFGDETEDEK3		169948	184378	270877	20295.4		61575.1			194202		217230	237437				147350	79569.9		232255		214401			14055.3		256111						122274		150443				529113
A0A9D4Y628	A0A9D4Y628	A0A9D4Y628_PEA	KIW84_020638	Translation elongation factor EF1B beta/delta subunit guanine nucleotide exchange domain-containing protein	1	ADAPAAEDDDDLDLFGDETEDEKK	ADAPAAEDDDDLDLFGDETEDEKK	3	ADAPAAEDDDDLDLFGDETEDEKK3	3023670	13760600	8896520	18558100	2866790	6278090	14923500	5785070	15436500	9694140	1736670	8499980	6053740	5510740	814069	3433540	7379980	4975930	668828	4371900	12574700	7442320	4306170	2673310	1846710	16871600	15635000	413994	2683760	10493800	5516520	3232470	5901970	4122080	7540940	6039450	3407710	2616520	13393800
A0A9D5GW47	A0A9D5GW47;A0A9D5BGM7	A0A9D5GW47_PEA	KIW84_012112	Uncharacterized protein	0	ADAPPYGIDYPTHRPTGR	ADAPPYGIDYPTHRPTGR	4	ADAPPYGIDYPTHRPTGR4	157745	514991	251831	509294		261486	723720		583846	215176				106233		96549		163545			402907	98063.9	107215		150786		526526		243769	579160	480693	328161	191401	210122	182580	215111	213130
A0A9D4Y0F7	A0A9D4Y0F7	A0A9D4Y0F7_PEA	KIW84_034841	MI domain-containing protein	1	ADASGSTADLYNAYKGPEEK	ADASGSTADLYNAYKGPEEK	3	ADASGSTADLYNAYKGPEEK3		266670		182560			425422		106381												232850					466080	471196				164877				190985	153398	168512
A0A9D4YBI5	A0A9D4YBI5	A0A9D4YBI5_PEA	KIW84_022051	HECT-type E3 ubiquitin transferase	1	ADASTTVNDSSKPTPVDNNVESESQR	ADASTTVNDSSKPTPVDNNVESESQR	3	ADASTTVNDSSKPTPVDNNVESESQR3			84185.5	34542.7	20598.1	22079.2	28791.7	44644.2			37840.6	52499.4	124479		14933.3	19670.5			35894.8	29783	38802.7			11680.1	25140.7	118969	24239.8	20808.6		48591.6	29503.8	58227.7	51586.9	29717.6				38032.9	136989
A0A9D5A124	A0A9D5A124;A0A9D4YCG1	A0A9D5A124_PEA	KIW84_060492	Pre-mRNA-processing protein 40A, variant 2	0	ADASTVWK	ADASTVWK	2	ADASTVWK2	227069	1747190	968352	499407		725285	3146780	278842	783440	335683	337567	491384	627292	248758	198187	407004	1036530	334283	912003		2402090	221739		710105	466686	7319040	1663720		769984	1682020	734182		351962	682233	1206440	1647040	1992480	989596	1037400
A0A9D4WGF9	A0A9D4WGF9	A0A9D4WGF9_PEA	KIW84_065224	Eukaryotic translation initiation factor 5B	1	ADATLKVPGLLVIDTPGHESFNNLR	ADATLKVPGLLVIDTPGHESFNNLR	3	ADATLKVPGLLVIDTPGHESFNNLR3		75626.9					29420.7		66431.8																	348537	294180				179463
A0A9D4WGF9	A0A9D4WGF9	A0A9D4WGF9_PEA	KIW84_065224	Eukaryotic translation initiation factor 5B	1	ADATLKVPGLLVIDTPGHESFNNLR	ADATLKVPGLLVIDTPGHESFNNLR	4	ADATLKVPGLLVIDTPGHESFNNLR4		782209		389118		459311	184273	437259	465594	246328			571616				280216	195334		263619	563598			30024.5		1297800	1025490			437384	1018510	607388	227504			238455	559943	60269	717692
A0A9D5AUP1	A0A9D5AUP1	A0A9D5AUP1_PEA	KIW84_031000	methenyltetrahydrofolate cyclohydrolase	1	ADATVTIVHSHTSQPENIIR	ADATVTIVHSHTSQPENIIR	3	ADATVTIVHSHTSQPENIIR3	168808	210023		72384.8		508355			144200	396711				284940		242688	470827	269330		211135		193153	230805				878380		203959		702481	469050			254635	354047	709740
A0A9D5AUP1	A0A9D5AUP1	A0A9D5AUP1_PEA	KIW84_031000	methenyltetrahydrofolate cyclohydrolase	1	ADATVTIVHSHTSQPENIIR	ADATVTIVHSHTSQPENIIR	4	ADATVTIVHSHTSQPENIIR4	316982	431322		122357		829498			197560	523147				347511	76752.6	311781	643605	359662		198685		258785	219704				1166920		283091		971383	598965			451886	520951	1036850
A0A9D5GUY7	A0A9D5GUY7	A0A9D5GUY7_PEA	KIW84_011642	sulfate adenylyltransferase	1	ADAVFAFQLR	ADAVFAFQLR	2	ADAVFAFQLR2	286955	159913		307024			76830.4	344747	291890	191711		70389.8		224350						478472		156547	192750				230225						259805		65012.1		99864.3
A0A9D4W9K0	A0A9D4W9K0	A0A9D4W9K0_PEA	KIW84_063245	Sieve element occlusion (Fragment)	1	ADAVIEQYHFGK	ADAVIEQYHFGK	2	ADAVIEQYHFGK2		524022	627724	263245		283233	417754		262850		443334	232723	354263		189601	802285	372273	330755	659389		695970		110791	801686	226046	1691430	1398450	271991	881169	505111	695502	912859		327613	475374	586327	426373	838757	441403
A0A9D4W9K0	A0A9D4W9K0	A0A9D4W9K0_PEA	KIW84_063245	Sieve element occlusion (Fragment)	1	ADAVIEQYHFGK	ADAVIEQYHFGK	3	ADAVIEQYHFGK3		283208	861285	169341		176453	189625	70464.9	197226		582391	223514	278253	34473.5	156534	893062	231304	232514	742835	38697.8	586940	48644	44736.8	1068170	107956	1506590	924535	280041	1048220	302580	572911	896830		279547	495452	338271	266944	1118220	333656
A0A9D4W9K0	A0A9D4W9K0	A0A9D4W9K0_PEA	KIW84_063245	Sieve element occlusion (Fragment)	1	ADAVIEQYHFGKEDK	ADAVIEQYHFGKEDK	3	ADAVIEQYHFGKEDK3			384000			183103					246512	246289				388353			937876		521479			508861		1061620	667823		543302	403944	484699	552239		267514	343613		408901	595423
A0A9D4W9K0	A0A9D4W9K0	A0A9D4W9K0_PEA	KIW84_063245	Sieve element occlusion (Fragment)	1	ADAVIEQYHFGKEDK	ADAVIEQYHFGKEDK	4	ADAVIEQYHFGKEDK4			261030																88905.3					147117		370821	230884		251407
A0A9D4WTE2	A0A9D4WTE2	A0A9D4WTE2_PEA	KIW84_053004	Uncharacterized protein	1	ADAVIFK	ADAVIFK	2	ADAVIFK2		95740.7	982394			334662	88316.2				447640	455493	373588			1256750	354766	342273	485839		260561			440423	41965.6	376867	378658	214995	1001280	59448.8	1514750	1614030	41030.4	115584	187203	228158	468245	442734	622706
A0A9D5GYM0	A0A9D5GYM0	A0A9D5GYM0_PEA	KIW84_014048	Villin-4	1	ADAVKEEPQPYIDCTGHLQVWR	ADAVKEEPQPYIDC(UniMod:4)TGHLQVWR	4	ADAVKEEPQPYIDC(UniMod:4)TGHLQVWR4		611328	241122	372152		180360	461752		188416	126849		169400					209052									680765	376295			399426							483540		314675
A0A9D4W1G7	A0A9D4W1G7	A0A9D4W1G7_PEA	KIW84_061097	Probable 6-phosphogluconolactonase	1	ADAVYSALEK	ADAVYSALEK	2	ADAVYSALEK2		401100	1257730	870794	59026.9	1138110	494274		614588	819759	982937	443691	461811	151211	3525300	470377	539415	906411	291927		88056.8	348854		723962			416712	278225	1128350	1018520	1255700	332185	59272.6	353483	269751	164769	1649790	2417290	698946
A0A9D4XMU0;A0A9D4XSI7	A0A9D4XMU0;A0A9D4XSI7	A0A9D4XMU0_PEA;A0A9D4XSI7_PEA	KIW84_030253;KIW84_030255	Uncharacterized protein	0	ADAYPYGIDYPTHR	ADAYPYGIDYPTHR	2	ADAYPYGIDYPTHR2		101240	72977.1														92736.3				293786			30503.1		682214	324096			125749					131145	174075
A0A9D4XRT1	A0A9D4XRT1	A0A9D4XRT1_PEA	KIW84_030242	GDSL esterase/lipase ltl1	1	ADAYPYGIDYPTR	ADAYPYGIDYPTR	2	ADAYPYGIDYPTR2	280603	3752450	1041260	2828390	590230	1155780	6822300	792029	2177580	674480	1022950	845014	1324380	392611	400886	989038	818500	1595820	1206410	185642	488039	321790	309783	504783	1482510	1363630	4698640	413991	1249190	4885570	1431630	827030	1151560	1595020	2291480	1508050	1129720	1315010	1598500
A0A9D4XRT1	A0A9D4XRT1	A0A9D4XRT1_PEA	KIW84_030242	GDSL esterase/lipase ltl1	1	ADAYPYGIDYPTRQPTGR	ADAYPYGIDYPTRQPTGR	3	ADAYPYGIDYPTRQPTGR3	145220	1744720	566750	847173	305459	425677	2085700	326935	542587	165739	465108	333735	339981	112968	400890	398595	393371	631342	811938				133466	233613	966156	459595	2474250	1061050	674829	2288810	1208540	614843	448310	691072	763968	675883	535744	934606	640170
A0A9D4WCU4	A0A9D4WCU4	A0A9D4WCU4_PEA	KIW84_064021	Branched-chain-amino-acid aminotransferase-like protein 1	1	ADDAIMLDKDGFVSETNATNIFVVK	ADDAIMLDKDGFVSETNATNIFVVK	3	ADDAIMLDKDGFVSETNATNIFVVK3								42266.9					41863.1							32623.8											26423.4
A0A9D4XH64	A0A9D5AH76;A0A9D4XH64	A0A9D4XH64_PEA	KIW84_044170	Hexosyltransferase	0	ADDDIYLRPDR	ADDDIYLRPDR	2	ADDDIYLRPDR2			23217.5			35868.6					14434.1	16978.9	54570.5			68177.7									20838.1		76455.6		76161.8		82814.4	155854					41347.5	21245.2	72059.6
A0A9D4XH64	A0A9D5AH76;A0A9D4XH64	A0A9D4XH64_PEA	KIW84_044170	Hexosyltransferase	0	ADDDIYLRPDR	ADDDIYLRPDR	3	ADDDIYLRPDR3	299489	370302	559332	217606	57392.4	983437	539918	350211	241336	198066	756642	244857	1088030	261279		1805860	541612	726737	428354	385335	400828	175250	272468			961703	452893		930488	382394	1583030	2726110	351483		131396	547453	571349	433033	1004400
Q08150	Q08150;Q08149;A0A9D4VS42;A0A9D5H0I7	Q08150_PEA	KIW84_056634	GTP-binding protein	0	ADDDYDYLFK	ADDDYDYLFK	2	ADDDYDYLFK2	276294	435829	239555	626805	84540.9	502238	566683	283709	289807	145905	116669	203462	491023	253455	40074.2	384999	241776	328221	111111	450875	628836	134573	216658	90914.3	163969	914758	838139	41030	274914	437975	442927	539131	278888	202043	363174	439809	213576	178892	503224
A0A9D4XGZ9	A0A9D4XGZ9	A0A9D4XGZ9_PEA	KIW84_044619	Bet v I/Major latex protein domain-containing protein (Fragment)	1	ADDGTAVVK	ADDGTAVVK	2	ADDGTAVVK2					180049	544027		470573		249616		437188	705465	218889				594838		444913			234992							320930	729774	249606							812373
A0A9D4XC21	A0A9D4XC21	A0A9D4XC21_PEA	KIW84_042131	ATP-dependent Clp protease proteolytic subunit	1	ADDIRNEADELLR	ADDIRNEADELLR	2	ADDIRNEADELLR2	47274.5	163326	86790.2			98954.8	74687.6		88666.8	117545		79381.3	185084	77870.8		29096.4	70292.1	97204.9		73621.4	275289	92559.6		40159.2	80475.2	687537	298990			249244	199981	97234.6	81960.6	100274	95170	213179	71793.3		172988
A0A9D4XC21	A0A9D4XC21	A0A9D4XC21_PEA	KIW84_042131	ATP-dependent Clp protease proteolytic subunit	1	ADDIRNEADELLR	ADDIRNEADELLR	3	ADDIRNEADELLR3	695766	1350880	816887	495553	225061	680960	721583	681403	788474	1157380	233253	808414	1448550	826365	167893	384158	625719	640033	201481	842448	2579130	819992	719529	445646	681547	4294950	1876040	92638	453735	2029480	1692550	923179	901353	922073	1026970	1426380	777474	274612	1581240
A0A9D4Y2G7	A0A9D4Y2G7	A0A9D4Y2G7_PEA	KIW84_034991	Protein ACTIVITY OF BC1 COMPLEX KINASE 3	1	ADDLQAEAR	ADDLQAEAR	2	ADDLQAEAR2	281172				98291.1	368404		414773					561278	213122						261973		173142	185093							308945	621192		451951	222357
A0A9D4W7D2	A0A9D4W7D2	A0A9D4W7D2_PEA	KIW84_062345	Ribosome biogenesis protein NSA2 homolog	1	ADDNVQEGAVPAYLLDR	ADDNVQEGAVPAYLLDR	2	ADDNVQEGAVPAYLLDR2		97900.5					77450.5														426932				48544.4	237770	93672			73588.4				43193.1	49363.8	119976
A0A9D4W7D2	A0A9D4W7D2	A0A9D4W7D2_PEA	KIW84_062345	Ribosome biogenesis protein NSA2 homolog	1	ADDNVQEGAVPAYLLDRENTTR	ADDNVQEGAVPAYLLDRENTTR	3	ADDNVQEGAVPAYLLDRENTTR3		255876					140133		109713												388133				105153	663526	165710			118538				40038.5	68436.1	178243
A0A9D4ZX51	A0A9D4ZX51	A0A9D4ZX51_PEA	KIW84_073791	Diacylglycerol O-acyltransferase	1	ADDPSLPLTFPSR	ADDPSLPLTFPSR	2	ADDPSLPLTFPSR2				172694																	569080			101571	112852	950278									269750	375293
A0A9D4X282	A0A9D4X282	A0A9D4X282_PEA	KIW84_056205	DCD domain-containing protein	1	ADDPYHPYR	ADDPYHPYR	2	ADDPYHPYR2		256135					106001	16710.4	48471.5			19309.2	13085.5		63313.8		63338.5				453512			70372	120135	1133490	348311		95489.6	128405				128305	188465	260168		55444.2	44613.7
A0A9D5B9J8	A0A9D5B9J8	A0A9D5B9J8_PEA	KIW84_010283	Phosphoglycerate kinase	1	ADDSIGPEVEK	ADDSIGPEVEK	2	ADDSIGPEVEK2	39943100	20267200	21350900	12297100	11866900	46448000	19254100	49482100	19615900	44578500	16611300	46277600	42553600	47601000	11002200	30290600	35063100	25035700	7968520	54696700	10013300	40756900	39990700	13367700	5179510	12236100	27670400	4274190	17638900	42363500	34211000	47252500	40671100	18380600	14049600	8829900	237040	18955000	58580700
A0A9D5AVV0	A0A9D5AVV0	A0A9D5AVV0_PEA	KIW84_030149	Replication stress response regulator SDE2	1	ADDSSDSVTGLKR	ADDSSDSVTGLKR	3	ADDSSDSVTGLKR3		299933		65855.6			212305										90615.9				150594			24178.7		316504	129526			77109.3					74516.5	183120	32166.5
A0A9D5AIB0	A0A9D5AIB0	A0A9D5AIB0_PEA	KIW84_054473	Clathrin heavy chain	1	ADDSTHFLEVIK	ADDSTHFLEVIK	2	ADDSTHFLEVIK2																119088			33472.6										51826.8		126532	198883
A0A9D5AIB0	A0A9D5AIB0	A0A9D5AIB0_PEA	KIW84_054473	Clathrin heavy chain	1	ADDSTHFLEVIK	ADDSTHFLEVIK	3	ADDSTHFLEVIK3	251342	255011	336558		49570.7	596288	222430	189135		126958	201291	287164	577107	213821	133263	722151	332004	299037	244808	232082	316739	87423.8	152060	103878	174067	533203	491519	113603	337565	274707	950861	1309100	267841	137113	136633	301864	483689		614228
A0A9D5BPN9	A0A9D5BPN9	A0A9D5BPN9_PEA	KIW84_015038	Protein kinase domain-containing protein	1	ADDTENVIHQLDTLSVTTPASEDSR	ADDTENVIHQLDTLSVTTPASEDSR	3	ADDTENVIHQLDTLSVTTPASEDSR3		35521.4											87452.7								209058					381325										37249.4
A0A9D4Y8V1	A0A9D5AJ93;A0A9D4Y8V1	A0A9D4Y8V1_PEA	KIW84_021066	Clathrin heavy chain	0	ADDTTQFLDVIR	ADDTTQFLDVIR	2	ADDTTQFLDVIR2	3572890	2549220	7255060	789744	1258990	12305600	2665110	5527570	1288320	2913600	5910070	3628950	13862500	3416910	3751610	19872300	7258560	8486640	4578320	5676020	3204770	2186400	3648190	1702080	2505340	5761550	6846760	2351590	10977400	3478740	21752000	31491400	4008970	3013360	2655150	4385410	5655440	4765830	11864300
A0A9D4Y8V1	A0A9D5AJ93;A0A9D4Y8V1	A0A9D4Y8V1_PEA	KIW84_021066	Clathrin heavy chain	0	ADDTTQFLDVIR	ADDTTQFLDVIR	3	ADDTTQFLDVIR3	41163.3					55765.6				25835.5	31643.6				19325	121886	30017.3	58894.2	40025.6	41716.9					20090.9		35144.7	8490.21	72771.3		126916	226814			16954.9				96659.6
A0A9D5GUY7	A0A9D5GUY7	A0A9D5GUY7_PEA	KIW84_011642	sulfate adenylyltransferase	1	ADDVPLDVR	ADDVPLDVR	2	ADDVPLDVR2	5931310	7691670	2327190	9820560	2531570	4399380	4883310	4791230	8748790	2840250	773311	1832110	3527210	4853640	857552	1955620	1921170	3080330	1207970	5839530	4614800	3544390	4863080	1071500	2435070	5764120	9133560	548636	1967650	4808300	4806530	5625830	4583090	2816540	3963550	3228160	2170520	1075390	4467220
A0A9D5A7J2	A0A9D5A7J2	A0A9D5A7J2_PEA	KIW84_065515	sulfate adenylyltransferase	1	ADDVPLDWR	ADDVPLDWR	2	ADDVPLDWR2	7772670	4007420	1825590	1614370	1969580	2641150	3905730	7482520	3274840	4013640	1079420	1258150	3814300	5017900	665833	2369170	1938080	1802580	919230	7867860	4433380	4315730	5302750	1128270	3753100	10272600	5704560	715213	1806810	6704360	4451060	3122050	6451540	3572450	2688560	3428040	2043020	1105330	3564070
A0A9D4VPZ3	A0A9D4VPZ3	A0A9D4VPZ3_PEA	KIW84_073422	Peroxisomal ATPase PEX1	1	ADEEVANQSQNQK	ADEEVANQSQNQK	2	ADEEVANQSQNQK2																				11589.2						57395
A0A9D4WBQ9	A0A9D4WBQ9;A0A9D4XQA4	A0A9D4WBQ9_PEA	KIW84_064444	protein disulfide-isomerase	0	ADEFTLKK	ADEFTLKK	2	ADEFTLKK2						87837.9									211295	376807	452261							260281	124593	124331	127512		311440	1420600		925200	639211		220196	132649
A0A9D5A0N9	A0A9D5A0N9	A0A9D5A0N9_PEA	KIW84_075081	Nitric oxide associated protein 1	1	ADEFYQK	ADEFYQK	2	ADEFYQK2	163920	918992	249443	467092	85418.4	246935	747612	221719	674073	241374	73193.6	161180	278184	311683	53590.7	117472	206409	218338	132435	201338	738513	230800	225497	182664	354956	1252850	945980		262903	722328	308178	243786	232454	441544	533956	594555	433710	205878	372837
A0A9D5B289	A0A9D5B289	A0A9D5B289_PEA	KIW84_020191	DEK-C domain-containing protein	1	ADEGEELKEDK	ADEGEELKEDK	3	ADEGEELKEDK3																																					127518		40637
A0A9D5BA48	A0A9D5BA48;A0A9D4VNC7	A0A9D5BA48_PEA	KIW84_010703	ATP synthase subunit alpha	0	ADEISQIIR	ADEISQIIR	2	ADEISQIIR2	78548200	21316400	33450400	77978800	39756900	65221600	18560600	89595500	60439100	48345600	23939900	60249900	90364700	66807500	24036300	32122300	35619900	46844300	17956100	73121600	19763600	53190700	64394900	32413100	13774300	19040800	33072500	15023000	25442000	111843000	78029200	89507400	46996600	41922500	15142700	13426900	43992200	31465000	117456000
A0A9D5BA48	A0A9D5BA48;A0A9D4VNC7	A0A9D5BA48_PEA	KIW84_010703	ATP synthase subunit alpha	0	ADEISQIIRK	ADEISQIIRK	2	ADEISQIIRK2	1825160	638777	1006960	1618330	1012360	1470840	493482	2302180	1040210	684023	554124	1236270	1122050	690582	1069690	634755	791682	1053240	520615	332801	229823	510384	718124	613968	646239	274528	596238	918946	779282	4082220	4409990	3989700	1009260	1022750	307078	365497	1046480	1174680	2996860
A0A9D5BA48	A0A9D5BA48;A0A9D4VNC7	A0A9D5BA48_PEA	KIW84_010703	ATP synthase subunit alpha	0	ADEISQIIRK	ADEISQIIRK	3	ADEISQIIRK3	2041820	624701	968016	1670750	1134280	1332200	486697	1883090	1049560	682595	567219	1119900	895904	799579	875919	645353	790018	964980	549635	319358	214543	595938	807043	575749	492764	265245	599791	853598	722123	3264130	2732020	2902050	934709	988887	355736	415679	903442	1007390	2240500
A0A9D4XQV9	A0A9D4XQV9	A0A9D4XQV9_PEA	KIW84_031312	signal-recognition-particle GTPase	1	ADEKAPPGTAR	ADEKAPPGTAR	2	ADEKAPPGTAR2																									238480	467155	100235			231744	265408		278934	202928	85364		89953	37061.4	410791
A0A9D4Y1S8	A0A9D4Y1S8	A0A9D4Y1S8_PEA	KIW84_035057	DNA repair protein uvh3	1	ADELLLPVLK	ADELLLPVLK	2	ADELLLPVLK2		145998					52613.8		58944.5		24793.4					89497.7					132977			17512.5	36285.7	196910	94954.8		171838					86356.3	30355.4	81011.8		60866.8
A0A9D4X9V9	A0A9D4X9V9	A0A9D4X9V9_PEA	KIW84_041513	phenylalanine--tRNA ligase	1	ADELMEFYK	ADELMEFYK	2	ADELMEFYK2	365429			228499				476679	230979	103319										527350													392241						775545
A0A9D5BKN5	A0A9D5BKN5	A0A9D5BKN5_PEA	KIW84_013469	Protein kinase domain-containing protein	1	ADENANSSSEVWK	ADENANSSSEVWK	2	ADENANSSSEVWK2	4772.79	35660.3															22572.8				52480.7			8490.18		130676						26330				24987.4	44139.4		53209.5
A0A9D4WF88	A0A9D4WF88	A0A9D4WF88_PEA	KIW84_066243	RRM domain-containing protein	1	ADERDVYEFFSR	ADERDVYEFFSR	3	ADERDVYEFFSR3		157682	100033	84924			236376		85410.2																	361176	311977		213180	162489					98592.6	135468		67422.9
A0A9D4ZSK3	A0A9D4ZSK3	A0A9D4ZSK3_PEA	KIW84_070947	MBD domain-containing protein	1	ADERPEWLPDGWDIK	ADERPEWLPDGWDIK	3	ADERPEWLPDGWDIK3											70323.5										277090					850529	495466		215558		448825	356439						111390
A0A9D4XEX5	A0A9D4XEX5	A0A9D4XEX5_PEA	KIW84_043315	Protein rrc1	1	ADESEAVADSSFPAHAYSGMNEEQR	ADESEAVADSSFPAHAYSGMNEEQR	3	ADESEAVADSSFPAHAYSGMNEEQR3																					46439					132208
A0A9D4YDV1	A0A9D4YDV1	A0A9D4YDV1_PEA	KIW84_023781	Growth-regulating factor 12	1	ADEVKPTEPEH	ADEVKPTEPEH	2	ADEVKPTEPEH2	31045.8	90139.6	82894.8	136036	30681.1	142866	89596.3	27347.6	26802.3	26180.3	51343.6	183073	184926	30063.1	45699.7	109832	104963	56872.2		32393.3	118975	16059.9	35882.7	37770.2	74338.5	204711	120776			78821.6	117030	142069	58855		61510.4	84200.5	123674	31683.8	166000
A0A9D4YDV1	A0A9D4YDV1	A0A9D4YDV1_PEA	KIW84_023781	Growth-regulating factor 12	1	ADEVKPTEPEH	ADEVKPTEPEH	3	ADEVKPTEPEH3			281033	489332		492289						435276	546752					215224
A0A9D4XRX7	A0A9D4XRX7	A0A9D4XRX7_PEA	KIW84_030285	Uncharacterized protein	1	ADEVSAAIDRR	ADEVSAAIDRR	3	ADEVSAAIDRR3		168312				181703	144809		133924				236223		96186.6	243383	166814		67686.4						121510	361546	214319				254104	364731			177335	208210
A0A9D4Y7Y3	A0A9D4Y7Y3	A0A9D4Y7Y3_PEA	KIW84_036093	alpha-amylase	1	ADEVWSIAR	ADEVWSIAR	2	ADEVWSIAR2	462639	684937	451747	255335	226089	623143	547833	841117	381552	421581	180493	363903	1052550	370591	131165	349493	547022	553661	203053	573840	1223690	318500	380811	304914	463864	2730380	1315950			1012350	787024	886697	637874	536661	567256	799910	714834		1176200
A0A9D5BDN2	A0A9D5BDN2	A0A9D5BDN2_PEA	KIW84_025464	Acyl-activating enzyme 1	1	ADEYWGESPCAFVK	ADEYWGESPC(UniMod:4)AFVK	2	ADEYWGESPC(UniMod:4)AFVK2	5762860	3288750	6680360	1751150	1647270	3631810	4484740	7793970	2670130	6661930	771351	2617410	10799100	5887260	270932	2145810	3106160	986641	499885	8913110	3244520	4296300	4586850	1871840	1365190	7753660	2433060	90161.9	542290	6720360	6638310	5202400	3539940	1638220	1412690	1769700	3839310	1010870	8484660
A0A9D5BDN2	A0A9D5BDN2	A0A9D5BDN2_PEA	KIW84_025464	Acyl-activating enzyme 1	1	ADEYWGESPCAFVK	ADEYWGESPC(UniMod:4)AFVK	3	ADEYWGESPC(UniMod:4)AFVK3								256875					690834							280616			192988							653704
A0A9D4W5Z1	A0A9D4W5Z1	A0A9D4W5Z1_PEA	KIW84_062807	tyrosine--tRNA ligase	1	ADEYWPLVLDIAQK	ADEYWPLVLDIAQK	2	ADEYWPLVLDIAQK2	400890	429844	350357	1351340	47788.4	725439	960473	885151	1181480	803518	233025	268116	1640190	312889		421415	224893	195858	27086	494376	657987	389562	276236	41139.5	67141.4	788859	658331		461177	1454590	1770580	1329320	813964	344056	165823	281574		222117	915271
A0A9D4W5Z1	A0A9D4W5Z1	A0A9D4W5Z1_PEA	KIW84_062807	tyrosine--tRNA ligase	1	ADEYWPLVLDIAQK	ADEYWPLVLDIAQK	3	ADEYWPLVLDIAQK3	42709.4		37918.4	125278		66833.8	82479.9	68256	145664	59179.2	31554.3	26566.8	266163	25604.6		67604.9		35662.1					28622			100944	52498.3		47277.1	109944	251798	120369	75827.4	43055.8		40030.8			80307
A0A9D5AB99	A0A9D5AB99	A0A9D5AB99_PEA	KIW84_066210	Germin-like protein	1	ADFDVGGVNVPHFHPR	ADFDVGGVNVPHFHPR	3	ADFDVGGVNVPHFHPR3																															490754
A0A9D5AB99	A0A9D5AB99	A0A9D5AB99_PEA	KIW84_066210	Germin-like protein	1	ADFDVGGVNVPHFHPR	ADFDVGGVNVPHFHPR	4	ADFDVGGVNVPHFHPR4						132636				403692	285992		155925	244144		350726	125468									140682			365752		497755	256628					147821	261388	148769
A0A9D4XA28	A0A9D4XA28	A0A9D4XA28_PEA	KIW84_040385	Xylose isomerase	1	ADFEFLEK	ADFEFLEK	2	ADFEFLEK2		768991	75093	1595290	93724.3	162308	878995	89760.8	855233			118806	173000	49051.2			89769	286190		53271.2	566483	50197.3		75787.9		462682	718133			593224			51462	167167	298512	169257	81586		129835
A0A9D4XA28	A0A9D4XA28	A0A9D4XA28_PEA	KIW84_040385	Xylose isomerase	1	ADFEFLEKK	ADFEFLEKK	2	ADFEFLEKK2		334281		324770			291396		274526												291464						396768
A0A9D4YPW2	A0A9D4YPW2	A0A9D4YPW2_PEA	KIW84_011206	Phosphotransferase	1	ADFFGDIVPHK	ADFFGDIVPHK	3	ADFFGDIVPHK3		135306		193131		42974.2	188210		82227.8												55769.8						76230.8			95656.8					43418.8	37836.7
A0A9D4X2Q2	A0A9D4X5M2;A0A9D4X2Q2;A0A9D5ALZ9;A0A9D4X2T1	A0A9D4X2Q2_PEA	KIW84_058014	Tryptophan synthase beta chain-like PALP domain-containing protein	0	ADFGSVMDVLSK	ADFGSVMDVLSK	2	ADFGSVMDVLSK2		721648	197341	3528310	120545		615365	1149820	2792290									262373			1232040					1067750	840257			560561				69314.3	365670	409775
A0A9D5BPF4	A0A9D5BPF4	A0A9D5BPF4_PEA	KIW84_015116	polyribonucleotide nucleotidyltransferase	1	ADFLPLTVDYQEK	ADFLPLTVDYQEK	2	ADFLPLTVDYQEK2		1155780	493924		293699		983756				275729	424326			116535	352437		480536	133290		1380840			173879	409458	2462720	1331580	32313.1	485431			1194930		532981	526311	702303		242282
A0A9D5B6Y8	A0A9D5B6Y8	A0A9D5B6Y8_PEA	KIW84_022692	Mediator of RNA polymerase II transcription subunit 25	1	ADFLVFR	ADFLVFR	2	ADFLVFR2		404474	382899	122968	18034	58544.4	96183.9		66682.8	21225.6	166591	127347	54340.3	26434.5	83300	158968	324221	56435.5	75219.4		244809	39794.4		279377	39645.5	1261780	534317	80267	534117	101620	314287	85729.6	40772.6	75234.6	282126	354292	455985	255822	168586
A0A9D4VTE2	A0A9D4VTE2	A0A9D4VTE2_PEA	KIW84_074861	Ribosomal protein	1	ADFPEEDLLTNLLSAIK	ADFPEEDLLTNLLSAIK	2	ADFPEEDLLTNLLSAIK2	53741.3							79340.6		15157.8			24318.6	39171.6						26507.5		13138.6					12674.8						13304.1	7368.09					10690.9
A0A9D4VTE2	A0A9D4VTE2	A0A9D4VTE2_PEA	KIW84_074861	Ribosomal protein	1	ADFPEEDLLTNLLSAIK	ADFPEEDLLTNLLSAIK	3	ADFPEEDLLTNLLSAIK3	25089.5
A0A9D4VL77	A0A9D4VL77	A0A9D4VL77_PEA	KIW84_071686	YTH domain-containing family protein	1	ADFPEEYTDAK	ADFPEEYTDAK	2	ADFPEEYTDAK2		2409540	2121350	2046220	540374	1835940	2441240	1841980	2153830	1149280	551889	2014230	1367800	1085790	351960	755682	2936520	1633640	344151	417916	3847520	1525600	970932	1323780	1081540	8357210	9745870	155925	916406	2255190	1632230	614266	1382350	1793370	4943460	2963400	4130670	806082	3162580
A0A9D5AS30	A0A9D5AS30	A0A9D5AS30_PEA	KIW84_042044	Purple acid phosphatase	1	ADFSFALFSGGISNPK	ADFSFALFSGGISNPK	2	ADFSFALFSGGISNPK2		24837.3		39537.4		19663.2							100292	23874.2			22748.6										130723				136398						122295		131219
A0A9D4VYL1	A0A9D4VYL1	A0A9D4VYL1_PEA	KIW84_060072	Heat shock protein 90	1	ADGAFAISEDTWNEPIGR	ADGAFAISEDTWNEPIGR	2	ADGAFAISEDTWNEPIGR2	1327010	423307	1200370	487075	44068.9	4227450	567642	3063240	694331	1463860	319113	727602	7896140	1338750	28508.1	1606640	888702	717518	49807.5	3292960	782459	993600	1186050	50173.6	95459.7	1413370	2106420		955273	903787	9811630	10138000	2317290	441441	471909	507007	3287150	390775	5436590
A0A9D4VYL1	A0A9D4VYL1	A0A9D4VYL1_PEA	KIW84_060072	Heat shock protein 90	1	ADGAFAISEDTWNEPIGR	ADGAFAISEDTWNEPIGR	3	ADGAFAISEDTWNEPIGR3	319649	447396	360001			621261		589985		302811	110351	194154	846898	240216		478156	211986	243345		651072		207162	228322			979354	770682		442035	418591	1479430	1751430	425780	277125	240759		749731	116154	929551
A0A9D4WIK2	A0A9D4WIK2	A0A9D4WIK2_PEA	KIW84_066600	CBM20 domain-containing protein	1	ADGDEEVTAAGK	ADGDEEVTAAGK	2	ADGDEEVTAAGK2	535768	606083	713055	496079		534147	653873	889865	620093	706314		1237850	783760	855413	251818	505728	877239	419897	274166	713568	876949	984134	717824	353716	269762	893222	842288	210467	371299	946820	751459	591477	730501	583642	502257	347233	1134410	484838	2033860
A0A9D4X9E1	A0A9D5AQV9;A0A9D4Y7E8;A0A9D4VPA1;A0A9D5BLR4;A0A9D4X3C2;A0A9D4X4L7;A0A9D5BE55;A0A9D4WQQ2;A0A9D4XL33;A0A9D5AA05;A0A9D4X619;A0A9D4YB95;A0A9D4X9E1;A0A9D4X7G2;A0A9D4XNJ2;A0A9D5A4F6	A0A9D4X9E1_PEA	KIW84_041738	Plasma membrane ATPase	0	ADGFAGVFPEHK	ADGFAGVFPEHK	2	ADGFAGVFPEHK2	275913		359628	238230	151487	774999	489870	883432	205437	405088	300764	398207	1320640	300603	273577	630929	607569	388240	404433	526898	1102820	235282	385491	285532	411286	2128670	1139700	173522	442447	568965	971690	1170570	514881	400422	364142	662740	676420	293454	1320170
A0A9D4X9E1	A0A9D5AQV9;A0A9D4Y7E8;A0A9D4VPA1;A0A9D5BLR4;A0A9D4X3C2;A0A9D4X4L7;A0A9D5BE55;A0A9D4WQQ2;A0A9D4XL33;A0A9D5AA05;A0A9D4X619;A0A9D4YB95;A0A9D4X9E1;A0A9D4X7G2;A0A9D4XNJ2;A0A9D5A4F6	A0A9D4X9E1_PEA	KIW84_041738	Plasma membrane ATPase	0	ADGFAGVFPEHK	ADGFAGVFPEHK	3	ADGFAGVFPEHK3	863551	959270	1068990	471289	454637	2675170	926303	1161410	322783	954016	911397	943819	3333880	895082	721718	1614980	1481100	1123500	778589	1278610	1872380	541969	917189	653659	781134	3898330	2450400	270601	1017170	783454	1886250	2874790	1521990	952244	903143	1670760	1525600	674838	2481010
A0A9D4X9E1	A0A9D5AQV9;A0A9D4Y7E8;A0A9D4VPA1;A0A9D5BLR4;A0A9D4X3C2;A0A9D4X4L7;A0A9D5BE55;A0A9D4WQQ2;A0A9D4XL33;A0A9D5AA05;A0A9D4X619;A0A9D4YB95;A0A9D4X9E1;A0A9D4X7G2;A0A9D4XNJ2;A0A9D5A4F6	A0A9D4X9E1_PEA	KIW84_041738	Plasma membrane ATPase	0	ADGFAGVFPEHKYEIVK	ADGFAGVFPEHKYEIVK	3	ADGFAGVFPEHKYEIVK3						168812							212217																		255999	396168							257262
A0A9D4X9E1	A0A9D5AQV9;A0A9D4Y7E8;A0A9D4VPA1;A0A9D5BLR4;A0A9D4X3C2;A0A9D4X4L7;A0A9D5BE55;A0A9D4WQQ2;A0A9D4XL33;A0A9D5AA05;A0A9D4X619;A0A9D4YB95;A0A9D4X9E1;A0A9D4X7G2;A0A9D4XNJ2;A0A9D5A4F6	A0A9D4X9E1_PEA	KIW84_041738	Plasma membrane ATPase	0	ADGFAGVFPEHKYEIVK	ADGFAGVFPEHKYEIVK	4	ADGFAGVFPEHKYEIVK4	91825	46042.6				168044	51212.3	144419				51916.2	192353			108348	92046.9	50937.4			71777.9					266399	131909		60345.1	76425.9	270000	286171				88113.9	106747		236336
A0A9D4W012	A0A9D4W012	A0A9D4W012_PEA	KIW84_060576	Glycine cleavage system P protein	1	ADGFELK	ADGFELK	2	ADGFELK2	9823970	4631180	7832190	5925980	4443750	12196300	3938990	10910800	8410280	16725600	7468500	7351060	10996100	7816150	2750020	8716610	9630770	6121230	9295800	8645980	4247790	8698110	7137830	4217290	1587980	3767540	4779000	2756420	2709390	11159200	17897800	9978890	9082030	5190520	2734960	2567130	16595900	12726600	13677900
A0A9D4WQE7	A0A9D4WQE7	A0A9D4WQE7_PEA	KIW84_051926	NAD-dependent protein deacylase	1	ADGFVPLK	ADGFVPLK	2	ADGFVPLK2	120604	205041				101276		168097	122837	74688.8			134817	83411.9		25902.6				121435	241473		86681		164828	461779	286178				230014
A0A9D5BF26	A0A9D5BF26	A0A9D5BF26_PEA	KIW84_011487	peptidylprolyl isomerase	1	ADGFVVQTGDPEGPAEGFIDPSTEK	ADGFVVQTGDPEGPAEGFIDPSTEK	3	ADGFVVQTGDPEGPAEGFIDPSTEK3	334533	1146010	171954	3030590		958815	861040	1724920	2025940	515637		268849	1664590	474451		106027		217859		1065720	1005580		458357			1167050	2329440		89640.3	3628150	870873	524909	803132	428220	356675	230976		161484	1253630
A0A9D4ZY36	A0A9D4ZY36	A0A9D4ZY36_PEA	KIW84_074030	Photosystem II stability/assembly factor	1	ADGGLWLLVR	ADGGLWLLVR	2	ADGGLWLLVR2	362607	194720	72639.1	693811		246619	168439	549491	426082	247885		93936.2	407435	289852		76499.3		217264		1026610	119770	204898	413433			108977	249358			908007	274025	288782	401548	192677	79686.6	67193.8	127039		390560
A0A9D5B7R5	A0A9D5B7R5	A0A9D5B7R5_PEA	KIW84_020346	Protein transport protein S13 B	1	ADGGWDSSR	ADGGWDSSR	2	ADGGWDSSR2	427763	887190	728153	691164	182709	1492410	1042640	822710	567732	630474	694438	833218	1403140	524017	319693	946520	741704	807589	401901	681055	579202	444515	435154	271284	200970	1006460	984327	267514	543492	952591	1557440	1456370	443422	462799	308152	367462	1194720	543456	1797320
A0A9D5AMZ8	A0A9D5AMZ8	A0A9D5AMZ8_PEA	KIW84_057705	Protein transport protein S13 B	1	ADGGWDTSR	ADGGWDTSR	2	ADGGWDTSR2	607043	1873260	1171710	2047290	248536	1765980	1987880	678255	1090820	901234	802408	1317070	1473340	768212	351205	1469940	2543170	1133690	653339	539313	1060480	589558	583795	709126	437019	2195710	2686650	264658	1328140	1693970	1837830	1505990	776941	812737	1788130	1112350	4037660	1349650	2676010
Q6UEJ1	Q6UEJ1	Q6UEJ1_PEA	KIW84_044627	Ripening-related protein	1	ADGIDGTAVVK	ADGIDGTAVVK	2	ADGIDGTAVVK2	349755		550266		162243	384948		738551		228568	455310	1094890	1251560	382121	117231	394760	308042	448210	320092	589804		223634	316909	193969				129011		365688	370009	1087490	613633	277126			466169	757618	1805080
A0A9D4XXY4	A0A9D4XXY4	A0A9D4XXY4_PEA	KIW84_033395	Phospholipase A(1) lcat3	1	ADGLEAVER	ADGLEAVER	2	ADGLEAVER2			283562			320324					415724		373904		189698	544338		275087	172413	86754.4				87156.6	197684			230584	640150	320874	792798	672836					296084	544228	444698
A0A9D4VH96	A0A9D4VH96	A0A9D4VH96_PEA	KIW84_071032	Magnesium-protoporphyrin IX methyltransferase C-terminal domain-containing protein	1	ADGMIAHLASLAEK	ADGMIAHLASLAEK	3	ADGMIAHLASLAEK3	144432							127829	58897.6	89457.2			181652	18794.7						163387													55237.4
A0A9D4VH96	A0A9D4VH96	A0A9D4VH96_PEA	KIW84_071032	Magnesium-protoporphyrin IX methyltransferase C-terminal domain-containing protein	1	ADGMIAHLASLAEKR	ADGMIAHLASLAEKR	3	ADGMIAHLASLAEKR3	269073							325772		176913			329213							167483													82507						326055
A0A9D4VH96	A0A9D4VH96	A0A9D4VH96_PEA	KIW84_071032	Magnesium-protoporphyrin IX methyltransferase C-terminal domain-containing protein	1	ADGMIAHLASLAEKR	ADGMIAHLASLAEKR	4	ADGMIAHLASLAEKR4	119027							98229					59632.2							87266.5																			38491.7
A0A9D4WWZ7	A0A9D4WWZ7	A0A9D4WWZ7_PEA	KIW84_055036	Uncharacterized protein	1	ADGQSEVPFSNNR	ADGQSEVPFSNNR	2	ADGQSEVPFSNNR2	83135.9	410011	178307	125897		329169	195527	97649.9	148363	94448.2	163449	123181	396978	61569.6	157583	384075	215162	273571	172391	104323	625558	40759.1	82761.9	105774	234605	884483	553141	123150	309538	138504	581032	859812	92309.6	127310	269569	531853	240294	184493	383408
A0A9D4XSC6	A0A9D4XSC6	A0A9D4XSC6_PEA	KIW84_030191	Exosome complex component rrp41	1	ADGSAVFEMGNTK	ADGSAVFEMGNTK	2	ADGSAVFEMGNTK2	95875.6		41562.7					92657.4		51716			112266								233920					310031							91525.9			61076.1
A0A9D4XR82	A0A9D4XR82	A0A9D4XR82_PEA	KIW84_030975	U1 small nuclear ribonucleoprotein A	1	ADGTFVPR	ADGTFVPR	2	ADGTFVPR2	411657	3856340	773763	1246260	211412	772440	2260480	635174	1946520	516619	416212	792908	957449	393018	951340	996154	1117320	1030700	810466	410098	12499900	408295	315792	836952	3011300	9013000	3841090	455445	2469270	2371220	1800980	691304	512221	2109000	2908490	5100880	1394690	1184840	1436820
A0A9D5ABW0	A0A9D5ABW0	A0A9D5ABW0_PEA	KIW84_050295	Uncharacterized protein	1	ADGTVLPDQK	ADGTVLPDQK	2	ADGTVLPDQK2	232680	1451420	948708	619242	202347	1062870	1082740	387838	444117	344162	757455	627887	871177	338357	559220	953846	1051920	770586	431838	186460	929379	303477	217301	456345	447443	1952290	1561090	383639	1140320	854817	1735460	1643600	411925	499841	758051	1169970	1494150	1089900	1420900
A0A9D5ANE3	A0A9D5ANE3	A0A9D5ANE3_PEA	KIW84_057980	Electron transfer flavoprotein-ubiquinone oxidoreductase	1	ADGVLSFDVPTSLHR	ADGVLSFDVPTSLHR	3	ADGVLSFDVPTSLHR3	211679		271208			357305		277027	229926		146727	278351	423640	190489		369218	345563	255914		228535	351393			109045		628806	548732				567463	508259	301561	241541		357500	492503		496779
A0A9D4XWT6	A0A9D4XWT6	A0A9D4XWT6_PEA	KIW84_033783	Fasciclin-like arabinogalactan protein 10	1	ADGVPDLTK	ADGVPDLTK	2	ADGVPDLTK2	417248	4547170	2196210	12315900	1911130	1750160	5386270	883920	6512520	563857	780731	907863	1297190	580910	652371	685806	840890	2664320	2884660	533222	2668410	306433	539297	626266	585109	2006580	3570100	445003	1280470	4177350	1065170	590510	495252	1792770	1827680	1349620	1167090	1766700	1034230
A0A9D4XLY2	A0A9D4XLY2	A0A9D4XLY2_PEA	KIW84_046117	40S ribosomal protein S8	1	ADGYILEGR	ADGYILEGR	2	ADGYILEGR2		735685	293525	291213	166097	510278	528322		532072		144339	565449			334890		464171	866732	452519	900365	1667210			210018	776238	2096930	932934	290012	304834					541143	534082	881889			421781
A0A9D5APP1	A0A9D5APP1	A0A9D5APP1_PEA	KIW84_043889	Uncharacterized protein	1	ADHPADVSSGESLLR	ADHPADVSSGESLLR	2	ADHPADVSSGESLLR2						53929.2							71921.9			22802.8											66731.9				58993.5	83459.7				52557.9	75190		75118.7
A0A9D5APP1	A0A9D5APP1	A0A9D5APP1_PEA	KIW84_043889	Uncharacterized protein	1	ADHPADVSSGESLLR	ADHPADVSSGESLLR	3	ADHPADVSSGESLLR3		773463	482580			624456	410578	123020	307360	217059	146737	370640	600986	126593	168848		530685	384885	59378.1	65192.9	802718		109466	71163.6	116507	1091220	714096			804454	804268	767000		281058	298625	497837			904520
A0A9D5B665	A0A9D5B665	A0A9D5B665_PEA	KIW84_023212	threonine--tRNA ligase	1	ADHSVMSIENLLK	ADHSVMSIENLLK	3	ADHSVMSIENLLK3	108140							105228		56141.3			125067							104310													64023.1						103004
A0A9D4W5Z1	A0A9D4W5Z1	A0A9D4W5Z1_PEA	KIW84_062807	tyrosine--tRNA ligase	1	ADICQLGMDQR	ADIC(UniMod:4)QLGMDQR	2	ADIC(UniMod:4)QLGMDQR2													319166
A0A9D4XN57	A0A9D4XN57	A0A9D4XN57_PEA	KIW84_046403	CCR4-NOT transcription complex subunit 1	1	ADIDEYLQTR	ADIDEYLQTR	2	ADIDEYLQTR2	480973	1881770	1515980	1007940	220384	1309720	1705260	637442	948435	687338	545031	747679	1099720	623895	273990	950555	1400230	924087		545799	1791110	671124	501262	575242	581106	4132840	2161960	186107	975897	1518530	2328140	1433890	703811	706354	1091840	1431070	2001300	836046	1933070
A0A9D4XAI7	A0A9D4XAI7	A0A9D4XAI7_PEA	KIW84_042149	Elongation factor G, chloroplastic	1	ADIDKMAAGLVK	ADIDKMAAGLVK	3	ADIDKMAAGLVK3	213815							108423		35626.9										29530.8																			71181.6
A0A9D4VJ23	A0A9D4VJ23	A0A9D4VJ23_PEA	KIW84_070822	Nucleolar pre-ribosomal-associated protein 1	1	ADIFEQIYSK	ADIFEQIYSK	2	ADIFEQIYSK2		449195				213912	352586									125874									200496	692912	582306					264601		232358	139751	257321
A0A9D4X9E1	A0A9D5AQV9;A0A9D4Y7E8;A0A9D5BLR4;A0A9D4X3C2;A0A9D4X4L7;A0A9D5BE55;A0A9D5AA05;A0A9D4X619;A0A9D4X9E1;A0A9D4X7G2;A0A9D5A4F6	A0A9D4X9E1_PEA	KIW84_041738	Plasma membrane ATPase	0	ADIGIAVADATDAAR	ADIGIAVADATDAAR	2	ADIGIAVADATDAAR2	1160380	1268070	1332850	1235230	344914	2657750	1373300	1552030	724758	1043420	1233480	1072620	3313870	1046810	850841	2247430	1070870	1052960	773370	1720400	1605080	830954	1080550	409021	923938	2985140	1636610	564740	2224220	1507780	3868000	5842480	1355930	898842	728019	1133530	1871840	958797	3402460
A0A9D4X9E1	A0A9D5AQV9;A0A9D4Y7E8;A0A9D5BLR4;A0A9D4X3C2;A0A9D4X4L7;A0A9D5BE55;A0A9D5AA05;A0A9D4X619;A0A9D4X9E1;A0A9D4X7G2;A0A9D5A4F6	A0A9D4X9E1_PEA	KIW84_041738	Plasma membrane ATPase	0	ADIGIAVADATDAAR	ADIGIAVADATDAAR	3	ADIGIAVADATDAAR3			337256			235627		110475			125045		264832	131021	41683.1	221795			44551.9	150369	273066	153117	137959		89008	218511	296147	21068.4	324857	203856	310157	369794	99030.7	115881					295996
A0A9D4X2U9	A0A9D4X2U9	A0A9D4X2U9_PEA	KIW84_057671	Protein disulfide-isomerase 5-1	1	ADIHSYPTFK	ADIHSYPTFK	2	ADIHSYPTFK2		383949		153480		361556	234519		195869			98213.1						213297	102898							606587	980835							101139	434710	653218
A0A9D4X2U9	A0A9D4X2U9	A0A9D4X2U9_PEA	KIW84_057671	Protein disulfide-isomerase 5-1	1	ADIHSYPTFK	ADIHSYPTFK	3	ADIHSYPTFK3	181643	733951	462549	243645	49175.9	334560	604942	237523	289563	204241	131634	284825	297447		99569.4	227950	383263	262501	237384		501520	238713		171302	156716	1193770	928241	75646.7	241749	884184	606913	295444	176979	266817	424209	729058	556552	232161	472819
A0A9D4ZTI1	A0A9D4ZTI1	A0A9D4ZTI1_PEA	KIW84_070350	AP-3 complex subunit delta	1	ADIIDNSGQNVDK	ADIIDNSGQNVDK	2	ADIIDNSGQNVDK2											21681.5				13654.6	53731.7		26241.9	25044.8							146619			32495.8		83749.9	136096				49324.9			98503.5
A0A9D4ZTI1	A0A9D4ZTI1	A0A9D4ZTI1_PEA	KIW84_070350	AP-3 complex subunit delta	1	ADIIDNSGQNVDKK	ADIIDNSGQNVDKK	3	ADIIDNSGQNVDKK3			178292	60079.2		296674	65124.8			216542	120257	184420	199920		41808.8			135734			168650						250313		103300		232561	281357	289133					211125	232932
A0A9D5H0W8	A0A9D5H0W8	A0A9D5H0W8_PEA	KIW84_015806	TATA-binding protein	1	ADILDPALMR	ADILDPALMR	2	ADILDPALMR2	1890740		451667		146107			1702420	212591	759708			1875650	485910						1536480	399997	309551	314685				517802				709544		821720						1989970
A0A9D4ZU44	A0A9D5BMB7;A0A9D4ZU44	A0A9D4ZU44_PEA	KIW84_072256	ATP-dependent zinc metalloprotease FTSH 2	0	ADILDSALLR	ADILDSALLR	2	ADILDSALLR2	1113630		662476	775173	355084	1108150		1960840	938841	1188250	385221	743673	2273750	1401450	124030	890401	484305	717740	216082	2039670		1037150	1024250	228024	245883			74925.8	369755	993091		1665630	1594590	506960	280143		1449470	363954	2510210
A0A9D4ZU44	A0A9D5BMB7;A0A9D4ZU44	A0A9D4ZU44_PEA	KIW84_072256	ATP-dependent zinc metalloprotease FTSH 2	0	ADILDSALLRPGR	ADILDSALLRPGR	2	ADILDSALLRPGR2	1104650	179732	674515	195249	390949	922734	268732	1279720	385469	808883	310063	797786	1426680	1167370	159883	885538	563691	611686	280372	2052830	307309	797458	1402330	213675	276859	334834	551741	76006.6	581523	867566	1263570	1297400	1423270	557168	121328		598280	266986	1871520
A0A9D4ZU44	A0A9D5BMB7;A0A9D4ZU44	A0A9D4ZU44_PEA	KIW84_072256	ATP-dependent zinc metalloprotease FTSH 2	0	ADILDSALLRPGR	ADILDSALLRPGR	3	ADILDSALLRPGR3	13017500	2081590	6075060	2045280	4104850	8371260	2715120	17962600	4554350	9357700	3339830	8685390	14468000	14742600	1523620	6204630	4736960	5336160	2416700	20728700	2659810	10233900	12716500	2218970	2178440	3494250	3347300	767851	4327990	8305420	11208500	10376600	15936500	5568710	1452790	1557430	6468700	2666820	16914900
A0A9D4WMA3	A0A9D4WMA3	A0A9D4WMA3_PEA	KIW84_051366	CUE domain-containing protein	1	ADILVQTFR	ADILVQTFR	2	ADILVQTFR2	314544	1050830	669276	329934	123641	425481	959459	332742		258775	358313	532814	477129	272277	185499		536731	427511	227323	356043	850948		237565	380158	415903	2517980	1347590	157704	726192	955466	923633	528405	446758	503080	634256	815522	899150	478550	788127
A0A9D4YEX6	A0A9D4YEX6	A0A9D4YEX6_PEA	KIW84_024173	Beta-amylase	1	ADINDVLAALAR	ADINDVLAALAR	2	ADINDVLAALAR2		132172	46630.5	41901.3		38920.8	63239.8		42353.4	22320.5		18748.1	89095.3			20155.7	27991.2	22009.5		21790.6	259424			123927	22054	598265	196694		21711.3	42135.8	116585	65748		27605.6	61467.9	103201			97109.3
A0A9D5BPW8	A0A9D5BPW8	A0A9D5BPW8_PEA	KIW84_015120	K Homology domain-containing protein	1	ADIQISR	ADIQISR	2	ADIQISR2	219494	4898820	1354110	1134530		750641	3890530	211314	1171400	352690	623617	856467		397685	618391	1305940	1835020	580207	454693		2267580	207240		1036430	767200	5880940	2992050	373530	2793210	2058900	1140330	594395	309338	956683	2087160	3797210	3625800	1543310	1391370
A0A9D4VIP6	A0A9D4VIP6	A0A9D4VIP6_PEA	KIW84_070753	NAB domain-containing protein	1	ADISSLLAQK	ADISSLLAQK	2	ADISSLLAQK2						131859								57255.4		95687.9	79115.5					51867.1															110742
A0A9D4X370	A0A9D4X370	A0A9D4X370_PEA	KIW84_058197	TATA element modulatory factor 1 TATA binding domain-containing protein	1	ADIVDLK	ADIVDLK	2	ADIVDLK2		93383.9					135669		67461.5	52752.1		148770	244678				102621		108916		168160					240999	286047	98097.1		151427		294604			170158	113898	205553
A0A9D4X8K8	A0A9D4X8K8	A0A9D4X8K8_PEA	KIW84_040839	Nudix hydrolase 3	1	ADIVGLWALR	ADIVGLWALR	2	ADIVGLWALR2	288605	1771220	309881	2357250	153693	697509	2601970	585756	1338310	266345	183220	307910	1146050	287774		220040	166859	709227	309735	271500	688984		287446	167836	90462	622426	1052670	19455.1	138117	1980920	374116	326353	204121	509144	619759	295571	134693	265470	508220
A0A9D5AGI3	A0A9D5AGI3	A0A9D5AGI3_PEA	KIW84_053242	FHA domain-containing protein	1	ADIVIQVATVSGAHAR	ADIVIQVATVSGAHAR	3	ADIVIQVATVSGAHAR3	145331	478142	236176			372949	462852	204952	342659	215713		201991	396562	244756		317221	294693			162906		195137	170717	122995						663641			151508		251875		402070		350776
A0A9D4YF41	A0A9D4YF41	A0A9D4YF41_PEA	KIW84_022515	Metallo-beta-lactamase domain-containing protein	1	ADIVITPVVK	ADIVITPVVK	2	ADIVITPVVK2	369744	193205	99898.7	137421	93857.1	296554	202403	401084	166713	141597	132753	207779	386268	347293	79133	496016	127530	291852	92563.1	347703	82946.6	202306	302992	48925.1	82716.8		136594	88323.4	267487	400913	347662	823358	516933	132237		30533.7	203975	180360	428957
A0A9D4WHX7	A0A9D4WHX7	A0A9D4WHX7_PEA	KIW84_065697	Pyruvate, phosphate dikinase regulatory protein, chloroplastic	1	ADIVLTGVSR	ADIVLTGVSR	2	ADIVLTGVSR2	350723					376958		608300		279099	219050	251632	513607	335364	201594		233622			352798		268534	268337						322829		541334	522154	403483				186055	185256	508475
A0A9D4Y5D1	A0A9D4Y5D1	A0A9D4Y5D1_PEA	KIW84_036023	cAMP-dependent protein kinase regulatory subunit Cgs1	1	ADIVQALEVI	ADIVQALEVI	2	ADIVQALEVI2				28648.7					24351.1											49929.9	53173.2
A0A9D4WS78	A0A9D5AM50;A0A9D4WS78	A0A9D4WS78_PEA	KIW84_054110	FACT complex subunit	0	ADIWGSSDAVAVACPPPSEDLR	ADIWGSSDAVAVAC(UniMod:4)PPPSEDLR	3	ADIWGSSDAVAVAC(UniMod:4)PPPSEDLR3		537021	64073.8	289753		131207	236372		294782	77678.8			407971								1161730	63804.4				2061400	435740			603105	427786	280166	169252		141341	349826			288809
A0A9D5GZC8	A0A9D5GZC8	A0A9D5GZC8_PEA	KIW84_014541	alpha-glucosidase	1	ADIYIKR	ADIYIKR	2	ADIYIKR2																			96190.2					18973.7													70906.8	119531	26372.9
A0A9D5BJ78	A0A9D5BJ78	A0A9D5BJ78_PEA	KIW84_013134	RNA helicase	1	ADKATADLVGNEK	ADKATADLVGNEK	2	ADKATADLVGNEK2		112040					44709.3														136172				137627	162968	53518.8	34695	189087					104173		116383
A0A9D4WM46	A0A9D4WM46	A0A9D4WM46_PEA	KIW84_050750	ER membrane protein complex subunit 1	1	ADKDDLILVYGK	ADKDDLILVYGK	2	ADKDDLILVYGK2				92118		130827					51230.9				34834.8	224954			82843.8		119212				99474.7	350048	199591		149277			231135						47386.4
A0A9D4WM46	A0A9D4WM46	A0A9D4WM46_PEA	KIW84_050750	ER membrane protein complex subunit 1	1	ADKDDLILVYGK	ADKDDLILVYGK	3	ADKDDLILVYGK3	226845	278098	393235	474333	61273.5	769673	547927	309590	310374	158656	373581	270266	1056870	226198	89892.3	781398	359340	414789	285507	330246	541954	136199	173490	134067	269633	781914	557609	95961.1	612631	404785	1010100	1389100	302552	247983	214535	490114	357969	387040	844052
A0A9D4XV02	A0A9D4XV02	A0A9D4XV02_PEA	KIW84_033081	Uncharacterized protein	1	ADKEAYAYLFYPDK	ADKEAYAYLFYPDK	3	ADKEAYAYLFYPDK3									117791					129946			144206			148175	216604					334523									60227.4	129041
A0A9D5BDE8	A0A9D5BDE8	A0A9D5BDE8_PEA	KIW84_010116	RuBisCO large subunit-binding protein subunit beta, chloroplastic	1	ADKEVLGNAAK	ADKEVLGNAAK	2	ADKEVLGNAAK2	643439	1680430	262803	3782210	413040	473226	1717170	768706	3140040	566340	94600.1	736158	482198	763765	77731.7	280898	370932	399625	48628.4	614695	914068	725211	671247	120361	102594	396961	932424		90561.3	1279640	348337	243147	443099	194289	317045	94308.4	230812	79664.9	654878
A0A9D4XJI3	A0A9D4XJI3	A0A9D4XJI3_PEA	KIW84_045645	Translation initiation factor eIF2B subunit alpha	1	ADKFGEISYK	ADKFGEISYK	2	ADKFGEISYK2	96000.9	159473	85797.4		27729.1	118355	165130	96608.3	62357.5		45457.8		143749		27217.2	131348	78041.2	89629.4	42809.8	52927.6	186980				148307	325533	204656		110997	127685	233104	276389	42384.9			131708	79070.9	76079.3	147582
A0A9D4XJI3	A0A9D4XJI3	A0A9D4XJI3_PEA	KIW84_045645	Translation initiation factor eIF2B subunit alpha	1	ADKFGEISYK	ADKFGEISYK	3	ADKFGEISYK3	189292	344953	201118	140313		315657	266705	193991	128253	127833	242392		345611	163413	147896	313756	248466	308908	266766	199440	344303	97392.1	140038	195874	323800	750078	313132	206796	424924	313409	415868	589187	193052		211747	368232	200306	205550	323011
A0A9D5APJ2	A0A9D5APJ2	A0A9D5APJ2_PEA	KIW84_040282	Ribosome biogenesis protein BOP1 homolog	1	ADKLDSFLK	ADKLDSFLK	2	ADKLDSFLK2		441188		160616			388918	91853.7										92439.5			822876			91314.1	415796	668140	377332							285614	193820	394565
A0A9D4Y871	A0A9D4Y871	A0A9D4Y871_PEA	KIW84_020760	Uncharacterized protein	1	ADKNSSPEPPAGFSK	ADKNSSPEPPAGFSK	3	ADKNSSPEPPAGFSK3		625476	1013020				833070	881307		605566	389208	634889	1396790							990339		393082	691172	278386			1235580	298638									539121	390485	1291170
A0A9D5AUK0	A0A9D5AUK0	A0A9D5AUK0_PEA	KIW84_030903	Peptidase S9 prolyl oligopeptidase catalytic domain-containing protein	1	ADKPSTLYWVETQDGGDAK	ADKPSTLYWVETQDGGDAK	3	ADKPSTLYWVETQDGGDAK3	267863	884412	382649	2216660	250010	456365	1384830	565138	1880810	192763	132198	449201	741601	314041		235369	254177	552433	194692	358495	852002	223965	377961	200086	154399	982589	914202		85153.8	1198730	548001	268169	484334	480347	408463	259453	414705	259862	811153
A0A9D4VTE2	A0A9D4VTE2	A0A9D4VTE2_PEA	KIW84_074861	Ribosomal protein	1	ADKTGIVHLPFGK	ADKTGIVHLPFGK	3	ADKTGIVHLPFGK3	1739620	1172630	1197870	295787	410424	1258650	996460	2198240	928792	1127630	199890	838756	1433380	1195800	471857	1008770	964047	864485	683775	1413340	1161120	798169	1233560		1041270	2513710	1578210	238945	856947	1494760	2873340	2707340	1765300	862577	532080	946492	1134340	535536	2079480
A0A9D4VGH7	A0A9D4VGH7	A0A9D4VGH7_PEA	KIW84_070547	asparagine--tRNA ligase	1	ADKVLHVGPVDPAK	ADKVLHVGPVDPAK	3	ADKVLHVGPVDPAK3		394860	114470	358291			272625		271095			59111.2							28636		255493						179896			152730				86925.4				76898.9
A0A9D5GYH9	A0A9D5GYH9	A0A9D5GYH9_PEA	KIW84_013688	Replication protein A subunit (Fragment)	1	ADKVNYSAESR	ADKVNYSAESR	2	ADKVNYSAESR2		122901	40791.1	104398		22400.9	83613.9		66072								32386.2				97853.8			18917.3		194515	77689.3			67458.7	71911.8								32647.7
A0A9D5GYH9	A0A9D5GYH9	A0A9D5GYH9_PEA	KIW84_013688	Replication protein A subunit (Fragment)	1	ADKVNYSAESR	ADKVNYSAESR	3	ADKVNYSAESR3		902847	411675	692395	114760		657197		610807	362464					119664		284431	285247	107453			255882	257656				1140790		61690.2	683820						429301	130188	39538.7	341241
A0A9D4YIY3	A0A9D4YIY3	A0A9D4YIY3_PEA	KIW84_010065	Solanesyl diphosphate synthase	1	ADLAIQSLQCLPQSVYR	ADLAIQSLQC(UniMod:4)LPQSVYR	3	ADLAIQSLQC(UniMod:4)LPQSVYR3		142424		294051			126270		264462																					335618						62501.4
A0A9D4VHR4	A0A9D4VHR4	A0A9D4VHR4_PEA	KIW84_071030	Signal recognition particle subunit SRP68	1	ADLATAGSAESVK	ADLATAGSAESVK	2	ADLATAGSAESVK2	77122.3	459904	149137	491072		162987	521072	125499	292825	76163.9	82322.4	182601	188490	80351.5	60092.5	132261	120902	146319	70124.5	86559.9	511820	66239.5	76999.5	60980.9	113384	496149	218677	41500.9	152240	266082	212684	260817	131182	202967	214569	173192	144311	141429	213971
A0A9D4VHR4	A0A9D4VHR4	A0A9D4VHR4_PEA	KIW84_071030	Signal recognition particle subunit SRP68	1	ADLATAGSAESVKDDLNGLDK	ADLATAGSAESVKDDLNGLDK	3	ADLATAGSAESVKDDLNGLDK3	314904	1368240	643224	710102	136919	721558	1410610	484257	668577	319424	354355	414269	820162	387202	101445	646610	484890	591859	136877	369268	1320210	231036	314926	214864	362123	2838920	1465090	52691.6	626996	1013180	1259890	1177820	317233	426132	696580	985112	790060	400301	834610
A0A9D4WS63	A0A9D4WS63	A0A9D4WS63_PEA	KIW84_053712	Uncharacterized protein	1	ADLAVDQAISILDALK	ADLAVDQAISILDALK	2	ADLAVDQAISILDALK2	64522.8												89693.4								106775					63927.3
A0A9D4WS63	A0A9D4WS63	A0A9D4WS63_PEA	KIW84_053712	Uncharacterized protein	1	ADLAVDQAISILDALK	ADLAVDQAISILDALK	3	ADLAVDQAISILDALK3																				277778						274121
A0A9D4VSK7	A0A9D4VSK7	A0A9D4VSK7_PEA	KIW84_074006	Alanine--tRNA ligase	1	ADLAVSDGK	ADLAVSDGK	2	ADLAVSDGK2	882210		1109210	1369130	528280	1263380	1170340	1223990	885478	982970	550121	1693040	1596740	1386450	263084	467766	1053680	871630	320451	1084970		1041840	1082110	634352	393040	1785570	1457980	365050	627984		1189080	1191100	1455760	979469			1761420	981564	3217910
A0A9D5BIH9	A0A9D5BIK1;A0A9D5BIH9	A0A9D5BIH9_PEA	KIW84_012810	Cleavage and polyadenylation specificity factor subunit 2	0	ADLDNAPEGPK	ADLDNAPEGPK	2	ADLDNAPEGPK2	191904	2218640	865572	649965	170764	574304	1650650	389614	962837	367491	580284	620316	673346	218026	356832	624384	723718	571977	450633	241141	5977960	245236	157881	729508	1586630	7520840	2791180	325838		2222220	813535	1079750	399122	1591120	1994170	2567720	1116500	876198	1034790
A0A9D5BG46	A0A9D5BG46	A0A9D5BG46_PEA	KIW84_011869	Starch synthase, chloroplastic/amyloplastic (Fragment)	1	ADLEQMLK	ADLEQMLK	2	ADLEQMLK2	390517							610428	442655	296837			634598							627137																			639939
A0A9D5A9P2	A0A9D5A9P2	A0A9D5A9P2_PEA	KIW84_065385	Low-temperature-induced 65 kDa protein	1	ADLERPGLSEDFEEQGSR	ADLERPGLSEDFEEQGSR	3	ADLERPGLSEDFEEQGSR3		80321.5		123568		123110	65068		102962			86051.9					180618	337159						27677.5			241307		39189.9	129446				28307.8	89439.6	28480.4	311684	107299	125173
A0A9D5GVG1	A0A9D5GVG1	A0A9D5GVG1_PEA	KIW84_011955	Beta-glucuronosyltransferase GlcAT14A	1	ADLFEFVK	ADLFEFVK	2	ADLFEFVK2	91772.4	122075	151393		34897.6	294246	81260.5	109029	45016.6	68859.9	163229		259860	77466.1	92560.7	520061	148478	218288	130329	143628	142877	54216.3	78658.1	56756.1	98225.7	226820	230214	76873.6	361324	101909	431364	608646	77110.9	58148.7	74611.2	118250	141440	140299	252250
A0A9D4W0I5	A0A9D4W0I5	A0A9D4W0I5_PEA	KIW84_076939	Protein LOW PSII ACCUMULATION 3	1	ADLGILGFPTK	ADLGILGFPTK	2	ADLGILGFPTK2	1085450	2198480	900939	2474280	404671	850509	2328010	2743700	2272880	1205260	591932	1780940	1540100	1116460	162166	767552	639153	1356650	368562	1790580	1174180	1181150	1482180	649007	317594	1024560	1921090	113815	835682	5400380	849397	956630	1514980	1527500	739577	444658	1076620	751985	2224440
A0A9D5B1P7	A0A9D5B1P7;A0A9D4W5S0	A0A9D5B1P7_PEA	KIW84_032449	DNA-binding protein SMUBP-2	0	ADLGSPALGQGVVYR	ADLGSPALGQGVVYR	2	ADLGSPALGQGVVYR2	246083	1616710	256082	283003	88662.2	229552	676142	242528	234263	207224	65827.1	130889	391303	155110	104070	174302	328920	178917	116573	211170	1008020	144844	189686	216871	384860	2796510	1283590	31198.3	146942	593963	474740	327436	199596	292049	501046	998273	252179	100644	403571
A0A9D5BKD1	A0A9D5B7C7;A0A9D5BKD1	A0A9D5BKD1_PEA	KIW84_013449	Argonaute 1	0	ADLHHLGLFLEGR	ADLHHLGLFLEGR	3	ADLHHLGLFLEGR3													527667								1010700					1841180	758782				482475			141595		702866	532838		477798
A0A9D4XZX4;A0A9D4YNW1	A0A9D4YNW1;A0A9D4XZX4	A0A9D4XZX4_PEA;A0A9D4YNW1_PEA	KIW84_025480;KIW84_033349	Cytochrome c	0	ADLIAYLK	ADLIAYLK	2	ADLIAYLK2						53088.5						24397.2			17657.9	34492.8	11452.4		26952.2						39325			19411.7	86687.6								44732.4	50709.6
A0A9D4YFG1	A0A9D4YFG1	A0A9D4YFG1_PEA	KIW84_024344	DExH-box ATP-dependent RNA helicase DExH12	1	ADLIHTAATILDK	ADLIHTAATILDK	2	ADLIHTAATILDK2		439397	173524	257362			286994		247077				324282			186557			83202.9		1034720			92444.8	186978	963072	606694		419475	263692		430638	222582	300863	303884	538911		92647.8
A0A9D4YFG1	A0A9D4YFG1	A0A9D4YFG1_PEA	KIW84_024344	DExH-box ATP-dependent RNA helicase DExH12	1	ADLIHTAATILDK	ADLIHTAATILDK	3	ADLIHTAATILDK3		209218	50122.1	39991.1		42349.1	118422	47749.6	63928.9	36769.6	44926.1	27544.4	75824.6			93433.3	41380.2	50115.2	23297.1	36837.3	907243		22020.6	49972.4	77616.2	374192	202685		59639.2	104536	103416	110624	38867.6	117537	152719	316471	71643	27585	59505.6
A0A9D4YFG1	A0A9D4YFG1	A0A9D4YFG1_PEA	KIW84_024344	DExH-box ATP-dependent RNA helicase DExH12	1	ADLIHTAATILDKNNLVK	ADLIHTAATILDKNNLVK	3	ADLIHTAATILDKNNLVK3		900172											185361								2460160					1812570							249419			923018
A0A9D4YFG1	A0A9D4YFG1	A0A9D4YFG1_PEA	KIW84_024344	DExH-box ATP-dependent RNA helicase DExH12	1	ADLIHTAATILDKNNLVK	ADLIHTAATILDKNNLVK	4	ADLIHTAATILDKNNLVK4		226305						26767.9								60933.8		11516.5			444337					302601	126040				106780	180945		23851.7	68419.4	182934			33719
A0A9D5APA3	A0A9D5APA3	A0A9D5APA3_PEA	KIW84_041460	DnaJ sub C grv2	1	ADLIWNER	ADLIWNER	2	ADLIWNER2		609885				1106630		950798					1465700			1090760			556168	814369				222297		1565000	1055260	248213	890963	582056	1815200	2308180	746724				748739		1353930
A0A9D5ABF6	A0A9D5ABF6	A0A9D5ABF6_PEA	KIW84_066295	Pentatricopeptide repeat-containing protein	1	ADLKPDVVSYALLINAYGK	ADLKPDVVSYALLINAYGK	3	ADLKPDVVSYALLINAYGK3	120719	236974		194164		86159.5		232059	297488	171549			116316							67099.6	531144	119245				742611	248477				261175		121378
A0A9D4Y206	A0A9D4Y206	A0A9D4Y206_PEA	KIW84_035572	DUF2470 domain-containing protein	1	ADLLAPFSAK	ADLLAPFSAK	2	ADLLAPFSAK2		338483		188423			241766		214755										165892		416870				189699	573190	319556			382129				189049	145530	223367
A0A9D5APK9	A0A9D4XJC8;A0A9D5APK9	A0A9D5APK9_PEA	KIW84_043819	NAD-dependent epimerase/dehydratase domain-containing protein	0	ADLLEQGSFDSAVEGCDGVFHTASPVR	ADLLEQGSFDSAVEGC(UniMod:4)DGVFHTASPVR	3	ADLLEQGSFDSAVEGC(UniMod:4)DGVFHTASPVR3	60035.5							230745												214656		39075.6											103384						102785
A0A9D4ZY98	A0A9D4ZY98	A0A9D4ZY98_PEA	KIW84_074534	Carboxypeptidase	1	ADLLFVDNPVGTGYSFVEDEKNEK	ADLLFVDNPVGTGYSFVEDEKNEK	3	ADLLFVDNPVGTGYSFVEDEKNEK3	192896	93957.3	85930.8	248892	15553.2	161314	123270	1163280	172780	781394		98655	421015	229805						518687	329906	550968				601987	624087		104623	371870	1633320		972756		52968.3	62788.4	1393090		1050730
A0A9D4WVI4	A0A9D4WVI4	A0A9D4WVI4_PEA	KIW84_053650	Delta-1-pyrroline-5-carboxylate synthase	1	ADLLILLSDVDGLYNGPPSDPQSK	ADLLILLSDVDGLYNGPPSDPQSK	3	ADLLILLSDVDGLYNGPPSDPQSK3	130127							248759					88167.2							284786						81638				46685.5
A0A9D5A7H5	A0A9D5A7H5;A0A9D4VY92	A0A9D5A7H5_PEA	KIW84_061856	60S ribosomal protein L35	0	ADLLNQLK	ADLLNQLK	2	ADLLNQLK2	6184540	7054250	7902810	2627480	2472940	9379880	7977620	10028800	4946940	5384180	4498970	7278920	19182800	5861930	3364730	7571330	6753230	9166100	8708230	8555770	26717500	3579460	5604470	3554640	9658650	26661500	11784700	2214680	5008140	7940110	10898400	12339300	8767150	6260530	6124820	11429100	7959730	5123230	13978200
A0A9D4WFN0	A0A9D4WFN0	A0A9D4WFN0_PEA	KIW84_066393	60S ribosomal protein L35	1	ADLLSQLK	ADLLSQLK	2	ADLLSQLK2	6983650	7123240	6952100	4068270	2108650	10036200	4929200	7625930	5560390	6168280	4340680	6351850	15820000	6238080	3714280	8429140	7304750	8236640	6415390	8921800	16389000	4274860	7491080	2838370	6613260	18947200	10129600	2030580	5926880	6122790	12376400	13486200	6822740	4972170	6579640	12400500	9013680	4176680	11454600
A0A9D4WFN0	A0A9D4WFN0	A0A9D4WFN0_PEA	KIW84_066393	60S ribosomal protein L35	1	ADLLSQLKDLK	ADLLSQLKDLK	3	ADLLSQLKDLK3																10303.7												28766.8			53155.8	29172.5
A0A9D5B9J8	A0A9D5B9J8	A0A9D5B9J8_PEA	KIW84_010283	Phosphoglycerate kinase	1	ADLNVPLDDNQNITDDTR	ADLNVPLDDNQNITDDTR	3	ADLNVPLDDNQNITDDTR3	4359710	5211500	3689910	2627460	2183680	4120330	3530870	4881890	2644190	2930420	1286430	4364480	2441500	2294670	1226670	3810620	5354270	2765000	583978	4345690	920266	2108190	3340270	1604370	657463	2318020	4217910	754010	1674030	6209450	4530560	3912690	1659740	2040440	1651870	1400660	5583960	1862040	5476000
A0A9D5B4P6	A0A9D5B4P6	A0A9D5B4P6_PEA	KIW84_021973	hydroxyacylglutathione hydrolase	1	ADLPAIQAK	ADLPAIQAK	2	ADLPAIQAK2	521681			486736	383183	1013470		626170	354793	292737	359617	592101	740806	340494	257383	327132	544832	645997	301725	372256		170672	365283				747354	230093	364535	1052190	893043	1063270	733911		309727		653186	291355	1418620
A0A9D5BGD2	A0A9D5BGD2	A0A9D5BGD2_PEA	KIW84_011989	Inactive LRR receptor-like serine/threonine-protein kinase bir2	1	ADLPDGSTLAVK	ADLPDGSTLAVK	2	ADLPDGSTLAVK2		849669	802488	526133	188566	720532	1054990	1028390	692225		655499	670443	1216260	496094	734802	1033360	598534	518098	815760	514305	1237480			453510	2122900	2320420	1264740	462873	1488700	1260660	1487820	2312660	783637	901105	513024	870282	858272	961463
A0A9D5BGD2	A0A9D5BGD2	A0A9D5BGD2_PEA	KIW84_011989	Inactive LRR receptor-like serine/threonine-protein kinase bir2	1	ADLPDGSTLAVKR	ADLPDGSTLAVKR	3	ADLPDGSTLAVKR3	101240		128063	390566			261550	171381			176111		327890			143379	95933.9		213352						292609					686188	276024	392509	87388.9					202604
A0A9D5AB44	A0A9D5AB44	A0A9D5AB44_PEA	KIW84_066389	DNA damage-binding protein 1	1	ADLPSER	ADLPSER	2	ADLPSER2		2386360	1127320				1738140	1487450	1364320				1605330		811904	1328660	899614	1438010	867872		6176470				1140790	5498460	2679970	421715	767554	2174860	2316460	2147690		1900880	1472860	1837200	1407530	595048
A0A9D4WPU8	A0A9D4WPU8	A0A9D4WPU8_PEA	KIW84_052352	Thylakoid lumenal 17.4 kDa protein	1	ADLQGAVFR	ADLQGAVFR	2	ADLQGAVFR2	237514	545425	280778	303440		325720	491119	338484	395770	163756	286213	240155	331772	231229	125096	290687	214082	605593	265407			300248		198422			1019620	182658	399298	678876		615091	303309	326633	376578		437926	385089	454060
A0A9D5BD86	A0A9D4YM69;A0A9D5BD86	A0A9D5BD86_PEA	KIW84_025500	12-oxophytodienoate reductase 1	0	ADLVAYGR	ADLVAYGR	2	ADLVAYGR2				293478	85245	292951		145650					201833					203345												532641			136824				151030		331119
A0A9D4WJX0	A0A9D4WJX0	A0A9D4WJX0_PEA	KIW84_050504	Glycosyl transferase family 1 domain-containing protein	1	ADLVILNTAVAGK	ADLVILNTAVAGK	2	ADLVILNTAVAGK2	312255	435322	512561	245048	92660.4	935783	453118		262114	351432	371808	350459	995727	334507	107301	1067100	455544	519924	209180	603068	629324	271476	325582	167647	261787	913028	812004	51592.7	688101	386112	1340390	2101390	486237	257610	314646	498368	646385	298789	894756
A0A9D4VRB3	A0A9D4VRB3	A0A9D4VRB3_PEA	KIW84_074445	S-adenosyl-L-methionine-dependent methyltransferases superfamily protein	1	ADLVLYFK	ADLVLYFK	2	ADLVLYFK2		296826	169717	192559		171955	230981		161801	218451	56618.9	89988.5	114797				126212	154079			200648		91112.4	81715.5	46605	437338	446719			268964	277740	104016		99963.6	234670	282318	294271
A0A9D5GYE0	A0A9D5GYE0	A0A9D5GYE0_PEA	KIW84_013873	Nucleosome assembly protein 1	1	ADLVNALK	ADLVNALK	2	ADLVNALK2	237367	1549830	839341	531726	241973	889012	1310730	746734	661299	599439	293990	1059510	2165480	260342	365055	114959	601603	1002280	655841	566726	2776550	385505	311041	486621	669335	2725850	2257960	214989	233044	1136690	1133190	861324	344491	943499	1061250	1260100	800090	233097	1104870
A0A9D5AIS4	A0A9D5AIS4;A0A9D4Y8V2;A0A9D4Y1D3	A0A9D5AIS4_PEA	KIW84_054678	Histidine kinase/HSP90-like ATPase domain-containing protein	0	ADLVNNLGTIAR	ADLVNNLGTIAR	2	ADLVNNLGTIAR2	40500500	102006000	74611700	87369700	20602800	73570000	78938600	37249000	52135500	36832200	44325600	56301700	77718300	39620700	21906800	84144600	63368500	59903300	36156600	43046300	41461000	29137200	34371600	26767300	22702700	69714900	56773200	17628700	82163600	47191000	102409000	99734700	46505200	27718700	26497600	24899500	66645700	49866000	92371100
A0A9D5A3G3	A0A9D5A3G3;A0A9D4W0Z8	A0A9D5A3G3_PEA	KIW84_060926	D-arabinose 1-dehydrogenase (NAD(P)(+))	0	ADLVVSDVVPVACR	ADLVVSDVVPVAC(UniMod:4)R	2	ADLVVSDVVPVAC(UniMod:4)R2	206239		476178		230414	690180		367389		312892		271532	843618	234955			404817		248255	421540	741378	182698	270671	282068		768798				383513	572655	744330	249365			423987	501427		692613
Q9AVK9	A0A9D5BAX1;A0A9D4YIQ8;A0A9D4YP01;Q76FR8;Q9AVK9	Q9AVK9_PEA	OPDAR	12-oxophytodienoate reductase 11	0	ADLVVYGR	ADLVVYGR	2	ADLVVYGR2	406558	1704970	361120	2961010	802668	3100450	1508800	938641	2054790	356487	575173	443204	1758300	577364	451087	381319	529921	3162140	1110340	605039	748704	235836	616296	344134	337962	570718	2220280	185903	631977	4162400	687462	583654	359669	1497590	1340980	485351	637913	646993	952551
A0A9D4W4Q7	A0A9D4W4Y0;A0A9D4W4Q7	A0A9D4W4Q7_PEA	KIW84_061509	Cupin type-1 domain-containing protein	0	ADLYNPR	ADLYNPR	2	ADLYNPR2																																		1232910
A0A9D4XNG4	A0A9D4XNG4	A0A9D4XNG4_PEA	KIW84_046506	Diacylglycerol O-acyltransferase	1	ADMQVQVAK	ADMQVQVAK	2	ADMQVQVAK2	40414.6																			47122.2
A0A9D4XJB7	A0A9D4XJB7	A0A9D4XJB7_PEA	KIW84_043934	Homeobox-leucine zipper protein	1	ADNDALQAQNQK	ADNDALQAQNQK	2	ADNDALQAQNQK2			26917.4				12968.4				19008.1		36085.3								71126					195120	42769.9		48020.8			21696.6							38898
A0A9D4WM19	A0A9D5AE82;A0A9D4WM19;A0A9D5AGI9	A0A9D4WM19_PEA	KIW84_051821	Ribonuclease	0	ADNDQAPSAAAPASQQTGLNVGELVIGR	ADNDQAPSAAAPASQQTGLNVGELVIGR	3	ADNDQAPSAAAPASQQTGLNVGELVIGR3	1425060	4794660	6274890	3762460	605283	6908190	2583420	1367120	6188940	2816930	813973	5038690	6657040	3508140	256906	1960320	7367540	6036870	174083	1525550	7159920	4615080	2108990	1627500	2076770	10671700	20568200	72162.4	4803890	2962500	19860900	3677510	1522690	2934690	8942880	10710500	16308300	2587450	9165730
A0A9D5A672	A0A9D5A672	A0A9D5A672_PEA	KIW84_062964	Pentatricopeptide repeat-containing protein At1g80270, mitochondrial-like	1	ADNIFPNR	ADNIFPNR	2	ADNIFPNR2		1335440	467074	380488		584280	680297		587238	434590		363585	739296			439149	366378	492203	344304		1508680		336385	292177	712370	2672580	1253570	242857	473516	940762	998602	802127	411133	467013	638370	953904	556053		734250
A0A9D4WJB5	A0A9D4WJB5	A0A9D4WJB5_PEA	KIW84_051119	Stromal cell-derived factor 2-like protein	1	ADNIWLAAEGVYLPVTESK	ADNIWLAAEGVYLPVTESK	3	ADNIWLAAEGVYLPVTESK3		35878.9				67241.7		130277	54726.7	54279.6			169229			26291.2	38471.3				102732		73856.3				131030				155838	147506	200654			27365.3			92818.3
A0A9D5AZ05	A0A9D5AZ05	A0A9D5AZ05_PEA	KIW84_032675	Pentacotripeptide-repeat region of PRORP domain-containing protein (Fragment)	1	ADNIYPNR	ADNIYPNR	2	ADNIYPNR2		986419	421732	321858		677854	826949	454282	447428			373066		337253			690697	381327	261408	250832	1488210	215553	256315	333093	595718	2572700	1581690		435640	1059480	628752		265817	861568	821886	907984	627213
A0A9D4W2B9	A0A9D4W2B9	A0A9D4W2B9_PEA	KIW84_060212	glucan endo-1,3-beta-D-glucosidase	1	ADNLAFCLFQPNSGR	ADNLAFC(UniMod:4)LFQPNSGR	2	ADNLAFC(UniMod:4)LFQPNSGR2							129412		153288							132178			100133					20707.1														90183.6
A0A9D5B9U8	A0A9D5B9U8	A0A9D5B9U8_PEA	KIW84_021794	CBM20 domain-containing protein	1	ADNPEGIEAR	ADNPEGIEAR	2	ADNPEGIEAR2	895413	441682	440986		354563	532949	303434	1054070	282383	646568	416679	454571	694820	793087	325257	468785	379242	462680	282079	989100	471171	732419	800379	183344	306330		537238	236572	351501	835329	883723	880654	954559	542005	343897	397422		545667	899867
A0A9D4WS78	A0A9D4W284;A0A9D4WS78	A0A9D4WS78_PEA	KIW84_054110	FACT complex subunit	0	ADNVDICYPPIFQSGGK	ADNVDIC(UniMod:4)YPPIFQSGGK	2	ADNVDIC(UniMod:4)YPPIFQSGGK2							189927														842545				62826.4	787895				287769					132974	255724
A0A9D4XJI1	A0A9D4XJI1	A0A9D4XJI1_PEA	KIW84_044851	DNA-directed RNA polymerase	1	ADNVKDSWDAK	ADNVKDSWDAK	2	ADNVKDSWDAK2		47266.9																								143062
A0A9D4XJI1	A0A9D4XJI1	A0A9D4XJI1_PEA	KIW84_044851	DNA-directed RNA polymerase	1	ADNVKDSWDAK	ADNVKDSWDAK	3	ADNVKDSWDAK3		435472					186432																			773997
A0A9D4VQP5	A0A9D4VQP5	A0A9D4VQP5_PEA	KIW84_073892	isoleucine--tRNA ligase	1	ADNVLDSFDVLEK	ADNVLDSFDVLEK	2	ADNVLDSFDVLEK2	793289	2970170	1019910	1395940	344788	1379540	2316690	1778850	1043110	779168	706013	680742	2800140	745270	286811	1189300	829353	1001100	539205	1636220	3829750	757229	1033860	558048	1405060	7805340	4302090	153550	1015750	2150570	2715890	2822560	1321480	1126490	1409270	2962470	441122	582457	2229970
A0A9D5GXZ4	A0A9D5GXZ4	A0A9D5GXZ4_PEA	KIW84_013544	FCP1 homology domain-containing protein	1	ADNVQEFVSANPFGQRPIR	ADNVQEFVSANPFGQRPIR	3	ADNVQEFVSANPFGQRPIR3	253065	1368840	841508	1200380	101377	490131	894546	327318	809899	416047	142881	644564	490255	207857	46390.6	388670	1345590	448500		255639	988815	248423	224042	351996	343108	2437710	2053340		341508	1130020	868671	360898	341458	480160	866008	1068210	2075870	347836	1201690
A0A9D4XNV0	A0A9D4XNV0	A0A9D4XNV0_PEA	KIW84_030256	GDSL esterase/lipase ltl1	1	ADNYPYGIDYPTHR	ADNYPYGIDYPTHR	2	ADNYPYGIDYPTHR2	45741.5	2912750	59585.4	807923	65090	70367	1914840	58872.9	611918	105082		63189.4	56765.6	74880.5			106255	434797	143018		106025	18756	59763.6	58872.5	218658	779740	2621110		53384.7	884217	61434.3		84957.7	302868	889902	670703	121140	37520	110101
A0A9D4XNV0	A0A9D4XNV0	A0A9D4XNV0_PEA	KIW84_030256	GDSL esterase/lipase ltl1	1	ADNYPYGIDYPTHR	ADNYPYGIDYPTHR	3	ADNYPYGIDYPTHR3	685066	27224600	1252220	7637060	956340	1308020	20483600	1012150	7417700	1733660	397238	1263030	594553	1303390	324090	393787	1411570	3719390	1448080	274042	2111300	697907	858616	892875	2739410	6652640	22389400	277331	850274	11250900	1314370		1283900	4010930	11112600	7680560	2005630	780740	1492340
A0A9D4VFB1	A0A9D4VFB1	A0A9D4VFB1_PEA	KIW84_070277	Vacuolar protein 14 C-terminal Fig4-binding domain-containing protein	1	ADPAEGFDVGEVLSIAR	ADPAEGFDVGEVLSIAR	2	ADPAEGFDVGEVLSIAR2						59692.6		107036					163990							155368	46390.4					99441.2													97313.1
A0A9D5H0Z7	A0A9D5H0Z7	A0A9D5H0Z7_PEA	KIW84_015764	NAD(P)H-dependent D-xylose reductase (XR)	1	ADPATGYPGR	ADPATGYPGR	2	ADPATGYPGR2	185765	2029730	2262090	1236790	340099	1062850	2136390	575485	906091	326237	2680140	2558010	868432	438079	900200	2144740	1882090	2517330	5079610	153336	588114	308565	178024	1614060	426067	2380770	2819440	1283490	3814490	2045190	2674990	992590	496585	949050	1508540	1823940	4730920	5474500	2413070
A0A9D4VX50	A0A9D4VX50	A0A9D4VX50_PEA	KIW84_076104	E3 SUMO-protein ligase SIZ1	1	ADPFWVSVSHPLLPVK	ADPFWVSVSHPLLPVK	3	ADPFWVSVSHPLLPVK3							40099.1																			171561											81122.8
A0A9D5AT76	A0A9D5AT76	A0A9D5AT76_PEA	KIW84_042558	FRIGIDA-like protein	1	ADPGADHLLNPETK	ADPGADHLLNPETK	2	ADPGADHLLNPETK2						76144.7	117810						161602								351511				69851.9	349383					181209				89938.7	143467
A0A9D5AT76	A0A9D5AT76	A0A9D5AT76_PEA	KIW84_042558	FRIGIDA-like protein	1	ADPGADHLLNPETK	ADPGADHLLNPETK	3	ADPGADHLLNPETK3		858990					745331								350358	704786		426349	393442		1397560			253177	503899	1362530	771704	217005	777263		877628	831359		591922	755499	1026760		822115	639939
A0A9D4ZYK6	A0A9D4ZYK6	A0A9D4ZYK6_PEA	KIW84_073164	CDPK- kinase 5	1	ADPGFEEVPWPSLSSEAK	ADPGFEEVPWPSLSSEAK	2	ADPGFEEVPWPSLSSEAK2	40394.4					115339	43213.7							38128.8		84740.3										342919			69409.4			285791		27891.8			92798.1
A0A9D4WBA9	A0A9D4WBA9	A0A9D4WBA9_PEA	KIW84_064339	Protein kinase domain-containing protein	1	ADPHIIHR	ADPHIIHR	2	ADPHIIHR2				113121		352020	100044									197326	78446.5	108795	115809		91627.4						147563		100397			331309
A0A9D4YK09	A0A9D4YK09	A0A9D4YK09_PEA	KIW84_010489	non-specific serine/threonine protein kinase	1	ADPIAEEIDSGGSSK	ADPIAEEIDSGGSSK	2	ADPIAEEIDSGGSSK2		54516.3				261389	62429.5						339317		87065.2		233070		78557							185411	178345		135193		365999	360885				114840	178643		275317
A0A9D4WS63	A0A9D4WS63	A0A9D4WS63_PEA	KIW84_053712	Uncharacterized protein	1	ADPKPSSAPPAR	ADPKPSSAPPAR	2	ADPKPSSAPPAR2		161633		68423.2		31618.2	215915		36042				31858.7								150892				34570.9	484883	97310.9				72484.5					66277.1			38994.9
A0A9D4WS63	A0A9D4WS63	A0A9D4WS63_PEA	KIW84_053712	Uncharacterized protein	1	ADPKPSSAPPAR	ADPKPSSAPPAR	3	ADPKPSSAPPAR3	66774.7	951669	249108	472038	53401.7	302195	1496010	123246	177318			104169	193568	56511.5	39905.9	49123.6		144629	155860	31791.6	858557		35444.2	78000.1	160451	1398930	709936	116782	92923.4	379079	452024	162918	40569.2	65660.7		376898	53165.4	89333.9	172120
A0A9D5A341	A0A9D5A341	A0A9D5A341_PEA	KIW84_077030	MBD domain-containing protein (Fragment)	1	ADPMDADSNIDDITK	ADPMDADSNIDDITK	2	ADPMDADSNIDDITK2		232315		485962			242466	297972	243779												218478					293031	190904
A0A9D5A341	A0A9D5A341	A0A9D5A341_PEA	KIW84_077030	MBD domain-containing protein (Fragment)	1	ADPMDTDENVNNK	ADPMDTDENVNNK	2	ADPMDTDENVNNK2	16955.8						13818	32801.4	15875.3	35829.7																													65974.7
A0A9D5B6G5	A0A9D5B6G5	A0A9D5B6G5_PEA	KIW84_022300	Beta-D-xylosidase 7	1	ADPSSGYPGR	ADPSSGYPGR	2	ADPSSGYPGR2	70805.1	955053	1400300	2334830	283079	1762910	1166960	395501	1248860	764140	972751	1767590	765095	254056	255847	432993	1091430	1787480	265077	112486	704987	733394	199323	1182570	201902	1075700	1456970	607226	547478	1280180	1713660	322196	287449	635993	1225000	549671	2910860	2175980	2450960
A0A9D4WT40	A0A9D4WT40	A0A9D4WT40_PEA	KIW84_053979	Beta-D-xylosidase 7 (Fragment)	1	ADPSTGYPGR	ADPSTGYPGR	2	ADPSTGYPGR2		380051	372449	124150	60311.1	334646	309554	59951.8	136941	65855.9	431272	234309	418706		453316	687866		521892	418690		452374		49491.2	237963	372806	1037210	793209	599164	1014330	448589	895963	822109	144149	361238	533785	628414	511958	950825	553385
A0A9D5BLB6	A0A9D5BLB6	A0A9D5BLB6_PEA	KIW84_013808	Sucrose synthase	1	ADPTYWDK	ADPTYWDK	2	ADPTYWDK2	737673	708385	825310	192898	164883	1083680	373226	743368	279544	562317	1274290	1290130	2230020	613027	433834	1261250	812612	926210	414097	931719	614820	595560	543172	661465	318964	1035670	602093	252671	712207	892312	1815350	1791040	652301	432108	338933	439436	1268810	1317470	2831830
A0A9D5BLB6	A0A9D5BLB6	A0A9D5BLB6_PEA	KIW84_013808	Sucrose synthase	1	ADPTYWDKISHGGLK	ADPTYWDKISHGGLK	3	ADPTYWDKISHGGLK3				107727		124407					76222.3	118249	180046			83800		156315								214700	249216			130271	233761	252588					129053	136175	264395
A0A9D5A341	A0A9D5A341	A0A9D5A341_PEA	KIW84_077030	MBD domain-containing protein (Fragment)	1	ADPVDADDNIGDK	ADPVDADDNIGDK	2	ADPVDADDNIGDK2	46876.9	1028220	508056	1293740	177908	123205	1474650	196982	811858	478880	196775	563785	96781.5	192493	96431.9	180776	499338	272705		45168.9	397408	203007	68881	260485	185241	1246760	973823	18817.2	311115	580761	202349		197653	363514	532798	747018	1151690	383383	763504
A0A9D5A341	A0A9D5A341	A0A9D5A341_PEA	KIW84_077030	MBD domain-containing protein (Fragment)	1	ADPVDADNIIIDNTK	ADPVDADNIIIDNTK	2	ADPVDADNIIIDNTK2	54512	1958910	336061	2521030	390722	203368	3304410	267364	632919	218808	84875.9	578792	63493.8	70427.1	17291		244968	225310		33163.6	1009550	48331.3	55154	207743	185608	2083360	1175370			886181	96496		198892	407322	512613	648859	412551	121095	554827
A0A9D5A341	A0A9D5A341	A0A9D5A341_PEA	KIW84_077030	MBD domain-containing protein (Fragment)	1	ADPVDADNIIIDNTK	ADPVDADNIIIDNTK	3	ADPVDADNIIIDNTK3		400164		437653	93262.5		585159		156867			195687									169953					393504	352161			204235						174241	162121
A0A9D5A341	A0A9D5A341	A0A9D5A341_PEA	KIW84_077030	MBD domain-containing protein (Fragment)	1	ADPVDADNIIIDNTKIDDAEEIK	ADPVDADNIIIDNTKIDDAEEIK	3	ADPVDADNIIIDNTKIDDAEEIK3				270442																																	166890		173177
A0A9D5AZR6	A0A9D5AZR6	A0A9D5AZR6_PEA	KIW84_034714	VOC domain-containing protein	1	ADQEIPHVLSAELK	ADQEIPHVLSAELK	2	ADQEIPHVLSAELK2		214300		336755			531757		83522.8									10645.5	37846.9		34601				37764.8		61548.3			62273.7
A0A9D5AZR6	A0A9D5AZR6	A0A9D5AZR6_PEA	KIW84_034714	VOC domain-containing protein	1	ADQEIPHVLSAELK	ADQEIPHVLSAELK	3	ADQEIPHVLSAELK3		1176200	122956	1878210		121600	3312970	91776.5	743390									125074	139898		437151				71615.6	214810	277637			402159				75996.7	126589
A0A9D5BQV9	A0A9D5BQV9	A0A9D5BQV9_PEA	KIW84_015351	RNA helicase	1	ADQELVFSPAPR	ADQELVFSPAPR	2	ADQELVFSPAPR2	48033.5	374284	114668		28851		211446	107744	111983	56686.2	128313		141888	48270	120745	204351	103762	118205	108493	65578.9	568511			59095.8	283025	716749	263038	133774	151033	256399	296147	399604	102671	173334	213549	409687		168484	133324
A0A9D4WHB5	A0A9D4WHB5	A0A9D4WHB5_PEA	KIW84_066277	rRNA 2'-O-methyltransferase fibrillarin	1	ADQFKPFEQVTLEPFER	ADQFKPFEQVTLEPFER	3	ADQFKPFEQVTLEPFER3	314078	2578700	414737	676152	30017	654250	1478940	919171	680994	532941	292707		815236	274358		483867		350341		646042	6936650	310819	250595	187971	403199	7735410	3028090	36918.4	547559	1230420	1305730	1769860	915493	1101730	1326210	3064730	608910	198065	935341
A0A9D5BI66	A0A9D5BI66	A0A9D5BI66_PEA	KIW84_012702	rRNA 2'-O-methyltransferase fibrillarin	1	ADQFKPSEQVTLEPFER	ADQFKPSEQVTLEPFER	3	ADQFKPSEQVTLEPFER3	545921	6070970	1091470	1561390	256273	1102870	4094440	995048	1787900	602410	687355	417773	1237470	469942	299567	1249510	853166	1033160	721228	794093	13941500	436840	494681	1242350	2831320	19457700	5439610	237615	1142340	2838720	2384550	2694320	1064110	2785580	3266330	6972990	1294590	717666	1056110
A0A9D4X9C3	A0A9D4X9C3;A0A9D5GV43;A0A9D5AIP1	A0A9D4X9C3_PEA	KIW84_041824	Protein kinase domain-containing protein	0	ADQIDLK	ADQIDLK	2	ADQIDLK2						566594											414975		114198									80108.5
A0A9D4VSJ8	A0A9D4VSJ8	A0A9D4VSJ8_PEA	KIW84_074351	Protein TIC 62	1	ADQIGSALGNASTVICAIGASEK	ADQIGSALGNASTVIC(UniMod:4)AIGASEK	3	ADQIGSALGNASTVIC(UniMod:4)AIGASEK3	414466	85947.8		222351		278463			194379	472042			97208.4	342654			26361.4			1115280		398389	243993				173756				470988	236859					409790
A0A9D5A8P9	A0A9D5A8P9	A0A9D5A8P9_PEA	KIW84_066525	Gem-associated protein 2	1	ADQPTILAGK	ADQPTILAGK	2	ADQPTILAGK2		521417				259754	362972							147634			199618	218069								500515				404512					259569	407842
A0A9D5AQN2	A0A9D5AQN2	A0A9D5AQN2_PEA	KIW84_041052	Chromatin structure-remodeling complex protein SYD	1	ADQTQHYIEHSTSK	ADQTQHYIEHSTSK	3	ADQTQHYIEHSTSK3		75998.8					70953.4														84846.4					296045	71368.9
A0A9D5AQN2	A0A9D5AQN2	A0A9D5AQN2_PEA	KIW84_041052	Chromatin structure-remodeling complex protein SYD	1	ADQTQHYIEHSTSK	ADQTQHYIEHSTSK	4	ADQTQHYIEHSTSK4		175812					376084														604142					651747
A0A9D5A3U9	A0A9D5A3U9	A0A9D5A3U9_PEA	KIW84_076705	Symplekin	1	ADQVFQPISASNGSILPR	ADQVFQPISASNGSILPR	2	ADQVFQPISASNGSILPR2		95639.1							9226.72												85505					304265	153923									73058.7	12683.2
A0A9D4VMZ0;A0A9D5H085	A0A9D5H085;A0A9D4VMZ0	A0A9D4VMZ0_PEA;A0A9D5H085_PEA	KIW84_015069;KIW84_072299	40S ribosomal protein S14	0	ADRDESSPYAAMLAAQDVATR	ADRDESSPYAAMLAAQDVATR	3	ADRDESSPYAAMLAAQDVATR3	3986870	396019	392486			631792		3913060	687507	1538750		265555	3172390	776683			364666	342640		5465390	1211690	594821	665490			1319840	848834			592605	1353960	524508	2010100		254579	379073	633503		3143660
A0A9D4ZXA0	A0A9D4ZXA0	A0A9D4ZXA0_PEA	KIW84_073384	Pentatricopeptide repeat-containing protein	1	ADRIDEALGIFNK	ADRIDEALGIFNK	3	ADRIDEALGIFNK3		330822		398548		152319	182494		280261				738240								625720				93449.9	953384	380086			157707		250175	476658	66441.7	178803	352072	329086
A0A9D4WP94	A0A9D4W469;A0A9D4W473;A0A9D4WP94	A0A9D4WP94_PEA	KIW84_051503	Isocitrate dehydrogenase [NAD] catalytic subunit 5	0	ADRIQNAILNTIAEGK	ADRIQNAILNTIAEGK	3	ADRIQNAILNTIAEGK3		630586	250034				242032					137175					138705							111521		545215	706179			538011				197956	167709	333463		82368.4
A0A9D5ABW0	A0A9D5ABW0	A0A9D5ABW0_PEA	KIW84_050295	Uncharacterized protein	1	ADRIQSDLEQLFR	ADRIQSDLEQLFR	3	ADRIQSDLEQLFR3	66902.1					205388		139175				145580	219543			287249	178761				118523					246521	252678			115771	445721	365960	133591		114830	232652	319071		372777
A0A9D5B6U9	A0A9D5B6U9	A0A9D5B6U9_PEA	KIW84_020020	Epidermal growth factor receptor substrate 15-like 1	1	ADRIQSSLDELVK	ADRIQSSLDELVK	3	ADRIQSSLDELVK3						263185									96198.9	342593	215410	126907											316632			296660				212896	313123
A0A9D4VY93	A0A9D4VY93	A0A9D4VY93_PEA	KIW84_076106	Isovaleryl-CoA dehydrogenase, mitochondrial	1	ADRVDGGYVLNGNK	ADRVDGGYVLNGNK	3	ADRVDGGYVLNGNK3		511282	581078			210597	285303			164987		418379	222021				270217	248764			660051		52894.9	199801	170433	1160490	580651		55966.8	589325	646013			178302	364345	834196	483694	194365	828496
A0A9D4WVN3	A0A9D4WVN3	A0A9D4WVN3_PEA	KIW84_054455	CBM20 domain-containing protein	1	ADRVSPFDLAASWR	ADRVSPFDLAASWR	3	ADRVSPFDLAASWR3	338166	458435	228287	202811			324046	481448	159237	307323	51957.9	241016		129994			331358	81698.8				167160		67820.7		560170	485083			512231	361208		347820	56629.2	171780	241748	606819	53135.8	736689
A0A9D5BR06	A0A9D5BR06	A0A9D5BR06_PEA	KIW84_015466	PSP proline-rich domain-containing protein	1	ADSDSDSDDEENEDEQKEK	ADSDSDSDDEENEDEQKEK	3	ADSDSDSDDEENEDEQKEK3																					45965.2
A0A9D4WAP0	A0A9D4WAP0	A0A9D4WAP0_PEA	KIW84_063678	CRM domain-containing protein	1	ADSESITDEER	ADSESITDEER	2	ADSESITDEER2	303896	1357340	482747	518553	153017	233318	1325370	703390	1022280	415065	60254	250684	324772	280027	59957.9	57721.8	352097	267006	109952	306468	1560740	295157	273162	327447	417363	1963520	1850030		159204	993777	824253	385365	510298	792129	935000	1051570	923199	138692	982484
A0A9D4YAM9	A0A9D4YAM9	A0A9D4YAM9_PEA	KIW84_022512	Enoyl reductase (ER) domain-containing protein	1	ADSFVVSR	ADSFVVSR	2	ADSFVVSR2	383588		387662	93867.8	139712	1069940		381023	119219	126897	289852	721248	1516840	372849	178501	293093	422382	742684	208863	473428	470592	234438	345308	187755		1051730	906996	52985.8	199448	119671	875900	494270	375019	248946	465421	540996	395438	198767	1551600
A0A9D5AU29	A0A9D5AU29	A0A9D5AU29_PEA	KIW84_030528	PWWP domain-containing protein	1	ADSGFVSHDGATSTTDAK	ADSGFVSHDGATSTTDAK	2	ADSGFVSHDGATSTTDAK2																										21528.3
A0A9D5AU29	A0A9D5AU29	A0A9D5AU29_PEA	KIW84_030528	PWWP domain-containing protein	1	ADSGFVSHDGATSTTDAK	ADSGFVSHDGATSTTDAK	3	ADSGFVSHDGATSTTDAK3		77437.5					73519.1														83628.5			23117.8		329167										46179		32108.8	21786.1
A0A9D5B370	A0A9D5B370	A0A9D5B370_PEA	KIW84_033490	AB hydrolase-1 domain-containing protein (Fragment)	1	ADSIVNDAEFIR	ADSIVNDAEFIR	2	ADSIVNDAEFIR2		2217710	547079	1912440	277064	665373	2012960	477319	1323340	204586	237270	458847	547700	231316	268222	411374	628913	565482	498878	363691	1127600	207839		841588	535991	2263670	2219280	127993	427773	1520580	791909	521317	342822	609261	946639	1062300	983202	338674	801979
A0A9D4W7Y5	A0A9D4W7Y5	A0A9D4W7Y5_PEA	KIW84_062264	LETM1-like protein	1	ADSLQEGVSSAQTITPVGEEDR	ADSLQEGVSSAQTITPVGEEDR	3	ADSLQEGVSSAQTITPVGEEDR3			34843.9		33398.7			146288				48909.3	142592						91831.6					114418		188819				163121			128361	57751					155163
A0A9D4YIQ2	A0A9D4YIQ2	A0A9D4YIQ2_PEA	KIW84_025144	60S ribosomal protein L19	1	ADSNPDAASASDVVDEVPETDAEK	ADSNPDAASASDVVDEVPETDAEK	3	ADSNPDAASASDVVDEVPETDAEK3	198109	507324	517292	337535	446962	372839	617567	1295260	400064	708937	109368	528049	941374	186062	156638	173454	413938	344363	142763	733364	1246950	125214	216030	274376	554194	2251760	774012			1014200	395215	639143	1323530	747471	482495	641433	375892	148913	1250030
A0A9D4Y8P1	A0A9D4Y8P1	A0A9D4Y8P1_PEA	KIW84_020064	GOLD domain-containing protein	1	ADSPWHYGDEGVDLVVK	ADSPWHYGDEGVDLVVK	3	ADSPWHYGDEGVDLVVK3	110795	67980	90407.5	160307		226878	107080	83797.2	79868.6	63363.1	51970.3	63486.4	255971	64093.3		178764	80535.9	32318.2		101858	125716		27370.8			270700	166091		125511		505794	429960	128605		51551.3	99394.6	270053	57712.5	246438
A0A9D5ANL6	A0A9D5ANL6	A0A9D5ANL6_PEA	KIW84_057941	RNA helicase	1	ADSSLTEEASPSR	ADSSLTEEASPSR	2	ADSSLTEEASPSR2		315154	196388		13644	51152.7	187929	90856.3	114468	41108.3	96299.2	85585.7	85990.4		63981.5	82978.8	242625	133790	54021.6		589178	33914		88440.8	134751	842323	504803	75531	255730	321411	298944	220231	71133	144976	238223	396030	274418	270672	193733
A0A9D5A003	A0A9D5A003	A0A9D5A003_PEA	KIW84_076871	Uncharacterized protein	1	ADSSPTDSQKLDPVQVELLLGK	ADSSPTDSQKLDPVQVELLLGK	3	ADSSPTDSQKLDPVQVELLLGK3		100625		84658			141112		99428.8																		121816
A0A9D4WQA8	A0A9D4WQA8	A0A9D4WQA8_PEA	KIW84_052602	SWI/SNF complex subunit SWI3C	1	ADSSYVITPPPILEGR	ADSSYVITPPPILEGR	2	ADSSYVITPPPILEGR2		277463					194913														363632				22649.4	417883				32321						210426
A0A9D4ZT27	A0A9D4ZT27	A0A9D4ZT27_PEA	KIW84_070011	Tryptophan synthase beta chain-like PALP domain-containing protein	1	ADSVITVGGIQSNHCR	ADSVITVGGIQSNHC(UniMod:4)R	2	ADSVITVGGIQSNHC(UniMod:4)R2		82785.1	18967.7	75322.8			43524.1	27286	82686.1				34566.2								38524.3					40097.1	44021.2			84061.2	34072.6	32688.7			37667.8	14155.9	39432		45973.1
A0A9D4ZT27	A0A9D4ZT27	A0A9D4ZT27_PEA	KIW84_070011	Tryptophan synthase beta chain-like PALP domain-containing protein	1	ADSVITVGGIQSNHCR	ADSVITVGGIQSNHC(UniMod:4)R	3	ADSVITVGGIQSNHC(UniMod:4)R3	127749	586947	207978	575868	114341	179462	396516	281303	633324	110296		126085	292273	128060		77146.3	166995	114927		149075	255122	68226.3	99286.1	66575.9		225199	394520			552563	279843	183881	149022	87751.3	336130	207460	364235		414719
A0A9D4ZZP0	A0A9D4ZZP0	A0A9D4ZZP0_PEA	KIW84_076590	Uncharacterized protein	1	ADSYPYGIDSETHR	ADSYPYGIDSETHR	2	ADSYPYGIDSETHR2		1600540	70883.6	307829	45049.8		750528		105887									52643.4			293751			69977.3	256425	1027060	904719			530328				280901	456692	550542
A0A9D4ZZP0	A0A9D4ZZP0	A0A9D4ZZP0_PEA	KIW84_076590	Uncharacterized protein	1	ADSYPYGIDSETHR	ADSYPYGIDSETHR	3	ADSYPYGIDSETHR3	49897	11148200	236104	2846010	194436	180436	6107350	105018	841072								98546.5	361257	153875		2384340			459689	1766620	6737940	7553300			3265930	69050		100260	1711380	4030840	4211140	178148
A0A9D4VSJ8	A0A9D4VSJ8;A0A9D4W4Z4	A0A9D4VSJ8_PEA	KIW84_074351	Protein TIC 62	0	ADTATVSNTGPSANVVAEVPSIAPQK	ADTATVSNTGPSANVVAEVPSIAPQK	3	ADTATVSNTGPSANVVAEVPSIAPQK3	275199			305368		539069			318790	276160				543496			66613.8	66775.3		1099120		621889	305562				303417		38015.1		728381	403725					294098
A0A9D4Y181	A0A9D4Y181	A0A9D4Y181_PEA	KIW84_034433	Laccase	1	ADTEAVINQAIK	ADTEAVINQAIK	2	ADTEAVINQAIK2	37100		209114			278901					443249	351393	374366	25676.5	318737	603833	179435	176531	335738					152523				637008	842579		1104850	550493					154377	475413	712895
A0A9D4W066	A0A9D4W066	A0A9D4W066_PEA	KIW84_060047	Cinnamyl alcohol dehydrogenase 6	1	ADTINEAFAR	ADTINEAFAR	2	ADTINEAFAR2	3536970	2439370	2092930	3242030	843379	3497360	2497970	2140050	5137120	3879270	1176930	1138200	3303270	2721870	1165650	2229010	3207970	3372790	935343	2624360	1018900	2038620	2471960	639737	2120020	1323680	3872180	536860	2450440	3309420	5039810	3716770	2139890	1678920	2152910	1768980	4297610	1187090	3290090
A0A9D5AJU4	A0A9D5AJU4	A0A9D5AJU4_PEA	KIW84_055359	Pectin lyase-like superfamily protein (Fragment)	1	ADTISITDFGGVGDGK	ADTISITDFGGVGDGK	2	ADTISITDFGGVGDGK2	385328	460492	1206890	289934	77344.1	581381	303044	530407	450936	379342	634486	403526	637817	485245	168983	903420	440311	554064	137370	455597	654266	544171	406429	321322	338842	1376080	1033070	184536	2656850	673259	2972540	910348	392345	410455	364540	511317	850345	1370250	911904
A0A9D4WV34	A0A9D5ARY4;A0A9D4WV34	A0A9D4WV34_PEA	KIW84_054213	26s proteasome regulatory subunit 6B	0	ADTLDPALLR	ADTLDPALLR	2	ADTLDPALLR2	169416		186875		49769.1	174776	83427.4		95201	138983	97702.8	90534	283387	143014	59745.3	166781	115184	130931	103000	575235		72176.3	115926				305657		116989	252623	332548	327719	156774	142116	84117.8	92633.9	129162	128539	276825
A0A9D4WV34	A0A9D5ARY4;A0A9D4WV34	A0A9D4WV34_PEA	KIW84_054213	26s proteasome regulatory subunit 6B	0	ADTLDPALLRPGR	ADTLDPALLRPGR	2	ADTLDPALLRPGR2	208935	169019	320289		106640	384203	159470	282482		222282	238400	190396	659849	229639	212778	528539	337070	421050	264034	445175	265097	136175	288595	118071	224972	517473	498899	105479	220238	281384	579518	756782	298724	201308	93378.2	154852	294642	231718	578958
A0A9D4WV34	A0A9D5ARY4;A0A9D4WV34	A0A9D4WV34_PEA	KIW84_054213	26s proteasome regulatory subunit 6B	0	ADTLDPALLRPGR	ADTLDPALLRPGR	3	ADTLDPALLRPGR3	3708120	1735880	4931640	935727	1957400	6172750	2144240	5243620	1606340	3421940	3733390	2987850	10368400	3846840	2005250	5343550	3675160	4449220	3432310	5459310	2953000	2392120	3677980	1400190	2094910	5220410	4113880	1285030	3172780	3263010	7493310	10499500	5160560	2479830	1936980	2433610	3867010	3042390	8589120
A0A9D5BP99	A0A9D5BP99	A0A9D5BP99_PEA	KIW84_014755	Pentatricopeptide repeat-containing protein	1	ADTLLSTGLR	ADTLLSTGLR	2	ADTLLSTGLR2														67338.9					62306.1				62083		142161	500982							110143	99459.2	94579.4
A0A9D4XZU2	A0A9D4XZU2	A0A9D4XZU2_PEA	KIW84_033899	Alpha-galactosidase	1	ADTNEVYAELAR	ADTNEVYAELAR	2	ADTNEVYAELAR2		1511880	12264600	761395	934758	591097	5652310	2386700	793429	559517	7893820	4688160	2162850	563980	412676	1036700	579883	738358	3127600	188895	888433	590250	428747	3450550	2893290	9131810	1139800	3977960	2532200	7897250	1764760	1096690	5114070	3745390	687954	728262	1300420	18771700	6771970
A0A9D4XZU2	A0A9D4XZU2	A0A9D4XZU2_PEA	KIW84_033899	Alpha-galactosidase	1	ADTNEVYAELAR	ADTNEVYAELAR	3	ADTNEVYAELAR3			151414				86915.1				48821.6																											208986	72887.8
A0A9D4WHS8	A0A9D4WHS8	A0A9D4WHS8_PEA	KIW84_065646	Protein TIME FOR COFFEE	1	ADTNGNVNILNK	ADTNGNVNILNK	2	ADTNGNVNILNK2																					20426.9					139796
A0A9D4VX36	A0A9D4VX36	A0A9D4VX36_PEA	KIW84_075596	non-specific serine/threonine protein kinase	1	ADTPDDDPSSR	ADTPDDDPSSR	2	ADTPDDDPSSR2																					63986.3					114402	49905.3				64062.7
A0A9D5ABG8	A0A9D5ABG8;A0A9D5AGX4	A0A9D5ABG8_PEA	KIW84_052056	DNA/RNA-binding protein Alba-like domain-containing protein	0	ADTPINENEIR	ADTPINENEIR	2	ADTPINENEIR2	3134740	14608200	14031200	8630990	3153760	6715730	10495400	4165670	13031900	5430570	3740420	13931300	5698070	5806950	3777200	3961380	14386400	11453300	1793420	1564640	16418800	10157800	2810910	5879710	7932170	35524800	30539900	682657	8827520	12536200	26204600	2257170	6122710	11380100	18918000	17477400	21316900	9339830	19762400
A0A9D4YA34	A0A9D4YA34	A0A9D4YA34_PEA	KIW84_022219	Thylakoid lumenal 29 kDa protein	1	ADTQEPDPEGR	ADTQEPDPEGR	2	ADTQEPDPEGR2	548495	1363250	740570	4909980	446857	1843850	2346180	1270470	3204860	701163	726864	678810	1396940	1085600	585157	617045	746595	3302800	776001	863705	476506	664385	1094670	619824	324011	569363	2449760	409122	648369	3348440	1540820	1109270	625572	1187130	1250940	360582	1408410	1534480	1415160
A0A9D5ABR3	A0A9D5ABR3	A0A9D5ABR3_PEA	KIW84_066553	Selenoprotein O	1	ADTSILDEDLLVPLK	ADTSILDEDLLVPLK	2	ADTSILDEDLLVPLK2	664517	790863	421521	1032170	157581	880537	546713	1555790	539436	793137	237398	716676	1565970	839015	45392.2	399542	328432	402179	40997.1	1219580	362209	541597	684194	116969	60115.9	420590	699499		468483	519436	1434500	1071860	1101800	188260	184856	190304	919785	255118	2015180
A0A9D5ABR3	A0A9D5ABR3	A0A9D5ABR3_PEA	KIW84_066553	Selenoprotein O	1	ADTSILDEDLLVPLK	ADTSILDEDLLVPLK	3	ADTSILDEDLLVPLK3		34121.4	23188			28039.2	18236.8			24076		23109.1								25291.4			17577.6								22066		28956.6						61781.4
A0A9D5ANP0	A0A9D5ANP0	A0A9D5ANP0_PEA	KIW84_057316	Uncharacterized protein	1	ADTSLDPK	ADTSLDPK	2	ADTSLDPK2	214124			967123	96005.3	603846	341746	294799	471393						291358		238226															692194	186842	325710					421555
A0A9D4WM19	A0A9D5AE82;A0A9D4WM19;A0A9D5AGI9	A0A9D4WM19_PEA	KIW84_051821	Ribonuclease	0	ADTSWYR	ADTSWYR	2	ADTSWYR2	4068030	8838870	21870600	6595910	2034510	15150600	11602300	4450230	11221400	4739960	3229810	11115900	16367200	7790480	2264270	4756520	17791100	12789400	15291900	3004260	8227850	9992480	4319390	7990610	5017420	16290300	22208500	769251	7350300	10870600	34112500	5673080	4190780	7663760	17095200	13673300	27312600	9021130	23597400
A0A9D4XAP7	A0A9D4XAP7	A0A9D4XAP7_PEA	KIW84_041611	HNH nuclease domain-containing protein	1	ADTVPGRHPER	ADTVPGRHPER	3	ADTVPGRHPER3											71841.9	107199					112387									227868	94772		91956.6	163662	162480			95846.5		39562.9	318889	192706	334924
A0A9D5BS32	A0A9D5BS32	A0A9D5BS32_PEA	KIW84_015934	methionine S-methyltransferase	1	ADTVTVPTDASAGFK	ADTVTVPTDASAGFK	2	ADTVTVPTDASAGFK2		2139820		2911900			2152280		2078000						348356	918788			591956	206302	941543				612540	958107	1204590		598495						785292	428834
A0A9D5B8Q3	A0A9D5B7R1;A0A9D4WXD1;A0A9D4Y7C3;A0A9D5B8Q3	A0A9D5B8Q3_PEA	KIW84_020532	Hflx-type G domain-containing protein	0	ADTYFGPGTVDTIK	ADTYFGPGTVDTIK	2	ADTYFGPGTVDTIK2			81168.3		27204.9	119846	118393	68984.6		39479.7			89083.6	31750.6			87168.6	74272.1		76732.9	131181		66063.3		56406.4	368607	162178			114080	126422	89379.8		68682.9	159225	91503.9			112067
A0A9D5A2H6	A0A9D5A2H6	A0A9D5A2H6_PEA	KIW84_076528	NAD(P)-binding domain-containing protein	1	ADVAEVCVQALNYEETK	ADVAEVC(UniMod:4)VQALNYEETK	2	ADVAEVC(UniMod:4)VQALNYEETK2				74734.3		96916.7		30130.7	87152.3				145482							62957.8										215726									68253.2
A0A9D4ZWP8	A0A9D4ZWP8	A0A9D4ZWP8_PEA	KIW84_072069	ENTH domain-containing protein	1	ADVAYCIHALSR	ADVAYC(UniMod:4)IHALSR	3	ADVAYC(UniMod:4)IHALSR3						223736							236171				166172														595363	310884							287727
A0A9D4WBT3	A0A9D4WBT3	A0A9D4WBT3_PEA	KIW84_065018	RNA helicase	1	ADVDDIHEYLLLK	ADVDDIHEYLLLK	3	ADVDDIHEYLLLK3																					107227
A0A9D4X279	A0A9D4X279;A0A9D4X5C8	A0A9D4X279_PEA	KIW84_056705	Nucleolar GTP-binding protein 1	0	ADVDVQPYAFTTK	ADVDVQPYAFTTK	2	ADVDVQPYAFTTK2	75744.3	3813770	532185	772683	90764.6	442124	2036640	201426	777141	199840	357172	129745	327672		244413	448857	389249	606744	561347		6577170	77476.2		636176	2428230	7378540	2270840	250882	489651	1859680	818790	619963	215311	1687160	1593610	3992860	350921	228524
A0A9D4X279	A0A9D4X279;A0A9D4X5C8	A0A9D4X279_PEA	KIW84_056705	Nucleolar GTP-binding protein 1	0	ADVDVQPYAFTTK	ADVDVQPYAFTTK	3	ADVDVQPYAFTTK3		1846830					2835360														1965140				1781230	2700860										1993630			5769500
A0A9D4YBM3	A0A9D4YBM3	A0A9D4YBM3_PEA	KIW84_022918	Protein chup1	1	ADVETQGDFVTSLATEVR	ADVETQGDFVTSLATEVR	2	ADVETQGDFVTSLATEVR2	15397.1							79416.5					44815	21176.8																									110478
A0A9D4Y451	A0A9D4Y451	A0A9D4Y451_PEA	KIW84_034934	E3 ubiquitin protein ligase	1	ADVHSISSTLVR	ADVHSISSTLVR	3	ADVHSISSTLVR3		811813																			281865					269932	430906							144709		188588
A0A9D5A751	A0A9D5A751;A0A9D5A746	A0A9D5A751_PEA	KIW84_063692	Protein SIEVE ELEMENT OCCLUSION B	0	ADVIIENYQLGK	ADVIIENYQLGK	2	ADVIIENYQLGK2			2409300								1902760				632708	3658940			3063360		1248830			1229250		2840860		995126	3736330		2348810	4672270		1127390		1094160		2469120
A0A9D5A751	A0A9D5A751;A0A9D5A746	A0A9D5A751_PEA	KIW84_063692	Protein SIEVE ELEMENT OCCLUSION B	0	ADVIIENYQLGKEDPNR	ADVIIENYQLGKEDPNR	3	ADVIIENYQLGKEDPNR3			194139								255527					396855			241996									125662	379784			723870						291832
A0A9D4ZZX9	A0A9D4ZZX9	A0A9D4ZZX9_PEA	KIW84_076802	Patellin-6	1	ADVILLK	ADVILLK	2	ADVILLK2		199573	27328.7	488609	25235.6		160724		270209							26546.8		26170.8			97484.1			24395.2	46299.8	192793	163534		6449.81	118651				51374.5	63820.8	50987.2
A0A9D4WSZ6	A0A9D4WSZ6	A0A9D4WSZ6_PEA	KIW84_053522	NADH dehydrogenase [ubiquinone] iron-sulfur protein 1, mitochondrial	1	ADVILPAAAFSEK	ADVILPAAAFSEK	2	ADVILPAAAFSEK2	1479340	1822570	2502910	2998680	621815	2982520	2095530	1679790	2205110	1114940	1905390	1717130	4288570	1492250	937181	3491000	2008840	2105800	1384520	1761130	2201510	1226380	1236890	859145	1427820	3259840	2595370	825100	2104620	1947650	4381380	5574000	1581260	1433040	1208960	1911720	2111030	1902570	3434090
A0A9D4WSZ6	A0A9D4WSZ6	A0A9D4WSZ6_PEA	KIW84_053522	NADH dehydrogenase [ubiquinone] iron-sulfur protein 1, mitochondrial	1	ADVILPAAAFSEK	ADVILPAAAFSEK	3	ADVILPAAAFSEK3				10099.5							12599.2		46100.5			36258.7					18188.1								12975.2		19391.6	29719.1							20950
A0A9D4XJI1	A0A9D4XJI1	A0A9D4XJI1_PEA	KIW84_044851	DNA-directed RNA polymerase	1	ADVIQEDSSK	ADVIQEDSSK	2	ADVIQEDSSK2		1043250	240185	212770			1271470	88278.3	262219		80582	159605	121863	47446.5				108323	194352		728968			180494	342733	2312400	676484	101369	212430	897590	283199			335727		484039		258296
A0A9D4ZX05	A0A9D4WPW7;A0A9D4ZX05	A0A9D4ZX05_PEA	KIW84_073655	Protein kinase domain-containing protein	0	ADVIVVDAK	ADVIVVDAK	2	ADVIVVDAK2						126092	342562				66309.7		114951				201746									539333	405119				575056						263940
A0A9D5BFK3	A0A9D5BFK3	A0A9D5BFK3_PEA	KIW84_011674	ATP-dependent zinc metalloprotease FTSH 7	1	ADVLDPALR	ADVLDPALR	2	ADVLDPALR2	331598				160420			580513		461055	190683		620871	325890	174484	543325		287373		352622		239013	365391		439700			137838	324855		770146	799634	421659	336619	195338			197596
A0A9D4X3S3	A0A9D4X3S3	A0A9D4X3S3_PEA	KIW84_058004	Pentatricopeptide repeat-containing protein (Fragment)	1	ADVLDVLAELQR	ADVLDVLAELQR	2	ADVLDVLAELQR2																				94727.2						154767
A0A9D4XWF7	A0A9D4XWF7	A0A9D4XWF7_PEA	KIW84_032997	HNH nuclease domain-containing protein	1	ADVLEYYDK	ADVLEYYDK	2	ADVLEYYDK2	147182		61998.1		49168.3	133373	61521.9	496887		162993		65158.7	301724	234956		151384	81989.4	72391.7		321109	126640	300460	184898		37964.9	106564		39030.4	64038.7		106523	270118	629222	80404			123860	74584.1	259773
A0A9D4W1J4	A0A9D4W1J4	A0A9D4W1J4_PEA	KIW84_060939	Uncharacterized protein	1	ADVLPAAYINNLK	ADVLPAAYINNLK	2	ADVLPAAYINNLK2	479632	463464	544042		127759		624522		278951	525785	364824	492657	880251			921865	943078	447083	264270			323119	375943	175051	249665		888298	145695	586267			1171860		208466	470564	633887	1090060	300664	744104
A0A9D5B1P7	A0A9D5B1P7	A0A9D5B1P7_PEA	KIW84_032449	DNA-binding protein SMUBP-2	1	ADVLPAHK	ADVLPAHK	2	ADVLPAHK2		572048					340069														451235					631261	365638									243526
A0A9D4XNN7	A0A9D4XNN7	A0A9D4XNN7_PEA	KIW84_030534	Uncharacterized protein	1	ADVLQGNNIPR	ADVLQGNNIPR	2	ADVLQGNNIPR2						341753		481662		253534			405800	311373		309825				362588	524844	279980	270003			834480			235810		628999	646453
A0A9D5AUI7	A0A9D5AUI7	A0A9D5AUI7_PEA	KIW84_043312	BZIP transcription factor 16	1	ADVLSEENASLR	ADVLSEENASLR	2	ADVLSEENASLR2		1031520	506171	886937	170774		1021640		1056930	367927	407204				248636		595723		186618		1100780	473231		218570	370997	1648250	1380690	234101	678822	1231610		950263		525685	526923	596285	858590	629013
A0A9D4ZTV1	A0A9D4ZTV1	A0A9D4ZTV1_PEA	KIW84_072039	K Homology domain-containing protein	1	ADVNDELVEVGGAVDCVR	ADVNDELVEVGGAVDC(UniMod:4)VR	2	ADVNDELVEVGGAVDC(UniMod:4)VR2		111526					119693	81371.3	45398.6												125399					360001				124621					60429.1	81607.1	125998		119900
A0A9D5AHW8	A0A9D5AHW8	A0A9D5AHW8_PEA	KIW84_054216	DNA primase	1	ADVNGEWSGTSLGNSVR	ADVNGEWSGTSLGNSVR	2	ADVNGEWSGTSLGNSVR2	24250.3	740217	49280.5	120428		29657.8	209528		88388.1	37140.3			30861.2				44857.9	28566.3		20088.1	367717			77105	178856	1371760	724105			263441	78941.5	51996.1		112260	303548	394965	93579.6
D5MAL6	D5MAL6;A0A9D4Y4A1;A0A9D5AJA4	D5MAL6_PEA	psbB	Photosystem II CP47 reaction center protein	0	ADVPFRR	ADVPFRR	2	ADVPFRR2	1189870	351295	484898	3392880	366383	841292	360074	1191840	944903	252706	360208	413950	831877	497341	542554	578541	410905	973632	394969	2119390	337351	415323	2180000	124166	347765	327595	467183	442698	400733	2832500	862135	1211480	770957	847082	243547		463609	454702	757986
A0A9D4XY17	A0A9D4XY17;A0A9D4XSM7	A0A9D4XY17_PEA	KIW84_032248	Short-chain type dehydrogenase/reductase	0	ADVSDPDGVK	ADVSDPDGVK	2	ADVSDPDGVK2		942106		1121510		464975	958708		508755		266220					418822		490137		78567.8							1381010			900180		1097760			967605	608634	1430780
A0A9D5AZ25	A0A9D5AZ25	A0A9D5AZ25_PEA	KIW84_030259	TOG domain-containing protein	1	ADVSLSVR	ADVSLSVR	2	ADVSLSVR2	765017	658387	764753	1053390	272832	1223760	592226	901487	566846	530356	480017	378676	1464660	532177	322235	721024	571484	539905	656205	842283	1319150	472696	600797	297243	730246	1937940	1081410	241277	611600	642093	1381750	2380720	668546	540981	559916	1106890	814059	318160	1134030
A0A9D4YKP0	A0A9D4YKP0	A0A9D4YKP0_PEA	KIW84_024125	ATP-dependent Clp protease proteolytic subunit	1	ADVSTIAMGIAASTASIILGGGTK	ADVSTIAMGIAASTASIILGGGTK	3	ADVSTIAMGIAASTASIILGGGTK3	18965.5																			28238.5
A0A9D5GWX0	A0A9D5GWX0	A0A9D5GWX0_PEA	KIW84_012550	Myb-like domain-containing protein	1	ADVTMEDAENDRPR	ADVTMEDAENDRPR	3	ADVTMEDAENDRPR3	70610.7		28421.8					145314		51111.4			54157				52136.6				65954.7					202716					96680		71636			54838.3	174278		529512
A0A9D4VMY3	A0A9D4VMY3	A0A9D4VMY3_PEA	KIW84_072246	Serine/threonine protein kinase Ran1	1	ADVVFNR	ADVVFNR	2	ADVVFNR2						321689					121272	180440			167695	610448	153051	175758	135486									71668.6	308106		678855	927748	55999.8						318125
A0A9D5AXF5	A0A9D5AXF5	A0A9D5AXF5_PEA	KIW84_045635	pectinesterase	1	ADVVVAADGSGNFK	ADVVVAADGSGNFK	2	ADVVVAADGSGNFK2	4069600	13148900	7338680	2673220	1853000	3125710	5318670	4219500	4195880	8066270	6022400	3918130	2745550	3846360	2057440	3993170	4229780	1985600	2369170	1603690	1977120	4646410	2465320	3257410	3856840	4179350	8030600	2259930	6842370	14863600	6601680	5344900	4985900	4853700	3181790	3904420	7976700	10102600	5915530
A0A9D4VZR7	A0A9D4VZR7	A0A9D4VZR7_PEA	KIW84_077015	AB hydrolase-1 domain-containing protein	1	ADVYRLPYLASSGPGFALLEAAR	ADVYRLPYLASSGPGFALLEAAR	3	ADVYRLPYLASSGPGFALLEAAR3	44456.7							255938					89760.2							55540.3			33045.8							68845.2	124657	72293.5	144700						154423
A0A9D4YK54	A0A9D4YK54;A0A9D4VUS0	A0A9D4YK54_PEA	KIW84_024425	Aconitate hydratase	0	ADWHACLDNK	ADWHAC(UniMod:4)LDNK	3	ADWHAC(UniMod:4)LDNK3		429325	74350.5	522617	36375.4	122218	364914	126445	409518				149215					89383.5			183208					169379	179293			310311				54467.6	198348	79421.1
A0A9D5ANQ8	A0A9D5ANQ8;A0A9D4XJ21;A0A9D4VQN0	A0A9D5ANQ8_PEA	KIW84_057354	Aconitate hydratase	0	ADWHSCLDNK	ADWHSC(UniMod:4)LDNK	2	ADWHSC(UniMod:4)LDNK2		135665		99364.5			131952		83801.9																		69616.9			111964					43865.9
A0A9D5ANQ8	A0A9D5ANQ8;A0A9D4XJ21;A0A9D4VQN0	A0A9D5ANQ8_PEA	KIW84_057354	Aconitate hydratase	0	ADWHSCLDNK	ADWHSC(UniMod:4)LDNK	3	ADWHSC(UniMod:4)LDNK3		216991		300318		87783.7	245426	42700.7	237060																					235637
A0A9D5BI63	A0A9D5BI63	A0A9D5BI63_PEA	KIW84_012608	Glycosyltransferase	1	ADWILANSIYELEK	ADWILANSIYELEK	2	ADWILANSIYELEK2		45289.9		248545		52348.2	53558	60668.6	133140				137027					19096.3		41152	107182						99287.2			96135.8									58764.4
A0A9D4XZK3	A0A9D4XZK3	A0A9D4XZK3_PEA	KIW84_033812	Pentacotripeptide-repeat region of PRORP domain-containing protein	1	ADWLSVLK	ADWLSVLK	2	ADWLSVLK2		155959		95809.1			67627.5		88959.8	38492.3							23755.3				105191				72148.7	143240	86995.3							29870.9	92216.8	64954.8
A0A9D4X5L1	A0A9D4X5L1	A0A9D4X5L1_PEA	KIW84_058326	Pre-mRNA-processing-splicing factor 8A	1	ADWWTNVAHYNR	ADWWTNVAHYNR	2	ADWWTNVAHYNR2		148599																			299064					573319	236536								63325.6	172584
A0A9D4X5L1	A0A9D4X5L1	A0A9D4X5L1_PEA	KIW84_058326	Pre-mRNA-processing-splicing factor 8A	1	ADWWTNVAHYNR	ADWWTNVAHYNR	3	ADWWTNVAHYNR3		1001760	400779	298043		210540	542878	269243	436722	224047			536009	111615		337666		281478		126549	1308160		100618	69581	130600	1441570	641046		185733	532493	1029470	532359	215062	301910	272588	484188			630354
A0A9D4WZK1	A0A9D4WZK1	A0A9D4WZK1_PEA	KIW84_055812	General RNA polymerase II transcription factor	1	ADYDENGPSIVHR	ADYDENGPSIVHR	3	ADYDENGPSIVHR3							207503						143647		55614.6				121490		148810			39458	155872	532392	165466	47603.9		118251	338800	525293			216377	315126			300574
A0A9D4WP68	A0A9D4WP68	A0A9D4WP68_PEA	KIW84_052612	Protein disulfide-isomerase	1	ADYDIAHTLDAK	ADYDIAHTLDAK	2	ADYDIAHTLDAK2	76478.1	1246700	221187	1733200	193387	630405	1261990	151376	1103030	53094.6	147052	92930.4	413359	75547.1	71855.2	200620	202040	732313	694000	94853.5	446145	39715.9	80276.8	124505	159208	921919	1053250	86473.1	210047	615956	314277	150767	72399.9	203769	276615	298376	194358	161375	206216
A0A9D4WP68	A0A9D4WP68	A0A9D4WP68_PEA	KIW84_052612	Protein disulfide-isomerase	1	ADYDIAHTLDAK	ADYDIAHTLDAK	3	ADYDIAHTLDAK3	90901.5	2434630	371762	4119980	344495	787247	2925920	157411	2126640	92447.3	161127	170907	601409	125919	121603	190438	291136	725359	808548	68649.1	1032010	39999.6	111791	180097	250506	1221440	1800400	73407.1	260508	1187950	346906	279588	80741.7	391626	759563	774737	389284	203695	250976
A0A9D4XRM0	A0A9D5A1T0;A0A9D4XRM0;Q41023	A0A9D4XRM0_PEA	KIW84_031801	Ras- protein RABE1a	0	ADYDYLIK	ADYDYLIK	2	ADYDYLIK2	189999	263753	195703	365613		449949	258919	305797	186413	108405	266086	135186	497133	176138	78851.8	464098	217965	300104	180631	361022	293680	167366	190227	93908.5	131526	348492	352491	82203	305137	348626	468324	580827	199085	132552	147939	173087	144440	205954	507844
A0A9D5BFS4	A0A9D5BFS4	A0A9D5BFS4_PEA	KIW84_011729	Alpha-1,4 glucan phosphorylase	1	ADYFLVAK	ADYFLVAK	2	ADYFLVAK2	667849	1269110	942581	2029990	485672	1103880	1913870	1051180	1229500	373112	576753	797359	1366400	482800	209581	1183230	639873	878955	293374	753865	1489840	428458	537330	435676	222697	1342370	865579	242339	424481	990975	1480490	2287910	891795	468332	413724	275075	614468	753521	1996340
A0A9D4VRB4	A0A9D4VRB4	A0A9D4VRB4_PEA	KIW84_073457	Alpha-1,4 glucan phosphorylase	1	ADYFLVGK	ADYFLVGK	2	ADYFLVGK2	269392	162010	142862	359035	91884.3	215190	266090	318784	311267	248258	79465.6	143327	371559	254590		170145	112538	180755		435350	208632	184071	272103			183601	195312			185656	222915	265031	260110				117540		303604
A0A9D4XZN6	A0A9D4XZN6	A0A9D4XZN6_PEA	KIW84_033848	Serine/threonine-protein kinase pbl8	1	ADYILGEGGFGTVYK	ADYILGEGGFGTVYK	2	ADYILGEGGFGTVYK2		263387	169106		17275.3	163742	168039		250968		46065.9	62789.5	387760			179736	124392	128381	11844.2		528161		124063		76120.4	833190	564857		140350	324449	545561	381653		117483	424902	237047	202360	43490.7	586035
A0A9D4Y522	A0A9D4Y522	A0A9D4Y522_PEA	KIW84_020321	dihydrolipoyllysine-residue succinyltransferase	1	ADYKDAFVER	ADYKDAFVER	2	ADYKDAFVER2	311408	1069090	436697		118287	857526	380958	468230	214467	150775	269916	265113	669089	190727	222431	617979	335849	364856	231399	241273	839656	224128	180517	72305.3	406314	1304020	1090260	278321	873320	959286	1303120	1494100	275437	175629	170195	310296	1111280	390374	1155860
A0A9D4Y522	A0A9D4Y522	A0A9D4Y522_PEA	KIW84_020321	dihydrolipoyllysine-residue succinyltransferase	1	ADYKDAFVER	ADYKDAFVER	3	ADYKDAFVER3	434187	536090	510912	196479	187983	932299	574251	487835	202867	214227	403615	280227	558841	207751	397947	850072	489358	570869	443360	242677	612814	213698	194596	133815	630549	798396	616019	504139	1209830	451007	1333530	1720960	305881	294104	316069	674569	551913	594871	891743
A0A9D4YDR9	A0A9D4YDR9	A0A9D4YDR9_PEA	KIW84_022188	phosphoribosylaminoimidazolesuccinocarboxamide synthase	1	ADYLEVSEK	ADYLEVSEK	2	ADYLEVSEK2	505208	704334	430420	304766	215459	472428	472067	683995	245946	276746	333566	503140	659027	339605	158268	383292	373415	404246	180544	372895	745469	200145	287674	145590	466520	1078810	733859	145203		889488	2114480	1061370	593772	402464	270553	407398	1014860	443883	2317410
A0A9D5A072	A0A9D5A072	A0A9D5A072_PEA	KIW84_077038	Phospholipase D	1	ADYLPPILTT	ADYLPPILTT	2	ADYLPPILTT2	12557.8	289647	71199.3	475918	50975.5	252430	358885	30320	313333		28300	97175.1	103577		25031.7	61500.6	176837	291019	97651.3		161007		23008.4			210872	454219		134890	181286	97097.3	111773		56470.9	144520	114804	231304	45419.3	81974.8
A0A9D4YHM4	A0A9D4YHM4	A0A9D4YHM4_PEA	KIW84_024892	RRM domain-containing protein	1	ADYQEQLGR	ADYQEQLGR	2	ADYQEQLGR2			74091.2		15366.4	45565.9					91950.3	89217.5			191491	163911	95514.4		90910.8	10953.8					397251			167182	307123	113521	128070	248980		136936		89459.3		259558	211079
A0A9D4YHM4	A0A9D4YHM4	A0A9D4YHM4_PEA	KIW84_024892	RRM domain-containing protein	1	ADYQEQLGRPSR	ADYQEQLGRPSR	2	ADYQEQLGRPSR2																					118090					143076	51938.6
A0A9D4YHM4	A0A9D4YHM4	A0A9D4YHM4_PEA	KIW84_024892	RRM domain-containing protein	1	ADYQEQLGRPSR	ADYQEQLGRPSR	3	ADYQEQLGRPSR3	83586.5	1226260	179961	199176		155124	807678	296738	344997	91949.6	151025		210395		236221			258289	309880	87462.2	3103380			210899	1048690	4116990	1857000	389024	266324	726589	685703	722347	138185	1110090	1002390	2128190			166926
A0A9D4XLK5	A0A9D4XLK5	A0A9D4XLK5_PEA	KIW84_045621	O-fucosyltransferase 36	1	ADYQYDR	ADYQYDR	2	ADYQYDR2						253843									246037	481704												201745	187841		434342	675306					178089
A0A9D4ZV06	A0A9D4ZV06	A0A9D4ZV06_PEA	KIW84_070830	Transferring glycosyl group transferase	1	ADYTAYAFNTRPVSR	ADYTAYAFNTRPVSR	3	ADYTAYAFNTRPVSR3		286765	190592	93082.6		307990	226340		148729				254488		54069	295895	222956	195028	149082	36061.6	484583			112578	205170	906396	571989	27012.6	336425	138945	526352	510231		113788	227565	431019	236824		132436
A0A9D4XJZ6	A0A9D4XJZ6	A0A9D4XJZ6_PEA	KIW84_045319	Transferring glycosyl group transferase (Fragment)	1	ADYTAYPFNTRPVSR	ADYTAYPFNTRPVSR	3	ADYTAYPFNTRPVSR3	113999		189120			327840				70399.7	16574.4		346264		88299.4	290874	228306	162771	127170	145094	271950	63127.9	97151.8			449612	426045	41785.5	313796	112039	519267	579849	58723	78551.4	129818	247558	197702	41517.8	223757
A0A9D4VX54	A0A9D4VX54	A0A9D4VX54_PEA	KIW84_076105	Cytochrome B561-related protein	1	ADYTVQR	ADYTVQR	2	ADYTVQR2							386359																						284211									273006
A0A9D4W1I7	A0A9D4W1I7	A0A9D4W1I7_PEA	KIW84_077087	ADP,ATP carrier protein	1	AEAAAASDGQQPVFGEAEVEK	AEAAAASDGQQPVFGEAEVEK	3	AEAAAASDGQQPVFGEAEVEK3	115899	200155		350430			197805		216991											225416	351879		84147.2		47640.4	458230	445258			231314			127945	39160.1	111513	122137
A0A9D4WTX1	A0A9D4WTP7;A0A9D4WTX1	A0A9D4WTX1_PEA	KIW84_053805	S1 motif domain-containing protein	0	AEAAGNEDCPVK	AEAAGNEDC(UniMod:4)PVK	2	AEAAGNEDC(UniMod:4)PVK2	401554	957937	878474	329598	227810	867061	799444	626201	566916	485750	293223	463913	1293250	395685	210966	229777	436476	238676	228428	504436	976277	306232	337064	245134	293865	1165000	659907	40543.2	113221	777855	881767	614349	251355	302651	489428	617360	545016	262682	1034580
A0A9D4XBK3	A0A9D4XBK3	A0A9D4XBK3_PEA	KIW84_040908	Two-component response regulator	1	AEAALSLLR	AEAALSLLR	2	AEAALSLLR2	67237.8	433680	329778	75479.7	33976.1	186212	279963	132272	122034	101914	136023	238752	217692	97848.9	75324	221727	231354	201348	99581.8	54361.5	596563	71630.9	40114.8	179857	255275	1707940	721261	54548.9	293892	285070	408064	431685	81513.9	190154	333266	471168	446530	151799	277331
A0A9D4WH68	A0A9D4WH68	A0A9D4WH68_PEA	KIW84_066343	Uncharacterized protein	1	AEAAQATVDQVK	AEAAQATVDQVK	2	AEAAQATVDQVK2						26349.8		11376.1																								52735.9
A0A9D5A647	A0A9D5A647	A0A9D5A647_PEA	KIW84_064417	Vacuolar protein sorting-associated protein 51 homolog	1	AEAAVLLK	AEAAVLLK	2	AEAAVLLK2		348805	368930	217334		698883		211585			320729		852215	89611	225794	885224	393473	306356	401092	175336	395670		162097	86033.3	326265	688375	497604	208854	661720		1054190	1653410	118581	187176	182062	461378	321010	209618	709938
A0A9D5H0E8	A0A9D5H0E8	A0A9D5H0E8_PEA	KIW84_015058	Anaphase-promoting complex subunit 7	1	AEAAVSAFR	AEAAVSAFR	2	AEAAVSAFR2		379485		167414			208574			153147											298830				331346	609204					3093110	1603480	262192	352549	300064
A0A9D5B370	A0A9D5B370	A0A9D5B370_PEA	KIW84_033490	AB hydrolase-1 domain-containing protein (Fragment)	1	AEADDNFDAIK	AEADDNFDAIK	2	AEADDNFDAIK2		278459		437999	33289.9		423145		256870										109710											315665
A0A9D4WND5	A0A9D5AUQ5;A0A9D4WND5;A0A9D5GZR7;A0A9D5GZQ7	A0A9D4WND5_PEA	KIW84_052324	Sec39 domain-containing protein	0	AEADIIDALTVK	AEADIIDALTVK	2	AEADIIDALTVK2			89476.4			115202							179337		13355	50228.4				41983.9					37312.5	286064					219918	344226				128657	83017.2		176551
A0A9D4VTM4	A0A9D4VTM4;A0A9D4WPK0	A0A9D4VTM4_PEA	KIW84_075411	NEDD8-activating enzyme E1 regulatory subunit	0	AEADILAIER	AEADILAIER	2	AEADILAIER2	673833	2217780	1054650	2262300	418625	1058680	1773850	912845	1100110	443797	564226	1496590	1540100	570388	321365	786951	1005450	957031	335825	501167	1270450	480608	456563	434233	298333	1777020	1773010	293928	513520	1076460	1741960	1666900	669544	508605	775039	527321	1440890	728729	2582100
A0A9D4ZZL0	A0A9D4ZZL0	A0A9D4ZZL0_PEA	KIW84_073848	methionine--tRNA ligase	1	AEAEAAENVAAQLK	AEAEAAENVAAQLK	2	AEAEAAENVAAQLK2	223456	156294	217751	119987	90300.8	415464	148555	304203	169376	237481	118178	221613	514031	235866	76442.4	149229	245064	263798	90256.3	375391	221941	164145	260005	75772.8	93111.2	331623	348355		162302	209612	506788	574060	287791	158854	171278	207396	248516	102765	469453
A0A9D4ZZL0	A0A9D4ZZL0	A0A9D4ZZL0_PEA	KIW84_073848	methionine--tRNA ligase	1	AEAEAAENVAAQLKK	AEAEAAENVAAQLKK	3	AEAEAAENVAAQLKK3	61242.8	38952.5	31904.9			161335		131673		47597			199884	61527.7			85542.7	85429.8		100107			41047				64647.9				214485	298627	98396.6			70281.2			232408
A0A9D4X6I0	A0A9D4X6I0	A0A9D4X6I0_PEA	KIW84_040834	methionine--tRNA ligase	1	AEAEAENVAEQLK	AEAEAENVAEQLK	2	AEAEAENVAEQLK2	49314.4	104718	100313	30658.5	33721.3	102476	94428.1	99735	39024.3	53558.7	53426.4	53053.2	121561	51357.6	47824.1	57966.9	69984.7	89353	26167.6	74053.8	72629.8	45976.1	51103.4	43037.2	64973.5	108774	147698	41998.7	75468.3	84811.7	186182	160084	95758.4	42258.5	41205.5	117660	84302.9	60694.9	438385
A0A9D4X6I0	A0A9D4X6I0	A0A9D4X6I0_PEA	KIW84_040834	methionine--tRNA ligase	1	AEAEAENVAEQLKK	AEAEAENVAEQLKK	3	AEAEAENVAEQLKK3	439050	662032	803126	300133	238259	777935	670394	620907	379371	385780	316220	459163	865833	390141	448205	539378	552676	489315	495577	422052	916887	297797	366543	248923	612400	1155420	969437	398539	584861	808344	1406480	1272510	628508	461074	447309	715830	714322	514387	1058160
A0A9D4XDV0	A0A9D4XDV0	A0A9D4XDV0_PEA	KIW84_042240	Sphingomyelin phosphodiesterase 4	1	AEAELQAISGDNVAR	AEAELQAISGDNVAR	2	AEAELQAISGDNVAR2		72943.7	61061.1	46302		69196.4	55072.5		31459.9		71268.3	29274	53366			118303	60750.7	35985.4	32351.2		110988			34163.7	35808.1	238881	138580	32957.4	118786	85165.2	147799	170406		46831	37048.8	90696.3	95377.3	91862.6	53796.6
A0A9D4ZSK3	A0A9D4ZSK3	A0A9D4ZSK3_PEA	KIW84_070947	MBD domain-containing protein	1	AEAENISDDR	AEAENISDDR	2	AEAENISDDR2		731194	170455	179136		152533	355620		102021	105565	64080.5	203008	118047		104196	95530.8	299872	129546			1089460			130484		2679410	872127		171004	249601	197770			194024	474870	641244	783675		385943
A0A9D4WHF6	A0A9D4WHF6	A0A9D4WHF6_PEA	KIW84_050450	Filament-like plant protein 4	1	AEAEVEQLK	AEAEVEQLK	2	AEAEVEQLK2				251642		156126	260209		137248				124323											53281.9	149479				147349		182922	219565		72503.8
A0A9D4ZUA9	A0A9D4ZUA9	A0A9D4ZUA9_PEA	KIW84_071888	Actin-related protein 2/3 complex subunit 4	1	AEAFQVLR	AEAFQVLR	2	AEAFQVLR2	219842	546458	338025	241899		492792	517352	246981	247658	149681	339089	204495	598185	189652		736849	427259	337754	350268	204533	601270		185211	194425	355875	796019	714307		636582	458750	592929	904066	237072	298122	332432	489524	506927	349626	662098
A0A9D5BJR6	A0A9D5BJR6	A0A9D5BJR6_PEA	KIW84_013139	Iron-binding zinc finger CDGSH type domain-containing protein	1	AEAGGVSSINPDVR	AEAGGVSSINPDVR	2	AEAGGVSSINPDVR2						105924												27255.3			60888					114142
A0A9D4VMI6	A0A9D4VMI6	A0A9D4VMI6_PEA	KIW84_073022	GB1/RHD3-type G domain-containing protein (Fragment)	1	AEAGTALEEK	AEAGTALEEK	2	AEAGTALEEK2	466538	2654320	1162820	1093560	331433	995885	2001710	1008070	1185710	591934	1573690	857177	1108440	580975	866867	1715440	557984	1052840	792858	527945	4572980	580715	576795	477638	1425760	7260380	2823540	868615	1530060	3280760	2526150	2801320	512223	2195900	1019390	2387200	1332600	1852330	1725420
A0A9D4WSE1	A0A9D4Y5Y5;A0A9D4WSE1	A0A9D4WSE1_PEA	KIW84_053216	ubiquitinyl hydrolase 1	0	AEAHLYTIIK	AEAHLYTIIK	2	AEAHLYTIIK2		235442										225660					266516				179189						357243										187409
A0A9D4WSE1	A0A9D4Y5Y5;A0A9D4WSE1	A0A9D4WSE1_PEA	KIW84_053216	ubiquitinyl hydrolase 1	0	AEAHLYTIIK	AEAHLYTIIK	3	AEAHLYTIIK3	177774	407735	720949	317021	151919	480887	388542	120922	216865	322471	134242	601558	383273	207012	37414.8	202820	692619	362432	34078		259146	252892		290543	52098.9	512276	466427		116783	505930	777832	236531	220593	250359	205762	224284	1029440	329450	1341420
A0A9D4W417	A0A9D4W417	A0A9D4W417_PEA	KIW84_061340	ubiquitinyl hydrolase 1	1	AEAHLYTIVK	AEAHLYTIVK	3	AEAHLYTIVK3	157212						1502690	206211			291098	1113520		135288	341399		3150140	553080	419530	138928			138360	727286	563058	1228760	3075350	216114		927432	2339400		142535	517338	1564540	2878090	5952480	801230	1571970
[truncated: 82,547 more rows]

## Sheet: Sheet 2
Table S2,sheet 2: Details of nuclear proteome identified protein groups in pea leaf
[truncated: 8,581 more rows]
