# Supplementary material for: Integrative nuclear and total proteomics of compound leaves in semi-leafless and leafed pea cultivars reveal regulatory cues in leaf development
Source: BMC Plant Biol. 2026 Mar 4;26:824. doi: 10.1186/s12870-026-08381-5 (PMC13154526; doi:10.1186/s12870-026-08381-5)
Supplement: Supplementary file 1 — Supplementary Material 1: Fig. S1 Nuclei quality analysis and PCR analysis of PsPALM1a/b gene. Representative images of nuclei isolated from young tendril of Cooper A, and petiole of Trapper B. The nuclei were stained with DAPI and visualized on eclipse TE300 inverted microscope. C Full-length original agarose gel image showing PCR amplified PsPALM1a/1b gene fragments from genomic DNA of Cooper and Trapper pea cultivars. The red colored rectangular shape denotes the cropped image shown in Fig. 1D. Lane 1 to 20 represents PCR amplification of other candidate genes and is not related to current study. The PsTubulin PCR was performed on genomic DNA of Cooper and Trapper pea cultivars to check their DNA quality. The 100 base pair marker was loaded for size verification and non-template control (NTC) was used as negative control. Fig. S2 Sample intensity correlation plot and protein count. A Protein intensity correlation matrix of total proteome and, B nuclear proteome. The scale bar red to blue color represents low to higher sample correlation values. C Bar chart of protein count in replicates of each tissue-types from total proteome, and D nuclear proteome. The y-axis represents protein count and x-axis specify sample (tissue and genotype) details. The bar color represents specific tissue-types used in this study. Fig. S3 Significant biological processes in up and down-regulated proteins identified in different tissue-type comparisons from total proteome analysis. The dot color denotes the significant enrichment, and the dot size specifies the number of DAPs related to the biological process. Details of these biological processes are provided in Table S9. The contrasts without significant GO-terms were not included in the Figure. Table S1 All identified precursor peptides and protein groups detected in total proteome study. Table S2 All identified precursor peptides and protein groups detected in nuclear proteome study. Table S3 List of differentially abundant protein [file 12870_2026_8381_MOESM1_ESM.zip › Table S3_Goyal.xlsx]

## Sheet: Sheet 1
Table S3,Sheet 1: List of ANOVA identified 6068 DAPs in total proteome				Uncharacterized proteins (529) extracted from 6068 total DAPs							Domain architecture of total 378 from 529 uncharaterized proteins
protein_name	gene_name	protein_description				protein_name	gene_name	protein_description			protein_id	gene_id	domains
A0A068LJH6	KIW84_032937	5-methyltetrahydropteroyltriglutamate--homocysteine S-methyltransferase				A0A9D4VFM4	KIW84_070198	Uncharacterized protein			KAI5382676.1	KIW84_070198	Porin_3(27-302)
A0A0A1E7Y8	KIW84_032341	Actin isoform 3-1				A0A9D4VH92	KIW84_071019	Uncharacterized protein			KAI5382906.1	KIW84_070353	CSTF2_hinge(4-75) | CSTF_C(357-394)
A0A0F6NG77	rpoA	DNA-directed RNA polymerase subunit alpha				A0A9D4VHK7	KIW84_070454	Uncharacterized protein			KAI5383059.1	KIW84_070454	LRR_8(204-258) | LRR_4(224-266)
A0A0N7BU01	KIW84_052636	PsbS				A0A9D4VHL5	KIW84_070353	Uncharacterized protein			KAI5383078.1	KIW84_070465	Ribosomal_S4(3-106) | S4(107-154)
A0A173DWV8	KIW84_044236	Putative aromatic aminotransferase protein				A0A9D4VHR3	KIW84_071231	Uncharacterized protein			KAI5383161.1	KIW84_070535	Peptidase_M16(89-235) | Peptidase_M16_C(240-426)
A0A1U9X3Y5	CKX7	cytokinin dehydrogenase				A0A9D4VI25	KIW84_070535	Uncharacterized protein			KAI5383176.1	KIW84_070548	Snf7(17-193)
A0A218MJ98	AFB4	Auxin signaling F-box 4				A0A9D4VI36	KIW84_070548	Uncharacterized protein			KAI5383245.1	KIW84_070595	Phosphodiest(109-435)
A0A873BLE2	IAA7	Auxin-induced protein				A0A9D4VI88	KIW84_070977	Uncharacterized protein			KAI5383656.1	KIW84_070872	p450(27-502)
A0A8J9UI45	KIW84_032352	Late embryogenesis abundant group 1 protein				A0A9D4VIA9;A0A9D5BNM1	KIW84_014677;KIW84_071259	Uncharacterized protein			KAI5383661.1	KIW84_070875	Mur_ligase(251-328) | Mur_ligase_M(340-541) | Mur_ligase_C(563-708)
A0A9D4VEI8	KIW84_070004	Rhodanese-like domain-containing protein 8				A0A9D4VIE5	KIW84_070595	Uncharacterized protein			KAI5383822.1	KIW84_070977	KR(48-225) | adh_short(48-242) | adh_short_C2(54-257)
A0A9D4VEL6;A0A9D4WUV3;A0A9D4Y8A1;A0A9D5AS18;A0A9D4YD11;A0A9D5AAL1	KIW84_070024	Inactive receptor kinase				A0A9D4VIF6	KIW84_071056	Uncharacterized protein			KAI5383878.1	KIW84_071019	Clp_N(99-222) | AAA(301-435) | AAA_lid_9(440-543) | UVR(514-549) | Sigma54_activat(613-773) | AAA_2(639-814) | AAA_5(643-775) | ClpB_D2-small(820-900)
A0A9D4VEM8	KIW84_070035	ABC transporter I member 17				A0A9D4VJ48	KIW84_071596	Uncharacterized protein			KAI5383927.1	KIW84_071056	NADPH_Ox(124-225) | Ferric_reduct(384-540) | FAD_binding_8(581-701) | NAD_binding_6(707-883)
A0A9D4VES1	KIW84_070094	Golgin candidate 2				A0A9D4VJQ7	KIW84_071540	Uncharacterized protein			KAI5383965.1	KIW84_071088	WAC_Acf1_DNA_bd(23-121) | DDT(304-361) | WSD(588-655)
A0A9D4VEV3	KIW84_070133	Guanine nucleotide-binding protein subunit beta				A0A9D4VJT2	KIW84_071088	Uncharacterized protein			KAI5384573.1	KIW84_071540	eIF-4B(1-517)
A0A9D4VF16;A0A9D4VF95	KIW84_070069;KIW84_070070	Eukaryotic translation initiation factor 3 subunit G				A0A9D4VK12	KIW84_071248	Uncharacterized protein			KAI5384645.1	KIW84_071596	F420_oxidored(15-111) | NAD_binding_2(15-178) | NAD_binding_11(178-302)
A0A9D4VF34	KIW84_070093	Ras-related protein RABA6a				A0A9D4VKC1	KIW84_072170	Uncharacterized protein			KAI5384890.1	KIW84_071755	NmrA(122-208) | Epimerase(126-215) | CIA30(257-429) | NAD_binding_10(430-541)
A0A9D4VF46	KIW84_070026	Thioredoxin domain-containing protein				A0A9D4VKF0	KIW84_071393	Uncharacterized protein			KAI5384904.1	KIW84_071767	DUF7745(1-134)
A0A9D4VFB1	KIW84_070277	Vacuolar protein 14 C-terminal Fig4-binding domain-containing protein				A0A9D4VKG7	KIW84_071839	Uncharacterized protein			KAI5384923.1	KIW84_071784	WD40(297-337)
A0A9D4VFB3	KIW84_070276	Nuclear pore complex protein NUP155				A0A9D4VL40	KIW84_072498	Uncharacterized protein			KAI5384981.1	KIW84_071829	Mito_carr(105-203)
A0A9D4VFD1	KIW84_070296	Gnk2-homologous domain-containing protein				A0A9D4VLH2	KIW84_071906	Uncharacterized protein			KAI5384992.1	KIW84_071839	TPR_IPO5(116-316) | Importin_rep_4(284-377) | HEAT_2(380-487) | Vac14_Fab1_bd(393-449) | HEAT_EZ(476-531) | TPR_IMB1(477-688) | Importin_rep_6(785-892) | HEAT(926-955)
A0A9D4VFD8	KIW84_070199	40S ribosomal protein S16				A0A9D4VLN9	KIW84_071858	Uncharacterized protein			KAI5385021.1	KIW84_071858	DUF7755(96-240)
A0A9D4VFE8	KIW84_070208	IRK-interacting protein				A0A9D4VLU6	KIW84_071864	Uncharacterized protein			KAI5385030.1	KIW84_071864	DUF538(28-135)
A0A9D4VFE9	KIW84_070317	Pectinesterase inhibitor domain-containing protein				A0A9D4VN62	KIW84_072494	Uncharacterized protein			KAI5385084.1	KIW84_071906	Filamin(113-212) | RRM_1(378-441)
A0A9D4VFF1;A0A9D5BNI4	KIW84_014577	Type 1 membrane protein				A0A9D4VNA6	KIW84_073229	Uncharacterized protein			KAI5385374.1	KIW84_072102	polyprenyl_synt(83-323)
A0A9D4VFF3	KIW84_070154	aspartate-semialdehyde dehydrogenase				A0A9D4VP80	KIW84_073632	Uncharacterized protein			KAI5385468.1	KIW84_072170	PTR2(132-563)
A0A9D4VFK7	KIW84_070252	Alpha,alpha-trehalose-phosphate synthase (UDP-forming)				A0A9D4VP91	KIW84_073464	Uncharacterized protein			KAI5385475.1	KIW84_072175	PTR2(115-546)
A0A9D4VFK9;A0A9D4ZTY1	KIW84_070036	ERAD-associated E3 ubiquitin-protein ligase component hrd3a				A0A9D4VP91;A0A9D4VRD4	KIW84_073462	Uncharacterized protein			KAI5385651.1	KIW84_072309	DUF561(44-288)
A0A9D4VFM4	KIW84_070198	Uncharacterized protein				A0A9D4VPC1	KIW84_073386	Uncharacterized protein			KAI5385717.1	KIW84_072357	dsDNA_bind(45-156)
A0A9D4VFN4	KIW84_070207	Splicing factor 3A subunit 1				A0A9D4VPD8;A0A9D4ZXR5	KIW84_072759	Uncharacterized protein			KAI5386348.1	KIW84_072759	Terpene_synth(35-212) | Terpene_synth_C(263-503) | Terpene_syn_C_2(303-503)
A0A9D4VFP0	KIW84_070075	Translocon at the outer membrane of chloroplasts 64				A0A9D4VPG3	KIW84_073735	Uncharacterized protein			KAI5386530.1	KIW84_072892	DUF1218(98-193)
A0A9D4VFR0	KIW84_070304	Exocyst complex component Sec8				A0A9D4VPS4	KIW84_072892	Uncharacterized protein			KAI5386543.1	KIW84_072900	DUF1118(81-195)
A0A9D4VFW4;A0A9D4W535	KIW84_070274	40S ribosomal protein S2-4				A0A9D4VQ33	KIW84_073440	Uncharacterized protein			KAI5386812.1	KIW84_073091	Hydrolase_6(29-134) | Hydrolase(96-260) | HAD_2(161-266) | Hydrolase_like(219-293)
A0A9D4VFW6;A0A9D4VG28	KIW84_070370	Protein CASP				A0A9D4VQ34	KIW84_073976	Uncharacterized protein			KAI5387000.1	KIW84_073229	PI-PLC_cat(63-356) | PI-PLC_X(77-339)
A0A9D4VFW9	KIW84_070136	Pre-mRNA-splicing factor SPF27				A0A9D4VQA7;A0A9D5ARZ8;A0A9D5BM67;A0A9D4XJL1	KIW84_073968	Uncharacterized protein			KAI5387156.1	KIW84_073348	YjbQ(78-198)
A0A9D4VFX9;A0A9D5AI18	KIW84_070319	Aminoacyl-transfer RNA synthetases class-II family profile domain-containing protein				A0A9D4VQC9	KIW84_074074	Uncharacterized protein			KAI5387221.1	KIW84_073386	Longin(90-170) | Synaptobrevin(188-268)
A0A9D4VG01	KIW84_070554	Zinc protease PQQL-like				A0A9D4VQJ5	KIW84_073946	Uncharacterized protein			KAI5387276.1	KIW84_073423	TANGO2(4-251)
A0A9D4VG31	KIW84_070351	Plant synaptotagmin				A0A9D4VR64	KIW84_073863	Uncharacterized protein			KAI5387303.1	KIW84_073440	NTF2(15-131) | RRM_1(301-371)
A0A9D4VG57	KIW84_070237	RNA helicase				A0A9D4VRH8;A0A9D4WX51;A0A9D4WX60	KIW84_055101	Uncharacterized protein			KAI5387425.1	KIW84_073525	DUF538(31-138)
A0A9D4VG63	KIW84_070626	SH3 domain-containing protein				A0A9D4VRN8	KIW84_074508	Uncharacterized protein			KAI5387613.1	KIW84_073632	Inhibitor_I29(37-94) | Peptidase_C1(121-337)
A0A9D4VGB1	KIW84_070684	Protein KINESIN LIGHT CHAIN-RELATED 1				A0A9D4VRY9	KIW84_074711	Uncharacterized protein			KAI5387933.1	KIW84_073863	zf-UBP(132-194) | UCH(233-557)
A0A9D4VGG2	KIW84_070297	Endoplasmic reticulum transmembrane protein				A0A9D4VS12	KIW84_073700	Uncharacterized protein			KAI5388047.1	KIW84_073946	CSD(5-71) | zf-CCHC(147-164)
A0A9D4VGG5	KIW84_070596	Galacturonokinase				A0A9D4VS62	KIW84_074218	Uncharacterized protein			KAI5388080.1	KIW84_073968	BAR_3(217-445) | BAR(218-423) | PH(491-624) | ArfGap(674-802) | Ank_2(848-940) | Ank(876-908) | Ank_3(876-905) | Ank_4(881-930)
A0A9D4VGH0	KIW84_070735	Endoglucanase				A0A9D4VSV0	KIW84_074098	Uncharacterized protein			KAI5388093.1	KIW84_073976	DUF3067(113-217)
A0A9D4VGH4	KIW84_070608	ABC transporter I member 6				A0A9D4VT82	KIW84_074231	Uncharacterized protein			KAI5388243.1	KIW84_074074	SH3_retrovirus(53-108)
A0A9D4VGH7	KIW84_070547	asparagine--tRNA ligase				A0A9D4VTA7	KIW84_074154	Uncharacterized protein			KAI5388351.1	KIW84_074154	Auxin_inducible(7-84)
A0A9D4VGJ0;A0A9D4VFG1	KIW84_070330	Pectinesterase				A0A9D4VTE0	KIW84_075214	Uncharacterized protein			KAI5388875.1	KIW84_074508	Ribonuclease_T2(158-338)
A0A9D4VGJ6	KIW84_070371	peptidyl-tRNA hydrolase				A0A9D4VVK0;A0A9D4X372	KIW84_075518	Uncharacterized protein			KAI5388879.1	KIW84_074511	Ribonuclease_T2(128-216)
A0A9D4VGJ8	KIW84_070766	6-phosphogluconate dehydrogenase, decarboxylating				A0A9D4VVV0	KIW84_076134	Uncharacterized protein			KAI5390170.1	KIW84_075477	DUF1068(64-233)
A0A9D4VGK0	KIW84_070765	V-type proton ATPase subunit E				A0A9D4VWD7;A0A9D5A1L8;A0A9D4VXD9;A0A9D4VY10;A0A9D4VV57;A0A9D5A045;A0A9D4VUN0;A0A9D4VXR8	KIW84_075849	Uncharacterized protein			KAI5390242.1	KIW84_075518	DnaJ(13-71) | DnaJ_C(119-341) | DnaJ_CXXCXGXG(146-212)
A0A9D4VGM1	KIW84_070404	Pentatricopeptide repeat-containing protein				A0A9D4VX81	KIW84_076585	Uncharacterized protein			KAI5390488.1	KIW84_075703	UDPGT(31-424)
A0A9D4VGM5	KIW84_070014	Annexin				A0A9D4VX82;A0A9D5AAW2	KIW84_065903	Uncharacterized protein			KAI5390577.1	KIW84_075763	Beta-AFase-like_GH127_cat(107-489) | Glyco_hydro127M(501-602)
A0A9D4VGN1	KIW84_070415	Ribosomal protein eL8/eL30/eS12/Gadd45 domain-containing protein				A0A9D4VXC8;A0A9D5A1D4	KIW84_075703;KIW84_075705	Uncharacterized protein			KAI5390578.1	KIW84_075764	Beta-AFase-like_GH127_cat(106-488) | Glyco_hydro127M(500-601)
A0A9D4VGN8	KIW84_070137	Tr-type G domain-containing protein				A0A9D4VXI3	KIW84_076220	Uncharacterized protein			KAI5390708.1	KIW84_075849	Glyco_hydro_1(38-515)
A0A9D4VGN8;A0A9D4YPZ0	KIW84_010849	Eukaryotic peptide chain release factor GTP-binding subunit				A0A9D4VXX8	KIW84_076352	Uncharacterized protein			KAI5391502.1	KIW84_076352	zf-C2H2_jaz(306-331) | zf-met(306-330)
A0A9D4VGP8	KIW84_070393	Aldehyde dehydrogenase 2 member C4				A0A9D4VXZ5	KIW84_076481	Uncharacterized protein			KAI5391691.1	KIW84_076481	Glyco_hydro_1(24-493)
A0A9D4VGR1	KIW84_070834	BTB domain-containing protein				A0A9D4VYE8	KIW84_060004	Uncharacterized protein			KAI5391704.1	KIW84_076491	Longin(32-112) | Synaptobrevin(130-210)
A0A9D4VGR2	KIW84_070442	Lactoylglutathione lyase				A0A9D4VZ66	KIW84_076781	Uncharacterized protein			KAI5391845.1	KIW84_076585	UVR(101-132) | DUF4440(137-246) | SnoaL_3(137-256)
A0A9D4VGS0	KIW84_070060	phosphoethanolamine N-methyltransferase				A0A9D4VZA9	KIW84_076842	Uncharacterized protein			KAI5391852.1	KIW84_076590	Lipase_GDSL(54-368)
A0A9D4VGS5	KIW84_070847	RNA 3'-terminal phosphate cyclase-like protein				A0A9D4VZG8	KIW84_076883	Uncharacterized protein			KAI5392061.1	KIW84_076739	Transferase(4-473)
A0A9D4VGS8	KIW84_070615	Biotin carboxylase				A0A9D4W0B7	KIW84_060062	Uncharacterized protein			KAI5392118.1	KIW84_076781	MPN_2A_DUB_like(11-140)
A0A9D4VGT3	KIW84_070434	Xyloglucan endotransglucosylase/hydrolase				A0A9D4W0K2	KIW84_060780	Uncharacterized protein			KAI5392207.1	KIW84_076842	CCB3_YggT(141-213)
A0A9D4VGU4	KIW84_070096	Steroid 5-alpha reductase C-terminal domain-containing protein				A0A9D4W0Q9	KIW84_060203	Uncharacterized protein			KAI5392242.1	KIW84_076871	TPR_19(184-246) | TPR_16(208-270)
A0A9D4VGX1	KIW84_070475	Phosphotransferase				A0A9D4W0W6	KIW84_060411	Uncharacterized protein			KAI5392268.1	KIW84_076883	NmrA(109-195) | Epimerase(113-225) | CIA30(231-388) | NAD_binding_10(388-499)
A0A9D4VGY0;A0A9D4VGA2	KIW84_070673	Glutamine-dependent NAD(+) synthetase				A0A9D4W1J4	KIW84_060939	Uncharacterized protein			KAI5392581.1	KIW84_077108	TPR_2(122-154) | TPR_8(122-154) | TPR_11(128-168) | NatA_aux_su(230-741)
A0A9D4VGY5	KIW84_070730	Nucleoside diphosphate kinase				A0A9D4W1K6	KIW84_077108	Uncharacterized protein			KAI5392747.1	KIW84_060062	Lipase_GDSL(52-363)
A0A9D4VH06;A0A9D4VI14	KIW84_070526	Profilin				A0A9D4W207;A0A9D4W4U2	KIW84_061127	Uncharacterized protein			KAI5392957.1	KIW84_060203	5_nucleotid(101-588)
A0A9D4VH07	KIW84_070092	EF-hand domain-containing protein				A0A9D4W2B5	KIW84_060418	Uncharacterized protein			KAI5393281.1	KIW84_060411	ARM_PUB(60-346) | Arm(131-171)
A0A9D4VH10	KIW84_070752	Trichome birefringence-like N-terminal domain-containing protein				A0A9D4W2I7	KIW84_061013	Uncharacterized protein			KAI5393289.1	KIW84_060418	RBD_AKAP-17A(115-322)
A0A9D4VH19	KIW84_070709	Inactive ATP-dependent zinc metalloprotease FTSHI 1				A0A9D4W2M3	KIW84_060568	Uncharacterized protein			KAI5393301.1	KIW84_060427	WD40(197-233)
A0A9D4VH47	KIW84_070140	C2 NT-type domain-containing protein				A0A9D4W2W1	KIW84_060995	Uncharacterized protein			KAI5393488.1	KIW84_060571	CGLD27-like(57-201)
A0A9D4VH80	KIW84_070629	Serine/threonine-protein kinase sty13				A0A9D4W300	KIW84_060427	Uncharacterized protein			KAI5393934.1	KIW84_060865	Methyltransf_5(110-451)
A0A9D4VH91	KIW84_070848	DNA helicase				A0A9D4W3E0	KIW84_060865	Uncharacterized protein			KAI5393949.1	KIW84_060876	Branch(114-345)
A0A9D4VH92	KIW84_071019	Uncharacterized protein				A0A9D4W3F2	KIW84_060876	Uncharacterized protein			KAI5393996.1	KIW84_060916	RRM_1(4-63) | zf-CCHC(97-114)
A0A9D4VH96	KIW84_071032	Magnesium-protoporphyrin IX methyltransferase C-terminal domain-containing protein				A0A9D4W3M7	KIW84_061870	Uncharacterized protein			KAI5394035.1	KIW84_060939	ABC1(89-343) | WaaY(229-327) | Beta-lactamase(480-771)
A0A9D4VHC5	KIW84_071063	RING-type domain-containing protein				A0A9D4W3X8	KIW84_061245	Uncharacterized protein			KAI5394122.1	KIW84_060995	adh_short(6-197) | adh_short_C2(12-254)
A0A9D4VHD0	KIW84_070365	Scytalone dehydratase				A0A9D4W434;A0A9D4XRX7;A0A9D4W4M2	KIW84_030285	Uncharacterized protein			KAI5394151.1	KIW84_061013	Ribosomal_L28(44-104)
A0A9D4VHD6	KIW84_070373	Carbon catabolite repressor protein 4 3				A0A9D4W4L0	KIW84_062254	Uncharacterized protein			KAI5394518.1	KIW84_061245	Arm(434-474)
A0A9D4VHE2	KIW84_070696	Glutaredoxin domain-containing protein				A0A9D4W4R7	KIW84_061605	Uncharacterized protein			KAI5394581.1	KIW84_061282	DUF7734(93-181)
A0A9D4VHE6;A0A9D4W4I5	KIW84_070380	Arf-GAP domain-containing protein				A0A9D4W4T3	KIW84_061626	Uncharacterized protein			KAI5395057.1	KIW84_061605	SSB(75-170)
A0A9D4VHH3	KIW84_070724	DnaJ homolog subfamily C member 2-like				A0A9D4W584	KIW84_061780	Uncharacterized protein			KAI5395086.1	KIW84_061625	PH_BEACH(2899-2966) | Beach(3004-3283) | WD40(3409-3447)
A0A9D4VHK7	KIW84_070454	Uncharacterized protein				A0A9D4W5D7	KIW84_061749	Uncharacterized protein			KAI5395087.1	KIW84_061626	RNA_pol_Rpb8(7-143)
A0A9D4VHL0	KIW84_070739	KANL3/Tex30 alpha/beta hydrolase-like domain-containing protein				A0A9D4W5I8;A0A9D4XMD0;A0A9D4VL45	KIW84_071767	Uncharacterized protein			KAI5395251.1	KIW84_061740	TPR_8(601-634) | TPR_7(604-636)
A0A9D4VHL1	KIW84_070972	Photosystem II repair protein PSB27-H1, chloroplastic				A0A9D4W5W2	KIW84_062765	Uncharacterized protein			KAI5395268.1	KIW84_061749	WIYLD(3-59) | Pre-SET(459-603) | SET(623-744)
A0A9D4VHL5	KIW84_070353	Uncharacterized protein				A0A9D4W633	KIW84_061836	Uncharacterized protein			KAI5395301.1	KIW84_061770	Myosin_N(42-86) | Myosin_head(98-755) | IQ(867-887) | DIL(1367-1472)
A0A9D4VHL6	KIW84_070890	Tubulin beta chain (Fragment)				A0A9D4W668;A0A9D4VUJ8	KIW84_062570	Uncharacterized protein			KAI5395312.1	KIW84_061780	PSI_PsaE(83-143)
A0A9D4VHM2;A0A9D4VSU2;A0A9D4X3I3;A0A9D5AKW0;A0A9D5A6A8;A0A9D4XRB2;A0A9D4X2U8;A0A9D5ATC5;A0A9D4VUN1	KIW84_030017;KIW84_030020;KIW84_057324;KIW84_071186;KIW84_074602;KIW84_074603	Malectin domain-containing protein				A0A9D4W675	KIW84_062023	Uncharacterized protein			KAI5395404.1	KIW84_061836	TPR_24(323-444) | PPR_3(404-466) | PPR_2(416-465) | PPR_long(460-601) | PPR_1(482-515) | PPR(489-519)
A0A9D4VHP6	KIW84_071012	Sialyltransferase-like protein 2				A0A9D4W6B7	KIW84_061625	Uncharacterized protein			KAI5395459.1	KIW84_061870	CxxCxxCC(54-144)
A0A9D4VHQ2	KIW84_071221	Amidase domain-containing protein				A0A9D4W6E0	KIW84_062253	Uncharacterized protein			KAI5395556.1	KIW84_061925	IQ(115-135)
A0A9D4VHQ6	KIW84_070796	Reticulon-like protein				A0A9D4W6M9	KIW84_061740	Uncharacterized protein			KAI5395688.1	KIW84_062023	DUF4079(106-238)
A0A9D4VHR3	KIW84_071231	Uncharacterized protein				A0A9D4W704	KIW84_063179	Uncharacterized protein			KAI5395724.1	KIW84_062055	Ank_2(41-133) | Ank_4(78-124) | Ank(143-175) | Ank_3(143-172)
A0A9D4VHR4	KIW84_071030	Signal recognition particle subunit SRP68				A0A9D4W7F2	KIW84_063021	Uncharacterized protein			KAI5395983.1	KIW84_062254	DUF7148(69-189)
A0A9D4VHS4	KIW84_071043	Transferring glycosyl group transferase				A0A9D4W8Z6	KIW84_063443	Uncharacterized protein			KAI5396405.1	KIW84_062570	SDR(9-235) | KR(15-196) | adh_short(15-218) | adh_short_C2(21-266)
A0A9D4VHS6	KIW84_070816	G-patch domain-containing protein				A0A9D4W910	KIW84_063031	Uncharacterized protein			KAI5397035.1	KIW84_063021	DUF7798(240-511)
A0A9D4VHT3	KIW84_071257	Ras- protein rabc1				A0A9D4W913	KIW84_063517	Uncharacterized protein			KAI5397054.1	KIW84_063031	p450(306-476)
A0A9D4VHT3;A0A9D4WP16;A0A9D4XV73;A0A9D4W7E3	KIW84_031549	Ras- protein RABC2a				A0A9D4W9R3;A0A9D4WB68	KIW84_064257;KIW84_064258	Uncharacterized protein			KAI5397258.1	KIW84_063179	MAP65_ASE1(18-522)
A0A9D4VHT5	KIW84_071246	Protein trichome birefringence-like 14				A0A9D4WAC9;A0A9D4WAC8	KIW84_064493;KIW84_064494	Uncharacterized protein			KAI5397444.1	KIW84_063311	TPR_16(37-99) | TPR_11(40-81) | TPR_19(43-99) | TPR_17(55-88) | TPR_2(101-134)
A0A9D4VHU9	KIW84_070375	3-hydroxyisobutyryl-CoA hydrolase				A0A9D4WAI9	KIW84_064041	Uncharacterized protein			KAI5397631.1	KIW84_063443	Tom22(57-121)
A0A9D4VHW2	KIW84_071080	non-specific serine/threonine protein kinase				A0A9D4WAY4	KIW84_063855	Uncharacterized protein			KAI5397725.1	KIW84_063517	UDPGT(223-412)
A0A9D4VHX6	KIW84_070473	rRNA methyltransferase 1, mitochondrial				A0A9D4WB08	KIW84_064232	Uncharacterized protein			KAI5398222.1	KIW84_063855	Raf1_HTH(77-137) | Raf1_N(149-254)
A0A9D4VI08	KIW84_071042	Transaldolase				A0A9D4WB09	KIW84_063868	Uncharacterized protein			KAI5398236.1	KIW84_063866	PPR_2(158-206) | PPR_long(210-342) | PPR(231-261) | TPR_24(234-358) | PPR_3(285-346) | PPR_1(364-397)
A0A9D4VI13	KIW84_070447	CRM domain-containing protein				A0A9D4WBF3	KIW84_064016	Uncharacterized protein			KAI5398238.1	KIW84_063868	PPR_2(158-207) | PPR_long(314-459) | PPR_3(321-383) | PPR_1(329-362) | PPR(336-366) | TPR_24(336-464)
A0A9D4VI25	KIW84_070535	Uncharacterized protein				A0A9D4WBJ9	KIW84_064008	Uncharacterized protein			KAI5398463.1	KIW84_064016	Lipase_GDSL(31-357)
A0A9D4VI28;A0A9D5AJW1	KIW84_040274;KIW84_071336	Ribosomal protein S19				A0A9D4WCB8	KIW84_064641	Uncharacterized protein			KAI5398784.1	KIW84_064243	PTR2(106-523)
A0A9D4VI29	KIW84_071061	Calcium-dependent protein kinase SK5				A0A9D4WCS5	KIW84_063866	Uncharacterized protein			KAI5398804.1	KIW84_064257	GTP_EFTU(1-112) | Tra1_ring(82-145) | Auxin_canalis(155-221)
A0A9D4VI30	KIW84_070670	Trehalase				A0A9D4WCU9	KIW84_064828	Uncharacterized protein			KAI5398915.1	KIW84_064335	DUF7705(31-488)
A0A9D4VI35	KIW84_070467	ceramide glucosyltransferase				A0A9D4WD60;A0A9D4YM35;A0A9D5AQE6;A0A9D5BME1;A0A9D4XT48;A0A9D4WL49;A0A9D4XZQ7;A0A9D4ZXN7;A0A9D4XEX9;A0A9D5BCF1;A0A9D4X5V0;A0A9D4VM91;A0A9D5ANI3;A0A9D4Y564;A0A9D5AUN4;A0A9D4WFW6	KIW84_057936	Uncharacterized protein			KAI5399133.1	KIW84_064493	Glyco_hydro_1(5-301)
A0A9D4VI36	KIW84_070548	Uncharacterized protein				A0A9D4WEA4	KIW84_065170	Uncharacterized protein			KAI5399280.1	KIW84_064593	zf-CW(96-143) | MBD(151-224)
A0A9D4VI45	KIW84_071357	Alkaline/neutral invertase				A0A9D4WEH8	KIW84_064593	Uncharacterized protein			KAI5399360.1	KIW84_064641	WD40(210-250)
A0A9D4VI65;A0A9D4WX27	KIW84_056005	RRP15-like protein				A0A9D4WFA0;A0A9D5AXA6;A0A9D4XVT6;A0A9D4WGE8;A0A9D5GVA9;A0A9D4ZWN7	KIW84_011593;KIW84_032919;KIW84_065215;KIW84_065520;KIW84_071874	Uncharacterized protein			KAI5399443.1	KIW84_064697	Kelch_1(27-69) | Kelch_2(27-71) | Kelch_KLHDC2_KLHL20_DRC7(91-310) | Beta-prop_ATRN-LZTR1(152-266) | ACBP4_C(385-491)
A0A9D4VI66	KIW84_071222	Nuclear pore complex subunit				A0A9D4WFE1	KIW84_065824	Uncharacterized protein			KAI5399645.1	KIW84_064828	R3H(84-135) | SUZ(175-227)
A0A9D4VI74	KIW84_070945	Stress-response A/B barrel domain-containing protein				A0A9D4WFN9	KIW84_065533	Uncharacterized protein			KAI5400157.1	KIW84_065180	ABA_WDS(80-165)
A0A9D4VI86	KIW84_071239	tRNA uridine 5-carboxymethylaminomethyl modification enzyme C-terminal subdomain domain-containing protein				A0A9D4WFR7	KIW84_065541	Uncharacterized protein			KAI5400329.1	KIW84_065278	DUF2301(130-268)
A0A9D4VI88	KIW84_070977	Uncharacterized protein				A0A9D4WG32	KIW84_065625	Uncharacterized protein			KAI5400833.1	KIW84_065625	PSII_Pbs27(45-207)
A0A9D4VIA9;A0A9D5BNM1	KIW84_014677;KIW84_071259	Uncharacterized protein				A0A9D4WGB6	KIW84_065180	Uncharacterized protein			KAI5401056.1	KIW84_065769	PsaN(9-107)
A0A9D4VIB0	KIW84_071256	Uncharacterized protein (Fragment)				A0A9D4WGC3	KIW84_050031	Uncharacterized protein			KAI5401126.1	KIW84_065824	PHD(651-702) | Homeodomain(993-1046) | Homeobox_KN(1008-1043)
A0A9D4VIB4	KIW84_071456	Annexin				A0A9D4WGC9	KIW84_050030	Uncharacterized protein			KAI5401206.1	KIW84_065889	Cpn60_TCP1(17-208)
A0A9D4VIC0	KIW84_071445	Protein SCO1 2				A0A9D4WGV7	KIW84_066223	Uncharacterized protein			KAI5401226.1	KIW84_065903	Tc-R-P(182-277) | PTEN2_C2(326-455)
A0A9D4VIC2	KIW84_071464	Variant 2, Ras- protein RABH1e				A0A9D4WGY5	KIW84_066139	Uncharacterized protein			KAI5401316.1	KIW84_065968	GCIP_N(45-189) | GCIP_C(191-304)
A0A9D4VIE5	KIW84_070595	Uncharacterized protein				A0A9D4WGY9	KIW84_050256	Uncharacterized protein			KAI5401547.1	KIW84_066139	VPS15-like_hel(191-314) | HEAT(242-272) | PPP2R1A-like_HEAT(274-351)
A0A9D4VIF6	KIW84_071056	Uncharacterized protein				A0A9D4WHF7	KIW84_066428	Uncharacterized protein			KAI5401670.1	KIW84_066223	DarP(93-297)
A0A9D4VIF9	KIW84_071035	Protein BONZAI 1				A0A9D4WHK5	KIW84_066273	Uncharacterized protein			KAI5401734.1	KIW84_066273	WD40(45-82)
A0A9D4VIG1	KIW84_071501	SAM-dependent MTase RsmB/NOP-type domain-containing protein				A0A9D4WI43	KIW84_065769	Uncharacterized protein			KAI5401871.1	KIW84_066362	RRM_1(232-301)
A0A9D4VIG3	KIW84_071492	Haloacid dehalogenase-like hydrolase domain-containing protein At4g39970				A0A9D4WIP3	KIW84_066601	Uncharacterized protein			KAI5402198.1	KIW84_066601	STEEP1(17-129) | DUF167(143-215)
A0A9D4VIH0	KIW84_071082	Ferrochelatase				A0A9D4WJN0	KIW84_050400	Uncharacterized protein			KAI5402203.1	KIW84_066606	ECH_1(27-280) | ECH_2(31-216)
A0A9D4VIH2	KIW84_071502	Serine/threonine-protein kinase sapk2				A0A9D4WK44	KIW84_050541	Uncharacterized protein			KAI5402253.1	KIW84_050030	Mago_nashi(10-151)
A0A9D4VIH4	KIW84_070810	Serine/threonine-protein phosphatase				A0A9D4WKF5;A0A9D4WPW1	KIW84_051606	Uncharacterized protein			KAI5402639.1	KIW84_050295	EF-hand_5(9-28) | EH(538-631)
A0A9D4VIJ5	KIW84_071334	Ribonucleoside-diphosphate reductase				A0A9D4WKL1	KIW84_051205	Uncharacterized protein			KAI5402684.1	KIW84_050327	DUF760(89-171)
A0A9D4VIL9	KIW84_071370	FeS cluster biogenesis domain-containing protein				A0A9D4WM31	KIW84_051833	Uncharacterized protein			KAI5402782.1	KIW84_050400	Inhibitor_I9(28-103) | Peptidase_S8(131-601) | fn3_6(660-758)
A0A9D4VIM2	KIW84_071368	VDE lipocalin domain-containing protein				A0A9D4WME0	KIW84_052337	Uncharacterized protein			KAI5402907.1	KIW84_050487	Inhibitor_I29(34-91) | Peptidase_C1(120-335) | Granulin(358-410)
A0A9D4VIM9	KIW84_071288	UMP kinase				A0A9D4WMG6	KIW84_051581	Uncharacterized protein			KAI5403326.1	KIW84_050766	VHS(1-134) | GAT(193-269)
A0A9D4VIN0	KIW84_071380	60S ribosomal protein L6-3				A0A9D4WN05	KIW84_051028	Uncharacterized protein			KAI5403536.1	KIW84_050919	TPR_ZFYVE26(2342-2461)
A0A9D4VIN7	KIW84_071389	shikimate kinase				A0A9D4WNF1	KIW84_051928	Uncharacterized protein			KAI5403705.1	KIW84_051028	BSD2_CRD(76-144)
A0A9D4VIP6	KIW84_070753	NAB domain-containing protein				A0A9D4WP08	KIW84_051244	Uncharacterized protein			KAI5403776.1	KIW84_051073	Kunitz_legume(30-197)
A0A9D4VIP7;A0A9D4VGV6	KIW84_070879	GMP synthase [glutamine-hydrolyzing]				A0A9D4WPW4	KIW84_052287	Uncharacterized protein			KAI5403976.1	KIW84_051205	DUF7880(76-202)
A0A9D4VIU7	KIW84_071658	Cytochrome P450				A0A9D4WQ91	KIW84_051866	Uncharacterized protein			KAI5404026.1	KIW84_051244	PK_Tyr_Ser-Thr(93-256) | Pkinase(93-249) | ABC1(143-252) | Pkinase_C(419-464)
A0A9D4VIV0	KIW84_071233	J domain-containing protein				A0A9D4WQD5	KIW84_051788	Uncharacterized protein			KAI5404472.1	KIW84_051581	Peptidase_S10(61-485)
A0A9D4VIV6	KIW84_071367	RNA cytidine acetyltransferase				A0A9D4WR98	KIW84_052890	Uncharacterized protein			KAI5404506.1	KIW84_051606	Transferase(5-426)
A0A9D4VIY4	KIW84_071694	T-complex protein 1 subunit alpha				A0A9D4WRC4	KIW84_052812	Uncharacterized protein			KAI5404511.1	KIW84_051609	TPR_1(176-209) | TPR_2(176-209) | TPR_8(176-209)
A0A9D4VIZ7	KIW84_071701	Carboxyl-terminal-processing peptidase 1				A0A9D4WS16	KIW84_052416	Uncharacterized protein			KAI5404761.1	KIW84_051788	Clp_N(103-226) | AAA(305-439) | AAA_lid_9(444-547) | UVR(518-553) | Sigma54_activat(617-777) | AAA_2(643-818) | AAA_5(647-779) | ClpB_D2-small(824-904)
A0A9D4VJ02	KIW84_070861	TIR domain-containing protein				A0A9D4WS63	KIW84_053712	Uncharacterized protein			KAI5404814.1	KIW84_051831	zf-XS(250-288) | XS(321-437)
A0A9D4VJ11;A0A9D4YC76	KIW84_071260	S5 DRBM domain-containing protein				A0A9D4WTE2	KIW84_053004	Uncharacterized protein			KAI5404816.1	KIW84_051833	CLPTM1(29-461)
A0A9D4VJ29	KIW84_071455	DUF4057 domain-containing protein				A0A9D4WTQ7	KIW84_053809	Uncharacterized protein			KAI5404860.1	KIW84_051866	VHS(2-132) | GAT(191-267)
A0A9D4VJ31	KIW84_071304	Methionine gamma-lyase				A0A9D4WUS2;A0A9D4VVM5	KIW84_011557;KIW84_053329	Uncharacterized protein			KAI5404931.1	KIW84_051911	DUF3727(217-310)
A0A9D4VJ48	KIW84_071596	Uncharacterized protein				A0A9D4WUV4	KIW84_054080	Uncharacterized protein			KAI5404955.1	KIW84_051928	Snf7(16-195)
A0A9D4VJ71	KIW84_071604	Aminomethyltransferase folate-binding domain-containing protein				A0A9D4WWZ7	KIW84_055036	Uncharacterized protein			KAI5405438.1	KIW84_052287	DUF7725(617-687)
A0A9D4VJ73;A0A9D4W8T2;A0A9D4WNE9;A0A9D5B1S7	KIW84_071500	Ras- protein Rab-11A				A0A9D4WYL8	KIW84_055720	Uncharacterized protein			KAI5405509.1	KIW84_052337	Pcc1(15-88)
A0A9D4VJ83	KIW84_071641	BZIP domain-containing protein				A0A9D4WYN2	KIW84_056192	Uncharacterized protein			KAI5405593.1	KIW84_052388	DPPIV_N(120-482) | Peptidase_S15(526-685) | Peptidase_S9(567-768)
A0A9D4VJ98	KIW84_071372	Ras-related protein Rab7				A0A9D4WZ60;A0A9D4WXW8;A0A9D4WZC1	KIW84_055931	Uncharacterized protein			KAI5405631.1	KIW84_052416	adh_short(66-218) | adh_short_C2(72-223)
A0A9D4VJC8	KIW84_071846	Rieske domain-containing protein				A0A9D4WZ95	KIW84_055685	Uncharacterized protein			KAI5405878.1	KIW84_052582	zf-RING_2(5-52) | zf-RING_5(6-53) | zf-C3HC4(7-51) | zf-RING_UBOX(7-49) | WD40(655-691)
A0A9D4VJC9	KIW84_071404	Alanine--glyoxylate aminotransferase 2 1				A0A9D4WZA6	KIW84_056790	Uncharacterized protein			KAI5406204.1	KIW84_052812	KR(46-225) | adh_short(46-245) | adh_short_C2(52-254)
A0A9D4VJD8	KIW84_071416	Interactor with COP9 signalosome (CSN) complex				A0A9D4WZK9	KIW84_056913	Uncharacterized protein			KAI5406320.1	KIW84_052890	DUF493(113-198)
A0A9D4VJE1	KIW84_071856	Translation initiation factor eIF2B subunit gamma				A0A9D4WZL8	KIW84_055056	Uncharacterized protein			KAI5406496.1	KIW84_053004	Dimerisation(27-112) | Methyltransf_2(133-342)
A0A9D4VJL6	KIW84_071748	FAS1 domain-containing protein				A0A9D4WZQ1	KIW84_056512	Uncharacterized protein			KAI5406958.1	KIW84_053275	STL11_N(20-133) | Torus(124-211) | RRM_1(241-306)
A0A9D4VJL7	KIW84_071223	Pentatricopeptide repeat-containing protein PNM1, mitochondrial				A0A9D4WZV2;A0A9D4YGR9	KIW84_022641;KIW84_055927	Uncharacterized protein			KAI5407561.1	KIW84_053712	GeBP-like_DBD(172-263)
A0A9D4VJP3;A0A9D4ZVD3	KIW84_071041	Exostosin GT47 domain-containing protein				A0A9D4X0L5;A0A9D4XWS2;A0A9D4XRY6;A0A9D5A5S1;A0A9D4Y9C6	KIW84_031954	Uncharacterized protein			KAI5407704.1	KIW84_053809	Peptidase_S10(32-452)
A0A9D4VJQ7	KIW84_071540	Uncharacterized protein				A0A9D4X0R6	KIW84_056923	Uncharacterized protein			KAI5408105.1	KIW84_054080	Hydrolase(87-281) | HAD_2(90-287) | Hydrolase_like(241-310)
A0A9D4VJS4	KIW84_071708	HBS1-like protein				A0A9D4X117	KIW84_055650	Uncharacterized protein			KAI5409444.1	KIW84_055036	TOR1L1_N(25-314) | TOR1L1_C(781-912)
A0A9D4VJT2	KIW84_071088	Uncharacterized protein				A0A9D4X125	KIW84_055663	Uncharacterized protein			KAI5409471.1	KIW84_055056	Transferase(1-449)
A0A9D4VJW1;A0A9D4ZTI7;A0A9D4ZV59;A0A9D4ZW96	KIW84_071743;KIW84_071744;KIW84_071745;KIW84_071747	FAS1 domain-containing protein				A0A9D4X1C6	KIW84_057528	Uncharacterized protein			KAI5409549.1	KIW84_055101	SMP_MUG190-like(272-381) | C2(409-512)
A0A9D4VJY3	KIW84_071932	C2H2-type domain-containing protein				A0A9D4X1M7	KIW84_055991	Uncharacterized protein			KAI5410018.1	KIW84_055480	DUF3223(116-189)
A0A9D4VJY4	KIW84_071340	26S proteasome non-ATPase regulatory subunit 12 A				A0A9D4X1U3	KIW84_056918	Uncharacterized protein			KAI5410236.1	KIW84_055650	Leo1(247-407)
A0A9D4VJZ4	KIW84_071351	Small nuclear ribonucleoprotein Sm D3				A0A9D4X2J3	KIW84_057173	Uncharacterized protein			KAI5410251.1	KIW84_055663	Lipase_GDSL(35-346)
A0A9D4VK06;A0A9D4VL54;A0A9D4VL64	KIW84_071672	Uroporphyrin-III C-methyltransferase (Fragment)				A0A9D4X372	KIW84_057286	Uncharacterized protein			KAI5410280.1	KIW84_055685	DUF1118(82-194)
A0A9D4VK12	KIW84_071248	Uncharacterized protein				A0A9D4X3Q3;A0A9D5AJT4	KIW84_056533;KIW84_057603	Uncharacterized protein			KAI5410329.1	KIW84_055720	DnaJ(88-150) | DnaJ_C(199-412) | DnaJ_CXXCXGXG(226-286)
A0A9D4VK39	KIW84_071281	Pectinesterase/pectinesterase inhibitor 51				A0A9D4X3R6	KIW84_057453	Uncharacterized protein			KAI5410599.1	KIW84_055931	Rx_N(10-119) | NB-ARC(173-349) | WHD_DRP(432-502) | LRR_14(549-924) | LRR_R13L1-DRL21(689-813)
A0A9D4VK50	KIW84_071237	Protein CHROMATIN REMODELING 24, variant 2				A0A9D4X4D9	KIW84_040115	Uncharacterized protein			KAI5410917.1	KIW84_056167	zf-C2H2_2(52-136) | ANM3_C2H2_Zf(83-120) | PrmA(298-391) | Methyltransf_25(311-426) | Methyltransf_11(312-429) | PRMT_C(431-623)
A0A9D4VK59	KIW84_071865	Transmembrane protein				A0A9D4X5P5	KIW84_058333	Uncharacterized protein			KAI5411461.1	KIW84_056512	2-Hacid_dh(53-374) | 2-Hacid_dh_C(159-344) | AlaDh_PNT_C(186-296) | NAD_binding_2(193-320)
A0A9D4VK60	KIW84_071242	Methyltransferase PMT26				A0A9D4X5Y5	KIW84_040399	Uncharacterized protein			KAI5411488.1	KIW84_056533	NAD_kinase(26-144)
A0A9D4VK91	KIW84_071326	Cinnamoyl-Coa reductase				A0A9D4X622	KIW84_040438	Uncharacterized protein			KAI5411854.1	KIW84_056790	zf-AtTam37(90-200)
A0A9D4VKA6	KIW84_071467	Ubiquitin carboxyl-terminal hydrolase 3				A0A9D4X650	KIW84_058397	Uncharacterized protein			KAI5412031.1	KIW84_056923	SH3_VIII-1_N(141-185) | Myosin_head(193-849) | IQ(923-942)
A0A9D4VKC1	KIW84_072170	Uncharacterized protein				A0A9D4X654	KIW84_058441	Uncharacterized protein			KAI5412162.1	KIW84_057006	PsbQ(1-224)
A0A9D4VKD1	KIW84_071938	Amidase domain-containing protein				A0A9D4X670	KIW84_040119	Uncharacterized protein			KAI5412399.1	KIW84_057173	COX7a(13-64)
A0A9D4VKF0	KIW84_071393	Uncharacterized protein				A0A9D4X6P3;A0A9D5GXZ9	KIW84_013556;KIW84_040118	Uncharacterized protein			KAI5412404.1	KIW84_057178	Ribosomal_60s(17-114)
A0A9D4VKF1;A0A9D4VSM6;A0A9D5A350;A0A9D5B704;A0A9D5B1Q3;A0A9D5GW71;A0A9D5B1W2;A0A9D5B0X0;A0A9D5BAT6	KIW84_074528	Argonaute 5				A0A9D4X6X6;A0A9D4X4L3	KIW84_040212	Uncharacterized protein			KAI5412562.1	KIW84_057286	DnaJ(14-72) | DnaJ_C(121-343) | DnaJ_CXXCXGXG(148-214)
A0A9D4VKF8;A0A9D5AX33	KIW84_072249	60S ribosomal protein L35a-1				A0A9D4X755;A0A9D5BCA5	KIW84_041030	Uncharacterized protein			KAI5412610.1	KIW84_057316	p450(326-488)
A0A9D4VKG0	KIW84_071403	Pentatricopeptide repeat-containing protein				A0A9D4X7F9	KIW84_040005	Uncharacterized protein			KAI5412832.1	KIW84_057453	Transferase(1-377)
A0A9D4VKG7	KIW84_071839	Uncharacterized protein				A0A9D4X7R8	KIW84_040116	Uncharacterized protein			KAI5413315.1	KIW84_057787	RNase_P_p30(4-246)
A0A9D4VKH5	KIW84_072239	HECT-type E3 ubiquitin transferase				A0A9D4X840	KIW84_058182	Uncharacterized protein			KAI5413550.1	KIW84_057936	GFO_IDH_MocA(7-107) | GFO_IDH_MocA_C3(153-271) | GFO_IDH_MocA_C(155-359)
A0A9D4VKM1	KIW84_072297	NUC153 domain-containing protein				A0A9D4X8W3	KIW84_040938	Uncharacterized protein			KAI5414024.1	KIW84_058243	TPR_2(128-161) | TPR_8(129-161) | TPR_7(131-163) | TPR_11(135-175) | NatA_aux_su(237-748)
A0A9D4VKN6	KIW84_071432	Acyl-coenzyme A oxidase				A0A9D4X999	KIW84_041260	Uncharacterized protein			KAI5414147.1	KIW84_058333	DnaJ(71-132) | DnaJ_C(191-409) | DnaJ_CXXCXGXG(218-282)
A0A9D4VKP5	KIW84_071916	Micro-fibrillar-associated protein 1 C-terminal domain-containing protein				A0A9D4X9W9;A0A9D4X6J1	KIW84_040846;KIW84_040848	Uncharacterized protein			KAI5414244.1	KIW84_058397	CGI-121(16-169)
A0A9D4VKQ7	KIW84_072339	Chlorophyll a-b binding protein, chloroplastic				A0A9D4XA04	KIW84_041961	Uncharacterized protein			KAI5414312.1	KIW84_058441	SEN1_barrel(1293-1400) | AAA_11(1457-1827) | AAA_12(1834-2041)
A0A9D4VKR1	KIW84_071644	Guanosine nucleotide diphosphate dissociation inhibitor				A0A9D4XA70	KIW84_040935	Uncharacterized protein			KAI5414321.1	KIW84_058446	DUF3754(466-596)
A0A9D4VKR8	KIW84_072349	Protein REDUCED WALL ACETYLATION 3				A0A9D4XAD5	KIW84_040570	Uncharacterized protein			KAI5414495.1	KIW84_040116	Nop52(9-246)
A0A9D4VKS3;A0A9D4VJ45;A0A9D4XC60	KIW84_041246;KIW84_071471;KIW84_071472	60S ribosome subunit biogenesis protein NIP7 homolog				A0A9D4XBG2	KIW84_041860	Uncharacterized protein			KAI5414647.1	KIW84_040212	Glyco_hydro_1(29-507)
A0A9D4VKU6	KIW84_072381	FAD-binding PCMH-type domain-containing protein				A0A9D4XBU1	KIW84_041558	Uncharacterized protein			KAI5414926.1	KIW84_040399	AAA_26(142-316) | Aminotran_3(566-843)
A0A9D4VKW3	KIW84_072298	DNA-directed RNA polymerase subunit				A0A9D4XBU3	KIW84_042210	Uncharacterized protein			KAI5414986.1	KIW84_040438	tRNA_anti-codon(72-146) | RPA_C(163-264)
A0A9D4VKW4	KIW84_071688	AIG1-type G domain-containing protein				A0A9D4XCA8	KIW84_041183	Uncharacterized protein			KAI5414997.1	KIW84_040446	Beta-prop_WDR75_1st(13-241) | WD40(38-78) | Beta-prop_WDR75_2nd(377-676)
A0A9D4VKX1;A0A9D4VM46	KIW84_072420	60S ribosomal protein L3				A0A9D4XCS4	KIW84_043039	Uncharacterized protein			KAI5415073.1	KIW84_040508	Oxysterol_BP(105-388)
A0A9D4VKX4	KIW84_071699	GBF-interacting protein 1 N-terminal domain-containing protein				A0A9D4XCT0	KIW84_042544	Uncharacterized protein			KAI5415569.1	KIW84_040843	DUF7906(65-329)
A0A9D4VKX9;A0A9D4WRN7	KIW84_052272;KIW84_072150	NADH dehydrogenase subunit 2				A0A9D4XDB8	KIW84_042682	Uncharacterized protein			KAI5415573.1	KIW84_040846	Inhibitor_I29(25-82) | Peptidase_C1(113-328)
A0A9D4VKZ8;A0A9D4WR95	KIW84_071992	cyclin-dependent kinase				A0A9D4XDJ7	KIW84_042116	Uncharacterized protein			KAI5415581.1	KIW84_040849	ECH_1(15-261) | ECH_2(20-252)
A0A9D4VL16	KIW84_072465	Glycine-rich RNA-binding protein rz1a				A0A9D4XDP5	KIW84_043344	Uncharacterized protein			KAI5415643.1	KIW84_040893	Ank_2(253-346) | Ank(315-347) | Ank_3(315-344) | IQ(503-523)
A0A9D4VL38	KIW84_072307	beta-ketoacyl-[acyl-carrier-protein] synthase I (Fragment)				A0A9D4XDQ7;A0A9D5AT62	KIW84_042893	Uncharacterized protein			KAI5415710.1	KIW84_040935	TPR_8(423-456)
A0A9D4VL39	KIW84_072065	Protein BCCIP homolog				A0A9D4XDV2	KIW84_041761	Uncharacterized protein			KAI5415714.1	KIW84_040938	eIF-6(4-68)
A0A9D4VL40	KIW84_072498	Uncharacterized protein				A0A9D4XDX3	KIW84_043523	Uncharacterized protein			KAI5415792.1	KIW84_041002	Beta-prop_WDR5(16-316) | ANAPC4_WD40(58-125) | WD40(62-100)
A0A9D4VL41	KIW84_071603	Kinetochore protein Nuf2 N-terminal domain-containing protein				A0A9D4XDZ3	KIW84_042837	Uncharacterized protein			KAI5415829.1	KIW84_041030	Kelch_1(95-140) | Kelch_KLHDC2_KLHL20_DRC7(156-379) | Beta-prop_ATRN-LZTR1(217-392) | ACBP4_C(627-707)
A0A9D4VL46	KIW84_072035	Transcription factor TCP2				A0A9D4XEH0	KIW84_043748	Uncharacterized protein			KAI5415837.1	KIW84_041035	ResIII(183-347) | SNF2-rel_dom(189-466) | DEAD(191-353) | Helicase_C(487-601) | HAND(747-837) | SLIDE(894-1005)
A0A9D4VL56	KIW84_072045	(S)-2-hydroxy-acid oxidase				A0A9D4XEL8	KIW84_043230	Uncharacterized protein			KAI5416041.1	KIW84_041183	EFG_IV(101-222) | EFG_C(224-313)
A0A9D4VL56;A0A9D5B9C1	KIW84_010118	(S)-2-hydroxy-acid oxidase				A0A9D4XEP4	KIW84_043081	Uncharacterized protein			KAI5416148.1	KIW84_041260	Longin(29-113) | Synaptobrevin(130-210)
A0A9D4VL77	KIW84_071686	YTH domain-containing family protein				A0A9D4XFB2	KIW84_042323	Uncharacterized protein			KAI5416252.1	KIW84_041342	BSD2_CRD(90-158)
A0A9D4VL80	KIW84_072066	Transmembrane protein				A0A9D4XFH7	KIW84_044083	Uncharacterized protein			KAI5416633.1	KIW84_041601	DUF863(398-780)
A0A9D4VLA9	KIW84_072556	Fe2OG dioxygenase domain-containing protein				A0A9D4XFU1	KIW84_042912	Uncharacterized protein			KAI5416881.1	KIW84_041761	PK_Tyr_Ser-Thr(92-340) | Pkinase(92-355) | ABC1(143-263) | Kinase-like(185-338) | Pkinase_fungal(202-287) | Pkinase_C(377-414)
A0A9D4VLC4	KIW84_071680	ribose-5-phosphate isomerase				A0A9D4XGK5	KIW84_044564	Uncharacterized protein			KAI5417019.1	KIW84_041860	Mpp10(233-498)
A0A9D4VLC6	KIW84_072475	ARP2/3 actin-organizing complex subunit Arc5				A0A9D4XH58	KIW84_043309	Uncharacterized protein			KAI5417126.1	KIW84_041934	p450(31-495)
A0A9D4VLC9	KIW84_072119	IAA-alanine resistance protein 1				A0A9D4XI08	KIW84_045041	Uncharacterized protein			KAI5417390.1	KIW84_042116	DUF7963(15-100)
A0A9D4VLD4	KIW84_072490	Polymerase/histidinol phosphatase N-terminal domain-containing protein				A0A9D4XII0	KIW84_044747	Uncharacterized protein			KAI5417513.1	KIW84_042210	Cwf_Cwc_15(31-256)
A0A9D4VLE2	KIW84_072597	Magnesium-dependent phosphatase 1				A0A9D4XIS5	KIW84_043896	Uncharacterized protein			KAI5417949.1	KIW84_042544	BTB(8-117) | NPH3(193-443)
A0A9D4VLE3	KIW84_072598	Beta-ureidopropionase				A0A9D4XJA6	KIW84_045043	Uncharacterized protein			KAI5418142.1	KIW84_042682	adh_short(10-199) | adh_short_C2(16-211)
A0A9D4VLE4	KIW84_072499	RRM domain-containing protein				A0A9D4XJL4	KIW84_045845	Uncharacterized protein			KAI5418339.1	KIW84_042837	Methyltransf_16(45-227)
A0A9D4VLE4;A0A9D4Y9R8	KIW84_021874	RRM domain-containing protein				A0A9D4XJP1	KIW84_045026	Uncharacterized protein			KAI5418428.1	KIW84_042893	Methyltransf_7(34-365)
A0A9D4VLE8;A0A9D5BEB3	KIW84_072143	Cytochrome c oxidase subunit 2				A0A9D4XJU5;A0A9D5BL20	KIW84_013682	Uncharacterized protein			KAI5418455.1	KIW84_042912	HECT_2(310-554)
A0A9D4VLF1	KIW84_072609	fructose-bisphosphatase				A0A9D4XK63;A0A9D5H0Z6;A0A9D4Y573;A0A9D4W8C4	KIW84_063715	Uncharacterized protein			KAI5418523.1	KIW84_042957	CCDC90-like(59-233)
A0A9D4VLF2	KIW84_072610	K Homology domain-containing protein				A0A9D4XKP0	KIW84_044491	Uncharacterized protein			KAI5418661.1	KIW84_043039	DUF7792(6-124) | Arm(178-218)
A0A9D4VLH2	KIW84_071906	Uncharacterized protein				A0A9D4XKT5	KIW84_045676	Uncharacterized protein			KAI5418923.1	KIW84_043230	Inhibitor_I9(35-115) | Peptidase_S8(141-605) | PA(380-470) | fn3_6(661-755)
A0A9D4VLJ4;A0A9D5BNH8	KIW84_072367	Tubulin beta chain				A0A9D4XLE5	KIW84_045913	Uncharacterized protein			KAI5419114.1	KIW84_043344	SAD_SRA(332-490) | Pre-SET(522-618) | SET(637-769)
A0A9D4VLL0	KIW84_072487	Hyccin				A0A9D4XM24	KIW84_045810	Uncharacterized protein			KAI5419379.1	KIW84_043519	CTLH(150-293) | zf-RING_UBOX(330-371)
A0A9D4VLM9	KIW84_071847	O-fucosyltransferase family protein				A0A9D4XM95;A0A9D5AVW8	KIW84_030195	Uncharacterized protein			KAI5419383.1	KIW84_043523	DUF7795(10-132)
A0A9D4VLN7;A0A9D4ZXV2	KIW84_073827	Exostosin GT47 domain-containing protein				A0A9D4XMT0	KIW84_030241	Uncharacterized protein			KAI5419675.1	KIW84_043732	Glyco_transf_20(54-541) | Trehalose_PPase(590-825)
A0A9D4VLN9	KIW84_071858	Uncharacterized protein				A0A9D4XMU0;A0A9D4XSI7	KIW84_030253;KIW84_030255	Uncharacterized protein			KAI5419758.1	KIW84_043789	Peptidase_M20(115-424)
A0A9D4VLP0	KIW84_072230	NAD(P)-binding domain-containing protein				A0A9D4XMX4	KIW84_030461	Uncharacterized protein			KAI5419910.1	KIW84_043896	Porin_3(4-269)
A0A9D4VLP2	KIW84_072599	Beta-ureidopropionase				A0A9D4XN74	KIW84_045191	Uncharacterized protein			KAI5420161.1	KIW84_044083	At4g15545_C(274-340)
A0A9D4VLP3	KIW84_072415	Vesicle trafficking between the ER and Golgi				A0A9D4XNN7	KIW84_030534	Uncharacterized protein			KAI5420546.1	KIW84_044373	DUF2358(82-194)
A0A9D4VLT3	KIW84_072309	Uncharacterized protein ycf23				A0A9D4XNQ1	KIW84_045392	Uncharacterized protein			KAI5420670.1	KIW84_044491	DYW_deaminase(1-90) | AMP-binding(109-229)
A0A9D4VLT9	KIW84_072748	Eukaryotic translation initiation factor-related				A0A9D4XP22;A0A9D4XT07;A0A9D4XQA8	KIW84_030368	Uncharacterized protein			KAI5421022.1	KIW84_044747	DUF247(36-461)
A0A9D4VLU6	KIW84_071864	Uncharacterized protein				A0A9D4XPS4	KIW84_031071	Uncharacterized protein			KAI5421437.1	KIW84_045026	SMP_LBD(66-248) | C2(263-364)
A0A9D4VLV9	KIW84_072486	3-hydroxyacyl-[acyl-carrier-protein] dehydratase				A0A9D4XQ21	KIW84_046112	Uncharacterized protein			KAI5421454.1	KIW84_045041	2-Hacid_dh(56-339) | 2-Hacid_dh_C(134-307)
A0A9D4VLW6	KIW84_072772	Receptor-like serine/threonine-protein kinase				A0A9D4XQF5	KIW84_030715	Uncharacterized protein			KAI5421457.1	KIW84_045043	2-Hacid_dh(43-323) | 2-Hacid_dh_C(117-291)
A0A9D4VLX9	KIW84_071942	DNA primase large subunit				A0A9D4XR52	KIW84_030684	Uncharacterized protein			KAI5421666.1	KIW84_045191	AtuA(27-467) | AtuA_ferredoxin(521-640)
A0A9D4VLY0	KIW84_071897	Beta-galactosidase				A0A9D4XRD5	KIW84_031072	Uncharacterized protein			KAI5421921.1	KIW84_045392	DUF2996(104-212)
A0A9D4VLY1	KIW84_072687	K(+) efflux antiporter 3				A0A9D4XRE4	KIW84_031725	Uncharacterized protein			KAI5422312.1	KIW84_045676	ABC_membrane(276-551) | ABC_tran(619-768) | ABC_ATPase(1341-1474)
A0A9D4VLY5;A0A9D4VLT4;A0A9D4VZY1;A0A9D5A0W0	KIW84_060355;KIW84_060357	Serine palmitoyltransferase component				A0A9D4XRK6	KIW84_030153	Uncharacterized protein			KAI5422509.1	KIW84_045810	Tim17(56-168)
A0A9D4VLY8	KIW84_071952	Nuclear transport factor 2A				A0A9D4XRU0	KIW84_031432	Uncharacterized protein			KAI5423189.1	KIW84_046253	Cpn10(47-108)
A0A9D4VLZ0	KIW84_071910	Serine hydroxymethyltransferase				A0A9D4XRZ0	KIW84_030976	Uncharacterized protein			KAI5423436.1	KIW84_046406	GOST_TM(204-456)
A0A9D4VM08	KIW84_072078	Dipeptide epimerase				A0A9D4XRZ6	KIW84_030048	Uncharacterized protein			KAI5423676.1	KIW84_030048	Dimerisation(16-114) | Methyltransf_2(136-341)
A0A9D4VM19	KIW84_072384	FAD-binding PCMH-type domain-containing protein				A0A9D4XS44;A0A9D5AW33	KIW84_030343	Uncharacterized protein			KAI5423729.1	KIW84_030090	DUF4079(121-297)
A0A9D4VM22	KIW84_072363	Small RNA 2'-O-methyltransferase				A0A9D4XT07	KIW84_030667	Uncharacterized protein			KAI5423825.1	KIW84_030153	S1_RRP4(87-159) | KH_6(180-222)
A0A9D4VM36	KIW84_072408	Berberine/berberine-like domain-containing protein				A0A9D4XT63	KIW84_030737	Uncharacterized protein			KAI5423877.1	KIW84_030195	Lipase_GDSL(32-357)
A0A9D4VM40	KIW84_072864	shikimate dehydrogenase (NADP(+))				A0A9D4XT87	KIW84_031802	Uncharacterized protein			KAI5423944.1	KIW84_030241	Lipase_GDSL(55-367)
A0A9D4VM41	KIW84_072863	Vacuolar protein sorting-associated protein 28 homolog				A0A9D4XTW6	KIW84_032732	Uncharacterized protein			KAI5423959.1	KIW84_030253	Lipase_GDSL(28-340)
A0A9D4VM71;A0A9D4VRW1;A0A9D4VPR1	KIW84_072144	ATP synthase subunit alpha				A0A9D4XTX3	KIW84_032286	Uncharacterized protein			KAI5423999.1	KIW84_030279	CPP1-like(139-271)
A0A9D4VM74	KIW84_072697	Malate dehydrogenase				A0A9D4XUB8	KIW84_032828	Uncharacterized protein			KAI5424005.1	KIW84_030285	ANKRD13_C(210-642)
A0A9D4VM81	KIW84_072795	Vesicle-associated protein 4-2				A0A9D4XUP7	KIW84_031198	Uncharacterized protein			KAI5424056.1	KIW84_030318	Ank_2(18-119) | Ank_4(59-109) | Ank_5(206-259) | Ank(218-250) | Ank_3(218-247) | TPR_BSK1_C(308-409) | TPR_8(402-435)
A0A9D4VM87;A0A9D4ZUY5;A0A9D4VMS2	KIW84_072915	Cytochrome P450				A0A9D4XV02	KIW84_033081	Uncharacterized protein			KAI5424090.1	KIW84_030343	Transferase(35-457)
A0A9D4VMA0	KIW84_072927	Mediator of RNA polymerase II transcription subunit 16				A0A9D4XV86	KIW84_033169	Uncharacterized protein			KAI5424120.1	KIW84_030368	DUF538(25-138)
A0A9D4VMC4	KIW84_072197	V-type proton ATPase subunit F				A0A9D4XVD6	KIW84_032869	Uncharacterized protein			KAI5424273.1	KIW84_030461	Lipase_GDSL(100-427)
A0A9D4VMD4	KIW84_072207	peptidylprolyl isomerase (Fragment)				A0A9D4XVK8	KIW84_031543	Uncharacterized protein			KAI5424379.1	KIW84_030534	NADPH_Ox(127-226) | Ferric_reduct(387-544) | FAD_binding_8(585-704) | NAD_binding_6(710-880)
A0A9D4VME0	KIW84_072048	Pyruvate dehydrogenase E1 component subunit beta				A0A9D4XW78	KIW84_032930	Uncharacterized protein			KAI5424570.1	KIW84_030667	DUF538(25-138)
A0A9D4VME1	KIW84_072478	Fibronectin type III-like domain-containing protein				A0A9D4XWT4	KIW84_033134	Uncharacterized protein			KAI5424594.1	KIW84_030684	Lipase_GDSL(42-354)
A0A9D4VME7	KIW84_072512	Protein EXORDIUM-like 2				A0A9D4XX67	KIW84_033966	Uncharacterized protein			KAI5424632.1	KIW84_030715	NYN(19-159) | DUF7625(435-529) | OHA(547-612)
A0A9D4VME7;A0A9D4ZV85	KIW84_072514	Protein EXORDIUM-like 2				A0A9D4XX69	KIW84_033280	Uncharacterized protein			KAI5424660.1	KIW84_030737	PTR2(91-508)
A0A9D4VMF1	KIW84_072061	Thioredoxin-like fold domain-containing protein				A0A9D4XYS3	KIW84_034524	Uncharacterized protein			KAI5424999.1	KIW84_030976	Utp14(126-842)
A0A9D4VMF3;A0A9D4Y464;A0A9D5BQI5	KIW84_072990	40S ribosomal protein S6				A0A9D4XYS8	KIW84_032743	Uncharacterized protein			KAI5425127.1	KIW84_031072	adh_short(40-232) | KR(41-219) | Epimerase(42-218) | adh_short_C2(46-288)
A0A9D4VMF9	KIW84_072779	Receptor-like serine/threonine-protein kinase				A0A9D4XYY3;A0A9D5B041	KIW84_033593	Uncharacterized protein			KAI5425151.1	KIW84_031090	Beta-prop_RSE1_1st(38-465) | Beta-prop_RSE1_2nd(509-894) | CPSF_A(1059-1206)
A0A9D4VMG1	KIW84_072071	GTD-binding domain-containing protein				A0A9D4XZ13	KIW84_032608	Uncharacterized protein			KAI5425257.1	KIW84_031164	WD40(289-328)
A0A9D4VMH8	KIW84_072254	UDP-N-acetylglucosamine diphosphorylase				A0A9D4XZ97;A0A9D5B2N1;A0A9D4XVQ6	KIW84_033098	Uncharacterized protein			KAI5425310.1	KIW84_031198	TatD_DNase(7-301)
A0A9D4VMK6	KIW84_072938	Vesicle-fusing ATPase				A0A9D4Y184	KIW84_033872	Uncharacterized protein			KAI5425612.1	KIW84_031432	zf-CCCH(13-39) | RRM_1(96-154)
A0A9D4VMM1	KIW84_072591	J domain-containing protein				A0A9D4Y1H9	KIW84_034537	Uncharacterized protein			KAI5425760.1	KIW84_031543	UDPGT(35-217)
A0A9D4VMM4	KIW84_072559	26S proteasome regulatory subunit 6B				A0A9D4Y244	KIW84_035614	Uncharacterized protein			KAI5426195.1	KIW84_031864	TPR_19(217-282) | TPR_TmcB(217-273)
A0A9D4VMR1	KIW84_072602	Protein EXECUTER 1, chloroplastic				A0A9D4Y284	KIW84_034887	Uncharacterized protein			KAI5426294.1	KIW84_031914	Inhibitor_I9(65-146) | Peptidase_S8(170-639) | PA(408-496) | fn3_6(695-795)
A0A9D4VMS5;A0A9D5BR11	KIW84_073117	Eukaryotic translation initiation factor 2A				A0A9D4Y2G2	KIW84_035767	Uncharacterized protein			KAI5426343.1	KIW84_031954	PPR_2(4-52) | PPR(7-37) | ResIII(294-459) | DEAD(295-464)
A0A9D4VMT9	KIW84_073127	Maternal effect embryo arrest 14				A0A9D4Y2P2	KIW84_034417	Uncharacterized protein			KAI5426797.1	KIW84_032286	Jagunal(1-171)
A0A9D4VMU7;A0A9D4VPF5	KIW84_073725	Transcription factor VOZ1				A0A9D4Y391	KIW84_036043	Uncharacterized protein			KAI5426881.1	KIW84_032350	DUF3474(30-103) | FA_desaturase(120-387)
A0A9D4VMY3	KIW84_072246	Serine/threonine protein kinase Ran1				A0A9D4Y3G2	KIW84_036162	Uncharacterized protein			KAI5426922.1	KIW84_032378	Tim17(15-128)
A0A9D4VMZ2	KIW84_073094	Cysteine synthase				A0A9D4Y3G8	KIW84_034441	Uncharacterized protein			KAI5427261.1	KIW84_032608	RNA_pol_Rpb5_N(47-132) | RNA_pol_Rpb5_C(174-246)
A0A9D4VMZ6	KIW84_073193	Protein cypro4				A0A9D4Y3R6	KIW84_036218	Uncharacterized protein			KAI5427283.1	KIW84_032628	FA_hydroxylase(131-272) | CER1-like_C(450-612)
A0A9D4VMZ8	KIW84_073000	Polyubiquitin				A0A9D4Y446;A0A9D5A0F7	KIW84_036258;KIW84_060065	Uncharacterized protein			KAI5427423.1	KIW84_032732	PTR2(98-531)
A0A9D4VN02;A0A9D5AYZ8	KIW84_030193;KIW84_072689	glucose-6-phosphate 1-epimerase				A0A9D4Y4I9	KIW84_020264	Uncharacterized protein			KAI5427440.1	KIW84_032743	p450(31-494)
A0A9D4VN12	KIW84_072702	Squalene monooxygenase				A0A9D4Y4L1	KIW84_020287	Uncharacterized protein			KAI5427704.1	KIW84_032928	WD40(45-83) | ANAPC4_WD40(61-147)
A0A9D4VN19	KIW84_073215	methylcrotonoyl-CoA carboxylase				A0A9D4Y4R3	KIW84_020330	Uncharacterized protein			KAI5427916.1	KIW84_033081	CarD_TRCF_RID(143-201) | ResIII(268-432) | DEAD(272-437) | Helicase_C(466-579) | TRCF(675-770)
A0A9D4VN25	KIW84_072903	AB hydrolase-1 domain-containing protein				A0A9D4Y549	KIW84_020459	Uncharacterized protein			KAI5427945.1	KIW84_033098	Methyltransf_7(38-365)
A0A9D4VN25;A0A9D4VPF1	KIW84_072910	AB hydrolase-1 domain-containing protein				A0A9D4Y596	KIW84_020412	Uncharacterized protein			KAI5428007.1	KIW84_033134	KR(74-251) | adh_short(74-266) | adh_short_C2(80-323)
A0A9D4VN38	KIW84_072340	Chlorophyll a-b binding protein, chloroplastic				A0A9D4Y5B3	KIW84_020534	Uncharacterized protein			KAI5428217.1	KIW84_033280	DUF630(1-59) | DUF632(418-722)
A0A9D4VN47	KIW84_073253	Polyadenylate-binding protein				A0A9D4Y5I8;A0A9D5B368	KIW84_036029	Uncharacterized protein			KAI5428232.1	KIW84_033292	Inhibitor_I9(32-117) | Peptidase_S8(142-634) | PA(388-482) | fn3_6(688-783)
A0A9D4VN61	KIW84_072947	EngB-type G domain-containing protein				A0A9D4Y5I9	KIW84_020606	Uncharacterized protein			KAI5429040.1	KIW84_033872	DUF1191(37-219)
A0A9D4VN62	KIW84_072494	Uncharacterized protein				A0A9D4Y5K3	KIW84_035213	Uncharacterized protein			KAI5429820.1	KIW84_034417	TPR_12(261-327) | TPR_10(263-303) | TPR_8(264-294)
A0A9D4VN75	KIW84_072338	Chlorophyll a-b binding protein, chloroplastic				A0A9D4Y5V9	KIW84_035144	Uncharacterized protein			KAI5429855.1	KIW84_034441	HAD_2(172-253) | Hydrolase_like(207-278)
A0A9D4VN79	KIW84_072508	PPM-type phosphatase domain-containing protein				A0A9D4Y732	KIW84_020713	Uncharacterized protein			KAI5429971.1	KIW84_034524	TPR_1(139-172) | TPR_19(149-220) | TPR_2(173-206) | TPR_8(173-206)
A0A9D4VN80	KIW84_073093	Phosphoinositide phosphatase sac9				A0A9D4Y835	KIW84_036133	Uncharacterized protein			KAI5429994.1	KIW84_034537	Longin(32-112) | Synaptobrevin(130-210)
A0A9D4VN84	KIW84_072347	starch synthase				A0A9D4Y838	KIW84_020080	Uncharacterized protein			KAI5430028.1	KIW84_034562	LisH(16-42) | WD40(518-552)
A0A9D4VN94	KIW84_072359	S-adenosyl-L-methionine-dependent methyltransferase				A0A9D4Y871	KIW84_020760	Uncharacterized protein			KAI5430476.1	KIW84_034890	SAD_SRA(220-365) | Pre-SET(393-495)
A0A9D4VN96	KIW84_073217	Thioredoxin domain-containing protein				A0A9D4Y978;A0A9D4YDE9;A0A9D5B5V3	KIW84_021828	Uncharacterized protein			KAI5430980.1	KIW84_035213	Lipase_GDSL(50-378)
A0A9D4VNA5;A0A9D4VM64	KIW84_072395;KIW84_072397	DNA polymerase delta subunit 4				A0A9D4Y9D7	KIW84_020028	Uncharacterized protein			KAI5431166.1	KIW84_035357	Ribosomal_S21(92-146)
A0A9D4VNA6	KIW84_073229	Uncharacterized protein				A0A9D4Y9U9;A0A9D4YCK1	KIW84_021766	Uncharacterized protein			KAI5431256.1	KIW84_035432	Pollen_Ole_e_1(39-141)
A0A9D4VNC1	KIW84_073342	Arabinosyltransferase arad1				A0A9D4Y9V1;A0A9D5AIJ3;A0A9D4XJY1;A0A9D4VJ12	KIW84_070872	Uncharacterized protein			KAI5431496.1	KIW84_035617	Transferase(8-472)
A0A9D4VNC5	KIW84_072377	FAD-binding PCMH-type domain-containing protein				A0A9D4YAI6	KIW84_020399	Uncharacterized protein			KAI5432123.1	KIW84_036029	SPX(1-324) | EXS(413-751)
A0A9D4VNC6	KIW84_073343	14 kDa zinc-binding protein				A0A9D4YCG4;A0A9D4WTM9	KIW84_022143;KIW84_053685	Uncharacterized protein			KAI5432146.1	KIW84_036043	DUF179(125-289)
A0A9D4VNC8	KIW84_072548	GTP cyclohydrolase II				A0A9D4YCT8;A0A9D4YKH7;A0A9D4YM33;A0A9D4Y765;A0A9D4VH08	KIW84_011250	Uncharacterized protein			KAI5432270.1	KIW84_036133	Transferase(3-460)
A0A9D4VNG3	KIW84_072884	Serine aminopeptidase S33 domain-containing protein				A0A9D4YD90	KIW84_021769	Uncharacterized protein			KAI5432313.1	KIW84_036162	ANAPC4_WD40(234-319) | WD40(258-296)
A0A9D4VNG9	KIW84_072466	UPF0020 domain-containing protein				A0A9D4YDC5;A0A9D5BE74;A0A9D4XU93;A0A9D4WM62;A0A9D4VX24;A0A9D4YNF2	KIW84_076073	Uncharacterized protein			KAI5432386.1	KIW84_036218	C2orf69(118-275)
A0A9D4VNJ1	KIW84_072491	Endoplasmic reticulum-Golgi intermediate compartment protein 3-like				A0A9D4YDF9	KIW84_023629	Uncharacterized protein			KAI5432556.1	KIW84_020028	His_Phos_1(9-201)
A0A9D4VNK4	KIW84_073344	Sulfiredoxin				A0A9D4YE69	KIW84_023907	Uncharacterized protein			KAI5432640.1	KIW84_020080	ANAPC4_WD40(237-305) | WD40(378-417)
A0A9D4VNK7	KIW84_073103	DUF4005 domain-containing protein				A0A9D4YEU0;A0A9D5BAH4;A0A9D4Y922	KIW84_021889	Uncharacterized protein			KAI5432883.1	KIW84_020264	Vta1(10-148) | Vta1_C(466-503)
A0A9D4VNN0	KIW84_072503	Ubiquinol oxidase				A0A9D4YEV8	KIW84_024133	Uncharacterized protein			KAI5432913.1	KIW84_020287	Tim17(32-137)
A0A9D4VNT9	KIW84_073013	Sugar phosphate transporter domain-containing protein				A0A9D4YGH5	KIW84_024290	Uncharacterized protein			KAI5433286.1	KIW84_020534	PH_12(20-128) | WD40_RLD(267-649) | RCC1_2(363-391) | RCC1(601-650) | FYVE(654-721) | BRX_N(915-951) | BRX_assoc(953-1021) | BRX(1027-1082)
A0A9D4VNU4	KIW84_073203	Ferredoxin--nitrite reductase, chloroplastic (Fragment)				A0A9D4YGI6	KIW84_024301	Uncharacterized protein			KAI5433329.1	KIW84_020563	Longin(29-109) | Synaptobrevin(126-206)
A0A9D4VNW1	KIW84_072611	Costars domain-containing protein				A0A9D4YGR3	KIW84_024903	Uncharacterized protein			KAI5433527.1	KIW84_020713	DUF630(1-59) | DUF632(311-657)
A0A9D4VNW7	KIW84_073439	Glutamine amidotransferase type-2 domain-containing protein				A0A9D4YGV9	KIW84_024127	Uncharacterized protein			KAI5433593.1	KIW84_020760	Fer2(14-87) | Fer2_2(93-179) | FAD_binding_5(237-421) | CO_deh_flav_C(438-548) | Ald_Xan_dh_C(620-730) | MoCoBD_1(747-989) | MoCoBD_2(1017-1280)
A0A9D4VNX6	KIW84_073446	C3HC-type domain-containing protein				A0A9D4YGZ6	KIW84_024475	Uncharacterized protein			KAI5433792.1	KIW84_020886	mTERF(408-552)
A0A9D4VNZ4	KIW84_073067	Nudix hydrolase 15				A0A9D4YH54	KIW84_024539	Uncharacterized protein			KAI5433974.1	KIW84_020998	bHLH-TF_ACT-like_plant(68-147)
A0A9D4VNZ5	KIW84_073466	Nodulin-related protein 1				A0A9D4YHW7	KIW84_023867	Uncharacterized protein			KAI5434958.1	KIW84_021690	Dimerisation(21-110) | Methyltransf_2(131-341) | Methyltransf_25(197-284)
A0A9D4VP09	KIW84_072764	Pentatricopeptide repeat-containing protein				A0A9D4YID1	KIW84_025146	Uncharacterized protein			KAI5435055.1	KIW84_021766	UDPGT(130-404)
A0A9D4VP31	KIW84_072785	PB1 domain-containing protein				A0A9D4YJ12	KIW84_025246	Uncharacterized protein			KAI5435060.1	KIW84_021769	UDPGT(174-414)
A0A9D4VP43	KIW84_073097	Cysteine synthase				A0A9D4YJ31	KIW84_023519	Uncharacterized protein			KAI5435143.1	KIW84_021828	Rx_N(5-118) | NB-ARC(155-339) | WHD_DRP(419-490) | LRR_14(528-853) | LRR_R13L1-DRL21(666-793)
A0A9D4VP54	KIW84_073332	phosphoglucomutase (alpha-D-glucose-1,6-bisphosphate-dependent)				A0A9D4YJA7	KIW84_010165	Uncharacterized protein			KAI5435241.1	KIW84_021889	UDPGT(247-398)
A0A9D4VP55	KIW84_073131	Fe2OG dioxygenase domain-containing protein				A0A9D4YK10	KIW84_010008	Uncharacterized protein			KAI5437185.1	KIW84_023344	Rx_N(5-112) | NB-ARC(166-342) | WHD_DRP(422-493) | LRR_14(534-915) | LRR_R13L1-DRL21(667-792) | LRR_RPS2(948-1062)
A0A9D4VP56	KIW84_073427	NusB/RsmB/TIM44 domain-containing protein				A0A9D4YK31;A0A9D5BNA5	KIW84_014669;KIW84_025266	Uncharacterized protein			KAI5437431.1	KIW84_023519	Ribonuclease_T2(28-211)
A0A9D4VP61	KIW84_073121	Sas10 C-terminal domain-containing protein				A0A9D4YKK3	KIW84_024093	Uncharacterized protein			KAI5437905.1	KIW84_023867	PI-PLC_cat(60-352) | PI-PLC_X(73-338)
A0A9D4VP80	KIW84_073632	Uncharacterized protein				A0A9D4YL24	KIW84_010020	Uncharacterized protein			KAI5438170.1	KIW84_024060	DUF760(133-259)
A0A9D4VP91	KIW84_073464	Uncharacterized protein				A0A9D4YM57	KIW84_011308	Uncharacterized protein			KAI5438258.1	KIW84_024127	Ank_2(51-144) | Ank_3(80-109) | Ank_4(118-167) | Ank_5(135-187) | Ank(146-178)
A0A9D4VP91;A0A9D4VRD4	KIW84_073462	Uncharacterized protein				A0A9D4YMC3	KIW84_011305	Uncharacterized protein			KAI5438492.1	KIW84_024290	LRR_4(272-319) | LRR_8(295-353) | LRR_1(296-317) | LRR_14(311-398)
A0A9D4VP92	KIW84_072707	Branched-chain-amino-acid aminotransferase				A0A9D4YMR1	KIW84_024939	Uncharacterized protein			KAI5438507.1	KIW84_024301	Mem_trans(9-412)
A0A9D4VPA0	KIW84_073650	Phospholipase A1				A0A9D4YNC7	KIW84_010077	Uncharacterized protein			KAI5438762.1	KIW84_024475	DUF7792(6-123) | Arm(182-217)
A0A9D4VPB1	KIW84_073592	Electron transfer flavoprotein subunit alpha				A0A9D4YND4	KIW84_010970	Uncharacterized protein			KAI5438852.1	KIW84_024539	LRR_1(108-130) | LRR_8(224-285)
A0A9D4VPB3	KIW84_073172	Alpha/beta hydrolase fold-3 domain-containing protein				A0A9D4YP09	KIW84_010002	Uncharacterized protein			KAI5439301.1	KIW84_024903	PI-PLC_cat(120-411) | PI-PLC_X(136-394)
A0A9D4VPC1	KIW84_073386	Uncharacterized protein				A0A9D4ZSI4	KIW84_070905	Uncharacterized protein			KAI5439351.1	KIW84_024939	Tc-R-P(196-262) | PTEN2_C2(312-441)
A0A9D4VPC2	KIW84_073675	Ketol-acid reductoisomerase				A0A9D4ZSV2	KIW84_070875	Uncharacterized protein			KAI5439686.1	KIW84_025170	RRP14(24-85) | SURF6(147-336)
A0A9D4VPD8;A0A9D4ZXR5	KIW84_072759	Uncharacterized protein				A0A9D4ZU21	KIW84_070139	Uncharacterized protein			KAI5440287.1	KIW84_025565	PPR_3(330-392) | PPR_2(342-390) | PPR_1(373-406) | PPR(380-410) | PPR_long(389-566)
A0A9D4VPE1;A0A9D5BR06	KIW84_015466	PSP proline-rich domain-containing protein				A0A9D4ZU24	KIW84_072210	Uncharacterized protein			KAI5440326.1	KIW84_010002	DUF543(2-74)
A0A9D4VPE7	KIW84_073709	Acyl-coenzyme A oxidase				A0A9D4ZU85	KIW84_071829	Uncharacterized protein			KAI5440331.1	KIW84_010004	DUF179(148-313)
A0A9D4VPG2	KIW84_072770	NAD(P)H dehydrogenase (quinone)				A0A9D4ZU88	KIW84_072357	Uncharacterized protein			KAI5440358.1	KIW84_010020	Lipase_GDSL(31-337)
A0A9D4VPG3	KIW84_073735	Uncharacterized protein				A0A9D4ZU91;A0A9D4VH77	KIW84_070298;KIW84_070299	Uncharacterized protein			KAI5440460.1	KIW84_010077	p450(151-582)
A0A9D4VPG7	KIW84_073255	CBS domain-containing protein cbsx2				A0A9D4ZUH9	KIW84_070465	Uncharacterized protein			KAI5440578.1	KIW84_010165	TPR_24(146-267) | PPR_3(157-219) | PPR_long(183-319) | PPR_1(235-268) | PPR(242-272) | PPR_2(483-531)
A0A9D4VPH1	KIW84_072932	RNA polymerase II transcription factor B subunit 2				A0A9D4ZV56	KIW84_073091	Uncharacterized protein			KAI5440904.1	KIW84_010392	Asp(80-507) | TAXi_N(81-239) | SapB_2(315-347) | SapB_1(377-414)
A0A9D4VPH7	KIW84_073267	Cell wall hydroxyproline-rich glycoprotein				A0A9D4ZV92;A0A9D4ZW98	KIW84_073199;KIW84_073200	Uncharacterized protein			KAI5440992.1	KIW84_010452	Ank_2(249-335) | Ank_5(258-312) | Ank(271-303) | Ank_3(271-300) | Ank_4(283-325)
A0A9D4VPK0	KIW84_073463	Helitron helicase-like domain-containing protein				A0A9D4ZVL1	KIW84_072102	Uncharacterized protein			KAI5441723.1	KIW84_010970	DUF639(460-689)
A0A9D4VPL0	KIW84_073473	Macro domain-containing protein				A0A9D4ZW25	KIW84_073813	Uncharacterized protein			KAI5441788.1	KIW84_011014	VPS15-like_hel(170-310) | HEAT(242-272) | PPP2R1A-like_HEAT(274-351)
A0A9D4VPM9;A0A9D4XUJ1	KIW84_073807	Prohibitin				A0A9D4ZWB4	KIW84_071784	Uncharacterized protein			KAI5442106.1	KIW84_011250	Snf7(19-205)
A0A9D4VPP8	KIW84_073828	Cellulose synthase-like protein D2				A0A9D4ZWI4	KIW84_071755	Uncharacterized protein			KAI5442179.1	KIW84_011301	zf-CW(101-152) | MBD(160-237)
A0A9D4VPP9	KIW84_073327	Mitochondrial import inner membrane translocase subunit TIM17-2-like				A0A9D4ZWU9	KIW84_073092	Uncharacterized protein			KAI5442183.1	KIW84_011305	Beta-prop_WDR36-Utp21_1st(30-298) | ANAPC4_WD40(187-279) | Beta-prop_WDR36-Utp21_2nd(318-653) | WD40(547-585) | Utp21(690-908)
A0A9D4VPQ2	KIW84_073345	DNA-directed RNA polymerase RpoA/D/Rpb3-type domain-containing protein				A0A9D4ZX31;A0A9D4YN61;A0A9D4ZWU7	KIW84_072175	Uncharacterized protein			KAI5442187.1	KIW84_011308	Ank_2(24-116) | Ank_4(24-73) | Ank(52-84) | Ank_3(52-81) | Ank_5(72-126)
A0A9D4VPQ6	KIW84_072872	Secretory carrier-associated membrane protein				A0A9D4ZXX7	KIW84_072900	Uncharacterized protein			KAI5442404.1	KIW84_011468	Lipase_GDSL(41-363)
A0A9D4VPS3	KIW84_073346	Histone chaperone				A0A9D4ZYH8	KIW84_075763	Uncharacterized protein			KAI5442528.1	KIW84_011542	ADH_N_2(1-66) | ADH_zinc_N(111-245)
A0A9D4VPS4	KIW84_072892	Uncharacterized protein				A0A9D4ZYU8	KIW84_073348	Uncharacterized protein			KAI5442548.1	KIW84_011551	BAH(40-154) | Med26(350-400)
A0A9D4VPT7	KIW84_073872	Cytochrome P450				A0A9D4ZZ47	KIW84_073525	Uncharacterized protein			KAI5442555.1	KIW84_011557	DUF1350(125-257)
A0A9D4VPU0	KIW84_073051	C2 domain-containing protein				A0A9D4ZZL5	KIW84_073859	Uncharacterized protein			KAI5442608.1	KIW84_011593	Ribosomal_L25p(53-162) | MFS_1(191-471)
A0A9D4VPU9	KIW84_072929	Trafficking protein particle complex subunit 13				A0A9D4ZZP0	KIW84_076590	Uncharacterized protein			KAI5442977.1	KIW84_011857	Pet100(7-77)
A0A9D4VPV3	KIW84_073369	Exocyst complex component exo84c				A0A9D5A003	KIW84_076871	Uncharacterized protein			KAI5443324.1	KIW84_012109	Lipase_GDSL(31-343)
A0A9D4VPW7	KIW84_073905	Histone-binding protein RBBP4 N-terminal domain-containing protein				A0A9D5A175	KIW84_075532	Uncharacterized protein			KAI5443328.1	KIW84_012112	Lipase_GDSL(32-344)
A0A9D4VPX2;A0A9D4W9T5	KIW84_063428	Pre-mRNA-processing factor 19				A0A9D5A193	KIW84_076491	Uncharacterized protein			KAI5443812.1	KIW84_012454	TMEM70(95-237)
A0A9D4VPX9	KIW84_073708	RNA helicase				A0A9D5A1G3	KIW84_075764	Uncharacterized protein			KAI5443861.1	KIW84_012493	DUF3143(106-172)
A0A9D4VPY1	KIW84_073589	Phytocyanin domain-containing protein				A0A9D5A1J7	KIW84_076739	Uncharacterized protein			KAI5443997.1	KIW84_012576	ABA_WDS(44-121)
A0A9D4VPZ1	KIW84_073098	Cysteine synthase				A0A9D5A1Z0	KIW84_061211	Uncharacterized protein			KAI5444350.1	KIW84_012833	TPR_8(36-69) | CS(147-223) | SGS(265-345)
A0A9D4VQ02	KIW84_073431	Pyruvate kinase				A0A9D5A1Z2	KIW84_075477	Uncharacterized protein			KAI5444555.1	KIW84_012987	BAG(155-231)
A0A9D4VQ25	KIW84_073630	NADH-quinone oxidoreductase subunit D domain-containing protein				A0A9D5A2M0	KIW84_061654	Uncharacterized protein			KAI5444835.1	KIW84_013206	Kunitz_legume(32-206)
A0A9D4VQ33	KIW84_073440	Uncharacterized protein				A0A9D5A2V5	KIW84_076827	Uncharacterized protein			KAI5444906.1	KIW84_013256	Kunitz_legume(55-227)
A0A9D4VQ34	KIW84_073976	Uncharacterized protein				A0A9D5A2Z1	KIW84_076910	Uncharacterized protein			KAI5445075.1	KIW84_013360	Kunitz_legume(26-204)
A0A9D4VQ61	KIW84_073916	HECT-type E3 ubiquitin transferase				A0A9D5A317;A0A9D4VFB8;A0A9D5BDG2;A0A9D4WUQ9;A0A9D4WAY7;A0A9D4WAI1;A0A9D4WDG5;A0A9D4Y9F8;A0A9D4VM88;A0A9D5A505;A0A9D5AQI8	KIW84_062055	Uncharacterized protein			KAI5445137.1	KIW84_013406	adh_short(61-213) | KR(62-205) | adh_short_C2(67-283)
A0A9D4VQ64	KIW84_074004	Thioredoxin domain-containing protein				A0A9D5A324;A0A9D5A7J3	KIW84_063281;KIW84_076192	Uncharacterized protein			KAI5445167.1	KIW84_013427	Porin_3(109-255)
A0A9D4VQ77	KIW84_073183	Enoyl reductase (ER) domain-containing protein				A0A9D5A3L9	KIW84_060916	Uncharacterized protein			KAI5445365.1	KIW84_013556	RNA_pol_Rpb8(7-137)
A0A9D4VQ78	KIW84_073490	Protein kinase domain-containing protein				A0A9D5A420	KIW84_060571	Uncharacterized protein			KAI5445540.1	KIW84_013682	Snf7(17-187)
A0A9D4VQ91	KIW84_074033	Brix domain-containing protein				A0A9D5A554	KIW84_061925	Uncharacterized protein			KAI5445789.1	KIW84_013865	Ribonuc_red_sm(16-282)
A0A9D4VQ92	KIW84_073054	Rac-like GTP-binding protein rac13 (Fragment)				A0A9D5A582	KIW84_061989	Uncharacterized protein			KAI5445792.1	KIW84_013867	Ribosomal_S16(9-70)
A0A9D4VQA7;A0A9D5ARZ8;A0A9D5BM67;A0A9D4XJL1	KIW84_073968	Uncharacterized protein				A0A9D5A6K9;A0A9D4XJM8;A0A9D4XJJ0;A0A9D5AWT9;A0A9D4VNA3;A0A9D5ATU8;A0A9D4W9L6;A0A9D5BG61	KIW84_011857;KIW84_045134;KIW84_045135;KIW84_045140;KIW84_045141;KIW84_063266;KIW84_063270;KIW84_073322	Uncharacterized protein			KAI5445801.1	KIW84_013874	RecA_N(85-350) | Rad51(112-347) | RecA_C(353-407)
A0A9D4VQA8;A0A9D4WIE1;A0A9D5A2W4;A0A9D4VXZ2	KIW84_065889;KIW84_073861;KIW84_075934;KIW84_076846	Uncharacterized protein (Fragment)				A0A9D5A727	KIW84_063288	Uncharacterized protein			KAI5445907.1	KIW84_013946	OST3_OST6(29-176)
A0A9D4VQA8;A0A9D5B1A6;A0A9D5AXS5;A0A9D4WIE1	KIW84_045874	Chaperonin CPN60-like 2, mitochondrial				A0A9D5A7N2	KIW84_061947	Uncharacterized protein			KAI5445987.1	KIW84_013997	RNA_pol_I_A49(63-412)
A0A9D4VQB0	KIW84_074055	Peptidyl-prolyl cis-trans isomerase				A0A9D5A7X6	KIW84_064243	Uncharacterized protein			KAI5446596.1	KIW84_014435	PAS(89-199) | PAS_4(95-201) | PAS_9(99-201) | PAS_3(111-197) | PK_Tyr_Ser-Thr(459-711) | Pkinase(459-711)
A0A9D4VQC8	KIW84_073756	26S proteasome non-ATPase regulatory subunit 2 homolog				A0A9D5A8W3	KIW84_062899	Uncharacterized protein			KAI5446697.1	KIW84_014516	adh_short(90-305) | adh_short_C2(96-326)
A0A9D4VQC9	KIW84_074074	Uncharacterized protein				A0A9D5A943	KIW84_063058	Uncharacterized protein			KAI5446726.1	KIW84_014536	Toprim_4(298-391) | Toprim(299-392) | Toprim_2(301-408) | DnaB_C(454-710) | AAA_25(462-637)
A0A9D4VQD5	KIW84_073245	caffeoyl-CoA O-methyltransferase				A0A9D5A9E8	KIW84_050487	Uncharacterized protein			KAI5446903.1	KIW84_014666	Longin(109-165) | Synaptobrevin(183-263)
A0A9D4VQF2	KIW84_074014	RRM domain-containing protein				A0A9D5A9F7	KIW84_065278	Uncharacterized protein			KAI5446908.1	KIW84_014669	Trm112p(38-147)
A0A9D4VQG4	KIW84_073125	Zinc-finger domain-containing protein				A0A9D5A9G8	KIW84_064697	Uncharacterized protein			KAI5446919.1	KIW84_014677	Sec20(145-236)
A0A9D4VQH0	KIW84_073805	mannan endo-1,4-beta-mannosidase				A0A9D5A9W3;A0A9D4WMS1;A0A9D4WKR3;A0A9D4WKS2;A0A9D4WNF6;A0A9D5AF46;A0A9D5A9W9;A0A9D5AF50;A0A9D4WJL1;A0A9D4WKB0;A0A9D5AD00;A0A9D4WIF5;A0A9D4WMB4;A0A9D4WKS5;A0A9D4WKT6	KIW84_050812;KIW84_052741	Uncharacterized protein			KAI5447223.1	KIW84_014899	Myb_DNA-binding(26-71) | Myb_DNA-bind_6(29-76)
A0A9D4VQH1	KIW84_073150	Zinc transporter 11 (Fragment)				A0A9D5AAY1	KIW84_064335	Uncharacterized protein			KAI5447298.1	KIW84_014957	Arf(5-184) | Gtr1_RagA(19-166) | MMR_HSR1(19-134) | Ras(19-186) | Roc(19-136)
A0A9D4VQH9	KIW84_074120	glucan endo-1,3-beta-D-glucosidase				A0A9D5AAZ1	KIW84_065968	Uncharacterized protein			KAI5447379.1	KIW84_015010	At4g15545_C(275-341)
A0A9D4VQI2	KIW84_074045	Carboxypeptidase				A0A9D5AB61	KIW84_066423	Uncharacterized protein			KAI5447446.1	KIW84_015052	ResIII(192-356) | SNF2-rel_dom(198-475) | Helicase_C(496-610) | HAND(756-846) | SLIDE(903-1014)
A0A9D4VQI6;A0A9D4ZZI9;A0A9D4VRD7	KIW84_074121;KIW84_074123;KIW84_074127	glucan endo-1,3-beta-D-glucosidase				A0A9D5ABH1	KIW84_066362	Uncharacterized protein			KAI5447580.1	KIW84_015149	Peptidase_S10(39-459)
A0A9D4VQJ5	KIW84_073946	Uncharacterized protein				A0A9D5ABW0	KIW84_050295	Uncharacterized protein			KAI5447600.1	KIW84_015165	Inhibitor_I9(26-107) | Peptidase_S8(144-631) | PA(391-486) | fn3_6(680-781)
A0A9D4VQJ9	KIW84_073167	Polyadenylate-binding protein rbp47b				A0A9D5ABX6	KIW84_050327	Uncharacterized protein			KAI5447602.1	KIW84_015167	Lipase_GDSL(35-347)
A0A9D4VQJ9;A0A9D5BPB5;A0A9D4WMN4;A0A9D4W271	KIW84_014910	Polyadenylate-binding protein rbp45				A0A9D5ACT2	KIW84_050932	Uncharacterized protein			KAI5447603.1	KIW84_015168	Lipase_GDSL(35-347)
A0A9D4VQN1	KIW84_074187	Fructose-bisphosphate aldolase				A0A9D5ACX1	KIW84_050766	Uncharacterized protein			KAI5447612.1	KIW84_015174	Lipase_GDSL(34-336)
A0A9D4VQN3	KIW84_073347	Chaperonin 60 subunit alpha 2, chloroplastic				A0A9D5AD50	KIW84_050919	Uncharacterized protein			KAI5447827.1	KIW84_015324	Lipase_GDSL(34-364)
A0A9D4VQP5	KIW84_073892	isoleucine--tRNA ligase				A0A9D5ADD6	KIW84_051073	Uncharacterized protein			KAI5447829.1	KIW84_015325	Lipase_GDSL(27-353)
A0A9D4VQT8	KIW84_073289	Pentatricopeptide repeat-containing protein				A0A9D5AE87	KIW84_051831	Uncharacterized protein			KAI5448124.1	KIW84_015521	Solute_trans_a(12-280)
A0A9D4VQU0;A0A9D4VQN1	KIW84_074188	Fructose-bisphosphate aldolase				A0A9D5AEJ0	KIW84_051911	Uncharacterized protein			KAI5448225.1	KIW84_015593	GeBP-like_DBD(197-282)
A0A9D4VQW1	KIW84_073310	Carboxypeptidase				A0A9D5AEL4	KIW84_050432	Uncharacterized protein			KAI5448287.1	KIW84_015638	DUF7026(56-105)
A0A9D4VQW3	KIW84_073325	10 kDa chaperonin				A0A9D5AEU7	KIW84_052388	Uncharacterized protein			KAI5448526.1	KIW84_015802	GOST_TM(211-457)
A0A9D4VR49	KIW84_074386	Nicalin				A0A9D5AF27	KIW84_052582	Uncharacterized protein			KAI5448662.1	KIW84_015893	DUF679(1-94)
A0A9D4VR64	KIW84_073863	Uncharacterized protein				A0A9D5AF45	KIW84_054889	Uncharacterized protein
A0A9D4VR68;A0A9D4VU61	KIW84_074414	Transcription factor CBF/NF-Y/archaeal histone domain-containing protein				A0A9D5AG36	KIW84_053275	Uncharacterized protein
A0A9D4VR85	KIW84_073430	Pyruvate kinase				A0A9D5AG92	KIW84_051609	Uncharacterized protein
A0A9D4VRA0	KIW84_073927	Subtilisin-like protease SBT1.6				A0A9D5AGL0	KIW84_056167	Uncharacterized protein
A0A9D4VRB0	KIW84_073560	Thioredoxin domain-containing protein				A0A9D5AGN5	KIW84_053347	Uncharacterized protein
A0A9D4VRB3	KIW84_074445	S-adenosyl-L-methionine-dependent methyltransferases superfamily protein				A0A9D5AHJ7	KIW84_057006	Uncharacterized protein
A0A9D4VRB4	KIW84_073457	Alpha-1,4 glucan phosphorylase				A0A9D5AIL1	KIW84_055480	Uncharacterized protein
A0A9D4VRB5	KIW84_074446	Serine/threonine-protein phosphatase 2A activator				A0A9D5AJQ6	KIW84_056475	Uncharacterized protein
A0A9D4VRB7	KIW84_074072	ER lumen protein retaining receptor				A0A9D5AJY7	KIW84_056660	Uncharacterized protein
A0A9D4VRE9	KIW84_074104	Gamma aminobutyrate transaminase 1				A0A9D5AK45	KIW84_040446	Uncharacterized protein
A0A9D4VRF3	KIW84_073500	Anaphase-promoting complex subunit 2				A0A9D5AKT7	KIW84_041002	Uncharacterized protein
A0A9D4VRF6	KIW84_074497	Histone deacetylase hdt1				A0A9D5AKV1	KIW84_041035	Uncharacterized protein
A0A9D4VRF9	KIW84_073969	Centromere/microtubule-binding protein cbf5				A0A9D5AKV1;A0A9D5BPW4	KIW84_015052	Uncharacterized protein
A0A9D4VRG4	KIW84_073990	FAD-binding PCMH-type domain-containing protein				A0A9D5AMG1	KIW84_057178	Uncharacterized protein
A0A9D4VRH2	KIW84_074162	BZIP domain-containing protein				A0A9D5AN37	KIW84_040508	Uncharacterized protein
A0A9D4VRH3	KIW84_073996	AP-5 complex subunit beta-1				A0A9D5ANM4;A0A9D4X6S8	KIW84_040893	Uncharacterized protein
A0A9D4VRH8;A0A9D4WX51;A0A9D4WX60	KIW84_055101	Uncharacterized protein				A0A9D5ANP0	KIW84_057316	Uncharacterized protein
A0A9D4VRL1	KIW84_074479	Histone deacetylase				A0A9D5AP37	KIW84_058243	Uncharacterized protein
A0A9D4VRN1	KIW84_074036	ATP-dependent Clp protease proteolytic subunit				A0A9D5AP45	KIW84_058446	Uncharacterized protein
A0A9D4VRN2	KIW84_073666	phosphoenolpyruvate carboxylase				A0A9D5APC1	KIW84_057787	Uncharacterized protein
A0A9D4VRN2;A0A9D5AZA9;A0A9D4X3N5;A0A9D4XQ66;A0A9D4XPG2;A0A9D5ALG0;A0A9D5ASN8;A0A9D5AZB5	KIW84_044165	phosphoenolpyruvate carboxylase				A0A9D5APH9	KIW84_041601	Uncharacterized protein
A0A9D4VRN8	KIW84_074508	Uncharacterized protein				A0A9D5APP1	KIW84_043889	Uncharacterized protein
A0A9D4VRR1	KIW84_074531	Vacuolar protein sorting-associated protein 41 homolog				A0A9D5AQC9	KIW84_040849	Uncharacterized protein
A0A9D4VRR9;A0A9D4VFK6	KIW84_070016	Purple acid phosphatase				A0A9D5AQQ6	KIW84_040843	Uncharacterized protein
A0A9D4VRS0	KIW84_073715	Glycosyltransferase				A0A9D5AR60	KIW84_042957	Uncharacterized protein
A0A9D4VRS1;A0A9D4WDE4;A0A9D4X1F4;A0A9D4X366	KIW84_064729	non-specific serine/threonine protein kinase				A0A9D5ARS8	KIW84_043425	Uncharacterized protein
A0A9D4VRS3;A0A9D4ZZU9	KIW84_074079	L-ascorbate oxidase (Fragment)				A0A9D5ARW8	KIW84_041934	Uncharacterized protein
A0A9D4VRV3	KIW84_074118	Saccharopine dehydrogenase NADP binding domain-containing protein				A0A9D5ASV4	KIW84_042657	Uncharacterized protein
A0A9D4VRV7	KIW84_074267	RRM domain-containing protein				A0A9D5AUN2	KIW84_043519	Uncharacterized protein
A0A9D4VRW7	KIW84_074277	phenylalanine--tRNA ligase				A0A9D5AUW9	KIW84_031164	Uncharacterized protein
A0A9D4VRX7	KIW84_074131	CDP-diacylglycerol--inositol 3-phosphatidyltransferase				A0A9D5AV23	KIW84_043732	Uncharacterized protein
A0A9D4VRY1	KIW84_073642	Aspartate aminotransferase				A0A9D5AVB5;A0A9D4YMZ2	KIW84_044373	Uncharacterized protein
A0A9D4VRY9	KIW84_074711	Uncharacterized protein				A0A9D5AWI5	KIW84_032378	Uncharacterized protein
A0A9D4VRZ1	KIW84_073648	Sec1 family domain-containing protein MIP3				A0A9D5AY29	KIW84_046051	Uncharacterized protein
A0A9D4VS07	KIW84_074732	DNA repair RAD52-like protein 1, mitochondrial				A0A9D5AYE9	KIW84_046253	Uncharacterized protein
A0A9D4VS11;A0A9D4VFY4	KIW84_070294;KIW84_074346	40S ribosomal protein S15a				A0A9D5AYR8	KIW84_030318	Uncharacterized protein
A0A9D4VS11;A0A9D4VFY4;A0A9D4W5F4	KIW84_061584	40S ribosomal protein S15-4				A0A9D5AZV3	KIW84_031090	Uncharacterized protein
A0A9D4VS12	KIW84_073700	Uncharacterized protein				A0A9D5B014	KIW84_033535	Uncharacterized protein
A0A9D4VS27	KIW84_074332	Dolichyl-diphosphooligosaccharide--protein glycosyltransferase 48 kDa subunit				A0A9D5B080	KIW84_033681	Uncharacterized protein
A0A9D4VS35	KIW84_073727	Protein MAK16 homolog				A0A9D5B0K3	KIW84_031242	Uncharacterized protein
A0A9D4VS37;A0A9D4VR84	KIW84_074348	4-hydroxy-3-methylbut-2-enyl diphosphate reductase				A0A9D5B0W3;A0A9D5BKI9;A0A9D5BI87;A0A9D5A4W7	KIW84_061770	Uncharacterized protein
A0A9D4VS39	KIW84_074679	Threonylcarbamoyladenosine tRNA methylthiotransferase				A0A9D5B1B5	KIW84_034562	Uncharacterized protein
A0A9D4VS40;A0A9D4YC67	KIW84_074198	Signal recognition particle receptor subunit beta				A0A9D5B1J3	KIW84_031914	Uncharacterized protein
A0A9D4VS43;A0A9D4VR44	KIW84_074374	Secoisolariciresinol dehydrogenase-like				A0A9D5B1L2;A0A9D4XWG0	KIW84_031864;KIW84_031959	Uncharacterized protein
A0A9D4VS52	KIW84_074207	Protein DETOXIFICATION				A0A9D5B1P9	KIW84_032310	Uncharacterized protein
A0A9D4VS53;A0A9D4VRS0	KIW84_073721	Glycosyltransferase				A0A9D5B1W9	KIW84_036226	Uncharacterized protein
A0A9D4VS61	KIW84_074396	Vesicle-associated membrane protein 714				A0A9D5B2G0	KIW84_035495	Uncharacterized protein
A0A9D4VS62	KIW84_074218	Uncharacterized protein				A0A9D5B2M6;A0A9D5AYY6	KIW84_032628;KIW84_033097	Uncharacterized protein
A0A9D4VS89	KIW84_074395	Serine/threonine protein kinase				A0A9D5B2X5;A0A9D4XX78	KIW84_033292;KIW84_033299	Uncharacterized protein
A0A9D4VS91;A0A9D4WMZ6;A0A9D4WL48	KIW84_073897	hydroxymethylbilane synthase				A0A9D5B301	KIW84_032928	Uncharacterized protein
A0A9D4VS97	KIW84_074271	RRM domain-containing protein				A0A9D5B382	KIW84_020886	Uncharacterized protein
A0A9D4VSB3	KIW84_073919	Synaptotagmin-2				A0A9D5B4C4	KIW84_034414	Uncharacterized protein
A0A9D4VSC0	KIW84_074780	adenylate kinase				A0A9D5B4U8	KIW84_020998	Uncharacterized protein
A0A9D4VSF3	KIW84_073960	Eukaryotic translation initiation factor 4B3				A0A9D5B5W8	KIW84_035357	Uncharacterized protein
A0A9D4VSF8	KIW84_074454	Fatty acyl-CoA reductase				A0A9D5B5Z6	KIW84_035432	Uncharacterized protein
A0A9D4VSH6	KIW84_074475	acid phosphatase				A0A9D5B684	KIW84_035617	Uncharacterized protein
A0A9D4VSJ8;A0A9D4W4Z4	KIW84_074351	Protein TIC 62				A0A9D5B6C0;A0A9D4YCQ6	KIW84_023344	Uncharacterized protein
A0A9D4VSK4	KIW84_074871	RING-type domain-containing protein				A0A9D5B7E6	KIW84_020100	Uncharacterized protein
A0A9D4VSL0	KIW84_073881	Protein RETICULATA-RELATED 4				A0A9D5B8R9	KIW84_020563	Uncharacterized protein
A0A9D4VSL6	KIW84_074518	UDP-D-apiose/UDP-D-xylose synthase 2				A0A9D5B8X0;A0A9D4Y9N9;A0A9D4YB49;A0A9D5B9P4;A0A9D4Y8U9;A0A9D4YB35;A0A9D4Y999;A0A9D5B5Q1;A0A9D4YCC5;A0A9D4YB19;A0A9D4Y8H4;A0A9D5B9Q0	KIW84_021690	Uncharacterized protein
A0A9D4VSM2	KIW84_073891	biotin synthase				A0A9D5B954	KIW84_025565	Uncharacterized protein
A0A9D4VSN1	KIW84_074379	cyanoalanine nitrilase				A0A9D5B9C2	KIW84_020929	Uncharacterized protein
A0A9D4VSP3	KIW84_074920	Carboxypeptidase				A0A9D5B9M0	KIW84_024643	Uncharacterized protein
A0A9D4VSP7	KIW84_074048	Protein ELC-like				A0A9D5B9S8	KIW84_010452	Uncharacterized protein
A0A9D4VSQ4;A0A9D5AU47;A0A9D4VML6	KIW84_045387	60S ribosomal protein L5				A0A9D5BBX0	KIW84_024060	Uncharacterized protein
A0A9D4VSR3	KIW84_073935	Nodulin-like domain-containing protein				A0A9D5BC29	KIW84_011014	Uncharacterized protein
A0A9D4VSV0	KIW84_074098	Uncharacterized protein				A0A9D5BDD8	KIW84_025170	Uncharacterized protein
A0A9D4VSY7	KIW84_074001	DPH-type MB domain-containing protein				A0A9D5BDS3	KIW84_010004	Uncharacterized protein
A0A9D4VSZ4	KIW84_074498	Glucomannan 4-beta-mannosyltransferase 2				A0A9D5BE06	KIW84_010392	Uncharacterized protein
A0A9D4VSZ6	KIW84_075048	Conserved oligomeric Golgi complex subunit 7				A0A9D5BE63	KIW84_010468	Uncharacterized protein
A0A9D4VSZ7	KIW84_074488	2-carboxy-D-arabinitol-1-phosphatase				A0A9D5BEM0	KIW84_011301	Uncharacterized protein
A0A9D4VT07;A0A9D4WFQ1;A0A9D4VVN8;A0A9D4XVF8;A0A9D4WTN3;A0A9D5BKP1;A0A9D5APY8;A0A9D5BNR7;A0A9D4YK43;A0A9D5A148;A0A9D4WLP7;A0A9D4YHN2;A0A9D4XU67;A0A9D4XZZ8;A0A9D4YDS2;A0A9D4VL31;A0A9D5B1P2;A0A9D4YCZ6	KIW84_060551	K Homology domain-containing protein				A0A9D5BF00	KIW84_011468	Uncharacterized protein
A0A9D4VT16	KIW84_074511	Uncharacterized protein (Fragment)				A0A9D5BF68;A0A9D4XQ99;A0A9D5AXV1	KIW84_011542;KIW84_046207;KIW84_046209	Uncharacterized protein
A0A9D4VT60	KIW84_074208	CRM domain-containing protein				A0A9D5BFJ3	KIW84_011662	Uncharacterized protein
A0A9D4VT61	KIW84_074573	Rieske domain-containing protein				A0A9D5BFW8	KIW84_011824	Uncharacterized protein
A0A9D4VT65	KIW84_075226	Secretory carrier-associated membrane protein				A0A9D5BGM7	KIW84_012109	Uncharacterized protein
A0A9D4VT80	KIW84_074587	DNA ligase				A0A9D5BHJ2	KIW84_012454	Uncharacterized protein
A0A9D4VT82	KIW84_074231	Uncharacterized protein				A0A9D5BHW8	KIW84_012493	Uncharacterized protein
A0A9D4VT86	KIW84_074129	glucan endo-1,3-beta-D-glucosidase				A0A9D5BIS1	KIW84_012833	Uncharacterized protein
A0A9D4VT94	KIW84_074241	Bifunctional dihydrofolate reductase-thymidylate synthase				A0A9D5BIS4;A0A9D5AI80;A0A9D4XRI1;A0A9D5AE63;A0A9D4VJT7;A0A9D5A6T5	KIW84_046406;KIW84_054416;KIW84_061408	Uncharacterized protein
A0A9D4VTA1	KIW84_074615	ATP-binding cassette sub- F member 1				A0A9D5BJ18	KIW84_013016	Uncharacterized protein
A0A9D4VTA7	KIW84_074154	Uncharacterized protein				A0A9D5BJP0	KIW84_013206	Uncharacterized protein
A0A9D4VTD2	KIW84_074847	DUS-like FMN-binding domain-containing protein				A0A9D5BJP3	KIW84_013192	Uncharacterized protein
A0A9D4VTE0	KIW84_075214	Uncharacterized protein				A0A9D5BJX7;A0A9D5BK51	KIW84_013360	Uncharacterized protein
A0A9D4VTE2	KIW84_074861	Ribosomal protein				A0A9D5BJX8	KIW84_013256	Uncharacterized protein
A0A9D4VTE6;A0A9D4WI97	KIW84_074160	amidophosphoribosyltransferase				A0A9D5BKC8;A0A9D5AR00	KIW84_013427;KIW84_040990	Uncharacterized protein
A0A9D4VTH7	KIW84_074228	V-type proton ATPase subunit a				A0A9D5BKH1	KIW84_013406	Uncharacterized protein
A0A9D4VTL8	KIW84_074223	DNA replication licensing factor MCM4				A0A9D5BLA1	KIW84_013867	Uncharacterized protein
A0A9D4VTM8	KIW84_074235	Ribosomal RNA processing protein 1 A				A0A9D5BLM6	KIW84_013997	Uncharacterized protein
A0A9D4VTM8;A0A9D5B8V1	KIW84_025342	Nucleolar protein 5-1				A0A9D5BLN9	KIW84_013911	Uncharacterized protein
A0A9D4VTN0	KIW84_074758	Chloride conductance regulatory protein ICln				A0A9D5BNF7	KIW84_014536	Uncharacterized protein
A0A9D4VTP0	KIW84_074771	Protein EXORDIUM-like 3				A0A9D5BNG2	KIW84_014666	Uncharacterized protein
A0A9D4VTP7	KIW84_074256	Pinoresinol-lariciresinol reductase 3				A0A9D5BNK2	KIW84_014656	Uncharacterized protein
A0A9D4VTQ9	KIW84_074315	ATP-dependent Clp protease proteolytic subunit				A0A9D5BNK4	KIW84_014516	Uncharacterized protein
A0A9D4VTS8	KIW84_074813	Branchpoint-bridging protein				A0A9D5BNV3	KIW84_014899	Uncharacterized protein
A0A9D4VTU5	KIW84_075482	Replication factor C subunit 1 (Fragment)				A0A9D5BNY5	KIW84_014798	Uncharacterized protein
A0A9D4VTU7	KIW84_074827	2-phosphoglycerate kinase				A0A9D5BP02	KIW84_014957	Uncharacterized protein
A0A9D4VTU9	KIW84_075012	Embryogenesis-associated protein emb8				A0A9D5BPK8	KIW84_015174	Uncharacterized protein
A0A9D4VTW4;A0A9D5H185;A0A9D4VWP8	KIW84_015835	UDP-glucose:glycoprotein glucosyltransferase				A0A9D5BPL2	KIW84_015010	Uncharacterized protein
A0A9D4VTX0	KIW84_074365	5'-3' exoribonuclease				A0A9D5BQ05	KIW84_015149	Uncharacterized protein
A0A9D4VU31;A0A9D4X861	KIW84_058206	Large ribosomal subunit protein uL10-like insertion domain-containing protein				A0A9D5BQC6	KIW84_015369	Uncharacterized protein
A0A9D4VU40	KIW84_075585	Allene oxide synthase				A0A9D5BQJ6	KIW84_015521	Uncharacterized protein
A0A9D4VU51;A0A9D4VRF1	KIW84_074407	RRM domain-containing protein				A0A9D5BQP2	KIW84_015487	Uncharacterized protein
A0A9D4VU54;A0A9D4VX75	KIW84_076123	Cohesin loading factor Ssl3				A0A9D5BQR7	KIW84_015424	Uncharacterized protein
A0A9D4VU54;A0A9D4X4V2	KIW84_075508	Cohesin loading factor Ssl3				A0A9D5BR93	KIW84_015593	Uncharacterized protein
A0A9D4VU57	KIW84_074447	Protein SUPPRESSOR OF K(+) TRANSPORT GROWTH DEFT 1				A0A9D5BRR8	KIW84_015638	Uncharacterized protein
A0A9D4VU65;A0A9D5ARK6;A0A9D4WIU2	KIW84_041013	AMP-activated serine/threonine-protein kinase regulatory subunit				A0A9D5BRX5	KIW84_015802	Uncharacterized protein
A0A9D4VU93	KIW84_075656	ATP-dependent zinc metalloprotease FTSH 10				A0A9D5BS36	KIW84_015893	Uncharacterized protein
A0A9D4VUA5;A0A9D4VXE4;A0A9D5AHA8;A0A9D4Y9R2	KIW84_052354	Importin subunit beta-1				A0A9D5GUX1	KIW84_011416	Uncharacterized protein
A0A9D4VUC2	KIW84_074474	DNA polymerase epsilon catalytic subunit				A0A9D5GV42	KIW84_011696	Uncharacterized protein
A0A9D4VUC4	KIW84_074596	Xyloglucan endotransglucosylase/hydrolase				A0A9D5GV85	KIW84_011551	Uncharacterized protein
A0A9D4VUC5	KIW84_075211	NADH:ubiquinone reductase (non-electrogenic)				A0A9D5GVL3	KIW84_011768	Uncharacterized protein
A0A9D4VUD3	KIW84_074482	Stress-response A/B barrel domain-containing protein				A0A9D5GW47;A0A9D5BGM7	KIW84_012112	Uncharacterized protein
A0A9D4VUE1;A0A9D5AKN7	KIW84_057164	Arogenate dehydratase				A0A9D5GWV0	KIW84_012560	Uncharacterized protein
A0A9D4VUE5	KIW84_075719	Dityrosine synthesis enzyme (Fragment)				A0A9D5GX40	KIW84_012987	Uncharacterized protein
A0A9D4VUF5	KIW84_075731	GTPase Der				A0A9D5GXH4	KIW84_013052	Uncharacterized protein
A0A9D4VUF8	KIW84_075732	Aldehyde dehydrogenase				A0A9D5GYC7	KIW84_013874	Uncharacterized protein
A0A9D4VUJ6	KIW84_074593	Glucuronoxylan glucuronosyltransferase irx7				A0A9D5GYR6	KIW84_013865	Uncharacterized protein
A0A9D4VUK1	KIW84_075298	Beta-amylase				A0A9D5GYS7	KIW84_013946	Uncharacterized protein
A0A9D4VUQ7;A0A9D4YGP8;A0A9D4VTB9;A0A9D5ATT9;A0A9D4VUM5;A0A9D5AMI6;A0A9D5AWB4;A0A9D4VUF4;A0A9D5AVZ4;A0A9D5B8W8;A0A9D5BFY1;A0A9D4ZYE1;A0A9D5AQE2;A0A9D5B7A2;A0A9D5A060	KIW84_030261	Single-stranded DNA-binding protein why2				A0A9D5GZ79;A0A9D5B4V8;A0A9D4Y5X6	KIW84_014435	Uncharacterized protein
A0A9D4VUS0	KIW84_075410	Aconitate hydratase				A0A9D5GZC7;A0A9D4YMM3;A0A9D4YMP6	KIW84_010629;KIW84_010630;KIW84_014473	Uncharacterized protein
A0A9D4VUU3	KIW84_075768	Histone H2B				A0A9D5GZE2	KIW84_014327	Uncharacterized protein
A0A9D4VUU4	KIW84_075248	Purple acid phosphatase				A0A9D5GZS2	KIW84_014819	Uncharacterized protein
A0A9D4VUV1	KIW84_075817	Bromo domain-containing protein				A0A9D5H000	KIW84_015165	Uncharacterized protein
A0A9D4VUV2	KIW84_074713	TATA-binding protein-associated factor BTAF1				A0A9D5H077	KIW84_015168	Uncharacterized protein
A0A9D4VUV5;A0A9D5A247;A0A9D4VQW5	KIW84_074695	Patellin-3				A0A9D5H077;A0A9D5H0D0	KIW84_015167	Uncharacterized protein
A0A9D4VUY0	KIW84_074729	Protein TIC 214				A0A9D5H0A1	KIW84_015098	Uncharacterized protein
A0A9D4VUY1;A0A9D4ZYJ2;A0A9D5B3M2	KIW84_020072	Fimbrin-5				A0A9D5H0K6	KIW84_015324	Uncharacterized protein
A0A9D4VUY3	KIW84_075808	Beta-glucosidase 12				A0A9D5H0R6	KIW84_015325	Uncharacterized protein
A0A9D4VV08	KIW84_075467	Cellulose synthase-like protein H1				A0A9D5H0U0	KIW84_015632	Uncharacterized protein
A0A9D4VV27	KIW84_075480	Alpha/beta hydrolase fold-3 domain-containing protein				A0A9D4VIB0	KIW84_071256	Uncharacterized protein (Fragment)
A0A9D4VV41	KIW84_075973	THO complex subunit 4A				A0A9D4VQA8;A0A9D4WIE1;A0A9D5A2W4;A0A9D4VXZ2	KIW84_065889;KIW84_073861;KIW84_075934;KIW84_076846	Uncharacterized protein (Fragment)
A0A9D4VV44;A0A9D4VV43;A0A9D4VWG3	KIW84_075349;KIW84_075369;KIW84_075370	Complex 1 LYR protein domain-containing protein				A0A9D4VT16	KIW84_074511	Uncharacterized protein (Fragment)
A0A9D4VV51	KIW84_075985	Geranylgeranyl transferase type-2 subunit alpha				A0A9D4W9Q7	KIW84_063311	Uncharacterized protein (Fragment)
A0A9D4VV64	KIW84_075481	Fasciclin-like arabinogalactan protein 18				A0A9D4X9V4	KIW84_041342	Uncharacterized protein (Fragment)
A0A9D4VV76	KIW84_075405	SPARK domain-containing protein				A0A9D4XEJ8;A0A9D4XG91	KIW84_043789;KIW84_043792	Uncharacterized protein (Fragment)
A0A9D4VV79	KIW84_074850	Purple acid phosphatase				A0A9D4XT16	KIW84_032350	Uncharacterized protein (Fragment)
A0A9D4VV92;A0A9D4VV95	KIW84_075425	Alcohol dehydrogenase				A0A9D4Y792	KIW84_021014	Uncharacterized protein (Fragment)
A0A9D4VV96	KIW84_076038	E3 UFM1-protein ligase 1 homolog				A0A9D4Y9Z5	KIW84_021461	Uncharacterized protein (Fragment)
A0A9D4VVA5	KIW84_076047	DNA-directed RNA polymerase subunit				A0A9D4ZWM9	KIW84_073423	Uncharacterized protein (Fragment)
A0A9D4VVB5	KIW84_075447	Endoplasmic reticulum transmembrane protein				A0A9D5A471	KIW84_061282	Uncharacterized protein (Fragment)
A0A9D4VVC6	KIW84_076069	Ubiquitin-like protease family profile domain-containing protein				A0A9D5A4U4	KIW84_060183	Uncharacterized protein (Fragment)
A0A9D4VVF3	KIW84_076102	Histone H2B				A0A9D5ABV1	KIW84_066606	Uncharacterized protein (Fragment)
A0A9D4VVH6	KIW84_075632	Calreticulin				A0A9D5ANB5	KIW84_040648	Uncharacterized protein (Fragment)
A0A9D4VVI0	KIW84_076070	Arogenate dehydratase				A0A9D5AYX4	KIW84_030090	Uncharacterized protein (Fragment)
A0A9D4VVK0;A0A9D4X372	KIW84_075518	Uncharacterized protein				A0A9D5AZ73	KIW84_030279	Uncharacterized protein (Fragment)
A0A9D4VVK9	KIW84_076039	NOT transcription complex subunit vip2				A0A9D5B561	KIW84_034890	Uncharacterized protein (Fragment)
A0A9D4VVP2	KIW84_075041	Luc7-like protein 3				A0A9D5B7X9	KIW84_020475	Uncharacterized protein (Fragment)
A0A9D4VVQ2	KIW84_075577	AUGMIN subunit 2				A0A9D5BEI5	KIW84_010905	Uncharacterized protein (Fragment)
A0A9D4VVT0	KIW84_075614	Rab-GAP TBC domain-containing protein				A0A9D5BIA1	KIW84_012576	Uncharacterized protein (Fragment)
A0A9D4VVT5	KIW84_075613	peptidylprolyl isomerase				A0A9D4VLT3	KIW84_072309	Uncharacterized protein ycf23
A0A9D4VVU1	KIW84_075683	Protein toc75 (Fragment)
A0A9D4VVU7	KIW84_076229	Protein kinase domain-containing protein
A0A9D4VVV0	KIW84_076134	Uncharacterized protein
A0A9D4VVW0;A0A9D4X400	KIW84_057716	Double-stranded RNA-binding protein 2
A0A9D4VVX8	KIW84_075730	tRNA-5-taurinomethyluridine 2-sulfurtransferase
A0A9D4VVZ4	KIW84_076237	SUI1 domain-containing protein
A0A9D4VW02	KIW84_075686	Major facilitator superfamily (MFS) profile domain-containing protein
A0A9D4VW10	KIW84_075187	SPARK domain-containing protein
A0A9D4VW12	KIW84_075698	UspA domain-containing protein
A0A9D4VW12;A0A9D5A1D2	KIW84_076603	UspA domain-containing protein
A0A9D4VW13	KIW84_076187	50S ribosomal protein L18
A0A9D4VW81	KIW84_076315	Non-specific lipid-transfer protein
A0A9D4VW82	KIW84_075838	RBR-type E3 ubiquitin transferase
A0A9D4VWA0;A0A9D5AZ37;A0A9D4VPV6	KIW84_075811	non-specific serine/threonine protein kinase
A0A9D4VWB7	KIW84_075949	Thaumatin-like protein
A0A9D4VWD3	KIW84_076290	Saposin B-type domain-containing protein
A0A9D4VWD7;A0A9D5A1L8;A0A9D4VXD9;A0A9D4VY10;A0A9D4VV57;A0A9D5A045;A0A9D4VUN0;A0A9D4VXR8	KIW84_075849	Uncharacterized protein
A0A9D4VWE5;A0A9D4X0T4	KIW84_057348;KIW84_075426	Autophagy-related protein
A0A9D4VWG6;A0A9D4XTU6;A0A9D5BB66;A0A9D4YDA3;A0A9D4XGI8;A0A9D4YET4	KIW84_024132	ACB domain-containing protein
A0A9D4VWH3	KIW84_076436	UDP-glucuronate 4-epimerase 3
A0A9D4VWI1;A0A9D4X0U1	KIW84_057361;KIW84_075376	Homeobox-leucine zipper protein hdg2
A0A9D4VWM2	KIW84_075929	RING-type E3 ubiquitin transferase
A0A9D4VWM5	KIW84_075419	Trafficking protein particle complex subunit
A0A9D4VWN6	KIW84_075429	PDZ domain-containing protein
A0A9D4VWR6	KIW84_076438	SNARE-binding exocyst subunit S6
A0A9D4VWT2	KIW84_075479	Outer envelope protein 61
A0A9D4VWT4	KIW84_075975	Histone H2B
A0A9D4VWT9;A0A9D4VXY1;A0A9D4VV93	KIW84_075974;KIW84_075976;KIW84_075989	Histone H2B
A0A9D4VWU4	KIW84_075566	Non-symbiotic hemoglobin 1
A0A9D4VWV7	KIW84_076570	Metal-dependent protein hydrolase
A0A9D4VWW2	KIW84_075504	Cohesin loading factor Ssl3
A0A9D4VWW7	KIW84_075603	Large ribosomal subunit protein uL11m
A0A9D4VWY0;A0A9D5B4T3;A0A9D5BA88	KIW84_076068	V-type proton ATPase subunit a
A0A9D4VX07	KIW84_075517	MD-2-related lipid-recognition domain-containing protein (Fragment)
A0A9D4VX26	KIW84_075582	ARM repeat superfamily protein
A0A9D4VX28	KIW84_076085	AB hydrolase-1 domain-containing protein
A0A9D4VX63	KIW84_076227	Peroxidase
A0A9D4VX81	KIW84_076585	Uncharacterized protein
A0A9D4VX82;A0A9D5AAW2	KIW84_065903	Uncharacterized protein
A0A9D4VX86	KIW84_076713	Omega-3 fatty acid desaturase
A0A9D4VX96	KIW84_075612	Membrane-associated 30 kDa protein
A0A9D4VXA4	KIW84_076732	Glycerol-3-phosphate 2-O-acyltransferase 6
A0A9D4VXC8;A0A9D5A1D4	KIW84_075703;KIW84_075705	Uncharacterized protein
A0A9D4VXD5	KIW84_076178	J domain-containing protein
A0A9D4VXE0	KIW84_076767	GYF domain-containing protein
A0A9D4VXE1	KIW84_076179	Ran-binding protein M homolog
A0A9D4VXF2	KIW84_076662	BAG family molecular chaperone regulator 4
A0A9D4VXI3	KIW84_076220	Uncharacterized protein
A0A9D4VXJ1	KIW84_076831	Protein LTV1 homolog
A0A9D4VXJ7	KIW84_076832	Exocyst complex component exo84b
A0A9D4VXL7;A0A9D4VXQ3	KIW84_076265;KIW84_076267	Non-specific lipid-transfer protein
A0A9D4VXM3	KIW84_076863	Plastid-lipid-associated protein 10
A0A9D4VXP6	KIW84_076757	Elongation factor 1-alpha
A0A9D4VXQ4	KIW84_076893	O-fucosyltransferase family protein
A0A9D4VXQ5	KIW84_076892	Coatomer subunit beta
A0A9D4VXR0;A0A9D4VWF4	KIW84_076314;KIW84_076316	Non-specific lipid-transfer protein
A0A9D4VXS3	KIW84_076914	Peptidase A1 domain-containing protein
A0A9D4VXT6;A0A9D4VZI2	KIW84_076927;KIW84_076928	protein-serine/threonine phosphatase
A0A9D4VXU0	KIW84_076434	transketolase
A0A9D4VXU3;A0A9D5A7G8;A0A9D4XQ86;A0A9D4WHD2	KIW84_063970	non-specific serine/threonine protein kinase
A0A9D4VXU6;A0A9D4YAK9;A0A9D4YJX8	KIW84_010428;KIW84_021704	Photosystem I P700 chlorophyll a apoprotein A1
A0A9D4VXW1	KIW84_076957	40S ribosomal protein S12
A0A9D4VXW9	KIW84_076833	RRM domain-containing protein
A0A9D4VXX8	KIW84_076352	Uncharacterized protein
A0A9D4VXY2	KIW84_076981	Small ribosomal subunit protein uS15c
A0A9D4VXZ5	KIW84_076481	Uncharacterized protein
A0A9D4VY05	KIW84_076492	acetyl-CoA C-acyltransferase
A0A9D4VY11	KIW84_076374	Protein ACTIVITY OF BC1 COMPLEX KINASE 3
A0A9D4VY15	KIW84_076506	Phototropic-responsive NPH3 family protein
A0A9D4VY26	KIW84_076894	Calcium-transporting ATPase
A0A9D4VY34	KIW84_076407	NADH-plastoquinone oxidoreductase subunit 1
A0A9D4VY55	KIW84_076471	ATP-dependent DNA helicase 2 subunit KU80
A0A9D4VY62;A0A9D5GZD5	KIW84_014498;KIW84_076935	Photosystem I P700 apoprotein A2 (Fragment)
A0A9D4VY63	KIW84_075953	UDP-glucuronate decarboxylase
A0A9D4VY64	KIW84_076074	Interactor of constitutive active ROPs 3
A0A9D4VY68	KIW84_077076	Isochorismatase-like domain-containing protein
A0A9D4VY69	KIW84_076429	Arginase 1
A0A9D4VY72	KIW84_076086	tRNA ligase 1
A0A9D4VY79	KIW84_076569	Ribulose bisphosphate carboxylase/oxygenase activase, chloroplastic
A0A9D4VY94	KIW84_076582	Serine/threonine-protein kinase bsk6
A0A9D4VYA5	KIW84_076594	peptidylprolyl isomerase
A0A9D4VYB3	KIW84_076607	glutathione transferase (Fragment)
A0A9D4VYC2	KIW84_076619	Galactose oxidase
A0A9D4VYD1	KIW84_076631	SOUL heme-binding family protein
A0A9D4VYE1	KIW84_077013	Clu domain-containing protein
A0A9D4VYE8	KIW84_060004	Uncharacterized protein
A0A9D4VYG1	KIW84_060019	L-ascorbate oxidase homolog
A0A9D4VYH6	KIW84_076117	Fasciclin-like arabinogalactan protein 12
A0A9D4VYI3	KIW84_076692	Bifunctional monothiol glutaredoxin-S16
A0A9D4VYI6	KIW84_076608	glutathione transferase
A0A9D4VYJ3	KIW84_077068	Small-subunit processome Utp12 domain-containing protein
A0A9D4VYK7	KIW84_076150	SIT4 phosphatase-associated family protein
A0A9D4VYL0	KIW84_076719	30S ribosomal protein S31, chloroplastic
A0A9D4VYN2	KIW84_060091	AP complex subunit sigma
A0A9D4VYQ3	KIW84_076684	AUGMIN subunit 7
A0A9D4VYR0	KIW84_060106	Multiple organellar RNA editing factor 1, mitochondrial
A0A9D4VYR4	KIW84_060121	RNA helicase
A0A9D4VYR7	KIW84_076260	Tim44-like domain-containing protein
A0A9D4VYR9	KIW84_076206	Cytochrome P450
A0A9D4VYS0	KIW84_060120	S-adenosyl-L-methionine-dependent methyltransferase
A0A9D4VYS4	KIW84_060132	Galactose oxidase
A0A9D4VYS6;A0A9D4W097;A0A9D4VYK9	KIW84_060041	PCI domain-containing protein
A0A9D4VYS6;A0A9D4W097;A0A9D4ZYJ2;A0A9D5A9A8;A0A9D4VYK9	KIW84_050394	PCI domain-containing protein
A0A9D4VYU3	KIW84_060005	UDP-rhamnose/UDP-galactose transporter 2
A0A9D4VYV4	KIW84_060012	12-oxophytodienoate reductase 1
A0A9D4VYW1;A0A9D4W040	KIW84_060159	Peptide-N4-(N-acetyl-beta-glucosaminyl)asparagine amidase A
A0A9D4VYX8	KIW84_076766	Gamma interferon inducible lysosomal thiol reductase GILT
A0A9D4VYX9	KIW84_076861	V-type proton ATPase catalytic subunit A
A0A9D4VYY7	KIW84_060039	Calcium-dependent protein kinase 19
A0A9D4VYY9;A0A9D5A0U7;A0A9D5BK85	KIW84_076872	H(+)-exporting diphosphatase
A0A9D4VYZ2	KIW84_076353	YqgF/RNase H-like domain-containing protein
A0A9D4VYZ5	KIW84_076188	Ribosomal RNA small subunit methyltransferase NEP1
A0A9D4VYZ8	KIW84_076881	YTH domain-containing family protein
A0A9D4VZ04	KIW84_076716	glutaminase
A0A9D4VZ11	KIW84_076735	Sulfoquinovosyl transferase sqd2
A0A9D4VZ21	KIW84_076746	Transmembrane protein
A0A9D4VZ28	KIW84_060222	Protein phosphatase
A0A9D4VZ33	KIW84_076924	Shikimate O-hydroxycinnamoyltransferase
A0A9D4VZ51	KIW84_076945	Photosynthetic NDH subunit of subcomplex B 1
A0A9D4VZ66	KIW84_076781	Uncharacterized protein
A0A9D4VZ70	KIW84_060122	Exonuclease domain-containing protein
A0A9D4VZ71	KIW84_060263	E1 ubiquitin-activating protein aos1
A0A9D4VZ76	KIW84_076980	NAD-dependent epimerase/dehydratase domain-containing protein
A0A9D4VZ93	KIW84_060281	TF-B3 domain-containing protein
A0A9D4VZ97	KIW84_076379	Cytochrome P450 (Fragment)
A0A9D4VZ99	KIW84_060152	GTP-binding protein OBGC2
A0A9D4VZA4;A0A9D5A220	KIW84_077009	glycerol kinase
A0A9D4VZA9	KIW84_076842	Uncharacterized protein
A0A9D4VZB0	KIW84_076913	Cyclin-dependent kinase B1-2
A0A9D4VZB2	KIW84_060161	Hflx-type G domain-containing protein
A0A9D4VZB7	KIW84_076834	D-3-phosphoglycerate dehydrogenase
A0A9D4VZC3	KIW84_076489	ENT domain-containing protein
A0A9D4VZE4	KIW84_060192	Major facilitator superfamily (MFS) profile domain-containing protein
A0A9D4VZG3;A0A9D4Y937;A0A9D4YIL1	KIW84_060211	60S ribosomal protein L13
A0A9D4VZG5	KIW84_060362	Cysteine proteinase rd21a
A0A9D4VZG8	KIW84_076883	Uncharacterized protein
A0A9D4VZI0;A0A9D4X8F3;A0A9D5AUE9;A0A9D4WCK8;A0A9D4W787;A0A9D4WYH0	KIW84_058258	Transcription factor
A0A9D4VZI7	KIW84_076906	FMN-binding split barrel
A0A9D4VZJ0	KATNA1	Katanin p60 ATPase-containing subunit A1
A0A9D4VZK7	KIW84_076959	XH/XS domain-containing protein
A0A9D4VZL8	KIW84_076579	Delta-1-pyrroline-5-carboxylate synthase
A0A9D4VZM2	KIW84_077021	Post-illumination chlorophyll fluorescence increase
A0A9D4VZN2	KIW84_060414	Strigolactone esterase rms3
A0A9D4VZP4	KIW84_060282	TF-B3 domain-containing protein
A0A9D4VZR7	KIW84_077015	AB hydrolase-1 domain-containing protein
A0A9D4VZS6;A0A9D4Y524	KIW84_020208	serine O-acetyltransferase
A0A9D4VZV4	KIW84_077104	Aromatic aminotransferase iss1
A0A9D4VZX6	KIW84_076704	Rhodanese-like domain-containing protein 10
A0A9D4VZX8;A0A9D5A3D7	KIW84_060095	tRNA (adenine(58)-N(1))-methyltransferase non-catalytic subunit TRM6
A0A9D4VZY2	KIW84_076474	2'-phosphotransferase
A0A9D4VZZ4;A0A9D5B5I6	KIW84_035306;KIW84_060556	Translation initiation factor eIF2B subunit beta
A0A9D4W008	KIW84_076670	Tubulin beta chain (Fragment)
A0A9D4W012	KIW84_060576	Glycine cleavage system P protein
A0A9D4W014	KIW84_076748	Protein DEFTIVE IN EXINE FORMATION 1
A0A9D4W018	KIW84_077119	RanBD1 domain-containing protein
A0A9D4W021	KIW84_060142	ARC6 IMS domain-containing protein
A0A9D4W032	KIW84_076771	DUF538 family protein
A0A9D4W036	KIW84_077143	Beta-glucosidase 5
A0A9D4W042	KIW84_076535	Ribonucleotide-diphosphate reductase subunit rnr1
A0A9D4W048	KIW84_060415	Structural maintenance of chromosomes protein 5
A0A9D4W066	KIW84_060047	Cinnamyl alcohol dehydrogenase 6
A0A9D4W069	KIW84_076812	NADH dehydrogenase subunit 1
A0A9D4W070;A0A9D5A1X3	KIW84_076560	NADPH-dependent aldo-keto reductase (Fragment)
A0A9D4W072	KIW84_060189	FACT complex subunit SSRP1
A0A9D4W083	KIW84_060657	Fe2OG dioxygenase domain-containing protein
A0A9D4W087	KIW84_060029	glutathione transferase
A0A9D4W091	KIW84_060040	Pentatricopeptide repeat-containing protein
A0A9D4W098	KIW84_076843	Ubiquitin-specific protease family C19-related protein
A0A9D4W0A8	KIW84_060220	Outer envelope pore protein 24
A0A9D4W0B7	KIW84_060062	Uncharacterized protein
A0A9D4W0C4	KIW84_060105	Filament-like plant protein 4
A0A9D4W0E6	KIW84_060719	Phytocyanin domain-containing protein
A0A9D4W0F7	KIW84_060728	non-specific serine/threonine protein kinase
A0A9D4W0G9	KIW84_060280	TF-B3 domain-containing protein
A0A9D4W0H2	KIW84_076848	Protein FAM32A-like
A0A9D4W0H5	KIW84_060124	DUF4005 domain-containing protein
A0A9D4W0I5	KIW84_076939	Protein LOW PSII ACCUMULATION 3
A0A9D4W0K0	KIW84_076701	Envelope ADP,ATP carrier protein, chloroplastic
A0A9D4W0K2	KIW84_060780	Uncharacterized protein
A0A9D4W0K8;A0A9D4ZXQ6	KIW84_074220;KIW84_076889	26S proteasome non-ATPase regulatory subunit 8 A
A0A9D4W0L2	KIW84_060789	TPX2 C-terminal domain-containing protein
A0A9D4W0L8	KIW84_076901	K Homology domain-containing protein
A0A9D4W0M5	KIW84_060173	Inositol-pentakisphosphate 2-kinase
A0A9D4W0N2	KIW84_060807	Cytochrome b-c1 complex subunit 7
A0A9D4W0N6	KIW84_060174	Jasmonate O-methyltransferase
A0A9D4W0P1	KIW84_060221	Transmembrane protein
A0A9D4W0P3	KIW84_060813	V-type proton ATPase subunit c''2
A0A9D4W0Q0	KIW84_060182	Pentatricopeptide repeat-containing protein
A0A9D4W0Q1	KIW84_060231	Peroxisomal membrane protein 11A
A0A9D4W0Q4	KIW84_076769	Ferritin
A0A9D4W0Q5;A0A9D5A1Z1	KIW84_076943;KIW84_076944	Phosphatidyl-N-methylethanolamine N-methyltransferase
A0A9D4W0Q7	KIW84_060649	Polyadenylate-binding protein-interacting protein 7
A0A9D4W0Q9	KIW84_060203	Uncharacterized protein
A0A9D4W0S8	KIW84_076966	Mitochondrial glycoprotein
A0A9D4W0U7	KIW84_060225	Glycosyltransferase
A0A9D4W0W6	KIW84_060411	Uncharacterized protein
A0A9D4W0X8	KIW84_060255	Small ribosomal subunit protein uS9c
A0A9D4W111	KIW84_060937	26S proteasome regulatory subunit rpn6
A0A9D4W129	KIW84_060958	BURP domain-containing protein
A0A9D4W136	KIW84_077092	DUF2921 family protein
A0A9D4W156	KIW84_076948	V-type proton ATPase subunit D
A0A9D4W179	KIW84_060042	Expansin
A0A9D4W184;A0A9D4WIW6	KIW84_060827	Transcriptional corepressor LEUNIG
A0A9D4W186	KIW84_060053	GDSL esterase/lipase exl3
A0A9D4W1B0	KIW84_060010	3-beta hydroxysteroid dehydrogenase/isomerase domain-containing protein
A0A9D4W1D2	KIW84_060395	Carboxypeptidase
A0A9D4W1D9	KIW84_060887	Replication protein A 32 kDa subunit A (Fragment)
A0A9D4W1G7	KIW84_061097	Probable 6-phosphogluconolactonase
A0A9D4W1H8	KIW84_077078	(6-4)DNA photolyase
A0A9D4W1I7	KIW84_077087	ADP,ATP carrier protein
A0A9D4W1J4	KIW84_060939	Uncharacterized protein
A0A9D4W1J5	KIW84_060165	DDB1- and CUL4-associated factor 13
A0A9D4W1K6	KIW84_077108	Uncharacterized protein
A0A9D4W1K7	KIW84_060175	50S ribosomal protein L31
A0A9D4W1M3	KIW84_060500	RuBisCO large subunit-binding protein subunit beta, chloroplastic
A0A9D4W1N9	KIW84_060978	Pectinesterase
A0A9D4W1P4	KIW84_060534	ENTH domain-containing protein
A0A9D4W1Q4	KIW84_060535	3'-5' exonuclease
A0A9D4W1Q7	KIW84_060546	Legumain prodomain domain-containing protein
A0A9D4W1R2	KIW84_060747	Mitochondrial glycoprotein
A0A9D4W1R7	KIW84_060592	Beta-fructofuranosidase
A0A9D4W1R9	KIW84_061005	Macro domain-containing protein
A0A9D4W1U5	KIW84_060586	Cytochrome b5 heme-binding domain-containing protein
A0A9D4W1X2;A0A9D5BKW7	KIW84_013629	Myosin-12
A0A9D4W1X3	KIW84_060206	tRNA 4-demethylwyosine synthase (AdoMet-dependent)
A0A9D4W1Y4	KIW84_060811	Endonuclease/exonuclease/phosphatase domain-containing protein
A0A9D4W1Y6	KIW84_061262	Fe2OG dioxygenase domain-containing protein
A0A9D4W1Y6;A0A9D4W200	KIW84_061263	Fe2OG dioxygenase domain-containing protein
A0A9D4W1Y8	KIW84_060302	Inactive heme oxygenase 2
A0A9D4W1Z2	KIW84_061081	Nuclear pore complex protein Nup85
A0A9D4W1Z6;A0A9D5A2M7;A0A9D4VZA8;A0A9D5H0A8	KIW84_015191;KIW84_060305;KIW84_060309;KIW84_060313	Multicatalytic endopeptidase
A0A9D4W202;A0A9D4W0L3;A0A9D4XKE9;A0A9D4WIH3;A0A9D4YEY9;A0A9D5AFG0;A0A9D4XYC9;A0A9D4X3A8;A0A9D5AJH0;A0A9D4XQ28;A0A9D4VSA7;A0A9D5AQ30;A0A9D4X3B2;A0A9D4WAH9;A0A9D5A3T6;A0A9D4WGL7;A0A9D4YAN6;A0A9D5A682;A0A9D5A3L7;A0A9D4YLC6;A0A9D4WJ55;A0A9D5AX29;A0A9D5A3N6	KIW84_030707	non-specific serine/threonine protein kinase
A0A9D4W205	KIW84_061279	Cleavage and polyadenylation specificity factor subunit 3-II
A0A9D4W207;A0A9D4W4U2	KIW84_061127	Uncharacterized protein
A0A9D4W224	KIW84_060260	Exocyst complex component S3A
A0A9D4W255	KIW84_061139	Ras- protein rabc1
A0A9D4W258	KIW84_060366	Mannose-P-dolichol utilization defect 1 protein homolog
A0A9D4W265	KIW84_060709	3-hydroxyisobutyryl-CoA hydrolase
A0A9D4W266	KIW84_061330	RRM domain-containing protein
A0A9D4W271	KIW84_060297	Polyadenylate-binding protein rbp47b
A0A9D4W273	KIW84_060721	aspartate--tRNA ligase
A0A9D4W287;A0A9D5A3F8	KIW84_060918	DNA topoisomerase
A0A9D4W295	KIW84_060738	SKI-interacting protein SKIP SNW domain-containing protein
A0A9D4W2A0	KIW84_060753	Aspartate aminotransferase
A0A9D4W2A6	KIW84_061191	Lipoprotein
A0A9D4W2B4	KIW84_060762	Hydroxyproline O-arabinosyltransferase 1
A0A9D4W2B5	KIW84_060418	Uncharacterized protein
A0A9D4W2B9	KIW84_060212	glucan endo-1,3-beta-D-glucosidase
A0A9D4W2D5	KIW84_060351	Polyadenylate-binding protein
A0A9D4W2E3	KIW84_061393	RRM domain-containing protein
A0A9D4W2F6	KIW84_060371	Isoaspartyl peptidase/L-asparaginase 2
A0A9D4W2G2	KIW84_061412	Protein pelota homolog
A0A9D4W2G9	KIW84_061422	Ras- protein RABA5a
A0A9D4W2I7	KIW84_061013	Uncharacterized protein
A0A9D4W2J0	KIW84_061458	Plant UBX domain-containing protein 10
A0A9D4W2K4	KIW84_060410	Beta-galactosidase
A0A9D4W2L1;A0A9D4VFB1	KIW84_061273	Vacuolar protein 14 C-terminal Fig4-binding domain-containing protein
A0A9D4W2L9	KIW84_061046	glutamate synthase (NADH)
A0A9D4W2M3	KIW84_060568	Uncharacterized protein
A0A9D4W2M4	KIW84_061505	Structural maintenance of chromosomes protein
A0A9D4W2N7	KIW84_060889	Protein ACTIVITY OF BC1 COMPLEX KINASE 1
A0A9D4W2P8	KIW84_060330	Vacuolar protein sorting-associated protein 11 homolog
A0A9D4W2T7	KIW84_061114	Glycolipid transfer protein domain-containing protein
A0A9D4W2V5	KIW84_061135	Small RNA degrading nuclease 5
A0A9D4W2W1	KIW84_060995	Uncharacterized protein
A0A9D4W2Y7;A0A9D5AR46;A0A9D5A3B2	KIW84_061610	Histone H2A
A0A9D4W2Z2;A0A9D4XNA0	KIW84_046215	glutamate--tRNA ligase
A0A9D4W300	KIW84_060427	Uncharacterized protein
A0A9D4W313	KIW84_061423	Inositol polyphosphate-related phosphatase domain-containing protein
A0A9D4W320	KIW84_061038	Ribosomal RNA-processing protein 43
A0A9D4W348	KIW84_061683	Ribosome-recycling factor, chloroplastic
A0A9D4W369	KIW84_061107	Mur ligase central domain-containing protein
A0A9D4W372	KIW84_061019	Haloacid dehalogenase-like hydrolase family protein
A0A9D4W374	KIW84_060600	Guanine nucleotide-binding protein alpha subunit
A0A9D4W381	KIW84_061029	phosphoribosylglycinamide formyltransferase 1
A0A9D4W3A2	KIW84_061051	La protein 1
A0A9D4W3A3	KIW84_061260	Peroxygenase 4
A0A9D4W3A8	KIW84_061767	Carbohydrate kinase PfkB domain-containing protein
A0A9D4W3B1;A0A9D4WSG5	KIW84_061147	NAD kinase 2
A0A9D4W3D9	KIW84_061794	26S proteasome regulatory subunit 4 A
A0A9D4W3E0	KIW84_060865	Uncharacterized protein
A0A9D4W3E2	KIW84_061788	TOG domain-containing protein
A0A9D4W3F2	KIW84_060876	Uncharacterized protein
A0A9D4W3G5	KIW84_060627	Serine carboxypeptidase-like 27
A0A9D4W3H3	KIW84_061821	inorganic diphosphatase
A0A9D4W3J2	KIW84_061199	nicotinate-nucleotide diphosphorylase (carboxylating)
A0A9D4W3K0	KIW84_061347	Sucrose-phosphatase
A0A9D4W3K3	KIW84_060757	Trafficking protein particle complex II-specific subunit 120 homolog
A0A9D4W3M2	KIW84_061869	Protein CANDIDATE G-PROTEIN COUPLED REPTOR 7
A0A9D4W3M7	KIW84_061870	Uncharacterized protein
A0A9D4W3N4	KIW84_061880	Thylakoid membrane protein TERC, chloroplastic
A0A9D4W3N5	KIW84_061171	Rieske domain-containing protein (Fragment)
A0A9D4W3P9	KIW84_061261	HIT-type domain-containing protein
A0A9D4W3Q5;A0A9D5BHC1	KIW84_061193	CCT-theta
A0A9D4W3R6;A0A9D5BJ45;A0A9D5GXF2	KIW84_061252	Mediator of RNA polymerase II transcription subunit 23
A0A9D4W3U7	KIW84_060781	Protein kinase domain-containing protein
A0A9D4W3V4;A0A9D4VG97	KIW84_070270	Dynamin- protein 1C
A0A9D4W3V5	KIW84_061941	V-type proton ATPase subunit G
A0A9D4W3W1	KIW84_060801	Adenine nucleotide transporter bt1
A0A9D4W3W8;A0A9D4VTU3	KIW84_061240	DNA topoisomerase (ATP-hydrolyzing)
A0A9D4W3X4	KIW84_061957	RNA-binding protein cp29b
A0A9D4W3X6	KIW84_061328	SufE-like protein 1
A0A9D4W3X7	KIW84_031938	60S ribosomal protein L23A
A0A9D4W3X8	KIW84_061245	Uncharacterized protein
A0A9D4W407	KIW84_061778	Monothiol glutaredoxin-S10
A0A9D4W417	KIW84_061340	ubiquitinyl hydrolase 1
A0A9D4W434;A0A9D4XRX7;A0A9D4W4M2	KIW84_030285	Uncharacterized protein
A0A9D4W435	KIW84_062033	Serine/threonine protein phosphatase 2A regulatory subunit
A0A9D4W436	KIW84_060874	Plastid-lipid-associated protein 8
A0A9D4W455	KIW84_061310	acetyl-CoA C-acyltransferase
A0A9D4W485	KIW84_061420	RRM domain-containing protein
A0A9D4W495	KIW84_061431	Ubiquitin carboxyl-terminal hydrolase
A0A9D4W4A0	KIW84_061405	CRAL-TRIO domain-containing protein
A0A9D4W4C7	KIW84_060967	Signal peptide peptidase
A0A9D4W4D1	KIW84_061482	Methyltransferase
A0A9D4W4G2	KIW84_062192	IQ domain-containing protein iqm3
A0A9D4W4G4	KIW84_061921	Peroxidase
A0A9D4W4J4	KIW84_062149	Glucomannan 4-beta-mannosyltransferase 9
A0A9D4W4L0	KIW84_062254	Uncharacterized protein
A0A9D4W4L5	KIW84_062167	peptidylprolyl isomerase
A0A9D4W4L8;A0A9D5A1T2	KIW84_061064	L-gulonolactone oxidase
A0A9D4W4P0	KIW84_061311	ATP-sensitive inward rectifier potassium channel 1
A0A9D4W4R7	KIW84_061605	Uncharacterized protein
A0A9D4W4S3	KIW84_061341	Mitogen-activated protein kinase cpk1
A0A9D4W4T3	KIW84_061626	Uncharacterized protein
A0A9D4W4T8	KIW84_062060	Amidohydrolase-related domain-containing protein
A0A9D4W4U8	KIW84_061359	4a-hydroxytetrahydrobiopterin dehydratase
A0A9D4W4V8	KIW84_062289	phenylalanine ammonia-lyase
A0A9D4W4W3	KIW84_061652	Methylcrotonoyl-CoA carboxylase subunit alpha, mitochondrial
A0A9D4W4W5	KIW84_061560	Carbohydrate kinase PfkB domain-containing protein
A0A9D4W4X0	KIW84_061693	Mitochondrial Rho GTPase
A0A9D4W506;A0A9D4XUY5	KIW84_062138	Pyruvate kinase
A0A9D4W514	KIW84_061259	Peroxygenase 4
A0A9D4W523	KIW84_061756	NAD-dependent epimerase/dehydratase domain-containing protein (Fragment)
A0A9D4W542	KIW84_061451	Protein hlb1
A0A9D4W545	KIW84_062384	RRM domain-containing protein
A0A9D4W552	KIW84_062457	Homogentisate phytyltransferase 2
A0A9D4W554;A0A9D5B0Y2	KIW84_031700;KIW84_061928	40S ribosomal protein S23
A0A9D4W580	KIW84_061687	Chloroplast stem-loop binding protein of 41 kDa a
A0A9D4W581	KIW84_061315	Inosine triphosphate pyrophosphatase
A0A9D4W584	KIW84_061780	Uncharacterized protein
A0A9D4W5B3	KIW84_062255	Sorting nexin-1
A0A9D4W5C9	KIW84_061863	Pectate lyase
A0A9D4W5D4	KIW84_061561	K Homology domain-containing protein
A0A9D4W5D7	KIW84_061749	Uncharacterized protein
A0A9D4W5D8	KIW84_061868	phosphatidate phosphatase
A0A9D4W5E5;A0A9D5A745	KIW84_061574	H15 domain-containing protein
A0A9D4W5G0;A0A9D4WM46	KIW84_050750	ER membrane protein complex subunit 1
A0A9D4W5I8;A0A9D4XMD0;A0A9D4VL45	KIW84_071767	Uncharacterized protein
A0A9D4W5J5	KIW84_061400	RNA-dependent RNA polymerase
A0A9D4W5K4	KIW84_061881	Glutathione S-transferase L3
A0A9D4W5L7	KIW84_061419	Peptidase A1 domain-containing protein
A0A9D4W5P7	KIW84_061456	Protein kinase domain-containing protein
A0A9D4W5S2	KIW84_061413	Ubiquitin carboxyl-terminal hydrolase
A0A9D4W5S9	KIW84_061882	Glutathione S-transferase L3
A0A9D4W5V1	KIW84_062218	Cell division protein FtsZ 2-2
A0A9D4W5V3	KIW84_062752	S-formylglutathione hydrolase
A0A9D4W5V4	KIW84_062705	FAD-binding PCMH-type domain-containing protein
A0A9D4W5V6	KIW84_062044	Carbonic anhydrase
A0A9D4W5W2	KIW84_062765	Uncharacterized protein
A0A9D4W5W4	KIW84_062712	TBCC domain-containing protein 1
A0A9D4W5W5	KIW84_062058	1-phosphatidylinositol-4-phosphate 5-kinase
A0A9D4W5W9	KIW84_062241	Phthiocerol/phthiodiolone dimycocerosyl transferase C-terminal domain-containing protein
A0A9D4W5X2	KIW84_061474	SMP-LTD domain-containing protein
A0A9D4W5X4	KIW84_062458	Ribosomal protein S5
A0A9D4W5Y0	KIW84_062793	Plastid-lipid-associated protein 13
A0A9D4W5Z6	KIW84_062478	DUF155 domain-containing protein
A0A9D4W605	KIW84_062100	peptidylprolyl isomerase
A0A9D4W606	KIW84_062492	Sucrose-phosphatase
A0A9D4W620	KIW84_062048	30S ribosomal protein S9
A0A9D4W628;A0A9D5A550	KIW84_062061	GS catalytic domain-containing protein
A0A9D4W633	KIW84_061836	Uncharacterized protein
A0A9D4W668;A0A9D4VUJ8	KIW84_062570	Uncharacterized protein
A0A9D4W672	KIW84_062103	Threonine dehydratase
A0A9D4W675	KIW84_062023	Uncharacterized protein
A0A9D4W684;A0A9D4XT64	KIW84_032165;KIW84_062114	60S ribosomal protein L24
A0A9D4W698	KIW84_062919	Inhibitor I9 domain-containing protein
A0A9D4W6B7	KIW84_061625	Uncharacterized protein
A0A9D4W6C8	KIW84_061923	Importin subunit alpha
A0A9D4W6D8	KIW84_062169	Fructose-bisphosphate aldolase
A0A9D4W6E0	KIW84_062253	Uncharacterized protein
A0A9D4W6E2	KIW84_061702	GLC7-interacting protein 2
A0A9D4W6E5	KIW84_062957	Glycerol-3-phosphate dehydrogenase
A0A9D4W6E7	KIW84_061651	NAB domain-containing protein
A0A9D4W6F5	KIW84_062966	Small acidic protein-like domain-containing protein
A0A9D4W6G4	KIW84_062275	40S ribosomal protein S17
A0A9D4W6G6	KIW84_061962	Isocitrate dehydrogenase [NAD] catalytic subunit 5
A0A9D4W6G7	KIW84_062967	Protein kinase and PP2C-like domain-containing protein
A0A9D4W6H2	KIW84_062140	Leucine-rich repeat receptor-like protein kinase pxc1
A0A9D4W6H8	KIW84_062223	GST N-terminal domain-containing protein
A0A9D4W6K4;A0A9D4VQF8;A0A9D5BD37	KIW84_024832	non-specific serine/threonine protein kinase
A0A9D4W6K7	KIW84_062256	Probable UDP-N-acetylglucosamine--peptide N-acetylglucosaminyltransferase SPINDLY
A0A9D4W6L1	KIW84_061717	ABC transporter I member 19
A0A9D4W6M9	KIW84_061740	Uncharacterized protein
A0A9D4W6P9	KIW84_061759	Cns1/TTC4 wheel domain-containing protein
A0A9D4W6R8	KIW84_061779	Protein LOW PSII ACCUMULATION 1, chloroplastic
A0A9D4W6S3	KIW84_062319	Late embryogenesis abundant protein LEA-2 subgroup domain-containing protein
A0A9D4W6T6;A0A9D5ANJ6;A0A9D4ZW78;A0A9D4ZV69	KIW84_071707	SH3 domain-containing protein 3
A0A9D4W6T9	KIW84_063108	Peroxisomal nicotinamide adenine dinucleotide carrier
A0A9D4W6V7	KIW84_061861	UDP-glucuronate decarboxylase
A0A9D4W6X7;A0A9D5AP55	KIW84_058275	DUF642 domain-containing protein
A0A9D4W6Y5	KIW84_063161	Nicotinamidase 2 (Fragment)
A0A9D4W6Y8	KIW84_062386	Expp1 protein
A0A9D4W704	KIW84_063179	Uncharacterized protein
A0A9D4W705	KIW84_062884	Carboxyl-terminal-processing peptidase 3
A0A9D4W721	KIW84_061919	Syntaxin-71
A0A9D4W738;A0A9D4W8F2;A0A9D4W8Z3;A0A9D4WAM8;A0A9D5A6J4	KIW84_063219	Benzyl alcohol O-benzoyltransferase
A0A9D4W742	KIW84_062703	CAP-Gly domain-containing protein
A0A9D4W743	KIW84_062377	RNA helicase
A0A9D4W756	KIW84_063240	DNA topoisomerase I
A0A9D4W756;A0A9D4VU87	KIW84_075006	DNA topoisomerase I
A0A9D4W764	KIW84_062282	Ubiquitin-conjugating enzyme E2 variant 1D
A0A9D4W790;A0A9D4YIU0	KIW84_025290	PGR5-like protein 1A
A0A9D4W7A5	KIW84_063292	Large ribosomal subunit protein bL28c
A0A9D4W7B0	KIW84_062448	TRAF-type domain-containing protein
A0A9D4W7C0	KIW84_062818	Sugar transporter-like protein
A0A9D4W7D2	KIW84_062345	Ribosome biogenesis protein NSA2 homolog
A0A9D4W7D3;A0A9D5A5Y2	KIW84_062042;KIW84_062043	Carbonic anhydrase
A0A9D4W7E3	KIW84_062056	Ras- protein RABC2a
A0A9D4W7F2	KIW84_063021	Uncharacterized protein
A0A9D4W7G0	KIW84_061998	acylphosphatase (Fragment)
A0A9D4W7G6	KIW84_062869	Helicase ATP-binding domain-containing protein
A0A9D4W7P7	KIW84_063445	RRM domain-containing protein
A0A9D4W7R0	KIW84_063459	3-isopropylmalate dehydratase large subunit
A0A9D4W7S9;A0A9D4WB80;A0A9D4WHC3;A0A9D4W0A6;A0A9D5A4V2	KIW84_066153	40S ribosomal protein S3-3
A0A9D4W7U3;A0A9D4XWN3;A0A9D4WYZ3;A0A9D4VVJ8	KIW84_032772	non-reducing end alpha-L-arabinofuranosidase
A0A9D4W7U7	KIW84_062664	Eukaryotic translation initiation factor 3 subunit E
A0A9D4W7V8	KIW84_063181	Photosystem I iron-sulfur center
A0A9D4W7W3	EIF6	Eukaryotic translation initiation factor 6
A0A9D4W7Y5	KIW84_062264	LETM1-like protein
A0A9D4W7Y9	KIW84_063537	AAA+ ATPase domain-containing protein
A0A9D4W844	KIW84_062931	Sodium/metabolite cotransporter bass4
A0A9D4W858	KIW84_063630	COP1-interacting protein 7
A0A9D4W893	KIW84_062717	FT-interacting protein 3
A0A9D4W893;A0A9D4XV50	KIW84_032385	FT-interacting protein 3
A0A9D4W8A4	KIW84_063696	DNA-directed RNA polymerase subunit
A0A9D4W8B7	KIW84_063205	Serine/threonine-protein phosphatase
A0A9D4W8C1	KIW84_063010	Armadillo repeat-containing protein 6
A0A9D4W8E7	KIW84_062798	C3H1-type domain-containing protein
A0A9D4W8E9	KIW84_062968	RAP release 2, galactose-binding-like domain protein
A0A9D4W8F3	KIW84_063307	CCR4-NOT transcription complex subunit 11
A0A9D4W8F6	KIW84_062812	Villin-2
A0A9D4W8I3	KIW84_062846	Elongation factor TypA-like svr3
A0A9D4W8I6	KIW84_063782	Ribosomal RNA-processing protein 12-like conserved domain-containing protein
A0A9D4W8K3	KIW84_063800	Protein PALE CRESS, chloroplastic
A0A9D4W8N9	KIW84_063002	dolichyl-diphosphooligosaccharide--protein glycotransferase
A0A9D4W8P4;A0A9D4VSL7;A0A9D5AEN1	KIW84_074015	Enoyl-[acyl-carrier-protein] reductase [NADH]
A0A9D4W8S9	KIW84_062411	TPX2 C-terminal domain-containing protein
A0A9D4W8T2	KIW84_062579	Ras- protein RABA4d
A0A9D4W8V4	KIW84_063460	G3BP-like protein
A0A9D4W8V5	KIW84_063914	phosphoribosylaminoimidazole carboxylase
A0A9D4W8W0	KIW84_062447	S1 motif domain-containing protein
A0A9D4W8X2	KIW84_063218	Protein BOLA4, chloroplastic/mitochondrial
A0A9D4W8Z4	KIW84_063013	Embryo defective 1273
A0A9D4W8Z6	KIW84_063443	Uncharacterized protein
A0A9D4W907	KIW84_062670	UDP-N-acetylglucosamine--dolichyl-phosphate N-acetylglucosaminephosphotransferase
A0A9D4W909	KIW84_063983	Protein MON2 homolog
A0A9D4W910	KIW84_063031	Uncharacterized protein
A0A9D4W913	KIW84_063517	Uncharacterized protein
A0A9D4W939	KIW84_064003	Vesicle-associated protein 2-2
A0A9D4W943	KIW84_062702	Condensin-1 complex subunit CAP-D2
A0A9D4W978	KIW84_063574	CASTOR/POLLUX/SYM8 ion channel conserved domain-containing protein
A0A9D4W981	KIW84_063535	(S)-ureidoglycine aminohydrolase cupin domain-containing protein
A0A9D4W992;A0A9D5BJA3	KIW84_013163	Trichome birefringence-like N-terminal domain-containing protein
A0A9D4W998	KIW84_063352	NADP-dependent oxidoreductase domain-containing protein
A0A9D4W9A1	KIW84_063558	ADP-ribosylation factor-like protein 5
A0A9D4W9A9;Q6EAM9	CRY2A	Cryptochrome 2A apoprotein
A0A9D4W9B1;A0A9D5BDW8;A0A9D5ALA5;A0A9D4W9M9	KIW84_063277	3-ketoacyl-CoA synthase
A0A9D4W9B3	KIW84_062791	Thioredoxin reductase
A0A9D4W9C5	KIW84_063164	G-patch domain-containing protein
A0A9D4W9C9	KIW84_064087	60S ribosomal protein L22B
A0A9D4W9D3	KIW84_062817	magnesium chelatase
A0A9D4W9E5	KIW84_063184	Intron-binding protein aquarius
A0A9D4W9E8	KIW84_064105	Single-stranded DNA-binding protein, mitochondrial
A0A9D4W9K0	KIW84_063245	Sieve element occlusion (Fragment)
A0A9D4W9M6	KIW84_062755	Glycerol-3-phosphate dehydrogenase [NAD(+)]
A0A9D4W9P5	KIW84_063744	Amine oxidase domain-containing protein
A0A9D4W9Q6;A0A9D5A384;A0A9D4XZJ6;A0A9D4X9C9	KIW84_060756	Ribosome biogenesis protein BRX1 2
A0A9D4W9Q7	KIW84_063311	Uncharacterized protein (Fragment)
A0A9D4W9Q9	KIW84_064244	Flap endonuclease 1
A0A9D4W9R3;A0A9D4WB68	KIW84_064257;KIW84_064258	Uncharacterized protein
A0A9D4W9S1	KIW84_062810	Ribosomal RNA-processing protein 12-like conserved domain-containing protein
A0A9D4W9V3	KIW84_063559	Pyruvate kinase
A0A9D4W9W5	KIW84_063377	Fe2OG dioxygenase domain-containing protein
A0A9D4W9W9	KIW84_064325	(S)-ureidoglycine aminohydrolase cupin domain-containing protein
A0A9D4W9X4;A0A9D5A9P3	KIW84_063479	C2 domain-containing protein
A0A9D4WA12	KIW84_062907	Ubiquitin thioesterase OTU
A0A9D4WA20	KIW84_063865	EF-hand domain-containing protein
A0A9D4WA20;A0A9D4XMM2	KIW84_030272	EF-hand domain-containing protein
A0A9D4WA23;A0A9D5BEG7	KIW84_011015	Lysine-specific histone demethylase 1 1
A0A9D4WA24	KIW84_063439	60S ribosomal protein L4
A0A9D4WA28	KIW84_063530	AB hydrolase-1 domain-containing protein
A0A9D4WA30	KIW84_064376	RNA helicase
A0A9D4WA41	KIW84_063660	Plastid developmental protein DAG
A0A9D4WA52	KIW84_063904	Thiaminase-2/PQQC domain-containing protein
A0A9D4WA56	KIW84_064410	Calcium-dependent phosphotriesterase superfamily protein
A0A9D4WA69;A0A9D4W225	KIW84_060717	Transmembrane 9 superfamily member
A0A9D4WA72	KIW84_063575	30S ribosomal protein S16
A0A9D4WA85;A0A9D4YLD6	KIW84_010966	40S ribosomal protein S7
A0A9D4WA96;A0A9D4XS35	KIW84_063948	NAD-dependent epimerase/dehydratase domain-containing protein
A0A9D4WAA8	KIW84_064468	Kinesin-like protein KIN-14I
A0A9D4WAC7	KIW84_063632	Large ribosomal subunit protein eL14 domain-containing protein (Fragment)
A0A9D4WAC9;A0A9D4WAC8	KIW84_064493;KIW84_064494	Uncharacterized protein
A0A9D4WAF2	KIW84_064517	Hydroxyisourate hydrolase
A0A9D4WAF6	PFP-ALPHA	Pyrophosphate--fructose 6-phosphate 1-phosphotransferase subunit alpha
A0A9D4WAH9	KIW84_064030	Protein kinase domain-containing protein
A0A9D4WAI9	KIW84_064041	Uncharacterized protein
A0A9D4WAK2	KIW84_063634	Glycolipid transfer protein 1
A0A9D4WAK3	KIW84_064570	Protease Do-like 2
A0A9D4WAK4	KIW84_063217	DNA-binding protein SMUBP-2
A0A9D4WAL4;A0A9D4XSK3	KIW84_030508	Lipoxygenase
A0A9D4WAN1	KIW84_064584	Leucine-rich repeat-containing N-terminal plant-type domain-containing protein
A0A9D4WAP0	KIW84_063678	CRM domain-containing protein
A0A9D4WAP4;A0A9D5A5P6;A0A9D4WBL1	KIW84_064078;KIW84_064079;KIW84_064083	TCTP domain-containing protein
A0A9D4WAR8	KIW84_064620	Glutathione S-transferase
A0A9D4WAS5	KIW84_063777	Carboxyl-terminal-processing peptidase 2
A0A9D4WAS6	KIW84_063717	Electron transfer flavoprotein subunit beta
A0A9D4WAT2	KIW84_064141	RNA-polymerase II-associated protein 3-like C-terminal domain-containing protein
A0A9D4WAU0	KIW84_063935	Barwin domain-containing protein
A0A9D4WAU4	KIW84_063794	Pre-mRNA splicing factor
A0A9D4WAW3	KIW84_063833	LOW protein: ammonium transporter 1-like protein
A0A9D4WAW9	KIW84_063972	40S ribosomal protein S24
A0A9D4WAX2	KIW84_063823	SAP domain-containing protein
A0A9D4WAX3;A0A9D4Y9Y6	KIW84_021939	60S ribosomal protein L9
A0A9D4WAX6	KIW84_063336	Multiple organellar RNA editing factor 2
A0A9D4WAY1	KIW84_064196	ABC transporter I member 20
A0A9D4WAY4	KIW84_063855	Uncharacterized protein
A0A9D4WAZ5	KIW84_064702	Protein btr1
A0A9D4WB05	KIW84_063795	Peptidoglycan binding-like domain-containing protein
A0A9D4WB08	KIW84_064232	Uncharacterized protein
A0A9D4WB09	KIW84_063868	Uncharacterized protein
A0A9D4WB21	KIW84_063882	Low-specificity L-threonine aldolase 1
A0A9D4WB26	KIW84_063900	Inactive ATP-dependent zinc metalloprotease FTSHI 5
A0A9D4WB40	KIW84_063834	S1 motif domain-containing protein
A0A9D4WB49;A0A9D4WEZ1;A0A9D5A9I8;Q41069	KIW84_064755;KIW84_064763;KIW84_064764	Legume lectin domain-containing protein
A0A9D4WB51	KIW84_064279	Peptidyl-prolyl cis-trans isomerase
A0A9D4WB59	KIW84_063857	ER membrane protein complex subunit 3
A0A9D4WB69	LIP1	Lipoyl synthase, mitochondrial
A0A9D4WB70	KIW84_063423	Acid phosphatase 1 (Fragment)
A0A9D4WB77	KIW84_064069	PsbP domain-containing protein 7
A0A9D4WBA9	KIW84_064339	Protein kinase domain-containing protein
A0A9D4WBC8	KIW84_064326	Polygalacturonase
A0A9D4WBF3	KIW84_064016	Uncharacterized protein
A0A9D4WBI9	KIW84_064916	Ras- protein rabf1
A0A9D4WBJ0;A0A9D5AB96;A0A9D4YES0;A0A9D4XHB2;A0A9D4WK83	KIW84_051902	Beta-galactosidase
A0A9D4WBJ9	KIW84_064008	Uncharacterized protein
A0A9D4WBK0;A0A9D4W4Q2	KIW84_061622	MPBQ/MBSQ family SAM-binding methyltransferase profile domain-containing protein
A0A9D4WBK9	KIW84_064017	TPM domain-containing protein
A0A9D4WBR3;A0A9D4X6Y3;A0A9D4WD36	KIW84_040223	Serine aminopeptidase S33 domain-containing protein
A0A9D4WBT3	KIW84_065018	RNA helicase
A0A9D4WBT9	KIW84_064483	Endoglucanase
A0A9D4WBU5	KIW84_063528	Peroxidase
A0A9D4WBU9;A0A9D4WGD7;A0A9D4VWE1;A0A9D5BDI5	KIW84_065040	AB hydrolase-1 domain-containing protein
A0A9D4WBV0	KIW84_064495	Poly [ADP-ribose] polymerase
A0A9D4WBX3;A0A9D4WE46;A0A9D5BS14;A0A9D4XPN7	KIW84_064202	non-specific serine/threonine protein kinase
A0A9D4WBY2	KIW84_064212	Aspartic proteinase
A0A9D4WC10	KIW84_063728	Actin-like protein arp9 (SWI/SNF complex component arp9)
A0A9D4WC29	KIW84_063615	Methyltransferase
A0A9D4WC46	KIW84_065144	Ribosomal 40S subunit protein S18A
A0A9D4WC80	KIW84_064327	Protein translocase subunit SecA
A0A9D4WC85	KIW84_063810	F-box domain-containing protein
A0A9D4WCB5	KIW84_063840	AT-hook motif nuclear-localized protein
A0A9D4WCB8	KIW84_064641	Uncharacterized protein
A0A9D4WCC3	KIW84_065222	Deubiquitinating enzyme MINDY-3/4 conserved domain-containing protein
A0A9D4WCD6	KIW84_064663	Exocyst subunit Exo70 family protein
A0A9D4WCF3	KIW84_064392	Cytochrome c-552/DMSO reductase-like haem-binding domain-containing protein
A0A9D4WCF7	KIW84_063745	RRM domain-containing protein
A0A9D4WCI4	KIW84_064712	Coatomer subunit alpha
A0A9D4WCP3	KIW84_063979	Tryptophan synthase beta chain-like PALP domain-containing protein
A0A9D4WCP5	KIW84_064497	Gamma-tubulin complex component
A0A9D4WCP7;A0A9D4VNG8;A0A9D4WEF6	KIW84_064778;KIW84_065984;KIW84_072867	Aspergillus nuclease S1
A0A9D4WCP9;A0A9D5BQB2	KIW84_065340	GPN-loop GTPase
A0A9D4WCQ7	KIW84_064448	CTP synthase
A0A9D4WCS1	KIW84_064498	Photolyase/cryptochrome alpha/beta domain-containing protein
A0A9D4WCS5	KIW84_063866	Uncharacterized protein
A0A9D4WCS8	KIW84_065366	DNA-directed RNA polymerase III subunit RPC3
A0A9D4WCT1	KIW84_064532	AAA+ ATPase domain-containing protein
A0A9D4WCU4	KIW84_064021	Branched-chain-amino-acid aminotransferase-like protein 1
A0A9D4WCU9	KIW84_064828	Uncharacterized protein
A0A9D4WCV8	KIW84_064511	Complex 1 LYR protein domain-containing protein (Fragment)
A0A9D4WCZ0	KIW84_065435	Dipeptidyl aminopeptidase BIII
A0A9D4WD00	KIW84_065447	RRM domain-containing protein
A0A9D4WD03;A0A9D5BRP4	KIW84_015767;KIW84_063223	Autophagy- protein 18a
A0A9D4WD15	KIW84_064575	U3 small nucleolar RNA-associated protein 15 C-terminal domain-containing protein
A0A9D4WD20	KIW84_064908	Protein MICROTUBULE ORGANIZATION 1
A0A9D4WD35	KIW84_064576	Serine/threonine-protein phosphatase
A0A9D4WD60;A0A9D4YM35;A0A9D5AQE6;A0A9D5BME1;A0A9D4XT48;A0A9D4WL49;A0A9D4XZQ7;A0A9D4ZXN7;A0A9D4XEX9;A0A9D5BCF1;A0A9D4X5V0;A0A9D4VM91;A0A9D5ANI3;A0A9D4Y564;A0A9D5AUN4;A0A9D4WFW6	KIW84_057936	Uncharacterized protein
A0A9D4WD63	KIW84_064948	Dolichyl-diphosphooligosaccharide--protein glycosyltransferase subunit 1
A0A9D4WD95	KIW84_064685	Pullulanase 1
A0A9D4WD99	KIW84_064185	Agenet domain-containing protein
A0A9D4WD99;A0A9D4WDN0;A0A9D5A8Q6;A0A9D4WC11	KIW84_064159	Agenet domain-containing protein
A0A9D4WDB3	KIW84_064998	Carboxypeptidase
A0A9D4WDB8;A0A9D5BFZ5;A0A9D5ATG0	KIW84_044830	Ribosome-recycling factor, chloroplastic
A0A9D4WDD6	KIW84_065106	Protein COFACTOR ASSEMBLY OF COMPLEX C SUBUNIT B ccb3
A0A9D4WDE2	KIW84_064695	Malate dehydrogenase [NADP], chloroplastic
A0A9D4WDE8	GCP2	Glycoprotease 2
A0A9D4WDI5	KIW84_064278	Coenzyme Q-binding protein COQ10 START domain-containing protein
A0A9D4WDI7	KIW84_064132	Lon protease homolog, mitochondrial
A0A9D4WDK1;A0A9D5A6Z5;A0A9D4Y6E9	KIW84_063213	Large ribosomal subunit protein uL22m
A0A9D4WDK3	KIW84_064789	Transmembrane protein
A0A9D4WDL6	KIW84_065177	Thioredoxin domain-containing protein
A0A9D4WDM1;A0A9D5BI06	KIW84_065116	Ras-related protein Rab7
A0A9D4WDN4	KIW84_064817	HMA domain-containing protein
A0A9D4WDP7	KIW84_065673	Xyloglucan endotransglucosylase/hydrolase
A0A9D4WDQ0	KIW84_064201	Pyrrolidone-carboxylate peptidase
A0A9D4WDR7	KIW84_065696	Chaperone protein dnaJ 50
A0A9D4WDT6	KIW84_065250	chitinase
A0A9D4WDU0	KIW84_064246	glutamate--tRNA ligase
A0A9D4WDV9	KIW84_064879	phosphoenolpyruvate carboxylase
A0A9D4WDZ6	KIW84_065788	Vacuolar-sorting receptor 1
A0A9D4WE25	KIW84_064454	Aminotransferase class I/classII domain-containing protein
A0A9D4WE28	KIW84_064939	Phenylalanine ammonia-lyase
A0A9D4WE32;A0A9D4X8S3;A0A9D5A722;A0A9D4ZWE6;A0A9D4YGD0;A0A9D4Y106;A0A9D4XAK1;A0A9D5A3G7;A0A9D4XL72;A0A9D5BLZ9;A0A9D4XZ66;A0A9D4WYC3;A0A9D4VRG2;A0A9D4Y9Y5;A0A9D4VUS8;A0A9D5AKU5;A0A9D4XUK6;A0A9D5A650;A0A9D4XUH6;A0A9D4Y9N0;A0A9D4YF16;A0A9D4WPU5;A0A9D4WHB8;A0A9D4X390;A0A9D4X1X8;A0A9D4WW90;A0A9D4WS08;A0A9D5A7T2;A0A9D4WA67;A0A9D4WM37;A0A9D5B6F6;A0A9D5H0Q2;A0A9D4ZXV4;A0A9D4XH89;A0A9D5BL76;A0A9D4WH35;A0A…	KIW84_024116	Ubiquitin-like protease family profile domain-containing protein
A0A9D4WE43	KIW84_065850	DUF4110 domain-containing protein
A0A9D4WE56	KIW84_065863	Glycosyltransferase
A0A9D4WE56;A0A9D4WGP8	KIW84_065853	Glycosyltransferase
A0A9D4WE70	KIW84_065143	Protein GIGANTEA
A0A9D4WE76	KIW84_065887	Reticulon-like protein
A0A9D4WE90	KIW84_065396	Mismatch repair protein msh3
A0A9D4WEA4	KIW84_065170	Uncharacterized protein
A0A9D4WEC6	KIW84_065342	Short-chain dehydrogenase TIC 32
A0A9D4WEE0	KIW84_065453	valine--tRNA ligase
A0A9D4WEE1	KIW84_065065	50S ribosomal protein L21, chloroplastic
A0A9D4WEE3	KIW84_065066	Calcium-dependent protein kinase 4
A0A9D4WEF3	KIW84_065079	Protein disulfide-isomerase 5-2
A0A9D4WEF8;A0A9D4XQP2	KIW84_030949	Ribosomal protein L19 (Fragment)
A0A9D4WEF8;A0A9D4Y605	KIW84_064470	Ribosomal protein L19
A0A9D4WEG6	KIW84_065127	Ran-binding protein 1 c
A0A9D4WEG7;A0A9D5B1P0	KIW84_032289	Gibberellin receptor gid1b
A0A9D4WEH8	KIW84_064593	Uncharacterized protein
A0A9D4WEI1	KIW84_065113	F-actin-capping protein subunit beta
A0A9D4WEL5;A0A9D4VXP6;A0A9D5A9I7;A0A9D4WE92;A0A9D5A1L7;A0A9D4VXC7;A0A9D4W086;A0A9D5BGT4	KIW84_012118	Elongation factor 1-alpha
A0A9D4WEL5;A0A9D5A9I7;A0A9D4WE92	KIW84_065008;KIW84_065011	Elongation factor 1-alpha
A0A9D4WEM4	PFK	ATP-dependent 6-phosphofructokinase
A0A9D4WEN9	KIW84_065448	TraB domain-containing protein
A0A9D4WEP6	KIW84_066079	IST1-like protein
A0A9D4WEQ9	KIW84_065467	Peroxidase
A0A9D4WER2	KIW84_066104	60S ribosomal protein L15
A0A9D4WES2	KIW84_065479	O-fucosyltransferase family protein
A0A9D4WEU8	KIW84_064719	Plastid envelope DNA binding protein
A0A9D4WEX0	KIW84_065528	GOLD domain-containing protein
A0A9D4WEY6	KIW84_064664	NTF2-like domain-containing protein
A0A9D4WF10	KIW84_066150	Stage III sporulation protein AA AAA+ ATPase domain-containing protein
A0A9D4WF23	KIW84_066175	ATPase inhibitor
A0A9D4WF68	KIW84_065344	Short-chain dehydrogenase TIC 32
A0A9D4WF72	KIW84_066222	Protein transport protein Sec24-like At4g32640
A0A9D4WF88	KIW84_066243	RRM domain-containing protein
A0A9D4WFA0;A0A9D5AXA6;A0A9D4XVT6;A0A9D4WGE8;A0A9D5GVA9;A0A9D4ZWN7	KIW84_011593;KIW84_032919;KIW84_065215;KIW84_065520;KIW84_071874	Uncharacterized protein
A0A9D4WFA2	KIW84_064883	NADH-quinone oxidoreductase subunit D domain-containing protein
A0A9D4WFA4	KIW84_065390	Remorin
A0A9D4WFC6	KIW84_065416	Homeobox-leucine zipper protein ANTHOCYANINLESS 2
A0A9D4WFD2	KIW84_066286	50S ribosomal protein L18
A0A9D4WFD4	KIW84_064925	Amino acid transporter avt1c
A0A9D4WFD5	THI1	Thiamine thiazole synthase, chloroplastic
A0A9D4WFE1	KIW84_065824	Uncharacterized protein
A0A9D4WFJ1	KIW84_066352	methionine--tRNA ligase
A0A9D4WFJ4	KIW84_065895	Ribosome biogenesis protein slx9-like
A0A9D4WFK9	KIW84_065015	EF-hand domain-containing protein
A0A9D4WFL9	KIW84_065028	Golgi to ER traffic protein 4 homolog (Fragment)
A0A9D4WFN0;A0A9D5A7H5;A0A9D4VY92	KIW84_066393	60S ribosomal protein L35
A0A9D4WFN9	KIW84_065533	Uncharacterized protein
A0A9D4WFR6	KIW84_065534	Serine aminopeptidase S33 domain-containing protein
A0A9D4WFR7	KIW84_065541	Uncharacterized protein
A0A9D4WFU2	KIW84_066457	Protein TONNEAU 1b
A0A9D4WFV4	KIW84_066017	Cytidyltransferase-like domain-containing protein (Fragment)
A0A9D4WFX9	KIW84_065888	Protein TIC 21
A0A9D4WFY5;A0A9D4VKX1;A0A9D4VM46	KIW84_065169	60S ribosomal protein L3
A0A9D4WFZ4	KIW84_065176	Sphingomyelin synthase-like domain-containing protein
A0A9D4WG08	KIW84_066527	CMP-sialic acid transporter 3
A0A9D4WG32	KIW84_065625	Uncharacterized protein
A0A9D4WG49	KIW84_065677	Dolichyl-diphosphooligosaccharide--protein glycosyltransferase subunit 3B
A0A9D4WG64	KIW84_065825	TIP41-like protein
A0A9D4WG67	KIW84_065687	RNA methyltransferase
A0A9D4WGA5;A0A9D5ABA7;A0A9D4XU18	KIW84_032102	Coatomer subunit delta
A0A9D4WGB6	KIW84_065180	Uncharacterized protein
A0A9D4WGB9	KIW84_065896	Leucine-rich repeat-containing N-terminal plant-type domain-containing protein
A0A9D4WGC3	KIW84_050031	Uncharacterized protein
A0A9D4WGC9	KIW84_050030	Uncharacterized protein
A0A9D4WGE1	KIW84_066233	Glycerate dehydrogenase
A0A9D4WGF9	KIW84_065224	Eukaryotic translation initiation factor 5B
A0A9D4WGI6	KIW84_065973	RNA helicase
A0A9D4WGJ5	KIW84_050104	Ribosome-binding factor A
A0A9D4WGM7	KIW84_065891	D-3-phosphoglycerate dehydrogenase
A0A9D4WGN1	KIW84_065395	Cleavage and polyadenylation specificity factor subunit 5 (Fragment)
A0A9D4WGN5	KIW84_050147	histidinol-phosphatase
A0A9D4WGQ8;A0A9D4Y1Z3	KIW84_035600	oxoglutarate dehydrogenase (succinyl-transferring)
A0A9D4WGR5;A0A9D4WJ54;A0A9D4WHC8;A0A9D4YI61	KIW84_025366;KIW84_066184;KIW84_066185	Small ribosomal subunit protein uS17c
A0A9D4WGR9;A0A9D5B2K8	KIW84_035607;KIW84_066366	ABC transporter B member 20
A0A9D4WGS9	KIW84_065942	RRM domain-containing protein
A0A9D4WGT4	KIW84_065952	Bck1-like resistance to osmotic shock
A0A9D4WGV5	KIW84_065476	RAB6-interacting golgin
A0A9D4WGV7	KIW84_066223	Uncharacterized protein
A0A9D4WGW0	KIW84_066412	Protein rdm16
A0A9D4WGW3;A0A9D4W777	KIW84_065921	Sulfhydryl oxidase
A0A9D4WGW5	KIW84_065485	Alpha/beta hydrolase fold-3 domain-containing protein
A0A9D4WGX6	KIW84_066128	Dihydrolipoamide acetyltransferase component of pyruvate dehydrogenase complex
A0A9D4WGY1	KIW84_050250	AT-rich interactive domain-containing protein 5
A0A9D4WGY5	KIW84_066139	Uncharacterized protein
A0A9D4WGY9	KIW84_050256	Uncharacterized protein
A0A9D4WGZ4	KIW84_065387	Cytochrome b561 domain-containing protein
A0A9D4WGZ5	KIW84_066149	GDT1 family protein
A0A9D4WGZ9	KIW84_050265	Cysteine protease xcp2
A0A9D4WH09	KIW84_050277	Outer envelope pore protein 21
A0A9D4WH17	KIW84_066052	cysteine--tRNA ligase
A0A9D4WH29	KIW84_066301	anthranilate synthase
A0A9D4WH58	KIW84_050331	Transmembrane protein
A0A9D4WH69	KIW84_066122	NAD(P)H-dependent D-xylose reductase (XR)
A0A9D4WH73	KIW84_065565	Small ribosomal subunit protein eS1
A0A9D4WH74	KIW84_065468	Fe2OG dioxygenase domain-containing protein
A0A9D4WH93	KIW84_066254	Protein CHAPERONE-LIKE PROTEIN OF POR1, chloroplastic
A0A9D4WHA4;A0A9D4XIM5;A0A9D4Y7P5	KIW84_020560	Protein SMG7
A0A9D4WHB5	KIW84_066277	rRNA 2'-O-methyltransferase fibrillarin
A0A9D4WHF7	KIW84_066428	Uncharacterized protein
A0A9D4WHG2	KIW84_066330	Protein ASPARTIC PROTEASE IN GUARD CELL 2
A0A9D4WHG9	KIW84_066227	THUMP domain-containing protein
A0A9D4WHI2	KIW84_050029	DEAD-box ATP-dependent RNA helicase 50
A0A9D4WHJ7	KIW84_066197	Replication protein A 14 kDa subunit B
A0A9D4WHK5	KIW84_066273	Uncharacterized protein
A0A9D4WHK6	KIW84_066208	ACT domain-containing protein ACR
A0A9D4WHL7	KIW84_066218	C2H2-type domain-containing protein
A0A9D4WHL9	KIW84_050067	GH10 domain-containing protein
A0A9D4WHM0	KIW84_050513	Omega-hydroxypalmitate O-feruloyl transferase
A0A9D4WHM2	KIW84_050527	Carbohydrate kinase PfkB domain-containing protein
A0A9D4WHM3	KIW84_066257	Transportin-1
A0A9D4WHN6	KIW84_066304	FAD synthase
A0A9D4WHN7	KIW84_050088	Mutanase
A0A9D4WHP9	KIW84_065624	XS domain-containing protein
A0A9D4WHQ7	KIW84_066290	dolichyl-diphosphooligosaccharide--protein glycotransferase
A0A9D4WHS3	KIW84_066303	Myosin-1
A0A9D4WHS8	KIW84_065646	Protein TIME FOR COFFEE
A0A9D4WHT2	KIW84_066548	C3H1-type domain-containing protein
A0A9D4WHU4;A0A9D4WI34	KIW84_066559;KIW84_066562	BTB domain-containing protein
A0A9D4WHW5	KIW84_066588	Secondary alcohol dehydrogenase (SADH2)
A0A9D4WHX5	KIW84_066506	1,3-beta-glucan synthase
A0A9D4WHX7	KIW84_065697	Pyruvate, phosphate dikinase regulatory protein, chloroplastic
A0A9D4WHY1	KIW84_065847	Elongator complex protein 3
A0A9D4WI07	KIW84_065870	Glycosyltransferase (Fragment)
A0A9D4WI14	KIW84_066396	very-long-chain 3-oxoacyl-CoA synthase
A0A9D4WI32	KIW84_066461	Rab-GAP TBC domain-containing protein
A0A9D4WI35	KIW84_066384	Beta-hexosaminidase
A0A9D4WI42	KIW84_050041	Aquaporin PIP2-7 (Fragment)
A0A9D4WI43	KIW84_065769	Uncharacterized protein
A0A9D4WI47	KIW84_050274	Sister chromatid cohesion protein 1
A0A9D4WI64	KIW84_066448	transketolase
A0A9D4WI70	KIW84_050070	Phosphatidylinositol-specific phospholipase C X domain-containing protein
A0A9D4WI81	KIW84_050080	Alkaline/neutral invertase
A0A9D4WIB8	KIW84_050130	Cytosolic Fe-S cluster assembly factor nar1
A0A9D4WIC6	KIW84_050783	Signal peptide peptidase
A0A9D4WID0	KIW84_066002	Elongator complex protein 2
A0A9D4WID6	KIW84_050798	T-complex protein 1 subunit delta
A0A9D4WID6;A0A9D4VFP7	KIW84_070236	T-complex protein 1 subunit delta
A0A9D4WIE0	KIW84_066016	Sesquithujene synthase A
A0A9D4WIE7	KIW84_050160	DHFR domain-containing protein
A0A9D4WII4	KIW84_066056	glutamine--tRNA ligase
A0A9D4WII6	KIW84_050854	26S proteasome regulatory subunit rpn6
A0A9D4WIJ2	KIW84_050025	UTP--glucose-1-phosphate uridylyltransferase
A0A9D4WIJ3	KIW84_066589	ATP-dependent DNA helicase II subunit 1
A0A9D4WIJ7	KIW84_050866	Putative gamma-glutamylcyclotransferase
A0A9D4WIK2	KIW84_066600	CBM20 domain-containing protein
A0A9D4WIM2	KIW84_050146	26S proteasome regulatory subunit S10B B
A0A9D4WIP3	KIW84_066601	Uncharacterized protein
A0A9D4WIP8	KIW84_050257	RRM domain-containing protein
A0A9D4WIP9	KIW84_066008	Kri1-like C-terminal domain-containing protein
A0A9D4WIQ5;A0A9D4XRL3;A0A9D5B5R3	KIW84_031328	Heme-binding-like protein At3g10130, chloroplastic
A0A9D4WIQ7	KIW84_050033	glutamate-1-semialdehyde 2,1-aminomutase
A0A9D4WIQ9	KIW84_050524	Glucose-1-phosphate adenylyltransferase
A0A9D4WIR2	KIW84_050936	Protein arginine N-methyltransferase
A0A9D4WIR4	KIW84_050015	NmrA-like domain-containing protein
A0A9D4WIR9	KIW84_050278	Dolichyl-diphosphooligosaccharide--protein glycosyltransferase subunit 1 (Fragment)
A0A9D4WIS6	KIW84_050024	60S ribosomal protein L3
A0A9D4WIS9	KIW84_050548	GYF domain-containing protein
A0A9D4WIT8	KIW84_066049	Chaperone protein dnaJ 15
A0A9D4WIU4	KIW84_050034	Importin N-terminal domain-containing protein
A0A9D4WIU8	KIW84_050072	AIG1-type G domain-containing protein
A0A9D4WIV8	KIW84_050322	1,4-alpha-glucan branching enzyme
A0A9D4WIW7	KIW84_050163	40S ribosomal protein S25
A0A9D4WIW7;A0A9D4VRT7;A0A9D5AM80	KIW84_074245	40S ribosomal protein S25
A0A9D4WIW9	KIW84_050055	Heavy metal-associated isoprenylated plant protein 26
A0A9D4WIY4	KIW84_050187	Guanine nucleotide-binding protein subunit beta
A0A9D4WJ05	KIW84_051022	Homeobox domain-containing protein
A0A9D4WJ08	KIW84_066240	Ubiquitin-conjugating enzyme E2 23
A0A9D4WJ23	KIW84_050633	K Homology domain-containing protein
A0A9D4WJ30	KIW84_066152	Glycine-rich RNA-binding protein rz1b
A0A9D4WJ32	KIW84_050411	GDSL esterase/lipase EXL3 (Fragment)
A0A9D4WJ48	KIW84_050342	L-ascorbate oxidase homolog
A0A9D4WJ57	KIW84_050260	PsbP domain-containing protein 3
A0A9D4WJ99	KIW84_066224	Mitochondrial pyruvate carrier
A0A9D4WJA6	KIW84_051109	CHD3-type chromatin-remodeling factor PICKLE
A0A9D4WJB5	KIW84_051119	Stromal cell-derived factor 2-like protein
A0A9D4WJD8	KIW84_066365	PsbP C-terminal domain-containing protein
A0A9D4WJE1	KIW84_051146	Peroxidase
A0A9D4WJG8	KIW84_066302	Dihydroorotate dehydrogenase (quinone), mitochondrial
A0A9D4WJH2	KIW84_050561	J domain-containing protein required for chloroplast accumulation response 1
A0A9D4WJH9	KIW84_066411	Peroxidase
A0A9D4WJI0	KIW84_050492	Beta-galactosidase
A0A9D4WJJ2	KIW84_050415	Protein free1
A0A9D4WJN0	KIW84_050400	Uncharacterized protein
A0A9D4WJN2	KIW84_050874	Ubiquitin-specific protease ubp1
A0A9D4WJP9	KIW84_050596	Protein odr-4 homolog
A0A9D4WJQ0	KIW84_050429	Tubulin beta chain
A0A9D4WJQ2	KIW84_051305	GH10 domain-containing protein
A0A9D4WJQ6	KIW84_050904	Protein KAKU4
A0A9D4WJT1	KIW84_050414	Prostaglandin E synthase 2
A0A9D4WJV3	KIW84_050430	Malectin-like domain-containing protein (Fragment)
A0A9D4WJW7	KIW84_050505	26S proteasome regulatory subunit S10B B
A0A9D4WJX0	KIW84_050504	Glycosyl transferase family 1 domain-containing protein
A0A9D4WJZ5	KIW84_050542	S-adenosyl-L-methionine-dependent methyltransferase
A0A9D4WK05	KIW84_066459	Glutathione S-transferase L3
A0A9D4WK21	KIW84_050018	Coiled-coil domain-containing protein 124
A0A9D4WK35	KIW84_050028	Histone chaperone asf1b
A0A9D4WK44	KIW84_050541	Uncharacterized protein
A0A9D4WK49	KIW84_050589	rhamnogalacturonan endolyase
A0A9D4WK53	KIW84_051436	Cysteine protease rd21b
A0A9D4WK66	KIW84_050761	AB hydrolase-1 domain-containing protein
A0A9D4WK79	KIW84_050715	Protein unc-13 homolog
A0A9D4WK92	KIW84_066545	Extensin domain-containing protein
A0A9D4WK96;A0A9D4X7L4	KIW84_041207;KIW84_051076	EF-hand domain-containing protein
A0A9D4WKA0	KIW84_050590	Rhamnogalacturonan endolyase
A0A9D4WKA8	KIW84_050742	lactoylglutathione lyase
A0A9D4WKF5;A0A9D4WPW1	KIW84_051606	Uncharacterized protein
A0A9D4WKI4	KIW84_051633	HECT-type E3 ubiquitin transferase
A0A9D4WKK1	KIW84_050203	RRM domain-containing protein
A0A9D4WKL1	KIW84_051205	Uncharacterized protein
A0A9D4WKN4	KIW84_050763	Peptidase S9 prolyl oligopeptidase catalytic domain-containing protein
A0A9D4WKP1	KIW84_050884	Cyclic nucleotide-gated ion channel 14
A0A9D4WKR4	KIW84_050106	tRNA-dihydrouridine(47) synthase [NAD(P)(+)]
A0A9D4WKR5	KIW84_050802	Beta-adaptin-like protein
A0A9D4WKT0	KIW84_050131	SH3 domain-containing protein 2
A0A9D4WKT0;A0A9D4VT50	KIW84_074199	SH3 domain-containing protein 2
A0A9D4WKT7	KIW84_050286	Glyceraldehyde 3-phosphate dehydrogenase NAD(P) binding domain-containing protein
A0A9D4WKU6	KIW84_050838	Nitrate regulatory gene2 protein-like
A0A9D4WKV9	KIW84_051745	Glyceraldehyde 3-phosphate dehydrogenase NAD(P) binding domain-containing protein
A0A9D4WKW0	KIW84_050871	Ribonuclease H2 subunit B
A0A9D4WKX3	KIW84_050173	UspA domain-containing protein
A0A9D4WKX8	KIW84_050328	O-fucosyltransferase family protein
A0A9D4WKY1	KIW84_051024	Adenine nucleotide transporter bt1
A0A9D4WKY3	KIW84_050184	Coatomer subunit gamma
A0A9D4WKY3;A0A9D4ZWN5	KIW84_074296	Coatomer subunit gamma
A0A9D4WL02	KIW84_051813	Transferring glycosyl group transferase
A0A9D4WL05	KIW84_051386	Protein arginine N-methyltransferase 2
A0A9D4WL23	KIW84_051835	Thioesterase domain-containing protein
A0A9D4WL31	KIW84_050386	Methyltransferase
A0A9D4WL57	KIW84_050418	DnaJ homolog subfamily C member 2-like
A0A9D4WL66	KIW84_051467	THO complex subunit 5B
A0A9D4WL78	KIW84_050279	peptidylprolyl isomerase
A0A9D4WL85;A0A9D4WM78	KIW84_051497	TF-B3 domain-containing protein
A0A9D4WL90	KIW84_050974	Pescadillo homolog
A0A9D4WLA8	KIW84_051136	Pentatricopeptide repeat-containing protein At4g31850, chloroplastic
A0A9D4WLD7	KIW84_051172	Reticulon-like protein
A0A9D4WLE2	KIW84_050346	Glycoside hydrolase 18 protein
A0A9D4WLE5	KIW84_050510	AP-4 complex subunit mu
A0A9D4WLG9;A0A9D4WL92	KIW84_050992	GTP-binding nuclear protein
A0A9D4WLH4	KIW84_050381	Plastocyanin
A0A9D4WLL4	KIW84_052038	Actin-7
A0A9D4WLL4;A0A0A1E7Y8;A0A9D4X494;A0A9D4YQ04;A0A9D5BRJ8;A0A9D4W7P5;E3VST7	KIW84_015779	Actin
A0A9D4WLL5	KIW84_052037	Photosystem I reaction center subunit N, chloroplastic
A0A9D4WLM4	KIW84_051112	poly(A)-specific ribonuclease
A0A9D4WLN7	KIW84_050604	Symplekin
A0A9D4WLP1	KIW84_051062	adenine phosphoribosyltransferase
A0A9D4WLP7	KIW84_051286	K Homology domain-containing protein
A0A9D4WLQ0	KIW84_051121	Tudor domain-containing protein
A0A9D4WLQ5	KIW84_051295	RuvB-like helicase
A0A9D4WLR8	KIW84_052089	Developmentally-regulated G-protein 3
A0A9D4WLS1	KIW84_051285	NADH:ubiquinone oxidoreductase-like 20kDa subunit domain-containing protein
A0A9D4WLS6	KIW84_052101	Protein CPR-5
A0A9D4WLT0	KIW84_051721	CBS domain-containing protein cbscbspb1
A0A9D4WLU0	KIW84_052113	Peroxidase
A0A9D4WLU4	KIW84_051174	Eukaryotic translation initiation factor 3 subunit B
A0A9D4WLU6	KIW84_051341	Calcium-transporting ATPase
A0A9D4WLV4	KIW84_051184	Copper transport protein
A0A9D4WLX0	KIW84_051199	Copper-transporting ATPase paa2
A0A9D4WLX2	KIW84_050684	GH18 domain-containing protein
A0A9D4WLX3	KIW84_051138	Bifunctional protein GlmU
A0A9D4WLZ6	KIW84_051796	RRM domain-containing protein
A0A9D4WM07	KIW84_051810	CRAL-TRIO domain-containing protein
A0A9D4WM13	KIW84_052189	Enoyl reductase (ER) domain-containing protein
A0A9D4WM27	KIW84_051437	Protein kinase domain-containing protein
A0A9D4WM31	KIW84_051833	Uncharacterized protein
A0A9D4WM42	KIW84_052221	IAA-amino acid hydrolase ILR1-like 5
A0A9D4WM49;A0A9D4Y573;A0A9D4VZW0	KIW84_060508	DNA binding protein
A0A9D4WM53	KIW84_052234	caffeate O-methyltransferase
A0A9D4WM58	KIW84_051470	Coenzyme Q-binding protein COQ10 START domain-containing protein
A0A9D4WM64	KIW84_051323	RRM domain-containing protein
A0A9D4WM83	KIW84_051882	Peptidase A1 domain-containing protein
A0A9D4WM94	KIW84_051892	Trafficking protein particle complex subunit 2
A0A9D4WMC7	KIW84_051556	proline--tRNA ligase
A0A9D4WMD4	KIW84_051308	Branched-chain-amino-acid aminotransferase
A0A9D4WME0	KIW84_052337	Uncharacterized protein
A0A9D4WME1	KIW84_052336	RRM domain-containing protein
A0A9D4WMG0	KIW84_050863	60S ribosomal protein L5-B
A0A9D4WMG1	KIW84_052359	Nephrocystin-3
A0A9D4WMG6	KIW84_051581	Uncharacterized protein
A0A9D4WMH7	KIW84_051591	Mechanosensitive ion channel MscS domain-containing protein
A0A9D4WMI3	KIW84_051365	Calcium-transporting ATPase
A0A9D4WMI5	KIW84_051447	Polyadenylate-binding protein
A0A9D4WMI6	KIW84_051474	Protein cypro4
A0A9D4WMJ2	KIW84_051487	LNS2/PITP domain-containing protein
A0A9D4WMJ9	KIW84_052392	Pectinesterase
A0A9D4WMK0	KIW84_051392	Mitochondrial peripheral inner membrane protein
A0A9D4WML0	KIW84_051485	Protein TIC 22
A0A9D4WML1	KIW84_052414	PABS domain-containing protein
A0A9D4WML3	KIW84_051512	Uroporphyrinogen-III synthase
A0A9D4WML5	KIW84_050911	60S acidic ribosomal protein P0
A0A9D4WML7	KIW84_051631	40S ribosomal protein S4
A0A9D4WMN4	KIW84_051510	Polyadenylate-binding protein rbp47c
A0A9D4WMN9	KIW84_050773	Coiled-coil domain-containing protein 25
A0A9D4WMP7	KIW84_051668	RRM domain-containing protein
A0A9D4WMQ7	KIW84_051679	serine--tRNA ligase
A0A9D4WMS2	KIW84_051558	NAD(P)H-hydrate epimerase
A0A9D4WMT5	KIW84_052493	PsbP domain-containing protein 4
A0A9D4WMU7	KIW84_051586	Ubiquitin-like-specific protease 2B
A0A9D4WMV6	KIW84_050846	tRNA (guanine-N(7)-)-methyltransferase
A0A9D4WMW8	KIW84_051607	DRBM domain-containing protein
A0A9D4WN05	KIW84_051028	Uncharacterized protein
A0A9D4WN09	KIW84_051681	Alcohol dehydrogenase
A0A9D4WN23	KIW84_051811	Rubredoxin-like domain-containing protein
A0A9D4WN28	KIW84_051051	ENTH domain-containing protein
A0A9D4WN80	KIW84_051871	Translation factor GUF1 homolog, chloroplastic
A0A9D4WN97	KIW84_051671	Isoamylase 3
A0A9D4WNA3	KIW84_052684	PLAT domain-containing protein 1
A0A9D4WNC8	KIW84_051134	Phytocyanin domain-containing protein
A0A9D4WND5	KIW84_052324	Sec39 domain-containing protein
A0A9D4WNE2	KIW84_051145	Lariat debranching enzyme
A0A9D4WNE3	KIW84_051827	Photosystem II CP47 chlorophyll apoprotein
A0A9D4WNE9	KIW84_052731	Ras- protein Rab-11A
A0A9D4WNF1	KIW84_051928	Uncharacterized protein
A0A9D4WNF8	KIW84_051740	SANT domain-containing protein
A0A9D4WNG5	KIW84_051045	L-ascorbate peroxidase
A0A9D4WNI2	KIW84_052377	Mediator of RNA polymerase II transcription subunit 37c
A0A9D4WNI5	KIW84_051975	50S ribosomal protein L17
A0A9D4WNI8	KIW84_051204	Ferredoxin-like protein
A0A9D4WNN8	KIW84_051942	DNA polymerase
A0A9D4WNR7	KIW84_051861	Patellin-3
A0A9D4WNU1	KIW84_052889	Fe2OG dioxygenase domain-containing protein
A0A9D4WNU8	KIW84_052903	Nuclear transport factor 2B
A0A9D4WNW1	KIW84_052058	Protein LIKE COV 2
A0A9D4WNY5	KIW84_052006	NAD(P)H-quinone oxidoreductase subunit O, chloroplastic
A0A9D4WNZ7	KIW84_051385	Subtilisin-like protease SBT1.7
A0A9D4WP03	KIW84_051233	SAM-dependent MTase RsmB/NOP-type domain-containing protein
A0A9D4WP06;A0A9D5ABF9;A0A9D4VRR0;A0A9D5AGU8	KIW84_074067	Translocon-associated protein subunit alpha
A0A9D4WP08	KIW84_051244	Uncharacterized protein
A0A9D4WP14	KIW84_052040	carbamoyl-phosphate synthase (glutamine-hydrolyzing)
A0A9D4WP18	KIW84_052150	GATA-type transcription activator N-terminal domain-containing protein
A0A9D4WP21	KIW84_052968	Serine hydroxymethyltransferase
A0A9D4WP22	KIW84_052969	DNA repair protein rad50
A0A9D4WP34	KIW84_051433	DCL protein
A0A9D4WP56	KIW84_052007	Germin-like protein
A0A9D4WP59	KIW84_052083	Chloroplast lumen common family protein
A0A9D4WP78	KIW84_052625	Subunit of heteropentameric Replication factor C (RF-C)
A0A9D4WP94	KIW84_051503	Isocitrate dehydrogenase [NAD] catalytic subunit 5
A0A9D4WP98	KIW84_052199	COP1-interacting protein 7
A0A9D4WPA6	KIW84_052182	60S ribosomal protein L10
A0A9D4WPB3	KIW84_052668	Trafficking protein particle complex subunit 12
A0A9D4WPC5	KIW84_052152	Mini-chromosome maintenance complex-binding protein
A0A9D4WPD0	KIW84_051391	Mitochondrial peripheral inner membrane protein
A0A9D4WPD3	KIW84_052162	tRNA-binding domain-containing protein
A0A9D4WPD8	KIW84_051552	BOS complex subunit TMEM147
A0A9D4WPF9	KIW84_052192	AB hydrolase-1 domain-containing protein
A0A9D4WPH2	KIW84_052293	CDPK- kinase 4
A0A9D4WPJ6	KIW84_051471	Thioredoxin domain-containing protein
A0A9D4WPK6	KIW84_052314	Rhodanese domain-containing protein
A0A9D4WPL1	KIW84_052299	Pyridoxine 4-dehydrogenase
A0A9D4WPL8	KIW84_052370	Starch synthase, chloroplastic/amyloplastic
A0A9D4WPM1	KIW84_052260	Serine/arginine-rich splicing factor sr34a
A0A9D4WPM6	KIW84_052181	Import inner membrane translocase subunit
A0A9D4WPP9	KIW84_053164	Beta-carotene isomerase D27-like C-terminal domain-containing protein
A0A9D4WPQ8	KIW84_052402	Matrin-type domain-containing protein
A0A9D4WPS3	KIW84_053182	Amine oxidase
A0A9D4WPU8	KIW84_052352	Thylakoid lumenal 17.4 kDa protein
A0A9D4WPW4	KIW84_052287	Uncharacterized protein
A0A9D4WPY2	KIW84_052307	AAA+ ATPase domain-containing protein
A0A9D4WPZ1	KIW84_052451	UBA domain-containing protein
A0A9D4WPZ4;A0A9D4WRZ6	KIW84_052395	Fe2OG dioxygenase domain-containing protein
A0A9D4WPZ6	KIW84_052492	Transcription elongation factor SPT5
A0A9D4WPZ8	KIW84_053260	Lipoxygenase
A0A9D4WQ07	KIW84_053268	Homoserine dehydrogenase
A0A9D4WQ17;A0A9D4WR43	KIW84_053277	Alcohol dehydrogenase-like 7
A0A9D4WQ21	KIW84_052353	Acyl-CoA-binding domain-containing protein 1
A0A9D4WQ24	KIW84_051669	Phytocyanin domain-containing protein
A0A9D4WQ27	KIW84_053294	L-ascorbate oxidase
A0A9D4WQ37	KIW84_053305	Ribosomal protein L15
A0A9D4WQ43	KIW84_052966	Adenosylhomocysteinase
A0A9D4WQ65;A0A9D4XSQ1	KIW84_030482	Nuclear transcription factor Y subunit C-3
A0A9D4WQ86	KIW84_052583	Dolichyl-diphosphooligosaccharide--protein glycosyltransferase subunit KCP2
A0A9D4WQ91	KIW84_051866	Uncharacterized protein
A0A9D4WQ95	KIW84_053366	Pantothenate kinase 2
A0A9D4WQA0;A0A9D5A1V4	KIW84_061132	Transcriptional corepressor SEUSS
A0A9D4WQA2	KIW84_052421	J domain-containing protein
A0A9D4WQA8	KIW84_052602	SWI/SNF complex subunit SWI3C
A0A9D4WQB3;A0A9D5AR56	KIW84_042945	Morc S5 domain-containing protein (Fragment)
A0A9D4WQC0;A0A9D4ZWX6	KIW84_051891	6,7-dimethyl-8-ribityllumazine synthase
A0A9D4WQD5	KIW84_051788	Uncharacterized protein
A0A9D4WQF6	KIW84_051815	Anaphase-promoting complex subunit 2
A0A9D4WQG1	KIW84_052604	Beta-galactosidase
A0A9D4WQH1	KIW84_052616	L-ascorbate peroxidase
A0A9D4WQH7	KIW84_051837	Tetratricopeptide repeat protein 27 homolog
A0A9D4WQI3	KIW84_052627	Protein Ycf2
A0A9D4WQI6	KIW84_052510	Thioredoxin domain-containing protein
A0A9D4WQI8	KIW84_052596	Subunit of heteropentameric Replication factor C (RF-C)
A0A9D4WQJ0;A0A9D5AEL7	KIW84_051979;KIW84_051983	Pectinesterase inhibitor domain-containing protein
A0A9D4WQM2	KIW84_052011	DL-glycerol-3-phosphatase
A0A9D4WQN2;A0A9D4WVB0	KIW84_053519	Hydroxyphenylpyruvate reductase
A0A9D4WQN5;A0A9D4WNA3;A0A9D4VK73	KIW84_052685	PLAT domain-containing protein 2
A0A9D4WQN7	KIW84_051896	Cyclin-dependent kinase E-1
A0A9D4WQN9	KIW84_053532	Kinesin light chain
A0A9D4WQP2	KIW84_053531	RRM domain-containing protein (Fragment)
A0A9D4WQP4	KIW84_052699	Transmembrane protein
A0A9D4WQQ3	KIW84_052578	Fe2OG dioxygenase domain-containing protein
A0A9D4WQT0	KIW84_052724	Chaperone protein dnaJ A6
A0A9D4WQT3	KIW84_052735	LanC-like protein gcl1 (Fragment)
A0A9D4WQT9	KIW84_052707	DUF4057 domain-containing protein
A0A9D4WQU1	KIW84_052733	SAM-dependent MTase RsmB/NOP-type domain-containing protein
A0A9D4WQV0	KIW84_052808	ALBINO3-like protein 1
A0A9D4WQV2	KIW84_052629	60S ribosomal protein L2
A0A9D4WQV8	KIW84_051976	Hexosyltransferase
A0A9D4WQW8	KIW84_053621	SEC7 domain-containing protein
A0A9D4WQX9	KIW84_053635	Methyltransferase
A0A9D4WQZ0	KIW84_052146	Alpha-galactosidase
A0A9D4WQZ3	KIW84_052674	inositol-3-phosphate synthase
A0A9D4WQZ3;A0A9D4VJH4	KIW84_071427	inositol-3-phosphate synthase (Fragment)
A0A9D4WR06	KIW84_053243	NADH-cytochrome b5 reductase, variant 2
A0A9D4WR25	KIW84_052879	60S ribosomal protein L17B
A0A9D4WR32	KIW84_052799	chalcone synthase
A0A9D4WR45	KIW84_052811	Very-long-chain 3-oxoacyl-CoA reductase 1
A0A9D4WR64	KIW84_053728	anthranilate synthase
A0A9D4WR65;A0A9D5AIH1	KIW84_052825	Serine/threonine protein phosphatase 2A regulatory subunit
A0A9D4WR70	KIW84_052090	60S ribosomal protein L6 (Fragment)
A0A9D4WR81	KIW84_052102	Protein ACTIVITY OF BC1 COMPLEX KINASE 8
A0A9D4WR98	KIW84_052890	Uncharacterized protein
A0A9D4WRB0	KIW84_052904	Transmembrane protein
A0A9D4WRB1	KIW84_052914	S1 motif domain-containing protein
A0A9D4WRB9;A0A9D4VYG4;A0A9D4WYZ9	KIW84_052301	Probable 6-phosphogluconolactonase
A0A9D4WRC2	KIW84_052911	NnrU domain-containing protein
A0A9D4WRC3	KIW84_052892	Bifunctional inhibitor/plant lipid transfer protein/seed storage helical domain-containing protein
A0A9D4WRC4	KIW84_052812	Uncharacterized protein
A0A9D4WRC5	KIW84_052980	Rhodanese domain-containing protein
A0A9D4WRD7	KIW84_052933	Protein transport protein SEC23
A0A9D4WRG6	KIW84_052972	UDP-glucuronate 4-epimerase 6
A0A9D4WRI2	KIW84_052946	Protein kinase domain-containing protein
A0A9D4WRJ0	KIW84_052982	cysteine desulfurase
A0A9D4WRL5	KIW84_052983	Small subunit processome component 20 homolog
A0A9D4WRL9	KIW84_052247	Ribosome-binding factor psrp1
A0A9D4WRN2	KIW84_053017	Serine/arginine-rich SC35-like splicing factor scl30a
A0A9D4WRP2	KIW84_053102	Subtilisin-like protease SBT5.3
A0A9D4WRP5	KIW84_053920	Ribosomal 40S subunit protein S13
A0A9D4WRR2	KIW84_053074	Long chain acyl-CoA synthetase 8
A0A9D4WRS5	KIW84_053957	DEP domain-containing protein
A0A9D4WRS9	KIW84_052947	Homoserine dehydrogenase
A0A9D4WRU5	KIW84_053971	TrmE-type G domain-containing protein
A0A9D4WRX2	KIW84_052373	Protein DEFECTIVE IN MERISTEM SILENCING 3
A0A9D4WS06	KIW84_052406	phosphomevalonate kinase
A0A9D4WS16	KIW84_052416	Uncharacterized protein
A0A9D4WS54	KIW84_053073	Cardiolipin synthase N-terminal domain-containing protein
A0A9D4WS58	KIW84_052592	DPP6 N-terminal domain-like protein
A0A9D4WS63	KIW84_053712	Uncharacterized protein
A0A9D4WS68	KIW84_053235	5-methyltetrahydropteroyltriglutamate--homocysteine S-methyltransferase
A0A9D4WS70	KIW84_052601	Proteasome assembly chaperone 3
A0A9D4WS78	KIW84_054110	FACT complex subunit
A0A9D4WS84;A0A9D5AFB5;A0A9D4WNU2;A0A9D5AEY7	KIW84_052479;KIW84_052491	Alcohol dehydrogenase (Fragment)
A0A9D4WS87	KIW84_053165	Protein GPR107-like
A0A9D4WS95	KIW84_053258	Glycosyltransferase
A0A9D4WSD9	KIW84_053315	Nucleotidyl transferase domain-containing protein
A0A9D4WSD9;A0A9D5BGI8	KIW84_012013	Nucleotidyl transferase domain-containing protein
A0A9D4WSF8	KIW84_053747	GDSL esterase/lipase cprd49
A0A9D4WSG0	KIW84_053244	Glycosyltransferase
A0A9D4WSG1	KIW84_053349	Protein EXECUTER 2, chloroplastic
A0A9D4WSH3	KIW84_053157	ATP-binding cassette sub- F member 3
A0A9D4WSJ7	KIW84_053352	Kinesin light chain
A0A9D4WSM8	KIW84_053418	Amine oxidase
A0A9D4WSN0	KIW84_053814	ATP-dependent RNA helicase
A0A9D4WSN1	KIW84_053385	DNA topoisomerase 2-associated protein pat1
A0A9D4WSP6;A0A9D5B5G9	KIW84_052660	Interactor with COP9 signalosome (CSN) complex
A0A9D4WSS3	KIW84_054314	RING-type E3 ubiquitin transferase
A0A9D4WST6	KIW84_053272	RRM domain-containing protein
A0A9D4WSU6	KIW84_053874	LysM domain-containing GPI-anchored protein 1
A0A9D4WSV1	KIW84_052831	Mitotic spindle checkpoint component mad2
A0A9D4WSW7	KIW84_053489	Vignain
A0A9D4WSX1	KIW84_052855	Protein Iojap-related, mitochondrial
A0A9D4WSX3	KIW84_053320	Alpha-N-acetylglucosaminidase
A0A9D4WSX6	KIW84_054389	Gamma-interferon-inducible lysosomal thiol reductase
A0A9D4WSY3;A0A9D4X9K3;A0A9D4XGK8	KIW84_053331	Nucleobase-ascorbate transporter 6
A0A9D4WSZ6	KIW84_053522	NADH dehydrogenase [ubiquinone] iron-sulfur protein 1, mitochondrial
A0A9D4WSZ9	KIW84_052758	Alpha-galactosidase
A0A9D4WT05	KIW84_053535	Glutamine synthetase
A0A9D4WT07	KIW84_052887	REF/SRPP-like protein
A0A9D4WT45	KIW84_053393	Transmembrane protein
A0A9D4WT59	KIW84_053520	Nicastrin
A0A9D4WT62	KIW84_053601	Nuclear actin-protein involved in chromatin remodeling
A0A9D4WT78	KIW84_052824	Protein hhl1
A0A9D4WT81	KIW84_053625	Thylakoid lumenal 15 kDa protein 1, chloroplastic
A0A9D4WT90	KIW84_053455	Elongation factor Tu
A0A9D4WTA3;A0A9D4XLZ6;A0A9D4W2G3;A0A9D5B182;A0A9D4XS83;A0A9D5AVW6;A0A9D5APV7	KIW84_060815	Transcription factor
A0A9D4WTA4	KIW84_053562	glutathione dehydrogenase (ascorbate)
A0A9D4WTB2	KIW84_053655	Nitronate monooxygenase domain-containing protein
A0A9D4WTB7	KIW84_054534	Pleckstrin y domain-containing protein 1
A0A9D4WTC0	KIW84_054533	Gelsolin-like domain-containing protein
A0A9D4WTD9	KIW84_054066	1,3-beta-glucan synthase
A0A9D4WTE0	KIW84_052891	Polysaccharide biosynthesis domain-containing protein
A0A9D4WTE2	KIW84_053004	Uncharacterized protein
A0A9D4WTE8	KIW84_054568	ATP-dependent zinc metalloprotease FTSH 9
A0A9D4WTG1	KIW84_053707	LIM domain-containing protein WLIM2b
A0A9D4WTG3	KIW84_053736	ATP-dependent DNA helicase
A0A9D4WTH3	KIW84_053748	GINS subunit domain-containing protein
A0A9D4WTH7	KIW84_053032	Protein argonaute 16
A0A9D4WTJ0	KIW84_053742	Nuclear pore complex protein NUP88
A0A9D4WTJ3;A0A9D4XTH2	KIW84_054617	RuvB-like helicase
A0A9D4WTK1	KIW84_054616	Neutral ceramidase
A0A9D4WTK3	KIW84_054629	THO complex subunit 3
A0A9D4WTK9	KIW84_053068	50S ribosomal protein L13
A0A9D4WTN7	KIW84_053795	POTRA domain-containing protein
A0A9D4WTP3	KIW84_054662	K Homology domain-containing protein (Fragment)
A0A9D4WTP7;A0A9D4WTX1	KIW84_053807	S1 motif domain-containing protein
A0A9D4WTQ0;A0A9D4ZTP0	KIW84_071889	Rab-GAP TBC domain-containing protein
A0A9D4WTQ1	KIW84_053108	Transmembrane 9 superfamily member
A0A9D4WTQ7	KIW84_053809	Uncharacterized protein
A0A9D4WTQ9	KIW84_054178	NAD(P)H-quinone oxidoreductase subunit N, chloroplastic (Fragment)
A0A9D4WTT8	KIW84_053750	Peptidyl-prolyl cis-trans isomerase
A0A9D4WTW8	KIW84_053136	Endoplasmic reticulum vesicle transporter protein
A0A9D4WTX1	KIW84_053805	S1 motif domain-containing protein
A0A9D4WTX6	KIW84_054739	DEK-C domain-containing protein
A0A9D4WTY8	KIW84_053072	SET domain-containing protein
A0A9D4WTZ9	KIW84_053085	Knl1 C-terminal RWD domain-containing protein
A0A9D4WU12	KIW84_053782	60S ribosomal protein L10a-1
A0A9D4WU13	KIW84_053944	GrpE protein homolog
A0A9D4WU19	KIW84_053794	UTP--glucose-1-phosphate uridylyltransferase 3
A0A9D4WU20	KIW84_054807	RRM domain-containing protein
A0A9D4WU31	KIW84_053951	J domain-containing protein
A0A9D4WU58	KIW84_054376	Malonyl-CoA:ACP transacylase (MAT) domain-containing protein
A0A9D4WU71	KIW84_054002	Methyltransferase type 11 domain-containing protein
A0A9D4WU77	KIW84_053876	DEK-C domain-containing protein
A0A9D4WU86	KIW84_054411	E1 ubiquitin-activating enzyme
A0A9D4WU95	KIW84_053900	Aminotransferase class I/classII domain-containing protein
A0A9D4WU95;A0A9D4WRM8	KIW84_053899	Aminotransferase class I/classII domain-containing protein
A0A9D4WUB2	KIW84_054908	Ribosomal protein S5
A0A9D4WUB6	KIW84_054036	Protein PHOSPHATE-INDUCED 1
A0A9D4WUB7	KIW84_053959	C2 NT-type domain-containing protein
A0A9D4WUD9	KIW84_054894	1,4-alpha-glucan branching enzyme
A0A9D4WUG1	KIW84_053313	NADH-ubiquinone reductase complex 1 MLRQ subunit
A0A9D4WUH5	KIW84_054018	Mitochondrial adenine nucleotide transporter BTL3
A0A9D4WUL5	KIW84_054003	DUF4057 domain-containing protein
A0A9D4WUL7	KIW84_054567	Phosphomethylpyrimidine synthase, chloroplastic
A0A9D4WUM3	KIW84_053389	Bacterial Ig-like domain-containing protein
A0A9D4WUM7	KIW84_054578	Laccase
A0A9D4WUN8	KIW84_053281	superoxide dismutase
A0A9D4WUQ5	KIW84_053306	Protein argonaute-4
A0A9D4WUQ6	KIW84_054173	ATP-dependent DNA helicase
A0A9D4WUR9	KIW84_054054	Aspartyl aminopeptidase
A0A9D4WUS2;A0A9D4VVM5	KIW84_011557;KIW84_053329	Uncharacterized protein
A0A9D4WUS3	GATA	Glutamyl-tRNA(Gln) amidotransferase subunit A, chloroplastic/mitochondrial
A0A9D4WUS4	KIW84_054189	Metal tolerance protein 4
A0A9D4WUV4	KIW84_054080	Uncharacterized protein
A0A9D4WUW0	KIW84_054226	RNA helicase
A0A9D4WV04	KIW84_053409	1-aminocyclopropane-1-carboxylate synthase
A0A9D4WV12	KIW84_054138	Protein DJ-1 D
A0A9D4WV14;A0A9D4VY37	KIW84_053421;KIW84_076454	60S ribosomal protein L27a-3, variant 2
A0A9D4WV14;A0A9D4VY37;A0A9D5ATY2	KIW84_045217	60S ribosomal protein L27a-3
A0A9D4WV17	KIW84_054313	Tyrosine--tRNA ligase
A0A9D4WV41	KIW84_054354	Small ribosomal subunit protein mS29
A0A9D4WV44	KIW84_054756	Ribosomal 40S subunit protein S10A
A0A9D4WV85	KIW84_053548	RRM domain-containing protein
A0A9D4WV87	KIW84_054412	Plant intracellular Ras-group- LRR protein 8
A0A9D4WV95;A0A9D4VVG9;A0A9D4XSS2	KIW84_054804	ATP synthase protein MI25
A0A9D4WVD3;A0A9D4ZTZ7;A0A9D4W3D3	KIW84_072146	Cytochrome b
A0A9D4WVE2	KIW84_055316	UDP-glucose 6-dehydrogenase 1
A0A9D4WVE6	KIW84_054283	Expansin
A0A9D4WVG1	KIW84_054880	Peptidase A1 domain-containing protein
A0A9D4WVI4	KIW84_053650	Delta-1-pyrroline-5-carboxylate synthase
A0A9D4WVJ0	KIW84_054515	Peptidyl-prolyl cis-trans isomerase
A0A9D4WVJ9	KIW84_053622	SEC7 domain-containing protein
A0A9D4WVM1	KIW84_055382	Reticulon-like protein
A0A9D4WVM5	KIW84_053646	Ultraviolet-B receptor UVR8-like
A0A9D4WVN3	KIW84_054455	CBM20 domain-containing protein
A0A9D4WVP3	KIW84_055405	15-cis-phytoene synthase
A0A9D4WVP7	KIW84_053711	Sedoheptulose-1,7-bisphosphatase, chloroplastic
A0A9D4WVR8	KIW84_054485	Asparagine synthetase [glutamine-hydrolyzing]
A0A9D4WVU6	KIW84_054627	Translocation protein SEC62
A0A9D4WVU7	KIW84_053716	26S proteasome non-ATPase regulatory subunit 7 A
A0A9D4WVV3	KIW84_055041	RNA helicase
A0A9D4WVY5;A0A9D4X9X8;A0A9D5B848	KIW84_054671	Uridine kinase
A0A9D4WW19	KIW84_054599	Alpha-1,4 glucan phosphorylase
A0A9D4WW20	KIW84_054697	CRAL-TRIO domain-containing protein
A0A9D4WW42	KIW84_054607	Proliferating cell nuclear antigen
A0A9D4WW43	KIW84_053861	Peroxidase
A0A9D4WW50	KIW84_054620	RRM domain-containing protein
A0A9D4WW64	KIW84_055620	Plant intracellular Ras-group- LRR protein 7
A0A9D4WW73;A0A9D5BBH6;A0A9D4Y4J6;A0A9D4VJH8	KIW84_055157	RRM domain-containing protein
A0A9D4WW96	KIW84_055185	3-hydroxyisobutyryl-CoA hydrolase
A0A9D4WWA2	KIW84_053866	Uroporphyrinogen decarboxylase
A0A9D4WWC0	KIW84_054696	SAM-dependent MTase RsmB/NOP-type domain-containing protein
A0A9D4WWD3	KIW84_055717	30S ribosomal protein 2
A0A9D4WWE6	KIW84_054663	DNA-directed RNA polymerases I and III subunit RPAC1
A0A9D4WWG1;A0A9D4WQI4	KIW84_052630	Small ribosomal subunit protein uS3c
A0A9D4WWJ5	KIW84_054867	Syntaxin-52
A0A9D4WWK3	KIW84_053972	Acetyl-coenzyme-A carboxylase
A0A9D4WWL6	KIW84_054893	Pyridoxal phosphate homeostasis protein
A0A9D4WWN2	KIW84_055340	Carboxypeptidase
A0A9D4WWQ0	KIW84_054078	Rhodanese domain-containing protein
A0A9D4WWR4	KIW84_054945	WD40 repeat-containing protein SMU1
A0A9D4WWT0	KIW84_054045	AAA+ ATPase domain-containing protein
A0A9D4WWV9	KIW84_054135	Beta-catenin-like protein 1 N-terminal domain-containing protein
A0A9D4WWW4	KIW84_055006	Tryptophan synthase
A0A9D4WWZ6;A0A9D4XAS0	KIW84_055493	Microtubule-associated protein RP/EB member 1A
A0A9D4WWZ7	KIW84_055036	Uncharacterized protein
A0A9D4WX03	KIW84_055507	4-(cytidine 5'-diphospho)-2-C-methyl-D-erythritol kinase
A0A9D4WX24	KIW84_054972	Peptidase S9 prolyl oligopeptidase catalytic domain-containing protein (Fragment)
A0A9D4WX57	KIW84_056041	Protein LHCP TRANSLOCATION DEFECT
A0A9D4WX61	KIW84_056064	Annexin
A0A9D4WX76	KIW84_054170	Deoxyuridine 5'-triphosphate nucleotidohydrolase
A0A9D4WX77	KIW84_056063	Annexin
A0A9D4WX84	KIW84_055046	GABA/polyamine transporter
A0A9D4WX88	KIW84_055146	Mitogen-activated protein kinase 10
A0A9D4WXC1;A0A9D4VVP0;A0A9D5BAY6	KIW84_023193;KIW84_056131;KIW84_075706	beta-galactosidase
A0A9D4WXC4	KIW84_054929	Imidazole glycerol phosphate synthase hisHF
A0A9D4WXC9	KIW84_055671	DExH-box ATP-dependent RNA helicase DExH14
A0A9D4WXF4	KIW84_054959	SUI1 domain-containing protein
A0A9D4WXI2	KIW84_056171	Protein TRIGALACTOSYLDIACYLGLYCEROL 1
A0A9D4WXM1	KIW84_055191	Protein VACUOLELESS1
A0A9D4WXN6	KIW84_055798	C3H1-type domain-containing protein
A0A9D4WXN8	KIW84_055055	Trichome birefringence-like N-terminal domain-containing protein
A0A9D4WXP6	KIW84_054370	Phagocyte signaling-impaired protein
A0A9D4WXP9	KIW84_055064	Citrate synthase
A0A9D4WXQ3;A0A9D5B221;A0A9D4Y9K6	KIW84_032696	hydroxymethylglutaryl-CoA lyase
A0A9D4WXR6	KIW84_055277	Protein TRIGALACTOSYLDIACYLGLYCEROL 2
A0A9D4WXR9	KIW84_056292	Pectinesterase
A0A9D4WXS4	KIW84_055842	DUF642 domain-containing protein
A0A9D4WXV9	KIW84_055886	N-alpha-acetyltransferase 10
A0A9D4WXY3	KIW84_056329	histone acetyltransferase
A0A9D4WY04;A0A9D5AJS1	KIW84_055438;KIW84_055451	MI domain-containing protein
A0A9D4WY50	KIW84_055385	23 kDa subunit of oxygen evolving system of photosystem II
A0A9D4WY73	KIW84_055548	Fucosyltransferase
A0A9D4WY76;A0A9D5BAW8;A0A9D4VK46	KIW84_023135;KIW84_055250;KIW84_071704	Ubiquitin-40S ribosomal protein S27a
A0A9D4WYD0	KIW84_055612	Heparanase-like protein 1
A0A9D4WYD2	KIW84_054618	Chaperonin-like RbcX protein 2, chloroplastic
A0A9D4WYD5	KIW84_056440	Pectinesterase inhibitor domain-containing protein
A0A9D4WYE7	KIW84_056101	Uridine 5'-monophosphate synthase
A0A9D4WYF2	KIW84_056487	Photosystem I reaction center subunit V, chloroplastic
A0A9D4WYH7	KIW84_055677	phosphoserine phosphatase
A0A9D4WYJ7	KIW84_055703	Vicianin hydrolase
A0A9D4WYK3	KIW84_056158	Thioredoxin domain-containing protein
A0A9D4WYL1	KIW84_055715	Thioredoxin domain-containing protein
A0A9D4WYL3;A0A9D4X251	KIW84_056169	NB-ARC domain-containing protein
A0A9D4WYL8	KIW84_055720	Uncharacterized protein
A0A9D4WYM1	KIW84_055727	Clustered mitochondria protein homolog
A0A9D4WYN2	KIW84_056192	Uncharacterized protein
A0A9D4WYN7	KIW84_055747	RRM domain-containing protein
A0A9D4WYN8	KIW84_056549	Protein trichome birefringence-like 41
A0A9D4WYQ6	KIW84_055638	RNA helicase
A0A9D4WYV4	KIW84_055699	non-specific serine/threonine protein kinase
A0A9D4WYW1	KIW84_054795	NADH dehydrogenase [ubiquinone] iron-sulfur protein 2
A0A9D4WYX1	KIW84_055849	Methyltransferase
A0A9D4WYY2	KIW84_055731	Signal peptidase complex subunit 3
A0A9D4WYZ2;A0A9D4VKF3	KIW84_055836	DNA topoisomerase 2
A0A9D4WZ60;A0A9D4WXW8;A0A9D4WZC1	KIW84_055931	Uncharacterized protein
A0A9D4WZ66	KIW84_056748	Transmembrane protein
A0A9D4WZ95	KIW84_055685	Uncharacterized protein
A0A9D4WZA6	KIW84_056790	Uncharacterized protein
A0A9D4WZB2	KIW84_056801	Proton pump-interactor 1
A0A9D4WZC0	KIW84_056810	40S ribosomal protein S20-2
A0A9D4WZC2;A0A9D5AJY1;A0A9D5GZH3	KIW84_014497	Cytochrome f
A0A9D4WZC8	KIW84_055730	tRNA/rRNA methyltransferase SpoU type domain-containing protein
A0A9D4WZC9	KIW84_054949	AUGMIN subunit 4
A0A9D4WZE0;A0A9D4XMF8	KIW84_056034	DEAD-box ATP-dependent RNA helicase 10
A0A9D4WZH5	KIW84_056875	NADPH-protochlorophyllide oxidoreductase
A0A9D4WZI7	KIW84_056887	COP1-interacting protein 7
A0A9D4WZJ6;A0A9D5B3U9	KIW84_056901	TRAPP II complex TRAPPC10 C-terminal domain-containing protein
A0A9D4WZK0	KIW84_055034	DNA-directed DNA polymerase family A palm domain-containing protein
A0A9D4WZK1	KIW84_055812	General RNA polymerase II transcription factor
A0A9D4WZK5	KIW84_056464	COP9 signalosome complex subunit 6
A0A9D4WZK9	KIW84_056913	Uncharacterized protein
A0A9D4WZL8	KIW84_055056	Uncharacterized protein
A0A9D4WZQ1	KIW84_056512	Uncharacterized protein
A0A9D4WZV2;A0A9D4YGR9	KIW84_022641;KIW84_055927	Uncharacterized protein
A0A9D4WZW6	KIW84_057020	Chlororespiratory reduction 41
A0A9D4X009	KIW84_056162	RING-type E3 ubiquitin transferase
A0A9D4X030;A0A9D4YEK0	KIW84_023594;KIW84_055238	Proteasome subunit beta type-1
A0A9D4X078	KIW84_055380	NADP-dependent oxidoreductase domain-containing protein
A0A9D4X099	KIW84_057167	TRASH domain-containing protein
A0A9D4X0A7	KIW84_057180	NADP-dependent oxidoreductase domain-containing protein
A0A9D4X0B8;A0A9D4VU57	KIW84_057191	Protein SUPPRESSOR OF K(+) TRANSPORT GROWTH DEFT 1
A0A9D4X0C7	KIW84_056770	Protein kinase domain-containing protein
A0A9D4X0D3	KIW84_055467	Exostosin GT47 domain-containing protein
A0A9D4X0E2	KIW84_057216	EF-hand domain-containing protein
A0A9D4X0F4	KIW84_056800	RNA-binding S4 domain-containing protein
A0A9D4X0G1	KIW84_056305	C2H2-type domain-containing protein
A0A9D4X0G9	KIW84_057244	Protein phosphatase 1 regulatory subunit 7
A0A9D4X0H3	KIW84_056820	Non-canonical poly(A) RNA polymerase PAPD5
A0A9D4X0I4	KIW84_055542	J domain-containing protein
A0A9D4X0J9;A0A9D5AMJ8	KIW84_056404	3-deoxy-manno-octulosonate cytidylyltransferase
A0A9D4X0K7	KIW84_056477	Glycosyltransferase
A0A9D4X0K8	KIW84_056413	Prohibitin
A0A9D4X0L5;A0A9D4XWS2;A0A9D4XRY6;A0A9D5A5S1;A0A9D4Y9C6	KIW84_031954	Uncharacterized protein
A0A9D4X0M3	KIW84_056873	DUF3700 domain-containing protein
A0A9D4X0Q3	KIW84_056457	Trigger factor ribosome-binding bacterial domain-containing protein
A0A9D4X0R6	KIW84_056923	Uncharacterized protein
A0A9D4X0Y1	KIW84_056551	non-specific serine/threonine protein kinase
A0A9D4X107;A0A9D5ALM5;A0A9D4XAC4;A0A9D4ZYR2;A0A9D4VPE8;A0A9D4WT27	KIW84_025337;KIW84_040985;KIW84_073527;KIW84_073530	Thioredoxin superfamily protein
A0A9D4X109	KIW84_055750	RING-type E3 ubiquitin transferase
A0A9D4X114	KIW84_057018	Chorein N-terminal domain-containing protein
A0A9D4X117	KIW84_055650	Uncharacterized protein
A0A9D4X125	KIW84_055663	Uncharacterized protein
A0A9D4X127	KIW84_057418	Xyloglucan endotransglucosylase/hydrolase
A0A9D4X128	KIW84_056598	DNA polymerase delta subunit 3
A0A9D4X138	KIW84_057429	Universal stress protein phos32
A0A9D4X164	KIW84_055809	Cellulose synthase
A0A9D4X176	KIW84_056699	Ubiquitin-conjugating enzyme E2 35
A0A9D4X185	KIW84_056708	Multiple organellar RNA editing factor 8, chloroplastic/mitochondrial
A0A9D4X193	KIW84_057505	AB hydrolase-1 domain-containing protein
A0A9D4X1A6	KIW84_056734	EF-hand domain-containing protein
A0A9D4X1B3;A0A9D4WSX3	KIW84_055864	Alpha-N-acetylglucosaminidase
A0A9D4X1B6	KIW84_056746	Enoyl reductase (ER) domain-containing protein
A0A9D4X1B9	KIW84_056709	tRNA dimethylallyltransferase 9
A0A9D4X1C6	KIW84_057528	Uncharacterized protein
A0A9D4X1D4	KIW84_055885	Beta-glucosidase
A0A9D4X1I6	KIW84_057611	Thioredoxin domain-containing protein
A0A9D4X1M7	KIW84_055991	Uncharacterized protein
A0A9D4X1Q3;A0A9D4X1M0;A0A9D4WZ54	KIW84_055889;KIW84_055928;KIW84_055930	Biogenesis of lysosome-related organelles complex 1 subunit 2
A0A9D4X1Q8;A0A9D5AC25	KIW84_050142	Chromatin remodeling protein SHL-like
A0A9D4X1S3	KIW84_056924	NUC153 domain-containing protein
A0A9D4X1U1	KIW84_056061	NAD(P)H dehydrogenase (quinone)
A0A9D4X1U2	KIW84_057686	FAS1 domain-containing protein
A0A9D4X1U3	KIW84_056918	Uncharacterized protein
A0A9D4X1Z3	KIW84_057347	Enoyl reductase (ER) domain-containing protein
A0A9D4X1Z8	KIW84_056999	60S ribosomal protein L24
A0A9D4X241	KIW84_056879	Eukaryotic translation initiation factor 3 subunit E
A0A9D4X279;A0A9D4X5C8	KIW84_056705	Nucleolar GTP-binding protein 1
A0A9D4X282	KIW84_056205	DCD domain-containing protein
A0A9D4X2A0	KIW84_057872	M-phase phosphoprotein 6
A0A9D4X2A1	KIW84_056728	EF-hand domain-containing protein (Fragment)
A0A9D4X2B1	KIW84_057883	Pumilio 2
A0A9D4X2D6	KIW84_057873	Ripening-related protein
A0A9D4X2F8	TOP6B	DNA topoisomerase 6 subunit B
A0A9D4X2G7	KIW84_057526	Mitochondrial thiamine pyrophosphate transporter
A0A9D4X2J3	KIW84_057173	Uncharacterized protein
A0A9D4X2J8	KIW84_057219	CN hydrolase domain-containing protein
A0A9D4X2J8;A0A9D5BNQ5	KIW84_014776	CN hydrolase domain-containing protein
A0A9D4X2M1	KIW84_056855	Plant intracellular Ras-group- LRR protein 6
A0A9D4X2M3	KIW84_057583	Prohibitin
A0A9D4X2P3;A0A9D4X177	KIW84_057073	Peroxidase (Fragment)
A0A9D4X2Q2	KIW84_058014	Tryptophan synthase beta chain-like PALP domain-containing protein
A0A9D4X2S1	KIW84_058006	chitinase
A0A9D4X2V9	KIW84_057171	RAB6-interacting golgin
A0A9D4X2W9	KIW84_057182	Fatty acyl-CoA reductase
A0A9D4X335	KIW84_058119	IAA-amino acid hydrolase ILR1-like 1
A0A9D4X349	KIW84_058172	K Homology domain-containing protein
A0A9D4X372	KIW84_057286	Uncharacterized protein
A0A9D4X383	KIW84_057827	Histone H2A
A0A9D4X397	KIW84_056469	Choline/ethanolaminephosphotransferase 1
A0A9D4X3A2	KIW84_057477	glutamate formimidoyltransferase
A0A9D4X3A6	KIW84_058198	Guanine nucleotide-binding protein-like nsn1
A0A9D4X3B1	KIW84_058236	Coatomer subunit beta'
A0A9D4X3B1;A0A9D5A0B0	KIW84_077122	Coatomer subunit beta'
A0A9D4X3B7	KIW84_057444	plastoquinol--plastocyanin reductase
A0A9D4X3B8	KIW84_058210	Glyoxylate/hydroxypyruvate reductase A hpr2
A0A9D4X3F2	KIW84_058279	Monothiol glutaredoxin-S15
A0A9D4X3G2	KIW84_057901	Aldehyde dehydrogenase
A0A9D4X3H7	KIW84_057169	Stress-response A/B barrel domain-containing protein
A0A9D4X3I2	KIW84_057374	Peroxidase
A0A9D4X3I6	KIW84_058313	Phospholipase D
A0A9D4X3I7;A0A9D5AN32;A0A9D4X1I1	KIW84_057572	TIR domain-containing protein
A0A9D4X3K2	KIW84_057584	FAS1 domain-containing protein
A0A9D4X3M0	KIW84_057962	Protein farnesyltransferase/geranylgeranyltransferase type-1 subunit alpha
A0A9D4X3Q3;A0A9D5AJT4	KIW84_056533;KIW84_057603	Uncharacterized protein
A0A9D4X3R6	KIW84_057453	Uncharacterized protein
A0A9D4X3U2	KIW84_056662	Uroporphyrinogen decarboxylase
A0A9D4X3U5	KIW84_058013	PHD finger protein ALFIN-LIKE
A0A9D4X3V3	KIW84_058374	NADPH-cytochrome p450 reductase
A0A9D4X3W2	KIW84_057722	SIT4 phosphatase-associated family protein
A0A9D4X3Y5	KIW84_056706	Protein DJ-1 B
A0A9D4X3Z8	KIW84_058063	Beta-galactosidase
A0A9D4X407	KIW84_057771	Carboxypeptidase (Fragment)
A0A9D4X413	KIW84_040022	Protein root UVB sensitive 6
A0A9D4X416	KIW84_057337	arogenate dehydratase
A0A9D4X418	KIW84_058082	Protein FLX-like 3
A0A9D4X442	KIW84_056769	aminodeoxychorismate lyase
A0A9D4X484;A0A9D4VWJ1	KIW84_057834;KIW84_075950	Ubiquitin-conjugating enzyme E2 7
A0A9D4X498	KIW84_057846	Outer envelope pore protein 16
A0A9D4X4C1	KIW84_040128	Phospholipase/carboxylesterase/thioesterase domain-containing protein
A0A9D4X4D9	KIW84_040115	Uncharacterized protein
A0A9D4X4F0	KIW84_056884	Pentatricopeptide repeat-containing protein At1g02150
A0A9D4X4F6	KIW84_057902	Polyadenylate-binding protein rbp47b
A0A9D4X4F8	KIW84_056915	Arf-GAP domain-containing protein
A0A9D4X4G3;A0A9D4XHE9	KIW84_057858	XH/XS domain-containing protein
A0A9D4X4H5	KIW84_057927	Leucine-rich repeat-containing N-terminal plant-type domain-containing protein
A0A9D4X4H8	KIW84_057465	Vesicle-associated protein 4-2
A0A9D4X4K1	KIW84_057483	Protein kinase domain-containing protein
A0A9D4X4K2	KIW84_057785	GH18 domain-containing protein
A0A9D4X4K3	KIW84_057956	RBR-type E3 ubiquitin transferase
A0A9D4X4K5	KIW84_057943	Glycosyltransferase
A0A9D4X4L0	KIW84_040182	Peroxidase
A0A9D4X4P3	KIW84_057990	ASCH domain-containing protein
A0A9D4X4P7	KIW84_057973	fructokinase
A0A9D4X4Q5	KIW84_057013	DUF1995 domain-containing protein
A0A9D4X4R0;A0A9D5APK3	KIW84_057948	Beta-glucosidase 12
A0A9D4X4R1;A0A9D4WW44;A0A9D4YDP5;A0A9D4XAK2	KIW84_040257	Eukaryotic translation initiation factor 5A
A0A9D4X4R9	KIW84_040229	60S ribosomal protein L10
A0A9D4X4S7;A0A9D4Y5X3;A0A9D4ZZR3;A0A9D4WXF4	KIW84_057034;KIW84_075362	Protein translation factor SUI1
A0A9D4X4U4	KIW84_040287	Eukaryotic translation initiation factor isoform 4G-1
A0A9D4X4U8	KIW84_040258	WRKY domain-containing protein
A0A9D4X4V8	KIW84_057896	28S ribosomal protein S34, mitochondrial
A0A9D4X4X1	KIW84_057613	Riboflavin kinase
A0A9D4X4X6	KIW84_057916	Outer envelope protein 80
A0A9D4X4Z6	KIW84_057107	Multiprotein-bridging factor 1a (Fragment)
A0A9D4X4Z6;A0A9D4VPH8	KIW84_073652	Multiprotein-bridging factor 1b (Fragment)
A0A9D4X4Z7	KIW84_058088	RNA exonuclease 4
A0A9D4X517	KIW84_040009	Elongation factor 1-gamma
A0A9D4X523	KIW84_057140	Magnesium transporter
A0A9D4X526	KIW84_040370	Sialidase domain-containing protein
A0A9D4X537	KIW84_040032	PHD finger protein ALFIN-LIKE
A0A9D4X544	KIW84_057156	C2H2-type domain-containing protein
A0A9D4X545	KIW84_040043	Riboflavin synthase
A0A9D4X547	KIW84_058107	Charged multivesicular body protein 1A
A0A9D4X548	KIW84_040390	Cuticle-degrading protease
A0A9D4X551;A0A9D4X3U3	KIW84_057687;KIW84_057690	FAS1 domain-containing protein
A0A9D4X561	KIW84_057699	4-hydroxy-3-methylbut-2-en-1-yl diphosphate synthase (Ferredoxin), chloroplastic
A0A9D4X562	KIW84_058077	RNase III domain-containing protein
A0A9D4X564	KIW84_040384	ADP-ribosylation factor-like protein 1
A0A9D4X575	KIW84_058009	LsmAD domain-containing protein
A0A9D4X596	KIW84_040104	Membrane insertase YidC/Oxa/ALB C-terminal domain-containing protein
A0A9D4X5A5	KIW84_040450	Hypoxanthine-guanine phosphoribosyltransferase
A0A9D4X5A9	KIW84_058214	Ras-related protein Rab7
A0A9D4X5C4	KIW84_058139	Malic enzyme
A0A9D4X5C7	KIW84_058051	Nucleosome assembly protein 1
A0A9D4X5D8	KIW84_058208	Photosystem I reaction center subunit VI
A0A9D4X5E3	KIW84_058164	Nuclear pore complex protein NUP35
A0A9D4X5F3	KIW84_058075	Beta-galactosidase
A0A9D4X5F3;A0A9D4XJS4	KIW84_045909	Beta-galactosidase
A0A9D4X5G2	KIW84_040181	SAM-dependent methyltransferase TRM5/TYW2-type domain-containing protein
A0A9D4X5I0	KIW84_058112	TRAM domain-containing protein
A0A9D4X5I9	KIW84_058121	GDSL esterase/lipase APG
A0A9D4X5I9;A0A9D4XKM5	KIW84_045992	GDSL esterase/lipase APG
A0A9D4X5K6	KIW84_058288	Nuclear pore protein
A0A9D4X5L1	KIW84_058326	Pre-mRNA-processing-splicing factor 8A
A0A9D4X5L5	KIW84_040240	NADP-dependent glyceraldehyde-3-phosphate dehydrogenase
A0A9D4X5M3;A0A9D4X5V3	KIW84_058260	Transcription factor
A0A9D4X5N3	KIW84_040255	Ubiquitin carboxyl-terminal hydrolase
A0A9D4X5N7	KIW84_058175	Photosynthetic NDH subunit of subcomplex B 3
A0A9D4X5P4	KIW84_058282	Aspartate racemase
A0A9D4X5P5	KIW84_058333	Uncharacterized protein
A0A9D4X5R2	KIW84_057370	t-SNARE coiled-coil homology domain-containing protein
A0A9D4X5S4	KIW84_058361	30S ribosomal protein S7, chloroplastic
A0A9D4X5U6	KIW84_058247	D-glycerate 3-kinase, chloroplastic
A0A9D4X5U7	KIW84_040574	CRM domain-containing protein
A0A9D4X5X7	KIW84_040013	Acyl-CoA N-acyltransferase
A0A9D4X5X9;A0A9D5GYF9	KIW84_040611	mitogen-activated protein kinase kinase
A0A9D4X5Y5	KIW84_040399	Uncharacterized protein
A0A9D4X604	KIW84_040420	Protein YIP
A0A9D4X606	KIW84_040046	glutathione transferase
A0A9D4X614	KIW84_058337	PX domain-containing protein
A0A9D4X619	KIW84_058366	Plasma membrane ATPase
A0A9D4X619;A0A9D5A4F6	KIW84_060895	Plasma membrane ATPase
A0A9D4X622	KIW84_040438	Uncharacterized protein
A0A9D4X638	KIW84_057508	Expansin-B3
A0A9D4X650	KIW84_058397	Uncharacterized protein
A0A9D4X654	KIW84_058441	Uncharacterized protein
A0A9D4X660	KIW84_040110	Cystatin domain-containing protein
A0A9D4X664	KIW84_040003	Outer envelope pore protein 37
A0A9D4X670	KIW84_040119	Uncharacterized protein
A0A9D4X672	KIW84_040010	Non-lysosomal glucosylceramidase
A0A9D4X676	KIW84_058050	Glyoxylate/succinic semialdehyde reductase 2
A0A9D4X680	KIW84_040132	EH domain-containing protein 1
A0A9D4X689;A0A9D4VVD9	KIW84_040142;KIW84_074921	Ubiquitin-like modifier-activating enzyme ATG7
A0A9D4X694	KIW84_058405	Magnesium transporter
A0A9D4X696	KIW84_057566	Nuclear cap-binding protein subunit 2
A0A9D4X6B7	KIW84_040774	Pentatricopeptide repeat-containing protein At3g06430, chloroplastic
A0A9D4X6B9	KIW84_040166	RanBP2-type domain-containing protein
A0A9D4X6C5	KIW84_040014	NADPH-dependent pterin aldehyde reductase
A0A9D4X6D3	KIW84_057614	14-3-3 domain-containing protein
A0A9D4X6F2	KIW84_040012	dynamin GTPase
A0A9D4X6G2	KIW84_040786	Importin N-terminal domain-containing protein
[truncated: 4,070 more rows]

## Sheet: Sheet 2
Table S3,Sheet 2: List of ANOVA identified 3149 DAPs in Nuclear proteome						Uncharacterized proteins (279) extracted from 3149 nuclear DAPs				Domain architecture of nuclear 196 from 279 uncharaterized proteins
protein_name	gene_name	protein_description				protein_name	gene_name	protein_description		protein_id	gene_id	domains
A0A068LJH6	KIW84_032937	5-methyltetrahydropteroyltriglutamate--homocysteine S-methyltransferase				A0A9D4VH50	KIW84_070281	Uncharacterized protein		KAI5382804.1	KIW84_070281	UFD1_N1(13-108) | UFD1_N2(109-184)
A0A0A1E7Y8	KIW84_032341	Actin isoform 3-1				A0A9D4VHL5	KIW84_070353	Uncharacterized protein		KAI5382906.1	KIW84_070353	CSTF2_hinge(4-75) | CSTF_C(357-394)
A0A0H3WB72	KIW84_041166	Class II knotted-1-like 9 homeobox transcription factor				A0A9D4VHR3	KIW84_071231	Uncharacterized protein		KAI5383078.1	KIW84_070465	Ribosomal_S4(3-106) | S4(107-154)
A0A0N7BU01	KIW84_052636	PsbS				A0A9D4VIE5	KIW84_070595	Uncharacterized protein		KAI5383245.1	KIW84_070595	Phosphodiest(109-435)
A0A1U9X406	SUT2	Beta-fructofuranosidase suc2				A0A9D4VJQ7	KIW84_071540	Uncharacterized protein		KAI5383656.1	KIW84_070872	p450(27-502)
A0A1U9X407	SUT3	Sucrose transport protein 3-like protein				A0A9D4VJT2	KIW84_071088	Uncharacterized protein		KAI5383661.1	KIW84_070875	Mur_ligase(251-328) | Mur_ligase_M(340-541) | Mur_ligase_C(563-708)
A0A218MJ98	AFB4	Auxin signaling F-box 4				A0A9D4VJW7	KIW84_071914	Uncharacterized protein		KAI5383965.1	KIW84_071088	WAC_Acf1_DNA_bd(23-121) | DDT(304-361) | WSD(588-655)
A0A9D4VEM8	KIW84_070035	ABC transporter I member 17				A0A9D4VKF0	KIW84_071393	Uncharacterized protein		KAI5384441.1	KIW84_071450	ARM_7(5-244)
A0A9D4VES1	KIW84_070094	Golgin candidate 2				A0A9D4VL22	KIW84_072013	Uncharacterized protein		KAI5384573.1	KIW84_071540	eIF-4B(1-517)
A0A9D4VF29	KIW84_070201	THO complex subunit 2				A0A9D4VLI3	KIW84_072360	Uncharacterized protein		KAI5384890.1	KIW84_071755	NmrA(122-208) | Epimerase(126-215) | CIA30(257-429) | NAD_binding_10(430-541)
A0A9D4VF34	KIW84_070093	Ras-related protein RABA6a				A0A9D4VM39	KIW84_071997	Uncharacterized protein		KAI5384923.1	KIW84_071784	WD40(297-337)
A0A9D4VF69	KIW84_070234	Pentatricopeptide repeat-containing protein				A0A9D4VM87	KIW84_072916	Uncharacterized protein		KAI5385095.1	KIW84_071914	BUD31(1-143)
A0A9D4VFB3	KIW84_070276	Nuclear pore complex protein NUP155				A0A9D4VN62	KIW84_072494	Uncharacterized protein		KAI5385230.1	KIW84_071997	Ank_2(251-317) | Ank_5(256-305) | Ank(263-294)
A0A9D4VFE9	KIW84_070317	Pectinesterase inhibitor domain-containing protein				A0A9D4VPC1	KIW84_073386	Uncharacterized protein		KAI5385374.1	KIW84_072102	polyprenyl_synt(83-323)
A0A9D4VFN4	KIW84_070207	Splicing factor 3A subunit 1				A0A9D4VPD8	KIW84_072763	Uncharacterized protein		KAI5385651.1	KIW84_072309	DUF561(44-288)
A0A9D4VFQ3	KIW84_070295	Ubiquitin-conjugating enzyme E2 variant 1A				A0A9D4VPS4	KIW84_072892	Uncharacterized protein		KAI5386356.1	KIW84_072763	Terpene_synth(35-209) | Terpene_synth_C(263-503) | Terpene_syn_C_2(303-503)
A0A9D4VFW4;A0A9D4W535	KIW84_070274	40S ribosomal protein S2-4				A0A9D4VPY6	KIW84_072957	Uncharacterized protein		KAI5386530.1	KIW84_072892	DUF1218(98-193)
A0A9D4VFW6;A0A9D4VG28	KIW84_070370	Protein CASP				A0A9D4VQ33	KIW84_073440	Uncharacterized protein		KAI5386543.1	KIW84_072900	DUF1118(81-195)
A0A9D4VFW9	KIW84_070136	Pre-mRNA-splicing factor SPF27				A0A9D4VQ34	KIW84_073976	Uncharacterized protein		KAI5386563.1	KIW84_072916	p450(44-506)
A0A9D4VG57	KIW84_070237	RNA helicase				A0A9D4VQJ5	KIW84_073946	Uncharacterized protein		KAI5386620.1	KIW84_072957	Pollen_Ole_e_1(199-288)
A0A9D4VG90	KIW84_070666	phosphoribosylformylglycinamidine synthase				A0A9D4VR53	KIW84_074002	Uncharacterized protein		KAI5387156.1	KIW84_073348	YjbQ(78-198)
A0A9D4VG98;A0A9D4YN39	KIW84_070525	glucan endo-1,3-beta-D-glucosidase				A0A9D4VR64	KIW84_073863	Uncharacterized protein		KAI5387221.1	KIW84_073386	Longin(90-170) | Synaptobrevin(188-268)
A0A9D4VGB1	KIW84_070684	Protein KINESIN LIGHT CHAIN-RELATED 1				A0A9D4VRN8	KIW84_074508	Uncharacterized protein		KAI5387303.1	KIW84_073440	NTF2(15-131) | RRM_1(301-371)
A0A9D4VGG5	KIW84_070596	Galacturonokinase				A0A9D4VS12	KIW84_073700	Uncharacterized protein		KAI5387933.1	KIW84_073863	zf-UBP(132-194) | UCH(233-557)
A0A9D4VGH0	KIW84_070735	Endoglucanase				A0A9D4VTI8	KIW84_075273	Uncharacterized protein		KAI5388047.1	KIW84_073946	CSD(5-71) | zf-CCHC(147-164)
A0A9D4VGH4	KIW84_070608	ABC transporter I member 6				A0A9D4VU64	KIW84_075516	Uncharacterized protein		KAI5388093.1	KIW84_073976	DUF3067(113-217)
A0A9D4VGH7	KIW84_070547	asparagine--tRNA ligase				A0A9D4VX45	KIW84_076661	Uncharacterized protein		KAI5388136.1	KIW84_074002	YceD(132-247)
A0A9D4VGH9;A0A9D4VFG1	KIW84_070320	Pectinesterase				A0A9D4VX81	KIW84_076585	Uncharacterized protein		KAI5388875.1	KIW84_074508	Ribonuclease_T2(158-338)
A0A9D4VGJ0;A0A9D4VFG1	KIW84_070330	Pectinesterase				A0A9D4VXZ5	KIW84_076481	Uncharacterized protein		KAI5388879.1	KIW84_074511	Ribonuclease_T2(128-216)
A0A9D4VGJ1;A0A9D4VFP9	KIW84_070088	ATP-dependent zinc metalloprotease FTSH 3				A0A9D4VZ66	KIW84_076781	Uncharacterized protein		KAI5390170.1	KIW84_075477	DUF1068(64-233)
A0A9D4VGJ8	KIW84_070766	6-phosphogluconate dehydrogenase, decarboxylating				A0A9D4VZG8	KIW84_076883	Uncharacterized protein		KAI5390578.1	KIW84_075764	Beta-AFase-like_GH127_cat(106-488) | Glyco_hydro127M(500-601)
A0A9D4VGK0	KIW84_070765	V-type proton ATPase subunit E				A0A9D4W0W6	KIW84_060411	Uncharacterized protein		KAI5391691.1	KIW84_076481	Glyco_hydro_1(24-493)
A0A9D4VGM4	KIW84_070124	Actin-interacting protein 1-2				A0A9D4W120	KIW84_060952	Uncharacterized protein		KAI5391845.1	KIW84_076585	UVR(101-132) | DUF4440(137-246) | SnoaL_3(137-256)
A0A9D4VGN1	KIW84_070415	Ribosomal protein eL8/eL30/eS12/Gadd45 domain-containing protein				A0A9D4W300	KIW84_060427	Uncharacterized protein		KAI5391852.1	KIW84_076590	Lipase_GDSL(54-368)
A0A9D4VGP8	KIW84_070393	Aldehyde dehydrogenase 2 member C4				A0A9D4W3E0	KIW84_060865	Uncharacterized protein		KAI5391949.1	KIW84_076661	DUF6825(78-198)
A0A9D4VGS0	KIW84_070060	phosphoethanolamine N-methyltransferase				A0A9D4W3F2	KIW84_060876	Uncharacterized protein		KAI5392061.1	KIW84_076739	Transferase(4-473)
A0A9D4VGS5	KIW84_070847	RNA 3'-terminal phosphate cyclase-like protein				A0A9D4W3X8	KIW84_061245	Uncharacterized protein		KAI5392118.1	KIW84_076781	MPN_2A_DUB_like(11-140)
A0A9D4VH50	KIW84_070281	Uncharacterized protein				A0A9D4W4Q5	KIW84_061176	Uncharacterized protein		KAI5392268.1	KIW84_076883	NmrA(109-195) | Epimerase(113-225) | CIA30(231-388) | NAD_binding_10(388-499)
A0A9D4VHB0	KIW84_070785	Dirigent protein				A0A9D4W525	KIW84_061269	Uncharacterized protein		KAI5392390.1	KIW84_076975	POP1_N(122-185) | POPLD(512-594) | POP1_C(741-853)
A0A9D4VHG5	KIW84_070921	RNA-binding protein NOB1				A0A9D4W633	KIW84_061836	Uncharacterized protein		KAI5393281.1	KIW84_060411	ARM_PUB(60-346) | Arm(131-171)
A0A9D4VHL0	KIW84_070739	KANL3/Tex30 alpha/beta hydrolase-like domain-containing protein				A0A9D4W675	KIW84_062023	Uncharacterized protein		KAI5393301.1	KIW84_060427	WD40(197-233)
A0A9D4VHL5	KIW84_070353	Uncharacterized protein				A0A9D4W6E0	KIW84_062253	Uncharacterized protein		KAI5393934.1	KIW84_060865	Methyltransf_5(110-451)
A0A9D4VHL6	KIW84_070890	Tubulin beta chain (Fragment)				A0A9D4W913	KIW84_063517	Uncharacterized protein		KAI5393949.1	KIW84_060876	Branch(114-345)
A0A9D4VHQ2	KIW84_071221	Amidase domain-containing protein				A0A9D4WA61	KIW84_063683	Uncharacterized protein		KAI5393996.1	KIW84_060916	RRM_1(4-63) | zf-CCHC(97-114)
A0A9D4VHQ6	KIW84_070796	Reticulon-like protein				A0A9D4WAE7;A0A9D5ADS5	KIW84_053821;KIW84_063654	Uncharacterized protein		KAI5394390.1	KIW84_061176	TPR_1(214-247) | TPR_8(214-247) | TPR_11(222-262) | TPR_17(237-269) | TPR_2(248-282)
A0A9D4VHR3	KIW84_071231	Uncharacterized protein				A0A9D4WAG0;A0A9D4WBY3	KIW84_064528;KIW84_064530	Uncharacterized protein		KAI5394518.1	KIW84_061245	Arm(434-474)
A0A9D4VHS1	KIW84_070537	AP complex subunit sigma				A0A9D4WB08	KIW84_064232	Uncharacterized protein		KAI5394556.1	KIW84_061269	PD40(484-521)
A0A9D4VHS6	KIW84_070816	G-patch domain-containing protein				A0A9D4WBI2	KIW84_064056	Uncharacterized protein		KAI5395404.1	KIW84_061836	TPR_24(323-444) | PPR_3(404-466) | PPR_2(416-465) | PPR_long(460-601) | PPR_1(482-515) | PPR(489-519)
A0A9D4VHT3;A0A9D4WP16;A0A9D4XV73;A0A9D4W7E3	KIW84_031549	Ras- protein RABC2a				A0A9D4WBJ9	KIW84_064008	Uncharacterized protein		KAI5395556.1	KIW84_061925	IQ(115-135)
A0A9D4VHX6	KIW84_070473	rRNA methyltransferase 1, mitochondrial				A0A9D4WD62;A0A9D4Y1G4	KIW84_064140	Uncharacterized protein		KAI5395688.1	KIW84_062023	DUF4079(106-238)
A0A9D4VI08	KIW84_071042	Transaldolase				A0A9D4WEH8	KIW84_064593	Uncharacterized protein		KAI5397444.1	KIW84_063311	TPR_16(37-99) | TPR_11(40-81) | TPR_19(43-99) | TPR_17(55-88) | TPR_2(101-134)
A0A9D4VI11	KIW84_070886	Glutathione peroxidase				A0A9D4WFE1	KIW84_065824	Uncharacterized protein		KAI5397725.1	KIW84_063517	UDPGT(223-412)
A0A9D4VI14	KIW84_070526	Profilin				A0A9D4WG73	KIW84_065839	Uncharacterized protein		KAI5397793.1	KIW84_063568	DUF7745(21-146)
A0A9D4VI65;A0A9D4WX27	KIW84_056005	RRP15-like protein				A0A9D4WGB6	KIW84_065180	Uncharacterized protein		KAI5397971.1	KIW84_063690	SEO_N(28-273) | SEO_C(450-650)
A0A9D4VI86	KIW84_071239	tRNA uridine 5-carboxymethylaminomethyl modification enzyme C-terminal subdomain domain-containing protein				A0A9D4WGV7	KIW84_066223	Uncharacterized protein		KAI5398522.1	KIW84_064056	Myb_DNA-binding(44-89) | DIRP(609-710)
A0A9D4VI98;A0A9D4XEK5	MED4	Mediator of RNA polymerase II transcription subunit 4				A0A9D4WHA3	KIW84_050389	Uncharacterized protein		KAI5398650.1	KIW84_064140	EFR3_ARM(65-160)
A0A9D4VI99	KIW84_071247	phosphoribosylformylglycinamidine cyclo-ligase				A0A9D4WHF7	KIW84_066428	Uncharacterized protein		KAI5398784.1	KIW84_064243	PTR2(106-523)
A0A9D4VIB4	KIW84_071456	Annexin				A0A9D4WIW2;A0A9D5AE71	KIW84_050580	Uncharacterized protein		KAI5399068.1	KIW84_064437	PTCB-BRCT(111-175) | BRCT(1027-1098) | PHD(1279-1329)
A0A9D4VIE0	KIW84_071014	Polynucleotide adenylyltransferase				A0A9D4WJN0	KIW84_050400	Uncharacterized protein		KAI5399280.1	KIW84_064593	zf-CW(96-143) | MBD(151-224)
A0A9D4VIE5	KIW84_070595	Uncharacterized protein				A0A9D4WLK0	KIW84_051196	Uncharacterized protein		KAI5400157.1	KIW84_065180	ABA_WDS(80-165)
A0A9D4VIJ1;A0A9D5AV03;A0A9D5AI94;A0A9D5B6F3;A0A9D4YED0;A0A9D4XIZ3;A0A9D4ZYU1;A0A9D4VM79;A0A9D4VST0;A0A9D5B9V1;A0A9D4XUI8;A0A9D4X3X4;A0A9D4VSK3;A0A9D4ZS38;A0A9D4Y3K6	KIW84_021361	fructokinase				A0A9D4WNK7	KIW84_052401	Uncharacterized protein		KAI5401126.1	KIW84_065824	PHD(651-702) | Homeodomain(993-1046) | Homeobox_KN(1008-1043)
A0A9D4VIJ5	KIW84_071334	Ribonucleoside-diphosphate reductase				A0A9D4WP08	KIW84_051244	Uncharacterized protein		KAI5401316.1	KIW84_065968	GCIP_N(45-189) | GCIP_C(191-304)
A0A9D4VIM9	KIW84_071288	UMP kinase				A0A9D4WQ64	KIW84_052987	Uncharacterized protein		KAI5401670.1	KIW84_066223	DarP(93-297)
A0A9D4VIU7	KIW84_071658	Cytochrome P450				A0A9D4WQ91	KIW84_051866	Uncharacterized protein		KAI5401871.1	KIW84_066362	RRM_1(232-301)
A0A9D4VIV4	KIW84_071213	Coenzyme Q-binding protein COQ10 START domain-containing protein				A0A9D4WR12	KIW84_052810	Uncharacterized protein		KAI5402321.1	KIW84_050074	Pollen_Ole_e_1(28-115)
A0A9D4VIV6	KIW84_071367	RNA cytidine acetyltransferase				A0A9D4WR98	KIW84_052890	Uncharacterized protein		KAI5402639.1	KIW84_050295	EF-hand_5(9-28) | EH(538-631)
A0A9D4VIY4	KIW84_071694	T-complex protein 1 subunit alpha				A0A9D4WS63	KIW84_053712	Uncharacterized protein		KAI5402763.1	KIW84_050389	PPR_long(219-348) | PPR_3(236-294) | PPR_1(241-274) | PPR_2(245-294) | PPR(318-348) | TPR_24(323-448)
A0A9D4VJ01	KIW84_071423	Aminotransferase class I/classII domain-containing protein				A0A9D4WTE2	KIW84_053004	Uncharacterized protein		KAI5402782.1	KIW84_050400	Inhibitor_I9(28-103) | Peptidase_S8(131-601) | fn3_6(660-758)
A0A9D4VJ23	KIW84_070822	Nucleolar pre-ribosomal-associated protein 1				A0A9D4WTL3	KIW84_053612	Uncharacterized protein		KAI5403326.1	KIW84_050766	VHS(1-134) | GAT(193-269)
A0A9D4VJ31	KIW84_071304	Methionine gamma-lyase				A0A9D4WTW9	KIW84_054256	Uncharacterized protein		KAI5403961.1	KIW84_051196	Myosin_head(122-778) | IQ(890-910) | DIL(1395-1500)
A0A9D4VJ83	KIW84_071641	BZIP domain-containing protein				A0A9D4WU43	KIW84_053867	Uncharacterized protein		KAI5404026.1	KIW84_051244	PK_Tyr_Ser-Thr(93-256) | Pkinase(93-249) | ABC1(143-252) | Pkinase_C(419-464)
A0A9D4VJD8	KIW84_071416	Interactor with COP9 signalosome (CSN) complex				A0A9D4WUR7	KIW84_054055	Uncharacterized protein		KAI5404814.1	KIW84_051831	zf-XS(250-288) | XS(321-437)
A0A9D4VJH1	KIW84_071893	Protein NO VEIN C-terminal domain-containing protein				A0A9D4WUV4	KIW84_054080	Uncharacterized protein		KAI5404860.1	KIW84_051866	VHS(2-132) | GAT(191-267)
A0A9D4VJI5;A0A9D4VJK8	KIW84_071736	NB-ARC domain-containing protein				A0A9D4WUX6	KIW84_053382	Uncharacterized protein		KAI5404931.1	KIW84_051911	DUF3727(217-310)
A0A9D4VJL6	KIW84_071748	FAS1 domain-containing protein				A0A9D4WV77	KIW84_053487	Uncharacterized protein		KAI5405631.1	KIW84_052416	adh_short(66-218) | adh_short_C2(72-223)
A0A9D4VJP3;A0A9D4ZVD3	KIW84_071041	Exostosin GT47 domain-containing protein				A0A9D4WVG2	KIW84_053631	Uncharacterized protein		KAI5406320.1	KIW84_052890	DUF493(113-198)
A0A9D4VJQ7	KIW84_071540	Uncharacterized protein				A0A9D4WWZ7	KIW84_055036	Uncharacterized protein		KAI5406496.1	KIW84_053004	Dimerisation(27-112) | Methyltransf_2(133-342)
A0A9D4VJT2	KIW84_071088	Uncharacterized protein				A0A9D4WYL8	KIW84_055720	Uncharacterized protein		KAI5406958.1	KIW84_053275	STL11_N(20-133) | Torus(124-211) | RRM_1(241-306)
A0A9D4VJT8	KIW84_071550	Protein SIEVE ELEMENT OCCLUSION B-like				A0A9D4WYN2	KIW84_056192	Uncharacterized protein		KAI5407251.1	KIW84_053487	SEO_N(28-334) | SEO_C(495-726)
A0A9D4VJW1;A0A9D4ZTI7;A0A9D4ZV59;A0A9D4ZW96	KIW84_071743;KIW84_071744;KIW84_071745;KIW84_071747	FAS1 domain-containing protein				A0A9D4X117	KIW84_055650	Uncharacterized protein		KAI5407418.1	KIW84_053612	SDR(12-261) | KR(18-196) | adh_short(18-213) | adh_short_C2(24-260)
A0A9D4VJW7	KIW84_071914	Uncharacterized protein				A0A9D4X1M7	KIW84_055991	Uncharacterized protein		KAI5407440.1	KIW84_053631	MTPAP-like_central(7-149)
A0A9D4VJY1	KIW84_071891	UBA domain-containing protein				A0A9D4X3C7	KIW84_057455	Uncharacterized protein		KAI5407561.1	KIW84_053712	GeBP-like_DBD(172-263)
A0A9D4VJY3	KIW84_071932	C2H2-type domain-containing protein				A0A9D4X3R6	KIW84_057453	Uncharacterized protein		KAI5407792.1	KIW84_053867	Hydrolase(122-296) | HAD_2(123-302)
A0A9D4VJZ4	KIW84_071351	Small nuclear ribonucleoprotein Sm D3				A0A9D4X3T6;A0A9D4XYS3	KIW84_057485	Uncharacterized protein		KAI5408063.1	KIW84_054055	Bromodomain(210-295) | BET(360-424)
A0A9D4VK73	KIW84_071439	PLAT domain-containing protein 1				A0A9D4X622	KIW84_040438	Uncharacterized protein		KAI5408105.1	KIW84_054080	Hydrolase(87-281) | HAD_2(90-287) | Hydrolase_like(241-310)
A0A9D4VKD1	KIW84_071938	Amidase domain-containing protein				A0A9D4X650	KIW84_058397	Uncharacterized protein		KAI5408356.1	KIW84_054256	Myb_DNA-binding(496-546) | Myb_DNA-bind_6(499-547)
A0A9D4VKF0	KIW84_071393	Uncharacterized protein				A0A9D4X654	KIW84_058441	Uncharacterized protein		KAI5409444.1	KIW84_055036	TOR1L1_N(25-314) | TOR1L1_C(781-912)
A0A9D4VKG0	KIW84_071403	Pentatricopeptide repeat-containing protein				A0A9D4X6P3;A0A9D5GXZ9	KIW84_013556;KIW84_040118	Uncharacterized protein		KAI5410018.1	KIW84_055480	DUF3223(116-189)
A0A9D4VKJ3	KIW84_072095	Cytochrome b561 domain-containing protein				A0A9D4X755	KIW84_041030	Uncharacterized protein		KAI5410236.1	KIW84_055650	Leo1(247-407)
A0A9D4VKM1	KIW84_072297	NUC153 domain-containing protein				A0A9D4X7B2	KIW84_041090	Uncharacterized protein		KAI5410329.1	KIW84_055720	DnaJ(88-150) | DnaJ_C(199-412) | DnaJ_CXXCXGXG(226-286)
A0A9D4VKN6	KIW84_071432	Acyl-coenzyme A oxidase				A0A9D4X7D2	KIW84_041112	Uncharacterized protein		KAI5410917.1	KIW84_056167	zf-C2H2_2(52-136) | ANM3_C2H2_Zf(83-120) | PrmA(298-391) | Methyltransf_25(311-426) | Methyltransf_11(312-429) | PRMT_C(431-623)
A0A9D4VKP5	KIW84_071916	Micro-fibrillar-associated protein 1 C-terminal domain-containing protein				A0A9D4X7J2	KIW84_057955	Uncharacterized protein		KAI5412162.1	KIW84_057006	PsbQ(1-224)
A0A9D4VKR1	KIW84_071644	Guanosine nucleotide diphosphate dissociation inhibitor				A0A9D4X7R8	KIW84_040116	Uncharacterized protein		KAI5412374.1	KIW84_057155	zf-CCCH(13-39) | RRM_1(82-140)
A0A9D4VKR8	KIW84_072349	Protein REDUCED WALL ACETYLATION 3				A0A9D4X8E5	KIW84_041511	Uncharacterized protein		KAI5412832.1	KIW84_057453	Transferase(1-377)
A0A9D4VKS3;A0A9D4VJ45;A0A9D4XC60	KIW84_041246	60S ribosome subunit biogenesis protein NIP7 homolog				A0A9D4X903	KIW84_040074	Uncharacterized protein		KAI5412834.1	KIW84_057455	Transferase(2-257)
A0A9D4VKU6	KIW84_072381	FAD-binding PCMH-type domain-containing protein				A0A9D4X9W9;A0A9D4X6J1	KIW84_040846;KIW84_040848	Uncharacterized protein		KAI5412877.1	KIW84_057485	TPR_1(140-173) | TPR_2(174-207) | TPR_8(174-207)
A0A9D4VKW3	KIW84_072298	DNA-directed RNA polymerase subunit				A0A9D4XAD5	KIW84_040570	Uncharacterized protein		KAI5414244.1	KIW84_058397	CGI-121(16-169)
A0A9D4VKX1;A0A9D4VM46	KIW84_072420	60S ribosomal protein L3				A0A9D4XBG2	KIW84_041860	Uncharacterized protein		KAI5414312.1	KIW84_058441	SEN1_barrel(1293-1400) | AAA_11(1457-1827) | AAA_12(1834-2041)
A0A9D4VL10	KIW84_072178	Vps72/YL1 C-terminal domain-containing protein				A0A9D4XBU3	KIW84_042210	Uncharacterized protein		KAI5414430.1	KIW84_040074	PDS5(24-1083)
A0A9D4VL16	KIW84_072465	Glycine-rich RNA-binding protein rz1a				A0A9D4XCA8	KIW84_041183	Uncharacterized protein		KAI5414495.1	KIW84_040116	Nop52(9-246)
A0A9D4VL17	KIW84_072283	aspartate carbamoyltransferase				A0A9D4XCT0	KIW84_042544	Uncharacterized protein		KAI5414986.1	KIW84_040438	tRNA_anti-codon(72-146) | RPA_C(163-264)
A0A9D4VL22	KIW84_072013	Uncharacterized protein				A0A9D4XD79	KIW84_041559	Uncharacterized protein		KAI5414997.1	KIW84_040446	Beta-prop_WDR75_1st(13-241) | WD40(38-78) | Beta-prop_WDR75_2nd(377-676)
A0A9D4VL39	KIW84_072065	Protein BCCIP homolog				A0A9D4XDB8	KIW84_042682	Uncharacterized protein		KAI5415573.1	KIW84_040846	Inhibitor_I29(25-82) | Peptidase_C1(113-328)
A0A9D4VL77	KIW84_071686	YTH domain-containing family protein				A0A9D4XDF7	KIW84_043300	Uncharacterized protein		KAI5415829.1	KIW84_041030	Kelch_1(95-140) | Kelch_KLHDC2_KLHL20_DRC7(156-379) | Beta-prop_ATRN-LZTR1(217-392) | ACBP4_C(627-707)
A0A9D4VLC9	KIW84_072119	IAA-alanine resistance protein 1				A0A9D4XDP5	KIW84_043344	Uncharacterized protein		KAI5415837.1	KIW84_041035	ResIII(183-347) | SNF2-rel_dom(189-466) | DEAD(191-353) | Helicase_C(487-601) | HAND(747-837) | SLIDE(894-1005)
A0A9D4VLE2	KIW84_072597	Magnesium-dependent phosphatase 1				A0A9D4XDQ7;A0A9D5AT62	KIW84_042893	Uncharacterized protein		KAI5415919.1	KIW84_041090	AWPM-19(15-155)
A0A9D4VLE3	KIW84_072598	Beta-ureidopropionase				A0A9D4XDZ3	KIW84_042837	Uncharacterized protein		KAI5415949.1	KIW84_041112	DUF1749(55-333)
A0A9D4VLE4	KIW84_072499	RRM domain-containing protein				A0A9D4XE74	KIW84_043096	Uncharacterized protein		KAI5416041.1	KIW84_041183	EFG_IV(101-222) | EFG_C(224-313)
A0A9D4VLE4;A0A9D4Y9R8	KIW84_021874	RRM domain-containing protein				A0A9D4XEL4	KIW84_043047	Uncharacterized protein		KAI5416474.1	KIW84_041511	Mis12(48-271)
A0A9D4VLF1	KIW84_072609	fructose-bisphosphatase				A0A9D4XEX7	KIW84_043158	Uncharacterized protein		KAI5416551.1	KIW84_041559	NTF2(15-131) | RRM_1(304-370)
A0A9D4VLF2	KIW84_072610	K Homology domain-containing protein				A0A9D4XFH7	KIW84_044083	Uncharacterized protein		KAI5416570.1	KIW84_041571	DnaJ(7-73) | ZUO1-like_ZHD(113-229) | zf-C2H2_jaz(294-320) | zf-met(295-319)
A0A9D4VLI3	KIW84_072360	Uncharacterized protein				A0A9D4XH58	KIW84_043309	Uncharacterized protein		KAI5417019.1	KIW84_041860	Mpp10(233-498)
A0A9D4VLM9	KIW84_071847	O-fucosyltransferase family protein				A0A9D4XI22	KIW84_045232	Uncharacterized protein		KAI5417126.1	KIW84_041934	p450(31-495)
A0A9D4VLP2	KIW84_072599	Beta-ureidopropionase				A0A9D4XII6	KIW84_044736	Uncharacterized protein		KAI5417513.1	KIW84_042210	Cwf_Cwc_15(31-256)
A0A9D4VLP3	KIW84_072415	Vesicle trafficking between the ER and Golgi				A0A9D4XJA6	KIW84_045043	Uncharacterized protein		KAI5417519.1	KIW84_042216	Pex19(1-248)
A0A9D4VLT3	KIW84_072309	Uncharacterized protein ycf23				A0A9D4XJG8	KIW84_044945	Uncharacterized protein		KAI5417949.1	KIW84_042544	BTB(8-117) | NPH3(193-443)
A0A9D4VLV9	KIW84_072486	3-hydroxyacyl-[acyl-carrier-protein] dehydratase				A0A9D4XJM1	KIW84_045682	Uncharacterized protein		KAI5418142.1	KIW84_042682	adh_short(10-199) | adh_short_C2(16-211)
A0A9D4VLW2	KIW84_072668	methylmalonate-semialdehyde dehydrogenase (CoA acylating) (Fragment)				A0A9D4XMK1	KIW84_044957	Uncharacterized protein		KAI5418339.1	KIW84_042837	Methyltransf_16(45-227)
A0A9D4VLX9	KIW84_071942	DNA primase large subunit				A0A9D4XMT0	KIW84_030241	Uncharacterized protein		KAI5418428.1	KIW84_042893	Methyltransf_7(34-365)
A0A9D4VM08	KIW84_072078	Dipeptide epimerase				A0A9D4XQ21	KIW84_046112	Uncharacterized protein		KAI5418669.1	KIW84_043047	CSD(6-72) | OB_RNB(13-70) | zf-CCHC(276-292)
A0A9D4VM10	KIW84_071927	Protein TIC 22-like, chloroplastic (Fragment)				A0A9D4XQF5	KIW84_030715	Uncharacterized protein		KAI5418819.1	KIW84_043158	Rad60-SLD(21-90) | ubiquitin(23-94) | UBQLN1(164-286) | UBA(497-534)
A0A9D4VM19	KIW84_072384	FAD-binding PCMH-type domain-containing protein				A0A9D4XR52	KIW84_030684	Uncharacterized protein		KAI5419036.1	KIW84_043300	RRM_1(469-537) | OCRE(608-659) | G-patch_2(980-1035) | G-patch(988-1032)
A0A9D4VM39	KIW84_071997	Uncharacterized protein				A0A9D4XRZ0	KIW84_030976	Uncharacterized protein		KAI5419114.1	KIW84_043344	SAD_SRA(332-490) | Pre-SET(522-618) | SET(637-769)
A0A9D4VM40	KIW84_072864	shikimate dehydrogenase (NADP(+))				A0A9D4XS44;A0A9D5AW33	KIW84_030343	Uncharacterized protein		KAI5420161.1	KIW84_044083	At4g15545_C(274-340)
A0A9D4VM41	KIW84_072863	Vacuolar protein sorting-associated protein 28 homolog				A0A9D4XSC0	KIW84_031852	Uncharacterized protein		KAI5421008.1	KIW84_044736	Inhibitor_I9(31-117) | Peptidase_S8(142-621) | fn3_6(676-773)
A0A9D4VM74	KIW84_072697	Malate dehydrogenase				A0A9D4XT63	KIW84_030737	Uncharacterized protein		KAI5421317.1	KIW84_044945	WD40(218-256)
A0A9D4VM87	KIW84_072916	Uncharacterized protein				A0A9D4XUB8	KIW84_032828	Uncharacterized protein		KAI5421336.1	KIW84_044957	Arf(9-177) | MMR_HSR1(18-130) | Ras(18-179) | Roc(18-132)
A0A9D4VMA0	KIW84_072927	Mediator of RNA polymerase II transcription subunit 16				A0A9D4XVD6	KIW84_032869	Uncharacterized protein		KAI5421457.1	KIW84_045043	2-Hacid_dh(43-323) | 2-Hacid_dh_C(117-291)
A0A9D4VME7	KIW84_072512	Protein EXORDIUM-like 2				A0A9D4XVH4	KIW84_032668	Uncharacterized protein		KAI5421723.1	KIW84_045232	Bestrophin_2(89-380)
A0A9D4VMF1	KIW84_072061	Thioredoxin-like fold domain-containing protein				A0A9D4XW78	KIW84_032930	Uncharacterized protein		KAI5422321.1	KIW84_045682	Spt20_SEP(63-219) | PHL(684-836)
A0A9D4VMG1	KIW84_072071	GTD-binding domain-containing protein				A0A9D4XWD7	KIW84_032973	Uncharacterized protein		KAI5423155.1	KIW84_046227	Methyltransf_4(113-294) | Methyltransf_31(116-287) | Methyltransf_25(117-212) | Methyltransf_11(118-179)
A0A9D4VMH8	KIW84_072254	UDP-N-acetylglucosamine diphosphorylase				A0A9D4XYI3	KIW84_033618	Uncharacterized protein		KAI5423189.1	KIW84_046253	Cpn10(47-108)
A0A9D4VML5	KIW84_072122	DNA-directed RNA polymerase subunit				A0A9D4XYS3	KIW84_034524	Uncharacterized protein		KAI5423944.1	KIW84_030241	Lipase_GDSL(55-367)
A0A9D4VMM1	KIW84_072591	J domain-containing protein				A0A9D4XYS8	KIW84_032743	Uncharacterized protein		KAI5424056.1	KIW84_030318	Ank_2(18-119) | Ank_4(59-109) | Ank_5(206-259) | Ank(218-250) | Ank_3(218-247) | TPR_BSK1_C(308-409) | TPR_8(402-435)
A0A9D4VMM3	KIW84_073065	Apoptosis inhibitor 5				A0A9D4XYY3	KIW84_033593	Uncharacterized protein		KAI5424090.1	KIW84_030343	Transferase(35-457)
A0A9D4VMS5;A0A9D5BR11	KIW84_073117	Eukaryotic translation initiation factor 2A				A0A9D4XZ97;A0A9D5B2N1;A0A9D4XVQ6	KIW84_033098	Uncharacterized protein		KAI5424594.1	KIW84_030684	Lipase_GDSL(42-354)
A0A9D4VMW7	KIW84_072837	Telomerase Cajal body protein 1				A0A9D4Y1M2	KIW84_034588	Uncharacterized protein		KAI5424632.1	KIW84_030715	NYN(19-159) | DUF7625(435-529) | OHA(547-612)
A0A9D4VMX9	KIW84_072977	Protein yippee-like				A0A9D4Y244	KIW84_035614	Uncharacterized protein		KAI5424660.1	KIW84_030737	PTR2(91-508)
A0A9D4VMY3	KIW84_072246	Serine/threonine protein kinase Ran1				A0A9D4Y3G2	KIW84_036162	Uncharacterized protein		KAI5424999.1	KIW84_030976	Utp14(126-842)
A0A9D4VMZ2	KIW84_073094	Cysteine synthase				A0A9D4Y3G8	KIW84_034441	Uncharacterized protein		KAI5425257.1	KIW84_031164	WD40(289-328)
A0A9D4VMZ6	KIW84_073193	Protein cypro4				A0A9D4Y3T4;A0A9D4Y434;A0A9D5B684	KIW84_035617	Uncharacterized protein		KAI5425310.1	KIW84_031198	TatD_DNase(7-301)
A0A9D4VN25;A0A9D4VPF1	KIW84_072910	AB hydrolase-1 domain-containing protein				A0A9D4Y4E7;A0A9D4XUP7	KIW84_031198	Uncharacterized protein		KAI5426179.1	KIW84_031852	LRR_6(392-414)
A0A9D4VN38	KIW84_072340	Chlorophyll a-b binding protein, chloroplastic				A0A9D4Y4I9	KIW84_020264	Uncharacterized protein		KAI5426967.1	KIW84_032409	RNA_pol_Rpb6(60-131)
A0A9D4VN47	KIW84_073253	Polyadenylate-binding protein				A0A9D4Y596	KIW84_020412	Uncharacterized protein		KAI5427331.1	KIW84_032668	bZIP_1(166-216) | bZIP_2(166-216) | DOG1(252-328)
A0A9D4VN62	KIW84_072494	Uncharacterized protein				A0A9D4Y5B3	KIW84_020534	Uncharacterized protein		KAI5427440.1	KIW84_032743	p450(31-494)
A0A9D4VN69	KIW84_073085	HotDog ACOT-type domain-containing protein				A0A9D4Y5K3	KIW84_035213	Uncharacterized protein		KAI5427704.1	KIW84_032928	WD40(45-83) | ANAPC4_WD40(61-147)
A0A9D4VN75	KIW84_072338	Chlorophyll a-b binding protein, chloroplastic				A0A9D4Y7D7;A0A9D4WTF5;A0A9D4ZXE0;A0A9D5AKI0;A0A9D4YIJ0;A0A9D4YFQ3;A0A9D4X5Z7;A0A9D4YFY7;A0A9D4Y033;A0A9D4VFN0;A0A9D4VTZ5;A0A9D4VZ73;A0A9D4XAW1;A0A9D5ADM8;A0A9D4WF83;A0A9D4XY20;A0A9D4WJ67;A0A9D4XYQ8;A0A9D4Y3W2	KIW84_020538;KIW84_033503	Uncharacterized protein		KAI5427945.1	KIW84_033098	Methyltransf_7(38-365)
A0A9D4VN79	KIW84_072508	PPM-type phosphatase domain-containing protein				A0A9D4Y838	KIW84_020080	Uncharacterized protein		KAI5428232.1	KIW84_033292	Inhibitor_I9(32-117) | Peptidase_S8(142-634) | PA(388-482) | fn3_6(688-783)
A0A9D4VN94	KIW84_072359	S-adenosyl-L-methionine-dependent methyltransferase				A0A9D4Y9V1;A0A9D5AIJ3;A0A9D4XJY1;A0A9D4VJ12	KIW84_070872	Uncharacterized protein		KAI5429855.1	KIW84_034441	HAD_2(172-253) | Hydrolase_like(207-278)
A0A9D4VN95	KIW84_072383	FAD-binding PCMH-type domain-containing protein				A0A9D4YBW5	KIW84_023016	Uncharacterized protein		KAI5429971.1	KIW84_034524	TPR_1(139-172) | TPR_19(149-220) | TPR_2(173-206) | TPR_8(173-206)
A0A9D4VN96	KIW84_073217	Thioredoxin domain-containing protein				A0A9D4YCK1	KIW84_021766	Uncharacterized protein		KAI5430980.1	KIW84_035213	Lipase_GDSL(50-378)
A0A9D4VNA5	KIW84_072395	DNA polymerase delta subunit 4				A0A9D4YDL5	KIW84_021888	Uncharacterized protein		KAI5431496.1	KIW84_035617	Transferase(8-472)
A0A9D4VNC1	KIW84_073342	Arabinosyltransferase arad1				A0A9D4YE69	KIW84_023907	Uncharacterized protein		KAI5432246.1	KIW84_036116	NTF2(17-133) | RRM_1(305-372)
A0A9D4VNC5	KIW84_072377	FAD-binding PCMH-type domain-containing protein				A0A9D4YGH5	KIW84_024290	Uncharacterized protein		KAI5432313.1	KIW84_036162	ANAPC4_WD40(234-319) | WD40(258-296)
A0A9D4VNC6	KIW84_073343	14 kDa zinc-binding protein				A0A9D4YGL1	KIW84_023888	Uncharacterized protein		KAI5432640.1	KIW84_020080	ANAPC4_WD40(237-305) | WD40(378-417)
A0A9D4VNC8	KIW84_072548	GTP cyclohydrolase II				A0A9D4YGR3	KIW84_024903	Uncharacterized protein		KAI5432883.1	KIW84_020264	Vta1(10-148) | Vta1_C(466-503)
A0A9D4VNJ3;A0A9D4VM87;A0A9D4VMS2	KIW84_072915	Cytochrome P450				A0A9D4YGV9	KIW84_024127	Uncharacterized protein		KAI5433286.1	KIW84_020534	PH_12(20-128) | WD40_RLD(267-649) | RCC1_2(363-391) | RCC1(601-650) | FYVE(654-721) | BRX_N(915-951) | BRX_assoc(953-1021) | BRX(1027-1082)
A0A9D4VNK7	KIW84_073103	DUF4005 domain-containing protein				A0A9D4YGZ6	KIW84_024475	Uncharacterized protein		KAI5433294.1	KIW84_020538	Myb_DNA-bind_3(12-106)
A0A9D4VNN0	KIW84_072503	Ubiquinol oxidase				A0A9D4YH91	KIW84_024273	Uncharacterized protein		KAI5435055.1	KIW84_021766	UDPGT(130-404)
A0A9D4VNU4	KIW84_073203	Ferredoxin--nitrite reductase, chloroplastic (Fragment)				A0A9D4YJH4	KIW84_025532	Uncharacterized protein		KAI5435240.1	KIW84_021888	RRM_7(35-120) | RRM_1(38-108) | zf-CCCH(132-156) | zf-CCCH_4(134-155)
A0A9D4VP09	KIW84_072764	Pentatricopeptide repeat-containing protein				A0A9D4YK10	KIW84_010008	Uncharacterized protein		KAI5437928.1	KIW84_023888	RPAP1_N(261-306) | RPAP1_C(384-454) | TPR_RPAP1(1299-1493)
A0A9D4VP44	KIW84_072678	Heat shock 70 kDa protein A				A0A9D4YK31;A0A9D5BNA5	KIW84_014669;KIW84_025266	Uncharacterized protein		KAI5438111.1	KIW84_024016	Homeodomain(93-149) | START(294-519) | PDF2_C(536-793)
A0A9D4VP45	KIW84_073420	B-like cyclin				A0A9D4YKD6	KIW84_010260	Uncharacterized protein		KAI5438170.1	KIW84_024060	DUF760(133-259)
A0A9D4VP56	KIW84_073427	NusB/RsmB/TIM44 domain-containing protein				A0A9D4YKK3	KIW84_024093	Uncharacterized protein		KAI5438258.1	KIW84_024127	Ank_2(51-144) | Ank_3(80-109) | Ank_4(118-167) | Ank_5(135-187) | Ank(146-178)
A0A9D4VP61	KIW84_073121	Sas10 C-terminal domain-containing protein				A0A9D4YL24	KIW84_010020	Uncharacterized protein		KAI5438469.1	KIW84_024273	Inhibitor_I9(32-113) | Peptidase_S8(139-605) | PA(378-468) | fn3_6(659-753)
A0A9D4VP92	KIW84_072707	Branched-chain-amino-acid aminotransferase				A0A9D4YMC3	KIW84_011305	Uncharacterized protein		KAI5438492.1	KIW84_024290	LRR_4(272-319) | LRR_8(295-353) | LRR_1(296-317) | LRR_14(311-398)
A0A9D4VPC1	KIW84_073386	Uncharacterized protein				A0A9D4YQ52	KIW84_011048	Uncharacterized protein		KAI5438762.1	KIW84_024475	DUF7792(6-123) | Arm(182-217)
A0A9D4VPC2	KIW84_073675	Ketol-acid reductoisomerase				A0A9D4ZSV2	KIW84_070875	Uncharacterized protein		KAI5439301.1	KIW84_024903	PI-PLC_cat(120-411) | PI-PLC_X(136-394)
A0A9D4VPD8	KIW84_072763	Uncharacterized protein				A0A9D4ZTP9	KIW84_071450	Uncharacterized protein		KAI5439462.1	KIW84_025021	Glyco_hydro_43(157-384)
A0A9D4VPE1	KIW84_072898	PSP proline-rich domain-containing protein				A0A9D4ZU24	KIW84_072210	Uncharacterized protein		KAI5439686.1	KIW84_025170	RRP14(24-85) | SURF6(147-336)
A0A9D4VPE1;A0A9D5BR06	KIW84_015466	PSP proline-rich domain-containing protein				A0A9D4ZUH9	KIW84_070465	Uncharacterized protein		KAI5439941.1	KIW84_025341	BAH(96-215) | TFIIS_M(314-467)
A0A9D4VPG2	KIW84_072770	NAD(P)H dehydrogenase (quinone)				A0A9D4ZVL1	KIW84_072102	Uncharacterized protein		KAI5440358.1	KIW84_010020	Lipase_GDSL(31-337)
A0A9D4VPG7	KIW84_073255	CBS domain-containing protein cbsx2				A0A9D4ZW18	KIW84_071449	Uncharacterized protein		KAI5440714.1	KIW84_010260	mTERF(187-299)
A0A9D4VPQ6	KIW84_072872	Secretory carrier-associated membrane protein				A0A9D4ZWB4	KIW84_071784	Uncharacterized protein		KAI5440992.1	KIW84_010452	Ank_2(249-335) | Ank_5(258-312) | Ank(271-303) | Ank_3(271-300) | Ank_4(283-325)
A0A9D4VPS4	KIW84_072892	Uncharacterized protein				A0A9D4ZWI4	KIW84_071755	Uncharacterized protein		KAI5442183.1	KIW84_011305	Beta-prop_WDR36-Utp21_1st(30-298) | ANAPC4_WD40(187-279) | Beta-prop_WDR36-Utp21_2nd(318-653) | WD40(547-585) | Utp21(690-908)
A0A9D4VPT7	KIW84_073872	Cytochrome P450				A0A9D4ZXX7	KIW84_072900	Uncharacterized protein		KAI5442404.1	KIW84_011468	Lipase_GDSL(41-363)
A0A9D4VPW7	KIW84_073905	Histone-binding protein RBBP4 N-terminal domain-containing protein				A0A9D4ZYU8	KIW84_073348	Uncharacterized protein		KAI5442742.1	KIW84_011678	DUF2039(10-102)
A0A9D4VPX2;A0A9D4W9T5	KIW84_063428	Pre-mRNA-processing factor 19				A0A9D4ZZL5	KIW84_073859	Uncharacterized protein		KAI5443328.1	KIW84_012112	Lipase_GDSL(32-344)
A0A9D4VPX9	KIW84_073708	RNA helicase				A0A9D4ZZP0	KIW84_076590	Uncharacterized protein		KAI5443749.1	KIW84_012414	GeBP-like_DBD(154-237)
A0A9D4VPY1	KIW84_073589	Phytocyanin domain-containing protein				A0A9D5A1G3	KIW84_075764	Uncharacterized protein		KAI5443997.1	KIW84_012576	ABA_WDS(44-121)
A0A9D4VPY6	KIW84_072957	Uncharacterized protein				A0A9D5A1J7	KIW84_076739	Uncharacterized protein		KAI5444120.1	KIW84_012653	SH3_retrovirus(58-116)
A0A9D4VQ12	KIW84_073956	Dirigent protein				A0A9D5A1Z2	KIW84_075477	Uncharacterized protein		KAI5444350.1	KIW84_012833	TPR_8(36-69) | CS(147-223) | SGS(265-345)
A0A9D4VQ33	KIW84_073440	Uncharacterized protein				A0A9D5A2Z1	KIW84_076910	Uncharacterized protein		KAI5444788.1	KIW84_013171	DUF7963(70-155)
A0A9D4VQ34	KIW84_073976	Uncharacterized protein				A0A9D5A3L9	KIW84_060916	Uncharacterized protein		KAI5444906.1	KIW84_013256	Kunitz_legume(55-227)
A0A9D4VQ65	KIW84_073173	Alpha/beta hydrolase fold-3 domain-containing protein				A0A9D5A472	KIW84_076975	Uncharacterized protein		KAI5445075.1	KIW84_013360	Kunitz_legume(26-204)
A0A9D4VQ91	KIW84_074033	Brix domain-containing protein				A0A9D5A4V5	KIW84_061927	Uncharacterized protein		KAI5445365.1	KIW84_013556	RNA_pol_Rpb8(7-137)
A0A9D4VQ92	KIW84_073054	Rac-like GTP-binding protein rac13 (Fragment)				A0A9D5A554	KIW84_061925	Uncharacterized protein		KAI5445380.1	KIW84_013569	LIN37(149-279)
A0A9D4VQB0	KIW84_074055	Peptidyl-prolyl cis-trans isomerase				A0A9D5A727	KIW84_063288	Uncharacterized protein		KAI5445987.1	KIW84_013997	RNA_pol_I_A49(63-412)
A0A9D4VQB1	KIW84_074056	Nucleoporin NUP188 homolog				A0A9D5A7W5;A0A9D4VNT5;A0A9D4YAF7	KIW84_063568	Uncharacterized protein		KAI5446596.1	KIW84_014435	PAS(89-199) | PAS_4(95-201) | PAS_9(99-201) | PAS_3(111-197) | PK_Tyr_Ser-Thr(459-711) | Pkinase(459-711)
A0A9D4VQC3	KIW84_073989	Uracil-DNA glycosylase				A0A9D5A7X6	KIW84_064243	Uncharacterized protein		KAI5446726.1	KIW84_014536	Toprim_4(298-391) | Toprim(299-392) | Toprim_2(301-408) | DnaB_C(454-710) | AAA_25(462-637)
A0A9D4VQD5	KIW84_073245	caffeoyl-CoA O-methyltransferase				A0A9D5A8Y5	KIW84_062946	Uncharacterized protein		KAI5446908.1	KIW84_014669	Trm112p(38-147)
A0A9D4VQF2	KIW84_074014	RRM domain-containing protein				A0A9D5A935	KIW84_064437	Uncharacterized protein		KAI5447379.1	KIW84_015010	At4g15545_C(275-341)
A0A9D4VQH0	KIW84_073805	mannan endo-1,4-beta-mannosidase				A0A9D5A943	KIW84_063058	Uncharacterized protein		KAI5447446.1	KIW84_015052	ResIII(192-356) | SNF2-rel_dom(198-475) | Helicase_C(496-610) | HAND(756-846) | SLIDE(903-1014)
A0A9D4VQH9	KIW84_074120	glucan endo-1,3-beta-D-glucosidase				A0A9D5AAZ1	KIW84_065968	Uncharacterized protein		KAI5447600.1	KIW84_015165	Inhibitor_I9(26-107) | Peptidase_S8(144-631) | PA(391-486) | fn3_6(680-781)
A0A9D4VQI6;A0A9D4ZZI9;A0A9D4VRD7	KIW84_074121;KIW84_074123;KIW84_074127	glucan endo-1,3-beta-D-glucosidase				A0A9D5ABH1	KIW84_066362	Uncharacterized protein		KAI5448292.1	KIW84_015642	Bromodomain(150-235) | BET(351-414)
A0A9D4VQJ5	KIW84_073946	Uncharacterized protein				A0A9D5ABT8	KIW84_050246	Uncharacterized protein		KAI5448526.1	KIW84_015802	GOST_TM(211-457)
A0A9D4VQJ9	KIW84_073167	Polyadenylate-binding protein rbp47b				A0A9D5ABW0	KIW84_050295	Uncharacterized protein
A0A9D4VQN1	KIW84_074187	Fructose-bisphosphate aldolase				A0A9D5ABX5;A0A9D4WS16	KIW84_052416	Uncharacterized protein
A0A9D4VQQ5	KIW84_074216	Kinesin-like protein KIN-7D				A0A9D5ABX7	KIW84_050074	Uncharacterized protein
A0A9D4VQU0;A0A9D4VQN1	KIW84_074188	Fructose-bisphosphate aldolase				A0A9D5ACX1	KIW84_050766	Uncharacterized protein
A0A9D4VQW1	KIW84_073310	Carboxypeptidase				A0A9D5AE87	KIW84_051831	Uncharacterized protein
A0A9D4VQW3	KIW84_073325	10 kDa chaperonin				A0A9D5AEJ0	KIW84_051911	Uncharacterized protein
A0A9D4VQW6	KIW84_073777	C3H1-type domain-containing protein				A0A9D5AEL4	KIW84_050432	Uncharacterized protein
A0A9D4VR53	KIW84_074002	Uncharacterized protein				A0A9D5AF51	KIW84_052366	Uncharacterized protein
A0A9D4VR64	KIW84_073863	Uncharacterized protein				A0A9D5AG36	KIW84_053275	Uncharacterized protein
A0A9D4VR68;A0A9D4VU61	KIW84_074414	Transcription factor CBF/NF-Y/archaeal histone domain-containing protein				A0A9D5AGL0	KIW84_056167	Uncharacterized protein
A0A9D4VR91	KIW84_073425	DNA-damage-repair/toleration protein DRT111, chloroplastic				A0A9D5AGN5	KIW84_053347	Uncharacterized protein
A0A9D4VRA0	KIW84_073927	Subtilisin-like protease SBT1.6				A0A9D5AHJ7	KIW84_057006	Uncharacterized protein
A0A9D4VRB3	KIW84_074445	S-adenosyl-L-methionine-dependent methyltransferases superfamily protein				A0A9D5AIL1	KIW84_055480	Uncharacterized protein
A0A9D4VRF6	KIW84_074497	Histone deacetylase hdt1				A0A9D5AJI6	KIW84_055246	Uncharacterized protein
A0A9D4VRF9	KIW84_073969	Centromere/microtubule-binding protein cbf5				A0A9D5AJQ6	KIW84_056475	Uncharacterized protein
A0A9D4VRJ6	KIW84_074185	Kinesin-like protein				A0A9D5AK45	KIW84_040446	Uncharacterized protein
A0A9D4VRL4	KIW84_074173	NADP-dependent D-sorbitol-6-phosphate dehydrogenase				A0A9D5AKV1	KIW84_041035	Uncharacterized protein
A0A9D4VRN1	KIW84_074036	ATP-dependent Clp protease proteolytic subunit				A0A9D5AKV1;A0A9D5BPW4	KIW84_015052	Uncharacterized protein
A0A9D4VRN2	KIW84_073666	phosphoenolpyruvate carboxylase				A0A9D5AME9	KIW84_057155	Uncharacterized protein
A0A9D4VRN2;A0A9D5AZA9;A0A9D4X3N5;A0A9D4XQ66;A0A9D4XPG2;A0A9D5ALG0;A0A9D5ASN8;A0A9D5AZB5	KIW84_044165	phosphoenolpyruvate carboxylase				A0A9D5APR5	KIW84_043955	Uncharacterized protein
A0A9D4VRN8	KIW84_074508	Uncharacterized protein				A0A9D5AQM3;A0A9D5B8F3	KIW84_025021	Uncharacterized protein
A0A9D4VRR1	KIW84_074531	Vacuolar protein sorting-associated protein 41 homolog				A0A9D5AQP5	KIW84_040820	Uncharacterized protein
A0A9D4VRS3;A0A9D4ZZU9	KIW84_074079	L-ascorbate oxidase (Fragment)				A0A9D5ARW8	KIW84_041934	Uncharacterized protein
A0A9D4VRV7	KIW84_074267	RRM domain-containing protein				A0A9D5AS77	KIW84_041571	Uncharacterized protein
A0A9D4VRW7	KIW84_074277	phenylalanine--tRNA ligase				A0A9D5ASS7	KIW84_042216	Uncharacterized protein
A0A9D4VS12	KIW84_073700	Uncharacterized protein				A0A9D5ASV4	KIW84_042657	Uncharacterized protein
A0A9D4VS35	KIW84_073727	Protein MAK16 homolog				A0A9D5ATF4	KIW84_030088	Uncharacterized protein
A0A9D4VS43;A0A9D4VR44	KIW84_074374	Secoisolariciresinol dehydrogenase-like				A0A9D5AUW9	KIW84_031164	Uncharacterized protein
A0A9D4VS97	KIW84_074271	RRM domain-containing protein				A0A9D5AWK0	KIW84_032409	Uncharacterized protein
A0A9D4VSJ8;A0A9D4W4Z4	KIW84_074351	Protein TIC 62				A0A9D5AYA8	KIW84_046227	Uncharacterized protein
A0A9D4VSK4;A0A9D4YCI7;A0A9D4YDQ8	KIW84_074871	RING-type domain-containing protein				A0A9D5AYE9	KIW84_046253	Uncharacterized protein
A0A9D4VSL6	KIW84_074518	UDP-D-apiose/UDP-D-xylose synthase 2				A0A9D5AYR8	KIW84_030318	Uncharacterized protein
A0A9D4VSM2	KIW84_073891	biotin synthase				A0A9D5AZN4	KIW84_033216	Uncharacterized protein
A0A9D4VSN1	KIW84_074379	cyanoalanine nitrilase				A0A9D5B026	KIW84_030842	Uncharacterized protein
A0A9D4VSP3	KIW84_074920	Carboxypeptidase				A0A9D5B080	KIW84_033681	Uncharacterized protein
A0A9D4VSP7	KIW84_074048	Protein ELC-like				A0A9D5B1P9	KIW84_032310	Uncharacterized protein
A0A9D4VSZ4	KIW84_074498	Glucomannan 4-beta-mannosyltransferase 2				A0A9D5B2U5	KIW84_035779	Uncharacterized protein
A0A9D4VT07;A0A9D4WFQ1;A0A9D4VVN8;A0A9D4XVF8;A0A9D4WTN3;A0A9D5BKP1;A0A9D5APY8;A0A9D5BNR7;A0A9D4YK43;A0A9D5A148;A0A9D4WLP7;A0A9D4YHN2;A0A9D4XU67;A0A9D4XZZ8;A0A9D4YDS2;A0A9D4VL31;A0A9D5B1P2;A0A9D4YCZ6	KIW84_060551	K Homology domain-containing protein				A0A9D5B2X5;A0A9D4XX78	KIW84_033292	Uncharacterized protein
A0A9D4VT16	KIW84_074511	Uncharacterized protein (Fragment)				A0A9D5B301	KIW84_032928	Uncharacterized protein
A0A9D4VT33	KIW84_074077	EF-hand domain-containing protein				A0A9D5B4C4	KIW84_034414	Uncharacterized protein
A0A9D4VT50	KIW84_074199	SH3 domain-containing protein 2				A0A9D5B4L5	KIW84_034622	Uncharacterized protein
A0A9D4VT65	KIW84_075226	Secretory carrier-associated membrane protein				A0A9D5B705	KIW84_036116	Uncharacterized protein
A0A9D4VT80	KIW84_074587	DNA ligase				A0A9D5B9S8	KIW84_010452	Uncharacterized protein
A0A9D4VT94	KIW84_074241	Bifunctional dihydrofolate reductase-thymidylate synthase				A0A9D5BBX0	KIW84_024060	Uncharacterized protein
A0A9D4VTI8	KIW84_075273	Uncharacterized protein				A0A9D5BCF9	KIW84_024016	Uncharacterized protein
A0A9D4VTL8	KIW84_074223	DNA replication licensing factor MCM4				A0A9D5BDD8	KIW84_025170	Uncharacterized protein
A0A9D4VTM8;A0A9D5B8V1	KIW84_074235	Ribosomal RNA processing protein 1 A				A0A9D5BDJ5	KIW84_025341	Uncharacterized protein
A0A9D4VTP0	KIW84_074771	Protein EXORDIUM-like 3				A0A9D5BDT1	KIW84_010537	Uncharacterized protein
A0A9D4VTP5	KIW84_075342	C3H1-type domain-containing protein				A0A9D5BE63	KIW84_010468	Uncharacterized protein
A0A9D4VTX0	KIW84_074365	5'-3' exoribonuclease				A0A9D5BF00	KIW84_011468	Uncharacterized protein
A0A9D4VU18	KIW84_074489	TRASH domain-containing protein				A0A9D5BFH2	KIW84_011608	Uncharacterized protein
A0A9D4VU64	KIW84_075516	Uncharacterized protein				A0A9D5BFW8	KIW84_011824	Uncharacterized protein
A0A9D4VU87	KIW84_075006	DNA topoisomerase I				A0A9D5BIS1	KIW84_012833	Uncharacterized protein
A0A9D4VUC2	KIW84_074474	DNA polymerase epsilon catalytic subunit				A0A9D5BJE9	KIW84_013171	Uncharacterized protein
A0A9D4VUC4	KIW84_074596	Xyloglucan endotransglucosylase/hydrolase				A0A9D5BJX7;A0A9D5BK51	KIW84_013360	Uncharacterized protein
A0A9D4VUF5	KIW84_075731	GTPase Der				A0A9D5BJX8	KIW84_013256	Uncharacterized protein
A0A9D4VUJ6	KIW84_074593	Glucuronoxylan glucuronosyltransferase irx7				A0A9D5BLM6	KIW84_013997	Uncharacterized protein
A0A9D4VUK3;A0A9D4VV03	KIW84_075321;KIW84_075328	Xyloglucan endotransglucosylase/hydrolase				A0A9D5BNF7	KIW84_014536	Uncharacterized protein
A0A9D4VUS0	KIW84_075410	Aconitate hydratase				A0A9D5BPL2	KIW84_015010	Uncharacterized protein
A0A9D4VUS4	KIW84_074680	FT-interacting protein 3				A0A9D5BQ89	KIW84_015236	Uncharacterized protein
A0A9D4VUY1;A0A9D4ZYJ2;A0A9D5B3M2	KIW84_020072	Fimbrin-5				A0A9D5BQP2	KIW84_015487	Uncharacterized protein
A0A9D4VUY3	KIW84_075808	Beta-glucosidase 12				A0A9D5BRX5	KIW84_015802	Uncharacterized protein
A0A9D4VV08	KIW84_075467	Cellulose synthase-like protein H1				A0A9D5GVC8	KIW84_011678	Uncharacterized protein
A0A9D4VV22	KIW84_075905	Oxysterol-binding protein- protein 3C (Fragment)				A0A9D5GW47;A0A9D5BGM7	KIW84_012112	Uncharacterized protein
A0A9D4VV41	KIW84_075973	THO complex subunit 4A				A0A9D5GWN9	KIW84_012653	Uncharacterized protein
A0A9D4VV54	KIW84_075952	CRAL-TRIO domain-containing protein				A0A9D5GWP6	KIW84_012414	Uncharacterized protein
A0A9D4VV85	KIW84_075413	Hexosyltransferase				A0A9D5GY03	KIW84_013569	Uncharacterized protein
A0A9D4VV98	KIW84_074872	PHD-type domain-containing protein				A0A9D5GYX2	KIW84_014122	Uncharacterized protein
A0A9D4VVF3	KIW84_076102	Histone H2B				A0A9D5GZ79;A0A9D5B4V8;A0A9D4Y5X6	KIW84_014435	Uncharacterized protein
A0A9D4VVP2	KIW84_075041	Luc7-like protein 3				A0A9D5GZC7;A0A9D4YMM3;A0A9D4YMP6	KIW84_010629;KIW84_010630;KIW84_014473	Uncharacterized protein
A0A9D4VVW0;A0A9D4X400	KIW84_057716;KIW84_076141	Double-stranded RNA-binding protein 2				A0A9D5GZE2	KIW84_014327	Uncharacterized protein
A0A9D4VVX4	KIW84_076219	RRM domain-containing protein				A0A9D5GZS2	KIW84_014819	Uncharacterized protein
A0A9D4VVZ1	KIW84_075687	PWI domain-containing protein				A0A9D5H000	KIW84_015165	Uncharacterized protein
A0A9D4VW12;A0A9D5A1D2	KIW84_076603	UspA domain-containing protein				A0A9D5H116	KIW84_015642	Uncharacterized protein
A0A9D4VW13	KIW84_076187	50S ribosomal protein L18				A0A9D4VT16	KIW84_074511	Uncharacterized protein (Fragment)
A0A9D4VWA0;A0A9D5AZ37;A0A9D4VPV6	KIW84_072925	Protein kinase domain-containing protein				A0A9D4W9Q7	KIW84_063311	Uncharacterized protein (Fragment)
A0A9D4VWB7	KIW84_075949	Thaumatin-like protein				A0A9D4Y792	KIW84_021014	Uncharacterized protein (Fragment)
A0A9D4VWN6	KIW84_075429	PDZ domain-containing protein				A0A9D4ZTV3	KIW84_071551	Uncharacterized protein (Fragment)
A0A9D4VWR4	KIW84_075466	Dienelactone hydrolase domain-containing protein				A0A9D5A7L6	KIW84_063690	Uncharacterized protein (Fragment)
A0A9D4VWT9;A0A9D4VXY1;A0A9D4VV93	KIW84_075974;KIW84_075976;KIW84_075989	Histone H2B				A0A9D5AQZ4;A0A9D4XH90;A0A9D4XJP5;A0A9D4XJC0;A0A9D4XHJ5	KIW84_044893;KIW84_044899;KIW84_044907	Uncharacterized protein (Fragment)
A0A9D4VWV7	KIW84_076570	Metal-dependent protein hydrolase				A0A9D5BEI5	KIW84_010905	Uncharacterized protein (Fragment)
A0A9D4VWW1	KIW84_075590	Proteasome assembly chaperone 2 (Fragment)				A0A9D5BIA1	KIW84_012576	Uncharacterized protein (Fragment)
A0A9D4VWZ9	KIW84_076050	non-specific serine/threonine protein kinase				A0A9D4VLT3	KIW84_072309	Uncharacterized protein ycf23
A0A9D4VX45	KIW84_076661	Uncharacterized protein
A0A9D4VX54	KIW84_076105	Cytochrome B561-related protein
A0A9D4VX81	KIW84_076585	Uncharacterized protein
A0A9D4VX86	KIW84_076713	Omega-3 fatty acid desaturase
A0A9D4VXA4	KIW84_076732	Glycerol-3-phosphate 2-O-acyltransferase 6
A0A9D4VXJ6;A0A9D4XLA6	KIW84_045780	PHD finger protein ALFIN-LIKE
A0A9D4VXL7;A0A9D4VXQ3	KIW84_076265;KIW84_076267	Non-specific lipid-transfer protein
A0A9D4VXP2	KIW84_076259	Enoyl reductase (ER) domain-containing protein
A0A9D4VXP6	KIW84_076757	Elongation factor 1-alpha
A0A9D4VXQ4	KIW84_076893	O-fucosyltransferase family protein
A0A9D4VXS1	KIW84_076415	Pectinesterase
A0A9D4VXU0	KIW84_076434	transketolase
A0A9D4VXW1;A0A9D4YIF1;A0A9D4VIJ7	KIW84_076957	40S ribosomal protein S12
A0A9D4VXW9	KIW84_076833	RRM domain-containing protein
A0A9D4VXZ5	KIW84_076481	Uncharacterized protein
A0A9D4VY15	KIW84_076506	Phototropic-responsive NPH3 family protein
A0A9D4VY34	KIW84_076407	NADH-plastoquinone oxidoreductase subunit 1
A0A9D4VY55	KIW84_076471	ATP-dependent DNA helicase 2 subunit KU80
A0A9D4VY63	KIW84_075953	UDP-glucuronate decarboxylase
A0A9D4VY64	KIW84_076074	Interactor of constitutive active ROPs 3
A0A9D4VY68	KIW84_077076	Isochorismatase-like domain-containing protein
A0A9D4VY69	KIW84_076429	Arginase 1
A0A9D4VY93	KIW84_076106	Isovaleryl-CoA dehydrogenase, mitochondrial
A0A9D4VYB9	KIW84_077127	Ig-like domain-containing protein
A0A9D4VYD5	KIW84_076550	TOG domain-containing protein
A0A9D4VYG1	KIW84_060019	L-ascorbate oxidase homolog
A0A9D4VYH1	KIW84_077044	RNA helicase
A0A9D4VYH6	KIW84_076117	Fasciclin-like arabinogalactan protein 12
A0A9D4VYI8	KIW84_076049	BTB/POZ domain-containing protein
A0A9D4VYJ0	KIW84_060049	HTH La-type RNA-binding domain-containing protein
A0A9D4VYJ3	KIW84_077068	Small-subunit processome Utp12 domain-containing protein
A0A9D4VYL1	KIW84_060072	Heat shock protein 90
A0A9D4VYP9	KIW84_077117	Btz domain-containing protein
A0A9D4VYR0	KIW84_060106	Multiple organellar RNA editing factor 1, mitochondrial
A0A9D4VYR0;A0A9D5ANN4	KIW84_058141	Multiple organellar RNA editing factor 1, mitochondrial
A0A9D4VYR4	KIW84_060121	RNA helicase
A0A9D4VYR9	KIW84_076206	Cytochrome P450
A0A9D4VYV4	KIW84_060012	12-oxophytodienoate reductase 1
A0A9D4VYW1;A0A9D4W040	KIW84_060159	Peptide-N4-(N-acetyl-beta-glucosaminyl)asparagine amidase A
A0A9D4VYX1	KIW84_060171	Bifunctional nuclease 1
A0A9D4VYY7	KIW84_060039	Calcium-dependent protein kinase 19
A0A9D4VYZ5	KIW84_076188	Ribosomal RNA small subunit methyltransferase NEP1
A0A9D4VZ31	KIW84_076759	Reticulon-like protein
A0A9D4VZ33	KIW84_076924	Shikimate O-hydroxycinnamoyltransferase
A0A9D4VZ66	KIW84_076781	Uncharacterized protein
A0A9D4VZ70	KIW84_060122	Exonuclease domain-containing protein
A0A9D4VZ71	KIW84_060263	E1 ubiquitin-activating protein aos1
A0A9D4VZ76	KIW84_076980	NAD-dependent epimerase/dehydratase domain-containing protein
A0A9D4VZ93	KIW84_060281	TF-B3 domain-containing protein
A0A9D4VZ97	KIW84_076379	Cytochrome P450 (Fragment)
A0A9D4VZ99	KIW84_060152	GTP-binding protein OBGC2
A0A9D4VZB0	KIW84_076913	Cyclin-dependent kinase B1-2
A0A9D4VZB6;A0A9D4VXR1	KIW84_076400	Cytochrome P450
A0A9D4VZB6;A0A9D5A2C2	KIW84_076398	Cytochrome P450
A0A9D4VZB7	KIW84_076834	D-3-phosphoglycerate dehydrogenase
A0A9D4VZC3	KIW84_076489	ENT domain-containing protein
A0A9D4VZG5	KIW84_060362	Cysteine proteinase rd21a
A0A9D4VZG8	KIW84_076883	Uncharacterized protein
A0A9D4VZJ0	KATNA1	Katanin p60 ATPase-containing subunit A1
A0A9D4VZJ4	KIW84_076480	O-fucosyltransferase family protein
A0A9D4VZK7	KIW84_076959	XH/XS domain-containing protein
A0A9D4VZM2	KIW84_077021	Post-illumination chlorophyll fluorescence increase
A0A9D4VZN2	KIW84_060414	Strigolactone esterase rms3
A0A9D4VZQ5	KIW84_077053	Peptide deformylase
A0A9D4VZS6;A0A9D4Y524	KIW84_020208	serine O-acetyltransferase
A0A9D4VZV4	KIW84_077104	Aromatic aminotransferase iss1
A0A9D4VZX6	KIW84_076704	Rhodanese-like domain-containing protein 10
A0A9D4W018	KIW84_077119	RanBD1 domain-containing protein
A0A9D4W021	KIW84_060142	ARC6 IMS domain-containing protein
A0A9D4W056	KIW84_060625	Serine carboxypeptidase-like 27
A0A9D4W069	KIW84_076812	NADH dehydrogenase subunit 1
A0A9D4W072	KIW84_060189	FACT complex subunit SSRP1
A0A9D4W091	KIW84_060040	Pentatricopeptide repeat-containing protein
A0A9D4W0C4	KIW84_060105	Filament-like plant protein 4
A0A9D4W0E6	KIW84_060719	Phytocyanin domain-containing protein
A0A9D4W0F0;A0A9D5B6W3;A0A9D4ZZF2;A0A9D4XNR8;A0A9D4W4Y2;A0A9D4WCT2;A0A9D5BM71;A0A9D4XNX9;A0A9D4ZX10;A0A9D4YJP1;A0A9D4XS73;A0A9D4WBV3;A0A9D4WC47;A0A9D5AZZ6;A0A9D5AGA4;A0A9D4XVR2;A0A9D5AJH2	KIW84_010301;KIW84_014251;KIW84_061583;KIW84_064399;KIW84_072323;KIW84_073716	Putative plant transposon protein domain-containing protein
A0A9D4W0G9	KIW84_060280	TF-B3 domain-containing protein
A0A9D4W0H2	KIW84_076848	Protein FAM32A-like
A0A9D4W0H5	KIW84_060124	DUF4005 domain-containing protein
A0A9D4W0I2	KIW84_060759	Homeobox protein knotted-1-like 3
A0A9D4W0K0	KIW84_076701	Envelope ADP,ATP carrier protein, chloroplastic
A0A9D4W0L8	KIW84_076901	K Homology domain-containing protein
A0A9D4W0M6	KIW84_060164	Pre-mRNA processing factor 4 (PRP4)-like domain-containing protein
A0A9D4W0N6	KIW84_060174	Jasmonate O-methyltransferase
A0A9D4W0P1	KIW84_060221	Transmembrane protein
A0A9D4W0P3	KIW84_060813	V-type proton ATPase subunit c''2
A0A9D4W0Q5;A0A9D5A1Z1	KIW84_076943;KIW84_076944	Phosphatidyl-N-methylethanolamine N-methyltransferase
A0A9D4W0W6	KIW84_060411	Uncharacterized protein
A0A9D4W0Z8	KIW84_060928	D-arabinose 1-dehydrogenase (NAD(P)(+))
A0A9D4W120	KIW84_060952	Uncharacterized protein
A0A9D4W155	KIW84_060800	AFG1-like ATPase
A0A9D4W179	KIW84_060042	Expansin
A0A9D4W186	KIW84_060053	GDSL esterase/lipase exl3
A0A9D4W197	KIW84_076993	ATP-dependent DNA helicase
A0A9D4W1D9	KIW84_060887	Replication protein A 32 kDa subunit A (Fragment)
A0A9D4W1H3	KIW84_060068	TFIIS N-terminal domain-containing protein
A0A9D4W1H8	KIW84_077078	(6-4)DNA photolyase
A0A9D4W1J5	KIW84_060165	DDB1- and CUL4-associated factor 13
A0A9D4W1K7	KIW84_060175	50S ribosomal protein L31
A0A9D4W1M3	KIW84_060500	RuBisCO large subunit-binding protein subunit beta, chloroplastic
A0A9D4W1N9	KIW84_060978	Pectinesterase
A0A9D4W1P2	KIW84_060726	RNase H type-1 domain-containing protein
A0A9D4W1P4	KIW84_060534	ENTH domain-containing protein
A0A9D4W1Q4	KIW84_060535	3'-5' exonuclease
A0A9D4W1Q7	KIW84_060546	Legumain prodomain domain-containing protein
A0A9D4W1T2	KIW84_060768	Hexosyltransferase
A0A9D4W1X2;A0A9D5BKW7	KIW84_013629	Myosin-12
A0A9D4W1Y8	KIW84_060302	Inactive heme oxygenase 2
A0A9D4W1Z2	KIW84_061081	Nuclear pore complex protein Nup85
A0A9D4W202;A0A9D4W0L3;A0A9D4XKE9;A0A9D4WIH3;A0A9D4YEY9;A0A9D5AFG0;A0A9D4XYC9;A0A9D4X3A8;A0A9D5AJH0;A0A9D4XQ28;A0A9D4VSA7;A0A9D5AQ30;A0A9D4X3B2;A0A9D4WAH9;A0A9D5A3T6;A0A9D4WGL7;A0A9D4YAN6;A0A9D5A682;A0A9D5A3L7;A0A9D4YLC6;A0A9D4WJ55;A0A9D5AX29;A0A9D5A3N6	KIW84_030707	non-specific serine/threonine protein kinase
A0A9D4W232	KIW84_060863	CWF21 domain-containing protein
A0A9D4W243	KIW84_060870	Lunapark domain-containing protein
A0A9D4W271	KIW84_060297	Polyadenylate-binding protein rbp47b
A0A9D4W294	KIW84_061364	PWWP domain-containing protein
A0A9D4W295	KIW84_060738	SKI-interacting protein SKIP SNW domain-containing protein
A0A9D4W2A0	KIW84_060753	Aspartate aminotransferase
A0A9D4W2A6	KIW84_061191	Lipoprotein
A0A9D4W2B9	KIW84_060212	glucan endo-1,3-beta-D-glucosidase
A0A9D4W2D5	KIW84_060351	Polyadenylate-binding protein
A0A9D4W2F6	KIW84_060371	Isoaspartyl peptidase/L-asparaginase 2
A0A9D4W2G3	KIW84_060815	Transcription factor
A0A9D4W2K4	KIW84_060410	Beta-galactosidase
A0A9D4W2L9	KIW84_061046	glutamate synthase (NADH)
A0A9D4W2M1	KIW84_061280	Microtubule-associated protein 70-2
A0A9D4W2S9;A0A9D5A4C9	KIW84_061544	Cytochrome P450
A0A9D4W2V5	KIW84_061135	Small RNA degrading nuclease 5
A0A9D4W300	KIW84_060427	Uncharacterized protein
A0A9D4W311	KIW84_060740	Class V chitinase CHIT5a
A0A9D4W320	KIW84_061038	Ribosomal RNA-processing protein 43
A0A9D4W322	KIW84_061649	Sulfate transporter 3.1
A0A9D4W368	KIW84_060803	PPIase cyclophilin-type domain-containing protein
A0A9D4W3A2	KIW84_061051	La protein 1
A0A9D4W3A3	KIW84_061260	Peroxygenase 4
A0A9D4W3A4	KIW84_061521	Kinesin light chain
A0A9D4W3A8	KIW84_061767	Carbohydrate kinase PfkB domain-containing protein
A0A9D4W3D6	KIW84_061150	Hpc2-related domain-containing protein
A0A9D4W3E0	KIW84_060865	Uncharacterized protein
A0A9D4W3F0	KIW84_061569	H15 domain-containing protein
A0A9D4W3F2	KIW84_060876	Uncharacterized protein
A0A9D4W3G5	KIW84_060627	Serine carboxypeptidase-like 27
A0A9D4W3I7	KIW84_060660	Tocopherol O-methyltransferase
A0A9D4W3K0	KIW84_061347	Sucrose-phosphatase
A0A9D4W3P0	KIW84_061248	Ribosomal RNA-processing protein 42
A0A9D4W3Q5;A0A9D5BHC1	KIW84_061193	CCT-theta
A0A9D4W3U6	KIW84_061430	glucan endo-1,3-beta-D-glucosidase
A0A9D4W3V4;A0A9D4VG97	KIW84_070270	Dynamin- protein 1C
A0A9D4W3W3	KIW84_061951	Cystathionine beta-lyase, chloroplastic
A0A9D4W3X2	KIW84_061470	Coiled-coil domain-containing protein 12
A0A9D4W3X4	KIW84_061957	RNA-binding protein cp29b
A0A9D4W3X8	KIW84_061245	Uncharacterized protein
A0A9D4W448;A0A9D4ZVP8	KIW84_061813	Nuclear pore complex protein NUP214
A0A9D4W485	KIW84_061420	RRM domain-containing protein
A0A9D4W499	KIW84_062112	non-specific serine/threonine protein kinase
A0A9D4W4A2	KIW84_061183	methenyltetrahydrofolate cyclohydrolase
A0A9D4W4E7	KIW84_060987	DUF4005 domain-containing protein
A0A9D4W4J4	KIW84_062149	Glucomannan 4-beta-mannosyltransferase 9
A0A9D4W4L8;A0A9D5A1T2	KIW84_061064	L-gulonolactone oxidase
A0A9D4W4M8;A0A9D4W4L8;A0A9D5A1T2	KIW84_061069	L-gulonolactone oxidase
A0A9D4W4Q5	KIW84_061176	Uncharacterized protein
A0A9D4W4V8	KIW84_062289	phenylalanine ammonia-lyase
A0A9D4W4Z3	KIW84_061686	RAN GTPase-activating protein 2
A0A9D4W512	KIW84_061415	WRKY domain-containing protein
A0A9D4W525	KIW84_061269	Uncharacterized protein
A0A9D4W539	KIW84_061766	Carbohydrate kinase PfkB domain-containing protein
A0A9D4W545	KIW84_062384	RRM domain-containing protein
A0A9D4W552	KIW84_062457	Homogentisate phytyltransferase 2
A0A9D4W5C9	KIW84_061863	Pectate lyase
A0A9D4W5D4	KIW84_061561	K Homology domain-containing protein
A0A9D4W5E3;A0A9D4WBF8;A0A9D4YFZ7	KIW84_062502	ABC transporter G member 22
A0A9D4W5E5;A0A9D5A745	KIW84_061574	H15 domain-containing protein
A0A9D4W5E7	KIW84_061309	TAFII28-like protein domain-containing protein
A0A9D4W5J5	KIW84_061400	RNA-dependent RNA polymerase
A0A9D4W5J8	KIW84_062099	Splicing factor Cactin
A0A9D4W5K4	KIW84_061881	Glutathione S-transferase L3
A0A9D4W5K9	KIW84_062646	Carbon catabolite repressor protein 4 2
A0A9D4W5L7	KIW84_061419	Peptidase A1 domain-containing protein
A0A9D4W5S2	KIW84_061413	Ubiquitin carboxyl-terminal hydrolase
A0A9D4W5U1	KIW84_061433	Zinc finger PHD-type domain-containing protein
A0A9D4W5V1	KIW84_062218	Cell division protein FtsZ 2-2
A0A9D4W5V3	KIW84_062752	S-formylglutathione hydrolase
A0A9D4W5V6	KIW84_062044	Carbonic anhydrase
A0A9D4W5W4	KIW84_062712	TBCC domain-containing protein 1
A0A9D4W5W5	KIW84_062058	1-phosphatidylinositol-4-phosphate 5-kinase
A0A9D4W5W9	KIW84_062241	Phthiocerol/phthiodiolone dimycocerosyl transferase C-terminal domain-containing protein
A0A9D4W5Y0	KIW84_062793	Plastid-lipid-associated protein 13
A0A9D4W606	KIW84_062492	Sucrose-phosphatase
A0A9D4W633	KIW84_061836	Uncharacterized protein
A0A9D4W648	KIW84_062080	C2 NT-type domain-containing protein
A0A9D4W675	KIW84_062023	Uncharacterized protein
A0A9D4W6D4;A0A9D4W9Q8	KIW84_062941	non-specific serine/threonine protein kinase
A0A9D4W6E0	KIW84_062253	Uncharacterized protein
A0A9D4W6F5	KIW84_062966	Small acidic protein-like domain-containing protein
A0A9D4W6G6	KIW84_061962	Isocitrate dehydrogenase [NAD] catalytic subunit 5
A0A9D4W6H8	KIW84_062223	GST N-terminal domain-containing protein
A0A9D4W6L1	KIW84_061717	ABC transporter I member 19
A0A9D4W6M2	KIW84_063027	TF-B3 domain-containing protein
A0A9D4W6S3	KIW84_062319	Late embryogenesis abundant protein LEA-2 subgroup domain-containing protein
A0A9D4W6V7	KIW84_061861	UDP-glucuronate decarboxylase
A0A9D4W6W5	KIW84_062151	Glucomannan 4-beta-mannosyltransferase 9
A0A9D4W6X7;A0A9D5AP55	KIW84_058275	DUF642 domain-containing protein
A0A9D4W6Z5	KIW84_062456	Notchless protein 1
A0A9D4W706	KIW84_062671	DNA-(apurinic or apyrimidinic site) endonuclease
A0A9D4W756;A0A9D4VU87	KIW84_063240	DNA topoisomerase I
A0A9D4W790;A0A9D4YIU0	KIW84_025290	PGR5-like protein 1A
A0A9D4W7A5	KIW84_063292	Large ribosomal subunit protein bL28c
A0A9D4W7C0	KIW84_062818	Sugar transporter-like protein
A0A9D4W7C3;A0A9D4YFQ8;A0A9D4Y5T8	KIW84_020263	65-kDa microtubule-associated protein 1-like
A0A9D4W7D2	KIW84_062345	Ribosome biogenesis protein NSA2 homolog
A0A9D4W7D3;A0A9D5A5Y2	KIW84_062042;KIW84_062043	Carbonic anhydrase
A0A9D4W7E3	KIW84_062056	Ras- protein RABC2a
A0A9D4W7E6	CYN	Cyanate hydratase
A0A9D4W7G6	KIW84_062869	Helicase ATP-binding domain-containing protein
A0A9D4W7I6	KIW84_062891	Chaperone protein dnaJ 6
A0A9D4W7K5	KIW84_062917	N-acetyltransferase domain-containing protein
A0A9D4W7L8	KIW84_063415	Arp2/3 complex 34 kDa subunit
A0A9D4W7P7	KIW84_063445	RRM domain-containing protein
A0A9D4W838	KIW84_063116	RRM domain-containing protein
A0A9D4W893	KIW84_062717	FT-interacting protein 3
A0A9D4W8A4	KIW84_063696	DNA-directed RNA polymerase subunit
A0A9D4W8E7	KIW84_062798	C3H1-type domain-containing protein
A0A9D4W8F8	KIW84_063754	Acid phosphatase (Fragment)
A0A9D4W8I3	KIW84_062846	Elongation factor TypA-like svr3
A0A9D4W8I6	KIW84_063782	Ribosomal RNA-processing protein 12-like conserved domain-containing protein
A0A9D4W8K3	KIW84_063800	Protein PALE CRESS, chloroplastic
A0A9D4W8K9	KIW84_063106	Cytochrome P450
A0A9D4W8P4;A0A9D4VSL7;A0A9D5AEN1	KIW84_074015	Enoyl-[acyl-carrier-protein] reductase [NADH]
A0A9D4W8P9;A0A9D5A8C0	KIW84_063407	Vacuolar protein sorting-associated protein 13 extended chorein domain-containing protein
A0A9D4W8S9	KIW84_062411	TPX2 C-terminal domain-containing protein
A0A9D4W8U1	KIW84_063190	Protein arginine N-methyltransferase 6
A0A9D4W8V4	KIW84_063460	G3BP-like protein
A0A9D4W8W0	KIW84_062447	S1 motif domain-containing protein
A0A9D4W8W2	KIW84_063206	Uridine nucleosidase 2
A0A9D4W8W7	KIW84_062977	Xyloglucan endotransglucosylase/hydrolase
A0A9D4W913	KIW84_063517	Uncharacterized protein
A0A9D4W939	KIW84_064003	Vesicle-associated protein 2-2
A0A9D4W943	KIW84_062702	Condensin-1 complex subunit CAP-D2
A0A9D4W976	KIW84_064043	serine--tRNA ligase
A0A9D4W998	KIW84_063352	NADP-dependent oxidoreductase domain-containing protein
A0A9D4W9A9;Q6EAM9	CRY2A	Cryptochrome 2A apoprotein
A0A9D4W9B3	KIW84_062791	Thioredoxin reductase
A0A9D4W9E5	KIW84_063184	Intron-binding protein aquarius
A0A9D4W9G6	KIW84_064130	Antigenic heat-stable protein
A0A9D4W9I7	KIW84_063444	RRM domain-containing protein
A0A9D4W9K0	KIW84_063245	Sieve element occlusion (Fragment)
A0A9D4W9M6	KIW84_062755	Glycerol-3-phosphate dehydrogenase [NAD(+)]
A0A9D4W9Q6;A0A9D5A384	KIW84_060756	Ribosome biogenesis protein BRX1 2
A0A9D4W9Q7	KIW84_063311	Uncharacterized protein (Fragment)
A0A9D4W9Q9	KIW84_064244	Flap endonuclease 1
A0A9D4W9S1	KIW84_062810	Ribosomal RNA-processing protein 12-like conserved domain-containing protein
A0A9D4W9S4	KIW84_063334	RRM domain-containing protein
A0A9D4W9U4	KIW84_063357	Malate dehydrogenase
A0A9D4W9V3	KIW84_063559	Pyruvate kinase
A0A9D4WA28	KIW84_063530	AB hydrolase-1 domain-containing protein
A0A9D4WA30	KIW84_064376	RNA helicase
A0A9D4WA41	KIW84_063660	Plastid developmental protein DAG
A0A9D4WA52	KIW84_063904	Thiaminase-2/PQQC domain-containing protein
A0A9D4WA56	KIW84_064410	Calcium-dependent phosphotriesterase superfamily protein
A0A9D4WA61	KIW84_063683	Uncharacterized protein
A0A9D4WA69;A0A9D4W225	KIW84_060717	Transmembrane 9 superfamily member
A0A9D4WAE7;A0A9D5ADS5	KIW84_053821;KIW84_063654	Uncharacterized protein
A0A9D4WAE8	KIW84_063576	rRNA-processing protein EFG1
A0A9D4WAF6	PFP-ALPHA	Pyrophosphate--fructose 6-phosphate 1-phosphotransferase subunit alpha
A0A9D4WAG0;A0A9D4WBY3	KIW84_064528;KIW84_064530	Uncharacterized protein
A0A9D4WAG3	KIW84_064004	J domain-containing protein
A0A9D4WAJ6;A0A9D4XSQ1	KIW84_030482	Nuclear transcription factor Y subunit C-3
A0A9D4WAK3	KIW84_064570	Protease Do-like 2
A0A9D4WAP0	KIW84_063678	CRM domain-containing protein
A0A9D4WAQ2	KIW84_064103	Pre-mRNA-splicing factor 38
A0A9D4WAQ4	KIW84_063897	Transcriptional regulator ATRX
A0A9D4WAR8	KIW84_064620	Glutathione S-transferase
A0A9D4WAS3	KIW84_064128	Calreticulin
A0A9D4WAT2	KIW84_064141	RNA-polymerase II-associated protein 3-like C-terminal domain-containing protein
A0A9D4WAW0	KIW84_063961	Myb-like domain-containing protein
A0A9D4WAX6;A0A9D4WA41	KIW84_063336	Multiple organellar RNA editing factor 2
A0A9D4WAY1	KIW84_064196	ABC transporter I member 20
A0A9D4WAZ5	KIW84_064702	Protein btr1
A0A9D4WB08	KIW84_064232	Uncharacterized protein
A0A9D4WB20	KIW84_063254	Photosynthetic NDH subunit of subcomplex B 5
A0A9D4WB40	KIW84_063834	S1 motif domain-containing protein
A0A9D4WB49;A0A9D4WEZ1;A0A9D5A9I8;Q41069	KIW84_064755;KIW84_064763;KIW84_064764	Legume lectin domain-containing protein
A0A9D4WB51	KIW84_064279	Peptidyl-prolyl cis-trans isomerase
A0A9D4WB55	KIW84_064245	Germin-like protein
A0A9D4WB69;A0A9D4WAZ6	KIW84_063867	Pentatricopeptide repeat-containing protein
A0A9D4WB70	KIW84_063423	Acid phosphatase 1 (Fragment)
A0A9D4WBB9;A0A9D5AJB3	KIW84_058295;KIW84_063917	DNA/RNA-binding protein Alba-like domain-containing protein
A0A9D4WBI2	KIW84_064056	Uncharacterized protein
A0A9D4WBJ9	KIW84_064008	Uncharacterized protein
A0A9D4WBQ9	KIW84_064444	protein disulfide-isomerase
A0A9D4WBR3;A0A9D4X6Y3;A0A9D4WD36	KIW84_040223	Serine aminopeptidase S33 domain-containing protein
A0A9D4WBT9	KIW84_064483	Endoglucanase
A0A9D4WBU5	KIW84_063528	Peroxidase
A0A9D4WBV0	KIW84_064495	Poly [ADP-ribose] polymerase
A0A9D4WBY2	KIW84_064212	Aspartic proteinase
A0A9D4WBZ6	KIW84_065096	Exostosin GT47 domain-containing protein
A0A9D4WC04	KIW84_064359	Pentatricopeptide repeat-containing protein
A0A9D4WC29	KIW84_063615	Methyltransferase
A0A9D4WC72	KIW84_065171	BZIP domain-containing protein
A0A9D4WCC3	KIW84_065222	Deubiquitinating enzyme MINDY-3/4 conserved domain-containing protein
A0A9D4WCF7	KIW84_063745	RRM domain-containing protein
A0A9D4WCH9	KIW84_064750	Legume lectin domain-containing protein
A0A9D4WCN6	KIW84_064812	XS domain-containing protein
A0A9D4WCS1	KIW84_064498	Photolyase/cryptochrome alpha/beta domain-containing protein
A0A9D4WCS9	KIW84_064805	Cytochrome P450 77A3
A0A9D4WCW8;A0A9D4WAW1	KIW84_064176;KIW84_064521	Nucleolar protein 16
A0A9D4WCY2	KIW84_063926	Prefoldin subunit 4
A0A9D4WD15	KIW84_064575	U3 small nucleolar RNA-associated protein 15 C-terminal domain-containing protein
A0A9D4WD20	KIW84_064908	Protein MICROTUBULE ORGANIZATION 1
A0A9D4WD62;A0A9D4Y1G4	KIW84_064140	Uncharacterized protein
A0A9D4WD95	KIW84_064685	Pullulanase 1
A0A9D4WD99;A0A9D4WDN0;A0A9D5A8Q6;A0A9D4WC11	KIW84_064159	Agenet domain-containing protein
A0A9D4WDB3	KIW84_064998	Carboxypeptidase
A0A9D4WDE2	KIW84_064695	Malate dehydrogenase [NADP], chloroplastic
A0A9D4WDI5	KIW84_064278	Coenzyme Q-binding protein COQ10 START domain-containing protein
A0A9D4WDI8	KIW84_064906	Carboxypeptidase
A0A9D4WDP7	KIW84_065673	Xyloglucan endotransglucosylase/hydrolase
A0A9D4WDZ6	KIW84_065788	Vacuolar-sorting receptor 1
A0A9D4WE25	KIW84_064454	Aminotransferase class I/classII domain-containing protein
A0A9D4WE28	KIW84_064939	Phenylalanine ammonia-lyase
A0A9D4WE43	KIW84_065850	DUF4110 domain-containing protein
A0A9D4WE56;A0A9D4WGP8	KIW84_065853	Glycosyltransferase
A0A9D4WE90	KIW84_065396	Mismatch repair protein msh3
A0A9D4WEE0	KIW84_065453	valine--tRNA ligase
A0A9D4WEE1	KIW84_065065	50S ribosomal protein L21, chloroplastic
A0A9D4WEE3	KIW84_065066	Calcium-dependent protein kinase 4
A0A9D4WEE8	KIW84_064459	SAP30-binding protein
A0A9D4WEF8;A0A9D4Y605	KIW84_064470	Ribosomal protein L19
A0A9D4WEH5	KIW84_065139	Casein kinase (Serine/threonine/tyrosine protein kinase)
A0A9D4WEH8	KIW84_064593	Uncharacterized protein
A0A9D4WEI1	KIW84_065113	F-actin-capping protein subunit beta
A0A9D4WEL5;A0A9D4VXP6;A0A9D5A9I7;A0A9D4WE92;A0A9D5A1L7;A0A9D4VXC7;A0A9D4W086;A0A9D5BGT4	KIW84_012118	Elongation factor 1-alpha
A0A9D4WEL5;A0A9D5A9I7;A0A9D4WE92	KIW84_065008;KIW84_065011	Elongation factor 1-alpha
A0A9D4WEM7	KIW84_066058	Membrane-bound O-acyltransferase C24H6.01c
A0A9D4WEP6	KIW84_066079	IST1-like protein
A0A9D4WEQ9	KIW84_065467	Peroxidase
A0A9D4WER8	KIW84_065566	NAB domain-containing protein
A0A9D4WES2	KIW84_065479	O-fucosyltransferase family protein
A0A9D4WEU8	KIW84_064719	Plastid envelope DNA binding protein
A0A9D4WEV6	KIW84_064725	BING4 C-terminal domain-containing protein
A0A9D4WEX0	KIW84_065528	GOLD domain-containing protein
A0A9D4WF10	KIW84_066150	Stage III sporulation protein AA AAA+ ATPase domain-containing protein
A0A9D4WF23	KIW84_066175	ATPase inhibitor
A0A9D4WF85;A0A9D4WDK6	KIW84_064768;KIW84_064769	Cytochrome P450
A0A9D4WF88	KIW84_066243	RRM domain-containing protein
A0A9D4WF97	KIW84_065639	Amine oxidase
A0A9D4WFA0;A0A9D5AXA6;A0A9D4XVT6;A0A9D4WGE8;A0A9D5GVA9;A0A9D4ZWN7	KIW84_032919	Ribosomal protein L25 beta domain-containing protein (Fragment)
A0A9D4WFA2	KIW84_064883	NADH-quinone oxidoreductase subunit D domain-containing protein
A0A9D4WFA4	KIW84_065390	Remorin
A0A9D4WFD5	THI1	Thiamine thiazole synthase, chloroplastic
A0A9D4WFD6	KIW84_066300	Prefoldin subunit 5
A0A9D4WFE1	KIW84_065824	Uncharacterized protein
A0A9D4WFE2	KIW84_066299	Transcription factor tcp7
A0A9D4WFK5	KIW84_065906	Multicopper oxidase lpr2
A0A9D4WG64	KIW84_065825	TIP41-like protein
A0A9D4WG67	KIW84_065687	RNA methyltransferase
A0A9D4WG73	KIW84_065839	Uncharacterized protein
A0A9D4WGB6	KIW84_065180	Uncharacterized protein
A0A9D4WGB9	KIW84_065896	Leucine-rich repeat-containing N-terminal plant-type domain-containing protein
A0A9D4WGF9	KIW84_065224	Eukaryotic translation initiation factor 5B
A0A9D4WGG2	KIW84_065337	Methyltransferase-like protein 1
A0A9D4WGI6	KIW84_065973	RNA helicase
A0A9D4WGK2	KIW84_065854	MLO-like protein
A0A9D4WGN1	KIW84_065395	Cleavage and polyadenylation specificity factor subunit 5 (Fragment)
A0A9D4WGN5	KIW84_050147	histidinol-phosphatase
A0A9D4WGR9	KIW84_066366	ABC transporter B member 20
A0A9D4WGS9	KIW84_065942	RRM domain-containing protein
A0A9D4WGV5	KIW84_065476	RAB6-interacting golgin
A0A9D4WGV7	KIW84_066223	Uncharacterized protein
A0A9D4WGV9	KIW84_065976	Fructose-bisphosphate aldolase
A0A9D4WGW0	KIW84_066412	Protein rdm16
A0A9D4WGW3	KIW84_065921	Sulfhydryl oxidase
A0A9D4WGY1	KIW84_050250	AT-rich interactive domain-containing protein 5
A0A9D4WGZ9	KIW84_050265	Cysteine protease xcp2
A0A9D4WH15	KIW84_065988	Tubulin-specific chaperone A
A0A9D4WH58	KIW84_050331	Transmembrane protein
A0A9D4WH88	KIW84_050379	Prolyl endopeptidase
A0A9D4WHA3	KIW84_050389	Uncharacterized protein
A0A9D4WHF7	KIW84_066428	Uncharacterized protein
A0A9D4WHG2	KIW84_066330	Protein ASPARTIC PROTEASE IN GUARD CELL 2
A0A9D4WHI2	KIW84_050029	DEAD-box ATP-dependent RNA helicase 50
A0A9D4WHJ7	KIW84_066197	Replication protein A 14 kDa subunit B
A0A9D4WHK6	KIW84_066208	ACT domain-containing protein ACR
A0A9D4WHM0	KIW84_050513	Omega-hydroxypalmitate O-feruloyl transferase
A0A9D4WHN2	KIW84_050540	5'-nucleotidase domain-containing protein 4
A0A9D4WHP9	KIW84_065624	XS domain-containing protein
A0A9D4WHS8	KIW84_065646	Protein TIME FOR COFFEE
A0A9D4WHT2	KIW84_066548	C3H1-type domain-containing protein
A0A9D4WHX2	KIW84_065838	Alpha-L-fucosidase 2
A0A9D4WI32;A0A9D4XGL2;A0A9D4XUW6;A0A9D5AAC7;A0A9D4XLT4;A0A9D5BKE2;A0A9D4VJN8	KIW84_066461	Rab-GAP TBC domain-containing protein
A0A9D4WI64	KIW84_066448	transketolase
A0A9D4WI70	KIW84_050070	Phosphatidylinositol-specific phospholipase C X domain-containing protein
A0A9D4WI77	KIW84_066609	Coiled-coil domain-containing protein SCD2
A0A9D4WID6	KIW84_050798	T-complex protein 1 subunit delta
A0A9D4WID6;A0A9D4VFP7	KIW84_070236	T-complex protein 1 subunit delta
A0A9D4WIE7	KIW84_050160	DHFR domain-containing protein
A0A9D4WIF9	KIW84_050172	NmrA-like domain-containing protein
A0A9D4WIH8	KIW84_050089	EF-hand domain-containing protein
A0A9D4WIP7	KIW84_066126	Ubiquitin receptor RAD23
A0A9D4WIP9	KIW84_066008	Kri1-like C-terminal domain-containing protein
A0A9D4WIR2	KIW84_050936	Protein arginine N-methyltransferase
A0A9D4WIR4	KIW84_050015	NmrA-like domain-containing protein
A0A9D4WIS9	KIW84_050548	GYF domain-containing protein
A0A9D4WIT8	KIW84_066049	Chaperone protein dnaJ 15
A0A9D4WIU0	KIW84_050132	Kinesin-like protein KIN-7D
A0A9D4WIW2;A0A9D5AE71	KIW84_050580	Uncharacterized protein
A0A9D4WIW6	KIW84_050983	Transcriptional corepressor LEUNIG
A0A9D4WIW9	KIW84_050055	Heavy metal-associated isoprenylated plant protein 26
A0A9D4WJ05	KIW84_051022	Homeobox domain-containing protein
A0A9D4WJ07	KIW84_051023	Cellulose synthase
A0A9D4WJ09	KIW84_066131	non-specific serine/threonine protein kinase
A0A9D4WJ21	KIW84_050399	HTH La-type RNA-binding domain-containing protein
A0A9D4WJ23	KIW84_050633	K Homology domain-containing protein
A0A9D4WJ30	KIW84_066152	Glycine-rich RNA-binding protein rz1b
A0A9D4WJ48	KIW84_050342	L-ascorbate oxidase homolog
A0A9D4WJA6	KIW84_051109	CHD3-type chromatin-remodeling factor PICKLE
A0A9D4WJG8	KIW84_066302	Dihydroorotate dehydrogenase (quinone), mitochondrial
A0A9D4WJI0	KIW84_050492	Beta-galactosidase
A0A9D4WJN0	KIW84_050400	Uncharacterized protein
A0A9D4WJN2	KIW84_050874	Ubiquitin-specific protease ubp1
A0A9D4WJQ0	KIW84_050429	Tubulin beta chain
A0A9D4WJQ2	KIW84_051305	GH10 domain-containing protein
A0A9D4WJQ6	KIW84_050904	Protein KAKU4
A0A9D4WJV3	KIW84_050430	Malectin-like domain-containing protein (Fragment)
A0A9D4WJZ5	KIW84_050542	S-adenosyl-L-methionine-dependent methyltransferase
A0A9D4WK35	KIW84_050028	Histone chaperone asf1b
A0A9D4WK92	KIW84_066545	Extensin domain-containing protein
A0A9D4WKE9	KIW84_051135	Nuclear nucleic acid-binding protein C1D
A0A9D4WKG1;A0A9D5AEW2;A0A9D4WHZ2;A0A9D4WJU6	KIW84_050649;KIW84_050650	Cupin type-1 domain-containing protein
A0A9D4WKK1	KIW84_050203	RRM domain-containing protein
A0A9D4WKN6	KIW84_051240	Alpha-aminoacylpeptide hydrolase
A0A9D4WKP1	KIW84_050884	Cyclic nucleotide-gated ion channel 14
A0A9D4WKT7	KIW84_050286	Glyceraldehyde 3-phosphate dehydrogenase NAD(P) binding domain-containing protein
A0A9D4WKU6	KIW84_050838	Nitrate regulatory gene2 protein-like
A0A9D4WKW0	KIW84_050871	Ribonuclease H2 subunit B
A0A9D4WL02	KIW84_051813	Transferring glycosyl group transferase
A0A9D4WL57	KIW84_050418	DnaJ homolog subfamily C member 2-like
A0A9D4WL85;A0A9D4WM78;A0A9D4XCZ2	KIW84_051497	TF-B3 domain-containing protein
A0A9D4WL90;A0A9D5GYX9	KIW84_050974	Pescadillo homolog
A0A9D4WL94	KIW84_051504	Alpha/beta hydrolase fold-3 domain-containing protein
A0A9D4WLH9	KIW84_051002	PPIase cyclophilin-type domain-containing protein
A0A9D4WLK0	KIW84_051196	Uncharacterized protein
A0A9D4WLM8	KIW84_052049	TFIIS N-terminal domain-containing protein
A0A9D4WLP7	KIW84_051286	K Homology domain-containing protein
A0A9D4WLQ0	KIW84_051121	Tudor domain-containing protein
A0A9D4WLU0	KIW84_052113	Peroxidase
A0A9D4WLV4	KIW84_051184	Copper transport protein
A0A9D4WLY5	KIW84_051235	(S)-coclaurine N-methyltransferase
A0A9D4WM08	KIW84_051245	RRM domain-containing protein
A0A9D4WM09	KIW84_051413	WPP domain-containing protein
A0A9D4WM53	KIW84_052234	caffeate O-methyltransferase
A0A9D4WM83	KIW84_051882	Peptidase A1 domain-containing protein
A0A9D4WMD7	KIW84_051567	ZF-HD dimerization-type domain-containing protein
A0A9D4WME1	KIW84_052336	RRM domain-containing protein
A0A9D4WMG1	KIW84_052359	Nephrocystin-3
A0A9D4WMI5	KIW84_051447	Polyadenylate-binding protein
A0A9D4WMI6	KIW84_051474	Protein cypro4
A0A9D4WMJ9	KIW84_052392	Pectinesterase
A0A9D4WML1	KIW84_052414	PABS domain-containing protein
A0A9D4WMN4	KIW84_051510	Polyadenylate-binding protein rbp47c
A0A9D4WMN7	KIW84_050933	glucan endo-1,3-beta-D-glucosidase
A0A9D4WMP7	KIW84_051668	RRM domain-containing protein
A0A9D4WMQ7	KIW84_051679	serine--tRNA ligase
A0A9D4WMV6	KIW84_050846	tRNA (guanine-N(7)-)-methyltransferase
A0A9D4WMZ9	KIW84_051568	Protein CutA, chloroplastic
A0A9D4WN28	KIW84_051051	ENTH domain-containing protein
A0A9D4WN35	KIW84_052198	Transducin/WD40 repeat-like superfamily protein
A0A9D4WN83	KIW84_052658	SAP domain-containing protein
A0A9D4WNA3	KIW84_052684	PLAT domain-containing protein 1
A0A9D4WNC8	KIW84_051134	Phytocyanin domain-containing protein
A0A9D4WNE2	KIW84_051145	Lariat debranching enzyme
A0A9D4WNG2	KIW84_052357	K Homology domain-containing protein
A0A9D4WNI8	KIW84_051204	Ferredoxin-like protein
A0A9D4WNK7	KIW84_052401	Uncharacterized protein
A0A9D4WNN8	KIW84_051942	DNA polymerase
A0A9D4WNR6	KIW84_051978	C3H1-type domain-containing protein
A0A9D4WNR7	KIW84_051861	Patellin-3
A0A9D4WNU8	KIW84_052903	Nuclear transport factor 2B
A0A9D4WNX1	KIW84_052070	UDP-rhamnose/UDP-galactose transporter 6
A0A9D4WNY5	KIW84_052006	NAD(P)H-quinone oxidoreductase subunit O, chloroplastic
A0A9D4WNZ7	KIW84_051385	Subtilisin-like protease SBT1.7
A0A9D4WP03	KIW84_051233	SAM-dependent MTase RsmB/NOP-type domain-containing protein
A0A9D4WP06;A0A9D5ABF9;A0A9D4VRR0;A0A9D5AGU8	KIW84_074067	Translocon-associated protein subunit alpha
A0A9D4WP08	KIW84_051244	Uncharacterized protein
A0A9D4WP21	KIW84_052968	Serine hydroxymethyltransferase
A0A9D4WP22	KIW84_052969	DNA repair protein rad50
A0A9D4WP68;A0A9D5A0N0;A0A9D4VUW5	KIW84_052612	Protein disulfide-isomerase
A0A9D4WP98	KIW84_052199	COP1-interacting protein 7
A0A9D4WPC5	KIW84_052152	Mini-chromosome maintenance complex-binding protein
A0A9D4WPD0	KIW84_051391	Mitochondrial peripheral inner membrane protein
A0A9D4WPL8	KIW84_052370	Starch synthase, chloroplastic/amyloplastic
A0A9D4WPM1	KIW84_052260	Serine/arginine-rich splicing factor sr34a
A0A9D4WPQ5	KIW84_052212	glucan endo-1,3-beta-D-glucosidase
A0A9D4WPQ8	KIW84_052402	Matrin-type domain-containing protein
A0A9D4WPY4;A0A9D4WR48	KIW84_052836	Glyceraldehyde-3-phosphate dehydrogenase
A0A9D4WPZ1	KIW84_052451	UBA domain-containing protein
A0A9D4WPZ6	KIW84_052492	Transcription elongation factor SPT5
A0A9D4WPZ8	KIW84_053260	Lipoxygenase
A0A9D4WQ24	KIW84_051669	Phytocyanin domain-containing protein
A0A9D4WQ27	KIW84_053294	L-ascorbate oxidase
A0A9D4WQ64	KIW84_052987	Uncharacterized protein
A0A9D4WQ91	KIW84_051866	Uncharacterized protein
A0A9D4WQB3	KIW84_053390	Protein MICRORCHIDIA 6
A0A9D4WQN5	KIW84_052685	PLAT domain-containing protein 2
A0A9D4WQN9	KIW84_053532	Kinesin light chain
A0A9D4WQP2	KIW84_053531	RRM domain-containing protein (Fragment)
A0A9D4WQP4	KIW84_052699	Transmembrane protein
A0A9D4WQQ3	KIW84_052578	Fe2OG dioxygenase domain-containing protein
A0A9D4WQQ7	KIW84_051920	Ultraviolet-B receptor uvr8
A0A9D4WQR6	KIW84_053561	TATA-binding protein
A0A9D4WQU1	KIW84_052733	SAM-dependent MTase RsmB/NOP-type domain-containing protein
A0A9D4WQV8	KIW84_051976	Hexosyltransferase
A0A9D4WQZ0	KIW84_052146	Alpha-galactosidase
A0A9D4WQZ3	KIW84_052674	inositol-3-phosphate synthase
A0A9D4WQZ3;A0A9D4VJH4	KIW84_071427	inositol-3-phosphate synthase (Fragment)
A0A9D4WR12	KIW84_052810	Uncharacterized protein
A0A9D4WR32	KIW84_052799	chalcone synthase
A0A9D4WR51	KIW84_053714	C2 domain-containing protein
A0A9D4WR98	KIW84_052890	Uncharacterized protein
A0A9D4WRC5	KIW84_052980	Rhodanese domain-containing protein
A0A9D4WRG6	KIW84_052972	UDP-glucuronate 4-epimerase 6
A0A9D4WRJ3	KIW84_052872	Nuclear pore complex protein Nup54 (Fragment)
A0A9D4WRN2	KIW84_053017	Serine/arginine-rich SC35-like splicing factor scl30a
A0A9D4WRP2	KIW84_053102	Subtilisin-like protease SBT5.3
A0A9D4WRS9	KIW84_052947	Homoserine dehydrogenase
A0A9D4WRU2;A0A9D4XZN1;A0A9D4VWT4;A0A9D4W4U6;A0A9D4VUU3;A0A9D4VWQ1;A0A9D4VVG4;A0A9D4VWT9;A0A9D4YBA9;A0A9D4VXY1;A0A9D4VVF3;A0A9D5A6I4;A0A9D4WDB6;A0A9D5BQ38;A0A9D4VV93;A0A9D5A951;A0A9D4WP72	KIW84_075768	Histone H2B
A0A9D4WRX2	KIW84_052373	Protein DEFECTIVE IN MERISTEM SILENCING 3
A0A9D4WS45	KIW84_053168	RNA helicase aquarius N-terminal domain-containing protein
A0A9D4WS63	KIW84_053712	Uncharacterized protein
A0A9D4WS72	KIW84_053195	Endoglucanase
A0A9D4WS78	KIW84_054110	FACT complex subunit
A0A9D4WSD2	KIW84_053205	Nucleotide exchange factor Fes1 domain-containing protein
A0A9D4WSE0	KIW84_054168	Protein TIC 40
A0A9D4WSF8	KIW84_053747	GDSL esterase/lipase cprd49
A0A9D4WSJ7	KIW84_053352	Kinesin light chain
A0A9D4WSM7	KIW84_053319	aminobutyraldehyde dehydrogenase
A0A9D4WSM8	KIW84_053418	Amine oxidase
A0A9D4WSN0	KIW84_053814	ATP-dependent RNA helicase
A0A9D4WSP8	KIW84_053403	BZIP domain-containing protein
A0A9D4WST6	KIW84_053272	RRM domain-containing protein
A0A9D4WSW7	KIW84_053489	Vignain
A0A9D4WT07	KIW84_052887	REF/SRPP-like protein
A0A9D4WT40	KIW84_053979	Beta-D-xylosidase 7 (Fragment)
A0A9D4WT59	KIW84_053520	Nicastrin
A0A9D4WT87	KIW84_054502	Argininosuccinate synthetase
A0A9D4WTE0	KIW84_052891	Polysaccharide biosynthesis domain-containing protein
A0A9D4WTE2	KIW84_053004	Uncharacterized protein
A0A9D4WTG1	KIW84_053707	LIM domain-containing protein WLIM2b
A0A9D4WTK1	KIW84_054616	Neutral ceramidase
A0A9D4WTL3	KIW84_053612	Uncharacterized protein
A0A9D4WTP3	KIW84_054662	K Homology domain-containing protein (Fragment)
A0A9D4WTQ9	KIW84_054178	NAD(P)H-quinone oxidoreductase subunit N, chloroplastic (Fragment)
A0A9D4WTR5	KIW84_054682	WW domain-containing protein
A0A9D4WTT8	KIW84_053750	Peptidyl-prolyl cis-trans isomerase
A0A9D4WTW8	KIW84_053136	Endoplasmic reticulum vesicle transporter protein
A0A9D4WTW9	KIW84_054256	Uncharacterized protein
A0A9D4WTX6	KIW84_054739	DEK-C domain-containing protein
A0A9D4WTY8	KIW84_053072	SET domain-containing protein
A0A9D4WTZ9	KIW84_053085	Knl1 C-terminal RWD domain-containing protein
A0A9D4WU13	KIW84_053944	GrpE protein homolog
A0A9D4WU23;A0A9D4Y8S9	KIW84_053825	Laccase
A0A9D4WU26;A0A9D4WVA3;A0A9D4WWP4	KIW84_054817;KIW84_054819;KIW84_054822	NB-ARC domain-containing protein
A0A9D4WU43	KIW84_053867	Uncharacterized protein
A0A9D4WU95	KIW84_053900	Aminotransferase class I/classII domain-containing protein
A0A9D4WUL7	KIW84_054567	Phosphomethylpyrimidine synthase, chloroplastic
A0A9D4WUM3	KIW84_053389	Bacterial Ig-like domain-containing protein
A0A9D4WUM7	KIW84_054578	Laccase
A0A9D4WUM8	KIW84_053270	Stearoyl-[acyl-carrier-protein] 9-desaturase 6
A0A9D4WUP4	KIW84_055044	FHA domain-containing protein
A0A9D4WUQ5	KIW84_053306	Protein argonaute-4
A0A9D4WUQ6	KIW84_054173	ATP-dependent DNA helicase
A0A9D4WUR7	KIW84_054055	Uncharacterized protein
A0A9D4WUS3	GATA	Glutamyl-tRNA(Gln) amidotransferase subunit A, chloroplastic/mitochondrial
A0A9D4WUV4	KIW84_054080	Uncharacterized protein
A0A9D4WUW0	KIW84_054226	RNA helicase
A0A9D4WUX6	KIW84_053382	Uncharacterized protein
A0A9D4WV04	KIW84_053409	1-aminocyclopropane-1-carboxylate synthase
A0A9D4WV37	KIW84_055214	1,3-beta-glucan synthase
A0A9D4WV44	KIW84_054756	Ribosomal 40S subunit protein S10A
A0A9D4WV77	KIW84_053487	Uncharacterized protein
A0A9D4WV85	KIW84_053548	RRM domain-containing protein
A0A9D4WV87	KIW84_054412	Plant intracellular Ras-group- LRR protein 8
A0A9D4WVD0	KIW84_054305	EngB-type G domain-containing protein
A0A9D4WVD3	KIW84_054848	Large ribosomal subunit protein uL5m
A0A9D4WVE6	KIW84_054283	Expansin
A0A9D4WVG2	KIW84_053631	Uncharacterized protein
A0A9D4WVQ7	KIW84_053725	Nematode resistance protein-like HSPRO2
A0A9D4WVV3	KIW84_055041	RNA helicase
A0A9D4WW19	KIW84_054599	Alpha-1,4 glucan phosphorylase
A0A9D4WW42	KIW84_054607	Proliferating cell nuclear antigen
A0A9D4WW50	KIW84_054620	RRM domain-containing protein
A0A9D4WW64	KIW84_055620	Plant intracellular Ras-group- LRR protein 7
A0A9D4WW96	KIW84_055185	3-hydroxyisobutyryl-CoA hydrolase
A0A9D4WWA2	KIW84_053866	Uroporphyrinogen decarboxylase
A0A9D4WWC0	KIW84_054696	SAM-dependent MTase RsmB/NOP-type domain-containing protein
A0A9D4WWJ5	KIW84_054867	Syntaxin-52
A0A9D4WWN2	KIW84_055340	Carboxypeptidase
A0A9D4WWR4	KIW84_054945	WD40 repeat-containing protein SMU1
A0A9D4WWV6;A0A9D4ZXD9	KIW84_054898;KIW84_074856	HAT C-terminal dimerisation domain-containing protein
A0A9D4WWV9	KIW84_054135	Beta-catenin-like protein 1 N-terminal domain-containing protein
A0A9D4WWW9;A0A9D4X1I8;A0A9D5AKK4;A0A9D5BN47	KIW84_014589;KIW84_055939;KIW84_055949;KIW84_055950	beta-galactosidase
A0A9D4WWZ6	KIW84_055493	Microtubule-associated protein RP/EB member 1A
A0A9D4WWZ6;A0A9D4XAS0	KIW84_041680	Microtubule-associated protein RP/EB member 1B
A0A9D4WWZ7	KIW84_055036	Uncharacterized protein
A0A9D4WX24	KIW84_054972	Peptidase S9 prolyl oligopeptidase catalytic domain-containing protein (Fragment)
A0A9D4WX61	KIW84_056064	Annexin
A0A9D4WX76	KIW84_054170	Deoxyuridine 5'-triphosphate nucleotidohydrolase
A0A9D4WX77	KIW84_056063	Annexin
A0A9D4WX84	KIW84_055046	GABA/polyamine transporter
A0A9D4WXH8	KIW84_054386	glucan endo-1,3-beta-D-glucosidase (Fragment)
A0A9D4WXN6	KIW84_055798	C3H1-type domain-containing protein
A0A9D4WXN8	KIW84_055055	Trichome birefringence-like N-terminal domain-containing protein
A0A9D4WXR9	KIW84_056292	Pectinesterase
A0A9D4WXS4	KIW84_055842	DUF642 domain-containing protein
A0A9D4WXU1;A0A9D4WZ27	KIW84_056715	Holliday junction resolvase moc1
A0A9D4WY04;A0A9D5AJS1	KIW84_055438	Pre-mRNA-splicing factor cwc22
A0A9D4WY71	KIW84_056393	RRM domain-containing protein
A0A9D4WYB0	KIW84_055591	Formin-like protein
A0A9D4WYD2	KIW84_054618	Chaperonin-like RbcX protein 2, chloroplastic
A0A9D4WYE7	KIW84_056101	Uridine 5'-monophosphate synthase
A0A9D4WYF2	KIW84_056487	Photosystem I reaction center subunit V, chloroplastic
A0A9D4WYH7	KIW84_055677	phosphoserine phosphatase
A0A9D4WYJ7	KIW84_055703	Vicianin hydrolase
A0A9D4WYL8	KIW84_055720	Uncharacterized protein
A0A9D4WYM1	KIW84_055727	Clustered mitochondria protein homolog
A0A9D4WYN2	KIW84_056192	Uncharacterized protein
A0A9D4WYN7	KIW84_055747	RRM domain-containing protein
A0A9D4WYN8	KIW84_056549	Protein trichome birefringence-like 41
A0A9D4WYP2	KIW84_054729	FAS1 domain-containing protein
A0A9D4WYQ6	KIW84_055638	RNA helicase
A0A9D4WYV4	KIW84_055699	non-specific serine/threonine protein kinase
A0A9D4WYX0	KIW84_055804	HXXXD-type acyl-transferase family protein
A0A9D4WYY2	KIW84_055731	Signal peptidase complex subunit 3
A0A9D4WYZ2;A0A9D4VKF3	KIW84_055836	DNA topoisomerase 2
A0A9D4WZ13	KIW84_056311	Prefoldin subunit 2 (Fragment)
A0A9D4WZ49	KIW84_056735	BZIP domain-containing protein
A0A9D4WZB2	KIW84_056801	Proton pump-interactor 1
A0A9D4WZC0	KIW84_056810	40S ribosomal protein S20-2
A0A9D4WZC8	KIW84_055730	tRNA/rRNA methyltransferase SpoU type domain-containing protein
A0A9D4WZI7	KIW84_056887	COP1-interacting protein 7
A0A9D4X099	KIW84_057167	TRASH domain-containing protein
A0A9D4X0A7	KIW84_057180	NADP-dependent oxidoreductase domain-containing protein
A0A9D4X0B8	KIW84_057191	Protein SUPPRESSOR OF K(+) TRANSPORT GROWTH DEFT 1
A0A9D4X0G1	KIW84_056305	C2H2-type domain-containing protein
A0A9D4X0H1	KIW84_056402	8-amino-7-oxononanoate synthase
A0A9D4X0H3	KIW84_056820	Non-canonical poly(A) RNA polymerase PAPD5
A0A9D4X0J9;A0A9D5AMJ8	KIW84_056404	3-deoxy-manno-octulosonate cytidylyltransferase
A0A9D4X0L4	KIW84_057283	Serine/threonine-protein phosphatase
A0A9D4X0L5;A0A9D4XWS2;A0A9D4XRY6;A0A9D5A5S1;A0A9D4Y9C6	KIW84_031956	Helicase ATP-binding domain-containing protein
A0A9D4X0M3	KIW84_056873	DUF3700 domain-containing protein
A0A9D4X0Q3	KIW84_056457	Trigger factor ribosome-binding bacterial domain-containing protein
A0A9D4X0S1	KIW84_057336	L-ascorbate oxidase (Fragment)
A0A9D4X0U1	KIW84_057361	Homeobox-leucine zipper protein hdg2
A0A9D4X0Y1	KIW84_056551	non-specific serine/threonine protein kinase
A0A9D4X0Z7	KIW84_056597	folate gamma-glutamyl hydrolase
A0A9D4X117	KIW84_055650	Uncharacterized protein
A0A9D4X127	KIW84_057418	Xyloglucan endotransglucosylase/hydrolase
A0A9D4X128	KIW84_056598	DNA polymerase delta subunit 3
A0A9D4X164;A0A9D5H0M7;A0A9D4Y562;A0A9D4VLM6	KIW84_055809	Cellulose synthase
A0A9D4X185	KIW84_056708	Multiple organellar RNA editing factor 8, chloroplastic/mitochondrial
A0A9D4X1B3;A0A9D4WSX3	KIW84_055864	Alpha-N-acetylglucosaminidase
A0A9D4X1G3	KIW84_056792	Probable bifunctional methylthioribulose-1-phosphate dehydratase/enolase-phosphatase E1
A0A9D4X1M7	KIW84_055991	Uncharacterized protein
A0A9D4X1S3	KIW84_056924	NUC153 domain-containing protein
A0A9D4X1U1	KIW84_056061	NAD(P)H dehydrogenase (quinone)
A0A9D4X1U2	KIW84_057686	FAS1 domain-containing protein
A0A9D4X279;A0A9D4X5C8	KIW84_056705	Nucleolar GTP-binding protein 1
A0A9D4X282	KIW84_056205	DCD domain-containing protein
A0A9D4X2A0	KIW84_057872	M-phase phosphoprotein 6
A0A9D4X2B1	KIW84_057883	Pumilio 2
A0A9D4X2G7	KIW84_057526	Mitochondrial thiamine pyrophosphate transporter
A0A9D4X2J8	KIW84_057219	CN hydrolase domain-containing protein
A0A9D4X2M1	KIW84_056855	Plant intracellular Ras-group- LRR protein 6
A0A9D4X2Q2	KIW84_058014	Tryptophan synthase beta chain-like PALP domain-containing protein
A0A9D4X2U9	KIW84_057671	Protein disulfide-isomerase 5-1
A0A9D4X353;A0A9D4VWB8	KIW84_075307	SET domain-containing protein
A0A9D4X383	KIW84_057827	Histone H2A
A0A9D4X397	KIW84_056469	Choline/ethanolaminephosphotransferase 1
A0A9D4X3A6	KIW84_058198	Guanine nucleotide-binding protein-like nsn1
A0A9D4X3A9	KIW84_056463	STI1/HOP DP domain-containing protein
A0A9D4X3B1	KIW84_058236	Coatomer subunit beta'
A0A9D4X3C7	KIW84_057455	Uncharacterized protein
A0A9D4X3E4	KIW84_057882	Mediator of RNA polymerase II transcription subunit 8
A0A9D4X3E9	KIW84_057529	mannan endo-1,4-beta-mannosidase
A0A9D4X3G2	KIW84_057901	Aldehyde dehydrogenase
A0A9D4X3H7	KIW84_057169	Stress-response A/B barrel domain-containing protein
A0A9D4X3I2	KIW84_057374	Peroxidase
A0A9D4X3I6	KIW84_058313	Phospholipase D
A0A9D4X3K2	KIW84_057584	FAS1 domain-containing protein
A0A9D4X3M6	KIW84_058351	Mediator complex subunit 15 KIX domain-containing protein
A0A9D4X3Q9	KIW84_057442	B-like cyclin
A0A9D4X3R6	KIW84_057453	Uncharacterized protein
A0A9D4X3T6;A0A9D4XYS3	KIW84_057485	Uncharacterized protein
A0A9D4X3U2	KIW84_056662	Uroporphyrinogen decarboxylase
A0A9D4X3V3	KIW84_058374	NADPH-cytochrome p450 reductase
A0A9D4X3V5	KIW84_057702	Protein disulfide-isomerase
A0A9D4X3Z8	KIW84_058063	Beta-galactosidase
A0A9D4X418	KIW84_058082	Protein FLX-like 3
A0A9D4X434	KIW84_057742	Helicase C-terminal domain-containing protein
A0A9D4X452	KIW84_057806	Homeobox domain-containing protein
A0A9D4X4F0	KIW84_056884	Pentatricopeptide repeat-containing protein At1g02150
A0A9D4X4H5	KIW84_057927	Leucine-rich repeat-containing N-terminal plant-type domain-containing protein
A0A9D4X4K2	KIW84_057785	GH18 domain-containing protein
A0A9D4X4K5	KIW84_057943	Glycosyltransferase
A0A9D4X4P3	KIW84_057990	ASCH domain-containing protein
A0A9D4X4P7	KIW84_057973	fructokinase
A0A9D4X4S5;A0A9D5A467	KIW84_058372;KIW84_076961	Aquaporin NIP6-1
A0A9D4X4U4	KIW84_040287	Eukaryotic translation initiation factor isoform 4G-1
A0A9D4X4U8	KIW84_040258	WRKY domain-containing protein
A0A9D4X4Z7	KIW84_058088	RNA exonuclease 4
A0A9D4X526	KIW84_040370	Sialidase domain-containing protein
A0A9D4X544	KIW84_057156	C2H2-type domain-containing protein
A0A9D4X545	KIW84_040043	Riboflavin synthase
A0A9D4X548	KIW84_040390	Cuticle-degrading protease
A0A9D4X551;A0A9D4X3U3	KIW84_057687;KIW84_057690	FAS1 domain-containing protein
A0A9D4X562	KIW84_058077	RNase III domain-containing protein
A0A9D4X5A0	KIW84_058026	MYB transcription factor
A0A9D4X5C4	KIW84_058139	Malic enzyme
A0A9D4X5C8	KIW84_058196	OBG-type G domain-containing protein
A0A9D4X5D0	KIW84_058227	Heat shock 70 kDa protein 14
A0A9D4X5E1	KIW84_057260	Late embryogenesis abundant protein LEA-2 subgroup domain-containing protein
A0A9D4X5E3	KIW84_058164	Nuclear pore complex protein NUP35
A0A9D4X5F3	KIW84_058075	Beta-galactosidase
A0A9D4X5F3;A0A9D4XJS4	KIW84_045909	Beta-galactosidase
A0A9D4X5I0	KIW84_058112	TRAM domain-containing protein
A0A9D4X5K6	KIW84_058288	Nuclear pore protein
A0A9D4X5L1	KIW84_058326	Pre-mRNA-processing-splicing factor 8A
A0A9D4X5L5	KIW84_040240	NADP-dependent glyceraldehyde-3-phosphate dehydrogenase
A0A9D4X5N3;A0A9D4VPK5	KIW84_040255	Ubiquitin carboxyl-terminal hydrolase
A0A9D4X5R9	KIW84_058213	Thioredoxin domain-containing protein
A0A9D4X5U7	KIW84_040574	CRM domain-containing protein
A0A9D4X603	KIW84_040664	DUF985 domain-containing protein
A0A9D4X622	KIW84_040438	Uncharacterized protein
A0A9D4X631	KIW84_040665	Ubiquinone biosynthesis protein
A0A9D4X646	KIW84_058365	DRBM domain-containing protein
A0A9D4X650	KIW84_058397	Uncharacterized protein
A0A9D4X654	KIW84_058441	Uncharacterized protein
A0A9D4X660	KIW84_040110	Cystatin domain-containing protein
A0A9D4X672	KIW84_040010	Non-lysosomal glucosylceramidase
A0A9D4X680	KIW84_040132	EH domain-containing protein 1
A0A9D4X696	KIW84_057566	Nuclear cap-binding protein subunit 2
A0A9D4X6B7	KIW84_040774	Pentatricopeptide repeat-containing protein At3g06430, chloroplastic
A0A9D4X6E2	KIW84_040006	ATP synthase mitochondrial F1 complex assembly factor 1
A0A9D4X6I8	KIW84_040233	Lipocalin/cytosolic fatty-acid binding domain-containing protein
A0A9D4X6K0	KIW84_057675	Protein transport protein Sec61 subunit beta
A0A9D4X6L7	KIW84_040663	VWFA domain-containing protein
A0A9D4X6P3;A0A9D5GXZ9	KIW84_013556;KIW84_040118	Uncharacterized protein
A0A9D4X6T1;A0A9D4XPA8;A0A9D4Y9N6;A0A9D4ZSI9	KIW84_030316	Ribonuclease
A0A9D4X6T3	KIW84_057774	Enoyl-[acyl-carrier-protein] reductase, mitochondrial
A0A9D4X6V1	KIW84_057770	alpha-L-fucosidase
A0A9D4X6W3	KIW84_058280	MPN domain-containing protein
A0A9D4X6X8	KIW84_040214	Beta-glucosidase 46
A0A9D4X6Y9;A0A9D4WAD8	KIW84_064507	UDP-glucuronate decarboxylase
A0A9D4X6Z6	KIW84_040306	50S ribosomal protein L35 (Fragment)
A0A9D4X711	KIW84_057832	UDP-glucuronate decarboxylase
A0A9D4X719	KIW84_040262	Cytosol aminopeptidase domain-containing protein
A0A9D4X747;A0A9D4VXS2	KIW84_075943	Heat shock cognate 70 kDa protein 2
A0A9D4X755	KIW84_041030	Uncharacterized protein
A0A9D4X768	KIW84_040310	Nuclear pore complex protein NUP43
A0A9D4X770	KIW84_057890	NADH-quinone oxidoreductase subunit D domain-containing protein
A0A9D4X7B2	KIW84_041090	Uncharacterized protein
A0A9D4X7C6	KIW84_040923	Small-subunit processome Utp12 domain-containing protein
A0A9D4X7D0	KIW84_041160	Transmembrane 9 superfamily member
A0A9D4X7D2	KIW84_041112	Uncharacterized protein
A0A9D4X7E3	KIW84_040393	Flavonoid 3-O-glucosyltransferase (Fragment)
A0A9D4X7G4	KIW84_040510	Subtilisin-like protease SBT2.6
A0A9D4X7H3	KIW84_041215	CYTH domain-containing protein
A0A9D4X7I7	KIW84_040602	THO complex subunit 6
A0A9D4X7J2	KIW84_057955	Uncharacterized protein
A0A9D4X7J3	KIW84_041239	NAD(P)-binding domain-containing protein
A0A9D4X7K7	KIW84_040625	Stress-response A/B barrel domain-containing protein
A0A9D4X7L2	KIW84_041258	ENTH domain-containing protein
A0A9D4X7N0	KIW84_040491	18S rRNA (Guanine-N(7))-methyltransferase
A0A9D4X7R8	KIW84_040116	Uncharacterized protein
A0A9D4X7V4	KIW84_041306	WD repeat-containing protein 11
A0A9D4X7V9	KIW84_040675	20 kDa chaperonin
A0A9D4X7W1	KIW84_040586	Serine aminopeptidase S33 domain-containing protein
A0A9D4X7W7	KIW84_040164	U3 small nucleolar RNA-associated protein 6 homolog
A0A9D4X7W9	KIW84_058066	Late embryogenesis abundant protein LEA-2 subgroup domain-containing protein
A0A9D4X7X2	KIW84_041313	MBD domain-containing protein
A0A9D4X7Y1	KIW84_040603	Peroxidase
A0A9D4X7Z2	KIW84_058086	PRA1 family protein
A0A9D4X7Z6	KIW84_040778	S-adenosylmethionine synthase
A0A9D4X825;A0A9D4WZ15	PFK	ATP-dependent 6-phosphofructokinase
A0A9D4X843	KIW84_040668	Polygalacturonase
A0A9D4X861	KIW84_058206	Large ribosomal subunit protein uL10-like insertion domain-containing protein
A0A9D4X865	KIW84_041437	RRM domain-containing protein
A0A9D4X8D4	KIW84_058276	Ribosomal protein S11
A0A9D4X8E5	KIW84_041511	Uncharacterized protein
A0A9D4X8F1	KIW84_058298	Pentatricopeptide repeat-containing protein
A0A9D4X8G1	KIW84_040789	Vacuolar protein sorting-associated protein
A0A9D4X8H2	KIW84_040948	Acylpyruvase fahd1
A0A9D4X8I8	KIW84_040806	Transcription initiation factor TFIID subunit 9
A0A9D4X8J1;A0A9D5B415;A0A9D5A7N9;A0A9D4XYK9;A0A9D5ARE0;A0A9D4XR23;A0A9D5A487;A0A9D4XXK9;A0A9D4XSV6;A0A9D4XVC1;A0A9D5GZR5	KIW84_058342	RNA polymerase II associated Paf1 complex subunit Tpr1
A0A9D4X8K5	KIW84_041469	MutS-like protein
A0A9D4X8K8	KIW84_040839	Nudix hydrolase 3
A0A9D4X8N1	KIW84_041595	Heparanase-like protein 1
A0A9D4X8R1	KIW84_058410	Ubiquitin receptor RAD23
A0A9D4X8R4	KIW84_041050	MSP domain-containing protein
A0A9D4X8T3	KIW84_041070	tRNA/rRNA methyltransferase SpoU type domain-containing protein
A0A9D4X8W0	KIW84_041104	DUF21 domain-containing protein
A0A9D4X8Z4	KIW84_040064	RNA helicase
A0A9D4X903	KIW84_040074	Uncharacterized protein
A0A9D4X906;A0A9D4VN82;A0A9D4VMX0	KIW84_040975;KIW84_072966;KIW84_072967	Protein RALF-like 19
A0A9D4X921	KIW84_041089	Amine oxidase
A0A9D4X951	KIW84_041747	Hipl1 protein
A0A9D4X965	KIW84_040077	Nudix hydrolase domain-containing protein
A0A9D4X980	KIW84_041242	Purple acid phosphatase
A0A9D4X997	KIW84_041071	Pyruvate, phosphate dikinase
A0A9D4X9B6;A0A9D5BPB5	KIW84_040192	Polyadenylate-binding protein rbp45
A0A9D4X9E6	KIW84_040157	Aspartic proteinase
A0A9D4X9M4	KIW84_040296	Cellulose synthase
A0A9D4X9M8	KIW84_041219	Heparanase-like protein 3
A0A9D4X9N9	KIW84_041350	RNA helicase
A0A9D4X9Q6	KIW84_040259	GMP synthase [glutamine-hydrolyzing]
A0A9D4X9Q9	KIW84_041464	Histone deacetylase 15
A0A9D4X9R7	KIW84_040272	Nucleoid-associated protein
A0A9D4X9R8	KIW84_041473	Transcription initiation factor TFIID subunit 2
A0A9D4X9V9	KIW84_041513	phenylalanine--tRNA ligase
A0A9D4X9W5	KIW84_040321	Transmembrane protein 208 homolog
A0A9D4X9W9;A0A9D4X6J1	KIW84_040846;KIW84_040848	Uncharacterized protein
A0A9D4X9X8	KIW84_042032	Uridine kinase
A0A9D4XA05	KIW84_041560	glycerophosphodiester phosphodiesterase
A0A9D4XA19	KIW84_041509	Ribosomal RNA-processing protein 8
A0A9D4XA28	KIW84_040385	Xylose isomerase
A0A9D4XA74	KIW84_041568	RRM domain-containing protein
A0A9D4XAA1	KIW84_041521	non-specific serine/threonine protein kinase
A0A9D4XAD5	KIW84_040570	Uncharacterized protein
A0A9D4XAF8	KIW84_041694	DUF4005 domain-containing protein
A0A9D4XAI3	KIW84_041561	Replication protein A subunit
A0A9D4XAI9	KIW84_041059	Serine/arginine-rich SC35-like splicing factor scl28
A0A9D4XAL1	KIW84_041079	Myb-like domain-containing protein
A0A9D4XAN3	KIW84_041101	Dienelactone hydrolase domain-containing protein
A0A9D4XAS2	KIW84_041746	Protein EARLY FLOWERING 5
A0A9D4XAT3	KIW84_040717	Saccharopine dehydrogenase (NAD(+), L-glutamate-forming)
A0A9D4XAV4	KIW84_041182	Tr-type G domain-containing protein
A0A9D4XAV8	KIW84_042407	TLDc domain-containing protein
A0A9D4XAW5	KIW84_041672	NAP1- protein 2
A0A9D4XAW7	KIW84_042386	Methyltransferase
A0A9D4XB56	KIW84_040832	Flowering time control protein FCA
A0A9D4XB81	KIW84_041840	inositol-1,3,4-trisphosphate 5/6-kinase
A0A9D4XB86	KIW84_040788	SAM-dependent MTase DRM-type domain-containing protein
A0A9D4XB92	KIW84_042540	Peroxidase (Fragment)
A0A9D4XBC2	KIW84_042610	Protein IRREGULAR XYLEM 15
A0A9D4XBG2	KIW84_041860	Uncharacterized protein
A0A9D4XBI9	KIW84_041953	Autophagy-related protein 16 domain-containing protein
A0A9D4XBK3	KIW84_040908	Two-component response regulator
A0A9D4XBL4	KIW84_042609	Non-haem dioxygenase N-terminal domain-containing protein
A0A9D4XBN0;A0A9D4XYM9;A0A9D4XLX1	KIW84_044963	AT-hook motif nuclear-localized protein
A0A9D4XBN5	KIW84_042086	PGR5-like protein 1A (Fragment)
A0A9D4XBS7	KIW84_042035	Conserved oligomeric Golgi complex subunit 2
A0A9D4XBS9	KIW84_041087	Amine oxidase
A0A9D4XBS9;A0A9D4WDL4	KIW84_065638	Amine oxidase
A0A9D4XBU0	KIW84_042041	SNF1- protein kinase regulatory subunit gamma-1
A0A9D4XBU3	KIW84_042210	Uncharacterized protein
A0A9D4XBV2	KIW84_042712	L-ascorbate oxidase
A0A9D4XBY6	KIW84_042741	OEE1
A0A9D4XBZ8	KIW84_042819	U1 small nuclear ribonucleoprotein
A0A9D4XC09	KIW84_041607	DUF538 family protein
A0A9D4XC23	KIW84_041080	Glycosyltransferase
A0A9D4XC55	KIW84_042176	L-lactate dehydrogenase
A0A9D4XCA5	KIW84_042154	Monocopper oxidase-like protein sku5
A0A9D4XCA8	KIW84_041183	Uncharacterized protein
A0A9D4XCB2	KIW84_042241	Acyl-coenzyme A oxidase
A0A9D4XCD3	KIW84_042980	peptide-methionine (S)-S-oxide reductase
A0A9D4XCE5	KIW84_042203	Vesicle-associated protein 1-2
A0A9D4XCF2	KIW84_041359	NADH-cytochrome b5 reductase
A0A9D4XCI5;A0A9D4XNU4	KIW84_030702	4Fe-4S ferredoxin-type domain-containing protein
A0A9D4XCJ7	KIW84_042357	Serine/threonine-protein kinase pbl19
A0A9D4XCK5	KIW84_042276	Enoyl-CoA hydratase 2, mitochondrial
A0A9D4XCM2	KIW84_042471	Lysosomal Pro-X carboxypeptidase
A0A9D4XCP7	KIW84_041839	U3 small nucleolar RNA-associated protein 13 C-terminal domain-containing protein
A0A9D4XCT0	KIW84_042544	Uncharacterized protein
A0A9D4XCW5;A0A9D4XCB9	KIW84_042400	Smr domain-containing protein
A0A9D4XCW6	KIW84_042631	Filament-like plant protein 7
A0A9D4XD03;A0A9D4XAN9	KIW84_041651	Chaperone protein ClpB1
A0A9D4XD04	KIW84_042552	Subtilisin-like protease SBT1.7
A0A9D4XD05	KIW84_041942	RNA-binding protein cp31b
A0A9D4XD10	KIW84_041491	PPIase cyclophilin-type domain-containing protein
A0A9D4XD23	KIW84_042576	Protein kinase domain-containing protein
A0A9D4XD37	KIW84_041520	Agmatine deiminase
A0A9D4XD79	KIW84_041559	Uncharacterized protein
A0A9D4XDB8	KIW84_042682	Uncharacterized protein
A0A9D4XDF7	KIW84_043300	Uncharacterized protein
A0A9D4XDK1	KIW84_043342	NADPH-dependent aldo-keto reductase
A0A9D4XDP5	KIW84_043344	Uncharacterized protein
A0A9D4XDQ2	KIW84_041712	Hypersensitive-induced response protein-like protein 1
A0A9D4XDQ7;A0A9D5AT62	KIW84_042893	Uncharacterized protein
A0A9D4XDR1	KIW84_041834	1-deoxy-D-xylulose-5-phosphate reductoisomerase
A0A9D4XDU9	KIW84_042979	Peptidyl-prolyl cis-trans isomerase (Fragment)
A0A9D4XDV4	KIW84_041871	SOUL heme-binding protein
A0A9D4XDW4	KIW84_041880	Kinetochore protein SPC25
A0A9D4XDZ3	KIW84_042837	Uncharacterized protein
A0A9D4XE31	KIW84_042952	FHA domain-containing protein
A0A9D4XE74	KIW84_043096	Uncharacterized protein
A0A9D4XEA3;A0A9D4XDH2	KIW84_043607	Translin-associated protein X
A0A9D4XEB0	KIW84_041931	Cytochrome P450 71A1
A0A9D4XEB8;A0A9D5BCV0	KIW84_024431	Peroxidase
A0A9D4XED1	KIW84_043703	Single-stranded DNA binding protein Ssb-like OB fold domain-containing protein
A0A9D4XEF3	KIW84_041977	Pectate lyase
A0A9D4XEG1	KIW84_043145	Strictosidine synthase conserved region domain-containing protein
A0A9D4XEG2	KIW84_041990	GDSL esterase/lipase
A0A9D4XEG4	KIW84_043631	Sulfotransferase
A0A9D4XEJ5;A0A9D4XGB9	KIW84_043023	ATP-dependent RNA helicase an3
A0A9D4XEK0	KIW84_043205	Structural maintenance of chromosomes protein
A0A9D4XEL4	KIW84_043047	Uncharacterized protein
A0A9D4XER5	KIW84_043799	Histone deacetylase interacting domain-containing protein
A0A9D4XES0	KIW84_042089	STI1 domain-containing protein
A0A9D4XEX5	KIW84_043315	Protein rrc1
A0A9D4XEX7	KIW84_043158	Uncharacterized protein
A0A9D4XEY6	KIW84_043348	Bifunctional inhibitor/plant lipid transfer protein/seed storage helical domain-containing protein
A0A9D4XF03	KIW84_042634	PI-PLC X domain-containing protein
A0A9D4XF07	KIW84_043374	Lycopene beta-cyclase
A0A9D4XF36	KIW84_042227	Inositol 2-dehydrogenase
A0A9D4XF51	KIW84_043421	Protein DETOXIFICATION
A0A9D4XF94	KIW84_043410	AP-1 complex subunit mu-2
A0A9D4XFA7	KIW84_042735	4-hydroxy-tetrahydrodipicolinate reductase
A0A9D4XFD8	KIW84_043428	Nucleotide-diphospho-sugar transferase domain-containing protein
A0A9D4XFG6	KIW84_043446	Mitochondrial uncoupling protein 5
A0A9D4XFH1;A0A9D4YGU9	KIW84_043551	PLATZ transcription factor family protein
A0A9D4XFH7	KIW84_044083	Uncharacterized protein
A0A9D4XFK8	KIW84_043594	Helitron helicase-like domain-containing protein
A0A9D4XFN2;A0A9D5AUS4	KIW84_043606	D-aminoacyl-tRNA deacylase
A0A9D4XFN8	KIW84_043583	RRM domain-containing protein
A0A9D4XFR3	PFK	ATP-dependent 6-phosphofructokinase
A0A9D4XFT2	KIW84_042651	Zeaxanthin epoxidase, chloroplastic
A0A9D4XFY2	KIW84_044260	DNA-directed RNA polymerase subunit
A0A9D4XG20;A0A9D4X5Y8;A0A9D5AXG3;A0A9D5B5P8;A0A9D4VUE4;A0A9D4VVI7;A0A9D4XLN1	KIW84_058338	Formamidopyrimidine-DNA glycosylase
A0A9D4XG25	KIW84_043762	AD domain-containing protein
A0A9D4XG30	KIW84_043670	1,4-dihydroxy-2-naphthoyl-CoA synthase
A0A9D4XGD5	KIW84_043736	AP-1 complex subunit gamma
A0A9D4XGE6;A0A9D5B6S7;A0A9D4WB61;A0A9D4ZTV7;A0A9D4XQK6;A0A9D4XGZ5;A0A9D4W4K6;A0A9D5B8B9;A0A9D4XEX2;A0A9D4ZSI5;A0A9D4XI21	KIW84_063916	H15 domain-containing protein
A0A9D4XGF5	KIW84_042780	Geranylgeranyl diphosphate synthase
A0A9D4XGK4	KIW84_043975	Methyltransferase
A0A9D4XGN0;A0A9D4X0T1	KIW84_056274	Histone-lysine N-methyltransferase, H3 lysine-9 specific SUVH1
A0A9D4XGN3	KIW84_042978	C3H1-type domain-containing protein
A0A9D4XGN8	KIW84_042871	J domain-containing protein
A0A9D4XGR4	KIW84_043166	RRM domain-containing protein
A0A9D4XGW0	KIW84_044572	SUN domain-containing protein
A0A9D4XGZ8	KIW84_042976	RRM domain-containing protein
A0A9D4XGZ9	KIW84_044619	Bet v I/Major latex protein domain-containing protein (Fragment)
A0A9D4XH58	KIW84_043309	Uncharacterized protein
A0A9D4XH83	KIW84_044881	Annexin
A0A9D4XHF0	KIW84_043098	Universal stress protein
A0A9D4XHG2	KIW84_043271	Methyltransferase
A0A9D4XHI2	KIW84_043290	CobW C-terminal domain-containing protein
A0A9D4XHI7	KIW84_044880	Annexin
A0A9D4XHM1	KIW84_044314	H15 domain-containing protein
A0A9D4XHQ5	KIW84_044944	Structural maintenance of chromosomes protein
A0A9D4XHT1	KIW84_043238	Apyrase 7
A0A9D4XHV1	KIW84_044991	Peptidyl-prolyl cis-trans isomerase
A0A9D4XHX9	KIW84_045189	K(+) efflux antiporter 2
A0A9D4XI03;A0A9D5AS14	KIW84_043639	Sulfotransferase
A0A9D4XI22	KIW84_045232	Uncharacterized protein
A0A9D4XI68	KIW84_043705	Proteinric peroxidase
A0A9D4XI68;A0A9D4XEM5	KIW84_043704	Proteinric peroxidase
A0A9D4XIB1	KIW84_045327	NF-kappa-B-activating protein C-terminal domain-containing protein
A0A9D4XIC8;A0A9D4WMP9	KIW84_051560	Cleavage polyadenylation factor subunit fip1
A0A9D4XID9	KIW84_043450	J domain-containing protein
A0A9D4XIE1	KIW84_045167	RmlD-like substrate binding domain-containing protein
A0A9D4XIE9	KIW84_044720	CTP synthase
A0A9D4XIF3;A0A9D5AXL7	KIW84_044699	Sigma1B-adaptin
A0A9D4XII6	KIW84_044736	Uncharacterized protein
A0A9D4XIK9	KIW84_043660	Polygalacturonase
A0A9D4XIN1	KIW84_044793	HXXXD-type acyl-transferase family protein
A0A9D4XIN4	KIW84_044814	Cilia- and flagella-associated protein 20
A0A9D4XIQ8;A0A9D4W181	KIW84_044825	Transcription factor tgal1
A0A9D4XIR6	KIW84_045293	Glycerol-3-phosphate acyltransferase 8
A0A9D4XIR8;A0A9D4Y4T1	KIW84_044668	Nucleoside diphosphate kinase-like domain-containing protein
A0A9D4XIS7	KIW84_044850	beta-galactosidase
A0A9D4XIV2	KIW84_043757	Bet v I/Major latex protein domain-containing protein
A0A9D4XIY1	KIW84_045601	Ribosome production factor 1
A0A9D4XJ52	KIW84_043858	Dentin sialophosphoprotein-like
A0A9D4XJ55	KIW84_045456	Angiotensin-converting enzyme 2
A0A9D4XJ89;A0A9D4ZU93;A0A9D4W2M1	KIW84_045715	Microtubule-associated protein 70-2
A0A9D4XJA6	KIW84_045043	Uncharacterized protein
A0A9D4XJF3	KIW84_045090	Anion-transporting ATPase-like domain-containing protein
A0A9D4XJG8	KIW84_044945	Uncharacterized protein
A0A9D4XJI1	KIW84_044851	DNA-directed RNA polymerase
A0A9D4XJJ8	KIW84_044160	non-specific serine/threonine protein kinase
A0A9D4XJK5	KIW84_044990	4-hydroxy-tetrahydrodipicolinate synthase
A0A9D4XJL9	KIW84_045170	Inositol polyphosphate multikinase
A0A9D4XJM1	KIW84_045682	Uncharacterized protein
A0A9D4XJR0	KIW84_045049	Histone deacetylase complex subunit SAP18 (Fragment)
A0A9D4XJV9;A0A9D5BRK8;A0A9D5B8R3;A0A9D5AWY8;A0A9D4XJY0	KIW84_045257	Ribulose bisphosphate carboxylase large chain
A0A9D4XJW1	KIW84_045223	AT-hook motif nuclear-localized protein
A0A9D4XJW8	KIW84_044301	Lysine-specific histone demethylase 1 2
A0A9D4XK34	KIW84_045177	Short-chain dehydrogenase/reductase
A0A9D4XK67	KIW84_044259	DNA-directed RNA polymerase
A0A9D4XKC2;A0A9D4WQE8;A0A9D4YG46	KIW84_053069	Protein ACTIVITY OF BC1 COMPLEX KINASE 7
A0A9D4XKF0	KIW84_045161	C2 domain-containing protein
A0A9D4XKG5	KIW84_045172	(+)-neomenthol dehydrogenase
A0A9D4XKH2	KIW84_045182	Short-chain dehydrogenase/reductase
A0A9D4XKP5	KIW84_044634	Bet v I/Major latex protein domain-containing protein
A0A9D4XKP6	KIW84_045434	Glycosyltransferase
A0A9D4XKR4	KIW84_045273	BUD13 homolog
A0A9D4XKS9	KIW84_046242	Malic enzyme
A0A9D4XKW7	KIW84_046292	RRM domain-containing protein
A0A9D4XKZ4	KIW84_045558	RRM domain-containing protein
A0A9D4XL02	KIW84_046115	peptidylprolyl isomerase
A0A9D4XL03	KIW84_045573	Subtilisin-like protease
A0A9D4XL08	KIW84_044615	Bet v I/Major latex protein domain-containing protein
A0A9D4XL22;A0A9D4XBP7;A0A9D5A2C3;A0A9D4WM01;A0A9D4XZW5	KIW84_061427	Nuclear pore complex protein nup98a
A0A9D4XLA0	KIW84_044848	Prefoldin subunit 1
A0A9D4XLA1	KIW84_044725	Metacaspase-4
A0A9D4XLB2	KIW84_044860	Flowering time control protein FY
A0A9D4XLC6	KIW84_045799	Midasin
A0A9D4XLE8	KIW84_045822	Lipoxygenase
A0A9D4XLI6	KIW84_046490	Mitotic checkpoint protein BUB3.1
A0A9D4XLI8	KIW84_044818	Retinoblastoma- protein 1
A0A9D4XLJ2;A0A9D4XLC8	KIW84_046279	AB hydrolase-1 domain-containing protein
A0A9D4XLK5	KIW84_045621	O-fucosyltransferase 36
A0A9D4XLZ6	KIW84_046023	ABC transporter G member 36
A0A9D4XM02	KIW84_044823	Peptidyl-prolyl cis-trans isomerase
A0A9D4XM73	KIW84_030066	Pyruvate dehydrogenase E1 component subunit alpha
A0A9D4XM75	KIW84_046107	1-deoxy-D-xylulose-5-phosphate reductoisomerase
A0A9D4XMC4	KIW84_046151	Fungal lipase-like domain-containing protein
A0A9D4XMD3;A0A9D4XH83	KIW84_044884	Annexin
A0A9D4XMF4	KIW84_044905	DNA-directed RNA polymerase
A0A9D4XMI7;A0A9D4W2K9;A0A9D5BF97	KIW84_011541;KIW84_061034	Splicing factor 3A subunit 2
A0A9D4XMK1	KIW84_044957	Uncharacterized protein
A0A9D4XMK9	KIW84_046234	Protein ECERIFERUM 1-like
A0A9D4XMM0	KIW84_046013	Protein PAF1
A0A9D4XMM3;A0A9D4VZC8	KIW84_046261	Glycosyltransferase
A0A9D4XMP5	KIW84_030389	5'-3' exoribonuclease
A0A9D4XMR5	KIW84_046267	ATP synthase F1 complex delta/epsilon subunit N-terminal domain-containing protein
A0A9D4XMS1	KIW84_045255	NADH:ubiquinone oxidoreductase-like 20kDa subunit domain-containing protein
A0A9D4XMS5	KIW84_045229	Serine/threonine-protein kinase bsk3
A0A9D4XMS7	KIW84_030333	EF-hand domain-containing protein
A0A9D4XMT0	KIW84_030241	Uncharacterized protein
A0A9D4XMU7	KIW84_046333	Large ribosomal subunit protein uL4c
A0A9D4XMV0	KIW84_045294	Ascorbate transporter
A0A9D4XMW0	KIW84_046108	Vacuolar protein sorting-associated protein 3
A0A9D4XMW1	KIW84_030451	Glutathione synthetase
A0A9D4XN00	KIW84_046372	Glycosyltransferase
A0A9D4XN38	KIW84_030347	Peptide-N4-(N-acetyl-beta-glucosaminyl)asparagine amidase
A0A9D4XN54;A0A9D4XJR1	KIW84_045169	Malic enzyme
A0A9D4XNA1	KIW84_045452	ATP-dependent RNA helicase
A0A9D4XNB6	KIW84_045501	Serine/arginine-rich splicing factor rs31
A0A9D4XNB9;A0A9D4X9F8;A0A9D4W714;A0A9D4YGZ2;A0A9D4XNJ1;A0A9D4WJD7;A0A9D5A6C9;A0A9D4YMB6;A0A9D4XCR7;A0A9D4WQZ2;A0A9D4YEB3;A0A9D4WTL7	KIW84_052782	T-complex protein 1 subunit epsilon
A0A9D4XNG4	KIW84_046506	Diacylglycerol O-acyltransferase
A0A9D4XNL0	KIW84_046314	Germin-like protein
A0A9D4XNM0;A0A9D5AY16	KIW84_046326	Patatin
A0A9D4XNU8	KIW84_046388	3-hydroxyisobutyryl-CoA hydrolase
A0A9D4XNV0	KIW84_030256	GDSL esterase/lipase ltl1
A0A9D4XNW4	KIW84_045466	Embryo defective 1703
A0A9D4XNY9	KIW84_030296	Profilin
A0A9D4XNZ2	KIW84_045737	Germin-like protein
A0A9D4XP00	KIW84_030635	U1-type domain-containing protein
A0A9D4XP11	KIW84_045759	TIR domain-containing protein
A0A9D4XP42	KIW84_045576	Starch synthase, chloroplastic/amyloplastic
A0A9D4XP66	KIW84_045816	Lipoxygenase
A0A9D4XP71	KIW84_045603	Inactive purple acid phosphatase 29
A0A9D4XP98	KIW84_030308	K Homology domain-containing protein
A0A9D4XPB3;A0A9D5B0W6	KIW84_030430	J domain-containing protein
A0A9D4XPD9	KIW84_045685	Nuclear pore complex protein
A0A9D4XPF0;A0A9D4X708	KIW84_040970	Xyloglucan 6-xylosyltransferase 2
A0A9D4XPH6	KIW84_030381	Cupin type-2 domain-containing protein
A0A9D4XPI3	KIW84_030496	Lysosomal beta A mannosidase
A0A9D4XPI3;A0A9D5A8K4	KIW84_064049	Lysosomal beta A mannosidase
A0A9D4XPK0;A0A9D4XQ92	KIW84_045981;KIW84_045982	Adenylosuccinate lyase PurB C-terminal domain-containing protein
A0A9D4XPL3;A0A9D4XS86;A0A9D4XSY3	KIW84_030398	Benzyl alcohol O-benzoyltransferase
A0A9D4XPR0;A0A9D4XT00;A0A9D4XTH5;A0A9D5AWE8	KIW84_030578	AB hydrolase-1 domain-containing protein
A0A9D4XPR8	KIW84_031058	rRNA-processing protein FYV7
A0A9D4XPV4	KIW84_030503	Aminopeptidase P2
A0A9D4XQ21	KIW84_046112	Uncharacterized protein
A0A9D4XQ53	KIW84_030592	Pectinesterase
A0A9D4XQ96	KIW84_030394	Benzyl alcohol O-benzoyltransferase
A0A9D4XQF5	KIW84_030715	Uncharacterized protein
A0A9D4XQI1	KIW84_030721	Aspartic proteinase
A0A9D4XQJ6	KIW84_046080	Ribosomal protein/NADH dehydrogenase domain-containing protein
A0A9D4XQJ9	KIW84_030486	Protein YIP
A0A9D4XQK9	KIW84_031415	CID domain-containing protein
A0A9D4XQM5	KIW84_046116	peptidylprolyl isomerase
A0A9D4XQQ7	KIW84_031257	Lysosomal Pro-X carboxypeptidase
A0A9D4XQS8	KIW84_031278	Peptidyl-prolyl cis-trans isomerase
A0A9D4XQU0	KIW84_030581	AB hydrolase-1 domain-containing protein
A0A9D4XQW2	KIW84_030880	CCHC-type domain-containing protein
A0A9D4XQZ6;A0A9D4WD16	KIW84_031074	U1 small nuclear ribonucleoprotein C
A0A9D4XQZ7	KIW84_030629	Nicotianamine synthase
A0A9D4XR11	KIW84_030923	Beta-D-xylosidase 2
A0A9D4XR52	KIW84_030684	Uncharacterized protein
A0A9D4XR61	KIW84_046508	Peptidase M16C associated domain-containing protein
A0A9D4XR65	KIW84_046487	Vacuolar-sorting receptor 1
A0A9D4XR77	KIW84_031442	FCP1 homology domain-containing protein
A0A9D4XR82	KIW84_030975	U1 small nuclear ribonucleoprotein A
A0A9D4XR91	KIW84_030986	Co-chaperone protein p23
A0A9D4XRE9	KIW84_030065	Conserved oligomeric Golgi complex subunit 4
A0A9D4XRJ8	KIW84_031780	Leucine-rich repeat-containing N-terminal plant-type domain-containing protein
A0A9D4XRK6;A0A9D4XMS6;A0A9D5AY36;A0A9D4X8S0	KIW84_040898	Exosome non-catalytic core subunit rrp4
A0A9D4XRL6	KIW84_031586	S-adenosylmethionine synthase
A0A9D4XRN5;A0A9D4WWW4	KIW84_055006	Tryptophan synthase
A0A9D4XRT1	KIW84_030242	GDSL esterase/lipase ltl1
A0A9D4XRT4	KIW84_031870	Transducin/WD40 repeat-like superfamily protein
A0A9D4XRV9	KIW84_030250	L-gulonolactone oxidase
A0A9D4XRX3	KIW84_031697	Interactor of constitutive active ROPs 2, chloroplastic
A0A9D4XRY1	KIW84_031298	Kinesin-like protein KIN-5C
A0A9D4XRZ0	KIW84_030976	Uncharacterized protein
A0A9D4XS03;A0A9D4W4M3	KIW84_031916	Xyloglucan galactosyltransferase mur3
A0A9D4XS29	KIW84_031545	Protein SHOOT GRAVITROPISM 6
A0A9D4XS30;A0A9D5B0Y3	KIW84_030044	Small nuclear ribonucleoprotein G
A0A9D4XS35	KIW84_030332	NAD-dependent epimerase/dehydratase domain-containing protein
A0A9D4XS44;A0A9D5AW33	KIW84_030343	Uncharacterized protein
A0A9D4XS72	KIW84_031076	Condensin subunit
A0A9D4XS91	KIW84_031622	Translin
A0A9D4XSC0	KIW84_031852	Uncharacterized protein
A0A9D4XSC6	KIW84_030191	Exosome complex component rrp41
A0A9D4XSI2	KIW84_032198	Pre-mRNA-splicing factor 18
A0A9D4XSI8	KIW84_031727	Thioredoxin-like protein AAED1, chloroplastic
A0A9D4XSJ4	KIW84_031500	PLATZ transcription factor family protein
A0A9D4XSK3	KIW84_030508	Lipoxygenase
A0A9D4XSL2	KIW84_030517	RanBP2-type domain-containing protein
A0A9D4XSM6	KIW84_032184	tRNA (guanine-N(7)-)-methyltransferase non-catalytic subunit
A0A9D4XSR4	KIW84_031577	Xyloglucan endotransglucosylase/hydrolase
A0A9D4XSR8	KIW84_030575	AB hydrolase-1 domain-containing protein
A0A9D4XSV1;A0A9D4W845;A0A9D4VLN4;A0A9D5AEG3;A0A9D4W2M6;A0A9D5BQC8;A0A9D4W820;A0A9D4VQN4;A0A9D5AN56;A0A9D4YCL4;A0A9D4X1J8;A0A9D4ZWC8;A0A9D5A6P5	KIW84_054396	ALOG domain-containing protein
A0A9D4XSV6	KIW84_030613	Topless- protein 3
A0A9D4XSX7	KIW84_030555	Ribosomal protein L31
A0A9D4XT03	KIW84_032392	40S ribosomal protein S20-2
A0A9D4XT03;A0A9D5A0Y9;A0A9D4WZC0	KIW84_074759	40S ribosomal protein S20-2
A0A9D4XT18	KIW84_030679	Chloroplast stem-loop binding protein of 41 kDa b
A0A9D4XT40;A0A9D4XZ51	KIW84_031713	60S ribosomal protein L32-1
A0A9D4XT56	KIW84_032155	peptidylprolyl isomerase
A0A9D4XT63	KIW84_030737	Uncharacterized protein
A0A9D4XT80	KIW84_030483	Mevalonate kinase
A0A9D4XT82	KIW84_030757	Paladin
A0A9D4XT97	KIW84_032490	Variant 2
A0A9D4XTA2	KIW84_032210	Vacuolar diacylglycerol pyrophosphate phosphatase
A0A9D4XTF2	KIW84_032086	Poly [ADP-ribose] polymerase
A0A9D4XTG2	KIW84_032094	Transcription factor
A0A9D4XTH6	KIW84_030752	RNA helicase
A0A9D4XTJ6;A0A9D4XQ63;A0A9D5AN28;A0A9D4VTY7;A0A9D5AK59;A0A9D5ACT6	KIW84_053076	GBF-interacting protein 1 N-terminal domain-containing protein
A0A9D4XTJ7	KIW84_030879	Long-chain-fatty-acid--CoA ligase
A0A9D4XTN3	KIW84_032176	Sulfate transporter 3.1
A0A9D4XTT7	KIW84_030982	Serine/arginine-rich-splicing factor sr34
A0A9D4XU02	KIW84_032320	Activator of Hsp90 ATPase AHSA1-like N-terminal domain-containing protein
A0A9D4XU04	KIW84_031057	CASP-like protein
A0A9D4XU12	KIW84_032491	Methyltransferase type 11 domain-containing protein
A0A9D4XU24	KIW84_031081	MPN domain-containing protein
A0A9D4XU27	KIW84_032742	peptidylprolyl isomerase
A0A9D4XU58	KIW84_030984	UspA domain-containing protein
A0A9D4XU61	KIW84_032764	NAC-A/B domain-containing protein
A0A9D4XUB8	KIW84_032828	Uncharacterized protein
A0A9D4XUC7	KIW84_030881	Flowering time control protein FCA
A0A9D4XUE0;A0A9D5AZ80;A0A9D4XWB4	KIW84_031803	Histone H2B
A0A9D4XUE2	KIW84_032237	RRM domain-containing protein
A0A9D4XUG1;A0A9D5A3E3	KIW84_031243	thioredoxin-dependent peroxiredoxin (Fragment)
A0A9D4XUH9	KIW84_031130	D-lactate dehydrogenase (cytochrome)
A0A9D4XUJ3	KIW84_030948	Cystinosin-like protein ers1
A0A9D4XUT8;A0A9D4XVS2;A0A9D5B348	KIW84_033007;KIW84_033010;KIW84_033015	RRM domain-containing protein
A0A9D4XUV6	KIW84_033028	Apyrase 2
A0A9D4XUZ4	KIW84_033126	U5 small nuclear ribonucleoprotein TSSC4
A0A9D4XV13	KIW84_032499	Villin-2
A0A9D4XV45	KIW84_033124	Histone-lysine N-methyltransferase, H3 lysine-9 specific SUVH4
A0A9D4XV49;A0A9D4WBJ1	KIW84_032770;KIW84_064061	50S ribosomal protein 5
A0A9D4XVA7	KIW84_031431	C2H2-type domain-containing protein
A0A9D4XVC0	KIW84_032845	GrpE protein homolog
A0A9D4XVD6	KIW84_032869	Uncharacterized protein
A0A9D4XVH4	KIW84_032668	Uncharacterized protein
A0A9D4XVK2;A0A9D5B3J2	KIW84_033291	Subtilisin-like protease Glyma18g48580
A0A9D4XVK9;A0A9D4XS74;A0A9D5AV74;A0A9D4XRN7	KIW84_031361	GDSL esterase/lipase
A0A9D4XVL4	KIW84_032386	Pectinesterase
A0A9D4XVM5	KIW84_032562	Protein EARLY RESPONSIVE TO DEHYDRATION 15
A0A9D4XVN0;A0A9D4XVW7	KIW84_033061;KIW84_033064	Xyloglucan endotransglucosylase/hydrolase
A0A9D4XVR3	KIW84_032596	Protein STRICTOSIDINE SYNTHASE-LIKE 10, variant 2
A0A9D4XVU2;A0A9D4XSA0	KIW84_031633	Phenylalanine ammonia-lyase
A0A9D4XVU8	KIW84_033444	Flavin mononucleotide hydrolase 1
A0A9D4XVY5	KIW84_033486	Water stress and hypersensitive response domain-containing protein
A0A9D4XVZ7;A0A9D4XV51	KIW84_033190	AB hydrolase-1 domain-containing protein
A0A9D4XW30	KIW84_033128	Alpha-mannosidase
A0A9D4XW58;A0A9D4XTY7;A0A9D5B255;A0A9D5B261;A0A9D4XV26;A0A9D5AX11	KIW84_032763	Transcription elongation factor spt6
A0A9D4XW78	KIW84_032930	Uncharacterized protein
A0A9D4XWD7	KIW84_032973	Uncharacterized protein
A0A9D4XWF7	KIW84_032997	HNH nuclease domain-containing protein
A0A9D4XWG6	KIW84_031689	Glycosyltransferases
A0A9D4XWH1	KIW84_033284	Hyaluronan/mRNA-binding protein domain-containing protein
A0A9D4XWJ1	KIW84_033306	3-deoxy-8-phosphooctulonate synthase
A0A9D4XWQ3	KIW84_031767	phosphatidate phosphatase
A0A9D4XWR0	KIW84_033106	chalcone synthase
A0A9D4XWT6	KIW84_033783	Fasciclin-like arabinogalactan protein 10
A0A9D4XWV6	KIW84_033423	4-hydroxy-4-methyl-2-oxoglutarate aldolase
A0A9D4XWY1	KIW84_033874	Protein RETICULATA-RELATED 3
A0A9D4XX03	KIW84_033056	WD repeat-containing protein lwd1
A0A9D4XX15	KIW84_033220	HMG box domain-containing protein
A0A9D4XX25	KIW84_033873	K Homology domain-containing protein
A0A9D4XX53;A0A9D5GXB9;A0A9D4XSX8;A0A9D4VJ90;A0A9D4XGN9;A0A9D4ZWG6;A0A9D5B9L6;A0A9D5BLR0;A0A9D5A0I7;A0A9D5ADA2;A0A9D4YCQ1;A0A9D4WIA7;A0A9D5BBD7;A0A9D5BJC9;A0A9D4WE82;A0A9D5BKZ8	KIW84_013639;KIW84_013924;KIW84_023589;KIW84_030633;KIW84_032950;KIW84_043793;KIW84_066460	CDP-diacylglycerol-glycerol-3-phosphate 3-phosphatidyltransferase
A0A9D4XX59;A0A9D4XXJ6;A0A9D4Y344	KIW84_034098	Exosome non-catalytic core subunit rrp46
A0A9D4XX83	KIW84_033674	Phosphomannomutase
A0A9D4XX99	KIW84_032991	Inosine-5'-monophosphate dehydrogenase
A0A9D4XXD1	KIW84_033990	WEB family protein
A0A9D4XXF5;A0A9D5A5J1	KIW84_032231;KIW84_061700	Small nuclear ribonucleoprotein Sm D1
A0A9D4XXJ7;A0A9D5B093	KIW84_033712	SET domain-containing protein
A0A9D4XXM0	KIW84_032489	Enhanced ethylene response protein 5
A0A9D4XXQ7	KIW84_033140	Nucleic acid dioxygenase ALKBH1
A0A9D4XXR1	KIW84_032354	C3H1-type domain-containing protein
A0A9D4XXR7	KIW84_033154	Protein AUXIN SIGNALING F-BOX 2
A0A9D4XXV4	KIW84_033370	K Homology domain-containing protein
A0A9D4XXX2	KIW84_032415	Chaperone protein dnaJ 6
A0A9D4XY01	KIW84_033587	Cysteine synthase
A0A9D4XY17;A0A9D4XSM7	KIW84_032248	Short-chain type dehydrogenase/reductase
A0A9D4XY30	KIW84_034237	CCT-beta
A0A9D4XY60	KIW84_033921	Protein FATTY ACID EXPORT 3, chloroplastic
A0A9D4XY64	KIW84_033307	RRM domain-containing protein
A0A9D4XY66	KIW84_034327	glutathione transferase
A0A9D4XYF0	KIW84_034079	Nucleolar complex protein 3 homolog
A0A9D4XYF1;A0A9D5AX03;A0A9D5BHI9	KIW84_012377	YTH domain-containing family protein
A0A9D4XYF3	KIW84_032416	Protein kinase domain-containing protein
A0A9D4XYI3	KIW84_033618	Uncharacterized protein
A0A9D4XYK3	KIW84_034067	NADP-dependent oxidoreductase domain-containing protein
A0A9D4XYP2	KIW84_032865	NADH-cytochrome b5 reductase
A0A9D4XYS3	KIW84_034524	Uncharacterized protein
A0A9D4XYS7	KIW84_034152	Transducin (Beta)-like 3
A0A9D4XYS8	KIW84_032743	Uncharacterized protein
A0A9D4XYU0	KIW84_032922	Protein kinase domain-containing protein
A0A9D4XYY3	KIW84_033593	Uncharacterized protein
A0A9D4XYY3;A0A9D5B041	KIW84_033594	HAD-like domain-containing protein
A0A9D4XYY7	KIW84_032797	RRM domain-containing protein
A0A9D4XZ04	KIW84_034652	Acyl-[acyl-carrier-protein] hydrolase
A0A9D4XZ20;A0A9D5AXV9;A0A9D4XQL3	KIW84_045926	GTP cyclohydrolase 1
A0A9D4XZ33	KIW84_033838	NAD-dependent epimerase/dehydratase domain-containing protein
A0A9D4XZ49	KIW84_032868	ferroxidase
A0A9D4XZ70	KIW84_033070	Xyloglucan endotransglucosylase/hydrolase
A0A9D4XZ79	KIW84_033080	t-SNARE coiled-coil homology domain-containing protein
A0A9D4XZ97;A0A9D5B2N1;A0A9D4XVQ6	KIW84_033098	Uncharacterized protein
A0A9D4XZC6	KIW84_034798	Pectinesterase
A0A9D4XZE0	KIW84_033748	Xylem serine proteinase 1
A0A9D4XZI6	KIW84_034784	PUA domain-containing protein
A0A9D4XZJ5	KIW84_033019	Hydroxyproline-rich glycoprotein
A0A9D4XZL9	KIW84_034895	Ribulose bisphosphate carboxylase large chain
A0A9D4XZN1;A0A9D4VWQ1;A0A9D4VVG4;A0A9D4YBA9;A0A9D4WP72	KIW84_034907;KIW84_075987	Histone H2B
A0A9D4XZQ9	KIW84_033867	Protein PIN-LIKES 6
A0A9D4XZR1	KIW84_033279	Leucine carboxyl methyltransferase 1 homolog
A0A9D4XZU2	KIW84_033899	Alpha-galactosidase
A0A9D4XZV6	KIW84_033136	Aspartokinase
A0A9D4Y018;A0A9D4XYA1	KIW84_034325	glutathione transferase
A0A9D4Y040	KIW84_034698	Enoyl-[acyl-carrier-protein] reductase [NADH]
A0A9D4Y044	KIW84_034205	Alcohol dehydrogenase (Fragment)
A0A9D4Y0M9	KIW84_035225	Transcription factor GTE8
A0A9D4Y0Q1	KIW84_034583	DEAD-box ATP-dependent RNA helicase 13
A0A9D4Y0V3	KIW84_034412	L-type lectin-domain containing receptor kinase S.4
A0A9D4Y0V5	KIW84_035012	UDP-glucuronate 4-epimerase 3
A0A9D4Y0X0	KIW84_034663	FHA domain-containing protein fha2
A0A9D4Y102	KIW84_035066	DNA-directed RNA polymerase III subunit RPC9
A0A9D4Y151	KIW84_034400	Tropinone reductase I
A0A9D4Y156	KIW84_035374	glucan endo-1,3-beta-D-glucosidase
A0A9D4Y170	KIW84_034771	Maternal effect embryo arrest protein
A0A9D4Y181	KIW84_034433	Laccase
A0A9D4Y183	KIW84_033404	RNA-binding protein Luc7-like 2
A0A9D4Y1B4	KIW84_033436	C3H1-type domain-containing protein
A0A9D4Y1C9	KIW84_035169	Protein SIEVE ELEMENT OCCLUSION B
A0A9D4Y1D3	KIW84_033455	Heat shock protein 83
A0A9D4Y1F4;A0A9D4WJI8;A0A9D4Y602	KIW84_066424	PCI domain-containing protein
A0A9D4Y1L4	KIW84_034686	glucan endo-1,3-beta-D-glucosidase
A0A9D4Y1M2	KIW84_034588	Uncharacterized protein
A0A9D4Y1S6	KIW84_034687	peptidylprolyl isomerase
A0A9D4Y1Y2	KIW84_035103	GPI inositol-deacylase
A0A9D4Y206	KIW84_035572	DUF2470 domain-containing protein
A0A9D4Y229	KIW84_034832	Leucine-rich repeat-containing N-terminal plant-type domain-containing protein
A0A9D4Y244	KIW84_035614	Uncharacterized protein
A0A9D4Y249	KIW84_035664	Post-GPI attachment to proteins factor 3
A0A9D4Y281	KIW84_034208	HMG box domain-containing protein
A0A9D4Y2A1	KIW84_035678	Protein kinase domain-containing protein
A0A9D4Y2A5	KIW84_034921	Nucleoporin NSP1-like C-terminal domain-containing protein (Fragment)
A0A9D4Y2E8;A0A9D4XXD2;A0A9D4Y2Y4;A0A9D4XXH1	KIW84_034029	Protein LURP-one-related 15
A0A9D4Y2F6	KIW84_034043	ATP-grasp domain-containing protein
A0A9D4Y2P5	KIW84_035436	GYF domain-containing protein
A0A9D4Y2R6	KIW84_035867	FHA domain-containing protein
A0A9D4Y2W6	KIW84_035923	Protein AATF
A0A9D4Y2W9	KIW84_035108	U4/U6-U5 snRNP complex subunit prp31
A0A9D4Y2X1	KIW84_035107	Glucose-6-phosphate 1-dehydrogenase
A0A9D4Y304	KIW84_035961	Aldose 1-epimerase
A0A9D4Y357	KIW84_036018	RRM domain-containing protein
A0A9D4Y382	KIW84_036035	Pectinesterase
A0A9D4Y398	KIW84_034160	Acyl-coenzyme A oxidase 4
A0A9D4Y3A2	KIW84_036054	tRNA/rRNA methyltransferase SpoU type domain-containing protein
A0A9D4Y3C4;A0A9D4Y151	KIW84_034397	Tropinone reductase I
A0A9D4Y3G2	KIW84_036162	Uncharacterized protein
A0A9D4Y3G8	KIW84_034441	Uncharacterized protein
A0A9D4Y3J1	KIW84_036193	COBRA-like protein
A0A9D4Y3L5;A0A9D4Y448	KIW84_034495;KIW84_034496	Laccase
A0A9D4Y3M5	KIW84_036069	UDP-glucose 6-dehydrogenase
A0A9D4Y3M9;A0A9D4Y935;A0A9D5BGR9;A0A9D5B762;A0A9D5B7V2	RBCS	Ribulose bisphosphate carboxylase small subunit, chloroplastic
A0A9D4Y3P4	KIW84_036192	UDP-arabinopyranose mutase
A0A9D4Y3Q4	KIW84_034328	glutathione transferase
A0A9D4Y3T4;A0A9D4Y434;A0A9D5B684	KIW84_035617	Uncharacterized protein
A0A9D4Y3U5	KIW84_034858	Nucleolar GTP-binding protein 1
A0A9D4Y3W0	KIW84_020015	homoserine kinase
A0A9D4Y3Z0	KIW84_036079	Biotin carboxyl carrier protein of acetyl-CoA carboxylase
A0A9D4Y3Z7	KIW84_020054	Fasciclin-like arabinogalactan protein 2
A0A9D4Y404	KIW84_020062	acetyl-CoA C-acetyltransferase
A0A9D4Y408	KIW84_036102	HMA domain-containing protein
A0A9D4Y451	KIW84_034934	E3 ubiquitin protein ligase
A0A9D4Y463	KIW84_020081	RRM domain-containing protein
A0A9D4Y472	KIW84_036285	Isocitrate lyase (Fragment)
A0A9D4Y483;A0A9D4Y3E5;A0A9D4VSA3;A0A9D4VN34;A0A9D4VXC1;A0A9D4Y5J6;A0A9D5BIE8;A0A9D4Y3P8;A0A9D4ZTI5	KIW84_012647	Histone H2A/H2B/H3 domain-containing protein
A0A9D4Y4D2	KIW84_034799	Pectinesterase
A0A9D4Y4E7;A0A9D4XUP7	KIW84_031198	Uncharacterized protein
A0A9D4Y4F0	KIW84_036036	Vesicle transport v-SNARE 13
A0A9D4Y4F2;A0A9D4Y219	KIW84_034822	Elongator complex protein 6
A0A9D4Y4F8	KIW84_036266	glycine--tRNA ligase
A0A9D4Y4G6	KIW84_020205	Pre-mRNA-splicing factor ISY1 homolog
A0A9D4Y4I2	KIW84_020122	Fructose-bisphosphate aldolase
A0A9D4Y4I9	KIW84_020264	Uncharacterized protein
A0A9D4Y4L0	KIW84_020151	GBF-interacting protein 1 N-terminal domain-containing protein
A0A9D4Y4L4	KIW84_020026	Reverse transcriptase
A0A9D4Y4M7	KIW84_035800	Nuclear matrix constituent protein 1-like protein
A0A9D4Y4N1	KIW84_020286	Tubulin-specific chaperone A
A0A9D4Y4R8	KIW84_034756	Monocopper oxidase-like protein sku5
A0A9D4Y4Z9;A0A9D5AKZ3	KIW84_020408	HVA22-like protein
A0A9D4Y537	KIW84_036264	T-complex protein 1 subunit zeta 2
A0A9D4Y596	KIW84_020412	Uncharacterized protein
A0A9D4Y5B3	KIW84_020534	Uncharacterized protein
A0A9D4Y5D1	KIW84_036023	cAMP-dependent protein kinase regulatory subunit Cgs1
A0A9D4Y5E5	KIW84_035143	Pentacotripeptide-repeat region of PRORP domain-containing protein
A0A9D4Y5G2	KIW84_035034	Sister chromatid cohesion protein DCC1
A0A9D4Y5H1	KIW84_020482	Glycosyltransferase
A0A9D4Y5K3	KIW84_035213	Uncharacterized protein
A0A9D4Y5K7	KIW84_020629	UBA domain-containing protein
A0A9D4Y5N2	KIW84_020182	16S rRNA (cytosine(967)-C(5))-methyltransferase
A0A9D4Y5P6	KIW84_036137	DUF4378 domain-containing protein
A0A9D4Y5R0	KIW84_036114	glucan endo-1,3-beta-D-glucosidase
A0A9D4Y5S3	KIW84_020470	glutathione transferase
A0A9D4Y5Z2	KIW84_035353	Chloride channel protein
A0A9D4Y615	KIW84_020338	aspartate carbamoyltransferase
A0A9D4Y642	KIW84_020019	homoserine kinase
A0A9D4Y650	KIW84_035427	Transcription and mRNA export factor ENY2
A0A9D4Y658	KIW84_020040	Transmembrane 9 superfamily member
A0A9D4Y667;A0A9D5BNV4;A0A218KIQ3	ACO2	aminocyclopropanecarboxylate oxidase
A0A9D4Y675	KIW84_035290	Transcription factor GTE8
A0A9D4Y679	KIW84_020705	Protein argonaute-4
A0A9D4Y697	KIW84_035748	ATP synthase subunit beta
A0A9D4Y6B4	KIW84_020039	Chlorophyll a-b binding protein, chloroplastic
A0A9D4Y6C4	KIW84_020048	RING-type E3 ubiquitin transferase
A0A9D4Y6E8	KIW84_035365	Peptidase M48 domain-containing protein
A0A9D4Y6F4	KIW84_035807	Protein FLX-like 2
A0A9D4Y6K7	KIW84_020821	glucan endo-1,3-beta-D-glucosidase
A0A9D4Y6Q2	KIW84_021036	Protein trichome birefringence-like 33
A0A9D4Y6U3;A0A9D5BA95;A0A9D4YDP9;A0A9D5AKJ8;A0A9D4XZP6	KIW84_020243;KIW84_021731;KIW84_023722;KIW84_034055;KIW84_054790	WRKY domain-containing protein
A0A9D4Y700	KIW84_035771	ABC transporter F member 4
A0A9D4Y742	KIW84_035583	Mediator of RNA polymerase II transcription subunit 37c
A0A9D4Y742;A0A9D4Y1I9	KIW84_035581	Heat shock cognate 70 kDa protein 2
A0A9D4Y753	KIW84_020736	KRR1 small subunit processome component
A0A9D4Y766	KIW84_020451	Sucrose-phosphate synthase
A0A9D4Y766;A0A9D4WY42;A0A9D4X7K4	KIW84_041248	Sucrose-phosphate synthase
A0A9D4Y782	KIW84_021003	Ribosome biogenesis protein NOP53
A0A9D4Y792	KIW84_021014	Uncharacterized protein (Fragment)
A0A9D4Y793	KIW84_035858	6-phosphogluconate dehydrogenase, decarboxylating
A0A9D4Y7D7;A0A9D4WTF5;A0A9D4ZXE0;A0A9D5AKI0;A0A9D4YIJ0;A0A9D4YFQ3;A0A9D4X5Z7;A0A9D4YFY7;A0A9D4Y033;A0A9D4VFN0;A0A9D4VTZ5;A0A9D4VZ73;A0A9D4XAW1;A0A9D5ADM8;A0A9D4WF83;A0A9D4XY20;A0A9D4WJ67;A0A9D4XYQ8;A0A9D4Y3W2	KIW84_020538;KIW84_033503	Uncharacterized protein
A0A9D4Y7F5	KIW84_035926	Inositol hexakisphosphate and diphosphoinositol-pentakisphosphate kinase
A0A9D4Y7H3	KIW84_021107	FACT complex subunit SSRP1
A0A9D4Y804	KIW84_036111	Carboxypeptidase
A0A9D4Y812;A0A9D4YAZ7;A0A9D5B5J8;A0A9D5BA75	GATB	Glutamyl-tRNA(Gln) amidotransferase subunit B, chloroplastic/mitochondrial
A0A9D4Y829	KIW84_020073	FAS1 domain-containing protein
A0A9D4Y836	KIW84_021532	H15 domain-containing protein
A0A9D4Y838	KIW84_020080	Uncharacterized protein
A0A9D4Y842	KIW84_021329	RRM domain-containing protein
A0A9D4Y8C4	KIW84_021630	Trans-cinnamate 4-monooxygenase
A0A9D4Y8G6	KIW84_021458	Pre-mRNA-splicing factor 38
A0A9D4Y8H8	KIW84_036020	K Homology domain-containing protein
A0A9D4Y8I2	KIW84_021697	NADH dehydrogenase [ubiquinone] iron-sulfur protein 3
A0A9D4Y8P3	KIW84_021295	SEC7 domain-containing protein
A0A9D4Y8Q1	KIW84_021309	Ribulose bisphosphate carboxylase/oxygenase activase, chloroplastic
A0A9D4Y8Q9	KIW84_020083	Protein DGCR14
A0A9D4Y8R3	KIW84_021633	BZIP domain-containing protein
A0A9D4Y8S8	KIW84_020350	ATP-dependent RNA helicase
A0A9D4Y8T8	KIW84_021343	Radical SAM core domain-containing protein
A0A9D4Y8U6	KIW84_021819	rRNA-processing protein UTP23 homolog
A0A9D4Y8X1;A0A9D5AHH6;A0A9D4WS84;A0A9D4WMT0;A0A9D5AFB5;A0A9D4WNU2;A0A9D5AEY7;A0A9D4XYK4	KIW84_052483	Alcohol dehydrogenase
A0A9D4Y8X6	KIW84_021089	Protein kinase domain-containing protein
A0A9D4Y8X8;A0A9D4YDH1;A0A9D5B5X8;A0A9D4Y8Z5;A0A9D4Y8Y3	KIW84_021870	Cytochrome P450
A0A9D4Y903	KIW84_021750	Exocyst subunit Exo70 family protein
A0A9D4Y987	KIW84_021521	Crooked neck-like protein 1
A0A9D4Y9B3;A0A9D4WCD7;A0A9D5AZ68;A0A9D4YKZ1;A0A9D4W8K7	KIW84_063861	Serine/threonine-protein phosphatase
A0A9D4Y9C9	KIW84_020519	DEAD-box ATP-dependent RNA helicase 53
A0A9D4Y9E5	KIW84_020037	coproporphyrinogen oxidase
A0A9D4Y9K0	KIW84_021946	Transcription termination factor mterf4
A0A9D4Y9V1;A0A9D5AIJ3;A0A9D4XJY1;A0A9D4VJ12	KIW84_070872	Uncharacterized protein
A0A9D4Y9Z3	KIW84_020569	Albumin-2
A0A9D4YA17;A0A9D5AXY6;A0A9D5BAS4;A0A9D4WW21;A0A9D4XVX8;A0A9D5AQX5;A0A9D4WUN6;A0A9D4XRK8	KIW84_031838;KIW84_031840;KIW84_031842;KIW84_044864;KIW84_054591;KIW84_054595	Histone H4
A0A9D4YA32	KIW84_022301	CRAL-TRIO domain-containing protein
A0A9D4YA43	KIW84_022231	Phospho-2-dehydro-3-deoxyheptonate aldolase
A0A9D4YA55	KIW84_022037	Serine hydroxymethyltransferase
A0A9D4YAC2	KIW84_020727	T-complex protein 1 subunit eta
A0A9D4YAC3	KIW84_021896	NAD(P)H dehydrogenase (quinone)
A0A9D4YAD2	KIW84_020739	SHSP domain-containing protein
A0A9D4YAG1	KIW84_022390	Nitrate reductase
A0A9D4YAJ9	KIW84_022437	Protein SAWADEE HOMEODOMAIN
A0A9D4YAL2	KIW84_021011	Arginine permease
A0A9D4YAM9	KIW84_022512	Enoyl reductase (ER) domain-containing protein
A0A9D4YAQ6	KIW84_021071	Protein ESKIMO 1
A0A9D4YAR0	KIW84_022250	Methyltransferase
A0A9D4YAU5	KIW84_022588	Ribulose bisphosphate carboxylase large chain
A0A9D4YAV6;A0A9D4WRQ2	KIW84_020892	GDSL esterase/lipase
A0A9D4YAZ8	KIW84_021181	Laccase
A0A9D4YB31	KIW84_021216	Cucumisin
A0A9D4YBB5	KIW84_022488	Homologous-pairing protein 2 homolog
A0A9D4YBE0;A0A9D5AS42;A0A9D4VID3	KIW84_071474	C-CAP/cofactor C-like domain-containing protein
A0A9D4YBF4	KIW84_021342	RRM domain-containing protein
A0A9D4YBG6;A0A9D4WBQ8;A0A9D4Y901;A0A9D5B8V0	KIW84_021122	non-specific serine/threonine protein kinase
A0A9D4YBH1;A0A9D4YAE1	KIW84_020750	SHSP domain-containing protein
A0A9D4YBP9;A0A9D5GYF6	KIW84_021451	Isocitrate dehydrogenase [NADP]
A0A9D4YBQ3	KIW84_022649	Prefoldin subunit 6
A0A9D4YBT5;A0A9D4WES1	KIW84_066116	3-ketoacyl-CoA synthase
A0A9D4YBW5	KIW84_023016	Uncharacterized protein
A0A9D4YBY6	KIW84_022221	Cytochrome c oxidase subunit 6b-1
A0A9D4YBY8	KIW84_020893	GDSL esterase/lipase
A0A9D4YBZ0;A0A9D5AN97;A0A9D4WZI6;A0A9D4W8D1;A0A9D4WC00;A0A9D4X4W7	KIW84_021311	PUM-HD domain-containing protein
A0A9D4YBZ9	KIW84_020900	Mitochondrial 3'-tRNA processing endonuclease Trz2
A0A9D4YC05	KIW84_022242	Glycosyltransferase
A0A9D4YC37	KIW84_022274	Annexin D1
A0A9D4YC57	KIW84_022297	Endoplasmic reticulum-Golgi intermediate compartment protein 3-like
A0A9D4YCB7	KIW84_021434	Sucrose synthase
A0A9D4YCD8	KIW84_023209	AP-1 complex subunit gamma
A0A9D4YCJ8;A0A9D4WH69	KIW84_022454	NAD(P)H-dependent D-xylose reductase (XR)
A0A9D4YCK1	KIW84_021766	Uncharacterized protein
A0A9D4YCM9	KIW84_023315	RRM domain-containing protein
A0A9D4YCP1	KIW84_022254	PPM-type phosphatase domain-containing protein
A0A9D4YCS7	KIW84_023371	Peptidase metallopeptidase domain-containing protein
A0A9D4YCZ1	KIW84_021246	Folylpolyglutamate synthase
A0A9D4YD17	KIW84_022999	Mitochondrial uncoupling protein 5
A0A9D4YD42	KIW84_023178	Single-stranded DNA binding protein Ssb-like OB fold domain-containing protein
A0A9D4YD78	KIW84_023533	Methyltransferase
A0A9D4YDA1	KIW84_021777	E1 ubiquitin-activating enzyme
A0A9D4YDC2	KIW84_023586	Peptidyl-prolyl cis-trans isomerase
A0A9D4YDD9	KIW84_021820	Asparagine synthetase [glutamine-hydrolyzing]
A0A9D4YDE6;A0A9D4VRS7	KIW84_023141;KIW84_074639	Pentatricopeptide repeat-containing protein
A0A9D4YDH9	KIW84_023646	Galactose oxidase-like Early set domain-containing protein
A0A9D4YDL5	KIW84_021888	Uncharacterized protein
A0A9D4YDX7	KIW84_022246	RRM domain-containing protein
A0A9D4YE05	KIW84_021596	TF-B3 domain-containing protein
A0A9D4YE28	KIW84_023858	Ribosome maturation factor RimP N-terminal domain-containing protein
A0A9D4YE31	KIW84_023874	UDP-arabinopyranose mutase
A0A9D4YE69	KIW84_023907	Uncharacterized protein
A0A9D4YED9	KIW84_023984	RRM domain-containing protein
A0A9D4YEE2	KIW84_023974	Gamma-glutamylcyclotransferase family protein
A0A9D4YEF2	KIW84_022447	N-acyl-aliphatic-L-amino acid amidohydrolase
A0A9D4YEH8	KIW84_024009	RRM domain-containing protein
A0A9D4YEI8	KIW84_023020	ZF-HD dimerization-type domain-containing protein
A0A9D4YEP2	KIW84_024078	RNA helicase
A0A9D4YEQ9;A0A9D5B067	KIW84_030930	H(+)-transporting two-sector ATPase
A0A9D4YES4	KIW84_024121	Replication protein A subunit
A0A9D4YEU9	KIW84_023821	Purple acid phosphatase
A0A9D4YEU9;A0A9D5AS30;A0A9D5AS75	KIW84_043786	Purple acid phosphatase
A0A9D4YEX4	KIW84_024169	Pectin acetylesterase
A0A9D4YEX6	KIW84_024173	Beta-amylase
A0A9D4YEZ6	KIW84_024198	long-chain-alcohol oxidase
A0A9D4YF30;A0A9D4YEJ0	KIW84_023253	Bet v I/Major latex protein domain-containing protein
A0A9D4YF32	KIW84_024240	Conserved oligomeric Golgi complex subunit 6
A0A9D4YFA8	KIW84_023351	DUF1262 family protein
A0A9D4YFF3	KIW84_024332	Rab escort protein 1
A0A9D4YFF4	KIW84_023618	DUF4005 domain-containing protein
A0A9D4YFG1	KIW84_024344	DExH-box ATP-dependent RNA helicase DExH12
A0A9D4YFG6;A0A9D5ANQ3	KIW84_043148	Isocitrate dehydrogenase (NAD(+)) idh1
A0A9D4YFN9	KIW84_022757	Histidine kinase/HSP90-like ATPase domain-containing protein
A0A9D4YFP0	KIW84_024423	Fe2OG dioxygenase domain-containing protein
A0A9D4YFP4	KIW84_024461	L-ascorbate peroxidase
A0A9D4YFQ0	KIW84_023521	Ribonuclease 3
A0A9D4YFU8	KIW84_024528	Ubiquitin-like protease family profile domain-containing protein
A0A9D4YFW5	KIW84_024531	Pre-rRNA-processing protein TSR2 homolog
A0A9D4YG27	KIW84_023126	ATP citrate synthase
A0A9D4YG34	KIW84_023862	Pterin-binding domain-containing protein
A0A9D4YG42	KIW84_024632	Succinate dehydrogenase [ubiquinone] flavoprotein subunit, mitochondrial
A0A9D4YG51	KIW84_024645	Sugar transporter
A0A9D4YG77	KIW84_024178	Bystin
A0A9D4YGB3	KIW84_023773	UDP-glucose 6-dehydrogenase
A0A9D4YGD8	KIW84_024386	DNA (cytosine-5-)-methyltransferase
A0A9D4YGF7	KIW84_024407	Rhodanese domain-containing protein
A0A9D4YGH5	KIW84_024290	Uncharacterized protein
A0A9D4YGL1	KIW84_023888	Uncharacterized protein
A0A9D4YGN7	KIW84_024059	Transcription factor iws1
A0A9D4YGR3	KIW84_024903	Uncharacterized protein
A0A9D4YGU3	KIW84_023195	spermidine synthase
A0A9D4YGU5	KIW84_024935	Glycosyltransferases
A0A9D4YGV9	KIW84_024127	Uncharacterized protein
A0A9D4YGY0	KIW84_024013	Polygalacturonase 1
A0A9D4YGY1;A0A9D4YJF3	KIW84_024144	Alpha-glucosidase
A0A9D4YGZ6	KIW84_024475	Uncharacterized protein
A0A9D4YGZ8	KIW84_023260	N-acetyltransferase domain-containing protein
A0A9D4YH14	KIW84_025012	Voltage-dependent anion-selective channel protein 2
A0A9D4YH45	KIW84_024224	Chitinase domain-containing protein 1
A0A9D4YH79	KIW84_025082	Peptidase M20 dimerisation domain-containing protein
A0A9D4YH91	KIW84_024273	Uncharacterized protein
A0A9D4YHB1	KIW84_025080	Peptidase M20 dimerisation domain-containing protein
A0A9D4YHF4	KIW84_025148	FAD-binding domain-containing protein
A0A9D4YHG9	KIW84_024835	tryptophan--tRNA ligase
A0A9D4YHL6;A0A9D4WCW8;A0A9D4WAW1;A0A9D4YBJ5;A0A9D5BMX6	MCM7	DNA replication licensing factor MCM7
A0A9D4YHM4	KIW84_024892	RRM domain-containing protein
A0A9D4YHP3	KIW84_024795	Sts14 protein
A0A9D4YHP9	KIW84_022993	J domain-containing protein
A0A9D4YHQ5;A0A9D5ANP9	KIW84_058179	ribonuclease Z
A0A9D4YHR0	KIW84_025250	UDP-glucuronate 4-epimerase 3
A0A9D4YHU0;A0A9D5ARM5	KIW84_041488	Single-stranded DNA-binding protein, mitochondrial (Fragment)
A0A9D4YHW5	KIW84_023056	ABC transporter B member 26
A0A9D4YHY6	KIW84_023628	Single-stranded DNA-binding protein why1
A0A9D4YHZ1	KIW84_025339	Aquaporin PIP1-2
A0A9D4YI13	KIW84_024449	SKP1-like protein
A0A9D4YIE5	KIW84_023261	Trichome birefringence-like N-terminal domain-containing protein
A0A9D4YIF1;A0A9D4VIJ7	KIW84_071255	40S ribosomal protein S12
A0A9D4YIH1	KIW84_024650	Pentatricopeptide repeat-containing protein
A0A9D4YII7;A0A9D4YEQ6	KIW84_024107	SET domain-containing protein
A0A9D4YIN0	KIW84_010003	Carboxymethylenebutenolidase homolog
A0A9D4YIN8	KIW84_025240	Hsp70-Hsp90 organizing protein 2
A0A9D4YIS3	KIW84_010016	UPF3 domain-containing protein
A0A9D4YIU4	KIW84_023421	Glycosyltransferase family 92 protein
A0A9D4YIW6	KIW84_010024	Glucuronoxylan 4-O-methyltransferase 3
A0A9D4YIY3	KIW84_010065	Solanesyl diphosphate synthase
A0A9D4YJ20	KIW84_024908	DNA polymerase
A0A9D4YJ27;A0A9D4ZUY2	KIW84_025390	Mitogen-activated protein kinase cpk1 (Fragment)
A0A9D4YJ55	KIW84_025281	1-aminocyclopropane-1-carboxylate synthase
A0A9D4YJ62	KIW84_010179	Protein Iojap, chloroplastic (Fragment)
A0A9D4YJ97;A0A9D5A0D6	KIW84_025460	RNA-binding protein y14
A0A9D4YJA5;A0A9D5A3Z7;A0A9D4VSS9	KIW84_076813	30S ribosomal protein S2, chloroplastic
A0A9D4YJB9	KIW84_010175	Protein NARROW LEAF 1
A0A9D4YJC6	KIW84_010218	B-like cyclin
A0A9D4YJF5	KIW84_025062	Malate dehydrogenase
A0A9D4YJH4	KIW84_025532	Uncharacterized protein
A0A9D4YJM3	KIW84_025459	Zinc finger CCCH domain-containing protein 55
A0A9D4YJM9	KIW84_025161	ELYS-like domain-containing protein
A0A9D4YJP5	KIW84_024581	mannan endo-1,4-beta-mannosidase
A0A9D4YJQ1	KIW84_010313	Large ribosomal subunit protein bL12 C-terminal domain-containing protein
A0A9D4YJR9;A0A9D4WGY1	KIW84_024280	AT-rich interactive domain-containing protein 3
A0A9D4YJW1	KIW84_010368	DEAD-box ATP-dependent RNA helicase 47
A0A9D4YK09	KIW84_010489	non-specific serine/threonine protein kinase
A0A9D4YK10	KIW84_010008	Uncharacterized protein
A0A9D4YK28	KIW84_023909	Glycine-rich domain-containing protein 1
A0A9D4YK31;A0A9D5BNA5	KIW84_014669;KIW84_025266	Uncharacterized protein
A0A9D4YK54	KIW84_024425	Aconitate hydratase
A0A9D4YK56	KIW84_023941	SPT2 chromatin protein
A0A9D4YK87	KIW84_010511	Methyltransferase type 11 domain-containing protein
A0A9D4YKB1	KIW84_023989	RRM domain-containing protein
A0A9D4YKB4	KIW84_024490	Transcription initiation factor TFIID subunit 14b
A0A9D4YKD6	KIW84_010260	Uncharacterized protein
A0A9D4YKF2	KIW84_024036	glycerol-3-phosphate 1-O-acyltransferase
A0A9D4YKK3	KIW84_024093	Uncharacterized protein
A0A9D4YKM1;A0A9D5BHI2;A0A9D4Y047	KIW84_032999	glucan endo-1,3-beta-D-glucosidase
A0A9D4YKP0	KIW84_024125	ATP-dependent Clp protease proteolytic subunit
A0A9D4YKR2	KIW84_010730	WD repeat and HMG-box DNA-binding protein 1
A0A9D4YKS0	KIW84_010695	phosphopyruvate hydratase
A0A9D4YKT3	KIW84_025056	Branched-chain-amino-acid aminotransferase
A0A9D4YKT6	KIW84_025525	GCF C-terminal domain-containing protein
A0A9D4YKW0	KIW84_010790	Inactive receptor kinase
A0A9D4YKX0;A0A9D4YL32	KIW84_010839	Beta-glucosidase 44
A0A9D4YKX1	KIW84_010011	Deoxynucleoside kinase domain-containing protein
A0A9D4YKX9	KIW84_010327	Succinate-semialdehyde dehydrogenase
A0A9D4YKY2	KIW84_010021	GDSL esterase/lipase
A0A9D4YL01	KIW84_024242	phosphoribosylamine--glycine ligase
A0A9D4YL24	KIW84_010020	Uncharacterized protein
A0A9D4YL42	KIW84_024281	Thioredoxin reductase
A0A9D4YLA0;A0A9D4XKQ5	KIW84_046021	Protein kinase domain-containing protein
A0A9D4YLA9	KIW84_010981	CRM domain-containing protein
A0A9D4YLE5	KIW84_024930	RRM domain-containing protein
A0A9D4YLE9	KIW84_010510	Transmembrane protein
A0A9D4YLF4	KIW84_011030	Nudix hydrolase 20 (Fragment)
A0A9D4YLF8	KIW84_010191	Glycosyltransferase subfamily 4-like N-terminal domain-containing protein
A0A9D4YLH9;A0A9D4YPM4	KIW84_010978	Plant synaptotagmin
A0A9D4YLH9;A0A9D4YPM4;A0A9D4VG31	KIW84_070351	Plant synaptotagmin
A0A9D4YLM1	KIW84_010211	Scopoletin 8-hydroxylase
A0A9D4YLM9	KIW84_010593	Leucine aminopeptidase 1
A0A9D4YLP2	KIW84_010603	Clu domain-containing protein
A0A9D4YLQ8	KIW84_024501	GDP-mannose 4,6-dehydratase
A0A9D4YLT5	KIW84_011175	Lachrymatory factor synthase
A0A9D4YLU7	KIW84_010332	Vacuolar protein sorting-associated protein 62
A0A9D4YLX4	KIW84_010361	Nucleoprotein TPR/MLP1 domain-containing protein
A0A9D4YLZ4	KIW84_025126	Casein kinase II subunit beta
A0A9D4YM16	KIW84_010410	Subtilisin-like protease SBT2.2
A0A9D4YM20	KIW84_024624	Nucleolar protein 6
A0A9D4YM29	KIW84_024637	ATP-dependent DNA helicase ddm1
A0A9D4YM58	KIW84_010900	PET hydrolase-like domain-containing protein
A0A9D4YM86	KIW84_011263	Saposin B-type domain-containing protein
A0A9D4YMC1	KIW84_010466	P21-activated protein kinase-interacting protein 1-like
A0A9D4YMC3	KIW84_011305	Uncharacterized protein
A0A9D4YMJ2	KIW84_024858	Transducin/WD40 repeat-like superfamily protein
A0A9D4YMK6	KIW84_010133	Glutathione S-transferase
A0A9D4YMM7;A0A9D4VIW9	KIW84_025367	40S ribosomal protein S10-A
A0A9D4YMN8	KIW84_010617	Inositol-1-monophosphatase
A0A9D4YN06	KIW84_025523	4-coumarateCoA ligase-like 6
A0A9D4YN39	KIW84_011226	glucan endo-1,3-beta-D-glucosidase
A0A9D4YN60	KIW84_011262	Protein arginine N-methyltransferase 1
A0A9D4YNB8	KIW84_025176	Agenet domain-containing protein
A0A9D4YNH9	KIW84_010158	Ribosomal L1 domain-containing protein 1-like
A0A9D4YNJ5	KIW84_010177	RRM domain-containing protein
A0A9D4YNJ7	KIW84_010612	Actin- protein 6
A0A9D4YNK8	KIW84_010198	Fe2OG dioxygenase domain-containing protein
A0A9D4YNM6	KIW84_011118	RanBP2-type domain-containing protein
A0A9D4YNM7	KIW84_010659	Protein arginine N-methyltransferase prmt10
A0A9D4YNN4	KIW84_025338	B-like cyclin
A0A9D4YNR5;A0A9D5B7B4;A0A9D5AYR0;A0A9D4XVU2;A0A9D4XSA0;A0A9D4W621	KIW84_061961	phenylalanine ammonia-lyase
A0A9D4YNY4	KIW84_011328	Pyruvate kinase
A0A9D4YNZ4	KIW84_025542	Protein CDI-like
A0A9D4YNZ5	KIW84_011349	tRNA pseudouridine synthase B
A0A9D4YP19	KIW84_010019	Cellulose synthase-like protein G1
A0A9D4YP20	KIW84_010499	MRH domain-containing protein
A0A9D4YP75	KIW84_011170	U3 small nucleolar RNA-associated protein 18 homolog
A0A9D4YP85	KIW84_011191	Nucleolar protein 14
A0A9D4YP99	KIW84_011224	30S ribosomal protein 3, chloroplastic
A0A9D4YPA4	KIW84_010687	ATP-dependent RNA helicase
A0A9D4YPB6	KIW84_010232	ATPase F1/V1/A1 complex alpha/beta subunit N-terminal domain-containing protein
A0A9D4YPB6;A0A9D4ZVA9	KIW84_070982	RNA polymerase Rpb2 domain-containing protein
A0A9D4YPE3	KIW84_010303	Retrotransposon gag domain-containing protein
A0A9D4YPF3	KIW84_010815	RanBP2-type domain-containing protein
A0A9D4YPG7	KIW84_010358	DNA-3-methyladenine glycosylase I
A0A9D4YPI4	KIW84_010407	methionine adenosyltransferase
A0A9D4YPM4	KIW84_010979	Plant synaptotagmin
A0A9D4YPR0	KIW84_011058	Aldehyde dehydrogenase 2 member C4 (Fragment)
A0A9D4YPR0;A0A9D4VGP8;A0A9D4VG67;A0A9D4YQ55;A0A9D4VFY5	KIW84_011059	Aldehyde dehydrogenase 2 member C4 (Fragment)
A0A9D4YPT3	KIW84_010677	RNA binding protein snu13
A0A9D4YPW3	KIW84_010769	dihydropyrimidine dehydrogenase (NADP(+))
A0A9D4YQ04;A0A9D4W7P5	KIW84_062739	Actin
A0A9D4YQ44	KIW84_011021	Protein ASPARTIC PROTEASE IN GUARD CELL 1
A0A9D4YQ52	KIW84_011048	Uncharacterized protein
A0A9D4YQ74	KIW84_011127	Nucleoside phosphorylase domain-containing protein
A0A9D4YQ80	EFTS	Elongation factor Ts, mitochondrial
A0A9D4YQB4	KIW84_011266	DYW domain-containing protein
A0A9D4YQB8	KIW84_011283	Nucleotide diphosphatase
A0A9D4ZRP3	KIW84_070089	Thaumatin-like protein
A0A9D4ZRQ8	KIW84_070334	phosphoglucomutase (alpha-D-glucose-1,6-bisphosphate-dependent)
A0A9D4ZRX4	KIW84_070232	Late embryogenesis abundant protein LEA-2 subgroup domain-containing protein
A0A9D4ZS24;A0A9D4VGJ0;A0A9D4ZUA6;A0A9D4VGH9;A0A9D4VFG1	KIW84_070332	Pectinesterase
A0A9D4ZS66	KIW84_070407	signal peptidase I
A0A9D4ZSE2	KIW84_070820	monodehydroascorbate reductase (NADH)
A0A9D4ZSG3	KIW84_070612	DExH-box ATP-dependent RNA helicase DExH10
A0A9D4ZSH1;A0A9D5BRU6	KIW84_015901	70-kilodalton heat shock protein (Fragment)
A0A9D4ZSV2	KIW84_070875	Uncharacterized protein
A0A9D4ZSY4	KIW84_071275	3-oxoacyl-[acyl-carrier-protein] synthase
A0A9D4ZT63	KIW84_071085	Polyribonucleotide 5'-hydroxyl-kinase Clp1 P-loop domain-containing protein
A0A9D4ZTA3;A0A9D4WDC8	KIW84_064071	DEAD-box ATP-dependent RNA helicase 16
A0A9D4ZTJ1	KIW84_071329	Cellulose synthase
A0A9D4ZTP0	KIW84_071889	Rab-GAP TBC domain-containing protein
A0A9D4ZTP4	KIW84_071896	Methyltransferase type 11 domain-containing protein
A0A9D4ZTP9	KIW84_071450	Uncharacterized protein
A0A9D4ZTT8	KIW84_070017	UV-B-induced protein At3g17800, chloroplastic
A0A9D4ZTV1	KIW84_072039	K Homology domain-containing protein
A0A9D4ZTV3	KIW84_071551	Uncharacterized protein (Fragment)
A0A9D4ZTX8	KIW84_071609	Transmembrane 9 superfamily member
A0A9D4ZU04	KIW84_070099	H15 domain-containing protein
A0A9D4ZU24	KIW84_072210	Uncharacterized protein
A0A9D4ZU32	KIW84_071706	16S rRNA processing protein RimM
A0A9D4ZU44	KIW84_072256	ATP-dependent zinc metalloprotease FTSH 2
A0A9D4ZU59	KIW84_070882	Glutathione peroxidase
A0A9D4ZU60	KIW84_072292	AAA+ ATPase domain-containing protein
A0A9D4ZU93	KIW84_070273	Microtubule-associated protein 70-2
A0A9D4ZU95;A0A9D4WRQ0	KIW84_071850	glucan endo-1,3-beta-D-glucosidase
A0A9D4ZU96;A0A9D5ABM8;A0A9D4ZZ24;A0A9D4WS97;A0A9D4VZL6;A0A9D4VT79;A0A9D4WSI2	KIW84_070310	Endoglucanase
A0A9D4ZUA3	KIW84_070293	FAM50A/XAP5 C-terminal domain-containing protein
A0A9D4ZUB2	KIW84_070347	mRNA m(6)A methyltransferase
A0A9D4ZUD2	KIW84_071924	Glycosyltransferase
A0A9D4ZUE2	KIW84_071074	Patellin-3
A0A9D4ZUH9	KIW84_070465	Uncharacterized protein
A0A9D4ZUI4	KIW84_072016	Auxin response factor
A0A9D4ZUU2	KIW84_072233	LysM domain-containing protein
A0A9D4ZUZ0	KIW84_072922	protein-serine/threonine phosphatase
A0A9D4ZUZ4	KIW84_072335	non-specific serine/threonine protein kinase
A0A9D4ZUZ7	KIW84_070733	Long-chain-fatty-acid--CoA ligase
A0A9D4ZV06	KIW84_070830	Transferring glycosyl group transferase
A0A9D4ZV21	KIW84_071655	Carboxyl-terminal peptidase
A0A9D4ZV42	KIW84_072423	U3 small nucleolar RNA-associated protein 11
A0A9D4ZV57	KIW84_070865	Puromycin-sensitive aminopeptidase
A0A9D4ZV85	KIW84_072514	Protein EXORDIUM-like 2
A0A9D4ZVF0	KIW84_070993	Morc S5 domain-containing protein
A0A9D4ZVJ2	KIW84_072060	Thioredoxin-like fold domain-containing protein
A0A9D4ZVK2	KIW84_071227	Peptidase A1 domain-containing protein
A0A9D4ZVL1	KIW84_072102	Uncharacterized protein
A0A9D4ZVN5	KIW84_073483	Sm-like protein lsm3b
A0A9D4ZVR0	KIW84_071331	RRM domain-containing protein
A0A9D4ZVR4	KIW84_071343	Protein CHLORORESPIRATORY REDUCTION 6
A0A9D4ZVR6;A0A9D4X2H3	KIW84_057014	Hexosyltransferase
A0A9D4ZVU8	KIW84_072305	DNA replication licensing factor MCM3
A0A9D4ZVY3	KIW84_071499	Polyadenylate-binding protein 2
A0A9D4ZVY3;A0A9D4WAF1	KIW84_063781	Polyadenylate-binding protein 1
A0A9D4ZVY5	KIW84_072995	Small ribosomal subunit protein uS5c
A0A9D4ZW18	KIW84_071449	Uncharacterized protein
A0A9D4ZW21	KIW84_071590	Phytocyanin domain-containing protein
A0A9D4ZW88	KIW84_071587	UDP-arabinose 4-epimerase 1
A0A9D4ZW88;A0A9D5BMW9	KIW84_014513	UDP-arabinose 4-epimerase 1
A0A9D4ZW94;A0A9D4VKY2	KIW84_071598	Cupin type-1 domain-containing protein
A0A9D4ZWA3;A0A9D4Y3W7;A0A9D4VPJ8;A0A9D4XW08;A0A9D4ZZ44	KIW84_032542;KIW84_034880;KIW84_073209;LSM8	U6 snRNA-associated Sm-like protein LSm8
A0A9D4ZWB4	KIW84_071784	Uncharacterized protein
A0A9D4ZWC9	KIW84_072694	NADP-dependent oxidoreductase domain-containing protein (Fragment)
A0A9D4ZWD0	KIW84_073258	Glycosyltransferase
A0A9D4ZWD3	KIW84_071831	Thioredoxin-like fold domain-containing protein mrl7
A0A9D4ZWE3	KIW84_071852	Constitutive photomorphogenesis protein 10
A0A9D4ZWH3	KIW84_071908	Protein ECERIFERUM 26-like
A0A9D4ZWH5	KIW84_072802	Species-specific tRNA processing
A0A9D4ZWI4	KIW84_071755	Uncharacterized protein
A0A9D4ZWL3	KIW84_072901	Protein RTF1
A0A9D4ZWM2	KIW84_072924	Clathrin light chain
A0A9D4ZWN3	KIW84_072040	Deoxyhypusine synthase
A0A9D4ZWP8	KIW84_072069	ENTH domain-containing protein
A0A9D4ZWQ6	KIW84_074328	NAD(P)H dehydrogenase (quinone)
A0A9D4ZWR7	KIW84_071935	peptidylprolyl isomerase
A0A9D4ZWT5	KIW84_073537	Organelle RRM domain-containing protein 2
A0A9D4ZWU4	KIW84_073082	UBP1-associated protein 2C
A0A9D4ZWV4	KIW84_073101	Acyl-[acyl-carrier-protein] desaturase
A0A9D4ZX16	KIW84_073693	Transcription factor GTE4-like
A0A9D4ZX36	KIW84_072187	C3H1-type domain-containing protein
A0A9D4ZX40	KIW84_072198	Protein SLOW GREEN 1, chloroplastic
A0A9D4ZX51	KIW84_073791	Diacylglycerol O-acyltransferase
A0A9D4ZX58	KIW84_072375	FAD-binding PCMH-type domain-containing protein
A0A9D4ZX70	KIW84_072400	Polygalacturonase inhibitor 1
A0A9D4ZX73	KIW84_073338	Calcyclin-binding protein
A0A9D4ZX77	KIW84_072290	Splicing factor 3A subunit 1
A0A9D4ZX84	KIW84_072301	CobW/HypB/UreG nucleotide-binding domain-containing protein
A0A9D4ZX85	KIW84_073358	GST C-terminal domain-containing protein
A0A9D4ZXA0	KIW84_073384	Pentatricopeptide repeat-containing protein
A0A9D4ZXE7	KIW84_073471	Glycosyltransferase
A0A9D4ZXI7;A0A9D5AGW9	KIW84_074081	DNA-directed RNA polymerase (Fragment)
A0A9D4ZXK8	KIW84_073597	Long-chain-alcohol oxidase
A0A9D4ZXM2	KIW84_072693	S-acyltransferase
A0A9D4ZXR2;A0A9D4YBE4;A0A9D4ZZN2	KIW84_074232	Nascent polypeptide-associated complex subunit beta
A0A9D4ZXT5	KIW84_073783	Cell wall hydroxyproline-rich glycoprotein
A0A9D4ZXV3	KIW84_072703	LL-diaminopimelate aminotransferase (Fragment)
A0A9D4ZXV7	KIW84_074317	BURP domain-containing protein
A0A9D4ZXW7	KIW84_074327	Glycosyltransferase
A0A9D4ZXX0	KIW84_073867	Glycylpeptide N-tetradecanoyltransferase
A0A9D4ZXX6	KIW84_073890	V-type proton ATPase subunit S1/VOA1 transmembrane domain-containing protein
A0A9D4ZXX7	KIW84_072900	Uncharacterized protein
A0A9D4ZXY9	KIW84_074369	Secoisolariciresinol dehydrogenase-like
A0A9D4ZY63	KIW84_074091	Expansin-like A2
A0A9D4ZY80	KIW84_074136	Pentacotripeptide-repeat region of PRORP domain-containing protein
A0A9D4ZYA0	KIW84_073187	DYW domain-containing protein
A0A9D4ZYB6	KIW84_074255	Putative rRNA methyltransferase
[truncated: 1,151 more rows]
