# Supplementary material for: Integrative nuclear and total proteomics of compound leaves in semi-leafless and leafed pea cultivars reveal regulatory cues in leaf development
Source: BMC Plant Biol. 2026 Mar 4;26:824. doi: 10.1186/s12870-026-08381-5 (PMC13154526; doi:10.1186/s12870-026-08381-5)
Supplement: Supplementary file 1 — Supplementary Material 1: Fig. S1 Nuclei quality analysis and PCR analysis of PsPALM1a/b gene. Representative images of nuclei isolated from young tendril of Cooper A, and petiole of Trapper B. The nuclei were stained with DAPI and visualized on eclipse TE300 inverted microscope. C Full-length original agarose gel image showing PCR amplified PsPALM1a/1b gene fragments from genomic DNA of Cooper and Trapper pea cultivars. The red colored rectangular shape denotes the cropped image shown in Fig. 1D. Lane 1 to 20 represents PCR amplification of other candidate genes and is not related to current study. The PsTubulin PCR was performed on genomic DNA of Cooper and Trapper pea cultivars to check their DNA quality. The 100 base pair marker was loaded for size verification and non-template control (NTC) was used as negative control. Fig. S2 Sample intensity correlation plot and protein count. A Protein intensity correlation matrix of total proteome and, B nuclear proteome. The scale bar red to blue color represents low to higher sample correlation values. C Bar chart of protein count in replicates of each tissue-types from total proteome, and D nuclear proteome. The y-axis represents protein count and x-axis specify sample (tissue and genotype) details. The bar color represents specific tissue-types used in this study. Fig. S3 Significant biological processes in up and down-regulated proteins identified in different tissue-type comparisons from total proteome analysis. The dot color denotes the significant enrichment, and the dot size specifies the number of DAPs related to the biological process. Details of these biological processes are provided in Table S9. The contrasts without significant GO-terms were not included in the Figure. Table S1 All identified precursor peptides and protein groups detected in total proteome study. Table S2 All identified precursor peptides and protein groups detected in nuclear proteome study. Table S3 List of differentially abundant protein [file 12870_2026_8381_MOESM1_ESM.zip › Table S4-Goyal.xlsx]

## Sheet: Sheet 1
Table S4,sheet 1: Total proteins represting core proteome
	Protein.Group	Protein.Ids	Protein.Names	Genes	First.Protein.Description
1	A0A068LJH6	A0A068LJH6	A0A068LJH6_PEA	KIW84_032937	5-methyltetrahydropteroyltriglutamate--homocysteine S-methyltransferase
2	A0A0A1E7Y8	A0A0A1E7Y8	A0A0A1E7Y8_PEA	KIW84_032341	Actin isoform 3-1
3	A0A0B4R6Z8;A0A9D5B202	A0A9D5B202;A0A0B4R6Z8	A0A0B4R6Z8_PEA;A0A9D5B202_PEA	FAX1;KIW84_032543	Plastid inner envelope membrane protein
4	A0A0F6NG77	A0A0F6NG77	A0A0F6NG77_PEA	rpoA	DNA-directed RNA polymerase subunit alpha
5	A0A0H3WB94	A0A0H3WB94	A0A0H3WB94_PEA	KIW84_010538	Class II knotted-1-like 10 homeobox transcription factor
6	A0A0N7BU01	A0A0N7BU01	A0A0N7BU01_PEA	KIW84_052636	PsbS
7	A0A218KIQ3	A0A9D4Y667;A0A9D5BNV4;A0A218KIQ3	A0A218KIQ3_PEA	ACO2	aminocyclopropanecarboxylate oxidase
8	A0A218MJ98	A0A218MJ98	A0A218MJ98_PEA	AFB4	Auxin signaling F-box 4
9	A0A9D4VEL6	A0A9D4VEL6;A0A9D4WUV3;A0A9D4Y8A1;A0A9D5AS18;A0A9D4YD11;A0A9D5AAL1	A0A9D4VEL6_PEA	KIW84_070024	Inactive receptor kinase
10	A0A9D4VEM8	A0A9D4VEM8	A0A9D4VEM8_PEA	KIW84_070035	ABC transporter I member 17
11	A0A9D4VEV3	A0A9D4VEV3	A0A9D4VEV3_PEA	KIW84_070133	Guanine nucleotide-binding protein subunit beta
12	A0A9D4VEX7	A0A9D4VEX7	A0A9D4VEX7_PEA	KIW84_070153	Small nuclear ribonucleoprotein Sm D2
13	A0A9D4VF16;A0A9D4VF95	A0A9D4VF16;A0A9D4VF95	A0A9D4VF16_PEA;A0A9D4VF95_PEA	KIW84_070069;KIW84_070070	Eukaryotic translation initiation factor 3 subunit G
14	A0A9D4VF29	A0A9D4VF29	A0A9D4VF29_PEA	KIW84_070201	THO complex subunit 2
15	A0A9D4VF46	A0A9D4VF46	A0A9D4VF46_PEA	KIW84_070026	Thioredoxin domain-containing protein
16	A0A9D4VFD8	A0A9D4VFD8	A0A9D4VFD8_PEA	KIW84_070199	40S ribosomal protein S16
17	A0A9D4VFE9	A0A9D4VFE9	A0A9D4VFE9_PEA	KIW84_070317	Pectinesterase inhibitor domain-containing protein
18	A0A9D4VFF3	A0A9D4VFF3	A0A9D4VFF3_PEA	KIW84_070154	aspartate-semialdehyde dehydrogenase
19	A0A9D4VFK7	A0A9D4VFK7	A0A9D4VFK7_PEA	KIW84_070252	Alpha,alpha-trehalose-phosphate synthase (UDP-forming)
20	A0A9D4VFK8	A0A9D4VFK8	A0A9D4VFK8_PEA	KIW84_070377	3-hydroxyisobutyryl-CoA hydrolase
21	A0A9D4VFL2	A0A9D5A261;A0A9D5GX98;A0A9D4VFL2	A0A9D4VFL2_PEA	KIW84_070388	FRIGIDA-like protein
22	A0A9D4VFN4	A0A9D4VFN4	A0A9D4VFN4_PEA	KIW84_070207	Splicing factor 3A subunit 1
23	A0A9D4VFP7	A0A9D4WID6;A0A9D4VFP7	A0A9D4VFP7_PEA	KIW84_070236	T-complex protein 1 subunit delta
24	A0A9D4VFR0	A0A9D4VFR0	A0A9D4VFR0_PEA	KIW84_070304	Exocyst complex component Sec8
25	A0A9D4VFS4	A0A9D4VFS4	A0A9D4VFS4_PEA	KIW84_070461	Fe2OG dioxygenase domain-containing protein
26	A0A9D4VFW4	A0A9D4VFW4;A0A9D4W535	A0A9D4VFW4_PEA	KIW84_070274	40S ribosomal protein S2-4
27	A0A9D4VFW9	A0A9D4VFW9	A0A9D4VFW9_PEA	KIW84_070136	Pre-mRNA-splicing factor SPF27
28	A0A9D4VFX9	A0A9D4VFX9;A0A9D5AI18	A0A9D4VFX9_PEA	KIW84_070319	Aminoacyl-transfer RNA synthetases class-II family profile domain-containing protein
29	A0A9D4VFY4;A0A9D4VS11	A0A9D4VS11;A0A9D4VFY4	A0A9D4VFY4_PEA;A0A9D4VS11_PEA	KIW84_070294;KIW84_074346	40S ribosomal protein S15a
30	A0A9D4VG28	A0A9D4VFW6;A0A9D4VG28	A0A9D4VG28_PEA	KIW84_070370	Protein CASP
31	A0A9D4VG63	A0A9D4VG63	A0A9D4VG63_PEA	KIW84_070626	SH3 domain-containing protein
32	A0A9D4VG90	A0A9D4VG90	A0A9D4VG90_PEA	KIW84_070666	phosphoribosylformylglycinamidine synthase
33	A0A9D4VG97	A0A9D4W3V4;A0A9D4VG97	A0A9D4VG97_PEA	KIW84_070270	Dynamin- protein 1C
34	A0A9D4VG98	A0A9D4VG98;A0A9D4YN39	A0A9D4VG98_PEA	KIW84_070525	glucan endo-1,3-beta-D-glucosidase
35	A0A9D4VGB1	A0A9D4VGB1	A0A9D4VGB1_PEA	KIW84_070684	Protein KINESIN LIGHT CHAIN-RELATED 1
36	A0A9D4VGG2	A0A9D4VGG2	A0A9D4VGG2_PEA	KIW84_070297	Endoplasmic reticulum transmembrane protein
37	A0A9D4VGG5	A0A9D4VGG5	A0A9D4VGG5_PEA	KIW84_070596	Galacturonokinase
38	A0A9D4VGH0	A0A9D4VGH0	A0A9D4VGH0_PEA	KIW84_070735	Endoglucanase
39	A0A9D4VGH4	A0A9D4VGH4	A0A9D4VGH4_PEA	KIW84_070608	ABC transporter I member 6
40	A0A9D4VGH7	A0A9D4VGH7	A0A9D4VGH7_PEA	KIW84_070547	asparagine--tRNA ligase
41	A0A9D4VGJ8	A0A9D4VGJ8	A0A9D4VGJ8_PEA	KIW84_070766	6-phosphogluconate dehydrogenase, decarboxylating
42	A0A9D4VGK0	A0A9D4VGK0	A0A9D4VGK0_PEA	KIW84_070765	V-type proton ATPase subunit E
43	A0A9D4VGL4	A0A9D4YBL6;A0A9D4VGL4	A0A9D4VGL4_PEA	KIW84_070589	Vacuolar cation/proton exchanger 3
44	A0A9D4VGM1	A0A9D4VGM1	A0A9D4VGM1_PEA	KIW84_070404	Pentatricopeptide repeat-containing protein
45	A0A9D4VGM4	A0A9D4VGM4	A0A9D4VGM4_PEA	KIW84_070124	Actin-interacting protein 1-2
46	A0A9D4VGN8	A0A9D4VGN8	A0A9D4VGN8_PEA	KIW84_070137	Tr-type G domain-containing protein
47	A0A9D4VGR2	A0A9D4VGR2	A0A9D4VGR2_PEA	KIW84_070442	Lactoylglutathione lyase
48	A0A9D4VGS8	A0A9D4VGS8	A0A9D4VGS8_PEA	KIW84_070615	Biotin carboxylase
49	A0A9D4VGT8	A0A9D4VGT8	A0A9D4VGT8_PEA	KIW84_070720	Pentatricopeptide repeat-containing protein
50	A0A9D4VGU5	A0A9D4VGU5	A0A9D4VGU5_PEA	KIW84_070474	3-hydroxyisobutyrate dehydrogenase-like 1, mitochondrial
51	A0A9D4VGX1	A0A9D4VGX1	A0A9D4VGX1_PEA	KIW84_070475	Phosphotransferase
52	A0A9D4VGY5	A0A9D4VGY5	A0A9D4VGY5_PEA	KIW84_070730	Nucleoside diphosphate kinase
53	A0A9D4VH07	A0A9D4VH07	A0A9D4VH07_PEA	KIW84_070092	EF-hand domain-containing protein
54	A0A9D4VH19	A0A9D4VH19	A0A9D4VH19_PEA	KIW84_070709	Inactive ATP-dependent zinc metalloprotease FTSHI 1
55	A0A9D4VH32	A0A9D4VH32	A0A9D4VH32_PEA	KIW84_070719	UDP-glucose 4-epimerase
56	A0A9D4VH47	A0A9D4VH47	A0A9D4VH47_PEA	KIW84_070140	C2 NT-type domain-containing protein
57	A0A9D4VH50	A0A9D4VH50	A0A9D4VH50_PEA	KIW84_070281	Uncharacterized protein
58	A0A9D4VH92	A0A9D4VH92	A0A9D4VH92_PEA	KIW84_071019	Uncharacterized protein
59	A0A9D4VH96	A0A9D4VH96	A0A9D4VH96_PEA	KIW84_071032	Magnesium-protoporphyrin IX methyltransferase C-terminal domain-containing protein
60	A0A9D4VHD1	A0A9D4VHD1	A0A9D4VHD1_PEA	KIW84_070891	Glutamate--cysteine ligase
61	A0A9D4VHH3	A0A9D4VHH3	A0A9D4VHH3_PEA	KIW84_070724	DnaJ homolog subfamily C member 2-like
62	A0A9D4VHK7	A0A9D4VHK7	A0A9D4VHK7_PEA	KIW84_070454	Uncharacterized protein
63	A0A9D4VHL1	A0A9D4VHL1	A0A9D4VHL1_PEA	KIW84_070972	Photosystem II repair protein PSB27-H1, chloroplastic
64	A0A9D4VHL6	A0A9D4VHL6	A0A9D4VHL6_PEA	KIW84_070890	Tubulin beta chain (Fragment)
65	A0A9D4VHM8;A0A9D4VHN8;A0A9D4XIG7;A0A9D5B9Q5	A0A9D5B9Q5;A0A9D4XIG7;A0A9D4VHM8;A0A9D4VHN8	A0A9D4VHM8_PEA;A0A9D4VHN8_PEA;A0A9D4XIG7_PEA;A0A9D5B9Q5_PEA	KIW84_021706;KIW84_043619;KIW84_070768;KIW84_070777	Mandelate racemase/muconate lactonizing enzyme C-terminal domain-containing protein
66	A0A9D4VHQ6	A0A9D4VHQ6	A0A9D4VHQ6_PEA	KIW84_070796	Reticulon-like protein
67	A0A9D4VHR3	A0A9D4VHR3	A0A9D4VHR3_PEA	KIW84_071231	Uncharacterized protein
68	A0A9D4VHR4	A0A9D4VHR4	A0A9D4VHR4_PEA	KIW84_071030	Signal recognition particle subunit SRP68
69	A0A9D4VHS4	A0A9D4VHS4	A0A9D4VHS4_PEA	KIW84_071043	Transferring glycosyl group transferase
70	A0A9D4VHU9	A0A9D4VHU9	A0A9D4VHU9_PEA	KIW84_070375	3-hydroxyisobutyryl-CoA hydrolase
71	A0A9D4VHW2	A0A9D4VHW2	A0A9D4VHW2_PEA	KIW84_071080	non-specific serine/threonine protein kinase
72	A0A9D4VI08	A0A9D4VI08	A0A9D4VI08_PEA	KIW84_071042	Transaldolase
73	A0A9D4VI11	A0A9D4VI11	A0A9D4VI11_PEA	KIW84_070886	Glutathione peroxidase
74	A0A9D4VI14	A0A9D4VH06;A0A9D4VI14	A0A9D4VI14_PEA	KIW84_070526	Profilin
75	A0A9D4VI25	A0A9D4VI25	A0A9D4VI25_PEA	KIW84_070535	Uncharacterized protein
76	A0A9D4VI30	A0A9D4VI30	A0A9D4VI30_PEA	KIW84_070670	Trehalase
77	A0A9D4VI41	A0A9D4VI41	A0A9D4VI41_PEA	KIW84_071369	ATP synthase 24 kDa subunit, mitochondrial
78	A0A9D4VI45	A0A9D4VI45	A0A9D4VI45_PEA	KIW84_071357	Alkaline/neutral invertase
79	A0A9D4VI62	A0A9D4VI62	A0A9D4VI62_PEA	KIW84_070578	Xaa-Pro dipeptidase
80	A0A9D4VI66	A0A9D4VI66	A0A9D4VI66_PEA	KIW84_071222	Nuclear pore complex subunit
81	A0A9D4VI84	A0A9D5BHI6;A0A9D4VI84	A0A9D4VI84_PEA	KIW84_070953	UDP-glucose 4-epimerase
82	A0A9D4VI99	A0A9D4VI99	A0A9D4VI99_PEA	KIW84_071247	phosphoribosylformylglycinamidine cyclo-ligase
83	A0A9D4VIB0	A0A9D4VIB0	A0A9D4VIB0_PEA	KIW84_071256	Uncharacterized protein (Fragment)
84	A0A9D4VIB4	A0A9D4VIB4	A0A9D4VIB4_PEA	KIW84_071456	Annexin
85	A0A9D4VIC2	A0A9D4VIC2	A0A9D4VIC2_PEA	KIW84_071464	Variant 2, Ras- protein RABH1e
86	A0A9D4VID3	A0A9D4YBE0;A0A9D5AS42;A0A9D4VID3	A0A9D4VID3_PEA	KIW84_071474	C-CAP/cofactor C-like domain-containing protein
87	A0A9D4VIF9	A0A9D4VIF9	A0A9D4VIF9_PEA	KIW84_071035	Protein BONZAI 1
88	A0A9D4VIG1	A0A9D4VIG1	A0A9D4VIG1_PEA	KIW84_071501	SAM-dependent MTase RsmB/NOP-type domain-containing protein
89	A0A9D4VIG3	A0A9D4VIG3	A0A9D4VIG3_PEA	KIW84_071492	Haloacid dehalogenase-like hydrolase domain-containing protein At4g39970
90	A0A9D4VIH0	A0A9D4VIH0	A0A9D4VIH0_PEA	KIW84_071082	Ferrochelatase
91	A0A9D4VIK5	A0A9D4VIK5	A0A9D4VIK5_PEA	KIW84_071547	Paramyosin
92	A0A9D4VIL9	A0A9D4VIL9	A0A9D4VIL9_PEA	KIW84_071370	FeS cluster biogenesis domain-containing protein
93	A0A9D4VIM2	A0A9D4VIM2	A0A9D4VIM2_PEA	KIW84_071368	VDE lipocalin domain-containing protein
94	A0A9D4VIN0	A0A9D4VIN0	A0A9D4VIN0_PEA	KIW84_071380	60S ribosomal protein L6-3
95	A0A9D4VIN7	A0A9D4VIN7	A0A9D4VIN7_PEA	KIW84_071389	shikimate kinase
96	A0A9D4VIP6	A0A9D4VIP6	A0A9D4VIP6_PEA	KIW84_070753	NAB domain-containing protein
97	A0A9D4VIP7	A0A9D4VIP7;A0A9D4VGV6	A0A9D4VIP7_PEA	KIW84_070879	GMP synthase [glutamine-hydrolyzing]
98	A0A9D4VIQ1	A0A9D4VIQ1;A0A9D4WR81	A0A9D4VIQ1_PEA	KIW84_071400	Protein ACTIVITY OF BC1 COMPLEX KINASE 8
99	A0A9D4VIQ2	A0A9D4VIQ2	A0A9D4VIQ2_PEA	KIW84_071414	MICOS complex subunit MIC60
100	A0A9D4VIY4	A0A9D4VIY4	A0A9D4VIY4_PEA	KIW84_071694	T-complex protein 1 subunit alpha
101	A0A9D4VIZ5	A0A9D4VIZ5	A0A9D4VIZ5_PEA	KIW84_070965	Gamma carbonic anhydrase-like 2
102	A0A9D4VIZ7	A0A9D4VIZ7	A0A9D4VIZ7_PEA	KIW84_071701	Carboxyl-terminal-processing peptidase 1
103	A0A9D4VJ00	A0A9D4VJ00	A0A9D4VJ00_PEA	KIW84_071250	Histone deacetylase 14
104	A0A9D4VJ01	A0A9D4VJ01	A0A9D4VJ01_PEA	KIW84_071423	Aminotransferase class I/classII domain-containing protein
105	A0A9D4VJ02	A0A9D4VJ02	A0A9D4VJ02_PEA	KIW84_070861	TIR domain-containing protein
106	A0A9D4VJ11	A0A9D4VJ11;A0A9D4YC76	A0A9D4VJ11_PEA	KIW84_071260	S5 DRBM domain-containing protein
107	A0A9D4VJ20;A0A9D4XBT8	A0A9D4XBT8;A0A9D4VJ20;A0A9D4WHI9	A0A9D4VJ20_PEA;A0A9D4XBT8_PEA	KIW84_041097;KIW84_071294	40S ribosomal protein S15a-1
108	A0A9D4VJ31	A0A9D4VJ31	A0A9D4VJ31_PEA	KIW84_071304	Methionine gamma-lyase
109	A0A9D4VJ48	A0A9D4VJ48	A0A9D4VJ48_PEA	KIW84_071596	Uncharacterized protein
110	A0A9D4VJ71	A0A9D4VJ71	A0A9D4VJ71_PEA	KIW84_071604	Aminomethyltransferase folate-binding domain-containing protein
111	A0A9D4VJ73	A0A9D4VJ73;A0A9D4W8T2;A0A9D4WNE9;A0A9D5B1S7	A0A9D4VJ73_PEA	KIW84_071500	Ras- protein Rab-11A
112	A0A9D4VJ93	A0A9D4VJ93	A0A9D4VJ93_PEA	KIW84_071649	Mitochondrial proton/calcium exchanger protein
113	A0A9D4VJ98	A0A9D4VJ98	A0A9D4VJ98_PEA	KIW84_071372	Ras-related protein Rab7
114	A0A9D4VJC8	A0A9D4VJC8	A0A9D4VJC8_PEA	KIW84_071846	Rieske domain-containing protein
115	A0A9D4VJC9	A0A9D4VJC9	A0A9D4VJC9_PEA	KIW84_071404	Alanine--glyoxylate aminotransferase 2 1
116	A0A9D4VJD8	A0A9D4VJD8	A0A9D4VJD8_PEA	KIW84_071416	Interactor with COP9 signalosome (CSN) complex
117	A0A9D4VJE1	A0A9D4VJE1	A0A9D4VJE1_PEA	KIW84_071856	Translation initiation factor eIF2B subunit gamma
118	A0A9D4VJH4	A0A9D4WQZ3;A0A9D4VJH4	A0A9D4VJH4_PEA	KIW84_071427	inositol-3-phosphate synthase (Fragment)
119	A0A9D4VJP3	A0A9D4VJP3;A0A9D4ZVD3	A0A9D4VJP3_PEA	KIW84_071041	Exostosin GT47 domain-containing protein
120	A0A9D4VJQ2	A0A9D5A0B6;A0A9D4VJQ2	A0A9D4VJQ2_PEA	KIW84_071989	Lipoxygenase
121	A0A9D4VJQ7	A0A9D4VJQ7	A0A9D4VJQ7_PEA	KIW84_071540	Uncharacterized protein
122	A0A9D4VJY1	A0A9D4VJY1	A0A9D4VJY1_PEA	KIW84_071891	UBA domain-containing protein
123	A0A9D4VJY4	A0A9D4VJY4	A0A9D4VJY4_PEA	KIW84_071340	26S proteasome non-ATPase regulatory subunit 12 A
124	A0A9D4VJZ4	A0A9D4VJZ4	A0A9D4VJZ4_PEA	KIW84_071351	Small nuclear ribonucleoprotein Sm D3
125	A0A9D4VK01	A0A9D4VK01	A0A9D4VK01_PEA	KIW84_071912	Adenosylhomocysteinase
126	A0A9D4VK39	A0A9D4VK39	A0A9D4VK39_PEA	KIW84_071281	Pectinesterase/pectinesterase inhibitor 51
127	A0A9D4VK46;A0A9D4WY76;A0A9D5BAW8	A0A9D4WY76;A0A9D5BAW8;A0A9D4VK46	A0A9D4VK46_PEA;A0A9D4WY76_PEA;A0A9D5BAW8_PEA	KIW84_023135;KIW84_055250;KIW84_071704	Ubiquitin-40S ribosomal protein S27a
128	A0A9D4VK59	A0A9D4VK59	A0A9D4VK59_PEA	KIW84_071865	Transmembrane protein
129	A0A9D4VK60	A0A9D4VK60	A0A9D4VK60_PEA	KIW84_071242	Methyltransferase PMT26
130	A0A9D4VK68	A0A9D4VK68	A0A9D4VK68_PEA	KIW84_071698	Actin-depolymerizing factor 3
131	A0A9D4VK91	A0A9D4VK91	A0A9D4VK91_PEA	KIW84_071326	Cinnamoyl-Coa reductase
132	A0A9D4VKD1	A0A9D4VKD1	A0A9D4VKD1_PEA	KIW84_071938	Amidase domain-containing protein
133	A0A9D4VKF0	A0A9D4VKF0	A0A9D4VKF0_PEA	KIW84_071393	Uncharacterized protein
134	A0A9D4VKF6	A0A9D4VKF6	A0A9D4VKF6_PEA	KIW84_071826	14-3-3-like protein GF14-C
135	A0A9D4VKF8	A0A9D4VKF8;A0A9D5AX33	A0A9D4VKF8_PEA	KIW84_072249	60S ribosomal protein L35a-1
136	A0A9D4VKG7	A0A9D4VKG7	A0A9D4VKG7_PEA	KIW84_071839	Uncharacterized protein
137	A0A9D4VKH5	A0A9D4VKH5	A0A9D4VKH5_PEA	KIW84_072239	HECT-type E3 ubiquitin transferase
138	A0A9D4VKK3	A0A9D4VKK3	A0A9D4VKK3_PEA	KIW84_071575	DNA damage-binding protein 1
139	A0A9D4VKN1	A0A9D4XEP9;A0A9D4ZWX2;A0A9D4VKN1;A0A9D4VK14	A0A9D4VKN1_PEA	KIW84_072042	(S)-2-hydroxy-acid oxidase
140	A0A9D4VKN6	A0A9D4VKN6	A0A9D4VKN6_PEA	KIW84_071432	Acyl-coenzyme A oxidase
141	A0A9D4VKQ7	A0A9D4VKQ7	A0A9D4VKQ7_PEA	KIW84_072339	Chlorophyll a-b binding protein, chloroplastic
142	A0A9D4VKR1	A0A9D4VKR1	A0A9D4VKR1_PEA	KIW84_071644	Guanosine nucleotide diphosphate dissociation inhibitor
143	A0A9D4VKW4	A0A9D4VKW4	A0A9D4VKW4_PEA	KIW84_071688	AIG1-type G domain-containing protein
144	A0A9D4VKX4	A0A9D4VKX4	A0A9D4VKX4_PEA	KIW84_071699	GBF-interacting protein 1 N-terminal domain-containing protein
145	A0A9D4VL16	A0A9D4VL16	A0A9D4VL16_PEA	KIW84_072465	Glycine-rich RNA-binding protein rz1a
146	A0A9D4VL17	A0A9D4Y615;A0A9D4VL17	A0A9D4VL17_PEA	KIW84_072283	aspartate carbamoyltransferase
147	A0A9D4VL38	A0A9D4VL38	A0A9D4VL38_PEA	KIW84_072307	beta-ketoacyl-[acyl-carrier-protein] synthase I (Fragment)
148	A0A9D4VL45	A0A9D4W5I8;A0A9D4XMD0;A0A9D4VL45	A0A9D4VL45_PEA	KIW84_071767	Uncharacterized protein
149	A0A9D4VL64	A0A9D4VK06;A0A9D4VL54;A0A9D4VL64	A0A9D4VL64_PEA	KIW84_071672	Uroporphyrin-III C-methyltransferase (Fragment)
150	A0A9D4VL77	A0A9D4VL77	A0A9D4VL77_PEA	KIW84_071686	YTH domain-containing family protein
151	A0A9D4VL80	A0A9D4VL80	A0A9D4VL80_PEA	KIW84_072066	Transmembrane protein
152	A0A9D4VLC4	A0A9D4VLC4	A0A9D4VLC4_PEA	KIW84_071680	ribose-5-phosphate isomerase
153	A0A9D4VLE3	A0A9D4VLE3	A0A9D4VLE3_PEA	KIW84_072598	Beta-ureidopropionase
154	A0A9D4VLE8	A0A9D4VLE8;A0A9D5BEB3	A0A9D4VLE8_PEA	KIW84_072143	Cytochrome c oxidase subunit 2
155	A0A9D4VLF1	A0A9D4VLF1	A0A9D4VLF1_PEA	KIW84_072609	fructose-bisphosphatase
156	A0A9D4VLF2	A0A9D4VLF2	A0A9D4VLF2_PEA	KIW84_072610	K Homology domain-containing protein
157	A0A9D4VLH2	A0A9D4VLH2	A0A9D4VLH2_PEA	KIW84_071906	Uncharacterized protein
158	A0A9D4VLJ4	A0A9D4VLJ4;A0A9D5BNH8	A0A9D4VLJ4_PEA	KIW84_072367	Tubulin beta chain
159	A0A9D4VLM9	A0A9D4VLM9	A0A9D4VLM9_PEA	KIW84_071847	O-fucosyltransferase family protein
160	A0A9D4VLN2	A0A9D4VLN2	A0A9D4VLN2_PEA	KIW84_072686	Peptide-methionine (R)-S-oxide reductase
161	A0A9D4VLP0	A0A9D4VLP0	A0A9D4VLP0_PEA	KIW84_072230	NAD(P)-binding domain-containing protein
162	A0A9D4VLP3	A0A9D4VLP3	A0A9D4VLP3_PEA	KIW84_072415	Vesicle trafficking between the ER and Golgi
163	A0A9D4VLR6	A0A9D4VLR6	A0A9D4VLR6_PEA	KIW84_072253	3'(2'),5'-bisphosphate nucleotidase
164	A0A9D4VLV9	A0A9D4VLV9	A0A9D4VLV9_PEA	KIW84_072486	3-hydroxyacyl-[acyl-carrier-protein] dehydratase
165	A0A9D4VLW2	A0A9D4VLW2	A0A9D4VLW2_PEA	KIW84_072668	methylmalonate-semialdehyde dehydrogenase (CoA acylating) (Fragment)
166	A0A9D4VLY0	A0A9D4VLY0	A0A9D4VLY0_PEA	KIW84_071897	Beta-galactosidase
167	A0A9D4VLY1	A0A9D4VLY1	A0A9D4VLY1_PEA	KIW84_072687	K(+) efflux antiporter 3
168	A0A9D4VLY8	A0A9D4VLY8	A0A9D4VLY8_PEA	KIW84_071952	Nuclear transport factor 2A
169	A0A9D4VLZ0	A0A9D4VLZ0	A0A9D4VLZ0_PEA	KIW84_071910	Serine hydroxymethyltransferase
170	A0A9D4VM08	A0A9D4VM08	A0A9D4VM08_PEA	KIW84_072078	Dipeptide epimerase
171	A0A9D4VM10	A0A9D4VM10	A0A9D4VM10_PEA	KIW84_071927	Protein TIC 22-like, chloroplastic (Fragment)
172	A0A9D4VM19	A0A9D4VM19	A0A9D4VM19_PEA	KIW84_072384	FAD-binding PCMH-type domain-containing protein
173	A0A9D4VM40	A0A9D4VM40	A0A9D4VM40_PEA	KIW84_072864	shikimate dehydrogenase (NADP(+))
174	A0A9D4VM41	A0A9D4VM41	A0A9D4VM41_PEA	KIW84_072863	Vacuolar protein sorting-associated protein 28 homolog
175	A0A9D4VM46	A0A9D4VKX1;A0A9D4VM46	A0A9D4VM46_PEA	KIW84_072420	60S ribosomal protein L3
176	A0A9D4VM71	A0A9D4VM71;A0A9D4VRW1;A0A9D4VPR1	A0A9D4VM71_PEA	KIW84_072144	ATP synthase subunit alpha
177	A0A9D4VM74	A0A9D4VM74	A0A9D4VM74_PEA	KIW84_072697	Malate dehydrogenase
178	A0A9D4VM97	A0A9D5AG21;A0A9D5AXX8;A0A9D5AE04;A0A9D4VM97	A0A9D4VM97_PEA	KIW84_072006	Signal recognition particle subunit SRP72
179	A0A9D4VMA8	A0A9D4VMA8	A0A9D4VMA8_PEA	KIW84_072936	Monothiol glutaredoxin-S17
180	A0A9D4VMC4	A0A9D4VMC4	A0A9D4VMC4_PEA	KIW84_072197	V-type proton ATPase subunit F
181	A0A9D4VMD4	A0A9D4VMD4	A0A9D4VMD4_PEA	KIW84_072207	peptidylprolyl isomerase (Fragment)
182	A0A9D4VME0	A0A9D4VME0	A0A9D4VME0_PEA	KIW84_072048	Pyruvate dehydrogenase E1 component subunit beta
183	A0A9D4VME1	A0A9D4VME1	A0A9D4VME1_PEA	KIW84_072478	Fibronectin type III-like domain-containing protein
184	A0A9D4VMF1	A0A9D4VMF1	A0A9D4VMF1_PEA	KIW84_072061	Thioredoxin-like fold domain-containing protein
185	A0A9D4VMF3	A0A9D4VMF3;A0A9D4Y464;A0A9D5BQI5	A0A9D4VMF3_PEA	KIW84_072990	40S ribosomal protein S6
186	A0A9D4VMF9	A0A9D4VMF9	A0A9D4VMF9_PEA	KIW84_072779	Receptor-like serine/threonine-protein kinase
187	A0A9D4VMG0	A0A9D4VMG0	A0A9D4VMG0_PEA	KIW84_072501	Polyamine N-acetyltransferase 1
188	A0A9D4VMH8	A0A9D4VMH8	A0A9D4VMH8_PEA	KIW84_072254	UDP-N-acetylglucosamine diphosphorylase
189	A0A9D4VMI6	A0A9D4YHJ5;A0A9D4VMI6	A0A9D4VMI6_PEA	KIW84_073022	GB1/RHD3-type G domain-containing protein (Fragment)
190	A0A9D4VMK6	A0A9D4VMK6	A0A9D4VMK6_PEA	KIW84_072938	Vesicle-fusing ATPase
191	A0A9D4VMK9	A0A9D4VMK9	A0A9D4VMK9_PEA	KIW84_072838	riboflavin kinase
192	A0A9D4VMM3	A0A9D4VMM3	A0A9D4VMM3_PEA	KIW84_073065	Apoptosis inhibitor 5
193	A0A9D4VMR1	A0A9D4VMR1	A0A9D4VMR1_PEA	KIW84_072602	Protein EXECUTER 1, chloroplastic
194	A0A9D4VMS2	A0A9D4VM87;A0A9D4ZUY5;A0A9D4VMS2	A0A9D4VMS2_PEA	KIW84_072915	Cytochrome P450
195	A0A9D4VMS5	A0A9D4VMS5;A0A9D5BR11	A0A9D4VMS5_PEA	KIW84_073117	Eukaryotic translation initiation factor 2A
196	A0A9D4VMT5	A0A9D4VN20;A0A9D4VMT5	A0A9D4VMT5_PEA	KIW84_073128	Fe2OG dioxygenase domain-containing protein
197	A0A9D4VMZ0;A0A9D5H085	A0A9D5H085;A0A9D4VMZ0	A0A9D4VMZ0_PEA;A0A9D5H085_PEA	KIW84_015069;KIW84_072299	40S ribosomal protein S14
198	A0A9D4VMZ2	A0A9D4VMZ2	A0A9D4VMZ2_PEA	KIW84_073094	Cysteine synthase
199	A0A9D4VMZ6	A0A9D4VMZ6	A0A9D4VMZ6_PEA	KIW84_073193	Protein cypro4
200	A0A9D4VMZ8	A0A9D4VMZ8	A0A9D4VMZ8_PEA	KIW84_073000	Polyubiquitin
201	A0A9D4VN19	A0A9D4VN19	A0A9D4VN19_PEA	KIW84_073215	methylcrotonoyl-CoA carboxylase
202	A0A9D4VN34;A0A9D4VSA3;A0A9D4VXC1;A0A9D4Y3E5;A0A9D4Y3P8;A0A9D4Y483;A0A9D4Y5J6;A0A9D4ZTI5	A0A9D4X9Y7;A0A9D4Y483;A0A9D5BMK7;A0A9D4Y3E5;A0A9D4VSA3;A0A9D4W010;A0A9D4VN34;A0A9D4VXC1;A0A9D4Y5J6;A0A9D5BIE8;A0A9D4Y3P8;A0A9D4ZTI5	A0A9D4VN34_PEA;A0A9D4VSA3_PEA;A0A9D4VXC1_PEA;A0A9D4Y3E5_PEA;A0A9D4Y3P8_PEA;A0A9D4Y483_PEA;A0A9D4Y5J6_PEA;A0A9D4ZTI5_PEA	KIW84_023994;KIW84_036094;KIW84_036096;KIW84_036100;KIW84_071320;KIW84_073045;KIW84_074756;KIW84_075771	Histone H3.2
203	A0A9D4VN47	A0A9D4VN47	A0A9D4VN47_PEA	KIW84_073253	Polyadenylate-binding protein
204	A0A9D4VN84	A0A9D4VN84	A0A9D4VN84_PEA	KIW84_072347	starch synthase
205	A0A9D4VN96	A0A9D4VN96	A0A9D4VN96_PEA	KIW84_073217	Thioredoxin domain-containing protein
206	A0A9D4VNA6	A0A9D4VNA6	A0A9D4VNA6_PEA	KIW84_073229	Uncharacterized protein
207	A0A9D4VNC5	A0A9D4VNC5	A0A9D4VNC5_PEA	KIW84_072377	FAD-binding PCMH-type domain-containing protein
208	A0A9D4VNC6	A0A9D4VNC6	A0A9D4VNC6_PEA	KIW84_073343	14 kDa zinc-binding protein
209	A0A9D4VNC8	A0A9D4VNC8	A0A9D4VNC8_PEA	KIW84_072548	GTP cyclohydrolase II
210	A0A9D4VNJ1	A0A9D4VNJ1	A0A9D4VNJ1_PEA	KIW84_072491	Endoplasmic reticulum-Golgi intermediate compartment protein 3-like
211	A0A9D4VNK4	A0A9D4VNK4	A0A9D4VNK4_PEA	KIW84_073344	Sulfiredoxin
212	A0A9D4VNM4	A0A9D4VNM4	A0A9D4VNM4_PEA	KIW84_073428	Glucosidase 2 subunit beta
213	A0A9D4VNQ4	A0A9D4VNQ4	A0A9D4VNQ4_PEA	KIW84_073455	Beta-glucosidase 40
214	A0A9D4VNT9	A0A9D4VNT9	A0A9D4VNT9_PEA	KIW84_073013	Sugar phosphate transporter domain-containing protein
215	A0A9D4VNU4	A0A9D4VNU4	A0A9D4VNU4_PEA	KIW84_073203	Ferredoxin--nitrite reductase, chloroplastic (Fragment)
216	A0A9D4VNW1	A0A9D4VNW1	A0A9D4VNW1_PEA	KIW84_072611	Costars domain-containing protein
217	A0A9D4VNX6	A0A9D4VNX6	A0A9D4VNX6_PEA	KIW84_073446	C3HC-type domain-containing protein
218	A0A9D4VNZ5	A0A9D4VNZ5	A0A9D4VNZ5_PEA	KIW84_073466	Nodulin-related protein 1
219	A0A9D4VP31	A0A9D4VP31	A0A9D4VP31_PEA	KIW84_072785	PB1 domain-containing protein
220	A0A9D4VP32	A0A9D4VP32	A0A9D4VP32_PEA	KIW84_073089	Protein kinase domain-containing protein
221	A0A9D4VP44	A0A9D4VP44	A0A9D4VP44_PEA	KIW84_072678	Heat shock 70 kDa protein A
222	A0A9D4VP54	A0A9D4VP54	A0A9D4VP54_PEA	KIW84_073332	phosphoglucomutase (alpha-D-glucose-1,6-bisphosphate-dependent)
223	A0A9D4VP59;A0A9D4WZ35;A0A9D5AKX8	A0A9D5AKX8;A0A9D4Y0W1;A0A9D4WZ35;A0A9D4VP59	A0A9D4VP59_PEA;A0A9D4WZ35_PEA;A0A9D5AKX8_PEA	KIW84_056325;KIW84_056328;KIW84_073617	60S ribosomal protein L11
224	A0A9D4VP91	A0A9D4VP91	A0A9D4VP91_PEA	KIW84_073464	Uncharacterized protein
225	A0A9D4VPA0	A0A9D4VPA0	A0A9D4VPA0_PEA	KIW84_073650	Phospholipase A1
226	A0A9D4VPB1	A0A9D4VPB1	A0A9D4VPB1_PEA	KIW84_073592	Electron transfer flavoprotein subunit alpha
227	A0A9D4VPC1	A0A9D4VPC1	A0A9D4VPC1_PEA	KIW84_073386	Uncharacterized protein
228	A0A9D4VPC2	A0A9D4VPC2	A0A9D4VPC2_PEA	KIW84_073675	Ketol-acid reductoisomerase
229	A0A9D4VPE7	A0A9D4VPE7	A0A9D4VPE7_PEA	KIW84_073709	Acyl-coenzyme A oxidase
230	A0A9D4VPG2	A0A9D4VPG2	A0A9D4VPG2_PEA	KIW84_072770	NAD(P)H dehydrogenase (quinone)
231	A0A9D4VPH7	A0A9D4VPH7	A0A9D4VPH7_PEA	KIW84_073267	Cell wall hydroxyproline-rich glycoprotein
232	A0A9D4VPH8	A0A9D4X4Z6;A0A9D4VPH8	A0A9D4VPH8_PEA	KIW84_073652	Multiprotein-bridging factor 1b (Fragment)
233	A0A9D4VPH9	A0A9D4VPH9	A0A9D4VPH9_PEA	KIW84_073557	Formin-like protein
234	A0A9D4VPK0	A0A9D4VPK0	A0A9D4VPK0_PEA	KIW84_073463	Helitron helicase-like domain-containing protein
235	A0A9D4VPL0	A0A9D4VPL0	A0A9D4VPL0_PEA	KIW84_073473	Macro domain-containing protein
236	A0A9D4VPM9	A0A9D4VPM9;A0A9D4XUJ1	A0A9D4VPM9_PEA	KIW84_073807	Prohibitin
237	A0A9D4VPP9	A0A9D4VPP9	A0A9D4VPP9_PEA	KIW84_073327	Mitochondrial import inner membrane translocase subunit TIM17-2-like
238	A0A9D4VPQ2	A0A9D4VPQ2	A0A9D4VPQ2_PEA	KIW84_073345	DNA-directed RNA polymerase RpoA/D/Rpb3-type domain-containing protein
239	A0A9D4VPU9	A0A9D4VPU9	A0A9D4VPU9_PEA	KIW84_072929	Trafficking protein particle complex subunit 13
240	A0A9D4VPV0	A0A9D4VPV0	A0A9D4VPV0_PEA	KIW84_073797	dihydroorotase
241	A0A9D4VPW7	A0A9D4VPW7	A0A9D4VPW7_PEA	KIW84_073905	Histone-binding protein RBBP4 N-terminal domain-containing protein
242	A0A9D4VQ02	A0A9D4VQ02	A0A9D4VQ02_PEA	KIW84_073431	Pyruvate kinase
243	A0A9D4VQ33	A0A9D4VQ33	A0A9D4VQ33_PEA	KIW84_073440	Uncharacterized protein
244	A0A9D4VQ34	A0A9D4VQ34	A0A9D4VQ34_PEA	KIW84_073976	Uncharacterized protein
245	A0A9D4VQ61	A0A9D4VQ61	A0A9D4VQ61_PEA	KIW84_073916	HECT-type E3 ubiquitin transferase
246	A0A9D4VQ64	A0A9D4VQ64	A0A9D4VQ64_PEA	KIW84_074004	Thioredoxin domain-containing protein
247	A0A9D4VQ77	A0A9D4VQ77	A0A9D4VQ77_PEA	KIW84_073183	Enoyl reductase (ER) domain-containing protein
248	A0A9D4VQ78	A0A9D4VQ78	A0A9D4VQ78_PEA	KIW84_073490	Protein kinase domain-containing protein
249	A0A9D4VQA8;A0A9D4VXZ2;A0A9D4WIE1;A0A9D5A2W4	A0A9D4VQA8;A0A9D4WIE1;A0A9D5A2W4;A0A9D4VXZ2	A0A9D4VQA8_PEA;A0A9D4VXZ2_PEA;A0A9D4WIE1_PEA;A0A9D5A2W4_PEA	KIW84_065889;KIW84_073861;KIW84_075934;KIW84_076846	Uncharacterized protein (Fragment)
250	A0A9D4VQB0	A0A9D4VQB0	A0A9D4VQB0_PEA	KIW84_074055	Peptidyl-prolyl cis-trans isomerase
251	A0A9D4VQB5	A0A9D4VQB5	A0A9D4VQB5_PEA	KIW84_073535	Beta-glucosidase 41
252	A0A9D4VQC8	A0A9D4VQC8	A0A9D4VQC8_PEA	KIW84_073756	26S proteasome non-ATPase regulatory subunit 2 homolog
253	A0A9D4VQC9	A0A9D4VQC9	A0A9D4VQC9_PEA	KIW84_074074	Uncharacterized protein
254	A0A9D4VQD5	A0A9D4VQD5	A0A9D4VQD5_PEA	KIW84_073245	caffeoyl-CoA O-methyltransferase
255	A0A9D4VQF2	A0A9D4VQF2	A0A9D4VQF2_PEA	KIW84_074014	RRM domain-containing protein
256	A0A9D4VQH9	A0A9D4VQH9	A0A9D4VQH9_PEA	KIW84_074120	glucan endo-1,3-beta-D-glucosidase
257	A0A9D4VQJ5	A0A9D4VQJ5	A0A9D4VQJ5_PEA	KIW84_073946	Uncharacterized protein
258	A0A9D4VQJ9	A0A9D4VQJ9	A0A9D4VQJ9_PEA	KIW84_073167	Polyadenylate-binding protein rbp47b
259	A0A9D4VQN1	A0A9D4VQN1	A0A9D4VQN1_PEA	KIW84_074187	Fructose-bisphosphate aldolase
260	A0A9D4VQN3	A0A9D4VQN3	A0A9D4VQN3_PEA	KIW84_073347	Chaperonin 60 subunit alpha 2, chloroplastic
261	A0A9D4VQP4	A0A9D5AII1;A0A9D4VQP4	A0A9D4VQP4_PEA	KIW84_074116	Beta-adaptin-like protein
262	A0A9D4VQP5	A0A9D4VQP5	A0A9D4VQP5_PEA	KIW84_073892	isoleucine--tRNA ligase
263	A0A9D4VQQ2	A0A9D4VQQ2	A0A9D4VQQ2_PEA	KIW84_073689	Methyltransferase domain-containing protein
264	A0A9D4VQU0	A0A9D4VQU0;A0A9D4VQN1	A0A9D4VQU0_PEA	KIW84_074188	Fructose-bisphosphate aldolase
265	A0A9D4VQW1	A0A9D4VQW1	A0A9D4VQW1_PEA	KIW84_073310	Carboxypeptidase
266	A0A9D4VQW3	A0A9D4VQW3	A0A9D4VQW3_PEA	KIW84_073325	10 kDa chaperonin
267	A0A9D4VQZ9	A0A9D4Y1A7;A0A9D4XTT9;A0A9D4VQZ9	A0A9D4VQZ9_PEA	KIW84_073987	60S ribosomal protein L7a
268	A0A9D4VR44	A0A9D4VS43;A0A9D4VR44	A0A9D4VR44_PEA	KIW84_074374	Secoisolariciresinol dehydrogenase-like
269	A0A9D4VR49	A0A9D4VR49	A0A9D4VR49_PEA	KIW84_074386	Nicalin
270	A0A9D4VR56;A0A9D4YMT9	A0A9D4YMT9;A0A9D4VR56;A0A9D4YQ94	A0A9D4VR56_PEA;A0A9D4YMT9_PEA	KIW84_011195;KIW84_073858	Serine/threonine-protein phosphatase 4 regulatory subunit 2
271	A0A9D4VR84	A0A9D4VS37;A0A9D4VR84	A0A9D4VR84_PEA	KIW84_074348	4-hydroxy-3-methylbut-2-enyl diphosphate reductase
272	A0A9D4VR85	A0A9D4VR85	A0A9D4VR85_PEA	KIW84_073430	Pyruvate kinase
273	A0A9D4VR91	A0A9D4VR91	A0A9D4VR91_PEA	KIW84_073425	DNA-damage-repair/toleration protein DRT111, chloroplastic
274	A0A9D4VRA0	A0A9D4VRA0	A0A9D4VRA0_PEA	KIW84_073927	Subtilisin-like protease SBT1.6
275	A0A9D4VRB3	A0A9D4VRB3	A0A9D4VRB3_PEA	KIW84_074445	S-adenosyl-L-methionine-dependent methyltransferases superfamily protein
276	A0A9D4VRB4	A0A9D4VRB4	A0A9D4VRB4_PEA	KIW84_073457	Alpha-1,4 glucan phosphorylase
277	A0A9D4VRD4	A0A9D4VP91;A0A9D4VRD4	A0A9D4VRD4_PEA	KIW84_073462	Uncharacterized protein
278	A0A9D4VRG4	A0A9D4VRG4	A0A9D4VRG4_PEA	KIW84_073990	FAD-binding PCMH-type domain-containing protein
279	A0A9D4VRL4	A0A9D4VRL4	A0A9D4VRL4_PEA	KIW84_074173	NADP-dependent D-sorbitol-6-phosphate dehydrogenase
280	A0A9D4VRN1	A0A9D4VRN1	A0A9D4VRN1_PEA	KIW84_074036	ATP-dependent Clp protease proteolytic subunit
281	A0A9D4VRN2	A0A9D4VRN2	A0A9D4VRN2_PEA	KIW84_073666	phosphoenolpyruvate carboxylase
282	A0A9D4VRR0	A0A9D4WP06;A0A9D5ABF9;A0A9D4VRR0;A0A9D5AGU8	A0A9D4VRR0_PEA	KIW84_074067	Translocon-associated protein subunit alpha
283	A0A9D4VRS0	A0A9D4VRS0	A0A9D4VRS0_PEA	KIW84_073715	Glycosyltransferase
284	A0A9D4VRT7	A0A9D4WIW7;A0A9D4VRT7;A0A9D5AM80	A0A9D4VRT7_PEA	KIW84_074245	40S ribosomal protein S25
285	A0A9D4VRV3	A0A9D4VRV3	A0A9D4VRV3_PEA	KIW84_074118	Saccharopine dehydrogenase NADP binding domain-containing protein
286	A0A9D4VRV7	A0A9D4VRV7	A0A9D4VRV7_PEA	KIW84_074267	RRM domain-containing protein
287	A0A9D4VRW7	A0A9D4VRW7	A0A9D4VRW7_PEA	KIW84_074277	phenylalanine--tRNA ligase
288	A0A9D4VRY1	A0A9D4VRY1	A0A9D4VRY1_PEA	KIW84_073642	Aspartate aminotransferase
289	A0A9D4VRY9	A0A9D4VRY9	A0A9D4VRY9_PEA	KIW84_074711	Uncharacterized protein
290	A0A9D4VS05	A0A9D4VS05	A0A9D4VS05_PEA	KIW84_074641	Uncharacterized protein
291	A0A9D4VS27	A0A9D4VS27	A0A9D4VS27_PEA	KIW84_074332	Dolichyl-diphosphooligosaccharide--protein glycosyltransferase 48 kDa subunit
292	A0A9D4VS40	A0A9D4VS40;A0A9D4YC67	A0A9D4VS40_PEA	KIW84_074198	Signal recognition particle receptor subunit beta
293	A0A9D4VS53	A0A9D4VS53;A0A9D4VRS0	A0A9D4VS53_PEA	KIW84_073721	Glycosyltransferase
294	A0A9D4VS61	A0A9D4VS61	A0A9D4VS61_PEA	KIW84_074396	Vesicle-associated membrane protein 714
295	A0A9D4VS62	A0A9D4VS62	A0A9D4VS62_PEA	KIW84_074218	Uncharacterized protein
296	A0A9D4VS73	A0A9D4VS73	A0A9D4VS73_PEA	KIW84_074230	Essential protein Yae1 N-terminal domain-containing protein
297	A0A9D4VS79	A0A9D4VS79	A0A9D4VS79_PEA	KIW84_074385	NF-kappa-B inhibitor-like protein 2
298	A0A9D4VS91	A0A9D4VS91;A0A9D4WMZ6;A0A9D4WL48	A0A9D4VS91_PEA	KIW84_073897	hydroxymethylbilane synthase
299	A0A9D4VS97	A0A9D4VS97	A0A9D4VS97_PEA	KIW84_074271	RRM domain-containing protein
300	A0A9D4VSA2;A0A9D4W223;A0A9D4XDI5;A0A9D4XXV6;A0A9D4Y9G7;A0A9D5AI16;A0A9D5AYZ3;A0A9D5BF71;A0A9D5BF73	A0A9D5BF73;A0A9D4W223;A0A9D5BF71;A0A9D4VSA2;A0A9D4XXV6;A0A9D4XDI5;A0A9D5AI16;A0A9D5AYZ3;A0A9D4Y9G7	A0A9D4VSA2_PEA;A0A9D4W223_PEA;A0A9D4XDI5_PEA;A0A9D4XXV6_PEA;A0A9D4Y9G7_PEA;A0A9D5AI16_PEA;A0A9D5AYZ3_PEA;A0A9D5BF71_PEA;A0A9D5BF73_PEA	KIW84_011528;KIW84_011531;KIW84_021602;KIW84_030181;KIW84_033894;KIW84_043293;KIW84_054218;KIW84_061108;KIW84_073909	Ubiquitin-conjugating enzyme E2 28
301	A0A9D4VSD1	A0A9D4VSD1	A0A9D4VSD1_PEA	KIW84_073831	AAA+ ATPase domain-containing protein
302	A0A9D4VSH1	A0A9D4VSH1	A0A9D4VSH1_PEA	KIW84_073874	assimilatory sulfite reductase (ferredoxin)
303	A0A9D4VSH6	A0A9D4VSH6	A0A9D4VSH6_PEA	KIW84_074475	acid phosphatase
304	A0A9D4VSI0	A0A9D5AHN0;A0A9D4YFX3;A0A9D4VSI0;A0A9D4VTI3	A0A9D4VSI0_PEA	KIW84_073852	Exportin-1
305	A0A9D4VSJ8	A0A9D4VSJ8;A0A9D4W4Z4	A0A9D4VSJ8_PEA	KIW84_074351	Protein TIC 62
306	A0A9D4VSK4	A0A9D4VSK4	A0A9D4VSK4_PEA	KIW84_074871	RING-type domain-containing protein
307	A0A9D4VSK7	A0A9D4VSK7	A0A9D4VSK7_PEA	KIW84_074006	Alanine--tRNA ligase
308	A0A9D4VSL0	A0A9D4VSL0	A0A9D4VSL0_PEA	KIW84_073881	Protein RETICULATA-RELATED 4
309	A0A9D4VSL6	A0A9D4VSL6	A0A9D4VSL6_PEA	KIW84_074518	UDP-D-apiose/UDP-D-xylose synthase 2
310	A0A9D4VSL7	A0A9D4W8P4;A0A9D4VSL7;A0A9D5AEN1	A0A9D4VSL7_PEA	KIW84_074015	Enoyl-[acyl-carrier-protein] reductase [NADH]
311	A0A9D4VSM0	A0A9D4VSM0	A0A9D4VSM0_PEA	KIW84_074367	DUF1279 domain-containing protein
312	A0A9D4VSM2	A0A9D4VSM2	A0A9D4VSM2_PEA	KIW84_073891	biotin synthase
313	A0A9D4VSM6	A0A9D4VKF1;A0A9D4VSM6;A0A9D5A350;A0A9D5B704;A0A9D5B1Q3;A0A9D5GW71;A0A9D5B1W2;A0A9D5B0X0;A0A9D5BAT6	A0A9D4VSM6_PEA	KIW84_074528	Argonaute 5
314	A0A9D4VSN1	A0A9D4VSN1	A0A9D4VSN1_PEA	KIW84_074379	cyanoalanine nitrilase
315	A0A9D4VSP3	A0A9D4VSP3	A0A9D4VSP3_PEA	KIW84_074920	Carboxypeptidase
316	A0A9D4VSP7	A0A9D4VSP7	A0A9D4VSP7_PEA	KIW84_074048	Protein ELC-like
317	A0A9D4VSS9;A0A9D5A3Z7	A0A9D4YJA5;A0A9D5A3Z7;A0A9D5AAU8;A0A9D4VSS9	A0A9D4VSS9_PEA;A0A9D5A3Z7_PEA	KIW84_074080;KIW84_076813	ATP synthase subunit a, chloroplastic
318	A0A9D4VSV0	A0A9D4VSV0	A0A9D4VSV0_PEA	KIW84_074098	Uncharacterized protein
319	A0A9D4VSX6	A0A9D4WXC3;A0A9D4VSX6	A0A9D4VSX6_PEA	KIW84_073994	Pre-mRNA-processing protein 40C
320	A0A9D4VSZ6	A0A9D4VSZ6	A0A9D4VSZ6_PEA	KIW84_075048	Conserved oligomeric Golgi complex subunit 7
321	A0A9D4VSZ7	A0A9D4VSZ7	A0A9D4VSZ7_PEA	KIW84_074488	2-carboxy-D-arabinitol-1-phosphatase
322	A0A9D4VT16	A0A9D4VT16	A0A9D4VT16_PEA	KIW84_074511	Uncharacterized protein (Fragment)
323	A0A9D4VT50	A0A9D4WKT0;A0A9D4VT50	A0A9D4VT50_PEA	KIW84_074199	SH3 domain-containing protein 2
324	A0A9D4VT60	A0A9D4VT60	A0A9D4VT60_PEA	KIW84_074208	CRM domain-containing protein
325	A0A9D4VT61	A0A9D4VT61	A0A9D4VT61_PEA	KIW84_074573	Rieske domain-containing protein
326	A0A9D4VT82	A0A9D4VT82	A0A9D4VT82_PEA	KIW84_074231	Uncharacterized protein
327	A0A9D4VTA1	A0A9D4VTA1	A0A9D4VTA1_PEA	KIW84_074615	ATP-binding cassette sub- F member 1
328	A0A9D4VTE2	A0A9D4VTE2	A0A9D4VTE2_PEA	KIW84_074861	Ribosomal protein
329	A0A9D4VTE6	A0A9D4VTE6;A0A9D4WI97	A0A9D4VTE6_PEA	KIW84_074160	amidophosphoribosyltransferase
330	A0A9D4VTH7	A0A9D4VTH7	A0A9D4VTH7_PEA	KIW84_074228	V-type proton ATPase subunit a
331	A0A9D4VTI4	A0A9D4VTI4;A0A9D5BRF6;A0A9D5BMN2;A0A9D4XNG7	A0A9D4VTI4_PEA	KIW84_074714	ATP:AMP phosphotransferase
332	A0A9D4VTM4	A0A9D4VTM4;A0A9D5AH60	A0A9D4VTM4_PEA	KIW84_075411	NEDD8-activating enzyme E1 regulatory subunit
333	A0A9D4VTM8	A0A9D4VTM8	A0A9D4VTM8_PEA	KIW84_074235	Ribosomal RNA processing protein 1 A
334	A0A9D4VTN0	A0A9D4VTN0	A0A9D4VTN0_PEA	KIW84_074758	Chloride conductance regulatory protein ICln
335	A0A9D4VTQ9	A0A9D4VTQ9	A0A9D4VTQ9_PEA	KIW84_074315	ATP-dependent Clp protease proteolytic subunit
336	A0A9D4VTR6	A0A9D4VTR6	A0A9D4VTR6_PEA	KIW84_074812	COP9 signalosome complex subunit 4
337	A0A9D4VTU7	A0A9D4VTU7	A0A9D4VTU7_PEA	KIW84_074827	2-phosphoglycerate kinase
338	A0A9D4VTU9	A0A9D4VTU9	A0A9D4VTU9_PEA	KIW84_075012	Embryogenesis-associated protein emb8
339	A0A9D4VU09	A0A9D4VU09	A0A9D4VU09_PEA	KIW84_074410	Ferredoxin
340	A0A9D4VU51	A0A9D4VU51;A0A9D4VRF1	A0A9D4VU51_PEA	KIW84_074407	RRM domain-containing protein
341	A0A9D4VU57	A0A9D4VU57	A0A9D4VU57_PEA	KIW84_074447	Protein SUPPRESSOR OF K(+) TRANSPORT GROWTH DEFT 1
342	A0A9D4VU93	A0A9D4VU93	A0A9D4VU93_PEA	KIW84_075656	ATP-dependent zinc metalloprotease FTSH 10
343	A0A9D4VUC5	A0A9D4VUC5	A0A9D4VUC5_PEA	KIW84_075211	NADH:ubiquinone reductase (non-electrogenic)
344	A0A9D4VUE5	A0A9D4VUE5	A0A9D4VUE5_PEA	KIW84_075719	Dityrosine synthesis enzyme (Fragment)
345	A0A9D4VUF5	A0A9D4VUF5	A0A9D4VUF5_PEA	KIW84_075731	GTPase Der
346	A0A9D4VUK1	A0A9D4VUK1	A0A9D4VUK1_PEA	KIW84_075298	Beta-amylase
347	A0A9D4VUP4	A0A9D5A7N8;A0A9D4VZS3;A0A9D4VUP4;A0A9D4WFR1;A0A9D4Y9R3	A0A9D4VUP4_PEA	KIW84_074648	RuBisCO large subunit-binding protein subunit alpha, chloroplastic
348	A0A9D4VUR7	A0A9D4VUR7	A0A9D4VUR7_PEA	KIW84_075216	Essential protein Yae1 N-terminal domain-containing protein
349	A0A9D4VUS0	A0A9D4VUS0	A0A9D4VUS0_PEA	KIW84_075410	Aconitate hydratase
350	A0A9D4VUU3	A0A9D4VUU3	A0A9D4VUU3_PEA	KIW84_075768	Histone H2B
351	A0A9D4VUV5	A0A9D4VUV5;A0A9D5A247;A0A9D4VQW5	A0A9D4VUV5_PEA	KIW84_074695	Patellin-3
352	A0A9D4VUY3	A0A9D4VUY3	A0A9D4VUY3_PEA	KIW84_075808	Beta-glucosidase 12
353	A0A9D4VV22	A0A9D4VV22	A0A9D4VV22_PEA	KIW84_075905	Oxysterol-binding protein- protein 3C (Fragment)
354	A0A9D4VV27	A0A9D4VV27	A0A9D4VV27_PEA	KIW84_075480	Alpha/beta hydrolase fold-3 domain-containing protein
355	A0A9D4VV41	A0A9D4VV41	A0A9D4VV41_PEA	KIW84_075973	THO complex subunit 4A
356	A0A9D4VV53	A0A9D4ZY10;A0A9D4Y0Q2;A0A9D5ATM8;A0A9D4VV53;A0A9D4X6V8;A0A9D5BEM8;A0A9D4VTL3;A0A9D5GX99;A0A9D4XV80	A0A9D4VV53_PEA	KIW84_075383	Protein DETOXIFICATION (Fragment)
357	A0A9D4VV64	A0A9D4VV64	A0A9D4VV64_PEA	KIW84_075481	Fasciclin-like arabinogalactan protein 18
358	A0A9D4VV79	A0A9D4VV79	A0A9D4VV79_PEA	KIW84_074850	Purple acid phosphatase
359	A0A9D4VV95	A0A9D4VV92;A0A9D4VV95	A0A9D4VV95_PEA	KIW84_075425	Alcohol dehydrogenase
360	A0A9D4VV96	A0A9D4VV96	A0A9D4VV96_PEA	KIW84_076038	E3 UFM1-protein ligase 1 homolog
361	A0A9D4VVB5	A0A9D4VVB5	A0A9D4VVB5_PEA	KIW84_075447	Endoplasmic reticulum transmembrane protein
362	A0A9D4VVF3	A0A9D4VVF3	A0A9D4VVF3_PEA	KIW84_076102	Histone H2B
363	A0A9D4VVH3	A0A9D5AMZ3;A0A9D4X5F3;A0A9D4VVH3	A0A9D4VVH3_PEA	KIW84_076119	Beta-galactosidase
364	A0A9D4VVK0	A0A9D4VVK0;A0A9D4X372	A0A9D4VVK0_PEA	KIW84_075518	Uncharacterized protein
365	A0A9D4VVN5	A0A9D4VWW4;A0A9D4VHG4;A0A9D4VVN5	A0A9D4VVN5_PEA	KIW84_076133	Protein disulfide-isomerase
366	A0A9D4VVP6	A0A9D4VVP6	A0A9D4VVP6_PEA	KIW84_075564	Plastid division protein PDV2
367	A0A9D4VVT5	A0A9D4VVT5	A0A9D4VVT5_PEA	KIW84_075613	peptidylprolyl isomerase
368	A0A9D4VVU1	A0A9D4VVU1	A0A9D4VVU1_PEA	KIW84_075683	Protein toc75 (Fragment)
369	A0A9D4VVX4	A0A9D4VVX4	A0A9D4VVX4_PEA	KIW84_076219	RRM domain-containing protein
370	A0A9D4VW02	A0A9D4VW02	A0A9D4VW02_PEA	KIW84_075686	Major facilitator superfamily (MFS) profile domain-containing protein
371	A0A9D4VW12	A0A9D4VW12	A0A9D4VW12_PEA	KIW84_075698	UspA domain-containing protein
372	A0A9D4VW81	A0A9D4VW81	A0A9D4VW81_PEA	KIW84_076315	Non-specific lipid-transfer protein
373	A0A9D4VWB7	A0A9D4VWB7	A0A9D4VWB7_PEA	KIW84_075949	Thaumatin-like protein
374	A0A9D4VWD3	A0A9D4VWD3	A0A9D4VWD3_PEA	KIW84_076290	Saposin B-type domain-containing protein
375	A0A9D4VWE5;A0A9D4X0T4	A0A9D4VWE5;A0A9D4X0T4	A0A9D4VWE5_PEA;A0A9D4X0T4_PEA	KIW84_057348;KIW84_075426	Autophagy-related protein
376	A0A9D4VWF4;A0A9D4VXR0	A0A9D4VXR0;A0A9D4VWF4	A0A9D4VWF4_PEA;A0A9D4VXR0_PEA	KIW84_076314;KIW84_076316	Non-specific lipid-transfer protein
377	A0A9D4VWM5	A0A9D4VWM5	A0A9D4VWM5_PEA	KIW84_075419	Trafficking protein particle complex subunit
378	A0A9D4VWN0	A0A9D4VWN0	A0A9D4VWN0_PEA	KIW84_076473	DUF1499 domain-containing protein
379	A0A9D4VWN6	A0A9D4VWN6	A0A9D4VWN6_PEA	KIW84_075429	PDZ domain-containing protein
380	A0A9D4VWP6	A0A9D4VWP6	A0A9D4VWP6_PEA	KIW84_076507	Cytochrome b5 heme-binding domain-containing protein
381	A0A9D4VWR4	A0A9D4VWR4	A0A9D4VWR4_PEA	KIW84_075466	Dienelactone hydrolase domain-containing protein
382	A0A9D4VWR6	A0A9D4VWR6	A0A9D4VWR6_PEA	KIW84_076438	SNARE-binding exocyst subunit S6
383	A0A9D4VWV7	A0A9D4VWV7	A0A9D4VWV7_PEA	KIW84_076570	Metal-dependent protein hydrolase
384	A0A9D4VWW1	A0A9D4VWW1	A0A9D4VWW1_PEA	KIW84_075590	Proteasome assembly chaperone 2 (Fragment)
385	A0A9D4VWW2	A0A9D4VWW2	A0A9D4VWW2_PEA	KIW84_075504	Cohesin loading factor Ssl3
386	A0A9D4VWW7	A0A9D4VWW7	A0A9D4VWW7_PEA	KIW84_075603	Large ribosomal subunit protein uL11m
387	A0A9D4VX07	A0A9D4VX07	A0A9D4VX07_PEA	KIW84_075517	MD-2-related lipid-recognition domain-containing protein (Fragment)
388	A0A9D4VX26	A0A9D4VX26	A0A9D4VX26_PEA	KIW84_075582	ARM repeat superfamily protein
389	A0A9D4VX45	A0A9D4VX45	A0A9D4VX45_PEA	KIW84_076661	Uncharacterized protein
390	A0A9D4VX63	A0A9D4VX63	A0A9D4VX63_PEA	KIW84_076227	Peroxidase
391	A0A9D4VX75	A0A9D4VU54;A0A9D4VX75	A0A9D4VX75_PEA	KIW84_076123	Cohesin loading factor Ssl3
392	A0A9D4VX81	A0A9D4VX81	A0A9D4VX81_PEA	KIW84_076585	Uncharacterized protein
393	A0A9D4VX85;A0A9D5ASH7	A0A9D5ASH7;A0A9D4VX85	A0A9D4VX85_PEA;A0A9D5ASH7_PEA	KIW84_045949;KIW84_057711	60S ribosomal protein L12-3
394	A0A9D4VX86	A0A9D4VX86	A0A9D4VX86_PEA	KIW84_076713	Omega-3 fatty acid desaturase
395	A0A9D4VX96	A0A9D4VX96	A0A9D4VX96_PEA	KIW84_075612	Membrane-associated 30 kDa protein
396	A0A9D4VXC0	A0A9D5AGI5;A0A9D4VXC0	A0A9D4VXC0_PEA	KIW84_075692	Ras- protein RABA2a
397	A0A9D4VXC7	A0A9D5A1L7;A0A9D4VXC7;A0A9D4W086;A0A9D4ZZW2	A0A9D4VXC7_PEA	KIW84_076756	Elongation factor 1-alpha
398	A0A9D4VXD5	A0A9D4VXD5	A0A9D4VXD5_PEA	KIW84_076178	J domain-containing protein
399	A0A9D4VXD6	A0A9D5B0S8;A0A9D4VXD6	A0A9D4VXD6_PEA	KIW84_076768	40S ribosomal protein S4
400	A0A9D4VXE0	A0A9D4VXE0	A0A9D4VXE0_PEA	KIW84_076767	GYF domain-containing protein
401	A0A9D4VXE1	A0A9D4VXE1	A0A9D4VXE1_PEA	KIW84_076179	Ran-binding protein M homolog
402	A0A9D4VXF2	A0A9D4VXF2	A0A9D4VXF2_PEA	KIW84_076662	BAG family molecular chaperone regulator 4
403	A0A9D4VXI3	A0A9D4VXI3	A0A9D4VXI3_PEA	KIW84_076220	Uncharacterized protein
404	A0A9D4VXJ7	A0A9D4VXJ7	A0A9D4VXJ7_PEA	KIW84_076832	Exocyst complex component exo84b
405	A0A9D4VXL7;A0A9D4VXQ3	A0A9D4VXL7;A0A9D4VXQ3	A0A9D4VXL7_PEA;A0A9D4VXQ3_PEA	KIW84_076265;KIW84_076267	Non-specific lipid-transfer protein
406	A0A9D4VXM3	A0A9D4VXM3	A0A9D4VXM3_PEA	KIW84_076863	Plastid-lipid-associated protein 10
407	A0A9D4VXP2	A0A9D4VXP2	A0A9D4VXP2_PEA	KIW84_076259	Enoyl reductase (ER) domain-containing protein
408	A0A9D4VXP6	A0A9D4VXP6	A0A9D4VXP6_PEA	KIW84_076757	Elongation factor 1-alpha
409	A0A9D4VXQ4	A0A9D4VXQ4	A0A9D4VXQ4_PEA	KIW84_076893	O-fucosyltransferase family protein
410	A0A9D4VXQ5	A0A9D4VXQ5	A0A9D4VXQ5_PEA	KIW84_076892	Coatomer subunit beta
411	A0A9D4VXS2	A0A9D4X747;A0A9D4VXS2	A0A9D4VXS2_PEA	KIW84_075943	Heat shock cognate 70 kDa protein 2
412	A0A9D4VXT6;A0A9D4VZI2	A0A9D4VXT6;A0A9D4VZI2	A0A9D4VXT6_PEA;A0A9D4VZI2_PEA	KIW84_076927;KIW84_076928	protein-serine/threonine phosphatase
413	A0A9D4VXU0	A0A9D4VXU0	A0A9D4VXU0_PEA	KIW84_076434	transketolase
414	A0A9D4VXV6;A0A9D5A288;A0A9D5A3A1	A0A9D5A3A1;A0A9D4VXR0;A0A9D4VXV6;A0A9D4VWF4;A0A9D5A288	A0A9D4VXV6_PEA;A0A9D5A288_PEA;A0A9D5A3A1_PEA	KIW84_076319;KIW84_076321;KIW84_076323	Non-specific lipid-transfer protein
415	A0A9D4VXW1	A0A9D4VXW1	A0A9D4VXW1_PEA	KIW84_076957	40S ribosomal protein S12
416	A0A9D4VXW9	A0A9D4VXW9	A0A9D4VXW9_PEA	KIW84_076833	RRM domain-containing protein
417	A0A9D4VXZ3;A0A9D5B2A6	A0A9D5B2A6;A0A9D4VXZ3	A0A9D4VXZ3_PEA;A0A9D5B2A6_PEA	KIW84_035349;KIW84_076851	Uridine kinase
418	A0A9D4VXZ5	A0A9D4VXZ5	A0A9D4VXZ5_PEA	KIW84_076481	Uncharacterized protein
419	A0A9D4VY05	A0A9D4VY05	A0A9D4VY05_PEA	KIW84_076492	acetyl-CoA C-acyltransferase
420	A0A9D4VY17	A0A9D5B851;A0A9D4VY17	A0A9D4VY17_PEA	KIW84_076435	3-phosphoshikimate 1-carboxyvinyltransferase
421	A0A9D4VY34	A0A9D4VY34	A0A9D4VY34_PEA	KIW84_076407	NADH-plastoquinone oxidoreductase subunit 1
422	A0A9D4VY37;A0A9D4WV14	A0A9D4WV14;A0A9D4VY37	A0A9D4VY37_PEA;A0A9D4WV14_PEA	KIW84_053421;KIW84_076454	60S ribosomal protein L27a-3, variant 2
423	A0A9D4VY55	A0A9D4VY55	A0A9D4VY55_PEA	KIW84_076471	ATP-dependent DNA helicase 2 subunit KU80
424	A0A9D4VY62;A0A9D5GZD5	A0A9D4VY62;A0A9D5GZD5	A0A9D4VY62_PEA;A0A9D5GZD5_PEA	KIW84_014498;KIW84_076935	Photosystem I P700 apoprotein A2 (Fragment)
425	A0A9D4VY63	A0A9D4VY63	A0A9D4VY63_PEA	KIW84_075953	UDP-glucuronate decarboxylase
426	A0A9D4VY68	A0A9D4VY68	A0A9D4VY68_PEA	KIW84_077076	Isochorismatase-like domain-containing protein
427	A0A9D4VY79	A0A9D4VY79	A0A9D4VY79_PEA	KIW84_076569	Ribulose bisphosphate carboxylase/oxygenase activase, chloroplastic
428	A0A9D4VY80	A0A9D4XA52;A0A9D4VY80	A0A9D4VY80_PEA	KIW84_076439	Ribosomal 40S subunit protein S13
429	A0A9D4VY92;A0A9D5A7H5	A0A9D5A7H5;A0A9D4VY92	A0A9D4VY92_PEA;A0A9D5A7H5_PEA	KIW84_061856;KIW84_076023	60S ribosomal protein L35
430	A0A9D4VY93	A0A9D4VY93	A0A9D4VY93_PEA	KIW84_076106	Isovaleryl-CoA dehydrogenase, mitochondrial
431	A0A9D4VYB3	A0A9D4VYB3	A0A9D4VYB3_PEA	KIW84_076607	glutathione transferase (Fragment)
432	A0A9D4VYB9	A0A9D4VYB9	A0A9D4VYB9_PEA	KIW84_077127	Ig-like domain-containing protein
433	A0A9D4VYD1	A0A9D4VYD1	A0A9D4VYD1_PEA	KIW84_076631	SOUL heme-binding family protein
434	A0A9D4VYD5	A0A9D4VYD5	A0A9D4VYD5_PEA	KIW84_076550	TOG domain-containing protein
435	A0A9D4VYE1	A0A9D4VYE1	A0A9D4VYE1_PEA	KIW84_077013	Clu domain-containing protein
436	A0A9D4VYG1	A0A9D4VYG1	A0A9D4VYG1_PEA	KIW84_060019	L-ascorbate oxidase homolog
437	A0A9D4VYH1	A0A9D5ACY9;A0A9D5A5S1;A0A9D4VYH1	A0A9D4VYH1_PEA	KIW84_077044	RNA helicase
438	A0A9D4VYI3	A0A9D4VYI3	A0A9D4VYI3_PEA	KIW84_076692	Bifunctional monothiol glutaredoxin-S16
439	A0A9D4VYI6	A0A9D4VYI6	A0A9D4VYI6_PEA	KIW84_076608	glutathione transferase
440	A0A9D4VYK7	A0A9D4VYK7	A0A9D4VYK7_PEA	KIW84_076150	SIT4 phosphatase-associated family protein
441	A0A9D4VYL0	A0A9D4VYL0	A0A9D4VYL0_PEA	KIW84_076719	30S ribosomal protein S31, chloroplastic
442	A0A9D4VYL1	A0A9D4VYL1	A0A9D4VYL1_PEA	KIW84_060072	Heat shock protein 90
443	A0A9D4VYN2	A0A9D4VYN2	A0A9D4VYN2_PEA	KIW84_060091	AP complex subunit sigma
444	A0A9D4VYP9	A0A9D4VYP9	A0A9D4VYP9_PEA	KIW84_077117	Btz domain-containing protein
445	A0A9D4VYR7	A0A9D4VYR7	A0A9D4VYR7_PEA	KIW84_076260	Tim44-like domain-containing protein
446	A0A9D4VYS0	A0A9D4VYS0	A0A9D4VYS0_PEA	KIW84_060120	S-adenosyl-L-methionine-dependent methyltransferase
447	A0A9D4VYT0	A0A9D5B1C1;A0A9D4Y6M9;A0A9D4VYT0	A0A9D4VYT0_PEA	KIW84_060131	60S ribosomal protein L13a-4
448	A0A9D4VYV4	A0A9D4VYV4	A0A9D4VYV4_PEA	KIW84_060012	12-oxophytodienoate reductase 1
449	A0A9D4VYX8	A0A9D4VYX8	A0A9D4VYX8_PEA	KIW84_076766	Gamma interferon inducible lysosomal thiol reductase GILT
450	A0A9D4VYX9	A0A9D4VYX9	A0A9D4VYX9_PEA	KIW84_076861	V-type proton ATPase catalytic subunit A
451	A0A9D4VZ04	A0A9D4VZ04	A0A9D4VZ04_PEA	KIW84_076716	glutaminase
452	A0A9D4VZ11	A0A9D4VZ11	A0A9D4VZ11_PEA	KIW84_076735	Sulfoquinovosyl transferase sqd2
453	A0A9D4VZ33	A0A9D4VZ33	A0A9D4VZ33_PEA	KIW84_076924	Shikimate O-hydroxycinnamoyltransferase
454	A0A9D4VZ51	A0A9D4VZ51	A0A9D4VZ51_PEA	KIW84_076945	Photosynthetic NDH subunit of subcomplex B 1
455	A0A9D4VZ93	A0A9D4VZ93	A0A9D4VZ93_PEA	KIW84_060281	TF-B3 domain-containing protein
456	A0A9D4VZ97	A0A9D4VZ97	A0A9D4VZ97_PEA	KIW84_076379	Cytochrome P450 (Fragment)
457	A0A9D4VZA4	A0A9D4VZA4;A0A9D5A220	A0A9D4VZA4_PEA	KIW84_077009	glycerol kinase
458	A0A9D4VZA8;A0A9D4W1Z6;A0A9D5A2M7;A0A9D5H0A8	A0A9D4W1Z6;A0A9D5A2M7;A0A9D4VZA8;A0A9D5H0A8	A0A9D4VZA8_PEA;A0A9D4W1Z6_PEA;A0A9D5A2M7_PEA;A0A9D5H0A8_PEA	KIW84_015191;KIW84_060305;KIW84_060309;KIW84_060313	Multicatalytic endopeptidase
459	A0A9D4VZA9	A0A9D4VZA9	A0A9D4VZA9_PEA	KIW84_076842	Uncharacterized protein
460	A0A9D4VZB2	A0A9D4VZB2	A0A9D4VZB2_PEA	KIW84_060161	Hflx-type G domain-containing protein
461	A0A9D4VZB7	A0A9D4VZB7	A0A9D4VZB7_PEA	KIW84_076834	D-3-phosphoglycerate dehydrogenase
462	A0A9D4VZF6	A0A9D5A282;A0A9D5GYW1;A0A9D4VZF6	A0A9D4VZF6_PEA	KIW84_076895	60S ribosomal protein L7-4
463	A0A9D4VZG3	A0A9D4VZG3;A0A9D4Y937;A0A9D4YIL1	A0A9D4VZG3_PEA	KIW84_060211	60S ribosomal protein L13
464	A0A9D4VZG5	A0A9D4VZG5	A0A9D4VZG5_PEA	KIW84_060362	Cysteine proteinase rd21a
465	A0A9D4VZG8	A0A9D4VZG8	A0A9D4VZG8_PEA	KIW84_076883	Uncharacterized protein
466	A0A9D4VZI7	A0A9D4VZI7	A0A9D4VZI7_PEA	KIW84_076906	FMN-binding split barrel
467	A0A9D4VZI9	A0A9D4VZI9	A0A9D4VZI9_PEA	KIW84_076361	Vesicle-associated protein 1-2
468	A0A9D4VZJ0	A0A9D4VZJ0	A0A9D4VZJ0_PEA	KATNA1	Katanin p60 ATPase-containing subunit A1
469	A0A9D4VZK7	A0A9D4VZK7	A0A9D4VZK7_PEA	KIW84_076959	XH/XS domain-containing protein
470	A0A9D4VZM2	A0A9D4VZM2	A0A9D4VZM2_PEA	KIW84_077021	Post-illumination chlorophyll fluorescence increase
471	A0A9D4VZN2	A0A9D4VZN2	A0A9D4VZN2_PEA	KIW84_060414	Strigolactone esterase rms3
472	A0A9D4VZP3	A0A9D4VZP3	A0A9D4VZP3_PEA	KIW84_060017	Ubiquitin-like domain-containing protein
473	A0A9D4VZQ5	A0A9D4VZQ5	A0A9D4VZQ5_PEA	KIW84_077053	Peptide deformylase
474	A0A9D4VZR7	A0A9D4VZR7	A0A9D4VZR7_PEA	KIW84_077015	AB hydrolase-1 domain-containing protein
475	A0A9D4VZV4	A0A9D4VZV4	A0A9D4VZV4_PEA	KIW84_077104	Aromatic aminotransferase iss1
476	A0A9D4VZW0	A0A9D4WM49;A0A9D4Y573;A0A9D4VZW0	A0A9D4VZW0_PEA	KIW84_060508	DNA binding protein
477	A0A9D4VZX6	A0A9D4VZX6	A0A9D4VZX6_PEA	KIW84_076704	Rhodanese-like domain-containing protein 10
478	A0A9D4VZY3	A0A9D4VZY3	A0A9D4VZY3_PEA	KIW84_060542	CXXC motif containing zinc binding protein
479	A0A9D4VZZ0;A0A9D4W241;A0A9D5A560	A0A9D5A560;A0A9D4VZZ0;A0A9D4W241	A0A9D4VZZ0_PEA;A0A9D4W241_PEA;A0A9D5A560_PEA	KIW84_060134;KIW84_060363;KIW84_060396	Sm protein E
480	A0A9D4VZZ4;A0A9D5B5I6	A0A9D4VZZ4;A0A9D5B5I6	A0A9D4VZZ4_PEA;A0A9D5B5I6_PEA	KIW84_035306;KIW84_060556	Translation initiation factor eIF2B subunit beta
481	A0A9D4W008	A0A9D4W008	A0A9D4W008_PEA	KIW84_076670	Tubulin beta chain (Fragment)
482	A0A9D4W010;A0A9D5BMK7	A0A9D5BMK7;A0A9D4W010	A0A9D4W010_PEA;A0A9D5BMK7_PEA	KIW84_014383;KIW84_060130	Histone H3
483	A0A9D4W012	A0A9D4W012	A0A9D4W012_PEA	KIW84_060576	Glycine cleavage system P protein
484	A0A9D4W014	A0A9D4W014	A0A9D4W014_PEA	KIW84_076748	Protein DEFTIVE IN EXINE FORMATION 1
485	A0A9D4W018	A0A9D4W018	A0A9D4W018_PEA	KIW84_077119	RanBD1 domain-containing protein
486	A0A9D4W040	A0A9D4VYW1;A0A9D4W040	A0A9D4W040_PEA	KIW84_060159	Peptide-N4-(N-acetyl-beta-glucosaminyl)asparagine amidase A
487	A0A9D4W042	A0A9D4W042	A0A9D4W042_PEA	KIW84_076535	Ribonucleotide-diphosphate reductase subunit rnr1
488	A0A9D4W066	A0A9D4W066	A0A9D4W066_PEA	KIW84_060047	Cinnamyl alcohol dehydrogenase 6
489	A0A9D4W069	A0A9D4W069	A0A9D4W069_PEA	KIW84_076812	NADH dehydrogenase subunit 1
490	A0A9D4W070	A0A9D4W070;A0A9D5A1X3	A0A9D4W070_PEA	KIW84_076560	NADPH-dependent aldo-keto reductase (Fragment)
491	A0A9D4W072	A0A9D4W072	A0A9D4W072_PEA	KIW84_060189	FACT complex subunit SSRP1
492	A0A9D4W084	A0A9D4W084	A0A9D4W084_PEA	KIW84_060658	RING-type E3 ubiquitin transferase
493	A0A9D4W087	A0A9D4W087	A0A9D4W087_PEA	KIW84_060029	glutathione transferase
494	A0A9D4W097	A0A9D4VYS6;A0A9D4W097;A0A9D4VYK9	A0A9D4W097_PEA	KIW84_060041	PCI domain-containing protein
495	A0A9D4W0A8	A0A9D4W0A8	A0A9D4W0A8_PEA	KIW84_060220	Outer envelope pore protein 24
496	A0A9D4W0C4	A0A9D4W0C4	A0A9D4W0C4_PEA	KIW84_060105	Filament-like plant protein 4
497	A0A9D4W0E6	A0A9D4W0E6	A0A9D4W0E6_PEA	KIW84_060719	Phytocyanin domain-containing protein
498	A0A9D4W0H5	A0A9D4W0H5	A0A9D4W0H5_PEA	KIW84_060124	DUF4005 domain-containing protein
499	A0A9D4W0I5	A0A9D4W0I5	A0A9D4W0I5_PEA	KIW84_076939	Protein LOW PSII ACCUMULATION 3
500	A0A9D4W0K8;A0A9D4ZXQ6	A0A9D4W0K8;A0A9D4ZXQ6	A0A9D4W0K8_PEA;A0A9D4ZXQ6_PEA	KIW84_074220;KIW84_076889	26S proteasome non-ATPase regulatory subunit 8 A
501	A0A9D4W0L8	A0A9D4W0L8	A0A9D4W0L8_PEA	KIW84_076901	K Homology domain-containing protein
502	A0A9D4W0M6	A0A9D4W0M6;A0A9D5A5U8	A0A9D4W0M6_PEA	KIW84_060164	Pre-mRNA processing factor 4 (PRP4)-like domain-containing protein
503	A0A9D4W0N2	A0A9D4W0N2	A0A9D4W0N2_PEA	KIW84_060807	Cytochrome b-c1 complex subunit 7
504	A0A9D4W0N5	A0A9D4YGX2;A0A9D4W0N5	A0A9D4W0N5_PEA	KIW84_060181	Gamma carbonic anhydrase 1
505	A0A9D4W0P3	A0A9D4W0P3	A0A9D4W0P3_PEA	KIW84_060813	V-type proton ATPase subunit c''2
506	A0A9D4W0Q4	A0A9D4W0Q4	A0A9D4W0Q4_PEA	KIW84_076769	Ferritin
507	A0A9D4W0U7	A0A9D4W0U7	A0A9D4W0U7_PEA	KIW84_060225	Glycosyltransferase
508	A0A9D4W0W3	A0A9D4W0W3	A0A9D4W0W3_PEA	KIW84_060708	Chorismate mutase
509	A0A9D4W0X8	A0A9D4W0X8	A0A9D4W0X8_PEA	KIW84_060255	Small ribosomal subunit protein uS9c
510	A0A9D4W0Z8	A0A9D5A3G3;A0A9D4W0Z8	A0A9D4W0Z8_PEA	KIW84_060928	D-arabinose 1-dehydrogenase (NAD(P)(+))
511	A0A9D4W111	A0A9D4W111	A0A9D4W111_PEA	KIW84_060937	26S proteasome regulatory subunit rpn6
512	A0A9D4W116	A0A9D4W116	A0A9D4W116_PEA	KIW84_060337	Sterol carrier protein 2
513	A0A9D4W147;A0A9D5B5G5	A0A9D5B5G5;A0A9D4YMS4;A0A9D4W147	A0A9D4W147_PEA;A0A9D5B5G5_PEA	KIW84_035240;KIW84_076936	Methyltransferase type 11 domain-containing protein
514	A0A9D4W156	A0A9D4W156	A0A9D4W156_PEA	KIW84_076948	V-type proton ATPase subunit D
515	A0A9D4W178	A0A9D4W178	A0A9D4W178_PEA	KIW84_076972	Defective in cullin neddylation protein
516	A0A9D4W184	A0A9D4W184;A0A9D4WIW6	A0A9D4W184_PEA	KIW84_060827	Transcriptional corepressor LEUNIG
517	A0A9D4W197	A0A9D5B172;A0A9D4XGM7;A0A9D4WC24;A0A9D5A768;A0A9D4VUV7;A0A9D5BQJ7;A0A9D4ZZY8;A0A9D5AZK1;A0A9D4XDA6;A0A9D5A2J9;A0A9D4WCD4;A0A9D5BFQ9;A0A9D4Y719;A0A9D4WB23;A0A9D4WWQ8;A0A9D4XGL7;A0A9D5AA26;A0A9D4WSW1;A0A9D4Y5H8;A0A9D4Y2K8;A0A9D5B4J3;A0A9D4WLF3;A0A9D4WZD6;A0A9D4YIT4;A0A9D4Y0G9;A0A9D4VT84;A0A9D4WJN8;A0A9D4WZF0;A0A9D4W197;A0A9D4WCA8;A0A9D5GVJ9;A0A9D5AT90;A0A9D4Y8T9;A0A9D4WDU5;A0A9D4WEI6;A0A9D4VVY6;A0A…	A0A9D4W197_PEA	KIW84_076993	ATP-dependent DNA helicase
518	A0A9D4W1B9	A0A9D4W1B9	A0A9D4W1B9_PEA	KIW84_060591	C2H2-type domain-containing protein
519	A0A9D4W1D2	A0A9D4W1D2	A0A9D4W1D2_PEA	KIW84_060395	Carboxypeptidase
520	A0A9D4W1D4;A0A9D4W3B4;A0A9D4ZZ28	A0A9D4ZZ28;A0A9D4W1D4;A0A9D4W3B4	A0A9D4W1D4_PEA;A0A9D4W3B4_PEA;A0A9D4ZZ28_PEA	KIW84_060655;KIW84_061068;KIW84_073768	Ubiquitin-like protease family profile domain-containing protein
521	A0A9D4W1D9	A0A9D4W1D9	A0A9D4W1D9_PEA	KIW84_060887	Replication protein A 32 kDa subunit A (Fragment)
522	A0A9D4W1F8	A0A9D4W1F8	A0A9D4W1F8_PEA	KIW84_060912	Uncharacterized protein
523	A0A9D4W1G2	A0A9D4W1G2	A0A9D4W1G2_PEA	KIW84_060428	peptidylprolyl isomerase
524	A0A9D4W1G7	A0A9D4W1G7	A0A9D4W1G7_PEA	KIW84_061097	Probable 6-phosphogluconolactonase
525	A0A9D4W1I7	A0A9D4W1I7	A0A9D4W1I7_PEA	KIW84_077087	ADP,ATP carrier protein
526	A0A9D4W1K7	A0A9D4W1K7	A0A9D4W1K7_PEA	KIW84_060175	50S ribosomal protein L31
527	A0A9D4W1M3	A0A9D4W1M3	A0A9D4W1M3_PEA	KIW84_060500	RuBisCO large subunit-binding protein subunit beta, chloroplastic
528	A0A9D4W1M7	A0A9D4Y847;A0A9D4YG73;A0A9D4W1M7;A0A9D5GX58;A0A9D5B9M7	A0A9D4W1M7_PEA	KIW84_061168	Aldehyde dehydrogenase
529	A0A9D4W1P4	A0A9D4W1P4	A0A9D4W1P4_PEA	KIW84_060534	ENTH domain-containing protein
530	A0A9D4W1Q4	A0A9D4W1Q4	A0A9D4W1Q4_PEA	KIW84_060535	3'-5' exonuclease
531	A0A9D4W1Q9	A0A9D4W1Q9	A0A9D4W1Q9_PEA	KIW84_060997	CoA carboxyltransferase N-terminal domain-containing protein
532	A0A9D4W1R1;A0A9D5A9H3	A0A9D5GXJ6;A0A9D4VR21;A0A9D4W1R1;A0A9D5A9H3	A0A9D4W1R1_PEA;A0A9D5A9H3_PEA	KIW84_060151;KIW84_064718	Cytochrome c-553
533	A0A9D4W1S6;A0A9D4W2L4	A0A9D4W1S6;A0A9D4W2L4	A0A9D4W1S6_PEA;A0A9D4W2L4_PEA	KIW84_061214;KIW84_061483	Zinc finger ZPR1-type domain-containing protein
534	A0A9D4W1Y6	A0A9D4W1Y6	A0A9D4W1Y6_PEA	KIW84_061262	Fe2OG dioxygenase domain-containing protein
535	A0A9D4W1Y8	A0A9D4W1Y8	A0A9D4W1Y8_PEA	KIW84_060302	Inactive heme oxygenase 2
536	A0A9D4W1Z9	A0A9D4W1Z9	A0A9D4W1Z9_PEA	KIW84_060092	Phosphotransferase
537	A0A9D4W200	A0A9D4W1Y6;A0A9D4W200	A0A9D4W200_PEA	KIW84_061263	Fe2OG dioxygenase domain-containing protein
538	A0A9D4W224	A0A9D4W224	A0A9D4W224_PEA	KIW84_060260	Exocyst complex component S3A
539	A0A9D4W255	A0A9D4W255	A0A9D4W255_PEA	KIW84_061139	Ras- protein rabc1
540	A0A9D4W256	A0A9D4W256;A0A9D4X890	A0A9D4W256_PEA	KIW84_061329	Pre-tRNA nuclear export protein
541	A0A9D4W265	A0A9D4W265	A0A9D4W265_PEA	KIW84_060709	3-hydroxyisobutyryl-CoA hydrolase
542	A0A9D4W271	A0A9D4W271	A0A9D4W271_PEA	KIW84_060297	Polyadenylate-binding protein rbp47b
543	A0A9D4W273	A0A9D4W273	A0A9D4W273_PEA	KIW84_060721	aspartate--tRNA ligase
544	A0A9D4W274	A0A9D4W274	A0A9D4W274_PEA	KIW84_061338	Uricase
545	A0A9D4W288	A0A9D4W288	A0A9D4W288_PEA	KIW84_060180	RNA polymerase-associated factor
546	A0A9D4W294	A0A9D4W294	A0A9D4W294_PEA	KIW84_061364	PWWP domain-containing protein
547	A0A9D4W2A0	A0A9D4W2A0	A0A9D4W2A0_PEA	KIW84_060753	Aspartate aminotransferase
548	A0A9D4W2B9	A0A9D4W2B9	A0A9D4W2B9_PEA	KIW84_060212	glucan endo-1,3-beta-D-glucosidase
549	A0A9D4W2C6	A0A9D4W2C6	A0A9D4W2C6_PEA	KIW84_060812	FAD-binding domain-containing protein
550	A0A9D4W2D5	A0A9D4W2D5	A0A9D4W2D5_PEA	KIW84_060351	Polyadenylate-binding protein
551	A0A9D4W2E3	A0A9D4W2E3	A0A9D4W2E3_PEA	KIW84_061393	RRM domain-containing protein
552	A0A9D4W2E9;A0A9D5A586	A0A9D5A586;A0A9D4W2D9;A0A9D4W2E9	A0A9D4W2E9_PEA;A0A9D5A586_PEA	KIW84_060450;KIW84_060453	30S ribosomal protein S11
553	A0A9D4W2G9	A0A9D4W2G9	A0A9D4W2G9_PEA	KIW84_061422	Ras- protein RABA5a
554	A0A9D4W2H5	A0A9D4W2H5	A0A9D4W2H5_PEA	KIW84_060864	DUF1997 family protein
555	A0A9D4W2I7	A0A9D4W2I7	A0A9D4W2I7_PEA	KIW84_061013	Uncharacterized protein
556	A0A9D4W2J0	A0A9D4W2J0	A0A9D4W2J0_PEA	KIW84_061458	Plant UBX domain-containing protein 10
557	A0A9D4W2K4	A0A9D4W2K4	A0A9D4W2K4_PEA	KIW84_060410	Beta-galactosidase
558	A0A9D4W2L9	A0A9D4W2L9	A0A9D4W2L9_PEA	KIW84_061046	glutamate synthase (NADH)
559	A0A9D4W2M1	A0A9D4W2M1	A0A9D4W2M1_PEA	KIW84_061280	Microtubule-associated protein 70-2
560	A0A9D4W2M3	A0A9D4W2M3	A0A9D4W2M3_PEA	KIW84_060568	Uncharacterized protein
561	A0A9D4W2M4	A0A9D4W2M4	A0A9D4W2M4_PEA	KIW84_061505	Structural maintenance of chromosomes protein
562	A0A9D4W2N7	A0A9D4W2N7	A0A9D4W2N7_PEA	KIW84_060889	Protein ACTIVITY OF BC1 COMPLEX KINASE 1
563	A0A9D4W2R9	A0A9D4W2R9	A0A9D4W2R9_PEA	KIW84_061095	Glucosamine/galactosamine-6-phosphate isomerase domain-containing protein
564	A0A9D4W2Y7	A0A9D4W2Y7;A0A9D5AR46;A0A9D5A3B2	A0A9D4W2Y7_PEA	KIW84_061610	Histone H2A
565	A0A9D4W313	A0A9D4W313	A0A9D4W313_PEA	KIW84_061423	Inositol polyphosphate-related phosphatase domain-containing protein
566	A0A9D4W348	A0A9D4W348	A0A9D4W348_PEA	KIW84_061683	Ribosome-recycling factor, chloroplastic
567	A0A9D4W350	A0A9D4W350	A0A9D4W350_PEA	KIW84_061705	Uncharacterized protein
568	A0A9D4W369	A0A9D4W369	A0A9D4W369_PEA	KIW84_061107	Mur ligase central domain-containing protein
569	A0A9D4W372	A0A9D4W372	A0A9D4W372_PEA	KIW84_061019	Haloacid dehalogenase-like hydrolase family protein
570	A0A9D4W381	A0A9D4W381	A0A9D4W381_PEA	KIW84_061029	phosphoribosylglycinamide formyltransferase 1
571	A0A9D4W3A2	A0A9D4W3A2	A0A9D4W3A2_PEA	KIW84_061051	La protein 1
572	A0A9D4W3A8	A0A9D4W3A8	A0A9D4W3A8_PEA	KIW84_061767	Carbohydrate kinase PfkB domain-containing protein
573	A0A9D4W3B1	A0A9D4W3B1;A0A9D4WSG5	A0A9D4W3B1_PEA	KIW84_061147	NAD kinase 2
574	A0A9D4W3E0	A0A9D4W3E0	A0A9D4W3E0_PEA	KIW84_060865	Uncharacterized protein
575	A0A9D4W3H1	A0A9D4W3H1	A0A9D4W3H1_PEA	KIW84_061182	Gamma-glutamylcyclotransferase
576	A0A9D4W3H3	A0A9D4W3H3	A0A9D4W3H3_PEA	KIW84_061821	inorganic diphosphatase
577	A0A9D4W3I3	A0A9D4W3I3	A0A9D4W3I3_PEA	KIW84_061833	glutamate N-acetyltransferase (Fragment)
578	A0A9D4W3I7	A0A9D4W3I7	A0A9D4W3I7_PEA	KIW84_060660	Tocopherol O-methyltransferase
579	A0A9D4W3J2	A0A9D4W3J2	A0A9D4W3J2_PEA	KIW84_061199	nicotinate-nucleotide diphosphorylase (carboxylating)
580	A0A9D4W3M2	A0A9D4W3M2	A0A9D4W3M2_PEA	KIW84_061869	Protein CANDIDATE G-PROTEIN COUPLED REPTOR 7
581	A0A9D4W3N5	A0A9D4W3N5	A0A9D4W3N5_PEA	KIW84_061171	Rieske domain-containing protein (Fragment)
582	A0A9D4W3P0	A0A9D4W3P0	A0A9D4W3P0_PEA	KIW84_061248	Ribosomal RNA-processing protein 42
583	A0A9D4W3Q5	A0A9D4W3Q5;A0A9D5BHC1	A0A9D4W3Q5_PEA	KIW84_061193	CCT-theta
584	A0A9D4W3S3;A0A9D4XNN1	A0A9D4X013;A0A9D4W3S3;A0A9D4XNN1;A0A9D4VKE0	A0A9D4W3S3_PEA;A0A9D4XNN1_PEA	KIW84_030067;KIW84_061911	60S acidic ribosomal protein P1
585	A0A9D4W3U6	A0A9D4W3U6	A0A9D4W3U6_PEA	KIW84_061430	glucan endo-1,3-beta-D-glucosidase
586	A0A9D4W3V5	A0A9D4W3V5	A0A9D4W3V5_PEA	KIW84_061941	V-type proton ATPase subunit G
587	A0A9D4W3W3	A0A9D4W3W3	A0A9D4W3W3_PEA	KIW84_061951	Cystathionine beta-lyase, chloroplastic
588	A0A9D4W3W8	A0A9D4W3W8;A0A9D4VTU3	A0A9D4W3W8_PEA	KIW84_061240	DNA topoisomerase (ATP-hydrolyzing)
589	A0A9D4W3X0	A0A9D4W3X0	A0A9D4W3X0_PEA	KIW84_061302	hydroxyethylthiazole kinase
590	A0A9D4W3X4	A0A9D4W3X4	A0A9D4W3X4_PEA	KIW84_061957	RNA-binding protein cp29b
591	A0A9D4W3X6	A0A9D4W3X6	A0A9D4W3X6_PEA	KIW84_061328	SufE-like protein 1
592	A0A9D4W3X7	A0A9D4W3X7	A0A9D4W3X7_PEA	KIW84_031938	60S ribosomal protein L23A
593	A0A9D4W3X8	A0A9D4W3X8	A0A9D4W3X8_PEA	KIW84_061245	Uncharacterized protein
594	A0A9D4W400;A0A9D4XPN1	A0A9D4XPN1;A0A9D4W400	A0A9D4W400_PEA;A0A9D4XPN1_PEA	KIW84_031083;KIW84_061503	60S ribosomal protein L21-2
595	A0A9D4W407	A0A9D4W407	A0A9D4W407_PEA	KIW84_061778	Monothiol glutaredoxin-S10
596	A0A9D4W417	A0A9D4W417	A0A9D4W417_PEA	KIW84_061340	ubiquitinyl hydrolase 1
597	A0A9D4W436	A0A9D4W436	A0A9D4W436_PEA	KIW84_060874	Plastid-lipid-associated protein 8
598	A0A9D4W448	A0A9D4W448	A0A9D4W448_PEA	KIW84_061813	Nuclear pore complex protein NUP214
599	A0A9D4W455	A0A9D4W455	A0A9D4W455_PEA	KIW84_061310	acetyl-CoA C-acyltransferase
600	A0A9D4W495	A0A9D4W495	A0A9D4W495_PEA	KIW84_061431	Ubiquitin carboxyl-terminal hydrolase
601	A0A9D4W4E5	A0A9D5A475;A0A9D4WA24;A0A9D4W4E5;A0A9D4YIW7	A0A9D4W4E5_PEA	KIW84_061902	60S ribosomal protein L4
602	A0A9D4W4K3;A0A9D5GZD6	A0A9D5GZD6;A0A9D4W4K3	A0A9D4W4K3_PEA;A0A9D5GZD6_PEA	KIW84_014403;KIW84_062160	DNA-directed RNA polymerase subunit
603	A0A9D4W4K5	A0A9D4W4K5	A0A9D4W4K5_PEA	KIW84_061735	Succinate--CoA ligase [ADP-forming] subunit beta, mitochondrial
604	A0A9D4W4L0	A0A9D4W4L0	A0A9D4W4L0_PEA	KIW84_062254	Uncharacterized protein
605	A0A9D4W4M8	A0A9D4W4M8;A0A9D4W4L8;A0A9D5A1T2	A0A9D4W4M8_PEA	KIW84_061069	L-gulonolactone oxidase
606	A0A9D4W4P0	A0A9D4W4P0	A0A9D4W4P0_PEA	KIW84_061311	ATP-sensitive inward rectifier potassium channel 1
607	A0A9D4W4Q2	A0A9D4WBK0;A0A9D4W4Q2	A0A9D4W4Q2_PEA	KIW84_061622	MPBQ/MBSQ family SAM-binding methyltransferase profile domain-containing protein
608	A0A9D4W4Q5	A0A9D4W4Q5	A0A9D4W4Q5_PEA	KIW84_061176	Uncharacterized protein
609	A0A9D4W4R7	A0A9D4W4R7	A0A9D4W4R7_PEA	KIW84_061605	Uncharacterized protein
610	A0A9D4W4S3	A0A9D4W4S3	A0A9D4W4S3_PEA	KIW84_061341	Mitogen-activated protein kinase cpk1
611	A0A9D4W4T3	A0A9D4W4T3	A0A9D4W4T3_PEA	KIW84_061626	Uncharacterized protein
612	A0A9D4W4U8	A0A9D4W4U8	A0A9D4W4U8_PEA	KIW84_061359	4a-hydroxytetrahydrobiopterin dehydratase
613	A0A9D4W4V8	A0A9D4W4V8	A0A9D4W4V8_PEA	KIW84_062289	phenylalanine ammonia-lyase
614	A0A9D4W4W3	A0A9D4W4W3	A0A9D4W4W3_PEA	KIW84_061652	Methylcrotonoyl-CoA carboxylase subunit alpha, mitochondrial
615	A0A9D4W4W5	A0A9D4W4W5	A0A9D4W4W5_PEA	KIW84_061560	Carbohydrate kinase PfkB domain-containing protein
616	A0A9D4W4Z3	A0A9D4W4Z3	A0A9D4W4Z3_PEA	KIW84_061686	RAN GTPase-activating protein 2
617	A0A9D4W506	A0A9D4W506;A0A9D4XUY5	A0A9D4W506_PEA	KIW84_062138	Pyruvate kinase
618	A0A9D4W523	A0A9D4W523	A0A9D4W523_PEA	KIW84_061756	NAD-dependent epimerase/dehydratase domain-containing protein (Fragment)
619	A0A9D4W525	A0A9D4W525	A0A9D4W525_PEA	KIW84_061269	Uncharacterized protein
620	A0A9D4W539	A0A9D4W539	A0A9D4W539_PEA	KIW84_061766	Carbohydrate kinase PfkB domain-containing protein
621	A0A9D4W542	A0A9D4W542	A0A9D4W542_PEA	KIW84_061451	Protein hlb1
622	A0A9D4W552	A0A9D4W552	A0A9D4W552_PEA	KIW84_062457	Homogentisate phytyltransferase 2
623	A0A9D4W554;A0A9D5B0Y2	A0A9D4W554;A0A9D5B0Y2	A0A9D4W554_PEA;A0A9D5B0Y2_PEA	KIW84_031700;KIW84_061928	40S ribosomal protein S23
624	A0A9D4W580	A0A9D4W580	A0A9D4W580_PEA	KIW84_061687	Chloroplast stem-loop binding protein of 41 kDa a
625	A0A9D4W581	A0A9D4W581	A0A9D4W581_PEA	KIW84_061315	Inosine triphosphate pyrophosphatase
626	A0A9D4W584	A0A9D4W584	A0A9D4W584_PEA	KIW84_061780	Uncharacterized protein
627	A0A9D4W5B3	A0A9D4W5B3	A0A9D4W5B3_PEA	KIW84_062255	Sorting nexin-1
628	A0A9D4W5C9	A0A9D4W5C9	A0A9D4W5C9_PEA	KIW84_061863	Pectate lyase
629	A0A9D4W5D4	A0A9D4W5D4	A0A9D4W5D4_PEA	KIW84_061561	K Homology domain-containing protein
630	A0A9D4W5D8	A0A9D4W5D8	A0A9D4W5D8_PEA	KIW84_061868	phosphatidate phosphatase
631	A0A9D4W5F4	A0A9D4VS11;A0A9D4VFY4;A0A9D4W5F4	A0A9D4W5F4_PEA	KIW84_061584	40S ribosomal protein S15-4
632	A0A9D4W5K4	A0A9D4W5K4	A0A9D4W5K4_PEA	KIW84_061881	Glutathione S-transferase L3
633	A0A9D4W5L7	A0A9D4W5L7	A0A9D4W5L7_PEA	KIW84_061419	Peptidase A1 domain-containing protein
634	A0A9D4W5P7	A0A9D4W5P7	A0A9D4W5P7_PEA	KIW84_061456	Protein kinase domain-containing protein
635	A0A9D4W5S2	A0A9D4W5S2	A0A9D4W5S2_PEA	KIW84_061413	Ubiquitin carboxyl-terminal hydrolase
636	A0A9D4W5S9	A0A9D4W5S9	A0A9D4W5S9_PEA	KIW84_061882	Glutathione S-transferase L3
637	A0A9D4W5V3	A0A9D4W5V3	A0A9D4W5V3_PEA	KIW84_062752	S-formylglutathione hydrolase
638	A0A9D4W5V4	A0A9D4W5V4	A0A9D4W5V4_PEA	KIW84_062705	FAD-binding PCMH-type domain-containing protein
639	A0A9D4W5V9	A0A9D4YCB0;A0A9D4WGF5;A0A9D5BQC5;A0A9D5B959;A0A9D4X2B7;A0A9D4W5V9	A0A9D4W5V9_PEA	KIW84_061761	beta-ketoacyl-[acyl-carrier-protein] synthase I
640	A0A9D4W5W4	A0A9D4W5W4	A0A9D4W5W4_PEA	KIW84_062712	TBCC domain-containing protein 1
641	A0A9D4W5W9	A0A9D4W5W9	A0A9D4W5W9_PEA	KIW84_062241	Phthiocerol/phthiodiolone dimycocerosyl transferase C-terminal domain-containing protein
642	A0A9D4W5X4	A0A9D4W5X4	A0A9D4W5X4_PEA	KIW84_062458	Ribosomal protein S5
643	A0A9D4W5Y0	A0A9D4W5Y0	A0A9D4W5Y0_PEA	KIW84_062793	Plastid-lipid-associated protein 13
644	A0A9D4W5Z1	A0A9D4W5Z1	A0A9D4W5Z1_PEA	KIW84_062807	tyrosine--tRNA ligase
645	A0A9D4W5Z6	A0A9D4W5Z6	A0A9D4W5Z6_PEA	KIW84_062478	DUF155 domain-containing protein
646	A0A9D4W605	A0A9D4W605	A0A9D4W605_PEA	KIW84_062100	peptidylprolyl isomerase
647	A0A9D4W606	A0A9D4W606	A0A9D4W606_PEA	KIW84_062492	Sucrose-phosphatase
648	A0A9D4W620	A0A9D4W620	A0A9D4W620_PEA	KIW84_062048	30S ribosomal protein S9
649	A0A9D4W621	A0A9D4YNR5;A0A9D5B7B4;A0A9D5AYR0;A0A9D4XVU2;A0A9D4XSA0;A0A9D4W621	A0A9D4W621_PEA	KIW84_061961	phenylalanine ammonia-lyase
650	A0A9D4W628	A0A9D4W628;A0A9D5A550	A0A9D4W628_PEA	KIW84_062061	GS catalytic domain-containing protein
651	A0A9D4W633	A0A9D4W633	A0A9D4W633_PEA	KIW84_061836	Uncharacterized protein
652	A0A9D4W672	A0A9D4W672	A0A9D4W672_PEA	KIW84_062103	Threonine dehydratase
653	A0A9D4W675	A0A9D4W675	A0A9D4W675_PEA	KIW84_062023	Uncharacterized protein
654	A0A9D4W698	A0A9D4W698	A0A9D4W698_PEA	KIW84_062919	Inhibitor I9 domain-containing protein
655	A0A9D4W6B3	A0A9D4VUK6;A0A9D4W6B3	A0A9D4W6B3_PEA	KIW84_062920	Carboxypeptidase
656	A0A9D4W6E7	A0A9D4W6E7	A0A9D4W6E7_PEA	KIW84_061651	NAB domain-containing protein
657	A0A9D4W6G4	A0A9D4W6G4	A0A9D4W6G4_PEA	KIW84_062275	40S ribosomal protein S17
658	A0A9D4W6G6	A0A9D4W6G6	A0A9D4W6G6_PEA	KIW84_061962	Isocitrate dehydrogenase [NAD] catalytic subunit 5
659	A0A9D4W6L1	A0A9D4W6L1	A0A9D4W6L1_PEA	KIW84_061717	ABC transporter I member 19
660	A0A9D4W6N9	A0A9D4W6N9	A0A9D4W6N9_PEA	KIW84_061748	GST C-terminal domain-containing protein
661	A0A9D4W6P9	A0A9D4W6P9	A0A9D4W6P9_PEA	KIW84_061759	Cns1/TTC4 wheel domain-containing protein
662	A0A9D4W6R8	A0A9D4W6R8	A0A9D4W6R8_PEA	KIW84_061779	Protein LOW PSII ACCUMULATION 1, chloroplastic
663	A0A9D4W6Z0	A0A9D4W6Z0	A0A9D4W6Z0_PEA	KIW84_062185	monodehydroascorbate reductase (NADH)
664	A0A9D4W704	A0A9D4W704	A0A9D4W704_PEA	KIW84_063179	Uncharacterized protein
665	A0A9D4W721	A0A9D4W721	A0A9D4W721_PEA	KIW84_061919	Syntaxin-71
666	A0A9D4W742	A0A9D4W742	A0A9D4W742_PEA	KIW84_062703	CAP-Gly domain-containing protein
667	A0A9D4W764	A0A9D4W764	A0A9D4W764_PEA	KIW84_062282	Ubiquitin-conjugating enzyme E2 variant 1D
668	A0A9D4W7A5	A0A9D4W7A5	A0A9D4W7A5_PEA	KIW84_063292	Large ribosomal subunit protein bL28c
669	A0A9D4W7A6	A0A9D5ASH7;A0A9D5GXJ6;A0A9D4XNI6;A0A9D5B0B0;A0A9D4W1R1;A0A9D4WJF5;A0A9D4YQ87;A0A9D4WNM9;A0A9D5GYD6;A0A9D5A9H3;A0A9D4W7A6;A0A9D4VX85	A0A9D4W7A6_PEA	KIW84_061943	60S ribosomal protein L12-3
670	A0A9D4W7E6	A0A9D4W7E6	A0A9D4W7E6_PEA	CYN	Cyanate hydratase
671	A0A9D4W7F2	A0A9D4W7F2	A0A9D4W7F2_PEA	KIW84_063021	Uncharacterized protein
672	A0A9D4W7G0	A0A9D4W7G0	A0A9D4W7G0_PEA	KIW84_061998	acylphosphatase (Fragment)
673	A0A9D4W7K5	A0A9D4W7K5	A0A9D4W7K5_PEA	KIW84_062917	N-acetyltransferase domain-containing protein
674	A0A9D4W7P5	A0A9D4YQ04;A0A9D4W7P5	A0A9D4W7P5_PEA	KIW84_062739	Actin
675	A0A9D4W7P7	A0A9D4W7P7	A0A9D4W7P7_PEA	KIW84_063445	RRM domain-containing protein
676	A0A9D4W7R0	A0A9D4W7R0	A0A9D4W7R0_PEA	KIW84_063459	3-isopropylmalate dehydratase large subunit
677	A0A9D4W7U2	A0A9D4W7U2	A0A9D4W7U2_PEA	KIW84_063495	7-hydroxymethyl chlorophyll a reductase, chloroplastic
678	A0A9D4W7U7	A0A9D4W7U7	A0A9D4W7U7_PEA	KIW84_062664	Eukaryotic translation initiation factor 3 subunit E
679	A0A9D4W7V0	A0A9D4W7V0	A0A9D4W7V0_PEA	KIW84_063505	Mitochondrial import inner membrane translocase subunit Tim21
680	A0A9D4W7V8	A0A9D4W7V8	A0A9D4W7V8_PEA	KIW84_063181	Photosystem I iron-sulfur center
681	A0A9D4W7W3	A0A9D4W7W3	A0A9D4W7W3_PEA	EIF6	Eukaryotic translation initiation factor 6
682	A0A9D4W7Y5	A0A9D4W7Y5	A0A9D4W7Y5_PEA	KIW84_062264	LETM1-like protein
683	A0A9D4W7Y8	A0A9D4WL51;A0A9D4W7Y8;A0A9D4XPD5;A0A9D4YDA2;A0A9D4YC34;A0A9D4W1M1	A0A9D4W7Y8_PEA	KIW84_063209	Uncharacterized protein
684	A0A9D4W7Y9	A0A9D4W7Y9	A0A9D4W7Y9_PEA	KIW84_063537	AAA+ ATPase domain-containing protein
685	A0A9D4W865;A0A9D4XWH7;A0A9D5AW34;A0A9D5AY73;A0A9D5B1P3	A0A9D4XWH7;A0A9D5B1P3;A0A9D5AY73;A0A9D5AW34;A0A9D4W865	A0A9D4W865_PEA;A0A9D4XWH7_PEA;A0A9D5AW34_PEA;A0A9D5AY73_PEA;A0A9D5B1P3_PEA	KIW84_032025;KIW84_032026;KIW84_032027;KIW84_032028;KIW84_063640	Stress up-regulated Nod 19
686	A0A9D4W897	A0A9D4W897	A0A9D4W897_PEA	KIW84_063189	N-acyl-aliphatic-L-amino acid amidohydrolase
687	A0A9D4W8B7	A0A9D4W8B7	A0A9D4W8B7_PEA	KIW84_063205	Serine/threonine-protein phosphatase
688	A0A9D4W8C1	A0A9D4W8C1	A0A9D4W8C1_PEA	KIW84_063010	Armadillo repeat-containing protein 6
689	A0A9D4W8E7	A0A9D4W8E7	A0A9D4W8E7_PEA	KIW84_062798	C3H1-type domain-containing protein
690	A0A9D4W8E9	A0A9D4W8E9	A0A9D4W8E9_PEA	KIW84_062968	RAP release 2, galactose-binding-like domain protein
691	A0A9D4W8F6	A0A9D4W8F6	A0A9D4W8F6_PEA	KIW84_062812	Villin-2
692	A0A9D4W8I3	A0A9D4W8I3	A0A9D4W8I3_PEA	KIW84_062846	Elongation factor TypA-like svr3
693	A0A9D4W8J5;A0A9D5AVF6;A0A9D5B176	A0A9D5AVF6;A0A9D4W8J5;A0A9D5B176	A0A9D4W8J5_PEA;A0A9D5AVF6_PEA;A0A9D5B176_PEA	KIW84_031715;KIW84_044020;KIW84_063792	Nuclear transcription factor Y subunit B-8
694	A0A9D4W8K3	A0A9D4W8K3	A0A9D4W8K3_PEA	KIW84_063800	Protein PALE CRESS, chloroplastic
695	A0A9D4W8L5	A0A9D4W8L5	A0A9D4W8L5_PEA	KIW84_062501	prolycopene isomerase
696	A0A9D4W8M1	A0A9D5BJM6;A0A9D4W8M1	A0A9D4W8M1_PEA	KIW84_063316	Glycolipid transfer protein 1
697	A0A9D4W8M8	A0A9D4W8M8	A0A9D4W8M8_PEA	KIW84_062370	Virilizer N-terminal domain-containing protein
698	A0A9D4W8N9	A0A9D4W8N9	A0A9D4W8N9_PEA	KIW84_063002	dolichyl-diphosphooligosaccharide--protein glycotransferase
699	A0A9D4W8V4	A0A9D4W8V4	A0A9D4W8V4_PEA	KIW84_063460	G3BP-like protein
700	A0A9D4W8V5	A0A9D4W8V5	A0A9D4W8V5_PEA	KIW84_063914	phosphoribosylaminoimidazole carboxylase
701	A0A9D4W8W2	A0A9D4W8W2	A0A9D4W8W2_PEA	KIW84_063206	Uridine nucleosidase 2
702	A0A9D4W8X2	A0A9D4W8X2	A0A9D4W8X2_PEA	KIW84_063218	Protein BOLA4, chloroplastic/mitochondrial
703	A0A9D4W8Z6	A0A9D4W8Z6	A0A9D4W8Z6_PEA	KIW84_063443	Uncharacterized protein
704	A0A9D4W913	A0A9D4W913	A0A9D4W913_PEA	KIW84_063517	Uncharacterized protein
705	A0A9D4W978	A0A9D4W978	A0A9D4W978_PEA	KIW84_063574	CASTOR/POLLUX/SYM8 ion channel conserved domain-containing protein
706	A0A9D4W981	A0A9D4W981	A0A9D4W981_PEA	KIW84_063535	(S)-ureidoglycine aminohydrolase cupin domain-containing protein
707	A0A9D4W998	A0A9D4W998	A0A9D4W998_PEA	KIW84_063352	NADP-dependent oxidoreductase domain-containing protein
708	A0A9D4W9A1	A0A9D4W9A1	A0A9D4W9A1_PEA	KIW84_063558	ADP-ribosylation factor-like protein 5
709	A0A9D4W9B3	A0A9D4W9B3	A0A9D4W9B3_PEA	KIW84_062791	Thioredoxin reductase
710	A0A9D4W9C9	A0A9D4W9C9	A0A9D4W9C9_PEA	KIW84_064087	60S ribosomal protein L22B
711	A0A9D4W9D3	A0A9D4W9D3	A0A9D4W9D3_PEA	KIW84_062817	magnesium chelatase
712	A0A9D4W9E5	A0A9D4W9E5	A0A9D4W9E5_PEA	KIW84_063184	Intron-binding protein aquarius
713	A0A9D4W9P4;A0A9D5A3T8	A0A9D5A3T8;A0A9D4W9P4	A0A9D4W9P4_PEA;A0A9D5A3T8_PEA	KIW84_062653;KIW84_063504	EF-hand domain-containing protein
714	A0A9D4W9Q7	A0A9D4W9Q7	A0A9D4W9Q7_PEA	KIW84_063311	Uncharacterized protein (Fragment)
715	A0A9D4W9Q9	A0A9D4W9Q9	A0A9D4W9Q9_PEA	KIW84_064244	Flap endonuclease 1
716	A0A9D4W9R3;A0A9D4WB68	A0A9D4W9R3;A0A9D4WB68	A0A9D4W9R3_PEA;A0A9D4WB68_PEA	KIW84_064257;KIW84_064258	Uncharacterized protein
717	A0A9D4W9T3	A0A9D4W9T3	A0A9D4W9T3_PEA	KIW84_063345	Methyltransferase
718	A0A9D4W9T5	A0A9D4VPX2;A0A9D4W9T5	A0A9D4W9T5_PEA	KIW84_063428	Pre-mRNA-processing factor 19
719	A0A9D4W9U4	A0A9D5A7Y5;A0A9D4W9U4;A0A9D5AYM4	A0A9D4W9U4_PEA	KIW84_063357	Malate dehydrogenase
720	A0A9D4W9V3	A0A9D4W9V3	A0A9D4W9V3_PEA	KIW84_063559	Pyruvate kinase
721	A0A9D4W9W9	A0A9D4W9W9	A0A9D4W9W9_PEA	KIW84_064325	(S)-ureidoglycine aminohydrolase cupin domain-containing protein
722	A0A9D4W9Y0	A0A9D4W9Y0	A0A9D4W9Y0_PEA	KIW84_063590	NAD-dependent epimerase/dehydratase domain-containing protein
723	A0A9D4WA12	A0A9D4WA12	A0A9D4WA12_PEA	KIW84_062907	Ubiquitin thioesterase OTU
724	A0A9D4WA20	A0A9D4WA20	A0A9D4WA20_PEA	KIW84_063865	EF-hand domain-containing protein
725	A0A9D4WA24	A0A9D4WA24	A0A9D4WA24_PEA	KIW84_063439	60S ribosomal protein L4
726	A0A9D4WA28	A0A9D4WA28	A0A9D4WA28_PEA	KIW84_063530	AB hydrolase-1 domain-containing protein
727	A0A9D4WA30	A0A9D4WA30	A0A9D4WA30_PEA	KIW84_064376	RNA helicase
728	A0A9D4WA49	A0A9D4WA49	A0A9D4WA49_PEA	KIW84_063540	Damage-control phosphatase ARMT1-like metal-binding domain-containing protein
729	A0A9D4WA52	A0A9D4WA52	A0A9D4WA52_PEA	KIW84_063904	Thiaminase-2/PQQC domain-containing protein
730	A0A9D4WA56	A0A9D4WA56	A0A9D4WA56_PEA	KIW84_064410	Calcium-dependent phosphotriesterase superfamily protein
731	A0A9D4WA57	A0A9D4WA57	A0A9D4WA57_PEA	KIW84_064411	CP12 domain-containing protein
732	A0A9D4WA72	A0A9D4WA72	A0A9D4WA72_PEA	KIW84_063575	30S ribosomal protein S16
733	A0A9D4WA96	A0A9D4WA96;A0A9D4XS35	A0A9D4WA96_PEA	KIW84_063948	NAD-dependent epimerase/dehydratase domain-containing protein
734	A0A9D4WAC7	A0A9D4WAC7	A0A9D4WAC7_PEA	KIW84_063632	Large ribosomal subunit protein eL14 domain-containing protein (Fragment)
735	A0A9D4WAF1	A0A9D4ZVY3;A0A9D4WAF1	A0A9D4WAF1_PEA	KIW84_063781	Polyadenylate-binding protein 1
736	A0A9D4WAF2	A0A9D4WAF2	A0A9D4WAF2_PEA	KIW84_064517	Hydroxyisourate hydrolase
737	A0A9D4WAF6	A0A9D4WAF6	A0A9D4WAF6_PEA	PFP-ALPHA	Pyrophosphate--fructose 6-phosphate 1-phosphotransferase subunit alpha
738	A0A9D4WAH3	A0A9D4WAH3	A0A9D4WAH3_PEA	KIW84_063677	Zeta toxin domain-containing protein
739	A0A9D4WAK2	A0A9D4WAK2	A0A9D4WAK2_PEA	KIW84_063634	Glycolipid transfer protein 1
740	A0A9D4WAK3	A0A9D4WAK3	A0A9D4WAK3_PEA	KIW84_064570	Protease Do-like 2
741	A0A9D4WAK4	A0A9D4WAK4	A0A9D4WAK4_PEA	KIW84_063217	DNA-binding protein SMUBP-2
742	A0A9D4WAQ1	A0A9D4WAQ1	A0A9D4WAQ1_PEA	KIW84_064604	BSD domain-containing protein
743	A0A9D4WAS1	A0A9D4WAS1	A0A9D4WAS1_PEA	KIW84_063793	PWWP domain-containing protein
744	A0A9D4WAS3	A0A9D4WAS3	A0A9D4WAS3_PEA	KIW84_064128	Calreticulin
745	A0A9D4WAS5	A0A9D4WAS5	A0A9D4WAS5_PEA	KIW84_063777	Carboxyl-terminal-processing peptidase 2
746	A0A9D4WAS6	A0A9D4WAS6	A0A9D4WAS6_PEA	KIW84_063717	Electron transfer flavoprotein subunit beta
747	A0A9D4WAW3	A0A9D4WAW3	A0A9D4WAW3_PEA	KIW84_063833	LOW protein: ammonium transporter 1-like protein
748	A0A9D4WAW9	A0A9D4WAW9	A0A9D4WAW9_PEA	KIW84_063972	40S ribosomal protein S24
749	A0A9D4WAX2	A0A9D4WAX2	A0A9D4WAX2_PEA	KIW84_063823	SAP domain-containing protein
750	A0A9D4WAX6	A0A9D4WAX6	A0A9D4WAX6_PEA	KIW84_063336	Multiple organellar RNA editing factor 2
751	A0A9D4WAX8	A0A9D4WAX8	A0A9D4WAX8_PEA	KIW84_063981	Tryptophan synthase beta chain-like PALP domain-containing protein
752	A0A9D4WAY4	A0A9D4WAY4	A0A9D4WAY4_PEA	KIW84_063855	Uncharacterized protein
753	A0A9D4WAZ5	A0A9D4WAZ5	A0A9D4WAZ5_PEA	KIW84_064702	Protein btr1
754	A0A9D4WB05	A0A9D4WB05	A0A9D4WB05_PEA	KIW84_063795	Peptidoglycan binding-like domain-containing protein
755	A0A9D4WB08	A0A9D4WB08	A0A9D4WB08_PEA	KIW84_064232	Uncharacterized protein
756	A0A9D4WB20	A0A9D4WB20	A0A9D4WB20_PEA	KIW84_063254	Photosynthetic NDH subunit of subcomplex B 5
757	A0A9D4WB21	A0A9D4WB21	A0A9D4WB21_PEA	KIW84_063882	Low-specificity L-threonine aldolase 1
758	A0A9D4WB26	A0A9D4WB26	A0A9D4WB26_PEA	KIW84_063900	Inactive ATP-dependent zinc metalloprotease FTSHI 5
759	A0A9D4WB40	A0A9D4WB40	A0A9D4WB40_PEA	KIW84_063834	S1 motif domain-containing protein
760	A0A9D4WB51	A0A9D4WB51	A0A9D4WB51_PEA	KIW84_064279	Peptidyl-prolyl cis-trans isomerase
761	A0A9D4WB55	A0A9D4WB55	A0A9D4WB55_PEA	KIW84_064245	Germin-like protein
762	A0A9D4WB59	A0A9D4WB59	A0A9D4WB59_PEA	KIW84_063857	ER membrane protein complex subunit 3
763	A0A9D4WBA9	A0A9D4WBA9	A0A9D4WBA9_PEA	KIW84_064339	Protein kinase domain-containing protein
764	A0A9D4WBB9;A0A9D5AJB3	A0A9D4WBB9;A0A9D5AJB3	A0A9D4WBB9_PEA;A0A9D5AJB3_PEA	KIW84_058295;KIW84_063917	DNA/RNA-binding protein Alba-like domain-containing protein
765	A0A9D4WBC9;A0A9D5BBI8;A0A9D5BEW6	A0A9D5BEW6;A0A9D4XW49;A0A9D4WBC9;A0A9D5BBI8	A0A9D4WBC9_PEA;A0A9D5BBI8_PEA;A0A9D5BEW6_PEA	KIW84_011425;KIW84_023162;KIW84_030868	ADP-ribosylation factor
766	A0A9D4WBE7	A0A9D4WBE7	A0A9D4WBE7_PEA	KIW84_063955	CCHC-type domain-containing protein
767	A0A9D4WBF2	A0A9D4WBF2	A0A9D4WBF2_PEA	KIW84_064876	Protein decapping 5
768	A0A9D4WBF5	A0A9D4WBF5	A0A9D4WBF5_PEA	KIW84_063515	Uncharacterized protein
769	A0A9D4WBH7	A0A9D4WBH7	A0A9D4WBH7_PEA	KIW84_064907	Uncharacterized protein
770	A0A9D4WBI9	A0A9D4WBI9	A0A9D4WBI9_PEA	KIW84_064916	Ras- protein rabf1
771	A0A9D4WBJ1;A0A9D4XV49	A0A9D4XV49;A0A9D4WBJ1	A0A9D4WBJ1_PEA;A0A9D4XV49_PEA	KIW84_032770;KIW84_064061	50S ribosomal protein 5
772	A0A9D4WBJ9	A0A9D4WBJ9	A0A9D4WBJ9_PEA	KIW84_064008	Uncharacterized protein
773	A0A9D4WBK9	A0A9D4WBK9	A0A9D4WBK9_PEA	KIW84_064017	TPM domain-containing protein
774	A0A9D4WBP2	A0A9D4WBP2	A0A9D4WBP2_PEA	KIW84_064100	Uncharacterized protein
775	A0A9D4WBQ9	A0A9D4WBQ9	A0A9D4WBQ9_PEA	KIW84_064444	protein disulfide-isomerase
776	A0A9D4WBS5	A0A9D4WBS5	A0A9D4WBS5_PEA	KIW84_065007	Alpha-taxilin
777	A0A9D4WBS9	A0A9D4WBS9	A0A9D4WBS9_PEA	KIW84_064469	fumarate hydratase
778	A0A9D4WBT4	A0A9D4YNF8;A0A9D5AW98;A0A9D4WBT4	A0A9D4WBT4_PEA	KIW84_065019	ATP synthase subunit d, mitochondrial
779	A0A9D4WBY2	A0A9D4WBY2	A0A9D4WBY2_PEA	KIW84_064212	Aspartic proteinase
780	A0A9D4WC25	A0A9D4XTJ7;A0A9D4WC25	A0A9D4WC25_PEA	KIW84_064375	Long-chain-fatty-acid--CoA ligase
781	A0A9D4WC27	A0A9D4WC27	A0A9D4WC27_PEA	KIW84_065124	Uncharacterized protein
782	A0A9D4WC29	A0A9D4WC29	A0A9D4WC29_PEA	KIW84_063615	Methyltransferase
783	A0A9D4WC46	A0A9D4WC46	A0A9D4WC46_PEA	KIW84_065144	Ribosomal 40S subunit protein S18A
784	A0A9D4WC80	A0A9D4WC80	A0A9D4WC80_PEA	KIW84_064327	Protein translocase subunit SecA
785	A0A9D4WC85	A0A9D4WC85	A0A9D4WC85_PEA	KIW84_063810	F-box domain-containing protein
786	A0A9D4WCC3	A0A9D4WCC3	A0A9D4WCC3_PEA	KIW84_065222	Deubiquitinating enzyme MINDY-3/4 conserved domain-containing protein
787	A0A9D4WCD6	A0A9D4WCD6	A0A9D4WCD6_PEA	KIW84_064663	Exocyst subunit Exo70 family protein
788	A0A9D4WCD7	A0A9D4Y9B3;A0A9D4WCD7;A0A9D5AZ68;A0A9D4YKZ1;A0A9D4W8K7	A0A9D4WCD7_PEA	KIW84_063861	Serine/threonine-protein phosphatase
789	A0A9D4WCF3	A0A9D4WCF3	A0A9D4WCF3_PEA	KIW84_064392	Cytochrome c-552/DMSO reductase-like haem-binding domain-containing protein
790	A0A9D4WCF7	A0A9D4WCF7	A0A9D4WCF7_PEA	KIW84_063745	RRM domain-containing protein
791	A0A9D4WCI4	A0A9D4WCI4	A0A9D4WCI4_PEA	KIW84_064712	Coatomer subunit alpha
792	A0A9D4WCI7	A0A9D4WCI7	A0A9D4WCI7_PEA	KIW84_063776	N-acylneuraminate-9-phosphatase
793	A0A9D4WCP3	A0A9D4WCP3	A0A9D4WCP3_PEA	KIW84_063979	Tryptophan synthase beta chain-like PALP domain-containing protein
794	A0A9D4WCP9	A0A9D4WCP9;A0A9D5BQB2	A0A9D4WCP9_PEA	KIW84_065340	GPN-loop GTPase
795	A0A9D4WCQ7	A0A9D4WCQ7	A0A9D4WCQ7_PEA	KIW84_064448	CTP synthase
796	A0A9D4WCS1	A0A9D4WCS1	A0A9D4WCS1_PEA	KIW84_064498	Photolyase/cryptochrome alpha/beta domain-containing protein
797	A0A9D4WCU4	A0A9D4WCU4	A0A9D4WCU4_PEA	KIW84_064021	Branched-chain-amino-acid aminotransferase-like protein 1
798	A0A9D4WCV4	A0A9D4WCV4	A0A9D4WCV4_PEA	KIW84_064660	Nudix hydrolase 26
799	A0A9D4WCV8	A0A9D4WCV8	A0A9D4WCV8_PEA	KIW84_064511	Complex 1 LYR protein domain-containing protein (Fragment)
800	A0A9D4WCW2	A0A9D4WCW2	A0A9D4WCW2_PEA	KIW84_065398	Membrane steroid-binding protein 1
801	A0A9D4WCY2	A0A9D4WCY2	A0A9D4WCY2_PEA	KIW84_063926	Prefoldin subunit 4
802	A0A9D4WCZ0	A0A9D4WCZ0	A0A9D4WCZ0_PEA	KIW84_065435	Dipeptidyl aminopeptidase BIII
803	A0A9D4WD00	A0A9D4WD00	A0A9D4WD00_PEA	KIW84_065447	RRM domain-containing protein
804	A0A9D4WD20	A0A9D4WD20	A0A9D4WD20_PEA	KIW84_064908	Protein MICROTUBULE ORGANIZATION 1
805	A0A9D4WD63	A0A9D4WD63	A0A9D4WD63_PEA	KIW84_064948	Dolichyl-diphosphooligosaccharide--protein glycosyltransferase subunit 1
806	A0A9D4WD64	A0A9D4WD64	A0A9D4WD64_PEA	GATC	Glutamyl-tRNA(Gln) amidotransferase subunit C, chloroplastic/mitochondrial
807	A0A9D4WDB3	A0A9D4WDB3	A0A9D4WDB3_PEA	KIW84_064998	Carboxypeptidase
808	A0A9D4WDE2	A0A9D4WDE2	A0A9D4WDE2_PEA	KIW84_064695	Malate dehydrogenase [NADP], chloroplastic
809	A0A9D4WDE8	A0A9D4WDE8	A0A9D4WDE8_PEA	GCP2	Glycoprotease 2
810	A0A9D4WDI5	A0A9D4WDI5	A0A9D4WDI5_PEA	KIW84_064278	Coenzyme Q-binding protein COQ10 START domain-containing protein
811	A0A9D4WDI7	A0A9D4WDI7	A0A9D4WDI7_PEA	KIW84_064132	Lon protease homolog, mitochondrial
812	A0A9D4WDI8	A0A9D4WDI8	A0A9D4WDI8_PEA	KIW84_064906	Carboxypeptidase
813	A0A9D4WDL0	A0A9D4WDL0	A0A9D4WDL0_PEA	KIW84_064926	60S ribosomal protein L4
814	A0A9D4WDL6	A0A9D4WDL6	A0A9D4WDL6_PEA	KIW84_065177	Thioredoxin domain-containing protein
815	A0A9D4WDL9	A0A9D4WDL9	A0A9D4WDL9_PEA	KIW84_064933	Anion-transporting ATPase-like domain-containing protein
816	A0A9D4WDM1	A0A9D4WDM1;A0A9D5BI06	A0A9D4WDM1_PEA	KIW84_065116	Ras-related protein Rab7
817	A0A9D4WDN4	A0A9D4WDN4	A0A9D4WDN4_PEA	KIW84_064817	HMA domain-containing protein
818	A0A9D4WDP7	A0A9D4WDP7	A0A9D4WDP7_PEA	KIW84_065673	Xyloglucan endotransglucosylase/hydrolase
819	A0A9D4WDQ0	A0A9D4WDQ0	A0A9D4WDQ0_PEA	KIW84_064201	Pyrrolidone-carboxylate peptidase
820	A0A9D4WDU0	A0A9D4WDU0	A0A9D4WDU0_PEA	KIW84_064246	glutamate--tRNA ligase
821	A0A9D4WDV2	A0A9D5B1C5;A0A9D4WDV2	A0A9D4WDV2_PEA	KIW84_064259	DEAD-box ATP-dependent RNA helicase 3
822	A0A9D4WDV9	A0A9D4WDV9	A0A9D4WDV9_PEA	KIW84_064879	phosphoenolpyruvate carboxylase
823	A0A9D4WDZ6	A0A9D4WDZ6	A0A9D4WDZ6_PEA	KIW84_065788	Vacuolar-sorting receptor 1
824	A0A9D4WE25	A0A9D4WE25	A0A9D4WE25_PEA	KIW84_064454	Aminotransferase class I/classII domain-containing protein
825	A0A9D4WE28	A0A9D4WE28	A0A9D4WE28_PEA	KIW84_064939	Phenylalanine ammonia-lyase
826	A0A9D4WE33	A0A9D4WE33	A0A9D4WE33_PEA	KIW84_065338	Sec-independent protein translocase protein TATB, chloroplastic
827	A0A9D4WE43	A0A9D4WE43	A0A9D4WE43_PEA	KIW84_065850	DUF4110 domain-containing protein
828	A0A9D4WE86	A0A9D4WE86;A0A9D4WFZ1	A0A9D4WE86_PEA	KIW84_065897	Cyclase-like protein 2
829	A0A9D4WE88	A0A9D5AZQ8;A0A9D4WE88	A0A9D4WE88_PEA	LSM4	U6 snRNA-associated Sm-like protein LSm4
830	A0A9D4WE92;A0A9D5A9I7	A0A9D4WEL5;A0A9D5A9I7;A0A9D4WE92	A0A9D4WE92_PEA;A0A9D5A9I7_PEA	KIW84_065008;KIW84_065011	Elongation factor 1-alpha
831	A0A9D4WEC6	A0A9D4WEC6	A0A9D4WEC6_PEA	KIW84_065342	Short-chain dehydrogenase TIC 32
832	A0A9D4WED7	A0A9D4WED7	A0A9D4WED7_PEA	KIW84_065099	Angio-associated migratory cell protein
833	A0A9D4WEE0	A0A9D4WEE0	A0A9D4WEE0_PEA	KIW84_065453	valine--tRNA ligase
834	A0A9D4WEE2	A0A9D4WEE2	A0A9D4WEE2_PEA	KIW84_065960	ATP synthase subunit beta (Fragment)
835	A0A9D4WEF3	A0A9D4WEF3	A0A9D4WEF3_PEA	KIW84_065079	Protein disulfide-isomerase 5-2
836	A0A9D4WEF8	A0A9D4WEF8;A0A9D4Y605	A0A9D4WEF8_PEA	KIW84_064470	Ribosomal protein L19
837	A0A9D4WEG1	A0A9D4WEG1	A0A9D4WEG1_PEA	KIW84_065477	fructokinase
838	A0A9D4WEG6	A0A9D4WEG6	A0A9D4WEG6_PEA	KIW84_065127	Ran-binding protein 1 c
839	A0A9D4WEI1	A0A9D4WEI1	A0A9D4WEI1_PEA	KIW84_065113	F-actin-capping protein subunit beta
840	A0A9D4WEK3	A0A9D4WEK3	A0A9D4WEK3_PEA	KIW84_065128	S1 motif domain-containing protein
841	A0A9D4WEK7	A0A9D4WEK7	A0A9D4WEK7_PEA	KIW84_064531	AAA+ ATPase domain-containing protein
842	A0A9D4WEM4	A0A9D4WEM4	A0A9D4WEM4_PEA	PFK	ATP-dependent 6-phosphofructokinase
843	A0A9D4WEP6	A0A9D4WEP6	A0A9D4WEP6_PEA	KIW84_066079	IST1-like protein
844	A0A9D4WER2	A0A9D4WER2	A0A9D4WER2_PEA	KIW84_066104	60S ribosomal protein L15
845	A0A9D4WES0	A0A9D4WES0	A0A9D4WES0_PEA	KIW84_065207	Myb-like domain-containing protein
846	A0A9D4WES1	A0A9D4YBT5;A0A9D4WES1	A0A9D4WES1_PEA	KIW84_066116	3-ketoacyl-CoA synthase
847	A0A9D4WEU8	A0A9D4WEU8	A0A9D4WEU8_PEA	KIW84_064719	Plastid envelope DNA binding protein
848	A0A9D4WEX0	A0A9D4WEX0	A0A9D4WEX0_PEA	KIW84_065528	GOLD domain-containing protein
849	A0A9D4WEY6	A0A9D4WEY6	A0A9D4WEY6_PEA	KIW84_064664	NTF2-like domain-containing protein
850	A0A9D4WEZ1;A0A9D5A9I8;Q41069	A0A9D4WB49;A0A9D4WEZ1;A0A9D5A9I8;Q41069	A0A9D4WEZ1_PEA;A0A9D5A9I8_PEA;Q41069_PEA	KIW84_064755;KIW84_064763;KIW84_064764	Legume lectin domain-containing protein
851	A0A9D4WF72	A0A9D4WF72	A0A9D4WF72_PEA	KIW84_066222	Protein transport protein Sec24-like At4g32640
852	A0A9D4WF80	A0A9D4WF80	A0A9D4WF80_PEA	KIW84_065495	alpha-L-fucosidase
853	A0A9D4WF87	A0A9D4WF87	A0A9D4WF87_PEA	KIW84_065631	Class IV aminotransferase
854	A0A9D4WF97	A0A9D4WF97	A0A9D4WF97_PEA	KIW84_065639	Amine oxidase
855	A0A9D4WFA0;A0A9D4WGE8;A0A9D4ZWN7;A0A9D5AXA6;A0A9D5GVA9	A0A9D4WFA0;A0A9D5AXA6;A0A9D4XVT6;A0A9D4WGE8;A0A9D5GVA9;A0A9D4ZWN7	A0A9D4WFA0_PEA;A0A9D4WGE8_PEA;A0A9D4ZWN7_PEA;A0A9D5AXA6_PEA;A0A9D5GVA9_PEA	KIW84_011593;KIW84_032919;KIW84_065215;KIW84_065520;KIW84_071874	Uncharacterized protein
856	A0A9D4WFA1;A0A9D4XXB8	A0A9D4XXB8;A0A9D4WFA1	A0A9D4WFA1_PEA;A0A9D4XXB8_PEA	KIW84_033324;KIW84_066255	Vacuolar proton pump subunit B
857	A0A9D4WFA4	A0A9D4WFA4	A0A9D4WFA4_PEA	KIW84_065390	Remorin
858	A0A9D4WFD5	A0A9D4WFD5	A0A9D4WFD5_PEA	THI1	Thiamine thiazole synthase, chloroplastic
859	A0A9D4WFD6	A0A9D4WFD6	A0A9D4WFD6_PEA	KIW84_066300	Prefoldin subunit 5
860	A0A9D4WFE1	A0A9D4WFE1	A0A9D4WFE1_PEA	KIW84_065824	Uncharacterized protein
861	A0A9D4WFJ1	A0A9D4WFJ1	A0A9D4WFJ1_PEA	KIW84_066352	methionine--tRNA ligase
862	A0A9D4WFK9	A0A9D4WFK9	A0A9D4WFK9_PEA	KIW84_065015	EF-hand domain-containing protein
863	A0A9D4WFL9	A0A9D4WFL9	A0A9D4WFL9_PEA	KIW84_065028	Golgi to ER traffic protein 4 homolog (Fragment)
864	A0A9D4WFM2	A0A9D4WFM2	A0A9D4WFM2_PEA	KIW84_066381	Beta-hexosaminidase
865	A0A9D4WFN0	A0A9D4WFN0;A0A9D5A7H5;A0A9D4VY92	A0A9D4WFN0_PEA	KIW84_066393	60S ribosomal protein L35
866	A0A9D4WFN1	A0A9D5ABP7;A0A9D4WFN1;A0A9D5BA91	A0A9D4WFN1_PEA	KIW84_065048	non-specific serine/threonine protein kinase
867	A0A9D4WFN5	A0A9D4WFN5	A0A9D4WFN5_PEA	KIW84_066394	Pectate lyase
868	A0A9D4WFR4	A0A9D4WFR4	A0A9D4WFR4_PEA	KIW84_066427	NifU-like protein 4
869	A0A9D4WFR6	A0A9D4WFR6	A0A9D4WFR6_PEA	KIW84_065534	Serine aminopeptidase S33 domain-containing protein
870	A0A9D4WFR7	A0A9D4WFR7	A0A9D4WFR7_PEA	KIW84_065541	Uncharacterized protein
871	A0A9D4WFT0	A0A9D4WFT0	A0A9D4WFT0_PEA	KIW84_065540	Acireductone dioxygenase
872	A0A9D4WFT6	A0A9D4WFT6	A0A9D4WFT6_PEA	KIW84_065993	Ubiquitin-like domain-containing protein
873	A0A9D4WFU1	A0A9D4WFU1	A0A9D4WFU1_PEA	KIW84_066456	Leucine aminopeptidase
874	A0A9D4WFU2	A0A9D4WFU2	A0A9D4WFU2_PEA	KIW84_066457	Protein TONNEAU 1b
875	A0A9D4WFV4	A0A9D4WFV4	A0A9D4WFV4_PEA	KIW84_066017	Cytidyltransferase-like domain-containing protein (Fragment)
876	A0A9D4WFX9	A0A9D4WFX9	A0A9D4WFX9_PEA	KIW84_065888	Protein TIC 21
877	A0A9D4WFY5	A0A9D4WFY5;A0A9D4VKX1;A0A9D4VM46	A0A9D4WFY5_PEA	KIW84_065169	60S ribosomal protein L3
878	A0A9D4WFZ1	A0A9D4WFZ1	A0A9D4WFZ1_PEA	KIW84_065898	Cyclase-like protein 2
879	A0A9D4WG32	A0A9D4WG32	A0A9D4WG32_PEA	KIW84_065625	Uncharacterized protein
880	A0A9D4WG64	A0A9D4WG64	A0A9D4WG64_PEA	KIW84_065825	TIP41-like protein
881	A0A9D4WGA5	A0A9D4WGA5	A0A9D4WGA5_PEA	KIW84_066192	Coatomer subunit delta
882	A0A9D4WGB6	A0A9D4WGB6	A0A9D4WGB6_PEA	KIW84_065180	Uncharacterized protein
883	A0A9D4WGB9	A0A9D4WGB9	A0A9D4WGB9_PEA	KIW84_065896	Leucine-rich repeat-containing N-terminal plant-type domain-containing protein
884	A0A9D4WGC9	A0A9D4WGC9	A0A9D4WGC9_PEA	KIW84_050030	Uncharacterized protein
885	A0A9D4WGE1	A0A9D4WGE1	A0A9D4WGE1_PEA	KIW84_066233	Glycerate dehydrogenase
886	A0A9D4WGF9	A0A9D4WGF9	A0A9D4WGF9_PEA	KIW84_065224	Eukaryotic translation initiation factor 5B
887	A0A9D4WGG9	A0A9D5ASL7;A0A9D4WGG9;A0A9D5ACM0	A0A9D4WGG9_PEA	KIW84_065762	Tubulin alpha chain (Fragment)
888	A0A9D4WGH5;A0A9D5BAQ5	A0A9D5BAQ5;A0A9D4WGH5	A0A9D4WGH5_PEA;A0A9D5BAQ5_PEA	KIW84_023011;KIW84_050079	Translocon-associated protein subunit alpha
889	A0A9D4WGJ1	A0A9D4WGJ1	A0A9D4WGJ1_PEA	KIW84_065782	lipoyl(octanoyl) transferase
890	A0A9D4WGJ5	A0A9D4WGJ5	A0A9D4WGJ5_PEA	KIW84_050104	Ribosome-binding factor A
891	A0A9D4WGM7	A0A9D4WGM7	A0A9D4WGM7_PEA	KIW84_065891	D-3-phosphoglycerate dehydrogenase
892	A0A9D4WGN1	A0A9D4WGN1	A0A9D4WGN1_PEA	KIW84_065395	Cleavage and polyadenylation specificity factor subunit 5 (Fragment)
893	A0A9D4WGN5	A0A9D4WGN5	A0A9D4WGN5_PEA	KIW84_050147	histidinol-phosphatase
894	A0A9D4WGN7	A0A9D4WGN7;A0A9D5AAC2	A0A9D4WGN7_PEA	KIW84_065842	S-methyl-5-thioribose kinase
895	A0A9D4WGP8	A0A9D4WE56;A0A9D4WGP8	A0A9D4WGP8_PEA	KIW84_065853	Glycosyltransferase
896	A0A9D4WGQ7	A0A9D4WGQ7	A0A9D4WGQ7_PEA	KIW84_066048	Metallo-beta-lactamase domain-containing protein
897	A0A9D4WGS6;A0A9D5BPZ7;A0A9D5GZV8	A0A9D5A754;A0A9D5GZV8;A0A9D5BPZ7;A0A9D4WGS6	A0A9D4WGS6_PEA;A0A9D5BPZ7_PEA;A0A9D5GZV8_PEA	KIW84_014651;KIW84_015322;KIW84_066194	40S ribosomal protein S27
898	A0A9D4WGT4	A0A9D4WGT4	A0A9D4WGT4_PEA	KIW84_065952	Bck1-like resistance to osmotic shock
899	A0A9D4WGV9	A0A9D4WGV9	A0A9D4WGV9_PEA	KIW84_065976	Fructose-bisphosphate aldolase
900	A0A9D4WGW3	A0A9D4WGW3;A0A9D4W777	A0A9D4WGW3_PEA	KIW84_065921	Sulfhydryl oxidase
901	A0A9D4WGW5	A0A9D4WGW5	A0A9D4WGW5_PEA	KIW84_065485	Alpha/beta hydrolase fold-3 domain-containing protein
902	A0A9D4WGX6	A0A9D4WGX6	A0A9D4WGX6_PEA	KIW84_066128	Dihydrolipoamide acetyltransferase component of pyruvate dehydrogenase complex
903	A0A9D4WGY5	A0A9D4WGY5	A0A9D4WGY5_PEA	KIW84_066139	Uncharacterized protein
904	A0A9D4WGZ9	A0A9D4WGZ9	A0A9D4WGZ9_PEA	KIW84_050265	Cysteine protease xcp2
905	A0A9D4WH09	A0A9D4WH09	A0A9D4WH09_PEA	KIW84_050277	Outer envelope pore protein 21
906	A0A9D4WH15	A0A9D4Y4N1;A0A9D4WH15	A0A9D4WH15_PEA	KIW84_065988	Tubulin-specific chaperone A
907	A0A9D4WH17	A0A9D4WH17	A0A9D4WH17_PEA	KIW84_066052	cysteine--tRNA ligase
908	A0A9D4WH29	A0A9D4WH29	A0A9D4WH29_PEA	KIW84_066301	anthranilate synthase
909	A0A9D4WH37	A0A9D4WH37	A0A9D4WH37_PEA	KIW84_050309	SSD domain-containing protein
910	A0A9D4WH69	A0A9D4WH69	A0A9D4WH69_PEA	KIW84_066122	NAD(P)H-dependent D-xylose reductase (XR)
911	A0A9D4WH73	A0A9D4WH73	A0A9D4WH73_PEA	KIW84_065565	Small ribosomal subunit protein eS1
912	A0A9D4WH74	A0A9D4WH74	A0A9D4WH74_PEA	KIW84_065468	Fe2OG dioxygenase domain-containing protein
913	A0A9D4WH88	A0A9D4WH88	A0A9D4WH88_PEA	KIW84_050379	Prolyl endopeptidase
914	A0A9D4WHC3	A0A9D4W7S9;A0A9D4WB80;A0A9D4WHC3;A0A9D4W0A6;A0A9D5A4V2	A0A9D4WHC3_PEA	KIW84_066153	40S ribosomal protein S3-3
915	A0A9D4WHG6	A0A9D4WHG6	A0A9D4WHG6_PEA	KIW84_050019	GPI inositol-deacylase
916	A0A9D4WHI6	A0A9D4WHI6	A0A9D4WHI6_PEA	KIW84_066217	Proteasome subunit alpha type
917	A0A9D4WHJ7	A0A9D4WHJ7	A0A9D4WHJ7_PEA	KIW84_066197	Replication protein A 14 kDa subunit B
918	A0A9D4WHK6	A0A9D4WHK6	A0A9D4WHK6_PEA	KIW84_066208	ACT domain-containing protein ACR
919	A0A9D4WHL9	A0A9D4WHL9	A0A9D4WHL9_PEA	KIW84_050067	GH10 domain-containing protein
920	A0A9D4WHM2	A0A9D4WHM2	A0A9D4WHM2_PEA	KIW84_050527	Carbohydrate kinase PfkB domain-containing protein
921	A0A9D4WHM3	A0A9D4WHM3	A0A9D4WHM3_PEA	KIW84_066257	Transportin-1
922	A0A9D4WHM9	A0A9D4XR19;A0A9D4ZUF5;A0A9D4Y3A9;A0A9D4WHM9;A0A9D5AG30;A0A9D4X4W8	A0A9D4WHM9_PEA	KIW84_050526	ornithine carbamoyltransferase
923	A0A9D4WHN6	A0A9D4WHN6	A0A9D4WHN6_PEA	KIW84_066304	FAD synthase
924	A0A9D4WHN7	A0A9D4WHN7	A0A9D4WHN7_PEA	KIW84_050088	Mutanase
925	A0A9D4WHR3	A0A9D5B096;A0A9D4WHR3	A0A9D4WHR3_PEA	KIW84_050127	7,8-dihydroneopterin aldolase
926	A0A9D4WHS3	A0A9D4WHS3	A0A9D4WHS3_PEA	KIW84_066303	Myosin-1
927	A0A9D4WHT2	A0A9D4WHT2	A0A9D4WHT2_PEA	KIW84_066548	C3H1-type domain-containing protein
928	A0A9D4WHX1	A0A9D4WHX1	A0A9D4WHX1_PEA	KIW84_066322	EF-hand domain-containing protein
929	A0A9D4WHX2	A0A9D4WHX2	A0A9D4WHX2_PEA	KIW84_065838	Alpha-L-fucosidase 2
930	A0A9D4WI22	A0A9D4WI22	A0A9D4WI22_PEA	KIW84_065752	Amino acid permease 6, variant 2
931	A0A9D4WI23	A0A9D4YE46;A0A9D4WI23	A0A9D4WI23_PEA	KIW84_066450	formate--tetrahydrofolate ligase
932	A0A9D4WI32	A0A9D4WI32	A0A9D4WI32_PEA	KIW84_066461	Rab-GAP TBC domain-containing protein
933	A0A9D4WI35	A0A9D4WI35	A0A9D4WI35_PEA	KIW84_066384	Beta-hexosaminidase
934	A0A9D4WI64	A0A9D4WI64	A0A9D4WI64_PEA	KIW84_066448	transketolase
935	A0A9D4WI91	A0A9D4WI91	A0A9D4WI91_PEA	KIW84_050012	EF-hand domain-containing protein
936	A0A9D4WIA7;A0A9D4XGN9;A0A9D4XSX8;A0A9D4XX53;A0A9D5BBD7;A0A9D5BKZ8;A0A9D5BLR0	A0A9D4XX53;A0A9D5GXB9;A0A9D4XSX8;A0A9D4VJ90;A0A9D4XGN9;A0A9D4ZWG6;A0A9D5B9L6;A0A9D5BLR0;A0A9D5A0I7;A0A9D5ADA2;A0A9D4YCQ1;A0A9D4WIA7;A0A9D5BBD7;A0A9D5BJC9;A0A9D4WE82;A0A9D5BKZ8	A0A9D4WIA7_PEA;A0A9D4XGN9_PEA;A0A9D4XSX8_PEA;A0A9D4XX53_PEA;A0A9D5BBD7_PEA;A0A9D5BKZ8_PEA;A0A9D5BLR0_PEA	KIW84_013639;KIW84_013924;KIW84_023589;KIW84_030633;KIW84_032950;KIW84_043793;KIW84_066460	CDP-diacylglycerol-glycerol-3-phosphate 3-phosphatidyltransferase
937	A0A9D4WID6	A0A9D4WID6	A0A9D4WID6_PEA	KIW84_050798	T-complex protein 1 subunit delta
938	A0A9D4WIE7	A0A9D4WIE7	A0A9D4WIE7_PEA	KIW84_050160	DHFR domain-containing protein
939	A0A9D4WIH8	A0A9D4WIH8	A0A9D4WIH8_PEA	KIW84_050089	EF-hand domain-containing protein
940	A0A9D4WII4	A0A9D4WII4	A0A9D4WII4_PEA	KIW84_066056	glutamine--tRNA ligase
941	A0A9D4WII6	A0A9D4WII6	A0A9D4WII6_PEA	KIW84_050854	26S proteasome regulatory subunit rpn6
942	A0A9D4WIJ2	A0A9D4WIJ2	A0A9D4WIJ2_PEA	KIW84_050025	UTP--glucose-1-phosphate uridylyltransferase
943	A0A9D4WIJ7	A0A9D4WIJ7	A0A9D4WIJ7_PEA	KIW84_050866	Putative gamma-glutamylcyclotransferase
944	A0A9D4WIJ8	A0A9D4WIJ8	A0A9D4WIJ8_PEA	KIW84_050865	Proteasome subunit beta
945	A0A9D4WIK2	A0A9D4WIK2	A0A9D4WIK2_PEA	KIW84_066600	CBM20 domain-containing protein
946	A0A9D4WIK3	A0A9D5BCX3;A0A9D4WIK3	A0A9D4WIK3_PEA	KIW84_050128	Protein FMP32, mitochondrial
947	A0A9D4WIP7	A0A9D4WIP7	A0A9D4WIP7_PEA	KIW84_066126	Ubiquitin receptor RAD23
948	A0A9D4WIQ2;A0A9D5B0V9	A0A9D5B0V9;A0A9D4WIQ2	A0A9D4WIQ2_PEA;A0A9D5B0V9_PEA	KIW84_031483;KIW84_050924	Ribosomal protein S6
949	A0A9D4WIQ7	A0A9D4WIQ7	A0A9D4WIQ7_PEA	KIW84_050033	glutamate-1-semialdehyde 2,1-aminomutase
950	A0A9D4WIQ9	A0A9D4WIQ9	A0A9D4WIQ9_PEA	KIW84_050524	Glucose-1-phosphate adenylyltransferase
951	A0A9D4WIR2	A0A9D4WIR2	A0A9D4WIR2_PEA	KIW84_050936	Protein arginine N-methyltransferase
952	A0A9D4WIR4	A0A9D4WIR4	A0A9D4WIR4_PEA	KIW84_050015	NmrA-like domain-containing protein
953	A0A9D4WIR9	A0A9D4WIR9	A0A9D4WIR9_PEA	KIW84_050278	Dolichyl-diphosphooligosaccharide--protein glycosyltransferase subunit 1 (Fragment)
954	A0A9D4WIS6	A0A9D4WIS6	A0A9D4WIS6_PEA	KIW84_050024	60S ribosomal protein L3
955	A0A9D4WIS9	A0A9D4WIS9	A0A9D4WIS9_PEA	KIW84_050548	GYF domain-containing protein
956	A0A9D4WIT8	A0A9D4WIT8	A0A9D4WIT8_PEA	KIW84_066049	Chaperone protein dnaJ 15
957	A0A9D4WIV8	A0A9D4WIV8	A0A9D4WIV8_PEA	KIW84_050322	1,4-alpha-glucan branching enzyme
958	A0A9D4WIW7	A0A9D4WIW7	A0A9D4WIW7_PEA	KIW84_050163	40S ribosomal protein S25
959	A0A9D4WIW9	A0A9D4WIW9	A0A9D4WIW9_PEA	KIW84_050055	Heavy metal-associated isoprenylated plant protein 26
960	A0A9D4WJ05	A0A9D4WJ05	A0A9D4WJ05_PEA	KIW84_051022	Homeobox domain-containing protein
961	A0A9D4WJ30	A0A9D4WJ30	A0A9D4WJ30_PEA	KIW84_066152	Glycine-rich RNA-binding protein rz1b
962	A0A9D4WJ43	A0A9D4WJ43	A0A9D4WJ43_PEA	KIW84_050330	WD repeat-containing protein dwa2
963	A0A9D4WJ48	A0A9D4WJ48	A0A9D4WJ48_PEA	KIW84_050342	L-ascorbate oxidase homolog
964	A0A9D4WJ57	A0A9D4WJ57	A0A9D4WJ57_PEA	KIW84_050260	PsbP domain-containing protein 3
965	A0A9D4WJ88	A0A9D4WJ88	A0A9D4WJ88_PEA	KIW84_050290	DUF3456 domain-containing protein
966	A0A9D4WJA6	A0A9D4WJA6	A0A9D4WJA6_PEA	KIW84_051109	CHD3-type chromatin-remodeling factor PICKLE
967	A0A9D4WJB5	A0A9D4WJB5	A0A9D4WJB5_PEA	KIW84_051119	Stromal cell-derived factor 2-like protein
968	A0A9D4WJD8	A0A9D4WJD8	A0A9D4WJD8_PEA	KIW84_066365	PsbP C-terminal domain-containing protein
969	A0A9D4WJG8	A0A9D4WJG8	A0A9D4WJG8_PEA	KIW84_066302	Dihydroorotate dehydrogenase (quinone), mitochondrial
970	A0A9D4WJJ2	A0A9D4WJJ2	A0A9D4WJJ2_PEA	KIW84_050415	Protein free1
971	A0A9D4WJM1	A0A9D4YBF2;A0A9D4XWY4;A0A9D4WJM1;A0A9D4WXB1;A0A9D4WKN6;A0A9D4VX62;A0A9D5A8J0	A0A9D4WJM1_PEA	KIW84_051242	Aminopeptidase
972	A0A9D4WJN2	A0A9D4WJN2	A0A9D4WJN2_PEA	KIW84_050874	Ubiquitin-specific protease ubp1
973	A0A9D4WJQ0	A0A9D4WJQ0	A0A9D4WJQ0_PEA	KIW84_050429	Tubulin beta chain
974	A0A9D4WJQ2	A0A9D4WJQ2	A0A9D4WJQ2_PEA	KIW84_051305	GH10 domain-containing protein
975	A0A9D4WJQ6	A0A9D4WJQ6	A0A9D4WJQ6_PEA	KIW84_050904	Protein KAKU4
976	A0A9D4WJV5	A0A9D4WJV5	A0A9D4WJV5_PEA	KIW84_066404	Uncharacterized protein
977	A0A9D4WJW7	A0A9D4WJW7	A0A9D4WJW7_PEA	KIW84_050505	26S proteasome regulatory subunit S10B B
978	A0A9D4WJY9	A0A9D4WJY9	A0A9D4WJY9_PEA	KIW84_050530	Gamma carbonic anhydrase 2
979	A0A9D4WK05	A0A9D4WK05	A0A9D4WK05_PEA	KIW84_066459	Glutathione S-transferase L3
980	A0A9D4WK30	A0A9D5BGU3;A0A9D4XFR3;A0A9D5AMG6;A0A9D5GZ50;A0A9D4WEM4;A0A9D4WL61;A0A9D4VQE5;A0A9D5BCB3;A0A9D4WK30;A0A9D4X3X0;A0A9D4X825;A0A9D4WZ15;A0A9D4YGC5;A0A9D4VGZ7	A0A9D4WK30_PEA	PFK	ATP-dependent 6-phosphofructokinase
981	A0A9D4WK35	A0A9D4WK35	A0A9D4WK35_PEA	KIW84_050028	Histone chaperone asf1b
982	A0A9D4WK42	A0A9D4WK42	A0A9D4WK42_PEA	KIW84_051469	Protein DCL, chloroplastic
983	A0A9D4WK44	A0A9D4WK44	A0A9D4WK44_PEA	KIW84_050541	Uncharacterized protein
984	A0A9D4WK49	A0A9D4WK49	A0A9D4WK49_PEA	KIW84_050589	rhamnogalacturonan endolyase
985	A0A9D4WK53	A0A9D4WK53	A0A9D4WK53_PEA	KIW84_051436	Cysteine protease rd21b
986	A0A9D4WK57	A0A9D4WK57	A0A9D4WK57_PEA	KIW84_050597	Phosphoglycerate mutase-like protein 1 (Fragment)
987	A0A9D4WK79	A0A9D4WK79	A0A9D4WK79_PEA	KIW84_050715	Protein unc-13 homolog
988	A0A9D4WK92	A0A9D4WK92	A0A9D4WK92_PEA	KIW84_066545	Extensin domain-containing protein
989	A0A9D4WK96;A0A9D4X7L4	A0A9D4WK96;A0A9D4X7L4	A0A9D4WK96_PEA;A0A9D4X7L4_PEA	KIW84_041207;KIW84_051076	EF-hand domain-containing protein
990	A0A9D4WKA8	A0A9D4WKA8	A0A9D4WKA8_PEA	KIW84_050742	lactoylglutathione lyase
991	A0A9D4WKE3	A0A9D4WKE3	A0A9D4WKE3_PEA	KIW84_050679	tryptophan--tRNA ligase
992	A0A9D4WKI4	A0A9D4WKI4	A0A9D4WKI4_PEA	KIW84_051633	HECT-type E3 ubiquitin transferase
993	A0A9D4WKL1	A0A9D4WKL1	A0A9D4WKL1_PEA	KIW84_051205	Uncharacterized protein
994	A0A9D4WKN4	A0A9D4WKN4	A0A9D4WKN4_PEA	KIW84_050763	Peptidase S9 prolyl oligopeptidase catalytic domain-containing protein
995	A0A9D4WKP1	A0A9D4WKP1	A0A9D4WKP1_PEA	KIW84_050884	Cyclic nucleotide-gated ion channel 14
996	A0A9D4WKR4	A0A9D4WKR4	A0A9D4WKR4_PEA	KIW84_050106	tRNA-dihydrouridine(47) synthase [NAD(P)(+)]
997	A0A9D4WKR5	A0A9D4WKR5	A0A9D4WKR5_PEA	KIW84_050802	Beta-adaptin-like protein
998	A0A9D4WKT7	A0A9D4WKT7	A0A9D4WKT7_PEA	KIW84_050286	Glyceraldehyde 3-phosphate dehydrogenase NAD(P) binding domain-containing protein
999	A0A9D4WKU0	A0A9D5BNG6;A0A9D4WKU0	A0A9D4WKU0_PEA	KIW84_050848	Uncharacterized protein
1000	A0A9D4WKY3	A0A9D4WKY3	A0A9D4WKY3_PEA	KIW84_050184	Coatomer subunit gamma
1001	A0A9D4WL02	A0A9D4WL02	A0A9D4WL02_PEA	KIW84_051813	Transferring glycosyl group transferase
1002	A0A9D4WL23	A0A9D4WL23	A0A9D4WL23_PEA	KIW84_051835	Thioesterase domain-containing protein
1003	A0A9D4WL31	A0A9D4WL31	A0A9D4WL31_PEA	KIW84_050386	Methyltransferase
1004	A0A9D4WL42	A0A9D4WL42	A0A9D4WL42_PEA	KIW84_050239	1-phosphatidylinositol 4-kinase
1005	A0A9D4WL57	A0A9D4WL57	A0A9D4WL57_PEA	KIW84_050418	DnaJ homolog subfamily C member 2-like
1006	A0A9D4WL66	A0A9D4WL66	A0A9D4WL66_PEA	KIW84_051467	THO complex subunit 5B
1007	A0A9D4WL78	A0A9D4WL78	A0A9D4WL78_PEA	KIW84_050279	peptidylprolyl isomerase
1008	A0A9D4WL89	A0A9D4WL89	A0A9D4WL89_PEA	KIW84_051893	CBS domain-containing protein cbscbspb3
1009	A0A9D4WLB5	A0A9D5A2F5;A0A9D4WLB5	A0A9D4WLB5_PEA	KIW84_050478	WAT1-related protein
1010	A0A9D4WLE2	A0A9D4WLE2	A0A9D4WLE2_PEA	KIW84_050346	Glycoside hydrolase 18 protein
1011	A0A9D4WLG4	A0A9D4YDU1;A0A9D4WLG4	A0A9D4WLG4_PEA	KIW84_051590	O-fucosyltransferase family protein
1012	A0A9D4WLG9	A0A9D4WLG9;A0A9D4WL92	A0A9D4WLG9_PEA	KIW84_050992	GTP-binding nuclear protein
1013	A0A9D4WLH4	A0A9D4WLH4	A0A9D4WLH4_PEA	KIW84_050381	Plastocyanin
1014	A0A9D4WLI2	A0A9D4WLI2	A0A9D4WLI2_PEA	KIW84_050559	Glycoside hydrolase 123 catalytic domain-containing protein
1015	A0A9D4WLL4	A0A9D4WLL4	A0A9D4WLL4_PEA	KIW84_052038	Actin-7
1016	A0A9D4WLL5	A0A9D4WLL5	A0A9D4WLL5_PEA	KIW84_052037	Photosystem I reaction center subunit N, chloroplastic
1017	A0A9D4WLM4	A0A9D4WLM4	A0A9D4WLM4_PEA	KIW84_051112	poly(A)-specific ribonuclease
1018	A0A9D4WLP7	A0A9D4WLP7	A0A9D4WLP7_PEA	KIW84_051286	K Homology domain-containing protein
1019	A0A9D4WLQ0	A0A9D4WLQ0	A0A9D4WLQ0_PEA	KIW84_051121	Tudor domain-containing protein
1020	A0A9D4WLQ5	A0A9D4WLQ5	A0A9D4WLQ5_PEA	KIW84_051295	RuvB-like helicase
1021	A0A9D4WLR8	A0A9D4WLR8	A0A9D4WLR8_PEA	KIW84_052089	Developmentally-regulated G-protein 3
1022	A0A9D4WLS1	A0A9D4WLS1	A0A9D4WLS1_PEA	KIW84_051285	NADH:ubiquinone oxidoreductase-like 20kDa subunit domain-containing protein
1023	A0A9D4WLU4	A0A9D4WLU4	A0A9D4WLU4_PEA	KIW84_051174	Eukaryotic translation initiation factor 3 subunit B
1024	A0A9D4WLX3	A0A9D4WLX3	A0A9D4WLX3_PEA	KIW84_051138	Bifunctional protein GlmU
1025	A0A9D4WLY5	A0A9D5GXX9;A0A9D5ADT8;A0A9D4WLY5;A0A9D5ADG2	A0A9D4WLY5_PEA	KIW84_051235	(S)-coclaurine N-methyltransferase
1026	A0A9D4WM09	A0A9D4WM09	A0A9D4WM09_PEA	KIW84_051413	WPP domain-containing protein
1027	A0A9D4WM13	A0A9D4WM13	A0A9D4WM13_PEA	KIW84_052189	Enoyl reductase (ER) domain-containing protein
1028	A0A9D4WM19	A0A9D5AE82;A0A9D4WM19;A0A9D5AGI9	A0A9D4WM19_PEA	KIW84_051821	Ribonuclease
1029	A0A9D4WM32	A0A9D5B3J1;A0A9D5H0H0;A0A9D4W720;A0A9D5AH51;A0A9D4WM32	A0A9D4WM32_PEA	KIW84_052208	SAM domain-containing protein
1030	A0A9D4WM46	A0A9D4W5G0;A0A9D4WM46	A0A9D4WM46_PEA	KIW84_050750	ER membrane protein complex subunit 1
1031	A0A9D4WM53	A0A9D4WM53	A0A9D4WM53_PEA	KIW84_052234	caffeate O-methyltransferase
1032	A0A9D4WM94	A0A9D4WM94	A0A9D4WM94_PEA	KIW84_051892	Trafficking protein particle complex subunit 2
1033	A0A9D4WMA3	A0A9D4WMA3	A0A9D4WMA3_PEA	KIW84_051366	CUE domain-containing protein
1034	A0A9D4WMB3	A0A9D4WMB3	A0A9D4WMB3_PEA	KIW84_052304	Cytochrome b5 isoform E
1035	A0A9D4WMC2	A0A9D4WMC2	A0A9D4WMC2_PEA	KIW84_051927	Transcriptional coactivator p15 (PC4) C-terminal domain-containing protein
1036	A0A9D4WMC7	A0A9D4WMC7	A0A9D4WMC7_PEA	KIW84_051556	proline--tRNA ligase
1037	A0A9D4WMC9	A0A9D4WMC9	A0A9D4WMC9_PEA	KIW84_051541	Serpin domain-containing protein
1038	A0A9D4WME0	A0A9D4WME0	A0A9D4WME0_PEA	KIW84_052337	Uncharacterized protein
1039	A0A9D4WME7	A0A9D4WME7	A0A9D4WME7_PEA	KIW84_051575	Peptidase A1 domain-containing protein
1040	A0A9D4WMG0	A0A9D4WMG0	A0A9D4WMG0_PEA	KIW84_050863	60S ribosomal protein L5-B
1041	A0A9D4WMG6	A0A9D4WMG6	A0A9D4WMG6_PEA	KIW84_051581	Uncharacterized protein
1042	A0A9D4WMG9	A0A9D4WMG9	A0A9D4WMG9_PEA	KIW84_050719	Transcriptional regulatory protein At2g25830
1043	A0A9D4WMH4	A0A9D4WMH4;A0A9D5ABD4	A0A9D4WMH4_PEA	KIW84_051984	Inactive ATP-dependent zinc metalloprotease FTSHI 4
1044	A0A9D4WMI5	A0A9D4WMI5	A0A9D4WMI5_PEA	KIW84_051447	Polyadenylate-binding protein
1045	A0A9D4WMI6	A0A9D4WMI6	A0A9D4WMI6_PEA	KIW84_051474	Protein cypro4
1046	A0A9D4WMJ9	A0A9D4WMJ9	A0A9D4WMJ9_PEA	KIW84_052392	Pectinesterase
1047	A0A9D4WMK0	A0A9D4WMK0	A0A9D4WMK0_PEA	KIW84_051392	Mitochondrial peripheral inner membrane protein
1048	A0A9D4WMK4	A0A9D4WMK4	A0A9D4WMK4_PEA	KIW84_050903	Proteasome regulatory particle subunit RPN11
1049	A0A9D4WMK9	A0A9D5A1Z9;A0A9D4WMK9	A0A9D4WMK9_PEA	KIW84_052404	Isochorismatase-like domain-containing protein
1050	A0A9D4WML0	A0A9D4WML0	A0A9D4WML0_PEA	KIW84_051485	Protein TIC 22
1051	A0A9D4WML1	A0A9D4WML1	A0A9D4WML1_PEA	KIW84_052414	PABS domain-containing protein
1052	A0A9D4WML3	A0A9D4WML3	A0A9D4WML3_PEA	KIW84_051512	Uroporphyrinogen-III synthase
1053	A0A9D4WML5	A0A9D4WML5	A0A9D4WML5_PEA	KIW84_050911	60S acidic ribosomal protein P0
1054	A0A9D4WMN4	A0A9D4WMN4	A0A9D4WMN4_PEA	KIW84_051510	Polyadenylate-binding protein rbp47c
1055	A0A9D4WMN7	A0A9D4WMN7	A0A9D4WMN7_PEA	KIW84_050933	glucan endo-1,3-beta-D-glucosidase
1056	A0A9D4WMP7	A0A9D4WMP7	A0A9D4WMP7_PEA	KIW84_051668	RRM domain-containing protein
1057	A0A9D4WMP9	A0A9D4XIC8;A0A9D4WMP9	A0A9D4WMP9_PEA	KIW84_051560	Cleavage polyadenylation factor subunit fip1
1058	A0A9D4WMQ7	A0A9D4WMQ7	A0A9D4WMQ7_PEA	KIW84_051679	serine--tRNA ligase
1059	A0A9D4WMR5	A0A9D4WMR5	A0A9D4WMR5_PEA	KIW84_050953	Uncharacterized protein
1060	A0A9D4WMR8	A0A9D5A9B7;A0A9D4WMR8	A0A9D4WMR8_PEA	KIW84_051690	14-3-3 domain-containing protein
1061	A0A9D4WMS0	A0A9D4WMS0	A0A9D4WMS0_PEA	KIW84_052471	Ribosome maturation factor RimP N-terminal domain-containing protein
1062	A0A9D4WMS2	A0A9D4WMS2	A0A9D4WMS2_PEA	KIW84_051558	NAD(P)H-hydrate epimerase
1063	A0A9D4WMT0	A0A9D5AEZ0;A0A9D4WMT0	A0A9D4WMT0_PEA	KIW84_052483	Alcohol dehydrogenase
1064	A0A9D4WMT5	A0A9D4WMT5	A0A9D4WMT5_PEA	KIW84_052493	PsbP domain-containing protein 4
1065	A0A9D4WMV6	A0A9D4WMV6	A0A9D4WMV6_PEA	KIW84_050846	tRNA (guanine-N(7)-)-methyltransferase
1066	A0A9D4WMZ9	A0A9D4WMZ9	A0A9D4WMZ9_PEA	KIW84_051568	Protein CutA, chloroplastic
1067	A0A9D4WN23	A0A9D4WN23	A0A9D4WN23_PEA	KIW84_051811	Rubredoxin-like domain-containing protein
1068	A0A9D4WN28	A0A9D4WN28	A0A9D4WN28_PEA	KIW84_051051	ENTH domain-containing protein
1069	A0A9D4WN80	A0A9D4WN80	A0A9D4WN80_PEA	KIW84_051871	Translation factor GUF1 homolog, chloroplastic
1070	A0A9D4WN83	A0A9D4WN83	A0A9D4WN83_PEA	KIW84_052658	SAP domain-containing protein
1071	A0A9D4WN97	A0A9D4WN97	A0A9D4WN97_PEA	KIW84_051671	Isoamylase 3
1072	A0A9D4WNC7	A0A9D4WNC7	A0A9D4WNC7_PEA	KIW84_051818	Calnexin homolog
1073	A0A9D4WNC8	A0A9D4WNC8	A0A9D4WNC8_PEA	KIW84_051134	Phytocyanin domain-containing protein
1074	A0A9D4WNE3	A0A9D4WNE3	A0A9D4WNE3_PEA	KIW84_051827	Photosystem II CP47 chlorophyll apoprotein
1075	A0A9D4WNE9	A0A9D4WNE9	A0A9D4WNE9_PEA	KIW84_052731	Ras- protein Rab-11A
1076	A0A9D4WNF1	A0A9D4WNF1	A0A9D4WNF1_PEA	KIW84_051928	Uncharacterized protein
1077	A0A9D4WNG5	A0A9D4WNG5	A0A9D4WNG5_PEA	KIW84_051045	L-ascorbate peroxidase
1078	A0A9D4WNI5	A0A9D4WNI5	A0A9D4WNI5_PEA	KIW84_051975	50S ribosomal protein L17
1079	A0A9D4WNI8	A0A9D4WNI8	A0A9D4WNI8_PEA	KIW84_051204	Ferredoxin-like protein
1080	A0A9D4WNN4;A0A9D4XPP7	A0A9D5BQS9;A0A9D4YD50;A0A9D4WNN4;A0A9D4XPP7	A0A9D4WNN4_PEA;A0A9D4XPP7_PEA	KIW84_031094;KIW84_051972	Small ribosomal subunit protein uS2
1081	A0A9D4WNR7	A0A9D4WNR7	A0A9D4WNR7_PEA	KIW84_051861	Patellin-3
1082	A0A9D4WNS0	A0A9D4WNS0;A0A9D4Y0H9	A0A9D4WNS0_PEA	KIW84_051137	protein-serine/threonine phosphatase
1083	A0A9D4WNU8	A0A9D4WNU8	A0A9D4WNU8_PEA	KIW84_052903	Nuclear transport factor 2B
1084	A0A9D4WNY5	A0A9D4WNY5	A0A9D4WNY5_PEA	KIW84_052006	NAD(P)H-quinone oxidoreductase subunit O, chloroplastic
1085	A0A9D4WP14	A0A9D4WP14	A0A9D4WP14_PEA	KIW84_052040	carbamoyl-phosphate synthase (glutamine-hydrolyzing)
1086	A0A9D4WP16	A0A9D4WP16	A0A9D4WP16_PEA	KIW84_051964	Ras- protein rabc1
1087	A0A9D4WP21	A0A9D4WP21	A0A9D4WP21_PEA	KIW84_052968	Serine hydroxymethyltransferase
1088	A0A9D4WP68	A0A9D4WP68;A0A9D5A0N0;A0A9D4VUW5	A0A9D4WP68_PEA	KIW84_052612	Protein disulfide-isomerase
1089	A0A9D4WP75	A0A9D5AAE5;A0A9D4WP75	A0A9D4WP75_PEA	KIW84_053025	NAD(P)H-quinone oxidoreductase subunit U, chloroplastic
1090	A0A9D4WP78	A0A9D4WP78	A0A9D4WP78_PEA	KIW84_052625	Subunit of heteropentameric Replication factor C (RF-C)
1091	A0A9D4WP94	A0A9D4WP94	A0A9D4WP94_PEA	KIW84_051503	Isocitrate dehydrogenase [NAD] catalytic subunit 5
1092	A0A9D4WPA6	A0A9D4WPA6	A0A9D4WPA6_PEA	KIW84_052182	60S ribosomal protein L10
1093	A0A9D4WPD0	A0A9D4WPD0	A0A9D4WPD0_PEA	KIW84_051391	Mitochondrial peripheral inner membrane protein
1094	A0A9D4WPD3	A0A9D4WPD3	A0A9D4WPD3_PEA	KIW84_052162	tRNA-binding domain-containing protein
1095	A0A9D4WPE8	A0A9D4WPE8	A0A9D4WPE8_PEA	KIW84_051564	WD and tetratricopeptide repeats protein 1
1096	A0A9D4WPF9	A0A9D4WPF9	A0A9D4WPF9_PEA	KIW84_052192	AB hydrolase-1 domain-containing protein
1097	A0A9D4WPI3	A0A9D4X7H9;A0A9D4WPI3	A0A9D4WPI3_PEA	KIW84_051601	NADPH--cytochrome P450 reductase
1098	A0A9D4WPJ6	A0A9D4WPJ6	A0A9D4WPJ6_PEA	KIW84_051471	Thioredoxin domain-containing protein
1099	A0A9D4WPK6	A0A9D4WPK6	A0A9D4WPK6_PEA	KIW84_052314	Rhodanese domain-containing protein
1100	A0A9D4WPL8	A0A9D4WPL8	A0A9D4WPL8_PEA	KIW84_052370	Starch synthase, chloroplastic/amyloplastic
1101	A0A9D4WPM1	A0A9D4WPM1	A0A9D4WPM1_PEA	KIW84_052260	Serine/arginine-rich splicing factor sr34a
1102	A0A9D4WPP9	A0A9D4WPP9	A0A9D4WPP9_PEA	KIW84_053164	Beta-carotene isomerase D27-like C-terminal domain-containing protein
1103	A0A9D4WPQ8	A0A9D4WPQ8	A0A9D4WPQ8_PEA	KIW84_052402	Matrin-type domain-containing protein
1104	A0A9D4WPS1	A0A9D4WPS1	A0A9D4WPS1_PEA	KIW84_053183	Vacuolar protein sorting-associated protein 29
1105	A0A9D4WPS3	A0A9D4WPS3	A0A9D4WPS3_PEA	KIW84_053182	Amine oxidase
1106	A0A9D4WPT8	A0A9D5BJQ7;A0A9D4WPT8	A0A9D4WPT8_PEA	KIW84_052380	CLP protease regulatory subunit clpx1
1107	A0A9D4WPU8	A0A9D4WPU8	A0A9D4WPU8_PEA	KIW84_052352	Thylakoid lumenal 17.4 kDa protein
1108	A0A9D4WPW4	A0A9D4WPW4	A0A9D4WPW4_PEA	KIW84_052287	Uncharacterized protein
1109	A0A9D4WPY2	A0A9D4WPY2	A0A9D4WPY2_PEA	KIW84_052307	AAA+ ATPase domain-containing protein
1110	A0A9D4WPZ4	A0A9D4WPZ4;A0A9D4WRZ6	A0A9D4WPZ4_PEA	KIW84_052395	Fe2OG dioxygenase domain-containing protein
1111	A0A9D4WPZ6	A0A9D4WPZ6	A0A9D4WPZ6_PEA	KIW84_052492	Transcription elongation factor SPT5
1112	A0A9D4WQ07	A0A9D4WQ07	A0A9D4WQ07_PEA	KIW84_053268	Homoserine dehydrogenase
1113	A0A9D4WQ12	A0A9D4WQ12	A0A9D4WQ12_PEA	KIW84_052927	Phytoene dehydrogenase
1114	A0A9D4WQ20	A0A9D4WQ20	A0A9D4WQ20_PEA	KIW84_052420	protein-serine/threonine phosphatase
1115	A0A9D4WQ21	A0A9D4WQ21	A0A9D4WQ21_PEA	KIW84_052353	Acyl-CoA-binding domain-containing protein 1
1116	A0A9D4WQ24	A0A9D4WQ24	A0A9D4WQ24_PEA	KIW84_051669	Phytocyanin domain-containing protein
1117	A0A9D4WQ37	A0A9D4WQ37	A0A9D4WQ37_PEA	KIW84_053305	Ribosomal protein L15
1118	A0A9D4WQ43	A0A9D4WQ43	A0A9D4WQ43_PEA	KIW84_052966	Adenosylhomocysteinase
1119	A0A9D4WQ60	A0A9D4Y5V3;A0A9D5H0N2;A0A9D5B9K1;A0A9D4WQ60;A0A9D4WVK4	A0A9D4WQ60_PEA	KIW84_052463	Thioredoxin domain-containing protein
1120	A0A9D4WQ95	A0A9D4WQ95	A0A9D4WQ95_PEA	KIW84_053366	Pantothenate kinase 2
1121	A0A9D4WQC0	A0A9D4WQC0;A0A9D4ZWX6	A0A9D4WQC0_PEA	KIW84_051891	6,7-dimethyl-8-ribityllumazine synthase
1122	A0A9D4WQC7	A0A9D4WQC7	A0A9D4WQC7_PEA	KIW84_051904	Beta-galactosidase
1123	A0A9D4WQD5	A0A9D4WQD5	A0A9D4WQD5_PEA	KIW84_051788	Uncharacterized protein
1124	A0A9D4WQF6	A0A9D4WQF6	A0A9D4WQF6_PEA	KIW84_051815	Anaphase-promoting complex subunit 2
1125	A0A9D4WQH1	A0A9D4WQH1	A0A9D4WQH1_PEA	KIW84_052616	L-ascorbate peroxidase
1126	A0A9D4WQI4	A0A9D4WWG1;A0A9D4WQI4	A0A9D4WQI4_PEA	KIW84_052630	Small ribosomal subunit protein uS3c
1127	A0A9D4WQI6	A0A9D4WQI6	A0A9D4WQI6_PEA	KIW84_052510	Thioredoxin domain-containing protein
1128	A0A9D4WQI8	A0A9D4WQI8	A0A9D4WQI8_PEA	KIW84_052596	Subunit of heteropentameric Replication factor C (RF-C)
1129	A0A9D4WQK1	A0A9D4WQK1	A0A9D4WQK1_PEA	KIW84_053486	Protein-L-isoaspartate O-methyltransferase
1130	A0A9D4WQM2	A0A9D4WQM2	A0A9D4WQM2_PEA	KIW84_052011	DL-glycerol-3-phosphatase
1131	A0A9D4WQN5	A0A9D4WQN5;A0A9D4WNA3;A0A9D4VK73	A0A9D4WQN5_PEA	KIW84_052685	PLAT domain-containing protein 2
1132	A0A9D4WQP2	A0A9D4WQP2	A0A9D4WQP2_PEA	KIW84_053531	RRM domain-containing protein (Fragment)
1133	A0A9D4WQQ3	A0A9D4WQQ3	A0A9D4WQQ3_PEA	KIW84_052578	Fe2OG dioxygenase domain-containing protein
1134	A0A9D4WQQ7	A0A9D4WQQ7	A0A9D4WQQ7_PEA	KIW84_051920	Ultraviolet-B receptor uvr8
1135	A0A9D4WQR9	A0A9D4WQR9	A0A9D4WQR9_PEA	KIW84_051929	Prenylcysteine lyase domain-containing protein
1136	A0A9D4WQT0	A0A9D4WQT0	A0A9D4WQT0_PEA	KIW84_052724	Chaperone protein dnaJ A6
1137	A0A9D4WQT5	A0A9D4WQT5	A0A9D4WQT5_PEA	KIW84_053583	Inositol-1,3,4-trisphosphate 5/6-kinase
1138	A0A9D4WQV0	A0A9D4WQV0	A0A9D4WQV0_PEA	KIW84_052808	ALBINO3-like protein 1
1139	A0A9D4WQV2	A0A9D4WQV2	A0A9D4WQV2_PEA	KIW84_052629	60S ribosomal protein L2
1140	A0A9D4WQY7	A0A9D4WQY7	A0A9D4WQY7_PEA	KIW84_052005	ABC transporter I member 10 (Fragment)
1141	A0A9D4WQZ0	A0A9D4WQZ0	A0A9D4WQZ0_PEA	KIW84_052146	Alpha-galactosidase
1142	A0A9D4WQZ2	A0A9D4XNB9;A0A9D4X9F8;A0A9D4W714;A0A9D4YES7;A0A9D4XNJ1;A0A9D5A6C9;A0A9D4YMB6;A0A9D4XCR7;A0A9D4WQZ2;A0A9D4WTL7	A0A9D4WQZ2_PEA	KIW84_052782	T-complex protein 1 subunit epsilon
1143	A0A9D4WQZ3	A0A9D4WQZ3	A0A9D4WQZ3_PEA	KIW84_052674	inositol-3-phosphate synthase
1144	A0A9D4WR06	A0A9D4WR06	A0A9D4WR06_PEA	KIW84_053243	NADH-cytochrome b5 reductase, variant 2
1145	A0A9D4WR25	A0A9D4WR25	A0A9D4WR25_PEA	KIW84_052879	60S ribosomal protein L17B
1146	A0A9D4WR29	A0A9D4WR29	A0A9D4WR29_PEA	KIW84_052050	Alginate lyase 2 domain-containing protein
1147	A0A9D4WR43	A0A9D4WQ17;A0A9D4WR43	A0A9D4WR43_PEA	KIW84_053277	Alcohol dehydrogenase-like 7
1148	A0A9D4WR45	A0A9D4WR45	A0A9D4WR45_PEA	KIW84_052811	Very-long-chain 3-oxoacyl-CoA reductase 1
1149	A0A9D4WR48	A0A9D4WPY4;A0A9D4WR48	A0A9D4WR48_PEA	KIW84_052836	Glyceraldehyde-3-phosphate dehydrogenase
1150	A0A9D4WR56	A0A9D4WR56	A0A9D4WR56_PEA	KIW84_052862	Urease
1151	A0A9D4WR64	A0A9D4WR64	A0A9D4WR64_PEA	KIW84_053728	anthranilate synthase
1152	A0A9D4WR70	A0A9D4WR70	A0A9D4WR70_PEA	KIW84_052090	60S ribosomal protein L6 (Fragment)
1153	A0A9D4WR81	A0A9D4WR81	A0A9D4WR81_PEA	KIW84_052102	Protein ACTIVITY OF BC1 COMPLEX KINASE 8
1154	A0A9D4WR98	A0A9D4WR98	A0A9D4WR98_PEA	KIW84_052890	Uncharacterized protein
1155	A0A9D4WRB1	A0A9D4WRB1	A0A9D4WRB1_PEA	KIW84_052914	S1 motif domain-containing protein
1156	A0A9D4WRB9	A0A9D4WRB9;A0A9D4VYG4;A0A9D4WYZ9	A0A9D4WRB9_PEA	KIW84_052301	Probable 6-phosphogluconolactonase
1157	A0A9D4WRC5	A0A9D4WRC5	A0A9D4WRC5_PEA	KIW84_052980	Rhodanese domain-containing protein
1158	A0A9D4WRD7	A0A9D4WRD7	A0A9D4WRD7_PEA	KIW84_052933	Protein transport protein SEC23
1159	A0A9D4WRE5	A0A9D4WRE5	A0A9D4WRE5_PEA	KIW84_052161	Protein kinase domain-containing protein
1160	A0A9D4WRI2	A0A9D4WRI2	A0A9D4WRI2_PEA	KIW84_052946	Protein kinase domain-containing protein
1161	A0A9D4WRJ0	A0A9D4WRJ0	A0A9D4WRJ0_PEA	KIW84_052982	cysteine desulfurase
1162	A0A9D4WRJ3	A0A9D4WRJ3	A0A9D4WRJ3_PEA	KIW84_052872	Nuclear pore complex protein Nup54 (Fragment)
1163	A0A9D4WRL9	A0A9D4WRL9	A0A9D4WRL9_PEA	KIW84_052247	Ribosome-binding factor psrp1
1164	A0A9D4WRM8	A0A9D4WU95;A0A9D4WRM8	A0A9D4WRM8_PEA	KIW84_053899	Aminotransferase class I/classII domain-containing protein
1165	A0A9D4WRN2	A0A9D4WRN2	A0A9D4WRN2_PEA	KIW84_053017	Serine/arginine-rich SC35-like splicing factor scl30a
1166	A0A9D4WRP5	A0A9D4WRP5	A0A9D4WRP5_PEA	KIW84_053920	Ribosomal 40S subunit protein S13
1167	A0A9D4WRQ1	A0A9D4XN93;A0A9D5GWV2;A0A9D4WRQ1;A0A9D4W421	A0A9D4WRQ1_PEA	KIW84_052425	Abscisic acid receptor pyl8
1168	A0A9D4WRR2	A0A9D4WRR2	A0A9D4WRR2_PEA	KIW84_053074	Long chain acyl-CoA synthetase 8
1169	A0A9D4WRS9	A0A9D4WRS9	A0A9D4WRS9_PEA	KIW84_052947	Homoserine dehydrogenase
1170	A0A9D4WRY8	A0A9D4WRY8	A0A9D4WRY8_PEA	KIW84_053145	Carnosine N-methyltransferase
1171	A0A9D4WS06	A0A9D4WS06	A0A9D4WS06_PEA	KIW84_052406	phosphomevalonate kinase
1172	A0A9D4WS20	A0A9D5AMZ5;A0A9D4XD39;A0A9D4WS20	A0A9D4WS20_PEA	KIW84_054053	4-coumarate--CoA ligase
1173	A0A9D4WS58	A0A9D4WS58	A0A9D4WS58_PEA	KIW84_052592	DPP6 N-terminal domain-like protein
1174	A0A9D4WS63	A0A9D4WS63	A0A9D4WS63_PEA	KIW84_053712	Uncharacterized protein
1175	A0A9D4WS67	A0A9D4WS67	A0A9D4WS67_PEA	KIW84_053146	Heat shock 70 kDa protein 17
1176	A0A9D4WS68	A0A9D4WS68	A0A9D4WS68_PEA	KIW84_053235	5-methyltetrahydropteroyltriglutamate--homocysteine S-methyltransferase
1177	A0A9D4WS87	A0A9D4WS87	A0A9D4WS87_PEA	KIW84_053165	Protein GPR107-like
1178	A0A9D4WSD9	A0A9D4WSD9	A0A9D4WSD9_PEA	KIW84_053315	Nucleotidyl transferase domain-containing protein
1179	A0A9D4WSE0	A0A9D4WSE0	A0A9D4WSE0_PEA	KIW84_054168	Protein TIC 40
1180	A0A9D4WSE1	A0A9D4X8G6;A0A9D4Y7X9;A0A9D4Y5Y5;A0A9D4WSE1;A0A9D4W3B9	A0A9D4WSE1_PEA	KIW84_053216	ubiquitinyl hydrolase 1
1181	A0A9D4WSF8	A0A9D4WSF8	A0A9D4WSF8_PEA	KIW84_053747	GDSL esterase/lipase cprd49
1182	A0A9D4WSG1	A0A9D4WSG1	A0A9D4WSG1_PEA	KIW84_053349	Protein EXECUTER 2, chloroplastic
1183	A0A9D4WSG7	A0A9D4WSG7	A0A9D4WSG7_PEA	KIW84_052711	Large ribosomal subunit protein uL23m
1184	A0A9D4WSH3	A0A9D4WSH3	A0A9D4WSH3_PEA	KIW84_053157	ATP-binding cassette sub- F member 3
1185	A0A9D4WSI9	A0A9D4WSI9	A0A9D4WSI9_PEA	KIW84_053777	phosphoribosylanthranilate isomerase
1186	A0A9D4WSJ7	A0A9D4WSJ7	A0A9D4WSJ7_PEA	KIW84_053352	Kinesin light chain
1187	A0A9D4WSM7	A0A9D4WSM7	A0A9D4WSM7_PEA	KIW84_053319	aminobutyraldehyde dehydrogenase
1188	A0A9D4WSM8	A0A9D4WSM8	A0A9D4WSM8_PEA	KIW84_053418	Amine oxidase
1189	A0A9D4WSN1	A0A9D4WSN1	A0A9D4WSN1_PEA	KIW84_053385	DNA topoisomerase 2-associated protein pat1
1190	A0A9D4WSP5	A0A9D4YKS3;A0A9D4WSP5	A0A9D4WSP5_PEA	KIW84_054281	Nardilysin-like
1191	A0A9D4WSS6	A0A9D4WSS6	A0A9D4WSS6_PEA	KIW84_052816	Uncharacterized protein
1192	A0A9D4WST4	A0A9D5BFW5;A0A9D4WST4	A0A9D4WST4_PEA	KIW84_053485	RRM domain-containing protein
1193	A0A9D4WSX6	A0A9D4WSX6	A0A9D4WSX6_PEA	KIW84_054389	Gamma-interferon-inducible lysosomal thiol reductase
1194	A0A9D4WSZ6	A0A9D4WSZ6	A0A9D4WSZ6_PEA	KIW84_053522	NADH dehydrogenase [ubiquinone] iron-sulfur protein 1, mitochondrial
1195	A0A9D4WSZ9	A0A9D4WSZ9	A0A9D4WSZ9_PEA	KIW84_052758	Alpha-galactosidase
1196	A0A9D4WT05	A0A9D4WT05	A0A9D4WT05_PEA	KIW84_053535	Glutamine synthetase
1197	A0A9D4WT07	A0A9D4WT07	A0A9D4WT07_PEA	KIW84_052887	REF/SRPP-like protein
1198	A0A9D4WT40	A0A9D4WT40	A0A9D4WT40_PEA	KIW84_053979	Beta-D-xylosidase 7 (Fragment)
1199	A0A9D4WT59	A0A9D4WT59	A0A9D4WT59_PEA	KIW84_053520	Nicastrin
1200	A0A9D4WT62	A0A9D4WT62	A0A9D4WT62_PEA	KIW84_053601	Nuclear actin-protein involved in chromatin remodeling
1201	A0A9D4WT78	A0A9D4WT78	A0A9D4WT78_PEA	KIW84_052824	Protein hhl1
1202	A0A9D4WT81	A0A9D4WT81	A0A9D4WT81_PEA	KIW84_053625	Thylakoid lumenal 15 kDa protein 1, chloroplastic
1203	A0A9D4WT90	A0A9D4WT90	A0A9D4WT90_PEA	KIW84_053455	Elongation factor Tu
1204	A0A9D4WTA4	A0A9D4WTA4	A0A9D4WTA4_PEA	KIW84_053562	glutathione dehydrogenase (ascorbate)
1205	A0A9D4WTB7	A0A9D4WTB7	A0A9D4WTB7_PEA	KIW84_054534	Pleckstrin y domain-containing protein 1
1206	A0A9D4WTC0	A0A9D4WTC0	A0A9D4WTC0_PEA	KIW84_054533	Gelsolin-like domain-containing protein
1207	A0A9D4WTE8	A0A9D4WTE8	A0A9D4WTE8_PEA	KIW84_054568	ATP-dependent zinc metalloprotease FTSH 9
1208	A0A9D4WTG1	A0A9D4WTG1	A0A9D4WTG1_PEA	KIW84_053707	LIM domain-containing protein WLIM2b
1209	A0A9D4WTJ3	A0A9D4WTJ3;A0A9D4XTH2	A0A9D4WTJ3_PEA	KIW84_054617	RuvB-like helicase
1210	A0A9D4WTK9	A0A9D4WTK9	A0A9D4WTK9_PEA	KIW84_053068	50S ribosomal protein L13
1211	A0A9D4WTL3	A0A9D4WTL3	A0A9D4WTL3_PEA	KIW84_053612	Uncharacterized protein
1212	A0A9D4WTM9;A0A9D4YCG4	A0A9D4YCG4;A0A9D4WTM9	A0A9D4WTM9_PEA;A0A9D4YCG4_PEA	KIW84_022143;KIW84_053685	Uncharacterized protein
1213	A0A9D4WTP7	A0A9D4WTP7;A0A9D4WTX1	A0A9D4WTP7_PEA	KIW84_053807	S1 motif domain-containing protein
1214	A0A9D4WTQ1	A0A9D4WTQ1	A0A9D4WTQ1_PEA	KIW84_053108	Transmembrane 9 superfamily member
1215	A0A9D4WTQ7	A0A9D4WTQ7	A0A9D4WTQ7_PEA	KIW84_053809	Uncharacterized protein
1216	A0A9D4WTQ9	A0A9D4WTQ9	A0A9D4WTQ9_PEA	KIW84_054178	NAD(P)H-quinone oxidoreductase subunit N, chloroplastic (Fragment)
1217	A0A9D4WTR0	A0A9D5A3J7;A0A9D4X9N9;A0A9D4ZXP9;A0A9D4WTR0	A0A9D4WTR0_PEA	KIW84_052997	RNA helicase
1218	A0A9D4WTU4	A0A9D4WTU4	A0A9D4WTU4_PEA	KIW84_054220	Translation initiation factor IF2/IF5 domain-containing protein
1219	A0A9D4WTV4	A0A9D4YAY0;A0A9D4WTV4	A0A9D4WTV4_PEA	KIW84_053718	Eukaryotic translation initiation factor 3 subunit F
1220	A0A9D4WTX6	A0A9D4WTX6	A0A9D4WTX6_PEA	KIW84_054739	DEK-C domain-containing protein
1221	A0A9D4WTY8	A0A9D4WTY8	A0A9D4WTY8_PEA	KIW84_053072	SET domain-containing protein
1222	A0A9D4WU12	A0A9D4WU12	A0A9D4WU12_PEA	KIW84_053782	60S ribosomal protein L10a-1
1223	A0A9D4WU13	A0A9D4WU13	A0A9D4WU13_PEA	KIW84_053944	GrpE protein homolog
1224	A0A9D4WU20	A0A9D4WU20	A0A9D4WU20_PEA	KIW84_054807	RRM domain-containing protein
1225	A0A9D4WU31	A0A9D4WU31	A0A9D4WU31_PEA	KIW84_053951	J domain-containing protein
1226	A0A9D4WU58	A0A9D4WU58	A0A9D4WU58_PEA	KIW84_054376	Malonyl-CoA:ACP transacylase (MAT) domain-containing protein
1227	A0A9D4WU71	A0A9D4WU71	A0A9D4WU71_PEA	KIW84_054002	Methyltransferase type 11 domain-containing protein
1228	A0A9D4WU77	A0A9D4WU77	A0A9D4WU77_PEA	KIW84_053876	DEK-C domain-containing protein
1229	A0A9D4WU86	A0A9D4WU86	A0A9D4WU86_PEA	KIW84_054411	E1 ubiquitin-activating enzyme
1230	A0A9D4WU95	A0A9D4WU95	A0A9D4WU95_PEA	KIW84_053900	Aminotransferase class I/classII domain-containing protein
1231	A0A9D4WUB2	A0A9D4WUB2	A0A9D4WUB2_PEA	KIW84_054908	Ribosomal protein S5
1232	A0A9D4WUB6	A0A9D4WUB6	A0A9D4WUB6_PEA	KIW84_054036	Protein PHOSPHATE-INDUCED 1
1233	A0A9D4WUD9	A0A9D4WUD9	A0A9D4WUD9_PEA	KIW84_054894	1,4-alpha-glucan branching enzyme
1234	A0A9D4WUL5	A0A9D4WUL5	A0A9D4WUL5_PEA	KIW84_054003	DUF4057 domain-containing protein
1235	A0A9D4WUL7	A0A9D4WUL7	A0A9D4WUL7_PEA	KIW84_054567	Phosphomethylpyrimidine synthase, chloroplastic
1236	A0A9D4WUN6;A0A9D4WW21;A0A9D4XRK8;A0A9D4XVX8;A0A9D5AQX5;A0A9D5AXY6	A0A9D4YA17;A0A9D5AXY6;A0A9D5BAS4;A0A9D4WW21;A0A9D4XVX8;A0A9D5AQX5;A0A9D4WUN6;A0A9D4XRK8	A0A9D4WUN6_PEA;A0A9D4WW21_PEA;A0A9D4XRK8_PEA;A0A9D4XVX8_PEA;A0A9D5AQX5_PEA;A0A9D5AXY6_PEA	KIW84_031838;KIW84_031840;KIW84_031842;KIW84_044864;KIW84_054591;KIW84_054595	Histone H4
1237	A0A9D4WUN8	A0A9D4WUN8	A0A9D4WUN8_PEA	KIW84_053281	superoxide dismutase
1238	A0A9D4WUQ5	A0A9D4WUQ5	A0A9D4WUQ5_PEA	KIW84_053306	Protein argonaute-4
1239	A0A9D4WUR9	A0A9D4WUR9	A0A9D4WUR9_PEA	KIW84_054054	Aspartyl aminopeptidase
1240	A0A9D4WUS3	A0A9D4WUS3	A0A9D4WUS3_PEA	GATA	Glutamyl-tRNA(Gln) amidotransferase subunit A, chloroplastic/mitochondrial
1241	A0A9D4WUV4	A0A9D4WUV4	A0A9D4WUV4_PEA	KIW84_054080	Uncharacterized protein
1242	A0A9D4WUW0	A0A9D4WUW0	A0A9D4WUW0_PEA	KIW84_054226	RNA helicase
1243	A0A9D4WV12	A0A9D4WV12	A0A9D4WV12_PEA	KIW84_054138	Protein DJ-1 D
1244	A0A9D4WV17	A0A9D4WV17	A0A9D4WV17_PEA	KIW84_054313	Tyrosine--tRNA ligase
1245	A0A9D4WV31	A0A9D4WV31	A0A9D4WV31_PEA	KIW84_053441	Plant intracellular Ras-group- LRR protein 1
1246	A0A9D4WV34	A0A9D5ARY4;A0A9D4WV34	A0A9D4WV34_PEA	KIW84_054213	26s proteasome regulatory subunit 6B
1247	A0A9D4WV44	A0A9D4WV44	A0A9D4WV44_PEA	KIW84_054756	Ribosomal 40S subunit protein S10A
1248	A0A9D4WV60	A0A9D4WV60	A0A9D4WV60_PEA	KIW84_054180	Plant/F17O14-7 protein
1249	A0A9D4WV85	A0A9D4WV85	A0A9D4WV85_PEA	KIW84_053548	RRM domain-containing protein
1250	A0A9D4WV87	A0A9D4WV87	A0A9D4WV87_PEA	KIW84_054412	Plant intracellular Ras-group- LRR protein 8
1251	A0A9D4WV95	A0A9D4WV95;A0A9D4VVG9;A0A9D4XSS2	A0A9D4WV95_PEA	KIW84_054804	ATP synthase protein MI25
1252	A0A9D4WVB0	A0A9D4WQN2;A0A9D4WVB0	A0A9D4WVB0_PEA	KIW84_053519	Hydroxyphenylpyruvate reductase
1253	A0A9D4WVE2	A0A9D4WVE2	A0A9D4WVE2_PEA	KIW84_055316	UDP-glucose 6-dehydrogenase 1
1254	A0A9D4WVE6	A0A9D4WVE6	A0A9D4WVE6_PEA	KIW84_054283	Expansin
1255	A0A9D4WVG1	A0A9D4WVG1	A0A9D4WVG1_PEA	KIW84_054880	Peptidase A1 domain-containing protein
1256	A0A9D4WVI4	A0A9D4WVI4	A0A9D4WVI4_PEA	KIW84_053650	Delta-1-pyrroline-5-carboxylate synthase
1257	A0A9D4WVJ0	A0A9D4WVJ0	A0A9D4WVJ0_PEA	KIW84_054515	Peptidyl-prolyl cis-trans isomerase
1258	A0A9D4WVJ9	A0A9D4WVJ9	A0A9D4WVJ9_PEA	KIW84_053622	SEC7 domain-containing protein
1259	A0A9D4WVM5	A0A9D4WVM5	A0A9D4WVM5_PEA	KIW84_053646	Ultraviolet-B receptor UVR8-like
1260	A0A9D4WVN3	A0A9D4WVN3	A0A9D4WVN3_PEA	KIW84_054455	CBM20 domain-containing protein
1261	A0A9D4WVP3	A0A9D4WVP3	A0A9D4WVP3_PEA	KIW84_055405	15-cis-phytoene synthase
1262	A0A9D4WVP7	A0A9D4WVP7	A0A9D4WVP7_PEA	KIW84_053711	Sedoheptulose-1,7-bisphosphatase, chloroplastic
1263	A0A9D4WVU7	A0A9D4WVU7	A0A9D4WVU7_PEA	KIW84_053716	26S proteasome non-ATPase regulatory subunit 7 A
1264	A0A9D4WVV0	A0A9D4WVV0	A0A9D4WVV0_PEA	KIW84_054632	Proteasome activator subunit 4
1265	A0A9D4WVY5	A0A9D4WVY5;A0A9D4X9X8;A0A9D5B848	A0A9D4WVY5_PEA	KIW84_054671	Uridine kinase
1266	A0A9D4WW19	A0A9D4WW19	A0A9D4WW19_PEA	KIW84_054599	Alpha-1,4 glucan phosphorylase
1267	A0A9D4WW42	A0A9D4WW42	A0A9D4WW42_PEA	KIW84_054607	Proliferating cell nuclear antigen
1268	A0A9D4WW43	A0A9D4WW43	A0A9D4WW43_PEA	KIW84_053861	Peroxidase
1269	A0A9D4WW73	A0A9D4WW73;A0A9D5BBH6;A0A9D4Y4J6;A0A9D4VJH8	A0A9D4WW73_PEA	KIW84_055157	RRM domain-containing protein
1270	A0A9D4WW82	A0A9D4WW82	A0A9D4WW82_PEA	KIW84_053848	Alpha-soluble NSF attachment protein
1271	A0A9D4WW96	A0A9D4WW96	A0A9D4WW96_PEA	KIW84_055185	3-hydroxyisobutyryl-CoA hydrolase
1272	A0A9D4WWA2	A0A9D4WWA2	A0A9D4WWA2_PEA	KIW84_053866	Uroporphyrinogen decarboxylase
1273	A0A9D4WWD3	A0A9D4WWD3	A0A9D4WWD3_PEA	KIW84_055717	30S ribosomal protein 2
1274	A0A9D4WWE6	A0A9D4WWE6	A0A9D4WWE6_PEA	KIW84_054663	DNA-directed RNA polymerases I and III subunit RPAC1
1275	A0A9D4WWJ5	A0A9D4WWJ5	A0A9D4WWJ5_PEA	KIW84_054867	Syntaxin-52
1276	A0A9D4WWK3	A0A9D4WWK3	A0A9D4WWK3_PEA	KIW84_053972	Acetyl-coenzyme-A carboxylase
1277	A0A9D4WWL6	A0A9D4WWL6	A0A9D4WWL6_PEA	KIW84_054893	Pyridoxal phosphate homeostasis protein
1278	A0A9D4WWT0	A0A9D4WWT0	A0A9D4WWT0_PEA	KIW84_054045	AAA+ ATPase domain-containing protein
1279	A0A9D4WWV9	A0A9D4WWV9	A0A9D4WWV9_PEA	KIW84_054135	Beta-catenin-like protein 1 N-terminal domain-containing protein
1280	A0A9D4WWW4	A0A9D4WWW4	A0A9D4WWW4_PEA	KIW84_055006	Tryptophan synthase
1281	A0A9D4WWZ7	A0A9D4WWZ7	A0A9D4WWZ7_PEA	KIW84_055036	Uncharacterized protein
1282	A0A9D4WX03	A0A9D4WX03	A0A9D4WX03_PEA	KIW84_055507	4-(cytidine 5'-diphospho)-2-C-methyl-D-erythritol kinase
1283	A0A9D4WX15	A0A9D4WX15	A0A9D4WX15_PEA	KIW84_054973	Heat shock 70 kDa protein 16
1284	A0A9D4WX24	A0A9D4WX24	A0A9D4WX24_PEA	KIW84_054972	Peptidase S9 prolyl oligopeptidase catalytic domain-containing protein (Fragment)
1285	A0A9D4WX57	A0A9D4WX57	A0A9D4WX57_PEA	KIW84_056041	Protein LHCP TRANSLOCATION DEFECT
1286	A0A9D4WX61	A0A9D4WX61	A0A9D4WX61_PEA	KIW84_056064	Annexin
1287	A0A9D4WX76	A0A9D4WX76	A0A9D4WX76_PEA	KIW84_054170	Deoxyuridine 5'-triphosphate nucleotidohydrolase
1288	A0A9D4WX88	A0A9D4WX88	A0A9D4WX88_PEA	KIW84_055146	Mitogen-activated protein kinase 10
1289	A0A9D4WXC4	A0A9D4WXC4	A0A9D4WXC4_PEA	KIW84_054929	Imidazole glycerol phosphate synthase hisHF
1290	A0A9D4WXE4	A0A9D4WXE4	A0A9D4WXE4_PEA	KIW84_054948	Syntaxin-61
1291	A0A9D4WXH8	A0A9D4WXH8	A0A9D4WXH8_PEA	KIW84_054386	glucan endo-1,3-beta-D-glucosidase (Fragment)
1292	A0A9D4WXP9	A0A9D4WXP9	A0A9D4WXP9_PEA	KIW84_055064	Citrate synthase
1293	A0A9D4WXR6	A0A9D4WXR6	A0A9D4WXR6_PEA	KIW84_055277	Protein TRIGALACTOSYLDIACYLGLYCEROL 2
1294	A0A9D4WXR9	A0A9D4WXR9	A0A9D4WXR9_PEA	KIW84_056292	Pectinesterase
1295	A0A9D4WXS4	A0A9D4WXS4	A0A9D4WXS4_PEA	KIW84_055842	DUF642 domain-containing protein
1296	A0A9D4WXV9	A0A9D4WXV9	A0A9D4WXV9_PEA	KIW84_055886	N-alpha-acetyltransferase 10
1297	A0A9D4WY50	A0A9D4WY50	A0A9D4WY50_PEA	KIW84_055385	23 kDa subunit of oxygen evolving system of photosystem II
1298	A0A9D4WYD0	A0A9D4WYD0	A0A9D4WYD0_PEA	KIW84_055612	Heparanase-like protein 1
1299	A0A9D4WYE7	A0A9D4WYE7	A0A9D4WYE7_PEA	KIW84_056101	Uridine 5'-monophosphate synthase
1300	A0A9D4WYF2	A0A9D4WYF2	A0A9D4WYF2_PEA	KIW84_056487	Photosystem I reaction center subunit V, chloroplastic
1301	A0A9D4WYH7	A0A9D4WYH7	A0A9D4WYH7_PEA	KIW84_055677	phosphoserine phosphatase
1302	A0A9D4WYK3	A0A9D4WYK3	A0A9D4WYK3_PEA	KIW84_056158	Thioredoxin domain-containing protein
1303	A0A9D4WYL1	A0A9D4WYL1	A0A9D4WYL1_PEA	KIW84_055715	Thioredoxin domain-containing protein
1304	A0A9D4WYM1	A0A9D4WYM1	A0A9D4WYM1_PEA	KIW84_055727	Clustered mitochondria protein homolog
1305	A0A9D4WYM7	A0A9D5AWJ1;A0A9D4WYM7	A0A9D4WYM7_PEA	KIW84_055732	Leucine-rich repeat-containing N-terminal plant-type domain-containing protein
1306	A0A9D4WYN2	A0A9D4WYN2	A0A9D4WYN2_PEA	KIW84_056192	Uncharacterized protein
1307	A0A9D4WYN8	A0A9D4WYN8	A0A9D4WYN8_PEA	KIW84_056549	Protein trichome birefringence-like 41
1308	A0A9D4WYP2	A0A9D4WYP2	A0A9D4WYP2_PEA	KIW84_054729	FAS1 domain-containing protein
1309	A0A9D4WYT7	A0A9D4WYT7	A0A9D4WYT7_PEA	KIW84_054847	Cytochrome b/b6 N-terminal region profile domain-containing protein
1310	A0A9D4WYV5;A0A9D5AGQ2	A0A9D4XI16;A0A9D4XGB5;A0A9D5AGQ2;A0A9D4WYV5	A0A9D4WYV5_PEA;A0A9D5AGQ2_PEA	KIW84_056269;KIW84_056271	Protein nca1
1311	A0A9D4WYW1	A0A9D4WYW1	A0A9D4WYW1_PEA	KIW84_054795	NADH dehydrogenase [ubiquinone] iron-sulfur protein 2
1312	A0A9D4WYX1	A0A9D4WYX1	A0A9D4WYX1_PEA	KIW84_055849	Methyltransferase
1313	A0A9D4WZ13	A0A9D4WZ13	A0A9D4WZ13_PEA	KIW84_056311	Prefoldin subunit 2 (Fragment)
1314	A0A9D4WZ15;A0A9D4X825	A0A9D4X825;A0A9D4WZ15	A0A9D4WZ15_PEA;A0A9D4X825_PEA	PFK	ATP-dependent 6-phosphofructokinase
1315	A0A9D4WZ66	A0A9D4WZ66	A0A9D4WZ66_PEA	KIW84_056748	Transmembrane protein
1316	A0A9D4WZ95	A0A9D4WZ95	A0A9D4WZ95_PEA	KIW84_055685	Uncharacterized protein
1317	A0A9D4WZB2	A0A9D4WZB2	A0A9D4WZB2_PEA	KIW84_056801	Proton pump-interactor 1
1318	A0A9D4WZC0	A0A9D4WZC0	A0A9D4WZC0_PEA	KIW84_056810	40S ribosomal protein S20-2
1319	A0A9D4WZH5	A0A9D4WZH5	A0A9D4WZH5_PEA	KIW84_056875	NADPH-protochlorophyllide oxidoreductase
1320	A0A9D4WZK1	A0A9D4WZK1	A0A9D4WZK1_PEA	KIW84_055812	General RNA polymerase II transcription factor
1321	A0A9D4WZK5	A0A9D4WZK5	A0A9D4WZK5_PEA	KIW84_056464	COP9 signalosome complex subunit 6
1322	A0A9D4WZK9	A0A9D4WZK9	A0A9D4WZK9_PEA	KIW84_056913	Uncharacterized protein
1323	A0A9D4WZL8	A0A9D4WZL8	A0A9D4WZL8_PEA	KIW84_055056	Uncharacterized protein
1324	A0A9D4WZQ1	A0A9D4WZQ1	A0A9D4WZQ1_PEA	KIW84_056512	Uncharacterized protein
1325	A0A9D4WZV8	A0A9D5AHU7;A0A9D4YMY7;A0A9D4XUG2;A0A9D4WZV8;A0A9D4XFP0;A0A9D4W513	A0A9D4WZV8_PEA	KIW84_056563	non-specific serine/threonine protein kinase
1326	A0A9D4WZW6	A0A9D4WZW6	A0A9D4WZW6_PEA	KIW84_057020	Chlororespiratory reduction 41
1327	A0A9D4X062	A0A9D4Y9U8;A0A9D4X062;A0A9D4Y595	A0A9D4X062_PEA	KIW84_055360	Polyamine oxidase 2
1328	A0A9D4X078	A0A9D4X078	A0A9D4X078_PEA	KIW84_055380	NADP-dependent oxidoreductase domain-containing protein
1329	A0A9D4X0A7	A0A9D4X0A7	A0A9D4X0A7_PEA	KIW84_057180	NADP-dependent oxidoreductase domain-containing protein
1330	A0A9D4X0B8	A0A9D4X0B8;A0A9D4VU57	A0A9D4X0B8_PEA	KIW84_057191	Protein SUPPRESSOR OF K(+) TRANSPORT GROWTH DEFT 1
1331	A0A9D4X0C7	A0A9D4X0C7	A0A9D4X0C7_PEA	KIW84_056770	Protein kinase domain-containing protein
1332	A0A9D4X0F4	A0A9D4X0F4	A0A9D4X0F4_PEA	KIW84_056800	RNA-binding S4 domain-containing protein
1333	A0A9D4X0G1	A0A9D4X0G1	A0A9D4X0G1_PEA	KIW84_056305	C2H2-type domain-containing protein
1334	A0A9D4X0K8	A0A9D4X0K8	A0A9D4X0K8_PEA	KIW84_056413	Prohibitin
1335	A0A9D4X0L4	A0A9D4X0L4	A0A9D4X0L4_PEA	KIW84_057283	Serine/threonine-protein phosphatase
1336	A0A9D4X0Q3	A0A9D4X0Q3	A0A9D4X0Q3_PEA	KIW84_056457	Trigger factor ribosome-binding bacterial domain-containing protein
1337	A0A9D4X0S1	A0A9D4X0S1	A0A9D4X0S1_PEA	KIW84_057336	L-ascorbate oxidase (Fragment)
1338	A0A9D4X0Z7	A0A9D4X0Z7	A0A9D4X0Z7_PEA	KIW84_056597	folate gamma-glutamyl hydrolase
1339	A0A9D4X117	A0A9D4X117	A0A9D4X117_PEA	KIW84_055650	Uncharacterized protein
1340	A0A9D4X125	A0A9D4X125	A0A9D4X125_PEA	KIW84_055663	Uncharacterized protein
1341	A0A9D4X176	A0A9D4X176	A0A9D4X176_PEA	KIW84_056699	Ubiquitin-conjugating enzyme E2 35
1342	A0A9D4X182;A0A9D5B1K6	A0A9D5B1K6;A0A9D4X182	A0A9D4X182_PEA;A0A9D5B1K6_PEA	KIW84_032367;KIW84_055830	Protein TAB2 chloroplastic
1343	A0A9D4X185	A0A9D4X185	A0A9D4X185_PEA	KIW84_056708	Multiple organellar RNA editing factor 8, chloroplastic/mitochondrial
1344	A0A9D4X193	A0A9D4X193	A0A9D4X193_PEA	KIW84_057505	AB hydrolase-1 domain-containing protein
1345	A0A9D4X1B3	A0A9D4X1B3;A0A9D4WSX3	A0A9D4X1B3_PEA	KIW84_055864	Alpha-N-acetylglucosaminidase
1346	A0A9D4X1B9	A0A9D4X1B9	A0A9D4X1B9_PEA	KIW84_056709	tRNA dimethylallyltransferase 9
1347	A0A9D4X1G3	A0A9D4X1G3	A0A9D4X1G3_PEA	KIW84_056792	Probable bifunctional methylthioribulose-1-phosphate dehydratase/enolase-phosphatase E1
1348	A0A9D4X1I5	A0A9D4X1I5	A0A9D4X1I5_PEA	KIW84_056468	Uncharacterized protein
1349	A0A9D4X1I9	A0A9D4X1I9	A0A9D4X1I9_PEA	KIW84_056821	Thioredoxin domain-containing protein
1350	A0A9D4X1M7	A0A9D4X1M7	A0A9D4X1M7_PEA	KIW84_055991	Uncharacterized protein
1351	A0A9D4X1M8;A0A9D4YH84;A0A9D4YLQ4;A0A9D4ZYA2;A0A9D5BEG0	A0A9D5BEG0;A0A9D4X1M8;A0A9D5BDD5;A0A9D4WP87;A0A9D5A4N7;A0A9D4ZYA2;A0A9D4XAX6;A0A9D5BE28;A0A9D4YLQ4;A0A9D4YH84	A0A9D4X1M8_PEA;A0A9D4YH84_PEA;A0A9D4YLQ4_PEA;A0A9D4ZYA2_PEA;A0A9D5BEG0_PEA	KIW84_010797;KIW84_011104;KIW84_023360;KIW84_056505;KIW84_075580	non-specific serine/threonine protein kinase
1352	A0A9D4X1U1	A0A9D4X1U1	A0A9D4X1U1_PEA	KIW84_056061	NAD(P)H dehydrogenase (quinone)
1353	A0A9D4X1Z3	A0A9D4X1Z3	A0A9D4X1Z3_PEA	KIW84_057347	Enoyl reductase (ER) domain-containing protein
1354	A0A9D4X1Z8	A0A9D4X1Z8	A0A9D4X1Z8_PEA	KIW84_056999	60S ribosomal protein L24
1355	A0A9D4X223	A0A9D4X223	A0A9D4X223_PEA	KIW84_057773	Uncharacterized protein
1356	A0A9D4X241	A0A9D4X241	A0A9D4X241_PEA	KIW84_056879	Eukaryotic translation initiation factor 3 subunit E
1357	A0A9D4X282	A0A9D4X282	A0A9D4X282_PEA	KIW84_056205	DCD domain-containing protein
1358	A0A9D4X2A1	A0A9D4X2A1	A0A9D4X2A1_PEA	KIW84_056728	EF-hand domain-containing protein (Fragment)
1359	A0A9D4X2A8	A0A9D4X2A8	A0A9D4X2A8_PEA	KIW84_057448	SPARK domain-containing protein
1360	A0A9D4X2B1	A0A9D4X2B1	A0A9D4X2B1_PEA	KIW84_057883	Pumilio 2
1361	A0A9D4X2D6	A0A9D4X2D6	A0A9D4X2D6_PEA	KIW84_057873	Ripening-related protein
1362	A0A9D4X2J8	A0A9D4X2J8	A0A9D4X2J8_PEA	KIW84_057219	CN hydrolase domain-containing protein
1363	A0A9D4X2M1	A0A9D4X2M1	A0A9D4X2M1_PEA	KIW84_056855	Plant intracellular Ras-group- LRR protein 6
1364	A0A9D4X2Q2	A0A9D4X2Q2	A0A9D4X2Q2_PEA	KIW84_058014	Tryptophan synthase beta chain-like PALP domain-containing protein
1365	A0A9D4X2U9	A0A9D4X2U9	A0A9D4X2U9_PEA	KIW84_057671	Protein disulfide-isomerase 5-1
1366	A0A9D4X2Z9	A0A9D4X2Z9	A0A9D4X2Z9_PEA	KIW84_058118	IAA-amino acid hydrolase ILR1-like 1
1367	A0A9D4X315	A0A9D4XLH1;A0A9D4X315;A0A9D5A8J1;A0A9D4W7Z5	A0A9D4X315_PEA	KIW84_058097	Serine/threonine-protein phosphatase 2A 55 kDa regulatory subunit B
1368	A0A9D4X341	A0A9D4X341	A0A9D4X341_PEA	KIW84_057376	Peroxisome assembly protein 22
1369	A0A9D4X349	A0A9D4X349	A0A9D4X349_PEA	KIW84_058172	K Homology domain-containing protein
1370	A0A9D4X359	A0A9D4X359	A0A9D4X359_PEA	KIW84_056429	Molybdopterin synthase sulfur carrier subunit
1371	A0A9D4X363;A0A9D4Y352;A0A9D5A0L9	A0A9D4Y352;A0A9D5A0L9;A0A9D4X363	A0A9D4X363_PEA;A0A9D4Y352_PEA;A0A9D5A0L9_PEA	KIW84_035610;KIW84_057810;KIW84_076002	60S ribosomal protein L23A
1372	A0A9D4X370	A0A9D4X370	A0A9D4X370_PEA	KIW84_058197	TATA element modulatory factor 1 TATA binding domain-containing protein
1373	A0A9D4X372	A0A9D4X372	A0A9D4X372_PEA	KIW84_057286	Uncharacterized protein
1374	A0A9D4X383	A0A9D4X383	A0A9D4X383_PEA	KIW84_057827	Histone H2A
1375	A0A9D4X3A2	A0A9D4X3A2	A0A9D4X3A2_PEA	KIW84_057477	glutamate formimidoyltransferase
1376	A0A9D4X3A9	A0A9D4X3A9	A0A9D4X3A9_PEA	KIW84_056463	STI1/HOP DP domain-containing protein
1377	A0A9D4X3B0	A0A9D4X3B0;A0A9D4WB69	A0A9D4X3B0_PEA	LIP1	Lipoyl synthase, mitochondrial
1378	A0A9D4X3B1	A0A9D4X3B1	A0A9D4X3B1_PEA	KIW84_058236	Coatomer subunit beta'
1379	A0A9D4X3B7	A0A9D4X3B7	A0A9D4X3B7_PEA	KIW84_057444	plastoquinol--plastocyanin reductase
1380	A0A9D4X3B8	A0A9D4X3B8	A0A9D4X3B8_PEA	KIW84_058210	Glyoxylate/hydroxypyruvate reductase A hpr2
1381	A0A9D4X3D1	A0A9D4X3D1	A0A9D4X3D1_PEA	KIW84_057504	Proteasome subunit beta
1382	A0A9D4X3E4	A0A9D4X3E4	A0A9D4X3E4_PEA	KIW84_057882	Mediator of RNA polymerase II transcription subunit 8
1383	A0A9D4X3F2	A0A9D4X3F2	A0A9D4X3F2_PEA	KIW84_058279	Monothiol glutaredoxin-S15
1384	A0A9D4X3G5	A0A9D4X3G5	A0A9D4X3G5_PEA	KIW84_057159	Protein TIC 100
1385	A0A9D4X3H7	A0A9D4X3H7	A0A9D4X3H7_PEA	KIW84_057169	Stress-response A/B barrel domain-containing protein
1386	A0A9D4X3I6	A0A9D4X3I6	A0A9D4X3I6_PEA	KIW84_058313	Phospholipase D
1387	A0A9D4X3M0	A0A9D4X3M0	A0A9D4X3M0_PEA	KIW84_057962	Protein farnesyltransferase/geranylgeranyltransferase type-1 subunit alpha
1388	A0A9D4X3M6	A0A9D4X3M6	A0A9D4X3M6_PEA	KIW84_058351	Mediator complex subunit 15 KIX domain-containing protein
1389	A0A9D4X3N5	A0A9D5B1A6;A0A9D4XJX4;A0A9D4X3N5	A0A9D4X3N5_PEA	KIW84_057628	phosphoenolpyruvate carboxylase
1390	A0A9D4X3T6	A0A9D4X3T6;A0A9D4XYS3	A0A9D4X3T6_PEA	KIW84_057485	Uncharacterized protein
1391	A0A9D4X3U2	A0A9D4X3U2	A0A9D4X3U2_PEA	KIW84_056662	Uroporphyrinogen decarboxylase
1392	A0A9D4X3U5	A0A9D4X3U5	A0A9D4X3U5_PEA	KIW84_058013	PHD finger protein ALFIN-LIKE
1393	A0A9D4X3V0	A0A9D4X3V0	A0A9D4X3V0_PEA	KIW84_056672	14-3-3 protein 9
1394	A0A9D4X3V3	A0A9D4X3V3	A0A9D4X3V3_PEA	KIW84_058374	NADPH-cytochrome p450 reductase
1395	A0A9D4X3V5	A0A9D4X3V5	A0A9D4X3V5_PEA	KIW84_057702	Protein disulfide-isomerase
1396	A0A9D4X3W2	A0A9D4X3W2	A0A9D4X3W2_PEA	KIW84_057722	SIT4 phosphatase-associated family protein
1397	A0A9D4X3Y5	A0A9D4X3Y5	A0A9D4X3Y5_PEA	KIW84_056706	Protein DJ-1 B
1398	A0A9D4X3Z8	A0A9D4X3Z8	A0A9D4X3Z8_PEA	KIW84_058063	Beta-galactosidase
1399	A0A9D4X406	A0A9D4XMZ5;A0A9D4XIW4;A0A9D4X406	A0A9D4X406_PEA	KIW84_056729	ERBB-3 BINDING PROTEIN 1
1400	A0A9D4X407	A0A9D4X407	A0A9D4X407_PEA	KIW84_057771	Carboxypeptidase (Fragment)
1401	A0A9D4X416	A0A9D4X416	A0A9D4X416_PEA	KIW84_057337	arogenate dehydratase
1402	A0A9D4X442	A0A9D4X442	A0A9D4X442_PEA	KIW84_056769	aminodeoxychorismate lyase
1403	A0A9D4X463	A0A9D4X463	A0A9D4X463_PEA	KIW84_056788	Phytocyanin domain-containing protein
1404	A0A9D4X470	A0A9D4X470	A0A9D4X470_PEA	KIW84_058132	TauD/TfdA-like domain-containing protein
1405	A0A9D4X498	A0A9D4X498	A0A9D4X498_PEA	KIW84_057846	Outer envelope pore protein 16
1406	A0A9D4X4D9	A0A9D4X4D9	A0A9D4X4D9_PEA	KIW84_040115	Uncharacterized protein
1407	A0A9D4X4F6	A0A9D4X4F6	A0A9D4X4F6_PEA	KIW84_057902	Polyadenylate-binding protein rbp47b
1408	A0A9D4X4G3	A0A9D4X4G3;A0A9D4XHE9	A0A9D4X4G3_PEA	KIW84_057858	XH/XS domain-containing protein
1409	A0A9D4X4H5	A0A9D4X4H5	A0A9D4X4H5_PEA	KIW84_057927	Leucine-rich repeat-containing N-terminal plant-type domain-containing protein
1410	A0A9D4X4K1	A0A9D4X4K1	A0A9D4X4K1_PEA	KIW84_057483	Protein kinase domain-containing protein
1411	A0A9D4X4K3	A0A9D4X4K3	A0A9D4X4K3_PEA	KIW84_057956	RBR-type E3 ubiquitin transferase
1412	A0A9D4X4L0	A0A9D4X4L0	A0A9D4X4L0_PEA	KIW84_040182	Peroxidase
1413	A0A9D4X4P7	A0A9D4X4P7	A0A9D4X4P7_PEA	KIW84_057973	fructokinase
1414	A0A9D4X4R1	A0A9D4X4R1;A0A9D4WW44;A0A9D4YDP5;A0A9D4XAK2	A0A9D4X4R1_PEA	KIW84_040257	Eukaryotic translation initiation factor 5A
1415	A0A9D4X4R9	A0A9D4X4R9	A0A9D4X4R9_PEA	KIW84_040229	60S ribosomal protein L10
1416	A0A9D4X4S7;A0A9D4ZZR3	A0A9D4X4S7;A0A9D4Y5X3;A0A9D4ZZR3;A0A9D4WXF4	A0A9D4X4S7_PEA;A0A9D4ZZR3_PEA	KIW84_057034;KIW84_075362	Protein translation factor SUI1
1417	A0A9D4X4U4	A0A9D4X4U4	A0A9D4X4U4_PEA	KIW84_040287	Eukaryotic translation initiation factor isoform 4G-1
1418	A0A9D4X4V9	A0A9D4X4V9	A0A9D4X4V9_PEA	KIW84_040271	SRP54-type proteins GTP-binding domain-containing protein
1419	A0A9D4X4X6	A0A9D4X4X6	A0A9D4X4X6_PEA	KIW84_057916	Outer envelope protein 80
1420	A0A9D4X517	A0A9D4X517	A0A9D4X517_PEA	KIW84_040009	Elongation factor 1-gamma
1421	A0A9D4X523	A0A9D4X523	A0A9D4X523_PEA	KIW84_057140	Magnesium transporter
1422	A0A9D4X526	A0A9D4X526	A0A9D4X526_PEA	KIW84_040370	Sialidase domain-containing protein
1423	A0A9D4X537	A0A9D4X537	A0A9D4X537_PEA	KIW84_040032	PHD finger protein ALFIN-LIKE
1424	A0A9D4X544	A0A9D4X544	A0A9D4X544_PEA	KIW84_057156	C2H2-type domain-containing protein
1425	A0A9D4X545	A0A9D4X545	A0A9D4X545_PEA	KIW84_040043	Riboflavin synthase
1426	A0A9D4X547	A0A9D4X547	A0A9D4X547_PEA	KIW84_058107	Charged multivesicular body protein 1A
1427	A0A9D4X561	A0A9D4X561	A0A9D4X561_PEA	KIW84_057699	4-hydroxy-3-methylbut-2-en-1-yl diphosphate synthase (Ferredoxin), chloroplastic
1428	A0A9D4X564	A0A9D4X564	A0A9D4X564_PEA	KIW84_040384	ADP-ribosylation factor-like protein 1
1429	A0A9D4X5C4	A0A9D4X5C4	A0A9D4X5C4_PEA	KIW84_058139	Malic enzyme
1430	A0A9D4X5C7	A0A9D4X5C7	A0A9D4X5C7_PEA	KIW84_058051	Nucleosome assembly protein 1
1431	A0A9D4X5D0	A0A9D4X5D0	A0A9D4X5D0_PEA	KIW84_058227	Heat shock 70 kDa protein 14
1432	A0A9D4X5D8	A0A9D4X5D8	A0A9D4X5D8_PEA	KIW84_058208	Photosystem I reaction center subunit VI
1433	A0A9D4X5I0	A0A9D4X5I0	A0A9D4X5I0_PEA	KIW84_058112	TRAM domain-containing protein
1434	A0A9D4X5I9	A0A9D4X5I9	A0A9D4X5I9_PEA	KIW84_058121	GDSL esterase/lipase APG
1435	A0A9D4X5K6	A0A9D4X5K6	A0A9D4X5K6_PEA	KIW84_058288	Nuclear pore protein
1436	A0A9D4X5L1	A0A9D4X5L1	A0A9D4X5L1_PEA	KIW84_058326	Pre-mRNA-processing-splicing factor 8A
1437	A0A9D4X5L5	A0A9D4X5L5	A0A9D4X5L5_PEA	KIW84_040240	NADP-dependent glyceraldehyde-3-phosphate dehydrogenase
1438	A0A9D4X5R2	A0A9D4X5R2	A0A9D4X5R2_PEA	KIW84_057370	t-SNARE coiled-coil homology domain-containing protein
1439	A0A9D4X5R9	A0A9D4X5R9	A0A9D4X5R9_PEA	KIW84_058213	Thioredoxin domain-containing protein
1440	A0A9D4X5S4	A0A9D4X5S4	A0A9D4X5S4_PEA	KIW84_058361	30S ribosomal protein S7, chloroplastic
1441	A0A9D4X5T2	A0A9D4X5T2	A0A9D4X5T2_PEA	KIW84_040318	Translation elongation factor EF1B beta/delta subunit guanine nucleotide exchange domain-containing protein
1442	A0A9D4X5U6	A0A9D4X5U6	A0A9D4X5U6_PEA	KIW84_058247	D-glycerate 3-kinase, chloroplastic
1443	A0A9D4X5V0	A0A9D4WD60;A0A9D4YM35;A0A9D5AQE6;A0A9D5BME1;A0A9D4XT48;A0A9D4WL49;A0A9D4XZQ7;A0A9D4ZXN7;A0A9D4XEX9;A0A9D5BCF1;A0A9D4X5V0;A0A9D4VM91;A0A9D5ANI3;A0A9D4Y564;A0A9D5AUN4;A0A9D4WFW6	A0A9D4X5V0_PEA	KIW84_057936	Uncharacterized protein
1444	A0A9D4X5X3	A0A9D4X5X3	A0A9D4X5X3_PEA	KIW84_057430	Receptor-like serine/threonine-protein kinase
1445	A0A9D4X5X9	A0A9D4X5X9;A0A9D5GYF9	A0A9D4X5X9_PEA	KIW84_040611	mitogen-activated protein kinase kinase
1446	A0A9D4X5Y5	A0A9D4X5Y5	A0A9D4X5Y5_PEA	KIW84_040399	Uncharacterized protein
1447	A0A9D4X603	A0A9D4X603	A0A9D4X603_PEA	KIW84_040664	DUF985 domain-containing protein
1448	A0A9D4X650	A0A9D4X650	A0A9D4X650_PEA	KIW84_058397	Uncharacterized protein
1449	A0A9D4X660	A0A9D4X660	A0A9D4X660_PEA	KIW84_040110	Cystatin domain-containing protein
1450	A0A9D4X664	A0A9D4X664	A0A9D4X664_PEA	KIW84_040003	Outer envelope pore protein 37
1451	A0A9D4X672	A0A9D4X672	A0A9D4X672_PEA	KIW84_040010	Non-lysosomal glucosylceramidase
1452	A0A9D4X676	A0A9D4X676	A0A9D4X676_PEA	KIW84_058050	Glyoxylate/succinic semialdehyde reductase 2
1453	A0A9D4X680	A0A9D4X680	A0A9D4X680_PEA	KIW84_040132	EH domain-containing protein 1
1454	A0A9D4X6B7	A0A9D4X6B7	A0A9D4X6B7_PEA	KIW84_040774	Pentatricopeptide repeat-containing protein At3g06430, chloroplastic
1455	A0A9D4X6D3	A0A9D4X6D3	A0A9D4X6D3_PEA	KIW84_057614	14-3-3 domain-containing protein
1456	A0A9D4X6F2	A0A9D4X6F2	A0A9D4X6F2_PEA	KIW84_040012	dynamin GTPase
1457	A0A9D4X6G2	A0A9D4X6G2	A0A9D4X6G2_PEA	KIW84_040786	Importin N-terminal domain-containing protein
1458	A0A9D4X6H8	A0A9D5BG10;A0A9D4X6H8	A0A9D4X6H8_PEA	KIW84_040045	40S ribosomal protein S28
1459	A0A9D4X6I0	A0A9D4X6I0	A0A9D4X6I0_PEA	KIW84_040834	methionine--tRNA ligase
1460	A0A9D4X6I8	A0A9D4X6I8	A0A9D4X6I8_PEA	KIW84_040233	Lipocalin/cytosolic fatty-acid binding domain-containing protein
1461	A0A9D4X6Q5	A0A9D4X6Q5	A0A9D4X6Q5_PEA	KIW84_040301	EF-hand domain-containing protein
1462	A0A9D4X6T3	A0A9D4X6T3	A0A9D4X6T3_PEA	KIW84_057774	Enoyl-[acyl-carrier-protein] reductase, mitochondrial
1463	A0A9D4X6T5	A0A9D4X6T5	A0A9D4X6T5_PEA	KIW84_040165	L-ascorbate oxidase homolog
1464	A0A9D4X6U3	A0A9D4X6U3	A0A9D4X6U3_PEA	KIW84_057784	Kinesin-like protein KIN-5D
1465	A0A9D4X6V1	A0A9D4X6V1	A0A9D4X6V1_PEA	KIW84_057770	alpha-L-fucosidase
1466	A0A9D4X6Y3	A0A9D4WBR3;A0A9D4X6Y3;A0A9D4WD36	A0A9D4X6Y3_PEA	KIW84_040223	Serine aminopeptidase S33 domain-containing protein
1467	A0A9D4X6Y8	A0A9D4X6Y8	A0A9D4X6Y8_PEA	KIW84_040783	Signal recognition particle 19kDa
1468	A0A9D4X6Z1	A0A9D4X6Z1	A0A9D4X6Z1_PEA	KIW84_040232	Lipocalin/cytosolic fatty-acid binding domain-containing protein
1469	A0A9D4X6Z6	A0A9D4X6Z6	A0A9D4X6Z6_PEA	KIW84_040306	50S ribosomal protein L35 (Fragment)
1470	A0A9D4X708	A0A9D4XPF0;A0A9D4X708	A0A9D4X708_PEA	KIW84_040970	Xyloglucan 6-xylosyltransferase 2
1471	A0A9D4X711	A0A9D4X711	A0A9D4X711_PEA	KIW84_057832	UDP-glucuronate decarboxylase
1472	A0A9D4X719	A0A9D4X719	A0A9D4X719_PEA	KIW84_040262	Cytosol aminopeptidase domain-containing protein
1473	A0A9D4X742	A0A9D4X742	A0A9D4X742_PEA	KIW84_041058	1-deoxy-D-xylulose-5-phosphate synthase
1474	A0A9D4X777	A0A9D4X777	A0A9D4X777_PEA	KIW84_040400	Calmodulin-binding protein 60 B
1475	A0A9D4X7A1	A0A9D4X7A1	A0A9D4X7A1_PEA	KIW84_040351	N-acetyltransferase domain-containing protein
1476	A0A9D4X7B4;A0A9D4XF20;A0A9D4XFK5	A0A9D4XFK5;A0A9D4XF20;A0A9D4X7B4	A0A9D4X7B4_PEA;A0A9D4XF20_PEA;A0A9D4XFK5_PEA	KIW84_040535;KIW84_043920;KIW84_044167	E2 ubiquitin-conjugating enzyme
1477	A0A9D4X7D0	A0A9D4X7D0	A0A9D4X7D0_PEA	KIW84_041160	Transmembrane 9 superfamily member
1478	A0A9D4X7D2	A0A9D4X7D2	A0A9D4X7D2_PEA	KIW84_041112	Uncharacterized protein
1479	A0A9D4X7D8	A0A9D4X7D8	A0A9D4X7D8_PEA	KIW84_057904	xanthine dehydrogenase
1480	A0A9D4X7E3	A0A9D4X7E3	A0A9D4X7E3_PEA	KIW84_040393	Flavonoid 3-O-glucosyltransferase (Fragment)
1481	A0A9D4X7F9	A0A9D4X7F9	A0A9D4X7F9_PEA	KIW84_040005	Uncharacterized protein
1482	A0A9D4X7G4	A0A9D4X7G4	A0A9D4X7G4_PEA	KIW84_040510	Subtilisin-like protease SBT2.6
1483	A0A9D4X7H3	A0A9D4X7H3	A0A9D4X7H3_PEA	KIW84_041215	CYTH domain-containing protein
1484	A0A9D4X7H7	A0A9D4X7H7	A0A9D4X7H7_PEA	KIW84_057983	hydroxyacylglutathione hydrolase
1485	A0A9D4X7H9	A0A9D4X7H9	A0A9D4X7H9_PEA	KIW84_040434	NADPH--cytochrome P450 reductase
1486	A0A9D4X7I7	A0A9D4X7I7	A0A9D4X7I7_PEA	KIW84_040602	THO complex subunit 6
1487	A0A9D4X7J3	A0A9D4X7J3	A0A9D4X7J3_PEA	KIW84_041239	NAD(P)-binding domain-containing protein
1488	A0A9D4X7K0	A0A9D4X7K0	A0A9D4X7K0_PEA	KIW84_058003	Rab-GAP TBC domain-containing protein
1489	A0A9D4X7K4	A0A9D4Y766;A0A9D4WY42;A0A9D4X7K4	A0A9D4X7K4_PEA	KIW84_041248	Sucrose-phosphate synthase
1490	A0A9D4X7K7	A0A9D4X7K7	A0A9D4X7K7_PEA	KIW84_040625	Stress-response A/B barrel domain-containing protein
1491	A0A9D4X7L2	A0A9D4X7L2	A0A9D4X7L2_PEA	KIW84_041258	ENTH domain-containing protein
1492	A0A9D4X7M1	A0A9D4X7M1	A0A9D4X7M1_PEA	KIW84_041027	diaminohydroxyphosphoribosylaminopyrimidine deaminase
1493	A0A9D4X7P4	A0A9D4X7P4	A0A9D4X7P4_PEA	KIW84_058039	non-specific serine/threonine protein kinase
1494	A0A9D4X7S7	A0A9D4X7S7	A0A9D4X7S7_PEA	KIW84_040130	Tropinone reductase-like 3
1495	A0A9D4X7T7	A0A9D4X7T7	A0A9D4X7T7_PEA	PFP-BETA	Pyrophosphate--fructose 6-phosphate 1-phosphotransferase subunit beta
1496	A0A9D4X7V9	A0A9D4X7V9	A0A9D4X7V9_PEA	KIW84_040675	20 kDa chaperonin
1497	A0A9D4X7W1	A0A9D4X7W1	A0A9D4X7W1_PEA	KIW84_040586	Serine aminopeptidase S33 domain-containing protein
1498	A0A9D4X7X2	A0A9D4X7X2	A0A9D4X7X2_PEA	KIW84_041313	MBD domain-containing protein
1499	A0A9D4X7Y7	A0A9D4X7Y7	A0A9D4X7Y7_PEA	KIW84_040183	Calcium-dependent protein kinase 19
1500	A0A9D4X7Z2	A0A9D4X7Z2	A0A9D4X7Z2_PEA	KIW84_058086	PRA1 family protein
1501	A0A9D4X7Z6	A0A9D4X7Z6	A0A9D4X7Z6_PEA	KIW84_040778	S-adenosylmethionine synthase
1502	A0A9D4X803	A0A9D4X803	A0A9D4X803_PEA	KIW84_040624	Stress-response A/B barrel domain-containing protein
1503	A0A9D4X815	A0A9D4X815	A0A9D4X815_PEA	KIW84_041224	Arogenate dehydrogenase 1
1504	A0A9D4X830	A0A9D4X830	A0A9D4X830_PEA	KIW84_040807	Beta-glucosidase-like sfr2
1505	A0A9D4X836	A0A9D4X836	A0A9D4X836_PEA	KIW84_040222	NEDD8-activating enzyme E1 catalytic subunit
1506	A0A9D4X844	A0A9D4X844	A0A9D4X844_PEA	KIW84_040758	5'-nucleotidase
1507	A0A9D4X853	A0A9D4X853	A0A9D4X853_PEA	KIW84_040681	beta-ketoacyl-[acyl-carrier-protein] synthase I
1508	A0A9D4X856	A0A9D4X856	A0A9D4X856_PEA	KIW84_040242	Histone H2A
1509	A0A9D4X867	A0A9D4X867	A0A9D4X867_PEA	KIW84_040250	Omega-6 fatty acid desaturase
1510	A0A9D4X8A7	A0A9D5BE39;A0A9D4X8A7;A0A9D4W8Z8	A0A9D4X8A7_PEA	KIW84_040742	CMP/dCMP-type deaminase domain-containing protein
1511	A0A9D4X8C1	A0A9D4X8C1	A0A9D4X8C1_PEA	KIW84_040899	AMSH-like ubiquitin thioesterase 3
1512	A0A9D4X8H0	A0A9D4X8H0	A0A9D4X8H0_PEA	KIW84_040884	Dihydrolipoamide dehydrogenase
1513	A0A9D4X8H2	A0A9D4X8H2	A0A9D4X8H2_PEA	KIW84_040948	Acylpyruvase fahd1
1514	A0A9D4X8I6	A0A9D4X8I6	A0A9D4X8I6_PEA	KIW84_040372	Diacylglycerol kinase
1515	A0A9D4X8J1	A0A9D4X8J1;A0A9D5B415;A0A9D5A487;A0A9D5GZR5	A0A9D4X8J1_PEA	KIW84_058342	RNA polymerase II associated Paf1 complex subunit Tpr1
1516	A0A9D4X8K8	A0A9D4X8K8	A0A9D4X8K8_PEA	KIW84_040839	Nudix hydrolase 3
1517	A0A9D4X8L1	A0A9D4X8L1	A0A9D4X8L1_PEA	KIW84_058325	Protein kinase domain-containing protein
1518	A0A9D4X8R1	A0A9D4X8R1	A0A9D4X8R1_PEA	KIW84_058410	Ubiquitin receptor RAD23
1519	A0A9D4X8R6	A0A9D4X8R6	A0A9D4X8R6_PEA	KIW84_040969	Histone-arginine methyltransferase 1.3
1520	A0A9D4X8T0	A0A9D4X8T0	A0A9D4X8T0_PEA	KIW84_041636	Two-component response regulator-like APRR1
1521	A0A9D4X8V2	A0A9D4X8V2	A0A9D4X8V2_PEA	KIW84_040928	Topless- protein 2
1522	A0A9D4X8V3	A0A9D4X8V3	A0A9D4X8V3_PEA	KIW84_040008	Amine oxidase domain-containing protein
1523	A0A9D4X8V5	A0A9D4X8V5	A0A9D4X8V5_PEA	KIW84_041575	Serine/threonine-protein phosphatase 2A regulatory subunit B'' subunit ton2
1524	A0A9D4X8V8	A0A9D4X8V8	A0A9D4X8V8_PEA	KIW84_041668	AB hydrolase-1 domain-containing protein
1525	A0A9D4X8W0	A0A9D4X8W0	A0A9D4X8W0_PEA	KIW84_041104	DUF21 domain-containing protein
1526	A0A9D4X8W1	A0A9D4X8W1	A0A9D4X8W1_PEA	KIW84_040019	Cullin-associated NEDD8-dissociated protein 1
1527	A0A9D4X921	A0A9D4X921	A0A9D4X921_PEA	KIW84_041089	Amine oxidase
1528	A0A9D4X941	A0A9D4X941;A0A9D4XQV8;A0A9D5BM60	A0A9D4X941_PEA	KIW84_041012	Cullin-1
1529	A0A9D4X958	A0A9D4X958	A0A9D4X958_PEA	KIW84_041132	DUF3700 domain-containing protein
1530	A0A9D4X965	A0A9D4X965	A0A9D4X965_PEA	KIW84_040077	Nudix hydrolase domain-containing protein
1531	A0A9D4X980	A0A9D4X980	A0A9D4X980_PEA	KIW84_041242	Purple acid phosphatase
1532	A0A9D4X9B6	A0A9D4X9B6;A0A9D5BPB5	A0A9D4X9B6_PEA	KIW84_040192	Polyadenylate-binding protein rbp45
1533	A0A9D4X9C3	A0A9D4X9C3	A0A9D4X9C3_PEA	KIW84_041824	Protein kinase domain-containing protein
1534	A0A9D4X9C5	A0A9D4X9C5	A0A9D4X9C5_PEA	KIW84_041825	Phosphoglycerate mutase family protein
1535	A0A9D4X9E0	A0A9D4X9E0	A0A9D4X9E0_PEA	KIW84_041225	H(+)-exporting diphosphatase
1536	A0A9D4X9E1	A0A9D4X9E1	A0A9D4X9E1_PEA	KIW84_041738	Plasma membrane ATPase
1537	A0A9D4X9E6	A0A9D4X9E6	A0A9D4X9E6_PEA	KIW84_040157	Aspartic proteinase
1538	A0A9D4X9G4	A0A9D4X9G4	A0A9D4X9G4_PEA	KIW84_041343	DUF3119 family protein
1539	A0A9D4X9H3	A0A9D4X9H3	A0A9D4X9H3_PEA	KIW84_041267	galactinol--sucrose galactosyltransferase
1540	A0A9D4X9H4	A0A9D4X9H4	A0A9D4X9H4_PEA	KIW84_040721	Brefeldin A-inhibited guanine nucleotide-exchange protein 5
1541	A0A9D4X9J8	A0A9D4X9J8;A0A9D5A351;A0A9D4W1K5;A0A9D5BEF2;A0A9D5A591;A0A9D4X3M8;A0A9D4VKE3;A0A9D4W8E0;A0A9D4YI70;A0A9D5A2X5;A0A9D4XVB9;A0A9D5A4I4;A0A9D4YKM8;A0A9D4YLP3;A0A9D5ATY9;A0A9D5A595	A0A9D4X9J8_PEA	KIW84_041186	30S ribosomal protein S11
1542	A0A9D4X9L1	A0A9D4X9L1	A0A9D4X9L1_PEA	KIW84_041312	Maintenance of Photosystem II under High light 2 C-terminal domain-containing protein
1543	A0A9D4X9N0	A0A9D4X9N0	A0A9D4X9N0_PEA	KIW84_041928	quinolinate synthase
1544	A0A9D4X9R7	A0A9D4X9R7	A0A9D4X9R7_PEA	KIW84_040272	Nucleoid-associated protein
1545	A0A9D4X9R8	A0A9D4X9R8	A0A9D4X9R8_PEA	KIW84_041473	Transcription initiation factor TFIID subunit 2
1546	A0A9D4X9S3	A0A9D4X9S3	A0A9D4X9S3_PEA	KIW84_041872	CRAL-TRIO domain-containing protein
1547	A0A9D4X9U5	A0A9D4X9U5	A0A9D4X9U5_PEA	KIW84_041988	C3H1-type domain-containing protein
1548	A0A9D4X9V4	A0A9D4X9V4	A0A9D4X9V4_PEA	KIW84_041342	Uncharacterized protein (Fragment)
1549	A0A9D4X9V9	A0A9D4X9V9	A0A9D4X9V9_PEA	KIW84_041513	phenylalanine--tRNA ligase
1550	A0A9D4X9X4	A0A9D4X9X4;A0A9D5BGP9	A0A9D4X9X4_PEA	KIW84_040333	ATP synthase subunit gamma, mitochondrial
1551	A0A9D4XA04	A0A9D4XA04	A0A9D4XA04_PEA	KIW84_041961	Uncharacterized protein
1552	A0A9D4XA05	A0A9D4XA05	A0A9D4XA05_PEA	KIW84_041560	glycerophosphodiester phosphodiesterase
1553	A0A9D4XA26	A0A9D4XA26	A0A9D4XA26_PEA	KIW84_040896	Acetate/butyrate--CoA ligase aae7
1554	A0A9D4XA28	A0A9D4XA28	A0A9D4XA28_PEA	KIW84_040385	Xylose isomerase
1555	A0A9D4XA36	A0A9D4XA36	A0A9D4XA36_PEA	KIW84_040907	COBRA-like protein 7
1556	A0A9D4XA49	A0A9D4XA49	A0A9D4XA49_PEA	KIW84_040487	Transmembrane protein
1557	A0A9D4XA52	A0A9D4XA52	A0A9D4XA52_PEA	KIW84_042104	Ribosomal 40S subunit protein S13, variant 2
1558	A0A9D4XA74	A0A9D4XA74	A0A9D4XA74_PEA	KIW84_041568	RRM domain-containing protein
1559	A0A9D4XA83	A0A9D4XA83	A0A9D4XA83_PEA	KIW84_040947	AB hydrolase-1 domain-containing protein
1560	A0A9D4XA88	A0A9D4XA88	A0A9D4XA88_PEA	KIW84_042115	SNARE-interacting protein KEULE
1561	A0A9D4XAA1	A0A9D4XAA1	A0A9D4XAA1_PEA	KIW84_041521	non-specific serine/threonine protein kinase
1562	A0A9D4XAD5	A0A9D4XAD5	A0A9D4XAD5_PEA	KIW84_040570	Uncharacterized protein
1563	A0A9D4XAE6	A0A9D4XAE6	A0A9D4XAE6_PEA	KIW84_041690	Aldose 1-epimerase (Fragment)
1564	A0A9D4XAF7	A0A9D4XAF7	A0A9D4XAF7_PEA	KIW84_040524	Serine aminopeptidase S33 domain-containing protein
1565	A0A9D4XAH5	A0A9D4XAH5	A0A9D4XAH5_PEA	KIW84_040607	VOC domain-containing protein
1566	A0A9D4XAI6	A0A9D4XAI6	A0A9D4XAI6_PEA	KIW84_040619	Alpha/beta hydrolase domain-containing protein wav2
1567	A0A9D4XAI7	A0A9D4XAI7	A0A9D4XAI7_PEA	KIW84_042149	Elongation factor G, chloroplastic
1568	A0A9D4XAK2	A0A9D4XAK2;A0A9D4YM47	A0A9D4XAK2_PEA	KIW84_041609	Eukaryotic translation initiation factor 5A
1569	A0A9D4XAK5	A0A9D4XAK5	A0A9D4XAK5_PEA	KIW84_041742	USP domain-containing protein
1570	A0A9D4XAN3	A0A9D4XAN3	A0A9D4XAN3_PEA	KIW84_041101	Dienelactone hydrolase domain-containing protein
1571	A0A9D4XAN7	A0A9D4XAN7	A0A9D4XAN7_PEA	KIW84_042217	asparagine--tRNA ligase
1572	A0A9D4XAP0	A0A9D4XAP0	A0A9D4XAP0_PEA	KIW84_040673	Stress-response A/B barrel domain-containing protein hs1
1573	A0A9D4XAT0	A0A9D4XAT0	A0A9D4XAT0_PEA	KIW84_041640	ribulose-phosphate 3-epimerase
1574	A0A9D4XAU5	A0A9D4XAU5	A0A9D4XAU5_PEA	KIW84_041841	SGNH hydrolase-type esterase domain-containing protein
1575	A0A9D4XAV0	A0A9D4XAV0	A0A9D4XAV0_PEA	KIW84_041659	malate dehydrogenase
1576	A0A9D4XAV8	A0A9D4XAV8	A0A9D4XAV8_PEA	KIW84_042407	TLDc domain-containing protein
1577	A0A9D4XAW5	A0A9D4XAW5	A0A9D4XAW5_PEA	KIW84_041672	NAP1- protein 2
1578	A0A9D4XAX4	A0A9D4XAX4	A0A9D4XAX4_PEA	KIW84_041682	40S ribosomal protein S9-2
1579	A0A9D4XAY2	A0A9D5APG0;A0A9D4XAY2;A0A9D4VSW2;A0A9D4XED9	A0A9D4XAY2_PEA	KIW84_041810	Aldehyde dehydrogenase 2 member B4
1580	A0A9D4XAY7	A0A9D4XAY7	A0A9D4XAY7_PEA	KIW84_040699	Eukaryotic translation initiation factor 3 subunit K
1581	A0A9D4XAZ1	A0A9D4XAZ1	A0A9D4XAZ1_PEA	KIW84_041741	Calcium-dependent protein kinase 10
1582	A0A9D4XB55	A0A9D4XB55	A0A9D4XB55_PEA	KIW84_042526	Formamidase
1583	A0A9D4XB81	A0A9D4XB81	A0A9D4XB81_PEA	KIW84_041840	inositol-1,3,4-trisphosphate 5/6-kinase
1584	A0A9D4XB92	A0A9D4XB92	A0A9D4XB92_PEA	KIW84_042540	Peroxidase (Fragment)
1585	A0A9D4XBA9	A0A9D5AU18;A0A9D4XBA9;A0A9D4VGT5	A0A9D4XBA9_PEA	KIW84_041803	Ubiquitin-conjugating enzyme E2 4
1586	A0A9D4XBL4	A0A9D4XBL4	A0A9D4XBL4_PEA	KIW84_042609	Non-haem dioxygenase N-terminal domain-containing protein
1587	A0A9D4XBM7	A0A9D4XBM7	A0A9D4XBM7_PEA	KIW84_042681	Transducin/WD40 repeat-like superfamily protein
1588	A0A9D4XBN5	A0A9D4XBN5	A0A9D4XBN5_PEA	KIW84_042086	PGR5-like protein 1A (Fragment)
1589	A0A9D4XBQ5	A0A9D4XBQ5;A0A9D4YFJ2	A0A9D4XBQ5_PEA	KIW84_042023	argininosuccinate synthase
1590	A0A9D4XBS7	A0A9D4XBS7	A0A9D4XBS7_PEA	KIW84_042035	Conserved oligomeric Golgi complex subunit 2
1591	A0A9D4XBU0	A0A9D4XBU0	A0A9D4XBU0_PEA	KIW84_042041	SNF1- protein kinase regulatory subunit gamma-1
1592	A0A9D4XBU1	A0A9D4XBU1	A0A9D4XBU1_PEA	KIW84_041558	Uncharacterized protein
1593	A0A9D4XBY6	A0A9D4XBY6	A0A9D4XBY6_PEA	KIW84_042741	OEE1
1594	A0A9D4XBZ8	A0A9D4XBZ8	A0A9D4XBZ8_PEA	KIW84_042819	U1 small nuclear ribonucleoprotein
1595	A0A9D4XC21	A0A9D4XC21	A0A9D4XC21_PEA	KIW84_042131	ATP-dependent Clp protease proteolytic subunit
1596	A0A9D4XC23	A0A9D4XC23	A0A9D4XC23_PEA	KIW84_041080	Glycosyltransferase
1597	A0A9D4XC46	A0A9D4XC46	A0A9D4XC46_PEA	KIW84_042900	ToMV susceptible protein tm-1(GCR26)
1598	A0A9D4XC55	A0A9D4XC55	A0A9D4XC55_PEA	KIW84_042176	L-lactate dehydrogenase
1599	A0A9D4XC66	A0A9D4XC66;A0A9D5AN79	A0A9D4XC66_PEA	KIW84_042841	Pyridine nucleotide-disulfide oxidoreductase domain-containing protein 2
1600	A0A9D4XCA5	A0A9D4XCA5	A0A9D4XCA5_PEA	KIW84_042154	Monocopper oxidase-like protein sku5
1601	A0A9D4XCA8	A0A9D4XCA8	A0A9D4XCA8_PEA	KIW84_041183	Uncharacterized protein
1602	A0A9D4XCA9	A0A9D4XCA9	A0A9D4XCA9_PEA	KIW84_042961	Protein CHAPERONE-LIKE PROTEIN OF POR1, chloroplastic
1603	A0A9D4XCB2	A0A9D4XCB2	A0A9D4XCB2_PEA	KIW84_042241	Acyl-coenzyme A oxidase
1604	A0A9D4XCB9	A0A9D4XCW5;A0A9D4XCB9	A0A9D4XCB9_PEA	KIW84_042400	Smr domain-containing protein
1605	A0A9D4XCE5	A0A9D4YM88;A0A9D4XCE5	A0A9D4XCE5_PEA	KIW84_042203	Vesicle-associated protein 1-2
1606	A0A9D4XCF2	A0A9D4XCF2	A0A9D4XCF2_PEA	KIW84_041359	NADH-cytochrome b5 reductase
1607	A0A9D4XCI6	A0A9D4XCI6	A0A9D4XCI6_PEA	KIW84_041271	Uncharacterized protein
1608	A0A9D4XCK5	A0A9D4XCK5	A0A9D4XCK5_PEA	KIW84_042276	Enoyl-CoA hydratase 2, mitochondrial
1609	A0A9D4XCM2	A0A9D4XCM2	A0A9D4XCM2_PEA	KIW84_042471	Lysosomal Pro-X carboxypeptidase
1610	A0A9D4XCQ0	A0A9D4XCQ0	A0A9D4XCQ0_PEA	KIW84_042422	Ferredoxin
1611	A0A9D4XCQ3	A0A9D4XCQ3	A0A9D4XCQ3_PEA	KIW84_041489	Chaperone protein ClpB3
1612	A0A9D4XCQ5	A0A9D4XCQ5	A0A9D4XCQ5_PEA	KIW84_042334	Serine/threonine-protein kinase sapk3
1613	A0A9D4XCT4	A0A9D4XCT4	A0A9D4XCT4_PEA	KIW84_043129	Conserved oligomeric Golgi complex subunit 8
1614	A0A9D4XCU8	A0A9D4XCU8	A0A9D4XCU8_PEA	KIW84_042484	Thioredoxin-like protein AAED1, chloroplastic
1615	A0A9D4XCW7	A0A9D4XCW7	A0A9D4XCW7_PEA	KIW84_042509	NADH dehydrogenase [ubiquinone] iron-sulfur protein 4, mitochondrial
1616	A0A9D4XCY1	A0A9D4XCY1	A0A9D4XCY1_PEA	KIW84_042603	Alpha/beta hydrolase fold-3 domain-containing protein
1617	A0A9D4XD04	A0A9D4XD04	A0A9D4XD04_PEA	KIW84_042552	Subtilisin-like protease SBT1.7
1618	A0A9D4XD05	A0A9D4XD05	A0A9D4XD05_PEA	KIW84_041942	RNA-binding protein cp31b
1619	A0A9D4XD07	A0A9D4XD07	A0A9D4XD07_PEA	KIW84_042458	Protein kinase domain-containing protein
1620	A0A9D4XD10	A0A9D4XD10	A0A9D4XD10_PEA	KIW84_041491	PPIase cyclophilin-type domain-containing protein
1621	A0A9D4XD37	A0A9D4XD37	A0A9D4XD37_PEA	KIW84_041520	Agmatine deiminase
1622	A0A9D4XD74;A0A9D4XDD6	A0A9D4XD74;A0A9D4XDD6	A0A9D4XD74_PEA;A0A9D4XDD6_PEA	KIW84_041646;KIW84_041697	Ubiquitin-conjugating enzyme E2 2
1623	A0A9D4XD79	A0A9D4XD79	A0A9D4XD79_PEA	KIW84_041559	Uncharacterized protein
1624	A0A9D4XD85	A0A9D4XD85	A0A9D4XD85_PEA	KIW84_041657	geranylgeranyl diphosphate reductase
1625	A0A9D4XDA4	A0A9D4XDA4	A0A9D4XDA4_PEA	KIW84_043307	Protein kinase domain-containing protein
1626	A0A9D4XDE8	A0A9D4XDE8	A0A9D4XDE8_PEA	KIW84_043291	Cytosine-specific methyltransferase
1627	A0A9D4XDI7	A0A9D4XDI7	A0A9D4XDI7_PEA	KIW84_042868	inorganic diphosphatase
1628	A0A9D4XDK1	A0A9D4XDK1	A0A9D4XDK1_PEA	KIW84_043342	NADPH-dependent aldo-keto reductase
1629	A0A9D4XDN6	A0A9D4XDN6	A0A9D4XDN6_PEA	KIW84_043333	Ycf3-interacting protein 1
1630	A0A9D4XDR1	A0A9D4XDR1	A0A9D4XDR1_PEA	KIW84_041834	1-deoxy-D-xylulose-5-phosphate reductoisomerase
1631	A0A9D4XDR6	A0A9D4XDR6	A0A9D4XDR6_PEA	KIW84_042842	Maf-like protein DDB_G0281937
1632	A0A9D4XDS8	A0A9D4XDS8	A0A9D4XDS8_PEA	KIW84_043417	Amine oxidase
1633	A0A9D4XDT3	A0A9D4XDT3	A0A9D4XDT3_PEA	KIW84_042219	40S ribosomal protein S30
1634	A0A9D4XDU9	A0A9D4XDU9	A0A9D4XDU9_PEA	KIW84_042979	Peptidyl-prolyl cis-trans isomerase (Fragment)
1635	A0A9D4XDW3	A0A9D4XDW3	A0A9D4XDW3_PEA	KIW84_043407	Pentatricopeptide repeat-containing protein
1636	A0A9D4XDX3	A0A9D4XDX3	A0A9D4XDX3_PEA	KIW84_043523	Uncharacterized protein
1637	A0A9D4XDY6	A0A9D4XDY6	A0A9D4XDY6_PEA	KIW84_042913	Uncharacterized protein
1638	A0A9D4XE19	A0A9D4XE19	A0A9D4XE19_PEA	KIW84_042322	ATP-dependent Clp protease proteolytic subunit
1639	A0A9D4XE43	A0A9D4XE43	A0A9D4XE43_PEA	KIW84_042964	Serine protease eda2
1640	A0A9D4XE58	A0A9D4XE58	A0A9D4XE58_PEA	KIW84_041995	Proteasome regulatory particle subunit
1641	A0A9D4XEA3	A0A9D4XEA3;A0A9D4XDH2	A0A9D4XEA3_PEA	KIW84_043607	Translin-associated protein X
1642	A0A9D4XEB7	A0A9D4XEB7	A0A9D4XEB7_PEA	KIW84_043140	chitinase
1643	A0A9D4XED1	A0A9D4XED1	A0A9D4XED1_PEA	KIW84_043703	Single-stranded DNA binding protein Ssb-like OB fold domain-containing protein
1644	A0A9D4XEF7	A0A9D4XEF7	A0A9D4XEF7_PEA	KIW84_043069	Alpha-mannosidase
1645	A0A9D4XEG1	A0A9D4XEG1	A0A9D4XEG1_PEA	KIW84_043145	Strictosidine synthase conserved region domain-containing protein
1646	A0A9D4XEI3	A0A9D4XEI3	A0A9D4XEI3_PEA	KIW84_043701	Enoyl reductase (ER) domain-containing protein
1647	A0A9D4XEK0	A0A9D4XEK0	A0A9D4XEK0_PEA	KIW84_043205	Structural maintenance of chromosomes protein
1648	A0A9D4XEK5	A0A9D4VI98;A0A9D4XEK5	A0A9D4XEK5_PEA	MED4	Mediator of RNA polymerase II transcription subunit 4
1649	A0A9D4XEL4	A0A9D4XEL4	A0A9D4XEL4_PEA	KIW84_043047	Uncharacterized protein
1650	A0A9D4XER5	A0A9D4XER5	A0A9D4XER5_PEA	KIW84_043799	Histone deacetylase interacting domain-containing protein
1651	A0A9D4XES0	A0A9D4XES0	A0A9D4XES0_PEA	KIW84_042089	STI1 domain-containing protein
1652	A0A9D4XEU2	A0A9D4XEU2	A0A9D4XEU2_PEA	KIW84_042575	FAD dependent oxidoreductase domain-containing protein
1653	A0A9D4XEW3	A0A9D4XEW3	A0A9D4XEW3_PEA	KIW84_043319	non-specific serine/threonine protein kinase
1654	A0A9D4XEX7	A0A9D4XEX7	A0A9D4XEX7_PEA	KIW84_043158	Uncharacterized protein
1655	A0A9D4XEY5	A0A9D4XEY5	A0A9D4XEY5_PEA	KIW84_043169	HMG box domain-containing protein
1656	A0A9D4XF00	A0A9D4XF00	A0A9D4XF00_PEA	KIW84_043187	Exosome complex exonuclease RRP44 A
1657	A0A9D4XF03	A0A9D4XF03;A0A9D5AK62;A0A9D4XK38	A0A9D4XF03_PEA	KIW84_042634	PI-PLC X domain-containing protein
1658	A0A9D4XF07	A0A9D4XF07	A0A9D4XF07_PEA	KIW84_043374	Lycopene beta-cyclase
1659	A0A9D4XF23	A0A9D4XF23	A0A9D4XF23_PEA	KIW84_043335	UBX domain-containing protein
1660	A0A9D4XF36	A0A9D4XF36	A0A9D4XF36_PEA	KIW84_042227	Inositol 2-dehydrogenase
1661	A0A9D4XF56	A0A9D4XF56;A0A9D4XDK1	A0A9D4XF56_PEA	KIW84_043343	NADPH-dependent aldo-keto reductase
1662	A0A9D4XF86	A0A9D4XF86	A0A9D4XF86_PEA	KIW84_043452	Kinesin-like protein KIN-14A
1663	A0A9D4XF94	A0A9D4XF94	A0A9D4XF94_PEA	KIW84_043410	AP-1 complex subunit mu-2
1664	A0A9D4XFA3	A0A9D4XFA3	A0A9D4XFA3_PEA	KIW84_043385	Alpha-glucan water dikinase 1
1665	A0A9D4XFA7	A0A9D4XFA7	A0A9D4XFA7_PEA	KIW84_042735	4-hydroxy-tetrahydrodipicolinate reductase
1666	A0A9D4XFB2	A0A9D4XFB2	A0A9D4XFB2_PEA	KIW84_042323	Uncharacterized protein
1667	A0A9D4XFG3	A0A9D4XFG3	A0A9D4XFG3_PEA	KIW84_043541	GTPase-activating protein 8
1668	A0A9D4XFH7	A0A9D4XFH7	A0A9D4XFH7_PEA	KIW84_044083	Uncharacterized protein
1669	A0A9D4XFK8	A0A9D4XFK8	A0A9D4XFK8_PEA	KIW84_043594	Helitron helicase-like domain-containing protein
1670	A0A9D4XFL1	A0A9D4XFL1;A0A9D4XCM9	A0A9D4XFL1_PEA	KIW84_042546	Casein kinase II subunit alpha
1671	A0A9D4XFN8	A0A9D4XFN8	A0A9D4XFN8_PEA	KIW84_043583	RRM domain-containing protein
1672	A0A9D4XFR3	A0A9D4XFR3	A0A9D4XFR3_PEA	PFK	ATP-dependent 6-phosphofructokinase
1673	A0A9D4XFS1	A0A9D4XFS1	A0A9D4XFS1_PEA	KIW84_044180	AAA+ ATPase domain-containing protein
1674	A0A9D4XFS7	A0A9D4YIV9;A0A9D4XFS7	A0A9D4XFS7_PEA	KIW84_042641	Nicotinate phosphoribosyltransferase
1675	A0A9D4XFT2	A0A9D4XFT2	A0A9D4XFT2_PEA	KIW84_042651	Zeaxanthin epoxidase, chloroplastic
1676	A0A9D4XFU9	A0A9D4XFU9	A0A9D4XFU9_PEA	KIW84_044215	Peptide-methionine (R)-S-oxide reductase
1677	A0A9D4XFV2	A0A9D4XFV2	A0A9D4XFV2_PEA	KIW84_042921	Protein transport protein Sec61 subunit alpha
1678	A0A9D4XFY1	A0A9D4XFY1	A0A9D4XFY1_PEA	KIW84_042951	Aldehyde dehydrogenase
1679	A0A9D4XFZ5	A0A9D4XFZ5	A0A9D4XFZ5_PEA	KIW84_042723	AB hydrolase-1 domain-containing protein
1680	A0A9D4XG25	A0A9D4XG25	A0A9D4XG25_PEA	KIW84_043762	AD domain-containing protein
1681	A0A9D4XG30	A0A9D4XG30	A0A9D4XG30_PEA	KIW84_043670	1,4-dihydroxy-2-naphthoyl-CoA synthase
1682	A0A9D4XG68	A0A9D4XG68	A0A9D4XG68_PEA	KIW84_042815	Acidic leucine-rich nuclear phosphoprotein 32-related protein
1683	A0A9D4XG83	A0A9D4XG83	A0A9D4XG83_PEA	KIW84_043780	Protein PLASTID REDOX INSENSITIVE 2, chloroplastic
1684	A0A9D4XGB9	A0A9D4XGB9	A0A9D4XGB9_PEA	KIW84_043023	ATP-dependent RNA helicase an3
1685	A0A9D4XGD5	A0A9D4XGD5	A0A9D4XGD5_PEA	KIW84_043736	AP-1 complex subunit gamma
1686	A0A9D4XGF5	A0A9D4XGF5	A0A9D4XGF5_PEA	KIW84_042780	Geranylgeranyl diphosphate synthase
1687	A0A9D4XGI6	A0A9D4XGI6	A0A9D4XGI6_PEA	KIW84_042820	Sulfite exporter TauE/SafE family protein 3-like
1688	A0A9D4XGK4	A0A9D4XGK4	A0A9D4XGK4_PEA	KIW84_043975	Methyltransferase
1689	A0A9D4XGM3	A0A9D4XGM3	A0A9D4XGM3_PEA	KIW84_044633	Bet v I/Major latex protein domain-containing protein
1690	A0A9D4XGX6	A0A9D4XGX6	A0A9D4XGX6_PEA	KIW84_044098	60S ribosomal protein L13
1691	A0A9D4XGY3	A0A9D4XGY3	A0A9D4XGY3_PEA	KIW84_044763	Cysteine proteinase inhibitor
1692	A0A9D4XGZ8	A0A9D4XGZ8	A0A9D4XGZ8_PEA	KIW84_042976	RRM domain-containing protein
1693	A0A9D4XH41	A0A9D5H0L2;A0A9D4XH41	A0A9D4XH41_PEA	KIW84_044038	Receptor-like serine/threonine-protein kinase
1694	A0A9D4XH58	A0A9D4XH58	A0A9D4XH58_PEA	KIW84_043309	Uncharacterized protein
1695	A0A9D4XH71	A0A9D4XH71	A0A9D4XH71_PEA	KIW84_043317	Calcium-binding protein cml21
1696	A0A9D4XH80	A0A9D4XH80	A0A9D4XH80_PEA	KIW84_044010	FAD-binding domain-containing protein
1697	A0A9D4XHC8	A0A9D4XHC8	A0A9D4XHC8_PEA	KIW84_044821	Protein unc-13
1698	A0A9D4XHF0	A0A9D4XHF0	A0A9D4XHF0_PEA	KIW84_043098	Universal stress protein
1699	A0A9D4XHF5	A0A9D5A0F9;A0A9D5BPZ2;A0A9D4XHF5	A0A9D4XHF5_PEA	KIW84_043262	Pectin acetylesterase
1700	A0A9D4XHG0	A0A9D4XHG0	A0A9D4XHG0_PEA	KIW84_044279	ATP-dependent zinc metalloprotease FTSH 12
1701	A0A9D4XHG2	A0A9D4XHG2	A0A9D4XHG2_PEA	KIW84_043271	Methyltransferase
1702	A0A9D4XHH7	A0A9D5BCU5;A0A9D4XHH7	A0A9D4XHH7_PEA	KIW84_043120	RRM domain-containing protein
1703	A0A9D4XHL6;A0A9D4XJK8	A0A9D4XHL6;A0A9D4XJK8	A0A9D4XHL6_PEA;A0A9D4XJK8_PEA	KIW84_044166;KIW84_044168	NPH3 domain-containing protein
1704	A0A9D4XHM3;A0A9D4YEZ4	A0A9D4XHM3;A0A9D4YEZ4	A0A9D4XHM3_PEA;A0A9D4YEZ4_PEA	KIW84_023871;KIW84_043174	Uncharacterized protein
1705	A0A9D4XHS8	A0A9D4XHS8	A0A9D4XHS8_PEA	KIW84_044381	PUA domain-containing protein
1706	A0A9D4XHT8	A0A9D4XHT8	A0A9D4XHT8_PEA	KIW84_044977	Brefeldin A-inhibited guanine nucleotide-exchange protein 2
1707	A0A9D4XHV1	A0A9D4XHV1	A0A9D4XHV1_PEA	KIW84_044991	Peptidyl-prolyl cis-trans isomerase
1708	A0A9D4XHV2	A0A9D4XHV2	A0A9D4XHV2_PEA	KIW84_044989	4-hydroxy-tetrahydrodipicolinate synthase
1709	A0A9D4XHW4	A0A9D4XHW4	A0A9D4XHW4_PEA	KIW84_044210	Heme-binding protein 2-like
1710	A0A9D4XHX8	A0A9D4XHX8;A0A9D4X4F8	A0A9D4XHX8_PEA	KIW84_044310	ADP-ribosylation factor GTPase-activating protein agd5
1711	A0A9D4XHX9	A0A9D4XHX9	A0A9D4XHX9_PEA	KIW84_045189	K(+) efflux antiporter 2
1712	A0A9D4XI00	A0A9D4XI00	A0A9D4XI00_PEA	KIW84_045211	FT-interacting protein 3
1713	A0A9D4XI03	A0A9D4XI03;A0A9D5AS14	A0A9D4XI03_PEA	KIW84_043639	Sulfotransferase
1714	A0A9D4XI11;A0A9D4ZZ80	A0A9D4ZZ80;A0A9D4XI11	A0A9D4XI11_PEA;A0A9D4ZZ80_PEA	KIW84_045048;KIW84_073583	40S ribosomal protein S28
1715	A0A9D4XIC9	A0A9D4XIC9	A0A9D4XIC9_PEA	KIW84_045352	Reticulon-like protein
1716	A0A9D4XIE0	A0A9D4XIE0	A0A9D4XIE0_PEA	KIW84_044709	EF-hand domain-containing protein
1717	A0A9D4XIE1	A0A9D4XIE1	A0A9D4XIE1_PEA	KIW84_045167	RmlD-like substrate binding domain-containing protein
1718	A0A9D4XIF3	A0A9D4XIF3;A0A9D5AXL7	A0A9D4XIF3_PEA	KIW84_044699	Sigma1B-adaptin
1719	A0A9D4XIG8	A0A9D4XIG8	A0A9D4XIG8_PEA	KIW84_045209	DEAD-box ATP-dependent RNA helicase 8
1720	A0A9D4XII8	A0A9D4XII8	A0A9D4XII8_PEA	KIW84_043814	Serine/threonine-protein phosphatase
1721	A0A9D4XIK2	A0A9D4XIK2;A0A9D4XFJ4	A0A9D4XIK2_PEA	KIW84_043524	Mitochondrial carnitine/acylcarnitine carrier-like protein
1722	A0A9D4XIP4	A0A9D4XIP4	A0A9D4XIP4_PEA	KIW84_044824	NADH dehydrogenase [ubiquinone] 1 alpha subcomplex subunit 6
1723	A0A9D4XIR6	A0A9D4XIR6	A0A9D4XIR6_PEA	KIW84_045293	Glycerol-3-phosphate acyltransferase 8
1724	A0A9D4XIR8	A0A9D4XIR8;A0A9D4Y4T1	A0A9D4XIR8_PEA	KIW84_044668	Nucleoside diphosphate kinase-like domain-containing protein
1725	A0A9D4XIS5	A0A9D4XIS5	A0A9D4XIS5_PEA	KIW84_043896	Uncharacterized protein
1726	A0A9D4XIS7	A0A9D4XIS7	A0A9D4XIS7_PEA	KIW84_044850	beta-galactosidase
1727	A0A9D4XIV2	A0A9D4XIV2	A0A9D4XIV2_PEA	KIW84_043757	Bet v I/Major latex protein domain-containing protein
1728	A0A9D4XIV5	A0A9D4XIV5	A0A9D4XIV5_PEA	KIW84_044875	Uridine 5'-monophosphate synthase
1729	A0A9D4XJA6	A0A9D4XJA6	A0A9D4XJA6_PEA	KIW84_045043	Uncharacterized protein
1730	A0A9D4XJA7	A0A9D4XJA7	A0A9D4XJA7_PEA	KIW84_043919	Single-stranded DNA-binding protein WHY1, chloroplastic
1731	A0A9D4XJF3	A0A9D4XJF3	A0A9D4XJF3_PEA	KIW84_045090	Anion-transporting ATPase-like domain-containing protein
1732	A0A9D4XJG1	A0A9D4XJG1	A0A9D4XJG1_PEA	KIW84_045588	Cyanobacterial aminoacyl-tRNA synthetase CAAD domain-containing protein
1733	A0A9D4XJH2	A0A9D4XJH2	A0A9D4XJH2_PEA	KIW84_045108	Serine/arginine-rich splicing factor rs41
1734	A0A9D4XJI3	A0A9D4XJI3	A0A9D4XJI3_PEA	KIW84_045645	Translation initiation factor eIF2B subunit alpha
1735	A0A9D4XJJ8	A0A9D4XJJ8	A0A9D4XJJ8_PEA	KIW84_044160	non-specific serine/threonine protein kinase
1736	A0A9D4XJK3	A0A9D4XJK3	A0A9D4XJK3_PEA	KIW84_045836	RNA helicase
1737	A0A9D4XJK5	A0A9D4XJK5	A0A9D4XJK5_PEA	KIW84_044990	4-hydroxy-tetrahydrodipicolinate synthase
1738	A0A9D4XJL0	A0A9D4XJL0	A0A9D4XJL0_PEA	KIW84_045637	Pectinesterase
1739	A0A9D4XJL9	A0A9D4XJL9	A0A9D4XJL9_PEA	KIW84_045170	Inositol polyphosphate multikinase
1740	A0A9D4XJM4	A0A9D4XJM4	A0A9D4XJM4_PEA	KIW84_044887	Annexin D4
1741	A0A9D4XJN2	A0A9D4XJN2	A0A9D4XJN2_PEA	KIW84_044194	ATP synthase subunit alpha
1742	A0A9D4XJP7	A0A9D4XJP7	A0A9D4XJP7_PEA	KIW84_045713	Subtilisin-like protease
1743	A0A9D4XJS0	A0A9D4XJS0	A0A9D4XJS0_PEA	KIW84_045695	Exocyst subunit Exo70 family protein
1744	A0A9D4XJS4	A0A9D4X5F3;A0A9D4XJS4	A0A9D4XJS4_PEA	KIW84_045909	Beta-galactosidase
1745	A0A9D4XJT2	A0A9D4XJT2	A0A9D4XJT2_PEA	KIW84_045070	60S acidic ribosomal protein P2
1746	A0A9D4XJV9	A0A9D4XJV9;A0A9D4XZL9;A0A9D5B8R3;A0A9D4XJY0	A0A9D4XJV9_PEA	KIW84_045257	Ribulose bisphosphate carboxylase large chain
1747	A0A9D4XJW1	A0A9D4XJW1	A0A9D4XJW1_PEA	KIW84_045223	AT-hook motif nuclear-localized protein
1748	A0A9D4XJW4	A0A9D4XJW4	A0A9D4XJW4_PEA	KIW84_045942	RWD domain-containing protein
1749	A0A9D4XK14	A0A9D4XK14;A0A9D4X567	A0A9D4XK14_PEA	KIW84_045343	39S ribosomal protein L46, mitochondrial
1750	A0A9D4XK34	A0A9D4XK34	A0A9D4XK34_PEA	KIW84_045177	Short-chain dehydrogenase/reductase
1751	A0A9D4XK42	A0A9D4XK42	A0A9D4XK42_PEA	KIW84_045382	Copper ion binding protein
1752	A0A9D4XK46	A0A9D4XK46	A0A9D4XK46_PEA	KIW84_045320	Mechanosensitive ion channel MscS domain-containing protein
1753	A0A9D4XK84	A0A9D4XK84	A0A9D4XK84_PEA	KIW84_044122	homogentisate 1,2-dioxygenase
1754	A0A9D4XKE7	A0A9D4XKE7	A0A9D4XKE7_PEA	KIW84_045971	Glucose-6-phosphate 1-dehydrogenase
1755	A0A9D4XKF0	A0A9D4XKF0	A0A9D4XKF0_PEA	KIW84_045161	C2 domain-containing protein
1756	A0A9D4XKG5	A0A9D4XKG5	A0A9D4XKG5_PEA	KIW84_045172	(+)-neomenthol dehydrogenase
1757	A0A9D4XKH2	A0A9D4XKH2;A0A9D4Y1Y9;A0A9D4WSJ0	A0A9D4XKH2_PEA	KIW84_045182	Short-chain dehydrogenase/reductase
1758	A0A9D4XKM5	A0A9D4X5I9;A0A9D4XKM5	A0A9D4XKM5_PEA	KIW84_045992	GDSL esterase/lipase APG
1759	A0A9D4XKM9	A0A9D4XKM9	A0A9D4XKM9_PEA	KIW84_045619	26S proteasome regulatory subunit 7
1760	A0A9D4XKN2	A0A9D4XKN2	A0A9D4XKN2_PEA	KIW84_044265	Phytocyanin domain-containing protein
1761	A0A9D4XKP5	A0A9D5AW59;A0A9D4XGM3;A0A9D5AW36;A0A9D4XL08;A0A9D4XGZ9;A0A9D5AQL9;A0A9D4XKP5	A0A9D4XKP5_PEA	KIW84_044634	Bet v I/Major latex protein domain-containing protein
1762	A0A9D4XKP6	A0A9D4XKP6	A0A9D4XKP6_PEA	KIW84_045434	Glycosyltransferase
1763	A0A9D4XKQ8	A0A9D4XKQ8	A0A9D4XKQ8_PEA	KIW84_046223	Enoyl reductase (ER) domain-containing protein
1764	A0A9D4XKS9	A0A9D4XKS9	A0A9D4XKS9_PEA	KIW84_046242	Malic enzyme
1765	A0A9D4XKT7	A0A9D4XKT7;A0A9D4YEG3	A0A9D4XKT7_PEA	KIW84_044685	Cytochrome b/b6 N-terminal region profile domain-containing protein (Fragment)
1766	A0A9D4XKW7	A0A9D4XKW7	A0A9D4XKW7_PEA	KIW84_046292	RRM domain-containing protein
1767	A0A9D4XL02	A0A9D4XL02	A0A9D4XL02_PEA	KIW84_046115	peptidylprolyl isomerase
1768	A0A9D4XL04	A0A9D4XL04	A0A9D4XL04_PEA	KIW84_046320	Uncharacterized protein
1769	A0A9D4XL45	A0A9D4XL45	A0A9D4XL45_PEA	KIW84_046148	DOMON domain-containing protein
1770	A0A9D4XLA0	A0A9D4XLA0	A0A9D4XLA0_PEA	KIW84_044848	Prefoldin subunit 1
1771	A0A9D4XLA1	A0A9D4XLA1	A0A9D4XLA1_PEA	KIW84_044725	Metacaspase-4
1772	A0A9D4XLA9	A0A9D4XKQ8;A0A9D5BF68;A0A9D4XLA9;A0A9D5AXV1	A0A9D4XLA9_PEA	KIW84_046206	Enoyl reductase (ER) domain-containing protein
1773	A0A9D4XLD6	A0A9D4XLD6	A0A9D4XLD6_PEA	KIW84_045900	Glucose-methanol-choline oxidoreductase N-terminal domain-containing protein
1774	A0A9D4XLE8	A0A9D4XLE8	A0A9D4XLE8_PEA	KIW84_045822	Lipoxygenase
1775	A0A9D4XLG9	A0A9D4XM73;A0A9D4XLG9	A0A9D4XLG9_PEA	KIW84_045578	Pyruvate dehydrogenase E1 component subunit alpha
1776	A0A9D4XLI3	A0A9D4XLI3	A0A9D4XLI3_PEA	KIW84_045777	LsmAD domain-containing protein
1777	A0A9D4XLI6	A0A9D4XLI6	A0A9D4XLI6_PEA	KIW84_046490	Mitotic checkpoint protein BUB3.1
1778	A0A9D4XLK5	A0A9D4XLK5;A0A9D4XR79	A0A9D4XLK5_PEA	KIW84_045621	O-fucosyltransferase 36
1779	A0A9D4XLM0	A0A9D4XLM0	A0A9D4XLM0_PEA	KIW84_046351	peptidylprolyl isomerase
1780	A0A9D4XLU5	A0A9D4XLU5	A0A9D4XLU5_PEA	KIW84_046370	Phosphoglycerate mutase family protein
1781	A0A9D4XLV1	A0A9D4XLV1	A0A9D4XLV1_PEA	KIW84_044943	carotenoid 9,10-dioxygenase
1782	A0A9D4XLW6	A0A9D4XLW6	A0A9D4XLW6_PEA	KIW84_045995	Alpha-MPP
1783	A0A9D4XLX1	A0A9D4XBN0;A0A9D4XYM9;A0A9D4XLX1	A0A9D4XLX1_PEA	KIW84_044963	AT-hook motif nuclear-localized protein
1784	A0A9D4XLY2	A0A9D4XLY2	A0A9D4XLY2_PEA	KIW84_046117	40S ribosomal protein S8
1785	A0A9D4XM02	A0A9D4XM02	A0A9D4XM02_PEA	KIW84_044823	Peptidyl-prolyl cis-trans isomerase
1786	A0A9D4XM07	A0A9D4XM07;A0A9D4Y6P6	A0A9D4XM07_PEA	KIW84_045972	Glucose-6-phosphate 1-dehydrogenase
1787	A0A9D4XM73	A0A9D4XM73	A0A9D4XM73_PEA	KIW84_030066	Pyruvate dehydrogenase E1 component subunit alpha
1788	A0A9D4XMD3	A0A9D4XMD3;A0A9D4XH83	A0A9D4XMD3_PEA	KIW84_044884	Annexin
1789	A0A9D4XML2	A0A9D4XML2	A0A9D4XML2_PEA	KIW84_046204	Enoyl reductase (ER) domain-containing protein
1790	A0A9D4XMM0	A0A9D4XMM0	A0A9D4XMM0_PEA	KIW84_046013	Protein PAF1
1791	A0A9D4XMM2	A0A9D4WA20;A0A9D4XMM2	A0A9D4XMM2_PEA	KIW84_030272	EF-hand domain-containing protein
1792	A0A9D4XMM3	A0A9D4XMM3;A0A9D4VZC8	A0A9D4XMM3_PEA	KIW84_046261	Glycosyltransferase
1793	A0A9D4XMN7	A0A9D4XMN7	A0A9D4XMN7_PEA	KIW84_030378	ER membrane protein complex subunit 2
1794	A0A9D4XMP0	A0A9D4XMP0	A0A9D4XMP0_PEA	KIW84_030197	Cyanobacterial aminoacyl-tRNA synthetase CAAD domain-containing protein
1795	A0A9D4XMQ2;A0A9D4XRA4	A0A9D4XMQ2;A0A9D4XRA4	A0A9D4XMQ2_PEA;A0A9D4XRA4_PEA	KIW84_046331;KIW84_046332	Phytocyanin domain-containing protein
1796	A0A9D4XMR5	A0A9D4XMR5	A0A9D4XMR5_PEA	KIW84_046267	ATP synthase F1 complex delta/epsilon subunit N-terminal domain-containing protein
1797	A0A9D4XMS1	A0A9D4XMS1	A0A9D4XMS1_PEA	KIW84_045255	NADH:ubiquinone oxidoreductase-like 20kDa subunit domain-containing protein
1798	A0A9D4XMS7	A0A9D4XMS7	A0A9D4XMS7_PEA	KIW84_030333	EF-hand domain-containing protein
1799	A0A9D4XMT4	A0A9D4YHG9;A0A9D4XMT4	A0A9D4XMT4_PEA	KIW84_046313	tryptophan--tRNA ligase
1800	A0A9D4XMU7	A0A9D4XMU7	A0A9D4XMU7_PEA	KIW84_046333	Large ribosomal subunit protein uL4c
1801	A0A9D4XMW1	A0A9D4XMW1	A0A9D4XMW1_PEA	KIW84_030451	Glutathione synthetase
1802	A0A9D4XMZ1	A0A9D4XMZ1	A0A9D4XMZ1_PEA	KIW84_045097	Protein-ribulosamine 3-kinase, chloroplastic
1803	A0A9D4XN06	A0A9D4XN06	A0A9D4XN06_PEA	KIW84_046438	Amp-CoA ligase
1804	A0A9D4XN50	A0A9D4XN50	A0A9D4XN50_PEA	KIW84_045422	Mitochondrial adenine nucleotide transporter adnt1
1805	A0A9D4XN54	A0A9D4XN54	A0A9D4XN54_PEA	KIW84_045169	Malic enzyme
1806	A0A9D4XN57	A0A9D4XN57	A0A9D4XN57_PEA	KIW84_046403	CCR4-NOT transcription complex subunit 1
1807	A0A9D4XN74	A0A9D4XN74	A0A9D4XN74_PEA	KIW84_045191	Uncharacterized protein
1808	A0A9D4XN97	A0A9D4XN97	A0A9D4XN97_PEA	KIW84_045479	Importin N-terminal domain-containing protein
1809	A0A9D4XNA0	A0A9D4W2Z2;A0A9D4XNA0	A0A9D4XNA0_PEA	KIW84_046215	glutamate--tRNA ligase
1810	A0A9D4XNA1	A0A9D4XNA1	A0A9D4XNA1_PEA	KIW84_045452	ATP-dependent RNA helicase
1811	A0A9D4XNB4	A0A9D4XNB4	A0A9D4XNB4_PEA	KIW84_045463	Clu domain-containing protein
1812	A0A9D4XNB6	A0A9D4XNB6	A0A9D4XNB6_PEA	KIW84_045501	Serine/arginine-rich splicing factor rs31
1813	A0A9D4XNC8	A0A9D4XNC8	A0A9D4XNC8_PEA	KIW84_030531	Histone H2A (Fragment)
1814	A0A9D4XNE5	A0A9D4XNE5	A0A9D4XNE5_PEA	KIW84_045256	ATP synthase epsilon chain, chloroplastic
1815	A0A9D4XNF1	A0A9D4XNF1	A0A9D4XNF1_PEA	KIW84_030634	GTP-binding protein SAR1a
1816	A0A9D4XNL6	A0A9D4XNL6	A0A9D4XNL6_PEA	KIW84_045630	Exocyst complex component S10b
1817	A0A9D4XNP3;A0A9D4YIV6	A0A9D4XNP3;A0A9D4YIV6	A0A9D4XNP3_PEA;A0A9D4YIV6_PEA	KIW84_010017;KIW84_045381	Eukaryotic translation initiation factor 4C
1818	A0A9D4XNP7	A0A9D4XNP7	A0A9D4XNP7_PEA	KIW84_030545	F-actin-capping protein subunit alpha
1819	A0A9D4XNQ1	A0A9D4XNQ1	A0A9D4XNQ1_PEA	KIW84_045392	Uncharacterized protein
1820	A0A9D4XNU4	A0A9D4XNU4	A0A9D4XNU4_PEA	KIW84_030702	4Fe-4S ferredoxin-type domain-containing protein
1821	A0A9D4XNU8;A0A9D5AYJ8	A0A9D4XNU8;A0A9D5AYJ8	A0A9D4XNU8_PEA;A0A9D5AYJ8_PEA	KIW84_046388;KIW84_046389	3-hydroxyisobutyryl-CoA hydrolase
1822	A0A9D4XNV0	A0A9D4XNV0	A0A9D4XNV0_PEA	KIW84_030256	GDSL esterase/lipase ltl1
1823	A0A9D4XNW4	A0A9D4XNW4	A0A9D4XNW4_PEA	KIW84_045466	Embryo defective 1703
1824	A0A9D4XNY0	A0A9D4XNY0	A0A9D4XNY0_PEA	KIW84_045752	Developmentally-regulated GTP-binding protein 2
1825	A0A9D4XNZ2	A0A9D4XNZ2	A0A9D4XNZ2_PEA	KIW84_045737	Germin-like protein
1826	A0A9D4XNZ6	A0A9D4XNZ6;A0A9D4XX43;A0A9D4VXG4;A0A9D4WKE7	A0A9D4XNZ6_PEA	KIW84_046439	Gag-pro-like protein
1827	A0A9D4XP13	A0A9D4XP13	A0A9D4XP13_PEA	KIW84_030846	RING-type E3 ubiquitin transferase
1828	A0A9D4XP18	A0A9D4XP18	A0A9D4XP18_PEA	KIW84_030223	Violaxanthin de-epoxidase
1829	A0A9D4XP42	A0A9D4XP42	A0A9D4XP42_PEA	KIW84_045576	Starch synthase, chloroplastic/amyloplastic
1830	A0A9D4XP55	A0A9D4XP55	A0A9D4XP55_PEA	KIW84_030372	ribose-5-phosphate isomerase
1831	A0A9D4XP66	A0A9D4XLE8;A0A9D4XP66;A0A9D4XPR7	A0A9D4XP66_PEA	KIW84_045816	Lipoxygenase
1832	A0A9D4XP68	A0A9D4XP68	A0A9D4XP68_PEA	KIW84_030264	c-Myc-binding protein homolog
1833	A0A9D4XP95	A0A9D4XP95	A0A9D4XP95_PEA	KIW84_045843	Coatomer subunit zeta (Fragment)
1834	A0A9D4XP96	A0A9D4XP96	A0A9D4XP96_PEA	KIW84_045638	alanine transaminase
1835	A0A9D4XP98	A0A9D4XP98	A0A9D4XP98_PEA	KIW84_030308	K Homology domain-containing protein
1836	A0A9D4XPC8	A0A9D4XPC8	A0A9D4XPC8_PEA	KIW84_030972	Exocyst complex component
1837	A0A9D4XPC9	A0A9D5AYS8;A0A9D4XPC9	A0A9D4XPC9_PEA	KIW84_030339	Palmitoyltransferase akr1
1838	A0A9D4XPF4	A0A9D4XPF4	A0A9D4XPF4_PEA	KIW84_045906	Transmembrane 9 superfamily member
1839	A0A9D4XPH6	A0A9D4XPH6	A0A9D4XPH6_PEA	KIW84_030381	Cupin type-2 domain-containing protein
1840	A0A9D4XPI3	A0A9D4XPI3	A0A9D4XPI3_PEA	KIW84_030496	Lysosomal beta A mannosidase
1841	A0A9D4XPN8	A0A9D4XPN8	A0A9D4XPN8_PEA	KIW84_030170	Tubulin gamma chain
1842	A0A9D4XPR4	A0A9D4XPR4	A0A9D4XPR4_PEA	KIW84_030888	Carbohydrate-binding-like fold protein
1843	A0A9D4XPS4	A0A9D4XPS4	A0A9D4XPS4_PEA	KIW84_031071	Uncharacterized protein
1844	A0A9D4XPT7	A0A9D4XPT7	A0A9D4XPT7_PEA	KIW84_030608	Protein CREG1
1845	A0A9D4XPV4	A0A9D4XPV4	A0A9D4XPV4_PEA	KIW84_030503	Aminopeptidase P2
1846	A0A9D4XPX7	A0A9D4XPX7	A0A9D4XPX7_PEA	KIW84_030647	Eukaryotic translation initiation factor 3 subunit D
1847	A0A9D4XPX9	A0A9D4XPX9	A0A9D4XPX9_PEA	KIW84_030519	AMP-activated serine/threonine-protein kinase regulatory subunit
1848	A0A9D4XQ25;A0A9D4XQT8;A0A9D4XR74;A0A9D4XRA9;A0A9D5B020	A0A9D4XRA9;A0A9D5B020;A0A9D4XQ25;A0A9D4XQT8;A0A9D4XR74	A0A9D4XQ25_PEA;A0A9D4XQT8_PEA;A0A9D4XR74_PEA;A0A9D4XRA9_PEA;A0A9D5B020_PEA	KIW84_031003;KIW84_031004;KIW84_031005;KIW84_031006;KIW84_031007	Autophagy- protein 18a
1849	A0A9D4XQ28	A0A9D4W202;A0A9D4W0L3;A0A9D4XKE9;A0A9D4WIH3;A0A9D4YEY9;A0A9D5AFG0;A0A9D4XYC9;A0A9D4X3A8;A0A9D5AJH0;A0A9D4XQ28;A0A9D4VSA7;A0A9D5AQ30;A0A9D4X3B2;A0A9D4WAH9;A0A9D5A3T6;A0A9D4WGL7;A0A9D4YAN6;A0A9D5A682;A0A9D5A3L7;A0A9D4YLC6;A0A9D4WJ55;A0A9D5AX29;A0A9D5A3N6	A0A9D4XQ28_PEA	KIW84_030707	non-specific serine/threonine protein kinase
1850	A0A9D4XQ96	A0A9D4XQ96	A0A9D4XQ96_PEA	KIW84_030394	Benzyl alcohol O-benzoyltransferase
1851	A0A9D4XQA8	A0A9D4XP22;A0A9D4XT07;A0A9D4XQA8	A0A9D4XQA8_PEA	KIW84_030368	Uncharacterized protein
1852	A0A9D4XQB9	A0A9D4XQB9	A0A9D4XQB9_PEA	KIW84_046224	Uncharacterized protein
1853	A0A9D4XQD0	A0A9D4XQD0	A0A9D4XQD0_PEA	KIW84_046211	NADH dehydrogenase [ubiquinone] 1 alpha subcomplex subunit 12
1854	A0A9D4XQI1	A0A9D4XQI1	A0A9D4XQI1_PEA	KIW84_030721	Aspartic proteinase
1855	A0A9D4XQJ9	A0A9D4XQJ9	A0A9D4XQJ9_PEA	KIW84_030486	Protein YIP
1856	A0A9D4XQM5	A0A9D4XQM5	A0A9D4XQM5_PEA	KIW84_046116	peptidylprolyl isomerase
1857	A0A9D4XQN8	A0A9D4XQN8	A0A9D4XQN8_PEA	KIW84_030525	Acyl-CoA-binding domain-containing protein 4
1858	A0A9D4XQP0	A0A9D4XQP0	A0A9D4XQP0_PEA	KIW84_030806	Polygalacturonase
1859	A0A9D4XQP2	A0A9D4WEF8;A0A9D4XQP2	A0A9D4XQP2_PEA	KIW84_030949	Ribosomal protein L19 (Fragment)
1860	A0A9D4XQQ2	A0A9D5AR61;A0A9D4XQQ2	A0A9D4XQQ2_PEA	KIW84_046328	Phosphopantothenoylcysteine decarboxylase, variant 2
1861	A0A9D4XQS4	A0A9D4XQS4	A0A9D4XQS4_PEA	KIW84_046159	Bulb-type lectin domain-containing protein
1862	A0A9D4XQS8	A0A9D4XQS8	A0A9D4XQS8_PEA	KIW84_031278	Peptidyl-prolyl cis-trans isomerase
1863	A0A9D4XQU0	A0A9D4XPR0;A0A9D4XT00;A0A9D4XTH5;A0A9D5AWE8;A0A9D4XQU0;A0A9D5AZN1	A0A9D4XQU0_PEA	KIW84_030581	AB hydrolase-1 domain-containing protein
1864	A0A9D4XQU6	A0A9D4XQU6	A0A9D4XQU6_PEA	KIW84_031560	tryptophan synthase
1865	A0A9D4XQV9	A0A9D4XQV9	A0A9D4XQV9_PEA	KIW84_031312	signal-recognition-particle GTPase
1866	A0A9D4XQY0	A0A9D4XQY0	A0A9D4XQY0_PEA	KIW84_046429	VOC domain-containing protein
1867	A0A9D4XR09	A0A9D4XR09	A0A9D4XR09_PEA	KIW84_046436	Photosystem I reaction center subunit II, chloroplastic
1868	A0A9D4XR13	A0A9D4XR13	A0A9D4XR13_PEA	KIW84_031595	histidine--tRNA ligase (Fragment)
1869	A0A9D4XR28	A0A9D4XR28	A0A9D4XR28_PEA	KIW84_046259	Fe2OG dioxygenase domain-containing protein
1870	A0A9D4XR52	A0A9D4XR52	A0A9D4XR52_PEA	KIW84_030684	Uncharacterized protein
1871	A0A9D4XR61	A0A9D4XR61	A0A9D4XR61_PEA	KIW84_046508	Peptidase M16C associated domain-containing protein
1872	A0A9D4XR65	A0A9D4XR65	A0A9D4XR65_PEA	KIW84_046487	Vacuolar-sorting receptor 1
1873	A0A9D4XR82	A0A9D4XR82	A0A9D4XR82_PEA	KIW84_030975	U1 small nuclear ribonucleoprotein A
1874	A0A9D4XR91	A0A9D4XR91	A0A9D4XR91_PEA	KIW84_030986	Co-chaperone protein p23
1875	A0A9D4XRB1	A0A9D4XRB1	A0A9D4XRB1_PEA	KIW84_046338	VASt domain-containing protein
1876	A0A9D4XRC7	A0A9D4XRC7	A0A9D4XRC7_PEA	KIW84_030069	Heteroproteinous nuclear ribonucleoprotein Q
1877	A0A9D4XRE0	A0A9D4XRE0	A0A9D4XRE0_PEA	KIW84_031039	Peptide chain release factor apg3
1878	A0A9D4XRE9	A0A9D4XRE9	A0A9D4XRE9_PEA	KIW84_030065	Conserved oligomeric Golgi complex subunit 4
1879	A0A9D4XRL3	A0A9D4WIQ5;A0A9D4XRL3;A0A9D5B5R3	A0A9D4XRL3_PEA	KIW84_031328	Heme-binding-like protein At3g10130, chloroplastic
1880	A0A9D4XRL4	A0A9D5A742;A0A9D4XRL4	A0A9D4XRL4_PEA	KIW84_046437	Survival protein SurE-like phosphatase/nucleotidase domain-containing protein
1881	A0A9D4XRL6	A0A9D4XRL6	A0A9D4XRL6_PEA	KIW84_031586	S-adenosylmethionine synthase
1882	A0A9D4XRM0	A0A9D5A1T0;A0A9D4XRM0	A0A9D4XRM0_PEA	KIW84_031801	Ras- protein RABE1a
1883	A0A9D4XRP6	A0A9D4XRP6	A0A9D4XRP6_PEA	KIW84_046464	DNA-directed RNA polymerases II and IV subunit 5A
1884	A0A9D4XRQ0	A0A9D5A317;A0A9D4VFB8;A0A9D5BDG2;A0A9D4WUQ9;A0A9D4WDG5;A0A9D4VM88;A0A9D4XRQ0;A0A9D5AQI8;A0A9D5B7Y6	A0A9D4XRQ0_PEA	KIW84_031881	S-(hydroxymethyl)glutathione dehydrogenase (Fragment)
1885	A0A9D4XRR2	A0A9D4XRR2;A0A9D4X3V8	A0A9D4XRR2_PEA	KIW84_031850	TOG domain-containing protein
1886	A0A9D4XRT1	A0A9D4XRT1	A0A9D4XRT1_PEA	KIW84_030242	GDSL esterase/lipase ltl1
1887	A0A9D4XRU0	A0A9D4XRU0	A0A9D4XRU0_PEA	KIW84_031432	Uncharacterized protein
1888	A0A9D4XRV4	A0A9D4XRV4	A0A9D4XRV4_PEA	KIW84_030266	AT-hook motif nuclear-localized protein
1889	A0A9D4XRX3	A0A9D4XRX3	A0A9D4XRX3_PEA	KIW84_031697	Interactor of constitutive active ROPs 2, chloroplastic
1890	A0A9D4XRZ6	A0A9D4XRZ6	A0A9D4XRZ6_PEA	KIW84_030048	Uncharacterized protein
1891	A0A9D4XS03	A0A9D4XS03;A0A9D4W4M3	A0A9D4XS03_PEA	KIW84_031916	Xyloglucan galactosyltransferase mur3
1892	A0A9D4XS06	A0A9D4XS06	A0A9D4XS06_PEA	KIW84_030314	FAD/NAD(P)-binding oxidoreductase family protein
1893	A0A9D4XS07	A0A9D4XS07	A0A9D4XS07_PEA	KIW84_030058	Cyanobacterial aminoacyl-tRNA synthetase CAAD domain-containing protein
1894	A0A9D4XS19	A0A9D4XS19	A0A9D4XS19_PEA	KIW84_031291	AB hydrolase-1 domain-containing protein
1895	A0A9D4XS30	A0A9D4XS30;A0A9D4Y9Z0	A0A9D4XS30_PEA	KIW84_030044	Small nuclear ribonucleoprotein G
1896	A0A9D4XS31	A0A9D5BLL9;A0A9D4XS31;A0A9D5GYS6	A0A9D4XS31_PEA	KIW84_030336	Palmitoyltransferase akr1
1897	A0A9D4XS32	A0A9D4XS32	A0A9D4XS32_PEA	KIW84_031356	Uridine nucleosidase 1
1898	A0A9D4XS35	A0A9D4XS35	A0A9D4XS35_PEA	KIW84_030332	NAD-dependent epimerase/dehydratase domain-containing protein
1899	A0A9D4XS65	A0A9D4XS65	A0A9D4XS65_PEA	KIW84_030133	Aspartyl protease protein 2
1900	A0A9D4XS72	A0A9D4XS72	A0A9D4XS72_PEA	KIW84_031076	Condensin subunit
1901	A0A9D4XS74	A0A9D4XVK9;A0A9D4XS74;A0A9D5AV74;A0A9D4XRN7	A0A9D4XS74_PEA	KIW84_031361	GDSL esterase/lipase
1902	A0A9D4XS91	A0A9D4XS91	A0A9D4XS91_PEA	KIW84_031622	Translin
1903	A0A9D4XSB1	A0A9D4XSB1	A0A9D4XSB1_PEA	KIW84_032056	ADF-H domain-containing protein
1904	A0A9D4XSC9	A0A9D4XSC9	A0A9D4XSC9_PEA	KIW84_032082	HR-like lesion-inducer (Fragment)
1905	A0A9D4XSI8	A0A9D4XSI8	A0A9D4XSI8_PEA	KIW84_031727	Thioredoxin-like protein AAED1, chloroplastic
1906	A0A9D4XSK3	A0A9D4WAL4;A0A9D4XSK3	A0A9D4XSK3_PEA	KIW84_030508	Lipoxygenase
1907	A0A9D4XSM6	A0A9D4XSM6	A0A9D4XSM6_PEA	KIW84_032184	tRNA (guanine-N(7)-)-methyltransferase non-catalytic subunit
1908	A0A9D4XSQ1	A0A9D4WQ65;A0A9D4XSQ1	A0A9D4XSQ1_PEA	KIW84_030482	Nuclear transcription factor Y subunit C-3
1909	A0A9D4XSR8	A0A9D4XSR8	A0A9D4XSR8_PEA	KIW84_030575	AB hydrolase-1 domain-containing protein
1910	A0A9D4XSV6	A0A9D4XSV6	A0A9D4XSV6_PEA	KIW84_030613	Topless- protein 3
1911	A0A9D4XSV8	A0A9D4XSV8	A0A9D4XSV8_PEA	KIW84_031350	Cyclin delta-3
1912	A0A9D4XT07	A0A9D4XT07	A0A9D4XT07_PEA	KIW84_030667	Uncharacterized protein
1913	A0A9D4XT16	A0A9D4XT16	A0A9D4XT16_PEA	KIW84_032350	Uncharacterized protein (Fragment)
1914	A0A9D4XT18	A0A9D4XT18	A0A9D4XT18_PEA	KIW84_030679	Chloroplast stem-loop binding protein of 41 kDa b
1915	A0A9D4XT24	A0A9D4XT24	A0A9D4XT24_PEA	KIW84_031434	phosphopyruvate hydratase
1916	A0A9D4XT39	A0A9D4XT39;A0A9D4VWL9	A0A9D4XT39_PEA	KIW84_030701	Protein transport protein Sec24-like At3g07100
1917	A0A9D4XT40	A0A9D4XT40;A0A9D4XZ51	A0A9D4XT40_PEA	KIW84_031713	60S ribosomal protein L32-1
1918	A0A9D4XT53	A0A9D4XT53	A0A9D4XT53_PEA	KIW84_030628	Protein SUPPRESSOR OF QUENCHING 1
1919	A0A9D4XT80	A0A9D4XT80	A0A9D4XT80_PEA	KIW84_030483	Mevalonate kinase
1920	A0A9D4XT97	A0A9D4XT97	A0A9D4XT97_PEA	KIW84_032490	Variant 2
1921	A0A9D4XTA7	A0A9D4XTS2;A0A9D5BPX3;A0A9D4XWD6;A0A9D4XTA7;A0A9D4VXS2	A0A9D4XTA7_PEA	KIW84_031828	Mediator of RNA polymerase II transcription subunit 37c
1922	A0A9D4XTF6	A0A9D4XTF6;A0A9D4W9C9	A0A9D4XTF6_PEA	KIW84_030554	60S ribosomal protein L22B
1923	A0A9D4XTH6	A0A9D4XTH6	A0A9D4XTH6_PEA	KIW84_030752	RNA helicase
1924	A0A9D4XTI2;A0A9D4XUN3	A0A9D4XTI2;A0A9D4XUN3	A0A9D4XTI2_PEA;A0A9D4XUN3_PEA	KIW84_032582;KIW84_032586	PARP-type domain-containing protein
1925	A0A9D4XTJ1	A0A9D4XTJ1	A0A9D4XTJ1_PEA	KIW84_030866	Beta-galactosidase
1926	A0A9D4XTP5	A0A9D4XTP5	A0A9D4XTP5_PEA	KIW84_031678	Cytochrome b559 subunit alpha
1927	A0A9D4XTP6	A0A9D4XTP6	A0A9D4XTP6_PEA	KIW84_032656	glutamate synthase (ferredoxin)
1928	A0A9D4XTR3	A0A9D4XTR3	A0A9D4XTR3_PEA	KIW84_032618	lycopene beta-cyclase
1929	A0A9D4XTS9	A0A9D4XTS9	A0A9D4XTS9_PEA	KIW84_030969	60S ribosomal protein L18, variant 2
1930	A0A9D4XTW1	A0A9D4XTW1	A0A9D4XTW1_PEA	KIW84_030719	L-cysteine desulfhydrase
1931	A0A9D4XU18	A0A9D4WGA5;A0A9D5ABA7;A0A9D4XU18	A0A9D4XU18_PEA	KIW84_032102	Coatomer subunit delta
1932	A0A9D4XU20	A0A9D4XU20	A0A9D4XU20_PEA	KIW84_031807	Eukaryotic translation initiation factor 3 subunit A
1933	A0A9D4XU24	A0A9D4XU24	A0A9D4XU24_PEA	KIW84_031081	MPN domain-containing protein
1934	A0A9D4XU27	A0A9D4XU27	A0A9D4XU27_PEA	KIW84_032742	peptidylprolyl isomerase
1935	A0A9D4XU28	A0A9D4XU28	A0A9D4XU28_PEA	KIW84_032114	Phosphoribulokinase/uridine kinase domain-containing protein
1936	A0A9D4XU33	A0A9D4XU33	A0A9D4XU33_PEA	KIW84_031092	Ribosomal protein S5
1937	A0A9D4XU55	A0A9D4XU55	A0A9D4XU55_PEA	KIW84_030807	proline--tRNA ligase
1938	A0A9D4XU61	A0A9D4XU61	A0A9D4XU61_PEA	KIW84_032764	NAC-A/B domain-containing protein
1939	A0A9D4XUB8	A0A9D4XUB8	A0A9D4XUB8_PEA	KIW84_032828	Uncharacterized protein
1940	A0A9D4XUG1	A0A9D4XUG1;A0A9D5A0D2;A0A9D4Y7G9	A0A9D4XUG1_PEA	KIW84_031243	thioredoxin-dependent peroxiredoxin (Fragment)
1941	A0A9D4XUL5	A0A9D4XUL5	A0A9D4XUL5_PEA	KIW84_032340	Nudix hydrolase 23
1942	A0A9D4XUN8	A0A9D4XUN8	A0A9D4XUN8_PEA	KIW84_031333	Probable cytosolic iron-sulfur protein assembly protein CIAO1 homolog
1943	A0A9D4XUP7	A0A9D4XUP7	A0A9D4XUP7_PEA	KIW84_031198	Uncharacterized protein
1944	A0A9D4XUR5	A0A9D4XUR5	A0A9D4XUR5_PEA	KIW84_031038	DUF255 domain-containing protein
1945	A0A9D4XUS4	A0A9D4XUS4	A0A9D4XUS4_PEA	KIW84_031051	OTU domain-containing protein
1946	A0A9D4XUT7	A0A9D5BJG4;A0A9D5BJ73;A0A9D4XUT7;A0A9D4YQ77;A0A9D4Y9Q5	A0A9D4XUT7_PEA	KIW84_032087	Deoxyhypusine hydroxylase
1947	A0A9D4XUU8	A0A9D4XUU8	A0A9D4XUU8_PEA	KIW84_033082	Histidine biosynthesis bifunctional protein hisIE
1948	A0A9D4XUV2	A0A9D4XUV2	A0A9D4XUV2_PEA	KIW84_032779	magnesium-protoporphyrin IX monomethyl ester (oxidative) cyclase
1949	A0A9D4XUV6	A0A9D4XUV6;A0A9D5BHK8	A0A9D4XUV6_PEA	KIW84_033028	Apyrase 2
1950	A0A9D4XUV8	A0A9D4XUV8	A0A9D4XUV8_PEA	KIW84_031085	poly(A)-specific ribonuclease
1951	A0A9D4XUW0	A0A9D4XUW0	A0A9D4XUW0_PEA	KIW84_032683	protein-tyrosine-phosphatase
1952	A0A9D4XUZ6	A0A9D4XUZ6	A0A9D4XUZ6_PEA	KIW84_032820	Uncharacterized protein
1953	A0A9D4XV13	A0A9D4XV13	A0A9D4XV13_PEA	KIW84_032499	Villin-2
1954	A0A9D4XV48	A0A9D4XV48	A0A9D4XV48_PEA	KIW84_032202	Chalcone isomerase domain-containing protein
1955	A0A9D4XV62	A0A9D4XV62	A0A9D4XV62_PEA	KIW84_031378	RAB6-interacting golgin
1956	A0A9D4XV73	A0A9D4VHT3;A0A9D4WP16;A0A9D4XV73;A0A9D4W7E3	A0A9D4XV73_PEA	KIW84_031549	Ras- protein RABC2a
1957	A0A9D4XV76	A0A9D4XV76	A0A9D4XV76_PEA	KIW84_033159	Translocon-associated protein subunit beta (Fragment)
1958	A0A9D4XV84	A0A9D4XV84	A0A9D4XV84_PEA	KIW84_032241	Glutathione peroxidase
1959	A0A9D4XV97	A0A9D4XV97	A0A9D4XV97_PEA	KIW84_032581	EF-hand domain-containing protein
1960	A0A9D4XVA7	A0A9D4XVA7	A0A9D4XVA7_PEA	KIW84_031431	C2H2-type domain-containing protein
1961	A0A9D4XVC0	A0A9D4XVC0	A0A9D4XVC0_PEA	KIW84_032845	GrpE protein homolog
1962	A0A9D4XVC3	A0A9D4XVC3	A0A9D4XVC3_PEA	KIW84_033208	Eukaryotic translation initiation factor 5A-1
1963	A0A9D4XVG4	A0A9D4XVG4	A0A9D4XVG4_PEA	KIW84_032986	Glutamate dehydrogenase
1964	A0A9D4XVI0	A0A9D4XVI0	A0A9D4XVI0_PEA	KIW84_032519	Transcription initiation factor IIB
1965	A0A9D4XVI9	A0A9D4XVI9;A0A9D4W5V1	A0A9D4XVI9_PEA	KIW84_031335	Cell division protein FtsZ 2-1
1966	A0A9D4XVL5	A0A9D4XVL5	A0A9D4XVL5_PEA	KIW84_032711	Tubulin beta chain
1967	A0A9D4XVM5	A0A9D4XVM5	A0A9D4XVM5_PEA	KIW84_032562	Protein EARLY RESPONSIVE TO DEHYDRATION 15
1968	A0A9D4XVR3	A0A9D4XVR3	A0A9D4XVR3_PEA	KIW84_032596	Protein STRICTOSIDINE SYNTHASE-LIKE 10, variant 2
1969	A0A9D4XVS1	A0A9D4XVS1	A0A9D4XVS1_PEA	KIW84_031612	AAA ATPase cdc48
1970	A0A9D4XVS8	A0A9D4XVS8	A0A9D4XVS8_PEA	KIW84_033421	W2 domain-containing protein
1971	A0A9D4XVU4	A0A9D4XVU4	A0A9D4XVU4_PEA	KIW84_033127	Alpha-mannosidase
1972	A0A9D4XVU8	A0A9D4XVU8	A0A9D4XVU8_PEA	KIW84_033444	Flavin mononucleotide hydrolase 1
1973	A0A9D4XVV0	A0A9D4XVV0	A0A9D4XVV0_PEA	KIW84_033044	Triosephosphate isomerase
1974	A0A9D4XVV4	A0A9D4XVV4	A0A9D4XVV4_PEA	KIW84_033400	Acyl carrier protein
1975	A0A9D4XVX3	A0A9D4XVX3	A0A9D4XVX3_PEA	KIW84_033420	5-amino-6-(5-phosphoribosylamino)uracil reductase
1976	A0A9D4XVX4	A0A9D4XVX4	A0A9D4XVX4_PEA	KIW84_031668	DnaJ sub C member 3
1977	A0A9D4XVY5	A0A9D4XVY5	A0A9D4XVY5_PEA	KIW84_033486	Water stress and hypersensitive response domain-containing protein
1978	A0A9D4XVZ3	A0A9D4XVZ3	A0A9D4XVZ3_PEA	KIW84_033443	Protein TRIGALACTOSYLDIACYLGLYCEROL 3
1979	A0A9D4XW23	A0A9D4XW23	A0A9D4XW23_PEA	KIW84_033120	quinol--cytochrome-c reductase
1980	A0A9D4XW27	A0A9D4XW27	A0A9D4XW27_PEA	KIW84_031716	Protein kinase domain-containing protein
1981	A0A9D4XW30	A0A9D4XW30	A0A9D4XW30_PEA	KIW84_033128	Alpha-mannosidase
1982	A0A9D4XW79	A0A9D5AYG3;A0A9D4XW79	A0A9D4XW79_PEA	KIW84_033282	Ras- protein RABD2a
1983	A0A9D4XWA2	A0A9D4XWA2	A0A9D4XWA2_PEA	KIW84_033213	Protein-lysine N-methyltransferase KIW84_033213
1984	A0A9D4XWB9	A0A9D4XWB9;A0A9D4YGP0	A0A9D4XWB9_PEA	KIW84_033644	60S ribosomal protein L8-3
1985	A0A9D4XWD6	A0A9D4XWD6	A0A9D4XWD6_PEA	KIW84_031831	Mediator of RNA polymerase II transcription subunit 37c
1986	A0A9D4XWE4	A0A9D4XWE4	A0A9D4XWE4_PEA	KIW84_033673	Bifunctional protein FolD 4
1987	A0A9D4XWG0;A0A9D5B1L2	A0A9D5B1L2;A0A9D4XWG0	A0A9D4XWG0_PEA;A0A9D5B1L2_PEA	KIW84_031864;KIW84_031959	Uncharacterized protein
1988	A0A9D4XWH1	A0A9D4XWH1	A0A9D4XWH1_PEA	KIW84_033284	Hyaluronan/mRNA-binding protein domain-containing protein
1989	A0A9D4XWH9	A0A9D4XWH9	A0A9D4XWH9_PEA	KIW84_033671	K(+) efflux antiporter 2
1990	A0A9D4XWJ1	A0A9D4XWJ1	A0A9D4XWJ1_PEA	KIW84_033306	3-deoxy-8-phosphooctulonate synthase
1991	A0A9D4XWJ2	A0A9D4XWJ2	A0A9D4XWJ2_PEA	KIW84_033402	ER membrane protein complex subunit 10
1992	A0A9D4XWK2	A0A9D4XWK2	A0A9D4XWK2_PEA	KIW84_033412	AT1G65230-like protein
1993	A0A9D4XWM4	A0A9D4XWM4	A0A9D4XWM4_PEA	KIW84_033723	Peroxisomal biogenesis factor
1994	A0A9D4XWN3	A0A9D4W7U3;A0A9D4XWN3;A0A9D4WYZ3;A0A9D4VVJ8	A0A9D4XWN3_PEA	KIW84_032772	non-reducing end alpha-L-arabinofuranosidase
1995	A0A9D4XWR0	A0A9D4XWR0	A0A9D4XWR0_PEA	KIW84_033106	chalcone synthase
1996	A0A9D4XWS1	A0A9D4Y6D0;Q6LCY3;A0A9D4WXU8;A0A9D4XWS1	A0A9D4XWS1_PEA	KIW84_032812	Calmodulin-3
1997	A0A9D4XWT1	A0A9D4XWT1	A0A9D4XWT1_PEA	KIW84_031965	Protein kinase domain-containing protein
1998	A0A9D4XWT4	A0A9D4XWT4	A0A9D4XWT4_PEA	KIW84_033134	Uncharacterized protein
[truncated: 2,189 more rows]

## Sheet: Sheet 2
	Table S4,sheet 2: Total proteins specific to Cooper
	Protein.Group	Protein.Ids	Protein.Names	Genes	First.Protein.Description
1	A0A9D4VGJ6	A0A9D4VGJ6	A0A9D4VGJ6_PEA	KIW84_070371	peptidyl-tRNA hydrolase
2	A0A9D4VGP8	A0A9D4VGP8	A0A9D4VGP8_PEA	KIW84_070393	Aldehyde dehydrogenase 2 member C4
3	A0A9D4VN75	A0A9D4VN75	A0A9D4VN75_PEA	KIW84_072338	Chlorophyll a-b binding protein, chloroplastic
4	A0A9D4W5Z8	A0A9D4W5Z8	A0A9D4W5Z8_PEA	KIW84_062022	AMP-activated protein kinase glycogen-binding domain-containing protein
5	A0A9D4WPZ8	A0A9D4WPZ8	A0A9D4WPZ8_PEA	KIW84_053260	Lipoxygenase
6	A0A9D4WYJ7	A0A9D4WYJ7	A0A9D4WYJ7_PEA	KIW84_055703	Vicianin hydrolase
7	A0A9D4X8F1	A0A9D4X8F1	A0A9D4X8F1_PEA	KIW84_058298	Pentatricopeptide repeat-containing protein
8	A0A9D4X8P4	A0A9D4X8P4	A0A9D4X8P4_PEA	KIW84_058352	Mediator of RNA polymerase II transcription subunit 15a (MED15A)
9	A0A9D4X9W5	A0A9D4X9W5	A0A9D4X9W5_PEA	KIW84_040321	Transmembrane protein 208 homolog
10	A0A9D4XNY1	A0A9D4XNY1	A0A9D4XNY1_PEA	KIW84_045489	pyridoxal 5'-phosphate synthase
11	A0A9D4XPK0;A0A9D4XQ92	A0A9D4XPK0;A0A9D4XQ92	A0A9D4XPK0_PEA;A0A9D4XQ92_PEA	KIW84_045981;KIW84_045982	Adenylosuccinate lyase PurB C-terminal domain-containing protein
12	A0A9D4XXU1	A0A9D4XXU1	A0A9D4XXU1_PEA	KIW84_032558	DUF4057 domain-containing protein (Fragment)
13	A0A9D4Y9Q5	A0A9D5BJ75;A0A9D5BJ15;A0A9D4YQ77;A0A9D4Y9Q5	A0A9D4Y9Q5_PEA	KIW84_021710	Deoxyhypusine monooxygenase
14	A0A9D4YKX0	A0A9D4YKX0;A0A9D4YL32	A0A9D4YKX0_PEA	KIW84_010839	Beta-glucosidase 44
15	A0A9D5ADT0	A0A9D5ADT0	A0A9D5ADT0_PEA	KIW84_066406	Chalcone-flavonone isomerase family protein
16	A0A9D5ALK6	A0A9D5ALK6	A0A9D5ALK6_PEA	KIW84_056559	non-specific serine/threonine protein kinase
17	A0A9D5ATP0	A0A9D5ATP0	A0A9D5ATP0_PEA	KIW84_042685	CDPK- kinase 5

## Sheet: Sheet 3
Table S4,sheet 3: Total proteins specific to Trapper-leaflet
	Protein.Group	Protein.Ids	Protein.Names	Genes	First.Protein.Description
1	A0A9D4XR42	A0A9D4XR42	A0A9D4XR42_PEA	KIW84_031667	Fasciclin-like arabinogalactan protein 11
2	A0A9D4XRJ8	A0A9D4XRJ8	A0A9D4XRJ8_PEA	KIW84_031780	Leucine-rich repeat-containing N-terminal plant-type domain-containing protein
3	A0A9D4YKC1	A0A9D4YKC1	A0A9D4YKC1_PEA	KIW84_025358	Phosphoglycerate mutase-like protein AT74H (Fragment)

## Sheet: Sheet 4
Table S4,sheet 4: Total proteins specific to Cooper-mature tendril
	Protein.Group	Protein.Ids	Protein.Names	Genes	First.Protein.Description
1	A0A9D4WN05	A0A9D4WN05	A0A9D4WN05_PEA	KIW84_051028	Uncharacterized protein
2	A0A9D4XN44	A0A9D4XN44	A0A9D4XN44_PEA	KIW84_045160	C2 domain-containing protein
3	A0A9D4Y889	A0A9D4Y889	A0A9D4Y889_PEA	KIW84_020133	Protein kinase domain-containing protein
4	A0A9D4Y8U0	A0A9D4Y8U0	A0A9D4Y8U0_PEA	KIW84_021667	Peroxidase
5	A0A9D4YJB1	A0A9D4YJB1	A0A9D4YJB1_PEA	KIW84_023602	Homeobox-leucine zipper protein
6	A0A9D4YP20	A0A9D4YP20	A0A9D4YP20_PEA	KIW84_010499	MRH domain-containing protein
7	A0A9D5AAA1	A0A9D5AAA1	A0A9D5AAA1_PEA	KIW84_065363	Pectin acetylesterase

## Sheet: Sheet 5
Table S4,sheet 5: Total proteins specific to mature tendril irrespective of genotypes
	Protein.Group	Protein.Ids	Protein.Names	Genes	First.Protein.Description
1	A0A9D4XTJ7	A0A9D4XTJ7	A0A9D4XTJ7_PEA	KIW84_030879	Long-chain-fatty-acid--CoA ligase
2	A0A9D4Y2B1	A0A9D4Y2B1	A0A9D4Y2B1_PEA	KIW84_035692	NADP-dependent oxidoreductase domain-containing protein
3	A0A9D5AHQ0	A0A9D5AHQ0	A0A9D5AHQ0_PEA	KIW84_054099	glutathione transferase
4	A0A9D5B4R3	A0A9D5B4R3	A0A9D5B4R3_PEA	KIW84_020913	Glycine-rich protein

## Sheet: Sheet 6
Table S4,sheet 6: Total proteins specific to Cooper-petiole
	Protein.Group	Protein.Ids	Protein.Names	Genes	First.Protein.Description
1	A0A9D4VQ20	A0A9D4VQ20	A0A9D4VQ20_PEA	KIW84_073873	SWIM-type domain-containing protein
2	A0A9D4W7A8	A0A9D4W7A8	A0A9D4W7A8_PEA	KIW84_062321	Late embryogenesis abundant protein LEA-2 subgroup domain-containing protein
3	A0A9D4WFD4	A0A9D4WFD4	A0A9D4WFD4_PEA	KIW84_064925	Amino acid transporter avt1c
4	A0A9D4XTY5	A0A9D4XTY5	A0A9D4XTY5_PEA	KIW84_030743	Germin-like protein
5	A0A9D4Y4E8	A0A9D4Y4E8	A0A9D4Y4E8_PEA	KIW84_020078	NADP-dependent oxidoreductase domain-containing protein
6	A0A9D4YM77	A0A9D4YM77	A0A9D4YM77_PEA	KIW84_011252	Caffeoyl-CoA O-methyltransferase
7	A0A9D4ZVI3	A0A9D4ZVI3	A0A9D4ZVI3_PEA	KIW84_071180	MACPF domain-containing protein
8	A0A9D5AT98	A0A9D5AT98	A0A9D5AT98_PEA	KIW84_044693	Cytochrome P450

## Sheet: Sheet 7
Table S4,sheet 7: Total proteins specific to petiole irrespective of genotypes
	Protein.Group	Protein.Ids	Protein.Names	Genes	First.Protein.Description
1	A0A9D4VUE1	A0A9D4VUE1	A0A9D4VUE1_PEA	KIW84_074494	Arogenate dehydratase

## Sheet: Sheet 8
Table S4,sheet 8: Total proteins specific to Trapper-petiole
	Protein.Group	Protein.Ids	Protein.Names	Genes	First.Protein.Description
1	A0A9D4VRJ6	A0A9D4VRJ6	A0A9D4VRJ6_PEA	KIW84_074185	Kinesin-like protein
2	A0A9D4WK81	A0A9D4WK81	A0A9D4WK81_PEA	KIW84_050575	Hexosyltransferase
3	A0A9D4XZR2	A0A9D4XZR2;A0A9D4Y0L8;A0A9D4Y312	A0A9D4XZR2_PEA	KIW84_034544	Laccase
4	A0A9D4Y6W2	A0A9D4Y6W2	A0A9D4Y6W2_PEA	KIW84_035725	CRIB domain-containing protein
5	A0A9D5A4P6	A0A9D5A4P6	A0A9D5A4P6_PEA	KIW84_061093	protein-serine/threonine phosphatase

## Sheet: Sheet 9
Table S4,sheet 9: Total proteins specific to Cooper-Rachis
	Protein.Group	Protein.Ids	Protein.Names	Genes	First.Protein.Description
1	A0A9D4Y0E6;A0A9D4Y3P2	A0A9D4Y0E6;A0A9D4Y3P2	A0A9D4Y0E6_PEA;A0A9D4Y3P2_PEA	KIW84_034316;KIW84_034317	Bifunctional inhibitor/plant lipid transfer protein/seed storage helical domain-containing protein

## Sheet: Sheet 10
		Table S4,sheet 10: Total proteins specific to Trapper-Rachis
	Protein.Group	Protein.Ids	Protein.Names	Genes	First.Protein.Description
1	A0A9D4VTG0;A0A9D5BGT0	A0A9D4VTG0;A0A9D5BGT0	A0A9D4VTG0_PEA;A0A9D5BGT0_PEA	KIW84_012107;KIW84_075239	Choline/ethanolaminephosphotransferase 1
2	A0A9D4YBW5	A0A9D4YBW5	A0A9D4YBW5_PEA	KIW84_023016	Uncharacterized protein
3	A0A9D4YJ55	A0A9D4YJ55	A0A9D4YJ55_PEA	KIW84_025281	1-aminocyclopropane-1-carboxylate synthase
4	A0A9D4ZXM2	A0A9D4ZXM2	A0A9D4ZXM2_PEA	KIW84_072693	S-acyltransferase
5	A0A9D5BJ98	A0A9D5BJ98	A0A9D5BJ98_PEA	KIW84_013046	Adenosylhomocysteinase

[truncated: 19 more sheets: Sheet 11, Sheet 12, Sheet 13, Sheet 14, Sheet 15, Sheet 16, Sheet 17, Sheet 18, Sheet 19, Sheet 20, Sheet 21, Sheet 22, Sheet 23, Sheet 24, Sheet 25, Sheet 26, Sheet 27, Sheet 28, Sheet 29]
