# Supplementary material for: Integrative nuclear and total proteomics of compound leaves in semi-leafless and leafed pea cultivars reveal regulatory cues in leaf development
Source: BMC Plant Biol. 2026 Mar 4;26:824. doi: 10.1186/s12870-026-08381-5 (PMC13154526; doi:10.1186/s12870-026-08381-5)
Supplement: Supplementary file 1 — Supplementary Material 1: Fig. S1 Nuclei quality analysis and PCR analysis of PsPALM1a/b gene. Representative images of nuclei isolated from young tendril of Cooper A, and petiole of Trapper B. The nuclei were stained with DAPI and visualized on eclipse TE300 inverted microscope. C Full-length original agarose gel image showing PCR amplified PsPALM1a/1b gene fragments from genomic DNA of Cooper and Trapper pea cultivars. The red colored rectangular shape denotes the cropped image shown in Fig. 1D. Lane 1 to 20 represents PCR amplification of other candidate genes and is not related to current study. The PsTubulin PCR was performed on genomic DNA of Cooper and Trapper pea cultivars to check their DNA quality. The 100 base pair marker was loaded for size verification and non-template control (NTC) was used as negative control. Fig. S2 Sample intensity correlation plot and protein count. A Protein intensity correlation matrix of total proteome and, B nuclear proteome. The scale bar red to blue color represents low to higher sample correlation values. C Bar chart of protein count in replicates of each tissue-types from total proteome, and D nuclear proteome. The y-axis represents protein count and x-axis specify sample (tissue and genotype) details. The bar color represents specific tissue-types used in this study. Fig. S3 Significant biological processes in up and down-regulated proteins identified in different tissue-type comparisons from total proteome analysis. The dot color denotes the significant enrichment, and the dot size specifies the number of DAPs related to the biological process. Details of these biological processes are provided in Table S9. The contrasts without significant GO-terms were not included in the Figure. Table S1 All identified precursor peptides and protein groups detected in total proteome study. Table S2 All identified precursor peptides and protein groups detected in nuclear proteome study. Table S3 List of differentially abundant protein [file 12870_2026_8381_MOESM1_ESM.zip › Table S5-Goyal.xlsx]

## Sheet: Sheet 1
Table S5,sheet 1: Nuclear proteins represting core proteome
	Protein.Group	Protein.Ids	Protein.Names	Genes	First.Protein.Description
1	A0A068LJH6	A0A068LJH6	A0A068LJH6_PEA	KIW84_032937	5-methyltetrahydropteroyltriglutamate--homocysteine S-methyltransferase
2	A0A0A1E7Y8	A0A0A1E7Y8	A0A0A1E7Y8_PEA	KIW84_032341	Actin isoform 3-1
3	A0A0F6NG77	A0A0F6NG77	A0A0F6NG77_PEA	rpoA	DNA-directed RNA polymerase subunit alpha
4	A0A0H3WB94	A0A0H3WB94	A0A0H3WB94_PEA	KIW84_010538	Class II knotted-1-like 10 homeobox transcription factor
5	A0A0N7BU01	A0A0N7BU01	A0A0N7BU01_PEA	KIW84_052636	PsbS
6	A0A173DWV8	A0A173DWV8	A0A173DWV8_PEA	KIW84_044236	Putative aromatic aminotransferase protein
7	A0A218KIQ3	A0A9D4Y667;A0A9D5BNV4;A0A218KIQ3	A0A218KIQ3_PEA	ACO2	aminocyclopropanecarboxylate oxidase
8	A0A218MJ98	A0A218MJ98	A0A218MJ98_PEA	AFB4	Auxin signaling F-box 4
9	A0A9D4VEL6	A0A9D4VEL6	A0A9D4VEL6_PEA	KIW84_070024	Inactive receptor kinase
10	A0A9D4VES1	A0A9D4VES1	A0A9D4VES1_PEA	KIW84_070094	Golgin candidate 2
11	A0A9D4VEV3	A0A9D4VEV3	A0A9D4VEV3_PEA	KIW84_070133	Guanine nucleotide-binding protein subunit beta
12	A0A9D4VEX7	A0A9D4VEX7	A0A9D4VEX7_PEA	KIW84_070153	Small nuclear ribonucleoprotein Sm D2
13	A0A9D4VF16;A0A9D4VF95	A0A9D4VF16;A0A9D4VF95	A0A9D4VF16_PEA;A0A9D4VF95_PEA	KIW84_070069;KIW84_070070	Eukaryotic translation initiation factor 3 subunit G
14	A0A9D4VF29	A0A9D4VF29	A0A9D4VF29_PEA	KIW84_070201	THO complex subunit 2
15	A0A9D4VF46	A0A9D4VF46	A0A9D4VF46_PEA	KIW84_070026	Thioredoxin domain-containing protein
16	A0A9D4VF51	A0A9D4VF51;A0A9D4WCK4	A0A9D4VF51_PEA	KIW84_070218	Histone-binding protein RBBP4 N-terminal domain-containing protein
17	A0A9D4VFB1	A0A9D4VFB1	A0A9D4VFB1_PEA	KIW84_070277	Vacuolar protein 14 C-terminal Fig4-binding domain-containing protein
18	A0A9D4VFB3	A0A9D4VFB3	A0A9D4VFB3_PEA	KIW84_070276	Nuclear pore complex protein NUP155
19	A0A9D4VFB8;A0A9D4VM88;A0A9D4WAI1;A0A9D4WAY7;A0A9D5A317	A0A9D5A317;A0A9D4VFB8;A0A9D5BDG2;A0A9D4WUQ9;A0A9D4WAY7;A0A9D4WAI1;A0A9D4WDG5;A0A9D4Y9F8;A0A9D4VM88;A0A9D5A505;A0A9D5AQI8	A0A9D4VFB8_PEA;A0A9D4VM88_PEA;A0A9D4WAI1_PEA;A0A9D4WAY7_PEA;A0A9D5A317_PEA	KIW84_060588;KIW84_063351;KIW84_064550;KIW84_070176;KIW84_072917	Sugar phosphate transporter domain-containing protein
20	A0A9D4VFD8	A0A9D4VFD8	A0A9D4VFD8_PEA	KIW84_070199	40S ribosomal protein S16
21	A0A9D4VFE9	A0A9D4VFE9	A0A9D4VFE9_PEA	KIW84_070317	Pectinesterase inhibitor domain-containing protein
22	A0A9D4VFF3	A0A9D4VFF3	A0A9D4VFF3_PEA	KIW84_070154	aspartate-semialdehyde dehydrogenase
23	A0A9D4VFJ6;A0A9D4VHT9	A0A9D4VHT9;A0A9D4VFJ6	A0A9D4VFJ6_PEA;A0A9D4VHT9_PEA	KIW84_070367;KIW84_070369	Scytalone dehydratase
24	A0A9D4VFK7	A0A9D4VFK7	A0A9D4VFK7_PEA	KIW84_070252	Alpha,alpha-trehalose-phosphate synthase (UDP-forming)
25	A0A9D4VFK8	A0A9D4VFK8	A0A9D4VFK8_PEA	KIW84_070377	3-hydroxyisobutyryl-CoA hydrolase
26	A0A9D4VFK9	A0A9D4VFK9	A0A9D4VFK9_PEA	KIW84_070036	ERAD-associated E3 ubiquitin-protein ligase component hrd3a
27	A0A9D4VFL2	A0A9D5A261;A0A9D5GX98;A0A9D4VFL2	A0A9D4VFL2_PEA	KIW84_070388	FRIGIDA-like protein
28	A0A9D4VFM4	A0A9D4VFM4	A0A9D4VFM4_PEA	KIW84_070198	Uncharacterized protein
29	A0A9D4VFN4	A0A9D4VFN4	A0A9D4VFN4_PEA	KIW84_070207	Splicing factor 3A subunit 1
30	A0A9D4VFP0	A0A9D4VFP0	A0A9D4VFP0_PEA	KIW84_070075	Translocon at the outer membrane of chloroplasts 64
31	A0A9D4VFP7	A0A9D4WID6;A0A9D4VFP7	A0A9D4VFP7_PEA	KIW84_070236	T-complex protein 1 subunit delta
32	A0A9D4VFR0	A0A9D4VFR0	A0A9D4VFR0_PEA	KIW84_070304	Exocyst complex component Sec8
33	A0A9D4VFW4	A0A9D4VFW4;A0A9D4W535	A0A9D4VFW4_PEA	KIW84_070274	40S ribosomal protein S2-4
34	A0A9D4VFW9	A0A9D4VFW9	A0A9D4VFW9_PEA	KIW84_070136	Pre-mRNA-splicing factor SPF27
35	A0A9D4VFX9	A0A9D4VFX9;A0A9D5AI18	A0A9D4VFX9_PEA	KIW84_070319	Aminoacyl-transfer RNA synthetases class-II family profile domain-containing protein
36	A0A9D4VFY4;A0A9D4VS11	A0A9D4VS11;A0A9D4VFY4	A0A9D4VFY4_PEA;A0A9D4VS11_PEA	KIW84_070294;KIW84_074346	40S ribosomal protein S15a
37	A0A9D4VG01	A0A9D4VG01	A0A9D4VG01_PEA	KIW84_070554	Zinc protease PQQL-like
38	A0A9D4VG28	A0A9D4VFW6;A0A9D4VG28	A0A9D4VG28_PEA	KIW84_070370	Protein CASP
39	A0A9D4VG31	A0A9D4YLH9;A0A9D4YPM4;A0A9D4VG31	A0A9D4VG31_PEA	KIW84_070351	Plant synaptotagmin
40	A0A9D4VG63	A0A9D4VG63	A0A9D4VG63_PEA	KIW84_070626	SH3 domain-containing protein
41	A0A9D4VG90	A0A9D4VG90	A0A9D4VG90_PEA	KIW84_070666	phosphoribosylformylglycinamidine synthase
42	A0A9D4VG97	A0A9D4W3V4;A0A9D4VG97	A0A9D4VG97_PEA	KIW84_070270	Dynamin- protein 1C
43	A0A9D4VGB1	A0A9D4VGB1	A0A9D4VGB1_PEA	KIW84_070684	Protein KINESIN LIGHT CHAIN-RELATED 1
44	A0A9D4VGG2	A0A9D4VGG2	A0A9D4VGG2_PEA	KIW84_070297	Endoplasmic reticulum transmembrane protein
45	A0A9D4VGG5	A0A9D4VGG5	A0A9D4VGG5_PEA	KIW84_070596	Galacturonokinase
46	A0A9D4VGH0	A0A9D4VGH0	A0A9D4VGH0_PEA	KIW84_070735	Endoglucanase
47	A0A9D4VGH4	A0A9D4VGH4	A0A9D4VGH4_PEA	KIW84_070608	ABC transporter I member 6
48	A0A9D4VGH7	A0A9D4VGH7	A0A9D4VGH7_PEA	KIW84_070547	asparagine--tRNA ligase
49	A0A9D4VGJ8	A0A9D4VGJ8	A0A9D4VGJ8_PEA	KIW84_070766	6-phosphogluconate dehydrogenase, decarboxylating
50	A0A9D4VGK0	A0A9D4VGK0	A0A9D4VGK0_PEA	KIW84_070765	V-type proton ATPase subunit E
51	A0A9D4VGM1	A0A9D4VGM1	A0A9D4VGM1_PEA	KIW84_070404	Pentatricopeptide repeat-containing protein
52	A0A9D4VGM4	A0A9D4VGM4	A0A9D4VGM4_PEA	KIW84_070124	Actin-interacting protein 1-2
53	A0A9D4VGM5	A0A9D4VGM5	A0A9D4VGM5_PEA	KIW84_070014	Annexin
54	A0A9D4VGN8	A0A9D4VGN8	A0A9D4VGN8_PEA	KIW84_070137	Tr-type G domain-containing protein
55	A0A9D4VGR2	A0A9D4VGR2	A0A9D4VGR2_PEA	KIW84_070442	Lactoylglutathione lyase
56	A0A9D4VGS0	A0A9D4VGS0	A0A9D4VGS0_PEA	KIW84_070060	phosphoethanolamine N-methyltransferase
57	A0A9D4VGS8	A0A9D4VGS8	A0A9D4VGS8_PEA	KIW84_070615	Biotin carboxylase
58	A0A9D4VGT8	A0A9D4VGT8	A0A9D4VGT8_PEA	KIW84_070720	Pentatricopeptide repeat-containing protein
59	A0A9D4VGU4	A0A9D4VGU4	A0A9D4VGU4_PEA	KIW84_070096	Steroid 5-alpha reductase C-terminal domain-containing protein
60	A0A9D4VGU5	A0A9D4VGU5	A0A9D4VGU5_PEA	KIW84_070474	3-hydroxyisobutyrate dehydrogenase-like 1, mitochondrial
61	A0A9D4VGX1	A0A9D4VGX1	A0A9D4VGX1_PEA	KIW84_070475	Phosphotransferase
62	A0A9D4VGY0	A0A9D4VGY0	A0A9D4VGY0_PEA	KIW84_070673	Glutamine-dependent NAD(+) synthetase
63	A0A9D4VGY3	A0A9D4VGY3	A0A9D4VGY3_PEA	KIW84_070135	Uncharacterized protein
64	A0A9D4VGY5	A0A9D4VGY5	A0A9D4VGY5_PEA	KIW84_070730	Nucleoside diphosphate kinase
65	A0A9D4VH19	A0A9D4VH19	A0A9D4VH19_PEA	KIW84_070709	Inactive ATP-dependent zinc metalloprotease FTSHI 1
66	A0A9D4VH47	A0A9D4VH47	A0A9D4VH47_PEA	KIW84_070140	C2 NT-type domain-containing protein
67	A0A9D4VH50	A0A9D4VH50	A0A9D4VH50_PEA	KIW84_070281	Uncharacterized protein
68	A0A9D4VH80	A0A9D4VH80	A0A9D4VH80_PEA	KIW84_070629	Serine/threonine-protein kinase sty13
69	A0A9D4VH92	A0A9D4VH92	A0A9D4VH92_PEA	KIW84_071019	Uncharacterized protein
70	A0A9D4VH96	A0A9D4VH96	A0A9D4VH96_PEA	KIW84_071032	Magnesium-protoporphyrin IX methyltransferase C-terminal domain-containing protein
71	A0A9D4VH97	A0A9D4VH97	A0A9D4VH97_PEA	KIW84_070869	BTB domain-containing protein
72	A0A9D4VHA1;A0A9D4VUY5;A0A9D4XAN8;A0A9D4XWZ0	A0A9D5BEA1;A0A9D5GV23;A0A9D4XWZ0;A0A9D5A998;A0A9D4VHA1;A0A9D4VVM7;A0A9D4XAN8;A0A9D4VUY5	A0A9D4VHA1_PEA;A0A9D4VUY5_PEA;A0A9D4XAN8_PEA;A0A9D4XWZ0_PEA	KIW84_033577;KIW84_040600;KIW84_071031;KIW84_075304	ARID domain-containing protein
73	A0A9D4VHC5	A0A9D4VHC5	A0A9D4VHC5_PEA	KIW84_071063	RING-type domain-containing protein
74	A0A9D4VHD0	A0A9D4VHD0	A0A9D4VHD0_PEA	KIW84_070365	Scytalone dehydratase
75	A0A9D4VHD1	A0A9D4VHD1	A0A9D4VHD1_PEA	KIW84_070891	Glutamate--cysteine ligase
76	A0A9D4VHE6	A0A9D4VHE6;A0A9D4W4I5	A0A9D4VHE6_PEA	KIW84_070380	Arf-GAP domain-containing protein
77	A0A9D4VHH3	A0A9D4VHH3	A0A9D4VHH3_PEA	KIW84_070724	DnaJ homolog subfamily C member 2-like
78	A0A9D4VHK2	A0A9D5B1J5;A0A9D4VHK2	A0A9D4VHK2_PEA	KIW84_023222	50S ribosomal protein L16, chloroplastic
79	A0A9D4VHK7	A0A9D4VHK7	A0A9D4VHK7_PEA	KIW84_070454	Uncharacterized protein
80	A0A9D4VHL1	A0A9D4VHL1	A0A9D4VHL1_PEA	KIW84_070972	Photosystem II repair protein PSB27-H1, chloroplastic
81	A0A9D4VHL6	A0A9D4VHL6	A0A9D4VHL6_PEA	KIW84_070890	Tubulin beta chain (Fragment)
82	A0A9D4VHP6	A0A9D4VHP6	A0A9D4VHP6_PEA	KIW84_071012	Sialyltransferase-like protein 2
83	A0A9D4VHQ6	A0A9D4VHQ6	A0A9D4VHQ6_PEA	KIW84_070796	Reticulon-like protein
84	A0A9D4VHR3	A0A9D4VHR3	A0A9D4VHR3_PEA	KIW84_071231	Uncharacterized protein
85	A0A9D4VHR4	A0A9D4VHR4	A0A9D4VHR4_PEA	KIW84_071030	Signal recognition particle subunit SRP68
86	A0A9D4VHS4	A0A9D4VHS4	A0A9D4VHS4_PEA	KIW84_071043	Transferring glycosyl group transferase
87	A0A9D4VHT6	A0A9D4VHT6	A0A9D4VHT6_PEA	KIW84_070827	Mitogen-activated protein kinase
88	A0A9D4VHW2	A0A9D5AGK7;A0A9D5BRF2;A0A9D4VHW2	A0A9D4VHW2_PEA	KIW84_071080	non-specific serine/threonine protein kinase
89	A0A9D4VHX6	A0A9D4VHX6	A0A9D4VHX6_PEA	KIW84_070473	rRNA methyltransferase 1, mitochondrial
90	A0A9D4VI13	A0A9D4VI13	A0A9D4VI13_PEA	KIW84_070447	CRM domain-containing protein
91	A0A9D4VI15	A0A9D4VI15	A0A9D4VI15_PEA	KIW84_070902	Glutathione S-transferase T1
92	A0A9D4VI25	A0A9D4VI25	A0A9D4VI25_PEA	KIW84_070535	Uncharacterized protein
93	A0A9D4VI29	A0A9D4VI29	A0A9D4VI29_PEA	KIW84_071061	Calcium-dependent protein kinase SK5
94	A0A9D4VI30	A0A9D4VI30	A0A9D4VI30_PEA	KIW84_070670	Trehalase
95	A0A9D4VI36	A0A9D4VI36	A0A9D4VI36_PEA	KIW84_070548	Uncharacterized protein
96	A0A9D4VI41	A0A9D4VI41	A0A9D4VI41_PEA	KIW84_071369	ATP synthase 24 kDa subunit, mitochondrial
97	A0A9D4VI45	A0A9D4VI45	A0A9D4VI45_PEA	KIW84_071357	Alkaline/neutral invertase
98	A0A9D4VI66	A0A9D4VI66	A0A9D4VI66_PEA	KIW84_071222	Nuclear pore complex subunit
99	A0A9D4VI74	A0A9D4VI74	A0A9D4VI74_PEA	KIW84_070945	Stress-response A/B barrel domain-containing protein
100	A0A9D4VI84	A0A9D5BHI6;A0A9D4VI84	A0A9D4VI84_PEA	KIW84_070953	UDP-glucose 4-epimerase
101	A0A9D4VI86	A0A9D4VI86	A0A9D4VI86_PEA	KIW84_071239	tRNA uridine 5-carboxymethylaminomethyl modification enzyme C-terminal subdomain domain-containing protein
102	A0A9D4VI88	A0A9D4VI88	A0A9D4VI88_PEA	KIW84_070977	Uncharacterized protein
103	A0A9D4VIB4	A0A9D4VIB4	A0A9D4VIB4_PEA	KIW84_071456	Annexin
104	A0A9D4VIF9	A0A9D4VIF9	A0A9D4VIF9_PEA	KIW84_071035	Protein BONZAI 1
105	A0A9D4VIG1	A0A9D4VIG1	A0A9D4VIG1_PEA	KIW84_071501	SAM-dependent MTase RsmB/NOP-type domain-containing protein
106	A0A9D4VIG3	A0A9D4VIG3	A0A9D4VIG3_PEA	KIW84_071492	Haloacid dehalogenase-like hydrolase domain-containing protein At4g39970
107	A0A9D4VIH0	A0A9D4VIH0	A0A9D4VIH0_PEA	KIW84_071082	Ferrochelatase
108	A0A9D4VIH4	A0A9D4VIH4	A0A9D4VIH4_PEA	KIW84_070810	Serine/threonine-protein phosphatase
109	A0A9D4VIJ5	A0A9D4VIJ5	A0A9D4VIJ5_PEA	KIW84_071334	Ribonucleoside-diphosphate reductase
110	A0A9D4VIJ7	A0A9D4YIF1;A0A9D4VIJ7	A0A9D4VIJ7_PEA	KIW84_071255	40S ribosomal protein S12
111	A0A9D4VIK5	A0A9D4VIK5	A0A9D4VIK5_PEA	KIW84_071547	Paramyosin
112	A0A9D4VIM9	A0A9D4VIM9	A0A9D4VIM9_PEA	KIW84_071288	UMP kinase
113	A0A9D4VIN0	A0A9D4VIN0	A0A9D4VIN0_PEA	KIW84_071380	60S ribosomal protein L6-3
114	A0A9D4VIN6	A0A9D5GY73;A0A9D4VIN6	A0A9D4VIN6_PEA	KIW84_070874	Short-chain dehydrogenase TIC 32 (Fragment)
115	A0A9D4VIN7	A0A9D4VIN7	A0A9D4VIN7_PEA	KIW84_071389	shikimate kinase
116	A0A9D4VIP7	A0A9D4VIP7;A0A9D4VGV6	A0A9D4VIP7_PEA	KIW84_070879	GMP synthase [glutamine-hydrolyzing]
117	A0A9D4VIQ1	A0A9D4VIQ1;A0A9D4WR81	A0A9D4VIQ1_PEA	KIW84_071400	Protein ACTIVITY OF BC1 COMPLEX KINASE 8
118	A0A9D4VIQ2	A0A9D4VIQ2	A0A9D4VIQ2_PEA	KIW84_071414	MICOS complex subunit MIC60
119	A0A9D4VIV0	A0A9D4VIV0	A0A9D4VIV0_PEA	KIW84_071233	J domain-containing protein
120	A0A9D4VIV6	A0A9D4VIV6	A0A9D4VIV6_PEA	KIW84_071367	RNA cytidine acetyltransferase
121	A0A9D4VIY4	A0A9D4VIY4	A0A9D4VIY4_PEA	KIW84_071694	T-complex protein 1 subunit alpha
122	A0A9D4VIZ5	A0A9D4VIZ5	A0A9D4VIZ5_PEA	KIW84_070965	Gamma carbonic anhydrase-like 2
123	A0A9D4VIZ7	A0A9D4VIZ7	A0A9D4VIZ7_PEA	KIW84_071701	Carboxyl-terminal-processing peptidase 1
124	A0A9D4VJ00	A0A9D4VJ00	A0A9D4VJ00_PEA	KIW84_071250	Histone deacetylase 14
125	A0A9D4VJ01	A0A9D4VJ01	A0A9D4VJ01_PEA	KIW84_071423	Aminotransferase class I/classII domain-containing protein
126	A0A9D4VJ11	A0A9D4VJ11	A0A9D4VJ11_PEA	KIW84_071260	S5 DRBM domain-containing protein
127	A0A9D4VJ20;A0A9D4XBT8	A0A9D4XBT8;A0A9D4VJ20	A0A9D4VJ20_PEA;A0A9D4XBT8_PEA	KIW84_041097;KIW84_071294	40S ribosomal protein S15a-1
128	A0A9D4VJ48	A0A9D4VJ48	A0A9D4VJ48_PEA	KIW84_071596	Uncharacterized protein
129	A0A9D4VJ61	A0A9D5A7N8;A0A9D4WKF0;A0A9D4WJD6;A0A9D4VJ61;A0A9D4WFR1;A0A9D4Y9R3	A0A9D4VJ61_PEA	KIW84_071327	WD repeat domain-containing protein 83
130	A0A9D4VJ71	A0A9D4VJ71	A0A9D4VJ71_PEA	KIW84_071604	Aminomethyltransferase folate-binding domain-containing protein
131	A0A9D4VJ73	A0A9D4VJ73;A0A9D4W8T2;A0A9D4WNE9;A0A9D5B1S7	A0A9D4VJ73_PEA	KIW84_071500	Ras- protein Rab-11A
132	A0A9D4VJ93	A0A9D4VJ93	A0A9D4VJ93_PEA	KIW84_071649	Mitochondrial proton/calcium exchanger protein
133	A0A9D4VJ98	A0A9D4VJ98	A0A9D4VJ98_PEA	KIW84_071372	Ras-related protein Rab7
134	A0A9D4VJC8	A0A9D4VJC8	A0A9D4VJC8_PEA	KIW84_071846	Rieske domain-containing protein
135	A0A9D4VJC9	A0A9D4VJC9	A0A9D4VJC9_PEA	KIW84_071404	Alanine--glyoxylate aminotransferase 2 1
136	A0A9D4VJD8	A0A9D4VJD8	A0A9D4VJD8_PEA	KIW84_071416	Interactor with COP9 signalosome (CSN) complex
137	A0A9D4VJE1	A0A9D4VJE1	A0A9D4VJE1_PEA	KIW84_071856	Translation initiation factor eIF2B subunit gamma
138	A0A9D4VJH4	A0A9D4WQZ3;A0A9D4VJH4	A0A9D4VJH4_PEA	KIW84_071427	inositol-3-phosphate synthase (Fragment)
139	A0A9D4VJK1	A0A9D4VJK1	A0A9D4VJK1_PEA	KIW84_071476	non-specific serine/threonine protein kinase
140	A0A9D4VJL7	A0A9D4VJL7	A0A9D4VJL7_PEA	KIW84_071223	Pentatricopeptide repeat-containing protein PNM1, mitochondrial
141	A0A9D4VJN2	A0A9D4VJN2	A0A9D4VJN2_PEA	KIW84_071951	CG-1 domain-containing protein
142	A0A9D4VJP3	A0A9D4VJP3;A0A9D4ZVD3	A0A9D4VJP3_PEA	KIW84_071041	Exostosin GT47 domain-containing protein
143	A0A9D4VJQ2	A0A9D5A0B6;A0A9D4VJQ2	A0A9D4VJQ2_PEA	KIW84_071989	Lipoxygenase
144	A0A9D4VJQ6	A0A9D4Y027;A0A9D5GWL4;A0A9D4VJQ6	A0A9D4VJQ6_PEA	KIW84_071837	Tubulin alpha chain
145	A0A9D4VJU6	A0A9D4VJU6	A0A9D4VJU6_PEA	KIW84_071844	TOD1/MUCI70 glycosyltransferase-like domain-containing protein
146	A0A9D4VJY1	A0A9D4VJY1	A0A9D4VJY1_PEA	KIW84_071891	UBA domain-containing protein
147	A0A9D4VJY4	A0A9D4VJY4	A0A9D4VJY4_PEA	KIW84_071340	26S proteasome non-ATPase regulatory subunit 12 A
148	A0A9D4VJZ4	A0A9D4VJZ4	A0A9D4VJZ4_PEA	KIW84_071351	Small nuclear ribonucleoprotein Sm D3
149	A0A9D4VK01	A0A9D4VK01	A0A9D4VK01_PEA	KIW84_071912	Adenosylhomocysteinase
150	A0A9D4VK39	A0A9D4VK39	A0A9D4VK39_PEA	KIW84_071281	Pectinesterase/pectinesterase inhibitor 51
151	A0A9D4VK60	A0A9D4VK60	A0A9D4VK60_PEA	KIW84_071242	Methyltransferase PMT26
152	A0A9D4VK68	A0A9D4VK68	A0A9D4VK68_PEA	KIW84_071698	Actin-depolymerizing factor 3
153	A0A9D4VK73	A0A9D4VK73	A0A9D4VK73_PEA	KIW84_071439	PLAT domain-containing protein 1
154	A0A9D4VK91	A0A9D4VK91	A0A9D4VK91_PEA	KIW84_071326	Cinnamoyl-Coa reductase
155	A0A9D4VKA6	A0A9D4VKA6	A0A9D4VKA6_PEA	KIW84_071467	Ubiquitin carboxyl-terminal hydrolase 3
156	A0A9D4VKF0	A0A9D4VKF0	A0A9D4VKF0_PEA	KIW84_071393	Uncharacterized protein
157	A0A9D4VKF6	A0A9D4VKF6	A0A9D4VKF6_PEA	KIW84_071826	14-3-3-like protein GF14-C
158	A0A9D4VKF8	A0A9D4VKF8;A0A9D5AX33	A0A9D4VKF8_PEA	KIW84_072249	60S ribosomal protein L35a-1
159	A0A9D4VKG0	A0A9D4VKG0	A0A9D4VKG0_PEA	KIW84_071403	Pentatricopeptide repeat-containing protein
160	A0A9D4VKG7	A0A9D4VKG7	A0A9D4VKG7_PEA	KIW84_071839	Uncharacterized protein
161	A0A9D4VKH5	A0A9D4VKH5	A0A9D4VKH5_PEA	KIW84_072239	HECT-type E3 ubiquitin transferase
162	A0A9D4VKK3	A0A9D4VKK3	A0A9D4VKK3_PEA	KIW84_071575	DNA damage-binding protein 1
163	A0A9D4VKN1	A0A9D4XEP9;A0A9D4ZWX2;A0A9D4VKN1;A0A9D4VK14	A0A9D4VKN1_PEA	KIW84_072042	(S)-2-hydroxy-acid oxidase
164	A0A9D4VKN6	A0A9D4VKN6	A0A9D4VKN6_PEA	KIW84_071432	Acyl-coenzyme A oxidase
165	A0A9D4VKP5	A0A9D4VKP5	A0A9D4VKP5_PEA	KIW84_071916	Micro-fibrillar-associated protein 1 C-terminal domain-containing protein
166	A0A9D4VKQ7	A0A9D4VKQ7	A0A9D4VKQ7_PEA	KIW84_072339	Chlorophyll a-b binding protein, chloroplastic
167	A0A9D4VKQ8	A0A9D4VKQ8	A0A9D4VKQ8_PEA	KIW84_071504	Protein SCAI-like
168	A0A9D4VKR1	A0A9D4VKR1	A0A9D4VKR1_PEA	KIW84_071644	Guanosine nucleotide diphosphate dissociation inhibitor
169	A0A9D4VKR8	A0A9D4VKR8	A0A9D4VKR8_PEA	KIW84_072349	Protein REDUCED WALL ACETYLATION 3
170	A0A9D4VKT9	A0A9D4VKT9	A0A9D4VKT9_PEA	KIW84_071488	Enhancer of polycomb-like protein
171	A0A9D4VKW3	A0A9D4VKW3	A0A9D4VKW3_PEA	KIW84_072298	DNA-directed RNA polymerase subunit
172	A0A9D4VKW4	A0A9D4VKW4	A0A9D4VKW4_PEA	KIW84_071688	AIG1-type G domain-containing protein
173	A0A9D4VKX9	A0A9D4VKX9;A0A9D4WRN7	A0A9D4VKX9_PEA	KIW84_072150	NADH dehydrogenase subunit 2
174	A0A9D4VKZ8	A0A9D4VKZ8	A0A9D4VKZ8_PEA	KIW84_071992	cyclin-dependent kinase
175	A0A9D4VL16	A0A9D4VL16	A0A9D4VL16_PEA	KIW84_072465	Glycine-rich RNA-binding protein rz1a
176	A0A9D4VL22	A0A9D4VL22	A0A9D4VL22_PEA	KIW84_072013	Uncharacterized protein
177	A0A9D4VL38	A0A9D4VL38	A0A9D4VL38_PEA	KIW84_072307	beta-ketoacyl-[acyl-carrier-protein] synthase I (Fragment)
178	A0A9D4VL39	A0A9D4VL39	A0A9D4VL39_PEA	KIW84_072065	Protein BCCIP homolog
179	A0A9D4VL40	A0A9D4VL40	A0A9D4VL40_PEA	KIW84_072498	Uncharacterized protein
180	A0A9D4VL45;A0A9D4W5I8;A0A9D4XMD0	A0A9D4W5I8;A0A9D4XMD0;A0A9D4VL45	A0A9D4VL45_PEA;A0A9D4W5I8_PEA;A0A9D4XMD0_PEA	KIW84_030240;KIW84_062086;KIW84_071767	Uncharacterized protein
181	A0A9D4VL64	A0A9D4VK06;A0A9D4VL54;A0A9D4VL64	A0A9D4VL64_PEA	KIW84_071672	Uroporphyrin-III C-methyltransferase (Fragment)
182	A0A9D4VL77	A0A9D4VL77	A0A9D4VL77_PEA	KIW84_071686	YTH domain-containing family protein
183	A0A9D4VL80	A0A9D4VL80	A0A9D4VL80_PEA	KIW84_072066	Transmembrane protein
184	A0A9D4VLC4	A0A9D4VLC4	A0A9D4VLC4_PEA	KIW84_071680	ribose-5-phosphate isomerase
185	A0A9D4VLC6	A0A9D4VLC6	A0A9D4VLC6_PEA	KIW84_072475	ARP2/3 actin-organizing complex subunit Arc5
186	A0A9D4VLC9	A0A9D4VLC9	A0A9D4VLC9_PEA	KIW84_072119	IAA-alanine resistance protein 1
187	A0A9D4VLE3	A0A9D4VLE3	A0A9D4VLE3_PEA	KIW84_072598	Beta-ureidopropionase
188	A0A9D4VLE4	A0A9D4VLE4	A0A9D4VLE4_PEA	KIW84_072499	RRM domain-containing protein
189	A0A9D4VLE8	A0A9D4VLE8;A0A9D5BEB3	A0A9D4VLE8_PEA	KIW84_072143	Cytochrome c oxidase subunit 2
190	A0A9D4VLF1	A0A9D4VLF1	A0A9D4VLF1_PEA	KIW84_072609	fructose-bisphosphatase
191	A0A9D4VLF2	A0A9D4VLF2	A0A9D4VLF2_PEA	KIW84_072610	K Homology domain-containing protein
192	A0A9D4VLJ4	A0A9D4VLJ4;A0A9D5BNH8	A0A9D4VLJ4_PEA	KIW84_072367	Tubulin beta chain
193	A0A9D4VLL0	A0A9D4VLL0	A0A9D4VLL0_PEA	KIW84_072487	Hyccin
194	A0A9D4VLM9	A0A9D4VLM9	A0A9D4VLM9_PEA	KIW84_071847	O-fucosyltransferase family protein
195	A0A9D4VLN2	A0A9D4VLN2	A0A9D4VLN2_PEA	KIW84_072686	Peptide-methionine (R)-S-oxide reductase
196	A0A9D4VLP0	A0A9D4VLP0	A0A9D4VLP0_PEA	KIW84_072230	NAD(P)-binding domain-containing protein
197	A0A9D4VLP3	A0A9D4VLP3	A0A9D4VLP3_PEA	KIW84_072415	Vesicle trafficking between the ER and Golgi
198	A0A9D4VLR6	A0A9D4VLR6	A0A9D4VLR6_PEA	KIW84_072253	3'(2'),5'-bisphosphate nucleotidase
199	A0A9D4VLV9	A0A9D4VLV9	A0A9D4VLV9_PEA	KIW84_072486	3-hydroxyacyl-[acyl-carrier-protein] dehydratase
200	A0A9D4VLW2	A0A9D4VLW2	A0A9D4VLW2_PEA	KIW84_072668	methylmalonate-semialdehyde dehydrogenase (CoA acylating) (Fragment)
201	A0A9D4VLY0	A0A9D4VLY0	A0A9D4VLY0_PEA	KIW84_071897	Beta-galactosidase
202	A0A9D4VLY1	A0A9D4VLY1	A0A9D4VLY1_PEA	KIW84_072687	K(+) efflux antiporter 3
203	A0A9D4VLZ0	A0A9D4VLZ0	A0A9D4VLZ0_PEA	KIW84_071910	Serine hydroxymethyltransferase
204	A0A9D4VM08	A0A9D4VM08	A0A9D4VM08_PEA	KIW84_072078	Dipeptide epimerase
205	A0A9D4VM10	A0A9D4VM10	A0A9D4VM10_PEA	KIW84_071927	Protein TIC 22-like, chloroplastic (Fragment)
206	A0A9D4VM19	A0A9D4VM19	A0A9D4VM19_PEA	KIW84_072384	FAD-binding PCMH-type domain-containing protein
207	A0A9D4VM40	A0A9D4VM40	A0A9D4VM40_PEA	KIW84_072864	shikimate dehydrogenase (NADP(+))
208	A0A9D4VM46	A0A9D4VKX1;A0A9D4VM46	A0A9D4VM46_PEA	KIW84_072420	60S ribosomal protein L3
209	A0A9D4VM71	A0A9D4VM71;A0A9D4VRW1;A0A9D4VPR1	A0A9D4VM71_PEA	KIW84_072144	ATP synthase subunit alpha
210	A0A9D4VM74	A0A9D4VM74	A0A9D4VM74_PEA	KIW84_072697	Malate dehydrogenase
211	A0A9D4VM81	A0A9D4VM81	A0A9D4VM81_PEA	KIW84_072795	Vesicle-associated protein 4-2
212	A0A9D4VM97	A0A9D5AG21;A0A9D5AXX8;A0A9D5AE04;A0A9D4VM97	A0A9D4VM97_PEA	KIW84_072006	Signal recognition particle subunit SRP72
213	A0A9D4VMA0	A0A9D4VMA0	A0A9D4VMA0_PEA	KIW84_072927	Mediator of RNA polymerase II transcription subunit 16
214	A0A9D4VMA8	A0A9D4VMA8	A0A9D4VMA8_PEA	KIW84_072936	Monothiol glutaredoxin-S17
215	A0A9D4VMC4	A0A9D4VMC4	A0A9D4VMC4_PEA	KIW84_072197	V-type proton ATPase subunit F
216	A0A9D4VME0	A0A9D4VME0	A0A9D4VME0_PEA	KIW84_072048	Pyruvate dehydrogenase E1 component subunit beta
217	A0A9D4VME1	A0A9D4VME1	A0A9D4VME1_PEA	KIW84_072478	Fibronectin type III-like domain-containing protein
218	A0A9D4VMF1	A0A9D4VMF1	A0A9D4VMF1_PEA	KIW84_072061	Thioredoxin-like fold domain-containing protein
219	A0A9D4VMF3	A0A9D4VMF3;A0A9D4Y464;A0A9D5BQI5	A0A9D4VMF3_PEA	KIW84_072990	40S ribosomal protein S6
220	A0A9D4VMG0	A0A9D4VMG0	A0A9D4VMG0_PEA	KIW84_072501	Polyamine N-acetyltransferase 1
221	A0A9D4VMH8	A0A9D4VMH8	A0A9D4VMH8_PEA	KIW84_072254	UDP-N-acetylglucosamine diphosphorylase
222	A0A9D4VMI6	A0A9D4VMI6	A0A9D4VMI6_PEA	KIW84_073022	GB1/RHD3-type G domain-containing protein (Fragment)
223	A0A9D4VMK6	A0A9D4VMK6	A0A9D4VMK6_PEA	KIW84_072938	Vesicle-fusing ATPase
224	A0A9D4VMM3	A0A9D4VMM3	A0A9D4VMM3_PEA	KIW84_073065	Apoptosis inhibitor 5
225	A0A9D4VMM4	A0A9D4VMM4	A0A9D4VMM4_PEA	KIW84_072559	26S proteasome regulatory subunit 6B
226	A0A9D4VMR1	A0A9D4VMR1	A0A9D4VMR1_PEA	KIW84_072602	Protein EXECUTER 1, chloroplastic
227	A0A9D4VMS2	A0A9D4VNJ3;A0A9D4VM87;A0A9D4VMS2	A0A9D4VMS2_PEA	KIW84_072915	Cytochrome P450
228	A0A9D4VMS5	A0A9D4VMS5;A0A9D5BR11	A0A9D4VMS5_PEA	KIW84_073117	Eukaryotic translation initiation factor 2A
229	A0A9D4VMZ0;A0A9D5H085	A0A9D5H085;A0A9D4VMZ0	A0A9D4VMZ0_PEA;A0A9D5H085_PEA	KIW84_015069;KIW84_072299	40S ribosomal protein S14
230	A0A9D4VMZ2	A0A9D4VMZ2	A0A9D4VMZ2_PEA	KIW84_073094	Cysteine synthase
231	A0A9D4VMZ6	A0A9D4VMZ6	A0A9D4VMZ6_PEA	KIW84_073193	Protein cypro4
232	A0A9D4VMZ8	A0A9D4VMZ8	A0A9D4VMZ8_PEA	KIW84_073000	Polyubiquitin
233	A0A9D4VN19	A0A9D4VN19	A0A9D4VN19_PEA	KIW84_073215	methylcrotonoyl-CoA carboxylase
234	A0A9D4VN47	A0A9D4VN47	A0A9D4VN47_PEA	KIW84_073253	Polyadenylate-binding protein
235	A0A9D4VN69	A0A9D4VN69	A0A9D4VN69_PEA	KIW84_073085	HotDog ACOT-type domain-containing protein
236	A0A9D4VN80	A0A9D4VN80	A0A9D4VN80_PEA	KIW84_073093	Phosphoinositide phosphatase sac9
237	A0A9D4VN84	A0A9D4VN84	A0A9D4VN84_PEA	KIW84_072347	starch synthase
238	A0A9D4VN94	A0A9D4VN94	A0A9D4VN94_PEA	KIW84_072359	S-adenosyl-L-methionine-dependent methyltransferase
239	A0A9D4VN96	A0A9D4VN96	A0A9D4VN96_PEA	KIW84_073217	Thioredoxin domain-containing protein
240	A0A9D4VNC5	A0A9D4VNC5	A0A9D4VNC5_PEA	KIW84_072377	FAD-binding PCMH-type domain-containing protein
241	A0A9D4VNC6	A0A9D4VNC6	A0A9D4VNC6_PEA	KIW84_073343	14 kDa zinc-binding protein
242	A0A9D4VNC8	A0A9D4VNC8	A0A9D4VNC8_PEA	KIW84_072548	GTP cyclohydrolase II
243	A0A9D4VNJ1	A0A9D4VNJ1	A0A9D4VNJ1_PEA	KIW84_072491	Endoplasmic reticulum-Golgi intermediate compartment protein 3-like
244	A0A9D4VNJ2	A0A9D4VNJ2	A0A9D4VNJ2_PEA	KIW84_073214	Protein DJ-1 C
245	A0A9D4VNM4	A0A9D4VNM4	A0A9D4VNM4_PEA	KIW84_073428	Glucosidase 2 subunit beta
246	A0A9D4VNT9	A0A9D4VNT9	A0A9D4VNT9_PEA	KIW84_073013	Sugar phosphate transporter domain-containing protein
247	A0A9D4VNU4	A0A9D4VNU4	A0A9D4VNU4_PEA	KIW84_073203	Ferredoxin--nitrite reductase, chloroplastic (Fragment)
248	A0A9D4VP32	A0A9D5A0P5;A0A9D4VP32	A0A9D4VP32_PEA	KIW84_073089	Protein kinase domain-containing protein
249	A0A9D4VP44	A0A9D4VP44	A0A9D4VP44_PEA	KIW84_072678	Heat shock 70 kDa protein A
250	A0A9D4VP54	A0A9D4VP54	A0A9D4VP54_PEA	KIW84_073332	phosphoglucomutase (alpha-D-glucose-1,6-bisphosphate-dependent)
251	A0A9D4VP56	A0A9D4VP56	A0A9D4VP56_PEA	KIW84_073427	NusB/RsmB/TIM44 domain-containing protein
252	A0A9D4VP59;A0A9D4WZ35;A0A9D5AKX8	A0A9D5AKX8;A0A9D4Y0W1;A0A9D4WZ35;A0A9D4VP59	A0A9D4VP59_PEA;A0A9D4WZ35_PEA;A0A9D5AKX8_PEA	KIW84_056325;KIW84_056328;KIW84_073617	60S ribosomal protein L11
253	A0A9D4VP61	A0A9D4VP61	A0A9D4VP61_PEA	KIW84_073121	Sas10 C-terminal domain-containing protein
254	A0A9D4VPA0	A0A9D4VPA0	A0A9D4VPA0_PEA	KIW84_073650	Phospholipase A1
255	A0A9D4VPB1	A0A9D4VPB1	A0A9D4VPB1_PEA	KIW84_073592	Electron transfer flavoprotein subunit alpha
256	A0A9D4VPB3	A0A9D4VPB3	A0A9D4VPB3_PEA	KIW84_073172	Alpha/beta hydrolase fold-3 domain-containing protein
257	A0A9D4VPC1	A0A9D4VPC1	A0A9D4VPC1_PEA	KIW84_073386	Uncharacterized protein
258	A0A9D4VPC2	A0A9D4VPC2	A0A9D4VPC2_PEA	KIW84_073675	Ketol-acid reductoisomerase
259	A0A9D4VPE7	A0A9D4VPE7	A0A9D4VPE7_PEA	KIW84_073709	Acyl-coenzyme A oxidase
260	A0A9D4VPF4	A0A9D4VPF4	A0A9D4VPF4_PEA	KIW84_073220	HTH OST-type domain-containing protein
261	A0A9D4VPF5	A0A9D4VMU7;A0A9D4VPF5	A0A9D4VPF5_PEA	KIW84_073725	Transcription factor VOZ1
262	A0A9D4VPG2	A0A9D4VPG2	A0A9D4VPG2_PEA	KIW84_072770	NAD(P)H dehydrogenase (quinone)
263	A0A9D4VPH1	A0A9D4VPH1	A0A9D4VPH1_PEA	KIW84_072932	RNA polymerase II transcription factor B subunit 2
264	A0A9D4VPH7	A0A9D4VPH7	A0A9D4VPH7_PEA	KIW84_073267	Cell wall hydroxyproline-rich glycoprotein
265	A0A9D4VPJ8;A0A9D4XW08;A0A9D4Y3W7;A0A9D4ZWA3	A0A9D4ZWA3;A0A9D4Y3W7;A0A9D4VPJ8;A0A9D4XW08;A0A9D4ZZ44	A0A9D4VPJ8_PEA;A0A9D4XW08_PEA;A0A9D4Y3W7_PEA;A0A9D4ZWA3_PEA	KIW84_032542;KIW84_034880;KIW84_073209;LSM8	U6 snRNA-associated Sm-like protein LSm8
266	A0A9D4VPL0	A0A9D4VPL0	A0A9D4VPL0_PEA	KIW84_073473	Macro domain-containing protein
267	A0A9D4VPL1	A0A9D4VPL1	A0A9D4VPL1_PEA	KIW84_073787	Uncharacterized protein
268	A0A9D4VPM9	A0A9D4VPM9;A0A9D4XUJ1	A0A9D4VPM9_PEA	KIW84_073807	Prohibitin
269	A0A9D4VPP8	A0A9D4W731;A0A9D4W734;A0A9D4VPP8;A0A9D5AZN7	A0A9D4VPP8_PEA	KIW84_073828	Cellulose synthase-like protein D2
270	A0A9D4VPQ2	A0A9D4VPQ2	A0A9D4VPQ2_PEA	KIW84_073345	DNA-directed RNA polymerase RpoA/D/Rpb3-type domain-containing protein
271	A0A9D4VPS3	A0A9D4VPS3	A0A9D4VPS3_PEA	KIW84_073346	Histone chaperone
272	A0A9D4VPS4	A0A9D4VPS4	A0A9D4VPS4_PEA	KIW84_072892	Uncharacterized protein
273	A0A9D4VPU9	A0A9D4VPU9	A0A9D4VPU9_PEA	KIW84_072929	Trafficking protein particle complex subunit 13
274	A0A9D4VPV0	A0A9D4VPV0	A0A9D4VPV0_PEA	KIW84_073797	dihydroorotase
275	A0A9D4VPV3	A0A9D4VPV3	A0A9D4VPV3_PEA	KIW84_073369	Exocyst complex component exo84c
276	A0A9D4VPW7	A0A9D4VPW7	A0A9D4VPW7_PEA	KIW84_073905	Histone-binding protein RBBP4 N-terminal domain-containing protein
277	A0A9D4VPY6	A0A9D4VPY6	A0A9D4VPY6_PEA	KIW84_072957	Uncharacterized protein
278	A0A9D4VQ02	A0A9D4VQ02	A0A9D4VQ02_PEA	KIW84_073431	Pyruvate kinase
279	A0A9D4VQ33	A0A9D4VQ33	A0A9D4VQ33_PEA	KIW84_073440	Uncharacterized protein
280	A0A9D4VQ61	A0A9D4VQ61	A0A9D4VQ61_PEA	KIW84_073916	HECT-type E3 ubiquitin transferase
281	A0A9D4VQ63	A0A9D4VQ63	A0A9D4VQ63_PEA	KIW84_073806	Callose synthase 12
282	A0A9D4VQ64	A0A9D4VQ64	A0A9D4VQ64_PEA	KIW84_074004	Thioredoxin domain-containing protein
283	A0A9D4VQ69	A0A9D4VQ69	A0A9D4VQ69_PEA	KIW84_074013	MAP3K epsilon protein kinase 1
284	A0A9D4VQ77	A0A9D4VQ77	A0A9D4VQ77_PEA	KIW84_073183	Enoyl reductase (ER) domain-containing protein
285	A0A9D4VQ78	A0A9D4VQ78	A0A9D4VQ78_PEA	KIW84_073490	Protein kinase domain-containing protein
286	A0A9D4VQ91	A0A9D4VQ91	A0A9D4VQ91_PEA	KIW84_074033	Brix domain-containing protein
287	A0A9D4VQA7	A0A9D4VQA7;A0A9D5ARZ8;A0A9D5BM67;A0A9D4XJL1	A0A9D4VQA7_PEA	KIW84_073968	Uncharacterized protein
288	A0A9D4VQB0	A0A9D4VQB0	A0A9D4VQB0_PEA	KIW84_074055	Peptidyl-prolyl cis-trans isomerase
289	A0A9D4VQC8	A0A9D4VQC8	A0A9D4VQC8_PEA	KIW84_073756	26S proteasome non-ATPase regulatory subunit 2 homolog
290	A0A9D4VQD5	A0A9D4VQD5	A0A9D4VQD5_PEA	KIW84_073245	caffeoyl-CoA O-methyltransferase
291	A0A9D4VQF2	A0A9D4VQF2	A0A9D4VQF2_PEA	KIW84_074014	RRM domain-containing protein
292	A0A9D4VQH1	A0A9D4VQH1	A0A9D4VQH1_PEA	KIW84_073150	Zinc transporter 11 (Fragment)
293	A0A9D4VQJ5	A0A9D4VQJ5	A0A9D4VQJ5_PEA	KIW84_073946	Uncharacterized protein
294	A0A9D4VQJ9	A0A9D4VQJ9	A0A9D4VQJ9_PEA	KIW84_073167	Polyadenylate-binding protein rbp47b
295	A0A9D4VQN1	A0A9D4VQN1	A0A9D4VQN1_PEA	KIW84_074187	Fructose-bisphosphate aldolase
296	A0A9D4VQN3	A0A9D4VQN3	A0A9D4VQN3_PEA	KIW84_073347	Chaperonin 60 subunit alpha 2, chloroplastic
297	A0A9D4VQP4	A0A9D5AII1;A0A9D4VQP4	A0A9D4VQP4_PEA	KIW84_074116	Beta-adaptin-like protein
298	A0A9D4VQP5	A0A9D4VQP5	A0A9D4VQP5_PEA	KIW84_073892	isoleucine--tRNA ligase
299	A0A9D4VQQ2	A0A9D4VQQ2	A0A9D4VQQ2_PEA	KIW84_073689	Methyltransferase domain-containing protein
300	A0A9D4VQU0	A0A9D4VQU0;A0A9D4VQN1	A0A9D4VQU0_PEA	KIW84_074188	Fructose-bisphosphate aldolase
301	A0A9D4VQW3	A0A9D4VQW3	A0A9D4VQW3_PEA	KIW84_073325	10 kDa chaperonin
302	A0A9D4VQZ9	A0A9D4VQZ9	A0A9D4VQZ9_PEA	KIW84_073987	60S ribosomal protein L7a
303	A0A9D4VR44	A0A9D4VS43;A0A9D4VR44	A0A9D4VR44_PEA	KIW84_074374	Secoisolariciresinol dehydrogenase-like
304	A0A9D4VR49	A0A9D4VR49	A0A9D4VR49_PEA	KIW84_074386	Nicalin
305	A0A9D4VR64	A0A9D4VR64	A0A9D4VR64_PEA	KIW84_073863	Uncharacterized protein
306	A0A9D4VR84	A0A9D4VS37;A0A9D4VR84	A0A9D4VR84_PEA	KIW84_074348	4-hydroxy-3-methylbut-2-enyl diphosphate reductase
307	A0A9D4VR85	A0A9D4VR85	A0A9D4VR85_PEA	KIW84_073430	Pyruvate kinase
308	A0A9D4VR91	A0A9D4VR91	A0A9D4VR91_PEA	KIW84_073425	DNA-damage-repair/toleration protein DRT111, chloroplastic
309	A0A9D4VRA0	A0A9D4VRA0	A0A9D4VRA0_PEA	KIW84_073927	Subtilisin-like protease SBT1.6
310	A0A9D4VRB3	A0A9D4VRB3	A0A9D4VRB3_PEA	KIW84_074445	S-adenosyl-L-methionine-dependent methyltransferases superfamily protein
311	A0A9D4VRB4	A0A9D4VRB4	A0A9D4VRB4_PEA	KIW84_073457	Alpha-1,4 glucan phosphorylase
312	A0A9D4VRB5	A0A9D4VRB5	A0A9D4VRB5_PEA	KIW84_074446	Serine/threonine-protein phosphatase 2A activator
313	A0A9D4VRB7	A0A9D4VRB7	A0A9D4VRB7_PEA	KIW84_074072	ER lumen protein retaining receptor
314	A0A9D4VRF3	A0A9D4VRF3	A0A9D4VRF3_PEA	KIW84_073500	Anaphase-promoting complex subunit 2
315	A0A9D4VRF6	A0A9D4VRF6	A0A9D4VRF6_PEA	KIW84_074497	Histone deacetylase hdt1
316	A0A9D4VRF9	A0A9D4VRF9	A0A9D4VRF9_PEA	KIW84_073969	Centromere/microtubule-binding protein cbf5
317	A0A9D4VRG4	A0A9D4VRG4	A0A9D4VRG4_PEA	KIW84_073990	FAD-binding PCMH-type domain-containing protein
318	A0A9D4VRH2	A0A9D4VRH2	A0A9D4VRH2_PEA	KIW84_074162	BZIP domain-containing protein
319	A0A9D4VRH3	A0A9D4VRH3	A0A9D4VRH3_PEA	KIW84_073996	AP-5 complex subunit beta-1
320	A0A9D4VRL4	A0A9D4VRL4	A0A9D4VRL4_PEA	KIW84_074173	NADP-dependent D-sorbitol-6-phosphate dehydrogenase
321	A0A9D4VRN1	A0A9D4VRN1	A0A9D4VRN1_PEA	KIW84_074036	ATP-dependent Clp protease proteolytic subunit
322	A0A9D4VRR0	A0A9D4WP06;A0A9D5ABF9;A0A9D4VRR0;A0A9D5AGU8	A0A9D4VRR0_PEA	KIW84_074067	Translocon-associated protein subunit alpha
323	A0A9D4VRR1	A0A9D4VRR1	A0A9D4VRR1_PEA	KIW84_074531	Vacuolar protein sorting-associated protein 41 homolog
324	A0A9D4VRS0	A0A9D4VRS0	A0A9D4VRS0_PEA	KIW84_073715	Glycosyltransferase
325	A0A9D4VRS3	A0A9D4VRS3;A0A9D4ZZU9	A0A9D4VRS3_PEA	KIW84_074079	L-ascorbate oxidase (Fragment)
326	A0A9D4VRS7;A0A9D4YDE6	A0A9D4YDE6;A0A9D4VRS7	A0A9D4VRS7_PEA;A0A9D4YDE6_PEA	KIW84_023141;KIW84_074639	Pentatricopeptide repeat-containing protein
327	A0A9D4VRT7	A0A9D4WIW7;A0A9D4VRT7;A0A9D5AM80	A0A9D4VRT7_PEA	KIW84_074245	40S ribosomal protein S25
328	A0A9D4VRV3	A0A9D4VRV3	A0A9D4VRV3_PEA	KIW84_074118	Saccharopine dehydrogenase NADP binding domain-containing protein
329	A0A9D4VRV7	A0A9D4VRV7	A0A9D4VRV7_PEA	KIW84_074267	RRM domain-containing protein
330	A0A9D4VRW7	A0A9D4VRW7	A0A9D4VRW7_PEA	KIW84_074277	phenylalanine--tRNA ligase
331	A0A9D4VRX7	A0A9D4VRX7	A0A9D4VRX7_PEA	KIW84_074131	CDP-diacylglycerol--inositol 3-phosphatidyltransferase
332	A0A9D4VRY1	A0A9D4VRY1	A0A9D4VRY1_PEA	KIW84_073642	Aspartate aminotransferase
333	A0A9D4VRY9	A0A9D4VRY9	A0A9D4VRY9_PEA	KIW84_074711	Uncharacterized protein
334	A0A9D4VRZ1	A0A9D4VRZ1	A0A9D4VRZ1_PEA	KIW84_073648	Sec1 family domain-containing protein MIP3
335	A0A9D4VS07	A0A9D4VS07	A0A9D4VS07_PEA	KIW84_074732	DNA repair RAD52-like protein 1, mitochondrial
336	A0A9D4VS12	A0A9D4VS12	A0A9D4VS12_PEA	KIW84_073700	Uncharacterized protein
337	A0A9D4VS27	A0A9D4VS27	A0A9D4VS27_PEA	KIW84_074332	Dolichyl-diphosphooligosaccharide--protein glycosyltransferase 48 kDa subunit
338	A0A9D4VS40	A0A9D4VS40;A0A9D4YC67	A0A9D4VS40_PEA	KIW84_074198	Signal recognition particle receptor subunit beta
339	A0A9D4VS41	A0A9D4VS41	A0A9D4VS41_PEA	KIW84_073847	RING-type E3 ubiquitin transferase
340	A0A9D4VS53	A0A9D4VS53;A0A9D4VRS0	A0A9D4VS53_PEA	KIW84_073721	Glycosyltransferase
341	A0A9D4VS61	A0A9D4VS61	A0A9D4VS61_PEA	KIW84_074396	Vesicle-associated membrane protein 714
342	A0A9D4VS62	A0A9D4VS62	A0A9D4VS62_PEA	KIW84_074218	Uncharacterized protein
343	A0A9D4VS73	A0A9D4VS73	A0A9D4VS73_PEA	KIW84_074230	Essential protein Yae1 N-terminal domain-containing protein
344	A0A9D4VS91	A0A9D4VS91;A0A9D4WMZ6;A0A9D4WL48	A0A9D4VS91_PEA	KIW84_073897	hydroxymethylbilane synthase
345	A0A9D4VSA2;A0A9D4W223;A0A9D4XDI5;A0A9D4XXV6;A0A9D4Y9G7;A0A9D5AI16;A0A9D5AYZ3;A0A9D5BF71;A0A9D5BF73	A0A9D5BF73;A0A9D4W223;A0A9D5BF71;A0A9D4VSA2;A0A9D4XXV6;A0A9D4XDI5;A0A9D5AI16;A0A9D5AYZ3;A0A9D4Y9G7	A0A9D4VSA2_PEA;A0A9D4W223_PEA;A0A9D4XDI5_PEA;A0A9D4XXV6_PEA;A0A9D4Y9G7_PEA;A0A9D5AI16_PEA;A0A9D5AYZ3_PEA;A0A9D5BF71_PEA;A0A9D5BF73_PEA	KIW84_011528;KIW84_011531;KIW84_021602;KIW84_030181;KIW84_033894;KIW84_043293;KIW84_054218;KIW84_061108;KIW84_073909	Ubiquitin-conjugating enzyme E2 28
346	A0A9D4VSB3	A0A9D4VSB3;A0A9D4WK74	A0A9D4VSB3_PEA	KIW84_073919	Synaptotagmin-2
347	A0A9D4VSD1	A0A9D4VSD1	A0A9D4VSD1_PEA	KIW84_073831	AAA+ ATPase domain-containing protein
348	A0A9D4VSG1	A0A9D4VSG1	A0A9D4VSG1_PEA	KIW84_073862	Phospholipid scramblase
349	A0A9D4VSH1	A0A9D4VSH1	A0A9D4VSH1_PEA	KIW84_073874	assimilatory sulfite reductase (ferredoxin)
350	A0A9D4VSH6	A0A9D4VSH6	A0A9D4VSH6_PEA	KIW84_074475	acid phosphatase
351	A0A9D4VSI0	A0A9D5AHN0;A0A9D4YFX3;A0A9D4VSI0;A0A9D4VTI3	A0A9D4VSI0_PEA	KIW84_073852	Exportin-1
352	A0A9D4VSJ8	A0A9D4VSJ8;A0A9D4W4Z4	A0A9D4VSJ8_PEA	KIW84_074351	Protein TIC 62
353	A0A9D4VSK4	A0A9D4VSK4;A0A9D4YCI7;A0A9D4YDQ8	A0A9D4VSK4_PEA	KIW84_074871	RING-type domain-containing protein
354	A0A9D4VSK7	A0A9D4VSK7	A0A9D4VSK7_PEA	KIW84_074006	Alanine--tRNA ligase
355	A0A9D4VSL0	A0A9D4VSL0	A0A9D4VSL0_PEA	KIW84_073881	Protein RETICULATA-RELATED 4
356	A0A9D4VSL6	A0A9D4VSL6	A0A9D4VSL6_PEA	KIW84_074518	UDP-D-apiose/UDP-D-xylose synthase 2
357	A0A9D4VSL7	A0A9D4W8P4;A0A9D4VSL7;A0A9D5AEN1	A0A9D4VSL7_PEA	KIW84_074015	Enoyl-[acyl-carrier-protein] reductase [NADH]
358	A0A9D4VSM2	A0A9D4VSM2	A0A9D4VSM2_PEA	KIW84_073891	biotin synthase
359	A0A9D4VSM6	A0A9D4VKF1;A0A9D4VSM6;A0A9D5A350;A0A9D5B704;A0A9D5B1Q3;A0A9D5GW71;A0A9D5B1W2;A0A9D5B0X0;A0A9D5BAT6	A0A9D4VSM6_PEA	KIW84_074528	Argonaute 5
360	A0A9D4VSN1	A0A9D4VSN1	A0A9D4VSN1_PEA	KIW84_074379	cyanoalanine nitrilase
361	A0A9D4VSP3	A0A9D4VSP3	A0A9D4VSP3_PEA	KIW84_074920	Carboxypeptidase
362	A0A9D4VSP7	A0A9D4VSP7	A0A9D4VSP7_PEA	KIW84_074048	Protein ELC-like
363	A0A9D4VSV0	A0A9D4VSV0	A0A9D4VSV0_PEA	KIW84_074098	Uncharacterized protein
364	A0A9D4VSX6	A0A9D4VSX6	A0A9D4VSX6_PEA	KIW84_073994	Pre-mRNA-processing protein 40C
365	A0A9D4VSY7	A0A9D4VSY7	A0A9D4VSY7_PEA	KIW84_074001	DPH-type MB domain-containing protein
366	A0A9D4VSZ4	A0A9D4VSZ4	A0A9D4VSZ4_PEA	KIW84_074498	Glucomannan 4-beta-mannosyltransferase 2
367	A0A9D4VSZ6	A0A9D4VSZ6	A0A9D4VSZ6_PEA	KIW84_075048	Conserved oligomeric Golgi complex subunit 7
368	A0A9D4VT16	A0A9D4VT16	A0A9D4VT16_PEA	KIW84_074511	Uncharacterized protein (Fragment)
369	A0A9D4VT24	A0A9D4VT24	A0A9D4VT24_PEA	KIW84_075086	DUF1421 domain-containing protein
370	A0A9D4VT50	A0A9D4VT50	A0A9D4VT50_PEA	KIW84_074199	SH3 domain-containing protein 2
371	A0A9D4VT60	A0A9D4VT60	A0A9D4VT60_PEA	KIW84_074208	CRM domain-containing protein
372	A0A9D4VT61	A0A9D4VT61	A0A9D4VT61_PEA	KIW84_074573	Rieske domain-containing protein
373	A0A9D4VT65	A0A9D4VT65	A0A9D4VT65_PEA	KIW84_075226	Secretory carrier-associated membrane protein
374	A0A9D4VT80	A0A9D4VT80	A0A9D4VT80_PEA	KIW84_074587	DNA ligase
375	A0A9D4VTA1	A0A9D4VTA1	A0A9D4VTA1_PEA	KIW84_074615	ATP-binding cassette sub- F member 1
376	A0A9D4VTB8	A0A9D4VTB8	A0A9D4VTB8_PEA	KIW84_074261	3-ketoacyl-CoA synthase
377	A0A9D4VTE2	A0A9D4VTE2	A0A9D4VTE2_PEA	KIW84_074861	Ribosomal protein
378	A0A9D4VTE6	A0A9D4VTE6;A0A9D4WI97	A0A9D4VTE6_PEA	KIW84_074160	amidophosphoribosyltransferase
379	A0A9D4VTH7	A0A9D4VTH7	A0A9D4VTH7_PEA	KIW84_074228	V-type proton ATPase subunit a
380	A0A9D4VTL3;A0A9D4VV53	A0A9D4ZY10;A0A9D4Y0Q2;A0A9D5ATM8;A0A9D4VV53;A0A9D4X6V8;A0A9D5BEM8;A0A9D4VTL3;A0A9D5GX99;A0A9D4XV80	A0A9D4VTL3_PEA;A0A9D4VV53_PEA	KIW84_075383;KIW84_075403	Protein DETOXIFICATION
381	A0A9D4VTM4	A0A9D4VTM4;A0A9D5AH60	A0A9D4VTM4_PEA	KIW84_075411	NEDD8-activating enzyme E1 regulatory subunit
382	A0A9D4VTM8	A0A9D4VTM8;A0A9D5B8V1	A0A9D4VTM8_PEA	KIW84_074235	Ribosomal RNA processing protein 1 A
383	A0A9D4VTN0	A0A9D4VTN0	A0A9D4VTN0_PEA	KIW84_074758	Chloride conductance regulatory protein ICln
384	A0A9D4VTP0	A0A9D4VTP0	A0A9D4VTP0_PEA	KIW84_074771	Protein EXORDIUM-like 3
385	A0A9D4VTQ9	A0A9D4VTQ9	A0A9D4VTQ9_PEA	KIW84_074315	ATP-dependent Clp protease proteolytic subunit
386	A0A9D4VTR6	A0A9D4VTR6	A0A9D4VTR6_PEA	KIW84_074812	COP9 signalosome complex subunit 4
387	A0A9D4VTU5	A0A9D4VTU5	A0A9D4VTU5_PEA	KIW84_075482	Replication factor C subunit 1 (Fragment)
388	A0A9D4VTU7	A0A9D4VTU7	A0A9D4VTU7_PEA	KIW84_074827	2-phosphoglycerate kinase
389	A0A9D4VTU9	A0A9D4VTU9	A0A9D4VTU9_PEA	KIW84_075012	Embryogenesis-associated protein emb8
390	A0A9D4VTX0	A0A9D4VTX0	A0A9D4VTX0_PEA	KIW84_074365	5'-3' exoribonuclease
391	A0A9D4VTZ0	A0A9D4VTZ0	A0A9D4VTZ0_PEA	KIW84_074344	Copper chaperone
392	A0A9D4VU51	A0A9D4VU51;A0A9D4VRF1	A0A9D4VU51_PEA	KIW84_074407	RRM domain-containing protein
393	A0A9D4VU57	A0A9D4X0B8;A0A9D4VU57	A0A9D4VU57_PEA	KIW84_074447	Protein SUPPRESSOR OF K(+) TRANSPORT GROWTH DEFT 1
394	A0A9D4VU93	A0A9D4VU93	A0A9D4VU93_PEA	KIW84_075656	ATP-dependent zinc metalloprotease FTSH 10
395	A0A9D4VUC2	A0A9D4VUC2	A0A9D4VUC2_PEA	KIW84_074474	DNA polymerase epsilon catalytic subunit
396	A0A9D4VUC5	A0A9D4VUC5	A0A9D4VUC5_PEA	KIW84_075211	NADH:ubiquinone reductase (non-electrogenic)
397	A0A9D4VUD1	A0A9D4VUD1	A0A9D4VUD1_PEA	KIW84_074532	Syndetin
398	A0A9D4VUE5	A0A9D4VUE5	A0A9D4VUE5_PEA	KIW84_075719	Dityrosine synthesis enzyme (Fragment)
399	A0A9D4VUF5	A0A9D4VUF5	A0A9D4VUF5_PEA	KIW84_075731	GTPase Der
400	A0A9D4VUK1	A0A9D4VUK1	A0A9D4VUK1_PEA	KIW84_075298	Beta-amylase
401	A0A9D4VUK3;A0A9D4VV03	A0A9D4VUK3;A0A9D4VV03	A0A9D4VUK3_PEA;A0A9D4VV03_PEA	KIW84_075321;KIW84_075328	Xyloglucan endotransglucosylase/hydrolase
402	A0A9D4VUP4	A0A9D5A7N8;A0A9D4VZS3;A0A9D4VUP4;A0A9D4WFR1;A0A9D4Y9R3	A0A9D4VUP4_PEA	KIW84_074648	RuBisCO large subunit-binding protein subunit alpha, chloroplastic
403	A0A9D4VUS4	A0A9D4VUS4	A0A9D4VUS4_PEA	KIW84_074680	FT-interacting protein 3
404	A0A9D4VUU3	A0A9D4WRU2;A0A9D4XZN1;A0A9D4VWT4;A0A9D4W4U6;A0A9D4VUU3;A0A9D4VWQ1;A0A9D4VVG4;A0A9D4VWT9;A0A9D4YBA9;A0A9D4VXY1;A0A9D4VVF3;A0A9D5A6I4;A0A9D4WDB6;A0A9D5BQ38;A0A9D4VV93;A0A9D5A951;A0A9D4WP72	A0A9D4VUU3_PEA	KIW84_075768	Histone H2B
405	A0A9D4VUV2	A0A9D4VUV2	A0A9D4VUV2_PEA	KIW84_074713	TATA-binding protein-associated factor BTAF1
406	A0A9D4VUV5	A0A9D4VUV5;A0A9D5A247;A0A9D4VQW5	A0A9D4VUV5_PEA	KIW84_074695	Patellin-3
407	A0A9D4VUY0	A0A9D4VUY0	A0A9D4VUY0_PEA	KIW84_074729	Protein TIC 214
408	A0A9D4VUY3	A0A9D4VUY3	A0A9D4VUY3_PEA	KIW84_075808	Beta-glucosidase 12
409	A0A9D4VV08	A0A9D4VV08	A0A9D4VV08_PEA	KIW84_075467	Cellulose synthase-like protein H1
410	A0A9D4VV22	A0A9D4VV22	A0A9D4VV22_PEA	KIW84_075905	Oxysterol-binding protein- protein 3C (Fragment)
411	A0A9D4VV41	A0A9D4VV41	A0A9D4VV41_PEA	KIW84_075973	THO complex subunit 4A
412	A0A9D4VV51	A0A9D4VV51	A0A9D4VV51_PEA	KIW84_075985	Geranylgeranyl transferase type-2 subunit alpha
413	A0A9D4VV64	A0A9D4VV64	A0A9D4VV64_PEA	KIW84_075481	Fasciclin-like arabinogalactan protein 18
414	A0A9D4VV79	A0A9D4VV79	A0A9D4VV79_PEA	KIW84_074850	Purple acid phosphatase
415	A0A9D4VV93;A0A9D4VWT9;A0A9D4VXY1	A0A9D4VWT9;A0A9D4VXY1;A0A9D4VV93	A0A9D4VV93_PEA;A0A9D4VWT9_PEA;A0A9D4VXY1_PEA	KIW84_075974;KIW84_075976;KIW84_075989	Histone H2B
416	A0A9D4VV95	A0A9D4VV95	A0A9D4VV95_PEA	KIW84_075425	Alcohol dehydrogenase
417	A0A9D4VV96	A0A9D4VV96	A0A9D4VV96_PEA	KIW84_076038	E3 UFM1-protein ligase 1 homolog
418	A0A9D4VVB5	A0A9D4VVB5	A0A9D4VVB5_PEA	KIW84_075447	Endoplasmic reticulum transmembrane protein
419	A0A9D4VVD9	A0A9D4X689;A0A9D4VVD9	A0A9D4VVD9_PEA	KIW84_074921	Ubiquitin-like modifier-activating enzyme ATG7
420	A0A9D4VVF3	A0A9D4VVF3	A0A9D4VVF3_PEA	KIW84_076102	Histone H2B
421	A0A9D4VVG4;A0A9D4XZN1	A0A9D4XZN1;A0A9D4VWQ1;A0A9D4VVG4;A0A9D4YBA9;A0A9D4WP72	A0A9D4VVG4_PEA;A0A9D4XZN1_PEA	KIW84_034907;KIW84_075987	Histone H2B
422	A0A9D4VVH3	A0A9D5AMZ3;A0A9D4X5F3;A0A9D4VVH3	A0A9D4VVH3_PEA	KIW84_076119	Beta-galactosidase
423	A0A9D4VVH6	A0A9D4VVH6	A0A9D4VVH6_PEA	KIW84_075632	Calreticulin
424	A0A9D4VVI0	A0A9D4VVI0	A0A9D4VVI0_PEA	KIW84_076070	Arogenate dehydratase
425	A0A9D4VVK0	A0A9D4VVK0;A0A9D4X372	A0A9D4VVK0_PEA	KIW84_075518	Uncharacterized protein
426	A0A9D4VVM5	A0A9D4WUS2;A0A9D4VVM5	A0A9D4VVM5_PEA	KIW84_011557	Uncharacterized protein
427	A0A9D4VVN5	A0A9D4VWW4;A0A9D4VHG4;A0A9D4VVN5	A0A9D4VVN5_PEA	KIW84_076133	Protein disulfide-isomerase
428	A0A9D4VVP2	A0A9D4VVP2	A0A9D4VVP2_PEA	KIW84_075041	Luc7-like protein 3
429	A0A9D4VVP6	A0A9D4VVP6	A0A9D4VVP6_PEA	KIW84_075564	Plastid division protein PDV2
430	A0A9D4VVT5	A0A9D4VVT5	A0A9D4VVT5_PEA	KIW84_075613	peptidylprolyl isomerase
431	A0A9D4VVU1	A0A9D4VVU1	A0A9D4VVU1_PEA	KIW84_075683	Protein toc75 (Fragment)
432	A0A9D4VVU7	A0A9D4VVU7	A0A9D4VVU7_PEA	KIW84_076229	Protein kinase domain-containing protein
433	A0A9D4VVV0	A0A9D4VVV0	A0A9D4VVV0_PEA	KIW84_076134	Uncharacterized protein
434	A0A9D4VVX4	A0A9D4VVX4	A0A9D4VVX4_PEA	KIW84_076219	RRM domain-containing protein
435	A0A9D4VVZ1	A0A9D4VVZ1	A0A9D4VVZ1_PEA	KIW84_075687	PWI domain-containing protein
436	A0A9D4VVZ4	A0A9D4VVZ4	A0A9D4VVZ4_PEA	KIW84_076237	SUI1 domain-containing protein
437	A0A9D4VW02	A0A9D4VW02	A0A9D4VW02_PEA	KIW84_075686	Major facilitator superfamily (MFS) profile domain-containing protein
438	A0A9D4VW12	A0A9D4VW12	A0A9D4VW12_PEA	KIW84_075698	UspA domain-containing protein
439	A0A9D4VWB7	A0A9D4VWB7	A0A9D4VWB7_PEA	KIW84_075949	Thaumatin-like protein
440	A0A9D4VWH3	A0A9D4VWH3	A0A9D4VWH3_PEA	KIW84_076436	UDP-glucuronate 4-epimerase 3
441	A0A9D4VWM5	A0A9D4VWM5	A0A9D4VWM5_PEA	KIW84_075419	Trafficking protein particle complex subunit
442	A0A9D4VWN6	A0A9D4VWN6	A0A9D4VWN6_PEA	KIW84_075429	PDZ domain-containing protein
443	A0A9D4VWP6	A0A9D4VWP6	A0A9D4VWP6_PEA	KIW84_076507	Cytochrome b5 heme-binding domain-containing protein
444	A0A9D4VWR4	A0A9D4VWR4	A0A9D4VWR4_PEA	KIW84_075466	Dienelactone hydrolase domain-containing protein
445	A0A9D4VWR6	A0A9D4VWR6	A0A9D4VWR6_PEA	KIW84_076438	SNARE-binding exocyst subunit S6
446	A0A9D4VWV7	A0A9D4VWV7	A0A9D4VWV7_PEA	KIW84_076570	Metal-dependent protein hydrolase
447	A0A9D4VWW1	A0A9D4VWW1	A0A9D4VWW1_PEA	KIW84_075590	Proteasome assembly chaperone 2 (Fragment)
448	A0A9D4VWW2	A0A9D4VWW2;A0A9D5AHZ1	A0A9D4VWW2_PEA	KIW84_075504	Cohesin loading factor Ssl3
449	A0A9D4VWW7	A0A9D4VWW7	A0A9D4VWW7_PEA	KIW84_075603	Large ribosomal subunit protein uL11m
450	A0A9D4VX26	A0A9D4VX26	A0A9D4VX26_PEA	KIW84_075582	ARM repeat superfamily protein
451	A0A9D4VX59	A0A9D4VX59	A0A9D4VX59_PEA	KIW84_076572	TIR domain-containing protein
452	A0A9D4VX75	A0A9D4VU54;A0A9D4VX75	A0A9D4VX75_PEA	KIW84_076123	Cohesin loading factor Ssl3
453	A0A9D4VX81	A0A9D4VX81	A0A9D4VX81_PEA	KIW84_076585	Uncharacterized protein
454	A0A9D4VX85;A0A9D5ASH7	A0A9D5ASH7;A0A9D4VX85	A0A9D4VX85_PEA;A0A9D5ASH7_PEA	KIW84_045949;KIW84_057711	60S ribosomal protein L12-3
455	A0A9D4VX86	A0A9D4VX86	A0A9D4VX86_PEA	KIW84_076713	Omega-3 fatty acid desaturase
456	A0A9D4VX96	A0A9D4VX96	A0A9D4VX96_PEA	KIW84_075612	Membrane-associated 30 kDa protein
457	A0A9D4VXC0	A0A9D4VXC0	A0A9D4VXC0_PEA	KIW84_075692	Ras- protein RABA2a
458	A0A9D4VXC7	A0A9D5A1L7;A0A9D4VXC7;A0A9D4W086;A0A9D4ZZW2	A0A9D4VXC7_PEA	KIW84_076756	Elongation factor 1-alpha
459	A0A9D4VXC8;A0A9D5A1D4	A0A9D4VXC8;A0A9D5A1D4	A0A9D4VXC8_PEA;A0A9D5A1D4_PEA	KIW84_075703;KIW84_075705	Uncharacterized protein
460	A0A9D4VXD6	A0A9D5B0S8;A0A9D4VXD6	A0A9D4VXD6_PEA	KIW84_076768	40S ribosomal protein S4
461	A0A9D4VXD9	A0A9D4VWD7;A0A9D5A1L8;A0A9D4VXD9;A0A9D4VY10;A0A9D4VV57;A0A9D5A045;A0A9D4VUN0;A0A9D4VXR8	A0A9D4VXD9_PEA	KIW84_075787	Uncharacterized protein
462	A0A9D4VXE0	A0A9D4VXE0	A0A9D4VXE0_PEA	KIW84_076767	GYF domain-containing protein
463	A0A9D4VXE1	A0A9D4VXE1	A0A9D4VXE1_PEA	KIW84_076179	Ran-binding protein M homolog
464	A0A9D4VXF0	A0A9D5A8I7;A0A9D5AZY7;A0A9D4VXF0;A0A9D4YJD9;A0A9D5B4N0	A0A9D4VXF0_PEA	KIW84_076228	Anion transporter 5
465	A0A9D4VXI3	A0A9D4VXI3	A0A9D4VXI3_PEA	KIW84_076220	Uncharacterized protein
466	A0A9D4VXJ7	A0A9D4VXJ7	A0A9D4VXJ7_PEA	KIW84_076832	Exocyst complex component exo84b
467	A0A9D4VXK3	A0A9D4VXK3	A0A9D4VXK3_PEA	KIW84_076714	SelT-like protein
468	A0A9D4VXL7;A0A9D4VXQ3	A0A9D4VXL7;A0A9D4VXQ3	A0A9D4VXL7_PEA;A0A9D4VXQ3_PEA	KIW84_076265;KIW84_076267	Non-specific lipid-transfer protein
469	A0A9D4VXP6	A0A9D4VXP6	A0A9D4VXP6_PEA	KIW84_076757	Elongation factor 1-alpha
470	A0A9D4VXQ4	A0A9D4VXQ4	A0A9D4VXQ4_PEA	KIW84_076893	O-fucosyltransferase family protein
471	A0A9D4VXQ5	A0A9D4VXQ5	A0A9D4VXQ5_PEA	KIW84_076892	Coatomer subunit beta
472	A0A9D4VXT6;A0A9D4VZI2	A0A9D4VXT6;A0A9D4VZI2	A0A9D4VXT6_PEA;A0A9D4VZI2_PEA	KIW84_076927;KIW84_076928	protein-serine/threonine phosphatase
473	A0A9D4VXU0	A0A9D4VXU0	A0A9D4VXU0_PEA	KIW84_076434	transketolase
474	A0A9D4VXW1	A0A9D4VXW1;A0A9D4YIF1;A0A9D4VIJ7	A0A9D4VXW1_PEA	KIW84_076957	40S ribosomal protein S12
475	A0A9D4VXW9	A0A9D4VXW9	A0A9D4VXW9_PEA	KIW84_076833	RRM domain-containing protein
476	A0A9D4VXY2	A0A9D4VXY2	A0A9D4VXY2_PEA	KIW84_076981	Small ribosomal subunit protein uS15c
477	A0A9D4VXZ2	A0A9D4VQA8;A0A9D4WIE1;A0A9D5A2W4;A0A9D4VXZ2	A0A9D4VXZ2_PEA	KIW84_075934	Chaperonin GroEL (Fragment)
478	A0A9D4VXZ3;A0A9D5B2A6	A0A9D5B2A6;A0A9D4VXZ3	A0A9D4VXZ3_PEA;A0A9D5B2A6_PEA	KIW84_035349;KIW84_076851	Uridine kinase
479	A0A9D4VXZ5	A0A9D4VXZ5	A0A9D4VXZ5_PEA	KIW84_076481	Uncharacterized protein
480	A0A9D4VY05	A0A9D4VY05	A0A9D4VY05_PEA	KIW84_076492	acetyl-CoA C-acyltransferase
481	A0A9D4VY17	A0A9D5B851;A0A9D4VY17	A0A9D4VY17_PEA	KIW84_076435	3-phosphoshikimate 1-carboxyvinyltransferase
482	A0A9D4VY26	A0A9D4VY26	A0A9D4VY26_PEA	KIW84_076894	Calcium-transporting ATPase
483	A0A9D4VY34	A0A9D4VY34	A0A9D4VY34_PEA	KIW84_076407	NADH-plastoquinone oxidoreductase subunit 1
484	A0A9D4VY37;A0A9D4WV14	A0A9D4WV14;A0A9D4VY37	A0A9D4VY37_PEA;A0A9D4WV14_PEA	KIW84_053421;KIW84_076454	60S ribosomal protein L27a-3, variant 2
485	A0A9D4VY55	A0A9D4VY55	A0A9D4VY55_PEA	KIW84_076471	ATP-dependent DNA helicase 2 subunit KU80
486	A0A9D4VY62;A0A9D5GZD5	A0A9D4VY62;A0A9D5GZD5	A0A9D4VY62_PEA;A0A9D5GZD5_PEA	KIW84_014498;KIW84_076935	Photosystem I P700 apoprotein A2 (Fragment)
487	A0A9D4VY63	A0A9D4VY63	A0A9D4VY63_PEA	KIW84_075953	UDP-glucuronate decarboxylase
488	A0A9D4VY68	A0A9D4VY68	A0A9D4VY68_PEA	KIW84_077076	Isochorismatase-like domain-containing protein
489	A0A9D4VY72	A0A9D4VY72	A0A9D4VY72_PEA	KIW84_076086	tRNA ligase 1
490	A0A9D4VY79	A0A9D4VY79	A0A9D4VY79_PEA	KIW84_076569	Ribulose bisphosphate carboxylase/oxygenase activase, chloroplastic
491	A0A9D4VY80	A0A9D4VY80	A0A9D4VY80_PEA	KIW84_076439	Ribosomal 40S subunit protein S13
492	A0A9D4VY93	A0A9D4VY93	A0A9D4VY93_PEA	KIW84_076106	Isovaleryl-CoA dehydrogenase, mitochondrial
493	A0A9D4VYA5	A0A9D4VYA5	A0A9D4VYA5_PEA	KIW84_076594	peptidylprolyl isomerase
494	A0A9D4VYB3	A0A9D4VYB3	A0A9D4VYB3_PEA	KIW84_076607	glutathione transferase (Fragment)
495	A0A9D4VYB9	A0A9D4VYB9	A0A9D4VYB9_PEA	KIW84_077127	Ig-like domain-containing protein
496	A0A9D4VYD5	A0A9D4VYD5	A0A9D4VYD5_PEA	KIW84_076550	TOG domain-containing protein
497	A0A9D4VYE1	A0A9D4YLP2;A0A9D4VYE1	A0A9D4VYE1_PEA	KIW84_077013	Clu domain-containing protein
498	A0A9D4VYG1	A0A9D4VYG1	A0A9D4VYG1_PEA	KIW84_060019	L-ascorbate oxidase homolog
499	A0A9D4VYH1	A0A9D4VYH1	A0A9D4VYH1_PEA	KIW84_077044	RNA helicase
500	A0A9D4VYI3	A0A9D4VYI3	A0A9D4VYI3_PEA	KIW84_076692	Bifunctional monothiol glutaredoxin-S16
501	A0A9D4VYJ3	A0A9D4VYJ3	A0A9D4VYJ3_PEA	KIW84_077068	Small-subunit processome Utp12 domain-containing protein
502	A0A9D4VYK7	A0A9D4VYK7	A0A9D4VYK7_PEA	KIW84_076150	SIT4 phosphatase-associated family protein
503	A0A9D4VYL0	A0A9D4VYL0	A0A9D4VYL0_PEA	KIW84_076719	30S ribosomal protein S31, chloroplastic
504	A0A9D4VYL1	A0A9D4VYL1	A0A9D4VYL1_PEA	KIW84_060072	Heat shock protein 90
505	A0A9D4VYN2	A0A9D4VYN2	A0A9D4VYN2_PEA	KIW84_060091	AP complex subunit sigma
506	A0A9D4VYP9	A0A9D4VYP9	A0A9D4VYP9_PEA	KIW84_077117	Btz domain-containing protein
507	A0A9D4VYR4	A0A9D4VYR4	A0A9D4VYR4_PEA	KIW84_060121	RNA helicase
508	A0A9D4VYS0	A0A9D4VYS0	A0A9D4VYS0_PEA	KIW84_060120	S-adenosyl-L-methionine-dependent methyltransferase
509	A0A9D4VYT0	A0A9D5B1C1;A0A9D4VYT0	A0A9D4VYT0_PEA	KIW84_060131	60S ribosomal protein L13a-4
510	A0A9D4VYU3	A0A9D4VYU3	A0A9D4VYU3_PEA	KIW84_060005	UDP-rhamnose/UDP-galactose transporter 2
511	A0A9D4VYV4	A0A9D4VYV4	A0A9D4VYV4_PEA	KIW84_060012	12-oxophytodienoate reductase 1
512	A0A9D4VYX8	A0A9D4VYX8	A0A9D4VYX8_PEA	KIW84_076766	Gamma interferon inducible lysosomal thiol reductase GILT
513	A0A9D4VYX9	A0A9D4VYX9	A0A9D4VYX9_PEA	KIW84_076861	V-type proton ATPase catalytic subunit A
514	A0A9D4VYY9	A0A9D4VYY9;A0A9D5A0U7;A0A9D5BK85	A0A9D4VYY9_PEA	KIW84_076872	H(+)-exporting diphosphatase
515	A0A9D4VYZ8	A0A9D4VYZ8	A0A9D4VYZ8_PEA	KIW84_076881	YTH domain-containing family protein
516	A0A9D4VZ04	A0A9D4VZ04	A0A9D4VZ04_PEA	KIW84_076716	glutaminase
517	A0A9D4VZ11	A0A9D4VZ11	A0A9D4VZ11_PEA	KIW84_076735	Sulfoquinovosyl transferase sqd2
518	A0A9D4VZ40	A0A9D4VZ40	A0A9D4VZ40_PEA	KIW84_076313	MACPF domain-containing protein
519	A0A9D4VZ51	A0A9D4VZ51	A0A9D4VZ51_PEA	KIW84_076945	Photosynthetic NDH subunit of subcomplex B 1
520	A0A9D4VZ66	A0A9D4VZ66	A0A9D4VZ66_PEA	KIW84_076781	Uncharacterized protein
521	A0A9D4VZ93	A0A9D4VZ93	A0A9D4VZ93_PEA	KIW84_060281	TF-B3 domain-containing protein
522	A0A9D4VZ97	A0A9D4VZ97	A0A9D4VZ97_PEA	KIW84_076379	Cytochrome P450 (Fragment)
523	A0A9D4VZ99	A0A9D4VZ99	A0A9D4VZ99_PEA	KIW84_060152	GTP-binding protein OBGC2
524	A0A9D4VZA3	A0A9D4VZA3	A0A9D4VZA3_PEA	KIW84_060287	N-terminal acetyltransferase
525	A0A9D4VZA4	A0A9D4VZA4;A0A9D5A220	A0A9D4VZA4_PEA	KIW84_077009	glycerol kinase
526	A0A9D4VZA8;A0A9D4W1Z6;A0A9D5A2M7;A0A9D5H0A8	A0A9D4W1Z6;A0A9D5A2M7;A0A9D4VZA8;A0A9D5H0A8	A0A9D4VZA8_PEA;A0A9D4W1Z6_PEA;A0A9D5A2M7_PEA;A0A9D5H0A8_PEA	KIW84_015191;KIW84_060305;KIW84_060309;KIW84_060313	Multicatalytic endopeptidase
527	A0A9D4VZB2	A0A9D4VZB2	A0A9D4VZB2_PEA	KIW84_060161	Hflx-type G domain-containing protein
528	A0A9D4VZB7	A0A9D4VZB7	A0A9D4VZB7_PEA	KIW84_076834	D-3-phosphoglycerate dehydrogenase
529	A0A9D4VZE4	A0A9D4VZE4	A0A9D4VZE4_PEA	KIW84_060192	Major facilitator superfamily (MFS) profile domain-containing protein
530	A0A9D4VZF6	A0A9D5A282;A0A9D5GYW1;A0A9D4VZF6	A0A9D4VZF6_PEA	KIW84_076895	60S ribosomal protein L7-4
531	A0A9D4VZG3	A0A9D4VZG3;A0A9D4Y937;A0A9D4YIL1	A0A9D4VZG3_PEA	KIW84_060211	60S ribosomal protein L13
532	A0A9D4VZG5	A0A9D4VZG5	A0A9D4VZG5_PEA	KIW84_060362	Cysteine proteinase rd21a
533	A0A9D4VZG8	A0A9D4VZG8	A0A9D4VZG8_PEA	KIW84_076883	Uncharacterized protein
534	A0A9D4VZI7	A0A9D4VZI7	A0A9D4VZI7_PEA	KIW84_076906	FMN-binding split barrel
535	A0A9D4VZI9	A0A9D4VZI9	A0A9D4VZI9_PEA	KIW84_076361	Vesicle-associated protein 1-2
536	A0A9D4VZJ0	A0A9D4VZJ0	A0A9D4VZJ0_PEA	KATNA1	Katanin p60 ATPase-containing subunit A1
537	A0A9D4VZK7	A0A9D4VZK7	A0A9D4VZK7_PEA	KIW84_076959	XH/XS domain-containing protein
538	A0A9D4VZL4	A0A9D4VZL4	A0A9D4VZL4_PEA	KIW84_076950	Pentatricopeptide repeat-containing protein At1g71460, chloroplastic
539	A0A9D4VZM2	A0A9D4VZM2	A0A9D4VZM2_PEA	KIW84_077021	Post-illumination chlorophyll fluorescence increase
540	A0A9D4VZP3	A0A9D5B9X9;A0A9D4VZP3	A0A9D4VZP3_PEA	KIW84_060017	Ubiquitin-like domain-containing protein
541	A0A9D4VZQ5	A0A9D4VZQ5	A0A9D4VZQ5_PEA	KIW84_077053	Peptide deformylase
542	A0A9D4VZR7	A0A9D4VZR7	A0A9D4VZR7_PEA	KIW84_077015	AB hydrolase-1 domain-containing protein
543	A0A9D4VZX6	A0A9D4VZX6	A0A9D4VZX6_PEA	KIW84_076704	Rhodanese-like domain-containing protein 10
544	A0A9D4VZY2	A0A9D4VZY2	A0A9D4VZY2_PEA	KIW84_076474	2'-phosphotransferase
545	A0A9D4VZZ0;A0A9D4W241;A0A9D5A560	A0A9D5A560;A0A9D4VZZ0;A0A9D4W241	A0A9D4VZZ0_PEA;A0A9D4W241_PEA;A0A9D5A560_PEA	KIW84_060134;KIW84_060363;KIW84_060396	Sm protein E
546	A0A9D4VZZ4;A0A9D5B5I6	A0A9D4VZZ4;A0A9D5B5I6	A0A9D4VZZ4_PEA;A0A9D5B5I6_PEA	KIW84_035306;KIW84_060556	Translation initiation factor eIF2B subunit beta
547	A0A9D4W008	A0A9D4W008	A0A9D4W008_PEA	KIW84_076670	Tubulin beta chain (Fragment)
548	A0A9D4W010;A0A9D5BMK7	A0A9D5BMK7;A0A9D4W010	A0A9D4W010_PEA;A0A9D5BMK7_PEA	KIW84_014383;KIW84_060130	Histone H3
549	A0A9D4W012	A0A9D4W012	A0A9D4W012_PEA	KIW84_060576	Glycine cleavage system P protein
550	A0A9D4W014	A0A9D4W014	A0A9D4W014_PEA	KIW84_076748	Protein DEFTIVE IN EXINE FORMATION 1
551	A0A9D4W040	A0A9D4VYW1;A0A9D4W040	A0A9D4W040_PEA	KIW84_060159	Peptide-N4-(N-acetyl-beta-glucosaminyl)asparagine amidase A
552	A0A9D4W042	A0A9D4W042	A0A9D4W042_PEA	KIW84_076535	Ribonucleotide-diphosphate reductase subunit rnr1
553	A0A9D4W051	A0A9D4W051	A0A9D4W051_PEA	KIW84_076790	Dirigent protein
554	A0A9D4W066	A0A9D4W066	A0A9D4W066_PEA	KIW84_060047	Cinnamyl alcohol dehydrogenase 6
555	A0A9D4W070	A0A9D4W070	A0A9D4W070_PEA	KIW84_076560	NADPH-dependent aldo-keto reductase (Fragment)
556	A0A9D4W072	A0A9D4W072	A0A9D4W072_PEA	KIW84_060189	FACT complex subunit SSRP1
557	A0A9D4W083	A0A9D4W083	A0A9D4W083_PEA	KIW84_060657	Fe2OG dioxygenase domain-containing protein
558	A0A9D4W087	A0A9D4W087	A0A9D4W087_PEA	KIW84_060029	glutathione transferase
559	A0A9D4W091	A0A9D4W091	A0A9D4W091_PEA	KIW84_060040	Pentatricopeptide repeat-containing protein
560	A0A9D4W097	A0A9D4VYS6;A0A9D4W097;A0A9D4VYK9	A0A9D4W097_PEA	KIW84_060041	PCI domain-containing protein
561	A0A9D4W098	A0A9D4W098;A0A9D5A1S5	A0A9D4W098_PEA	KIW84_076843	Ubiquitin-specific protease family C19-related protein
562	A0A9D4W0A8	A0A9D4W0A8	A0A9D4W0A8_PEA	KIW84_060220	Outer envelope pore protein 24
563	A0A9D4W0C4	A0A9D4W0C4	A0A9D4W0C4_PEA	KIW84_060105	Filament-like plant protein 4
564	A0A9D4W0E6	A0A9D4W0E6	A0A9D4W0E6_PEA	KIW84_060719	Phytocyanin domain-containing protein
565	A0A9D4W0G9	A0A9D4W0G9	A0A9D4W0G9_PEA	KIW84_060280	TF-B3 domain-containing protein
566	A0A9D4W0H5	A0A9D4W0H5	A0A9D4W0H5_PEA	KIW84_060124	DUF4005 domain-containing protein
567	A0A9D4W0I2	A0A9D4W0I2	A0A9D4W0I2_PEA	KIW84_060759	Homeobox protein knotted-1-like 3
568	A0A9D4W0I5	A0A9D4W0I5	A0A9D4W0I5_PEA	KIW84_076939	Protein LOW PSII ACCUMULATION 3
569	A0A9D4W0K2	A0A9D4W0K2	A0A9D4W0K2_PEA	KIW84_060780	Uncharacterized protein
570	A0A9D4W0K8;A0A9D4ZXQ6	A0A9D4W0K8;A0A9D4ZXQ6	A0A9D4W0K8_PEA;A0A9D4ZXQ6_PEA	KIW84_074220;KIW84_076889	26S proteasome non-ATPase regulatory subunit 8 A
571	A0A9D4W0L8	A0A9D4W0L8	A0A9D4W0L8_PEA	KIW84_076901	K Homology domain-containing protein
572	A0A9D4W0M6	A0A9D4W0M6	A0A9D4W0M6_PEA	KIW84_060164	Pre-mRNA processing factor 4 (PRP4)-like domain-containing protein
573	A0A9D4W0N2	A0A9D4W0N2	A0A9D4W0N2_PEA	KIW84_060807	Cytochrome b-c1 complex subunit 7
574	A0A9D4W0N5	A0A9D4YGX2;A0A9D4W0N5	A0A9D4W0N5_PEA	KIW84_060181	Gamma carbonic anhydrase 1
575	A0A9D4W0P1	A0A9D4W0P1	A0A9D4W0P1_PEA	KIW84_060221	Transmembrane protein
576	A0A9D4W0P3	A0A9D4W0P3	A0A9D4W0P3_PEA	KIW84_060813	V-type proton ATPase subunit c''2
577	A0A9D4W0Q1	A0A9D4W0Q1	A0A9D4W0Q1_PEA	KIW84_060231	Peroxisomal membrane protein 11A
578	A0A9D4W0Q4	A0A9D4W0Q4	A0A9D4W0Q4_PEA	KIW84_076769	Ferritin
579	A0A9D4W0Q7	A0A9D4W0Q7	A0A9D4W0Q7_PEA	KIW84_060649	Polyadenylate-binding protein-interacting protein 7
580	A0A9D4W0S8	A0A9D4W0S8	A0A9D4W0S8_PEA	KIW84_076966	Mitochondrial glycoprotein
581	A0A9D4W0U7	A0A9D4W0U7	A0A9D4W0U7_PEA	KIW84_060225	Glycosyltransferase
582	A0A9D4W0X8	A0A9D4W0X8	A0A9D4W0X8_PEA	KIW84_060255	Small ribosomal subunit protein uS9c
583	A0A9D4W0Y0;A0A9D5BQI4	A0A9D5BQI4;A0A9D4W0Y0	A0A9D4W0Y0_PEA;A0A9D5BQI4_PEA	KIW84_015345;KIW84_060911	60S ribosomal protein L2
584	A0A9D4W111	A0A9D4W111	A0A9D4W111_PEA	KIW84_060937	26S proteasome regulatory subunit rpn6
585	A0A9D4W136	A0A9D4W136	A0A9D4W136_PEA	KIW84_077092	DUF2921 family protein
586	A0A9D4W156	A0A9D4W156	A0A9D4W156_PEA	KIW84_076948	V-type proton ATPase subunit D
587	A0A9D4W184	A0A9D4W184;A0A9D4WIW6	A0A9D4W184_PEA	KIW84_060827	Transcriptional corepressor LEUNIG
588	A0A9D4W197	A0A9D4W197	A0A9D4W197_PEA	KIW84_076993	ATP-dependent DNA helicase
589	A0A9D4W1B0	A0A9D4W1B0	A0A9D4W1B0_PEA	KIW84_060010	3-beta hydroxysteroid dehydrogenase/isomerase domain-containing protein
590	A0A9D4W1B9	A0A9D4W1B9	A0A9D4W1B9_PEA	KIW84_060591	C2H2-type domain-containing protein
591	A0A9D4W1D2	A0A9D4W1D2	A0A9D4W1D2_PEA	KIW84_060395	Carboxypeptidase
592	A0A9D4W1D4;A0A9D4W3B4;A0A9D4XMX1;A0A9D4ZZ28	A0A9D4ZZ28;A0A9D4XMX1;A0A9D4W1D4;A0A9D4W3B4	A0A9D4W1D4_PEA;A0A9D4W3B4_PEA;A0A9D4XMX1_PEA;A0A9D4ZZ28_PEA	KIW84_030387;KIW84_060655;KIW84_061068;KIW84_073768	Ubiquitin-like protease family profile domain-containing protein
593	A0A9D4W1D9	A0A9D4W1D9	A0A9D4W1D9_PEA	KIW84_060887	Replication protein A 32 kDa subunit A (Fragment)
594	A0A9D4W1F8	A0A9D4W1F8	A0A9D4W1F8_PEA	KIW84_060912	Uncharacterized protein
595	A0A9D4W1G7	A0A9D4W1G7	A0A9D4W1G7_PEA	KIW84_061097	Probable 6-phosphogluconolactonase
596	A0A9D4W1I7	A0A9D4W1I7	A0A9D4W1I7_PEA	KIW84_077087	ADP,ATP carrier protein
597	A0A9D4W1J4	A0A9D4W1J4	A0A9D4W1J4_PEA	KIW84_060939	Uncharacterized protein
598	A0A9D4W1K6	A0A9D4W1K6	A0A9D4W1K6_PEA	KIW84_077108	Uncharacterized protein
599	A0A9D4W1K7	A0A9D4W1K7	A0A9D4W1K7_PEA	KIW84_060175	50S ribosomal protein L31
600	A0A9D4W1M3	A0A9D4W1M3	A0A9D4W1M3_PEA	KIW84_060500	RuBisCO large subunit-binding protein subunit beta, chloroplastic
601	A0A9D4W1M7	A0A9D4Y847;A0A9D4YG73;A0A9D4W1M7;A0A9D5GX58;A0A9D5B9M7	A0A9D4W1M7_PEA	KIW84_061168	Aldehyde dehydrogenase
602	A0A9D4W1M9	A0A9D4W1M9	A0A9D4W1M9_PEA	KIW84_060117	Cytochrome P450
603	A0A9D4W1N9	A0A9D4W1N9	A0A9D4W1N9_PEA	KIW84_060978	Pectinesterase
604	A0A9D4W1P4	A0A9D4W1P4	A0A9D4W1P4_PEA	KIW84_060534	ENTH domain-containing protein
605	A0A9D4W1Q9	A0A9D4W1Q9	A0A9D4W1Q9_PEA	KIW84_060997	CoA carboxyltransferase N-terminal domain-containing protein
606	A0A9D4W1R2	A0A9D4W1R2	A0A9D4W1R2_PEA	KIW84_060747	Mitochondrial glycoprotein
607	A0A9D4W1S6;A0A9D4W2L4	A0A9D4W1S6;A0A9D4W2L4	A0A9D4W1S6_PEA;A0A9D4W2L4_PEA	KIW84_061214;KIW84_061483	Zinc finger ZPR1-type domain-containing protein
608	A0A9D4W1T2	A0A9D4W1T2	A0A9D4W1T2_PEA	KIW84_060768	Hexosyltransferase
609	A0A9D4W1X3	A0A9D4W1X3	A0A9D4W1X3_PEA	KIW84_060206	tRNA 4-demethylwyosine synthase (AdoMet-dependent)
610	A0A9D4W1Y4	A0A9D4W1Y4	A0A9D4W1Y4_PEA	KIW84_060811	Endonuclease/exonuclease/phosphatase domain-containing protein
611	A0A9D4W1Y8	A0A9D4W1Y8	A0A9D4W1Y8_PEA	KIW84_060302	Inactive heme oxygenase 2
612	A0A9D4W1Z2	A0A9D4W1Z2	A0A9D4W1Z2_PEA	KIW84_061081	Nuclear pore complex protein Nup85
613	A0A9D4W200	A0A9D4W1Y6;A0A9D4W200	A0A9D4W200_PEA	KIW84_061263	Fe2OG dioxygenase domain-containing protein
614	A0A9D4W224	A0A9D4W224	A0A9D4W224_PEA	KIW84_060260	Exocyst complex component S3A
615	A0A9D4W225	A0A9D4WA69;A0A9D4W225	A0A9D4W225_PEA	KIW84_060717	Transmembrane 9 superfamily member
616	A0A9D4W232	A0A9D4W232	A0A9D4W232_PEA	KIW84_060863	CWF21 domain-containing protein
617	A0A9D4W255	A0A9D4VHT3;A0A9D4WP16;A0A9D4W255	A0A9D4W255_PEA	KIW84_061139	Ras- protein rabc1
618	A0A9D4W256	A0A9D4W256;A0A9D4X890	A0A9D4W256_PEA	KIW84_061329	Pre-tRNA nuclear export protein
619	A0A9D4W265	A0A9D4W265	A0A9D4W265_PEA	KIW84_060709	3-hydroxyisobutyryl-CoA hydrolase
620	A0A9D4W266	A0A9D4W266	A0A9D4W266_PEA	KIW84_061330	RRM domain-containing protein
621	A0A9D4W271	A0A9D4W271	A0A9D4W271_PEA	KIW84_060297	Polyadenylate-binding protein rbp47b
622	A0A9D4W273	A0A9D4W273	A0A9D4W273_PEA	KIW84_060721	aspartate--tRNA ligase
623	A0A9D4W274	A0A9D4W274	A0A9D4W274_PEA	KIW84_061338	Uricase
624	A0A9D4W278	A0A9D4W278	A0A9D4W278_PEA	KIW84_060909	Exocyst subunit Exo70 family protein
625	A0A9D4W288	A0A9D4W288	A0A9D4W288_PEA	KIW84_060180	RNA polymerase-associated factor
626	A0A9D4W294	A0A9D4W294	A0A9D4W294_PEA	KIW84_061364	PWWP domain-containing protein
627	A0A9D4W295	A0A9D4W295	A0A9D4W295_PEA	KIW84_060738	SKI-interacting protein SKIP SNW domain-containing protein
628	A0A9D4W2A0	A0A9D4W2A0	A0A9D4W2A0_PEA	KIW84_060753	Aspartate aminotransferase
629	A0A9D4W2B4	A0A9D4W2B4	A0A9D4W2B4_PEA	KIW84_060762	Hydroxyproline O-arabinosyltransferase 1
630	A0A9D4W2D5	A0A9D4W2D5	A0A9D4W2D5_PEA	KIW84_060351	Polyadenylate-binding protein
631	A0A9D4W2E9;A0A9D5A586	A0A9D5A586;A0A9D4W2D9;A0A9D4W2E9	A0A9D4W2E9_PEA;A0A9D5A586_PEA	KIW84_060450;KIW84_060453	30S ribosomal protein S11
632	A0A9D4W2G2	A0A9D4W2G2	A0A9D4W2G2_PEA	KIW84_061412	Protein pelota homolog
633	A0A9D4W2G9	A0A9D4Y070;A0A9D4W2G9	A0A9D4W2G9_PEA	KIW84_061422	Ras- protein RABA5a
634	A0A9D4W2I7	A0A9D4W2I7	A0A9D4W2I7_PEA	KIW84_061013	Uncharacterized protein
635	A0A9D4W2J0	A0A9D4W2J0	A0A9D4W2J0_PEA	KIW84_061458	Plant UBX domain-containing protein 10
636	A0A9D4W2K9;A0A9D5BF97	A0A9D4XMI7;A0A9D4W2K9;A0A9D5BF97	A0A9D4W2K9_PEA;A0A9D5BF97_PEA	KIW84_011541;KIW84_061034	Splicing factor 3A subunit 2
637	A0A9D4W2L1	A0A9D4W2L1;A0A9D4VFB1	A0A9D4W2L1_PEA	KIW84_061273	Vacuolar protein 14 C-terminal Fig4-binding domain-containing protein
638	A0A9D4W2L9	A0A9D4W2L9	A0A9D4W2L9_PEA	KIW84_061046	glutamate synthase (NADH)
639	A0A9D4W2M1	A0A9D4W2M1	A0A9D4W2M1_PEA	KIW84_061280	Microtubule-associated protein 70-2
640	A0A9D4W2M3	A0A9D4W2M3	A0A9D4W2M3_PEA	KIW84_060568	Uncharacterized protein
641	A0A9D4W2M4	A0A9D4W2M4	A0A9D4W2M4_PEA	KIW84_061505	Structural maintenance of chromosomes protein
642	A0A9D4W2N7	A0A9D4W2N7	A0A9D4W2N7_PEA	KIW84_060889	Protein ACTIVITY OF BC1 COMPLEX KINASE 1
643	A0A9D4W2P8	A0A9D4W2P8	A0A9D4W2P8_PEA	KIW84_060330	Vacuolar protein sorting-associated protein 11 homolog
644	A0A9D4W2U5	A0A9D4W2U5	A0A9D4W2U5_PEA	KIW84_060953	BAH domain-containing protein
645	A0A9D4W2W1	A0A9D4W2W1	A0A9D4W2W1_PEA	KIW84_060995	Uncharacterized protein
646	A0A9D4W2X5	A0A9D4W2X5	A0A9D4W2X5_PEA	KIW84_060695	monogalactosyldiacylglycerol synthase
647	A0A9D4W2Y7	A0A9D4W2Y7;A0A9D5AR46;A0A9D5A3B2	A0A9D4W2Y7_PEA	KIW84_061610	Histone H2A
648	A0A9D4W313	A0A9D4W313	A0A9D4W313_PEA	KIW84_061423	Inositol polyphosphate-related phosphatase domain-containing protein
649	A0A9D4W320	A0A9D4W320	A0A9D4W320_PEA	KIW84_061038	Ribosomal RNA-processing protein 43
650	A0A9D4W348	A0A9D4W348	A0A9D4W348_PEA	KIW84_061683	Ribosome-recycling factor, chloroplastic
651	A0A9D4W365	A0A9D4W365;A0A9D4WNT8	A0A9D4W365_PEA	KIW84_060510	Squalene monooxygenase
652	A0A9D4W368	A0A9D4W368	A0A9D4W368_PEA	KIW84_060803	PPIase cyclophilin-type domain-containing protein
653	A0A9D4W369	A0A9D4W369	A0A9D4W369_PEA	KIW84_061107	Mur ligase central domain-containing protein
654	A0A9D4W372	A0A9D4W372	A0A9D4W372_PEA	KIW84_061019	Haloacid dehalogenase-like hydrolase family protein
655	A0A9D4W381	A0A9D4W381	A0A9D4W381_PEA	KIW84_061029	phosphoribosylglycinamide formyltransferase 1
656	A0A9D4W3A2	A0A9D4W3A2	A0A9D4W3A2_PEA	KIW84_061051	La protein 1
657	A0A9D4W3A8	A0A9D4W3A8	A0A9D4W3A8_PEA	KIW84_061767	Carbohydrate kinase PfkB domain-containing protein
658	A0A9D4W3B1	A0A9D4W3B1;A0A9D4WSG5	A0A9D4W3B1_PEA	KIW84_061147	NAD kinase 2
659	A0A9D4W3D9	A0A9D4W3D9	A0A9D4W3D9_PEA	KIW84_061794	26S proteasome regulatory subunit 4 A
660	A0A9D4W3E2	A0A9D4W3E2	A0A9D4W3E2_PEA	KIW84_061788	TOG domain-containing protein
661	A0A9D4W3F0	A0A9D4W3F0	A0A9D4W3F0_PEA	KIW84_061569	H15 domain-containing protein
662	A0A9D4W3F2	A0A9D4W3F2	A0A9D4W3F2_PEA	KIW84_060876	Uncharacterized protein
663	A0A9D4W3H3	A0A9D4W3H3	A0A9D4W3H3_PEA	KIW84_061821	inorganic diphosphatase
664	A0A9D4W3I3	A0A9D4W3I3	A0A9D4W3I3_PEA	KIW84_061833	glutamate N-acetyltransferase (Fragment)
665	A0A9D4W3I7	A0A9D4W3I7	A0A9D4W3I7_PEA	KIW84_060660	Tocopherol O-methyltransferase
666	A0A9D4W3J2	A0A9D4W3J2	A0A9D4W3J2_PEA	KIW84_061199	nicotinate-nucleotide diphosphorylase (carboxylating)
667	A0A9D4W3K3	A0A9D4W3K3	A0A9D4W3K3_PEA	KIW84_060757	Trafficking protein particle complex II-specific subunit 120 homolog
668	A0A9D4W3M2	A0A9D4W3M2	A0A9D4W3M2_PEA	KIW84_061869	Protein CANDIDATE G-PROTEIN COUPLED REPTOR 7
669	A0A9D4W3N5	A0A9D4W3N5	A0A9D4W3N5_PEA	KIW84_061171	Rieske domain-containing protein (Fragment)
670	A0A9D4W3P0	A0A9D4W3P0	A0A9D4W3P0_PEA	KIW84_061248	Ribosomal RNA-processing protein 42
671	A0A9D4W3Q5	A0A9D4W3Q5;A0A9D5BHC1	A0A9D4W3Q5_PEA	KIW84_061193	CCT-theta
672	A0A9D4W3R6	A0A9D4W3R6;A0A9D5BJ45;A0A9D5GXF2	A0A9D4W3R6_PEA	KIW84_061252	Mediator of RNA polymerase II transcription subunit 23
673	A0A9D4W3S3;A0A9D4XNN1	A0A9D4X013;A0A9D4W3S3;A0A9D4XNN1;A0A9D4VKE0	A0A9D4W3S3_PEA;A0A9D4XNN1_PEA	KIW84_030067;KIW84_061911	60S acidic ribosomal protein P1
674	A0A9D4W3U6	A0A9D4W3U6	A0A9D4W3U6_PEA	KIW84_061430	glucan endo-1,3-beta-D-glucosidase
675	A0A9D4W3U7	A0A9D4W3U7	A0A9D4W3U7_PEA	KIW84_060781	Protein kinase domain-containing protein
676	A0A9D4W3V5	A0A9D4W3V5	A0A9D4W3V5_PEA	KIW84_061941	V-type proton ATPase subunit G
677	A0A9D4W3W3	A0A9D4W3W3	A0A9D4W3W3_PEA	KIW84_061951	Cystathionine beta-lyase, chloroplastic
678	A0A9D4W3W8	A0A9D4W3W8	A0A9D4W3W8_PEA	KIW84_061240	DNA topoisomerase (ATP-hydrolyzing)
679	A0A9D4W3X4	A0A9D4W3X4	A0A9D4W3X4_PEA	KIW84_061957	RNA-binding protein cp29b
680	A0A9D4W3X6	A0A9D4W3X6	A0A9D4W3X6_PEA	KIW84_061328	SufE-like protein 1
681	A0A9D4W3X7	A0A9D4W3X7	A0A9D4W3X7_PEA	KIW84_031938	60S ribosomal protein L23A
682	A0A9D4W3X8	A0A9D4W3X8	A0A9D4W3X8_PEA	KIW84_061245	Uncharacterized protein
683	A0A9D4W400	A0A9D4XPN1;A0A9D4W400	A0A9D4W400_PEA	KIW84_061503	60S ribosomal protein L21-2
684	A0A9D4W417	A0A9D4W417	A0A9D4W417_PEA	KIW84_061340	ubiquitinyl hydrolase 1
685	A0A9D4W435	A0A9D5AXM0;A0A9D4W435	A0A9D4W435_PEA	KIW84_062033	Serine/threonine protein phosphatase 2A regulatory subunit
686	A0A9D4W436	A0A9D4W436	A0A9D4W436_PEA	KIW84_060874	Plastid-lipid-associated protein 8
687	A0A9D4W448	A0A9D4W448;A0A9D4ZVP8	A0A9D4W448_PEA	KIW84_061813	Nuclear pore complex protein NUP214
688	A0A9D4W451	A0A9D4W451	A0A9D4W451_PEA	KIW84_061130	Exostosin GT47 domain-containing protein
689	A0A9D4W455	A0A9D4W455	A0A9D4W455_PEA	KIW84_061310	acetyl-CoA C-acyltransferase
690	A0A9D4W495	A0A9D5A9K1;A0A9D5BKC9;A0A9D4W495;A0A9D4VUR2;A0A9D4XXI0;A0A9D5B3G9	A0A9D4W495_PEA	KIW84_061431	Ubiquitin carboxyl-terminal hydrolase
691	A0A9D4W4C7	A0A9D4W4C7	A0A9D4W4C7_PEA	KIW84_060967	Signal peptide peptidase
692	A0A9D4W4D1	A0A9D4W4D1	A0A9D4W4D1_PEA	KIW84_061482	Methyltransferase
693	A0A9D4W4E5	A0A9D5A475;A0A9D4WA24;A0A9D4W4E5;A0A9D4YIW7	A0A9D4W4E5_PEA	KIW84_061902	60S ribosomal protein L4
694	A0A9D4W4F0;A0A9D4WKJ3	A0A9D4W4F0;A0A9D4WKJ3	A0A9D4W4F0_PEA;A0A9D4WKJ3_PEA	KIW84_050728;KIW84_061076	Uncharacterized protein
695	A0A9D4W4K3;A0A9D5GZD6	A0A9D5GZD6;A0A9D4W4K3	A0A9D4W4K3_PEA;A0A9D5GZD6_PEA	KIW84_014403;KIW84_062160	DNA-directed RNA polymerase subunit
696	A0A9D4W4K5	A0A9D4W4K5	A0A9D4W4K5_PEA	KIW84_061735	Succinate--CoA ligase [ADP-forming] subunit beta, mitochondrial
697	A0A9D4W4L0	A0A9D4W4L0	A0A9D4W4L0_PEA	KIW84_062254	Uncharacterized protein
698	A0A9D4W4P0	A0A9D4W4P0	A0A9D4W4P0_PEA	KIW84_061311	ATP-sensitive inward rectifier potassium channel 1
699	A0A9D4W4Q2	A0A9D4WBK0;A0A9D4W4Q2	A0A9D4W4Q2_PEA	KIW84_061622	MPBQ/MBSQ family SAM-binding methyltransferase profile domain-containing protein
700	A0A9D4W4Q5	A0A9D4W4Q5	A0A9D4W4Q5_PEA	KIW84_061176	Uncharacterized protein
701	A0A9D4W4R7	A0A9D4W4R7	A0A9D4W4R7_PEA	KIW84_061605	Uncharacterized protein
702	A0A9D4W4S3	A0A9D4W4S3	A0A9D4W4S3_PEA	KIW84_061341	Mitogen-activated protein kinase cpk1
703	A0A9D4W4T3	A0A9D4W4T3	A0A9D4W4T3_PEA	KIW84_061626	Uncharacterized protein
704	A0A9D4W4U8	A0A9D4W4U8	A0A9D4W4U8_PEA	KIW84_061359	4a-hydroxytetrahydrobiopterin dehydratase
705	A0A9D4W4V8	A0A9D4W4V8	A0A9D4W4V8_PEA	KIW84_062289	phenylalanine ammonia-lyase
706	A0A9D4W4W3	A0A9D4W4W3	A0A9D4W4W3_PEA	KIW84_061652	Methylcrotonoyl-CoA carboxylase subunit alpha, mitochondrial
707	A0A9D4W4W5	A0A9D4W4W5	A0A9D4W4W5_PEA	KIW84_061560	Carbohydrate kinase PfkB domain-containing protein
708	A0A9D4W4X0	A0A9D4W4X0	A0A9D4W4X0_PEA	KIW84_061693	Mitochondrial Rho GTPase
709	A0A9D4W4Z3	A0A9D4W4Z3	A0A9D4W4Z3_PEA	KIW84_061686	RAN GTPase-activating protein 2
710	A0A9D4W506	A0A9D4W506;A0A9D4XUY5	A0A9D4W506_PEA	KIW84_062138	Pyruvate kinase
711	A0A9D4W512	A0A9D4W512	A0A9D4W512_PEA	KIW84_061415	WRKY domain-containing protein
712	A0A9D4W514	A0A9D4W514	A0A9D4W514_PEA	KIW84_061259	Peroxygenase 4
713	A0A9D4W523	A0A9D4W523	A0A9D4W523_PEA	KIW84_061756	NAD-dependent epimerase/dehydratase domain-containing protein (Fragment)
714	A0A9D4W530	A0A9D4VNR3;A0A9D5A4I3;A0A9D4W530	A0A9D4W530_PEA	KIW84_061216	Auxin efflux carrier component
715	A0A9D4W542	A0A9D4W542	A0A9D4W542_PEA	KIW84_061451	Protein hlb1
716	A0A9D4W554;A0A9D5B0Y2	A0A9D4W554;A0A9D5B0Y2	A0A9D4W554_PEA;A0A9D5B0Y2_PEA	KIW84_031700;KIW84_061928	40S ribosomal protein S23
717	A0A9D4W580	A0A9D4W580	A0A9D4W580_PEA	KIW84_061687	Chloroplast stem-loop binding protein of 41 kDa a
718	A0A9D4W584	A0A9D4W584	A0A9D4W584_PEA	KIW84_061780	Uncharacterized protein
719	A0A9D4W5B3	A0A9D4W5B3	A0A9D4W5B3_PEA	KIW84_062255	Sorting nexin-1
720	A0A9D4W5C9	A0A9D4W5C9	A0A9D4W5C9_PEA	KIW84_061863	Pectate lyase
721	A0A9D4W5D4	A0A9D4W5D4	A0A9D4W5D4_PEA	KIW84_061561	K Homology domain-containing protein
722	A0A9D4W5D8	A0A9D4W5D8	A0A9D4W5D8_PEA	KIW84_061868	phosphatidate phosphatase
723	A0A9D4W5F4	A0A9D4VS11;A0A9D4VFY4;A0A9D4W5F4	A0A9D4W5F4_PEA	KIW84_061584	40S ribosomal protein S15-4
724	A0A9D4W5J5	A0A9D4W5J5	A0A9D4W5J5_PEA	KIW84_061400	RNA-dependent RNA polymerase
725	A0A9D4W5J8	A0A9D4W5J8	A0A9D4W5J8_PEA	KIW84_062099	Splicing factor Cactin
726	A0A9D4W5P7	A0A9D4W5P7	A0A9D4W5P7_PEA	KIW84_061456	Protein kinase domain-containing protein
727	A0A9D4W5S2	A0A9D4W5S2	A0A9D4W5S2_PEA	KIW84_061413	Ubiquitin carboxyl-terminal hydrolase
728	A0A9D4W5S9	A0A9D4W5S9	A0A9D4W5S9_PEA	KIW84_061882	Glutathione S-transferase L3
729	A0A9D4W5V3	A0A9D4W5V3	A0A9D4W5V3_PEA	KIW84_062752	S-formylglutathione hydrolase
730	A0A9D4W5V4	A0A9D4W5V4	A0A9D4W5V4_PEA	KIW84_062705	FAD-binding PCMH-type domain-containing protein
731	A0A9D4W5V9	A0A9D4W5V9	A0A9D4W5V9_PEA	KIW84_061761	beta-ketoacyl-[acyl-carrier-protein] synthase I
732	A0A9D4W5W4	A0A9D4W5W4	A0A9D4W5W4_PEA	KIW84_062712	TBCC domain-containing protein 1
733	A0A9D4W5W9	A0A9D4W5W9	A0A9D4W5W9_PEA	KIW84_062241	Phthiocerol/phthiodiolone dimycocerosyl transferase C-terminal domain-containing protein
734	A0A9D4W5X2	A0A9D4W5X2	A0A9D4W5X2_PEA	KIW84_061474	SMP-LTD domain-containing protein
735	A0A9D4W5X4	A0A9D4W5X4	A0A9D4W5X4_PEA	KIW84_062458	Ribosomal protein S5
736	A0A9D4W5X7	A0A9D4W5X7	A0A9D4W5X7_PEA	KIW84_061999	HMA domain-containing protein
737	A0A9D4W5Y0	A0A9D4W5Y0	A0A9D4W5Y0_PEA	KIW84_062793	Plastid-lipid-associated protein 13
738	A0A9D4W5Z1	A0A9D4W5Z1	A0A9D4W5Z1_PEA	KIW84_062807	tyrosine--tRNA ligase
739	A0A9D4W5Z6	A0A9D4W5Z6	A0A9D4W5Z6_PEA	KIW84_062478	DUF155 domain-containing protein
740	A0A9D4W5Z8	A0A9D4W5Z8	A0A9D4W5Z8_PEA	KIW84_062022	AMP-activated protein kinase glycogen-binding domain-containing protein
741	A0A9D4W605	A0A9D4W605	A0A9D4W605_PEA	KIW84_062100	peptidylprolyl isomerase
742	A0A9D4W606	A0A9D4W606	A0A9D4W606_PEA	KIW84_062492	Sucrose-phosphatase
743	A0A9D4W620	A0A9D4W620	A0A9D4W620_PEA	KIW84_062048	30S ribosomal protein S9
744	A0A9D4W621	A0A9D4YNR5;A0A9D5B7B4;A0A9D5AYR0;A0A9D4XVU2;A0A9D4XSA0;A0A9D4W621	A0A9D4W621_PEA	KIW84_061961	phenylalanine ammonia-lyase
745	A0A9D4W628	A0A9D4W628;A0A9D5A550	A0A9D4W628_PEA	KIW84_062061	GS catalytic domain-containing protein
746	A0A9D4W633	A0A9D4W633	A0A9D4W633_PEA	KIW84_061836	Uncharacterized protein
747	A0A9D4W668	A0A9D4W668;A0A9D4VUJ8	A0A9D4W668_PEA	KIW84_062570	Uncharacterized protein
748	A0A9D4W672	A0A9D4W672	A0A9D4W672_PEA	KIW84_062103	Threonine dehydratase
749	A0A9D4W675	A0A9D4W675	A0A9D4W675_PEA	KIW84_062023	Uncharacterized protein
750	A0A9D4W684;A0A9D4XT64	A0A9D4W684;A0A9D4XT64	A0A9D4W684_PEA;A0A9D4XT64_PEA	KIW84_032165;KIW84_062114	60S ribosomal protein L24
751	A0A9D4W6B7	A0A9D4W6B7	A0A9D4W6B7_PEA	KIW84_061625	Uncharacterized protein
752	A0A9D4W6C8	A0A9D4W6C8	A0A9D4W6C8_PEA	KIW84_061923	Importin subunit alpha
753	A0A9D4W6E5	A0A9D4W6E5	A0A9D4W6E5_PEA	KIW84_062957	Glycerol-3-phosphate dehydrogenase
754	A0A9D4W6E7	A0A9D4W6E7	A0A9D4W6E7_PEA	KIW84_061651	NAB domain-containing protein
755	A0A9D4W6E9	A0A9D4W6E9	A0A9D4W6E9_PEA	KIW84_062951	Erythroid differentiation-related factor 1
756	A0A9D4W6G4	A0A9D4W6G4	A0A9D4W6G4_PEA	KIW84_062275	40S ribosomal protein S17
757	A0A9D4W6G6	A0A9D4W6G6	A0A9D4W6G6_PEA	KIW84_061962	Isocitrate dehydrogenase [NAD] catalytic subunit 5
758	A0A9D4W6K4	A0A9D4W6K4;A0A9D4VQF8	A0A9D4W6K4_PEA	KIW84_063011	non-specific serine/threonine protein kinase
759	A0A9D4W6K7	A0A9D4W6K7	A0A9D4W6K7_PEA	KIW84_062256	Probable UDP-N-acetylglucosamine--peptide N-acetylglucosaminyltransferase SPINDLY
760	A0A9D4W6L1	A0A9D4W6L1	A0A9D4W6L1_PEA	KIW84_061717	ABC transporter I member 19
761	A0A9D4W6M2	A0A9D4W6M2	A0A9D4W6M2_PEA	KIW84_063027	TF-B3 domain-containing protein
762	A0A9D4W6M9	A0A9D4W6M9	A0A9D4W6M9_PEA	KIW84_061740	Uncharacterized protein
763	A0A9D4W6T9	A0A9D4W6T9	A0A9D4W6T9_PEA	KIW84_063108	Peroxisomal nicotinamide adenine dinucleotide carrier
764	A0A9D4W6V7	A0A9D4W6V7	A0A9D4W6V7_PEA	KIW84_061861	UDP-glucuronate decarboxylase
765	A0A9D4W6Y8	A0A9D4W6Y8	A0A9D4W6Y8_PEA	KIW84_062386	Expp1 protein
766	A0A9D4W6Z0	A0A9D4W6Z0	A0A9D4W6Z0_PEA	KIW84_062185	monodehydroascorbate reductase (NADH)
767	A0A9D4W6Z4	A0A9D4W6Z4;A0A9D4Y9L1	A0A9D4W6Z4_PEA	KIW84_062872	1-acylglycerol-3-phosphate O-acyltransferase
768	A0A9D4W6Z5	A0A9D4W6Z5	A0A9D4W6Z5_PEA	KIW84_062456	Notchless protein 1
769	A0A9D4W704	A0A9D4W704	A0A9D4W704_PEA	KIW84_063179	Uncharacterized protein
770	A0A9D4W721	A0A9D4W721	A0A9D4W721_PEA	KIW84_061919	Syntaxin-71
771	A0A9D4W738	A0A9D4W738;A0A9D4W8F2;A0A9D4W8Z3;A0A9D4WAM8;A0A9D5A6J4	A0A9D4W738_PEA	KIW84_063219	Benzyl alcohol O-benzoyltransferase
772	A0A9D4W742	A0A9D4W742	A0A9D4W742_PEA	KIW84_062703	CAP-Gly domain-containing protein
773	A0A9D4W743	A0A9D4W743	A0A9D4W743_PEA	KIW84_062377	RNA helicase
774	A0A9D4W764	A0A9D4W764	A0A9D4W764_PEA	KIW84_062282	Ubiquitin-conjugating enzyme E2 variant 1D
775	A0A9D4W7A5	A0A9D4W7A5	A0A9D4W7A5_PEA	KIW84_063292	Large ribosomal subunit protein bL28c
776	A0A9D4W7A6	A0A9D5ASH7;A0A9D5GXJ6;A0A9D4XNI6;A0A9D5B0B0;A0A9D4W1R1;A0A9D4WJF5;A0A9D4YQ87;A0A9D4WNM9;A0A9D5GYD6;A0A9D5A9H3;A0A9D4W7A6;A0A9D4VX85	A0A9D4W7A6_PEA	KIW84_061943	60S ribosomal protein L12-3
777	A0A9D4W7E6	A0A9D4W7E6	A0A9D4W7E6_PEA	CYN	Cyanate hydratase
778	A0A9D4W7F2	A0A9D4W7F2	A0A9D4W7F2_PEA	KIW84_063021	Uncharacterized protein
779	A0A9D4W7G6	A0A9D4W7G6	A0A9D4W7G6_PEA	KIW84_062869	Helicase ATP-binding domain-containing protein
780	A0A9D4W7K5	A0A9D4W7K5	A0A9D4W7K5_PEA	KIW84_062917	N-acetyltransferase domain-containing protein
781	A0A9D4W7P5	A0A9D4YQ04;A0A9D4W7P5	A0A9D4W7P5_PEA	KIW84_062739	Actin
782	A0A9D4W7P7	A0A9D4W7P7	A0A9D4W7P7_PEA	KIW84_063445	RRM domain-containing protein
783	A0A9D4W7R0	A0A9D4W7R0	A0A9D4W7R0_PEA	KIW84_063459	3-isopropylmalate dehydratase large subunit
784	A0A9D4W7T9	A0A9D4W7T9;A0A9D5AUE6	A0A9D4W7T9_PEA	KIW84_062524	Uncharacterized protein
785	A0A9D4W7U2	A0A9D4W7U2	A0A9D4W7U2_PEA	KIW84_063495	7-hydroxymethyl chlorophyll a reductase, chloroplastic
786	A0A9D4W7U7	A0A9D4W7U7	A0A9D4W7U7_PEA	KIW84_062664	Eukaryotic translation initiation factor 3 subunit E
787	A0A9D4W7V0	A0A9D4W7V0	A0A9D4W7V0_PEA	KIW84_063505	Mitochondrial import inner membrane translocase subunit Tim21
788	A0A9D4W7V8	A0A9D4W7V8	A0A9D4W7V8_PEA	KIW84_063181	Photosystem I iron-sulfur center
789	A0A9D4W7Y5	A0A9D4W7Y5	A0A9D4W7Y5_PEA	KIW84_062264	LETM1-like protein
790	A0A9D4W7Y8	A0A9D4WL51;A0A9D4W7Y8;A0A9D4XPD5;A0A9D4YDA2;A0A9D4YC34;A0A9D4W1M1	A0A9D4W7Y8_PEA	KIW84_063209	Uncharacterized protein
791	A0A9D4W838	A0A9D4W838	A0A9D4W838_PEA	KIW84_063116	RRM domain-containing protein
792	A0A9D4W858	A0A9D4W858	A0A9D4W858_PEA	KIW84_063630	COP1-interacting protein 7
793	A0A9D4W893	A0A9D4W893	A0A9D4W893_PEA	KIW84_062717	FT-interacting protein 3
794	A0A9D4W897	A0A9D4W897	A0A9D4W897_PEA	KIW84_063189	N-acyl-aliphatic-L-amino acid amidohydrolase
795	A0A9D4W8B7	A0A9D4W8B7	A0A9D4W8B7_PEA	KIW84_063205	Serine/threonine-protein phosphatase
796	A0A9D4W8C1	A0A9D4W8C1	A0A9D4W8C1_PEA	KIW84_063010	Armadillo repeat-containing protein 6
797	A0A9D4W8F3	A0A9D4W8F3	A0A9D4W8F3_PEA	KIW84_063307	CCR4-NOT transcription complex subunit 11
798	A0A9D4W8F6	A0A9D4W8F6	A0A9D4W8F6_PEA	KIW84_062812	Villin-2
799	A0A9D4W8I3	A0A9D4W8I3	A0A9D4W8I3_PEA	KIW84_062846	Elongation factor TypA-like svr3
800	A0A9D4W8J5	A0A9D5AVF6;A0A9D4W8J5;A0A9D5B176	A0A9D4W8J5_PEA	KIW84_063792	Nuclear transcription factor Y subunit B-8
801	A0A9D4W8K3	A0A9D4W8K3	A0A9D4W8K3_PEA	KIW84_063800	Protein PALE CRESS, chloroplastic
802	A0A9D4W8L5	A0A9D4W8L5	A0A9D4W8L5_PEA	KIW84_062501	prolycopene isomerase
803	A0A9D4W8M8	A0A9D4W8M8	A0A9D4W8M8_PEA	KIW84_062370	Virilizer N-terminal domain-containing protein
804	A0A9D4W8U1	A0A9D4W8U1	A0A9D4W8U1_PEA	KIW84_063190	Protein arginine N-methyltransferase 6
805	A0A9D4W8V4	A0A9D4W8V4	A0A9D4W8V4_PEA	KIW84_063460	G3BP-like protein
806	A0A9D4W8V5	A0A9D4W8V5	A0A9D4W8V5_PEA	KIW84_063914	phosphoribosylaminoimidazole carboxylase
807	A0A9D4W8W0	A0A9D4W8W0	A0A9D4W8W0_PEA	KIW84_062447	S1 motif domain-containing protein
808	A0A9D4W8Z4	A0A9D4W8Z4	A0A9D4W8Z4_PEA	KIW84_063013	Embryo defective 1273
809	A0A9D4W8Z6	A0A9D4W8Z6	A0A9D4W8Z6_PEA	KIW84_063443	Uncharacterized protein
810	A0A9D4W907	A0A9D4W907	A0A9D4W907_PEA	KIW84_062670	UDP-N-acetylglucosamine--dolichyl-phosphate N-acetylglucosaminephosphotransferase
811	A0A9D4W909	A0A9D4W909	A0A9D4W909_PEA	KIW84_063983	Protein MON2 homolog
812	A0A9D4W978	A0A9D4W978	A0A9D4W978_PEA	KIW84_063574	CASTOR/POLLUX/SYM8 ion channel conserved domain-containing protein
813	A0A9D4W998	A0A9D4W998	A0A9D4W998_PEA	KIW84_063352	NADP-dependent oxidoreductase domain-containing protein
814	A0A9D4W9A1	A0A9D4W9A1	A0A9D4W9A1_PEA	KIW84_063558	ADP-ribosylation factor-like protein 5
815	A0A9D4W9A6	A0A9D4W9A6	A0A9D4W9A6_PEA	KIW84_064070	Lysine-specific demethylase JMJ25
816	A0A9D4W9B3	A0A9D4W9B3	A0A9D4W9B3_PEA	KIW84_062791	Thioredoxin reductase
817	A0A9D4W9C5	A0A9D4W9C5	A0A9D4W9C5_PEA	KIW84_063164	G-patch domain-containing protein
818	A0A9D4W9C9	A0A9D4W9C9	A0A9D4W9C9_PEA	KIW84_064087	60S ribosomal protein L22B
819	A0A9D4W9D3	A0A9D4W9D3	A0A9D4W9D3_PEA	KIW84_062817	magnesium chelatase
820	A0A9D4W9E5	A0A9D4W9E5	A0A9D4W9E5_PEA	KIW84_063184	Intron-binding protein aquarius
821	A0A9D4W9E8	A0A9D4W9E8	A0A9D4W9E8_PEA	KIW84_064105	Single-stranded DNA-binding protein, mitochondrial
822	A0A9D4W9J9	A0A9D4W853;A0A9D4W9J9	A0A9D4W9J9_PEA	KIW84_063344	Uncharacterized protein
823	A0A9D4W9K0	A0A9D4W9K0	A0A9D4W9K0_PEA	KIW84_063245	Sieve element occlusion (Fragment)
824	A0A9D4W9M9	A0A9D4W9B1;A0A9D5BDW8;A0A9D5ALA5;A0A9D4W9M9	A0A9D4W9M9_PEA	KIW84_063277	3-ketoacyl-CoA synthase
825	A0A9D4W9P4;A0A9D5A3T8	A0A9D5A3T8;A0A9D4W9P4	A0A9D4W9P4_PEA;A0A9D5A3T8_PEA	KIW84_062653;KIW84_063504	EF-hand domain-containing protein
826	A0A9D4W9P5	A0A9D4W9P5	A0A9D4W9P5_PEA	KIW84_063744	Amine oxidase domain-containing protein
827	A0A9D4W9Q7	A0A9D4W9Q7	A0A9D4W9Q7_PEA	KIW84_063311	Uncharacterized protein (Fragment)
828	A0A9D4W9T3	A0A9D4W9T3	A0A9D4W9T3_PEA	KIW84_063345	Methyltransferase
829	A0A9D4W9T5	A0A9D4VPX2;A0A9D4W9T5	A0A9D4W9T5_PEA	KIW84_063428	Pre-mRNA-processing factor 19
830	A0A9D4W9U4	A0A9D4W9U4	A0A9D4W9U4_PEA	KIW84_063357	Malate dehydrogenase
831	A0A9D4W9V3	A0A9D4W9V3	A0A9D4W9V3_PEA	KIW84_063559	Pyruvate kinase
832	A0A9D4W9W9	A0A9D4W9W9	A0A9D4W9W9_PEA	KIW84_064325	(S)-ureidoglycine aminohydrolase cupin domain-containing protein
833	A0A9D4W9Y0	A0A9D4W9Y0	A0A9D4W9Y0_PEA	KIW84_063590	NAD-dependent epimerase/dehydratase domain-containing protein
834	A0A9D4WA12	A0A9D4WA12	A0A9D4WA12_PEA	KIW84_062907	Ubiquitin thioesterase OTU
835	A0A9D4WA20	A0A9D4WA20	A0A9D4WA20_PEA	KIW84_063865	EF-hand domain-containing protein
836	A0A9D4WA24	A0A9D4WA24	A0A9D4WA24_PEA	KIW84_063439	60S ribosomal protein L4
837	A0A9D4WA28	A0A9D4WA28	A0A9D4WA28_PEA	KIW84_063530	AB hydrolase-1 domain-containing protein
838	A0A9D4WA30	A0A9D4WA30	A0A9D4WA30_PEA	KIW84_064376	RNA helicase
839	A0A9D4WA49	A0A9D4WA49	A0A9D4WA49_PEA	KIW84_063540	Damage-control phosphatase ARMT1-like metal-binding domain-containing protein
840	A0A9D4WA56	A0A9D4WA56	A0A9D4WA56_PEA	KIW84_064410	Calcium-dependent phosphotriesterase superfamily protein
841	A0A9D4WA57	A0A9D4WA57	A0A9D4WA57_PEA	KIW84_064411	CP12 domain-containing protein
842	A0A9D4WA72	A0A9D4WA72	A0A9D4WA72_PEA	KIW84_063575	30S ribosomal protein S16
843	A0A9D4WA96	A0A9D4WA96;A0A9D4XS35	A0A9D4WA96_PEA	KIW84_063948	NAD-dependent epimerase/dehydratase domain-containing protein
844	A0A9D4WAC7	A0A9D4WAC7	A0A9D4WAC7_PEA	KIW84_063632	Large ribosomal subunit protein eL14 domain-containing protein (Fragment)
845	A0A9D4WAD8	A0A9D4X6Y9;A0A9D4WAD8	A0A9D4WAD8_PEA	KIW84_064507	UDP-glucuronate decarboxylase
846	A0A9D4WAF1	A0A9D4ZVY3;A0A9D4WAF1	A0A9D4WAF1_PEA	KIW84_063781	Polyadenylate-binding protein 1
847	A0A9D4WAF2	A0A9D4WAF2	A0A9D4WAF2_PEA	KIW84_064517	Hydroxyisourate hydrolase
848	A0A9D4WAF6	A0A9D4WAF6	A0A9D4WAF6_PEA	PFP-ALPHA	Pyrophosphate--fructose 6-phosphate 1-phosphotransferase subunit alpha
849	A0A9D4WAH3	A0A9D4WAH3	A0A9D4WAH3_PEA	KIW84_063677	Zeta toxin domain-containing protein
850	A0A9D4WAJ3	A0A9D4W9M2;A0A9D4XTY0;A0A9D4WRU1;A0A9D4WAJ3;A0A9D4XSW9;A0A9D4WCA9	A0A9D4WAJ3_PEA	KIW84_063699	Inorganic phosphate transporter 1-4 (Fragment)
851	A0A9D4WAJ4	A0A9D4WAJ4;A0A9D4W9F7	A0A9D4WAJ4_PEA	KIW84_063624	non-specific serine/threonine protein kinase
852	A0A9D4WAK3	A0A9D4WAK3	A0A9D4WAK3_PEA	KIW84_064570	Protease Do-like 2
853	A0A9D4WAK4	A0A9D4WAK4	A0A9D4WAK4_PEA	KIW84_063217	DNA-binding protein SMUBP-2
854	A0A9D4WAP0	A0A9D4WAP0	A0A9D4WAP0_PEA	KIW84_063678	CRM domain-containing protein
855	A0A9D4WAQ2	A0A9D4WAQ2	A0A9D4WAQ2_PEA	KIW84_064103	Pre-mRNA-splicing factor 38
856	A0A9D4WAS1	A0A9D4WAS1	A0A9D4WAS1_PEA	KIW84_063793	PWWP domain-containing protein
857	A0A9D4WAS3	A0A9D4WAS3	A0A9D4WAS3_PEA	KIW84_064128	Calreticulin
858	A0A9D4WAS5	A0A9D4WAS5	A0A9D4WAS5_PEA	KIW84_063777	Carboxyl-terminal-processing peptidase 2
859	A0A9D4WAS6	A0A9D4WAS6	A0A9D4WAS6_PEA	KIW84_063717	Electron transfer flavoprotein subunit beta
860	A0A9D4WAU4	A0A9D4WAU4	A0A9D4WAU4_PEA	KIW84_063794	Pre-mRNA splicing factor
861	A0A9D4WAW9	A0A9D4WAW9	A0A9D4WAW9_PEA	KIW84_063972	40S ribosomal protein S24
862	A0A9D4WAX2	A0A9D4WAX2	A0A9D4WAX2_PEA	KIW84_063823	SAP domain-containing protein
863	A0A9D4WAX6	A0A9D4WAX6;A0A9D4WA41	A0A9D4WAX6_PEA	KIW84_063336	Multiple organellar RNA editing factor 2
864	A0A9D4WAY1	A0A9D4WAY1	A0A9D4WAY1_PEA	KIW84_064196	ABC transporter I member 20
865	A0A9D4WAY4	A0A9D4WAY4	A0A9D4WAY4_PEA	KIW84_063855	Uncharacterized protein
866	A0A9D4WAZ5	A0A9D4WAZ5	A0A9D4WAZ5_PEA	KIW84_064702	Protein btr1
867	A0A9D4WB05	A0A9D4WB05	A0A9D4WB05_PEA	KIW84_063795	Peptidoglycan binding-like domain-containing protein
868	A0A9D4WB08	A0A9D4WB08	A0A9D4WB08_PEA	KIW84_064232	Uncharacterized protein
869	A0A9D4WB09	A0A9D4WB09	A0A9D4WB09_PEA	KIW84_063868	Uncharacterized protein
870	A0A9D4WB21	A0A9D4WB21	A0A9D4WB21_PEA	KIW84_063882	Low-specificity L-threonine aldolase 1
871	A0A9D4WB26	A0A9D4WB26	A0A9D4WB26_PEA	KIW84_063900	Inactive ATP-dependent zinc metalloprotease FTSHI 5
872	A0A9D4WB40	A0A9D4WB40	A0A9D4WB40_PEA	KIW84_063834	S1 motif domain-containing protein
873	A0A9D4WB51	A0A9D4WB51	A0A9D4WB51_PEA	KIW84_064279	Peptidyl-prolyl cis-trans isomerase
874	A0A9D4WB55	A0A9D4WB55	A0A9D4WB55_PEA	KIW84_064245	Germin-like protein
875	A0A9D4WB59	A0A9D4WB59	A0A9D4WB59_PEA	KIW84_063857	ER membrane protein complex subunit 3
876	A0A9D4WBA6	A0A9D4WBA6	A0A9D4WBA6_PEA	KIW84_063975	5'-3' exoribonuclease
877	A0A9D4WBA9	A0A9D4WBA9	A0A9D4WBA9_PEA	KIW84_064339	Protein kinase domain-containing protein
878	A0A9D4WBB9;A0A9D5AJB3	A0A9D4WBB9;A0A9D5AJB3	A0A9D4WBB9_PEA;A0A9D5AJB3_PEA	KIW84_058295;KIW84_063917	DNA/RNA-binding protein Alba-like domain-containing protein
879	A0A9D4WBC9;A0A9D5BBI8;A0A9D5BEW6	A0A9D5BEW6;A0A9D4XW49;A0A9D4WBC9;A0A9D5BBI8	A0A9D4WBC9_PEA;A0A9D5BBI8_PEA;A0A9D5BEW6_PEA	KIW84_011425;KIW84_023162;KIW84_030868	ADP-ribosylation factor
880	A0A9D4WBF5	A0A9D4WBF5	A0A9D4WBF5_PEA	KIW84_063515	Uncharacterized protein
881	A0A9D4WBI9	A0A9D4WBI9	A0A9D4WBI9_PEA	KIW84_064916	Ras- protein rabf1
882	A0A9D4WBJ1;A0A9D4XV49	A0A9D4XV49;A0A9D4WBJ1	A0A9D4WBJ1_PEA;A0A9D4XV49_PEA	KIW84_032770;KIW84_064061	50S ribosomal protein 5
883	A0A9D4WBJ9	A0A9D4WBJ9	A0A9D4WBJ9_PEA	KIW84_064008	Uncharacterized protein
884	A0A9D4WBK9	A0A9D4WBK9	A0A9D4WBK9_PEA	KIW84_064017	TPM domain-containing protein
885	A0A9D4WBP8	A0A9D4WBP8	A0A9D4WBP8_PEA	KIW84_063610	RING-type domain-containing protein
886	A0A9D4WBQ9	A0A9D4WBQ9	A0A9D4WBQ9_PEA	KIW84_064444	protein disulfide-isomerase
887	A0A9D4WBS5	A0A9D4WBS5	A0A9D4WBS5_PEA	KIW84_065007	Alpha-taxilin
888	A0A9D4WBS9	A0A9D4WBS9	A0A9D4WBS9_PEA	KIW84_064469	fumarate hydratase
889	A0A9D4WBT0	A0A9D4WBT0	A0A9D4WBT0_PEA	KIW84_064154	Aminopeptidase
890	A0A9D4WBT3	A0A9D4WBT3	A0A9D4WBT3_PEA	KIW84_065018	RNA helicase
891	A0A9D4WBT4	A0A9D4YNF8;A0A9D5AW98;A0A9D4WBT4	A0A9D4WBT4_PEA	KIW84_065019	ATP synthase subunit d, mitochondrial
892	A0A9D4WBX3	A0A9D4WBX3;A0A9D4XPN7	A0A9D4WBX3_PEA	KIW84_064202	non-specific serine/threonine protein kinase
893	A0A9D4WBY2	A0A9D4WBY2	A0A9D4WBY2_PEA	KIW84_064212	Aspartic proteinase
894	A0A9D4WC10	A0A9D4WC10	A0A9D4WC10_PEA	KIW84_063728	Actin-like protein arp9 (SWI/SNF complex component arp9)
895	A0A9D4WC25	A0A9D4XTJ7;A0A9D4WC25	A0A9D4WC25_PEA	KIW84_064375	Long-chain-fatty-acid--CoA ligase
896	A0A9D4WC29	A0A9D4WC29	A0A9D4WC29_PEA	KIW84_063615	Methyltransferase
897	A0A9D4WC46	A0A9D4WC46	A0A9D4WC46_PEA	KIW84_065144	Ribosomal 40S subunit protein S18A
898	A0A9D4WC80	A0A9D4WC80	A0A9D4WC80_PEA	KIW84_064327	Protein translocase subunit SecA
899	A0A9D4WCB5	A0A9D4WCB5	A0A9D4WCB5_PEA	KIW84_063840	AT-hook motif nuclear-localized protein
900	A0A9D4WCB8	A0A9D4WCB8	A0A9D4WCB8_PEA	KIW84_064641	Uncharacterized protein
901	A0A9D4WCC3	A0A9D4WCC3	A0A9D4WCC3_PEA	KIW84_065222	Deubiquitinating enzyme MINDY-3/4 conserved domain-containing protein
902	A0A9D4WCD6	A0A9D4WCD6	A0A9D4WCD6_PEA	KIW84_064663	Exocyst subunit Exo70 family protein
903	A0A9D4WCD7	A0A9D4Y9B3;A0A9D4WCD7;A0A9D5AZ68;A0A9D4YKZ1;A0A9D4W8K7	A0A9D4WCD7_PEA	KIW84_063861	Serine/threonine-protein phosphatase
904	A0A9D4WCF3	A0A9D4WCF3	A0A9D4WCF3_PEA	KIW84_064392	Cytochrome c-552/DMSO reductase-like haem-binding domain-containing protein
905	A0A9D4WCF7	A0A9D4WCF7	A0A9D4WCF7_PEA	KIW84_063745	RRM domain-containing protein
906	A0A9D4WCH1	A0A9D4WCH1	A0A9D4WCH1_PEA	KIW84_065266	Anaphase-promoting complex subunit 4-like WD40 domain-containing protein
907	A0A9D4WCI4	A0A9D4WCI4	A0A9D4WCI4_PEA	KIW84_064712	Coatomer subunit alpha
908	A0A9D4WCI7	A0A9D4WCI7	A0A9D4WCI7_PEA	KIW84_063776	N-acylneuraminate-9-phosphatase
909	A0A9D4WCP3	A0A9D4WCP3	A0A9D4WCP3_PEA	KIW84_063979	Tryptophan synthase beta chain-like PALP domain-containing protein
910	A0A9D4WCP5	A0A9D4WCP5	A0A9D4WCP5_PEA	KIW84_064497	Gamma-tubulin complex component
911	A0A9D4WCP9	A0A9D4WCP9	A0A9D4WCP9_PEA	KIW84_065340	GPN-loop GTPase
912	A0A9D4WCQ7	A0A9D4WCQ7	A0A9D4WCQ7_PEA	KIW84_064448	CTP synthase
913	A0A9D4WCS1	A0A9D4WCS1	A0A9D4WCS1_PEA	KIW84_064498	Photolyase/cryptochrome alpha/beta domain-containing protein
914	A0A9D4WCS5	A0A9D4WCS5	A0A9D4WCS5_PEA	KIW84_063866	Uncharacterized protein
915	A0A9D4WCS8	A0A9D4WCS8	A0A9D4WCS8_PEA	KIW84_065366	DNA-directed RNA polymerase III subunit RPC3
916	A0A9D4WCT1	A0A9D4WCT1	A0A9D4WCT1_PEA	KIW84_064532	AAA+ ATPase domain-containing protein
917	A0A9D4WCU4	A0A9D4WCU4	A0A9D4WCU4_PEA	KIW84_064021	Branched-chain-amino-acid aminotransferase-like protein 1
918	A0A9D4WCW2	A0A9D4WCW2	A0A9D4WCW2_PEA	KIW84_065398	Membrane steroid-binding protein 1
919	A0A9D4WCZ0	A0A9D4WCZ0	A0A9D4WCZ0_PEA	KIW84_065435	Dipeptidyl aminopeptidase BIII
920	A0A9D4WD00	A0A9D4WD00	A0A9D4WD00_PEA	KIW84_065447	RRM domain-containing protein
921	A0A9D4WD03;A0A9D5BRP4	A0A9D4WD03;A0A9D4VNQ5;A0A9D5BRP4	A0A9D4WD03_PEA;A0A9D5BRP4_PEA	KIW84_015767;KIW84_063223	Autophagy- protein 18a
922	A0A9D4WD15	A0A9D4WD15	A0A9D4WD15_PEA	KIW84_064575	U3 small nucleolar RNA-associated protein 15 C-terminal domain-containing protein
923	A0A9D4WD20	A0A9D4WD20	A0A9D4WD20_PEA	KIW84_064908	Protein MICROTUBULE ORGANIZATION 1
924	A0A9D4WD35	A0A9D4ZU07;A0A9D4WD35	A0A9D4WD35_PEA	KIW84_064576	Serine/threonine-protein phosphatase
925	A0A9D4WD39	A0A9D4WD39	A0A9D4WD39_PEA	KIW84_064113	3'-5' exonuclease domain-containing protein
926	A0A9D4WD63	A0A9D4WD63	A0A9D4WD63_PEA	KIW84_064948	Dolichyl-diphosphooligosaccharide--protein glycosyltransferase subunit 1
927	A0A9D4WD95	A0A9D4WD95	A0A9D4WD95_PEA	KIW84_064685	Pullulanase 1
928	A0A9D4WDB3	A0A9D4WDB3	A0A9D4WDB3_PEA	KIW84_064998	Carboxypeptidase
929	A0A9D4WDC8	A0A9D4ZTA3;A0A9D4WDC8	A0A9D4WDC8_PEA	KIW84_064071	DEAD-box ATP-dependent RNA helicase 16
930	A0A9D4WDE2	A0A9D4WDE2	A0A9D4WDE2_PEA	KIW84_064695	Malate dehydrogenase [NADP], chloroplastic
931	A0A9D4WDE4	A0A9D4VRS1;A0A9D4WDE4;A0A9D4X1F4;A0A9D4X366	A0A9D4WDE4_PEA	KIW84_064729	non-specific serine/threonine protein kinase
932	A0A9D4WDE8	A0A9D4WDE8	A0A9D4WDE8_PEA	GCP2	Glycoprotease 2
933	A0A9D4WDI7	A0A9D4WDI7	A0A9D4WDI7_PEA	KIW84_064132	Lon protease homolog, mitochondrial
934	A0A9D4WDL9	A0A9D4WDL9	A0A9D4WDL9_PEA	KIW84_064933	Anion-transporting ATPase-like domain-containing protein
935	A0A9D4WDM1	A0A9D4WDM1;A0A9D5BI06	A0A9D4WDM1_PEA	KIW84_065116	Ras-related protein Rab7
936	A0A9D4WDQ6	A0A9D4WDQ6	A0A9D4WDQ6_PEA	KIW84_065683	NAD(+) salvage pathway protein, variant 2
937	A0A9D4WDR7	A0A9D4WDR7	A0A9D4WDR7_PEA	KIW84_065696	Chaperone protein dnaJ 50
938	A0A9D4WDU0	A0A9D4WDU0	A0A9D4WDU0_PEA	KIW84_064246	glutamate--tRNA ligase
939	A0A9D4WDV2	A0A9D5B1C5;A0A9D4WDV2	A0A9D4WDV2_PEA	KIW84_064259	DEAD-box ATP-dependent RNA helicase 3
940	A0A9D4WDV9	A0A9D4WDV9	A0A9D4WDV9_PEA	KIW84_064879	phosphoenolpyruvate carboxylase
941	A0A9D4WDZ6	A0A9D4WDZ6	A0A9D4WDZ6_PEA	KIW84_065788	Vacuolar-sorting receptor 1
942	A0A9D4WE43	A0A9D4WE43	A0A9D4WE43_PEA	KIW84_065850	DUF4110 domain-containing protein
943	A0A9D4WE70	A0A9D4WE70	A0A9D4WE70_PEA	KIW84_065143	Protein GIGANTEA
944	A0A9D4WE86	A0A9D4WE86;A0A9D4WFZ1	A0A9D4WE86_PEA	KIW84_065897	Cyclase-like protein 2
945	A0A9D4WE88	A0A9D5AZQ8;A0A9D4WE88	A0A9D4WE88_PEA	LSM4	U6 snRNA-associated Sm-like protein LSm4
946	A0A9D4WE92;A0A9D5A9I7	A0A9D4WEL5;A0A9D5A9I7;A0A9D4WE92	A0A9D4WE92_PEA;A0A9D5A9I7_PEA	KIW84_065008;KIW84_065011	Elongation factor 1-alpha
947	A0A9D4WEC6	A0A9D4WEC6	A0A9D4WEC6_PEA	KIW84_065342	Short-chain dehydrogenase TIC 32
948	A0A9D4WED7	A0A9D4WED7	A0A9D4WED7_PEA	KIW84_065099	Angio-associated migratory cell protein
949	A0A9D4WED8	A0A9D4WED8	A0A9D4WED8_PEA	KIW84_065961	ATP synthase subunit beta
950	A0A9D4WEE0	A0A9D4WEE0	A0A9D4WEE0_PEA	KIW84_065453	valine--tRNA ligase
951	A0A9D4WEE1	A0A9D4WEE1	A0A9D4WEE1_PEA	KIW84_065065	50S ribosomal protein L21, chloroplastic
952	A0A9D4WEE2	A0A9D4WEE2	A0A9D4WEE2_PEA	KIW84_065960	ATP synthase subunit beta (Fragment)
953	A0A9D4WEF3	A0A9D4WEF3	A0A9D4WEF3_PEA	KIW84_065079	Protein disulfide-isomerase 5-2
954	A0A9D4WEF6	A0A9D4VK52;A0A9D4WEF6	A0A9D4WEF6_PEA	KIW84_065984	Aspergillus nuclease S1
955	A0A9D4WEF8	A0A9D4WEF8;A0A9D4Y605	A0A9D4WEF8_PEA	KIW84_064470	Ribosomal protein L19
956	A0A9D4WEG1	A0A9D4WEG1	A0A9D4WEG1_PEA	KIW84_065477	fructokinase
957	A0A9D4WEG6	A0A9D4WEG6	A0A9D4WEG6_PEA	KIW84_065127	Ran-binding protein 1 c
958	A0A9D4WEH8	A0A9D4WEH8	A0A9D4WEH8_PEA	KIW84_064593	Uncharacterized protein
959	A0A9D4WEK3	A0A9D4WEK3	A0A9D4WEK3_PEA	KIW84_065128	S1 motif domain-containing protein
960	A0A9D4WEK7	A0A9D4WEK7	A0A9D4WEK7_PEA	KIW84_064531	AAA+ ATPase domain-containing protein
961	A0A9D4WEM4	A0A9D4WEM4	A0A9D4WEM4_PEA	PFK	ATP-dependent 6-phosphofructokinase
962	A0A9D4WEN9	A0A9D4WEN9	A0A9D4WEN9_PEA	KIW84_065448	TraB domain-containing protein
963	A0A9D4WER2	A0A9D4WER2	A0A9D4WER2_PEA	KIW84_066104	60S ribosomal protein L15
964	A0A9D4WES1	A0A9D4YBT5;A0A9D4WES1	A0A9D4WES1_PEA	KIW84_066116	3-ketoacyl-CoA synthase
965	A0A9D4WES2	A0A9D4WES2	A0A9D4WES2_PEA	KIW84_065479	O-fucosyltransferase family protein
966	A0A9D4WEX0	A0A9D4WEX0	A0A9D4WEX0_PEA	KIW84_065528	GOLD domain-containing protein
967	A0A9D4WEZ1;A0A9D5A9I8;Q41069	A0A9D4WB49;A0A9D4WEZ1;A0A9D5A9I8;Q41069	A0A9D4WEZ1_PEA;A0A9D5A9I8_PEA;Q41069_PEA	KIW84_064755;KIW84_064763;KIW84_064764	Legume lectin domain-containing protein
968	A0A9D4WF10	A0A9D4WF10	A0A9D4WF10_PEA	KIW84_066150	Stage III sporulation protein AA AAA+ ATPase domain-containing protein
969	A0A9D4WF72	A0A9D4WF72	A0A9D4WF72_PEA	KIW84_066222	Protein transport protein Sec24-like At4g32640
970	A0A9D4WF80	A0A9D4WF80	A0A9D4WF80_PEA	KIW84_065495	alpha-L-fucosidase
971	A0A9D4WF97	A0A9D4WF97	A0A9D4WF97_PEA	KIW84_065639	Amine oxidase
972	A0A9D4WFA1;A0A9D4XXB8	A0A9D4XXB8;A0A9D4WFA1	A0A9D4WFA1_PEA;A0A9D4XXB8_PEA	KIW84_033324;KIW84_066255	Vacuolar proton pump subunit B
973	A0A9D4WFA4	A0A9D4WFA4	A0A9D4WFA4_PEA	KIW84_065390	Remorin
974	A0A9D4WFC6	A0A9D4WFC6	A0A9D4WFC6_PEA	KIW84_065416	Homeobox-leucine zipper protein ANTHOCYANINLESS 2
975	A0A9D4WFD2	A0A9D4WFD2	A0A9D4WFD2_PEA	KIW84_066286	50S ribosomal protein L18
976	A0A9D4WFD5	A0A9D4WFD5	A0A9D4WFD5_PEA	THI1	Thiamine thiazole synthase, chloroplastic
977	A0A9D4WFE1	A0A9D4WFE1	A0A9D4WFE1_PEA	KIW84_065824	Uncharacterized protein
978	A0A9D4WFJ1	A0A9D4WFJ1	A0A9D4WFJ1_PEA	KIW84_066352	methionine--tRNA ligase
979	A0A9D4WFK9	A0A9D4WFK9	A0A9D4WFK9_PEA	KIW84_065015	EF-hand domain-containing protein
980	A0A9D4WFL9	A0A9D4WFL9	A0A9D4WFL9_PEA	KIW84_065028	Golgi to ER traffic protein 4 homolog (Fragment)
981	A0A9D4WFN0	A0A9D4WFN0;A0A9D5A7H5;A0A9D4VY92	A0A9D4WFN0_PEA	KIW84_066393	60S ribosomal protein L35
982	A0A9D4WFR4	A0A9D4WFR4	A0A9D4WFR4_PEA	KIW84_066427	NifU-like protein 4
983	A0A9D4WFR6	A0A9D4WFR6	A0A9D4WFR6_PEA	KIW84_065534	Serine aminopeptidase S33 domain-containing protein
984	A0A9D4WFR7	A0A9D4WFR7	A0A9D4WFR7_PEA	KIW84_065541	Uncharacterized protein
985	A0A9D4WFT0	A0A9D4WFT0	A0A9D4WFT0_PEA	KIW84_065540	Acireductone dioxygenase
986	A0A9D4WFU1	A0A9D4WFU1	A0A9D4WFU1_PEA	KIW84_066456	Leucine aminopeptidase
987	A0A9D4WFU2	A0A9D4WFU2	A0A9D4WFU2_PEA	KIW84_066457	Protein TONNEAU 1b
988	A0A9D4WFV4	A0A9D4WFV4	A0A9D4WFV4_PEA	KIW84_066017	Cytidyltransferase-like domain-containing protein (Fragment)
989	A0A9D4WFW9	A0A9D4WFW9	A0A9D4WFW9_PEA	KIW84_065716	Uncharacterized protein
990	A0A9D4WFX9	A0A9D4WFX9	A0A9D4WFX9_PEA	KIW84_065888	Protein TIC 21
991	A0A9D4WFY5	A0A9D4WFY5;A0A9D4VKX1;A0A9D4VM46	A0A9D4WFY5_PEA	KIW84_065169	60S ribosomal protein L3
992	A0A9D4WFZ1	A0A9D4WFZ1	A0A9D4WFZ1_PEA	KIW84_065898	Cyclase-like protein 2
993	A0A9D4WFZ4	A0A9D4WFZ4	A0A9D4WFZ4_PEA	KIW84_065176	Sphingomyelin synthase-like domain-containing protein
994	A0A9D4WG08	A0A9D4WG08	A0A9D4WG08_PEA	KIW84_066527	CMP-sialic acid transporter 3
995	A0A9D4WG41	A0A9D4WG41;A0A9D5AAS5	A0A9D4WG41_PEA	KIW84_065656	Cysteine-rich receptor-like protein kinase 10
996	A0A9D4WG49	A0A9D4WG49	A0A9D4WG49_PEA	KIW84_065677	Dolichyl-diphosphooligosaccharide--protein glycosyltransferase subunit 3B
997	A0A9D4WGA5	A0A9D4WGA5	A0A9D4WGA5_PEA	KIW84_066192	Coatomer subunit delta
998	A0A9D4WGB6	A0A9D4WGB6	A0A9D4WGB6_PEA	KIW84_065180	Uncharacterized protein
999	A0A9D4WGC9	A0A9D4WGC9	A0A9D4WGC9_PEA	KIW84_050030	Uncharacterized protein
1000	A0A9D4WGE1	A0A9D4WGE1	A0A9D4WGE1_PEA	KIW84_066233	Glycerate dehydrogenase
1001	A0A9D4WGF9	A0A9D4WGF9	A0A9D4WGF9_PEA	KIW84_065224	Eukaryotic translation initiation factor 5B
1002	A0A9D4WGG2	A0A9D4WGG2	A0A9D4WGG2_PEA	KIW84_065337	Methyltransferase-like protein 1
1003	A0A9D4WGH5;A0A9D5BAQ5	A0A9D5BAQ5;A0A9D4WGH5	A0A9D4WGH5_PEA;A0A9D5BAQ5_PEA	KIW84_023011;KIW84_050079	Translocon-associated protein subunit alpha
1004	A0A9D4WGJ1	A0A9D4WGJ1	A0A9D4WGJ1_PEA	KIW84_065782	lipoyl(octanoyl) transferase
1005	A0A9D4WGJ5	A0A9D4WGJ5	A0A9D4WGJ5_PEA	KIW84_050104	Ribosome-binding factor A
1006	A0A9D4WGM7	A0A9D4WGM7	A0A9D4WGM7_PEA	KIW84_065891	D-3-phosphoglycerate dehydrogenase
1007	A0A9D4WGN1	A0A9D4WGN1	A0A9D4WGN1_PEA	KIW84_065395	Cleavage and polyadenylation specificity factor subunit 5 (Fragment)
1008	A0A9D4WGN7	A0A9D4WGN7	A0A9D4WGN7_PEA	KIW84_065842	S-methyl-5-thioribose kinase
1009	A0A9D4WGP8	A0A9D4WE56;A0A9D4WGP8	A0A9D4WGP8_PEA	KIW84_065853	Glycosyltransferase
1010	A0A9D4WGR5;A0A9D4WJ54;A0A9D4YI61	A0A9D4WGR5;A0A9D4WJ54;A0A9D4WHC8;A0A9D4YI61	A0A9D4WGR5_PEA;A0A9D4WJ54_PEA;A0A9D4YI61_PEA	KIW84_025366;KIW84_066184;KIW84_066185	Small ribosomal subunit protein uS17c
1011	A0A9D4WGS9	A0A9D4WGS9	A0A9D4WGS9_PEA	KIW84_065942	RRM domain-containing protein
1012	A0A9D4WGT4	A0A9D4WGT4	A0A9D4WGT4_PEA	KIW84_065952	Bck1-like resistance to osmotic shock
1013	A0A9D4WGV9	A0A9D4WGV9	A0A9D4WGV9_PEA	KIW84_065976	Fructose-bisphosphate aldolase
1014	A0A9D4WGW0	A0A9D4WGW0	A0A9D4WGW0_PEA	KIW84_066412	Protein rdm16
1015	A0A9D4WGW5	A0A9D4WGW5	A0A9D4WGW5_PEA	KIW84_065485	Alpha/beta hydrolase fold-3 domain-containing protein
1016	A0A9D4WGX6	A0A9D4WGX6	A0A9D4WGX6_PEA	KIW84_066128	Dihydrolipoamide acetyltransferase component of pyruvate dehydrogenase complex
1017	A0A9D4WGY5	A0A9D4WGY5	A0A9D4WGY5_PEA	KIW84_066139	Uncharacterized protein
1018	A0A9D4WGZ4	A0A9D4WGZ4	A0A9D4WGZ4_PEA	KIW84_065387	Cytochrome b561 domain-containing protein
1019	A0A9D4WGZ9	A0A9D4WGZ9	A0A9D4WGZ9_PEA	KIW84_050265	Cysteine protease xcp2
1020	A0A9D4WH09	A0A9D4WH09	A0A9D4WH09_PEA	KIW84_050277	Outer envelope pore protein 21
1021	A0A9D4WH17	A0A9D4WH17	A0A9D4WH17_PEA	KIW84_066052	cysteine--tRNA ligase
1022	A0A9D4WH29	A0A9D4WH29	A0A9D4WH29_PEA	KIW84_066301	anthranilate synthase
1023	A0A9D4WH69	A0A9D4WH69	A0A9D4WH69_PEA	KIW84_066122	NAD(P)H-dependent D-xylose reductase (XR)
1024	A0A9D4WH73	A0A9D4WH73	A0A9D4WH73_PEA	KIW84_065565	Small ribosomal subunit protein eS1
1025	A0A9D4WH88	A0A9D4WH88	A0A9D4WH88_PEA	KIW84_050379	Prolyl endopeptidase
1026	A0A9D4WHB5	A0A9D4WHB5	A0A9D4WHB5_PEA	KIW84_066277	rRNA 2'-O-methyltransferase fibrillarin
1027	A0A9D4WHC3	A0A9D4W7S9;A0A9D4WB80;A0A9D4WHC3;A0A9D4W0A6;A0A9D5A4V2	A0A9D4WHC3_PEA	KIW84_066153	40S ribosomal protein S3-3
1028	A0A9D4WHG9	A0A9D4WHG9	A0A9D4WHG9_PEA	KIW84_066227	THUMP domain-containing protein
1029	A0A9D4WHI2	A0A9D4WHI2	A0A9D4WHI2_PEA	KIW84_050029	DEAD-box ATP-dependent RNA helicase 50
1030	A0A9D4WHI6	A0A9D4WHI6	A0A9D4WHI6_PEA	KIW84_066217	Proteasome subunit alpha type
1031	A0A9D4WHI9	A0A9D4XBT8;A0A9D4VJ20;A0A9D4WHI9	A0A9D4WHI9_PEA	KIW84_065681	40S ribosomal protein S15a-1
1032	A0A9D4WHJ7	A0A9D4WHJ7	A0A9D4WHJ7_PEA	KIW84_066197	Replication protein A 14 kDa subunit B
1033	A0A9D4WHK6	A0A9D4WHK6	A0A9D4WHK6_PEA	KIW84_066208	ACT domain-containing protein ACR
1034	A0A9D4WHM3	A0A9D4WHM3	A0A9D4WHM3_PEA	KIW84_066257	Transportin-1
1035	A0A9D4WHM9	A0A9D4XR19;A0A9D4ZUF5;A0A9D4Y3A9;A0A9D4WHM9;A0A9D5AG30;A0A9D4X4W8	A0A9D4WHM9_PEA	KIW84_050526	ornithine carbamoyltransferase
1036	A0A9D4WHN7	A0A9D4WHN7	A0A9D4WHN7_PEA	KIW84_050088	Mutanase
1037	A0A9D4WHP9	A0A9D4WHP9	A0A9D4WHP9_PEA	KIW84_065624	XS domain-containing protein
1038	A0A9D4WHQ7	A0A9D4WHQ7	A0A9D4WHQ7_PEA	KIW84_066290	dolichyl-diphosphooligosaccharide--protein glycotransferase
1039	A0A9D4WHS3	A0A9D4WHS3;A0A9D5A6G2	A0A9D4WHS3_PEA	KIW84_066303	Myosin-1
1040	A0A9D4WHT2	A0A9D4WHT2	A0A9D4WHT2_PEA	KIW84_066548	C3H1-type domain-containing protein
1041	A0A9D4WHW5	A0A9D4WHW5	A0A9D4WHW5_PEA	KIW84_066588	Secondary alcohol dehydrogenase (SADH2)
1042	A0A9D4WHX1	A0A9D4WHX1	A0A9D4WHX1_PEA	KIW84_066322	EF-hand domain-containing protein
1043	A0A9D4WHX2	A0A9D4WHX2	A0A9D4WHX2_PEA	KIW84_065838	Alpha-L-fucosidase 2
1044	A0A9D4WHX5	A0A9D4WHX5	A0A9D4WHX5_PEA	KIW84_066506	1,3-beta-glucan synthase
1045	A0A9D4WHY1	A0A9D4WHY1	A0A9D4WHY1_PEA	KIW84_065847	Elongator complex protein 3
1046	A0A9D4WI04	A0A9D4ZSC8;A0A9D4WI04	A0A9D4WI04_PEA	KIW84_050656	Uncharacterized protein
1047	A0A9D4WI14	A0A9D4WI14	A0A9D4WI14_PEA	KIW84_066396	very-long-chain 3-oxoacyl-CoA synthase
1048	A0A9D4WI18	A0A9D4WI18	A0A9D4WI18_PEA	KIW84_065885	Protein unc-50 homolog
1049	A0A9D4WI23	A0A9D4WI23	A0A9D4WI23_PEA	KIW84_066450	formate--tetrahydrofolate ligase
1050	A0A9D4WI32	A0A9D4WI32;A0A9D4XGL2;A0A9D4XUW6;A0A9D5AAC7;A0A9D4XLT4;A0A9D5BKE2;A0A9D4VJN8	A0A9D4WI32_PEA	KIW84_066461	Rab-GAP TBC domain-containing protein
1051	A0A9D4WI35	A0A9D4WI35	A0A9D4WI35_PEA	KIW84_066384	Beta-hexosaminidase
1052	A0A9D4WI42	A0A9D4WI42	A0A9D4WI42_PEA	KIW84_050041	Aquaporin PIP2-7 (Fragment)
1053	A0A9D4WI64	A0A9D4WI64	A0A9D4WI64_PEA	KIW84_066448	transketolase
1054	A0A9D4WI77	A0A9D4WI77	A0A9D4WI77_PEA	KIW84_066609	Coiled-coil domain-containing protein SCD2
1055	A0A9D4WI95	A0A9D4WI95	A0A9D4WI95_PEA	KIW84_050329	Inactive purple acid phosphatase-like protein
1056	A0A9D4WIC6	A0A9D4WIC6	A0A9D4WIC6_PEA	KIW84_050783	Signal peptide peptidase
1057	A0A9D4WID0	A0A9D4WID0	A0A9D4WID0_PEA	KIW84_066002	Elongator complex protein 2
1058	A0A9D4WID6	A0A9D4WID6	A0A9D4WID6_PEA	KIW84_050798	T-complex protein 1 subunit delta
1059	A0A9D4WIE0	A0A9D4WIE0	A0A9D4WIE0_PEA	KIW84_066016	Sesquithujene synthase A
1060	A0A9D4WIE7	A0A9D4WIE7	A0A9D4WIE7_PEA	KIW84_050160	DHFR domain-containing protein
1061	A0A9D4WIH8	A0A9D4WIH8	A0A9D4WIH8_PEA	KIW84_050089	EF-hand domain-containing protein
1062	A0A9D4WII4	A0A9D4WII4	A0A9D4WII4_PEA	KIW84_066056	glutamine--tRNA ligase
1063	A0A9D4WII6	A0A9D4WII6	A0A9D4WII6_PEA	KIW84_050854	26S proteasome regulatory subunit rpn6
1064	A0A9D4WIJ2	A0A9D4WIJ2	A0A9D4WIJ2_PEA	KIW84_050025	UTP--glucose-1-phosphate uridylyltransferase
1065	A0A9D4WIJ3	A0A9D4WIJ3	A0A9D4WIJ3_PEA	KIW84_066589	ATP-dependent DNA helicase II subunit 1
1066	A0A9D4WIJ8	A0A9D4WIJ8	A0A9D4WIJ8_PEA	KIW84_050865	Proteasome subunit beta
1067	A0A9D4WIK2	A0A9D4WIK2	A0A9D4WIK2_PEA	KIW84_066600	CBM20 domain-containing protein
1068	A0A9D4WIK3	A0A9D5BCX3;A0A9D4WIK3	A0A9D4WIK3_PEA	KIW84_050128	Protein FMP32, mitochondrial
1069	A0A9D4WIM2	A0A9D4WIM2	A0A9D4WIM2_PEA	KIW84_050146	26S proteasome regulatory subunit S10B B
1070	A0A9D4WIP9	A0A9D4WIP9	A0A9D4WIP9_PEA	KIW84_066008	Kri1-like C-terminal domain-containing protein
1071	A0A9D4WIQ2;A0A9D5B0V9	A0A9D5B0V9;A0A9D4WIQ2	A0A9D4WIQ2_PEA;A0A9D5B0V9_PEA	KIW84_031483;KIW84_050924	Ribosomal protein S6
1072	A0A9D4WIQ7	A0A9D4WIQ7	A0A9D4WIQ7_PEA	KIW84_050033	glutamate-1-semialdehyde 2,1-aminomutase
1073	A0A9D4WIQ9	A0A9D4WIQ9	A0A9D4WIQ9_PEA	KIW84_050524	Glucose-1-phosphate adenylyltransferase
1074	A0A9D4WIR2	A0A9D4WIR2	A0A9D4WIR2_PEA	KIW84_050936	Protein arginine N-methyltransferase
1075	A0A9D4WIR4	A0A9D4WIR4	A0A9D4WIR4_PEA	KIW84_050015	NmrA-like domain-containing protein
1076	A0A9D4WIR9	A0A9D4WIR9	A0A9D4WIR9_PEA	KIW84_050278	Dolichyl-diphosphooligosaccharide--protein glycosyltransferase subunit 1 (Fragment)
1077	A0A9D4WIS6	A0A9D4WIS6	A0A9D4WIS6_PEA	KIW84_050024	60S ribosomal protein L3
1078	A0A9D4WIT8	A0A9D4WIT8	A0A9D4WIT8_PEA	KIW84_066049	Chaperone protein dnaJ 15
1079	A0A9D4WIU0	A0A9D4WIU0	A0A9D4WIU0_PEA	KIW84_050132	Kinesin-like protein KIN-7D
1080	A0A9D4WIU4	A0A9D4WIU4	A0A9D4WIU4_PEA	KIW84_050034	Importin N-terminal domain-containing protein
1081	A0A9D4WIU8	A0A9D4WIU8	A0A9D4WIU8_PEA	KIW84_050072	AIG1-type G domain-containing protein
1082	A0A9D4WIV8	A0A9D4WIV8	A0A9D4WIV8_PEA	KIW84_050322	1,4-alpha-glucan branching enzyme
1083	A0A9D4WIW7	A0A9D4WIW7	A0A9D4WIW7_PEA	KIW84_050163	40S ribosomal protein S25
1084	A0A9D4WIW9	A0A9D4WIW9	A0A9D4WIW9_PEA	KIW84_050055	Heavy metal-associated isoprenylated plant protein 26
1085	A0A9D4WIY4	A0A9D4WIY4	A0A9D4WIY4_PEA	KIW84_050187	Guanine nucleotide-binding protein subunit beta
1086	A0A9D4WJ05	A0A9D4WJ05	A0A9D4WJ05_PEA	KIW84_051022	Homeobox domain-containing protein
1087	A0A9D4WJ07	A0A9D4WJ07	A0A9D4WJ07_PEA	KIW84_051023	Cellulose synthase
1088	A0A9D4WJ08	A0A9D4WJ08	A0A9D4WJ08_PEA	KIW84_066240	Ubiquitin-conjugating enzyme E2 23
1089	A0A9D4WJ23	A0A9D4WJ23	A0A9D4WJ23_PEA	KIW84_050633	K Homology domain-containing protein
1090	A0A9D4WJ30	A0A9D4WJ30	A0A9D4WJ30_PEA	KIW84_066152	Glycine-rich RNA-binding protein rz1b
1091	A0A9D4WJ32	A0A9D4WJ32	A0A9D4WJ32_PEA	KIW84_050411	GDSL esterase/lipase EXL3 (Fragment)
1092	A0A9D4WJ43	A0A9D4WJ43	A0A9D4WJ43_PEA	KIW84_050330	WD repeat-containing protein dwa2
1093	A0A9D4WJ48	A0A9D4WJ48	A0A9D4WJ48_PEA	KIW84_050342	L-ascorbate oxidase homolog
1094	A0A9D4WJ57	A0A9D4WJ57	A0A9D4WJ57_PEA	KIW84_050260	PsbP domain-containing protein 3
1095	A0A9D4WJ99	A0A9D4WJ99	A0A9D4WJ99_PEA	KIW84_066224	Mitochondrial pyruvate carrier
1096	A0A9D4WJA6	A0A9D4WJA6	A0A9D4WJA6_PEA	KIW84_051109	CHD3-type chromatin-remodeling factor PICKLE
1097	A0A9D4WJB5	A0A9D4WJB5	A0A9D4WJB5_PEA	KIW84_051119	Stromal cell-derived factor 2-like protein
1098	A0A9D4WJD8	A0A9D4WJD8	A0A9D4WJD8_PEA	KIW84_066365	PsbP C-terminal domain-containing protein
1099	A0A9D4WJJ2	A0A9D4WJJ2	A0A9D4WJJ2_PEA	KIW84_050415	Protein free1
1100	A0A9D4WJM1	A0A9D5BBI9;A0A9D4WJM1;A0A9D4VGF5	A0A9D4WJM1_PEA	KIW84_051242	Aminopeptidase
1101	A0A9D4WJN2	A0A9D4WJN2	A0A9D4WJN2_PEA	KIW84_050874	Ubiquitin-specific protease ubp1
1102	A0A9D4WJP9	A0A9D4WJP9	A0A9D4WJP9_PEA	KIW84_050596	Protein odr-4 homolog
1103	A0A9D4WJQ0	A0A9D4WJQ0	A0A9D4WJQ0_PEA	KIW84_050429	Tubulin beta chain
1104	A0A9D4WJQ6	A0A9D4WJQ6	A0A9D4WJQ6_PEA	KIW84_050904	Protein KAKU4
1105	A0A9D4WJT1	A0A9D4WJT1	A0A9D4WJT1_PEA	KIW84_050414	Prostaglandin E synthase 2
1106	A0A9D4WJV5	A0A9D4WJV5	A0A9D4WJV5_PEA	KIW84_066404	Uncharacterized protein
1107	A0A9D4WJW7	A0A9D4WJW7	A0A9D4WJW7_PEA	KIW84_050505	26S proteasome regulatory subunit S10B B
1108	A0A9D4WJW9	A0A9D4WJW9	A0A9D4WJW9_PEA	KIW84_051389	Protein TRIGALACTOSYLDIACYLGLYCEROL 5, chloroplastic
1109	A0A9D4WJX0	A0A9D4WJX0	A0A9D4WJX0_PEA	KIW84_050504	Glycosyl transferase family 1 domain-containing protein
1110	A0A9D4WJY9	A0A9D4WJY9	A0A9D4WJY9_PEA	KIW84_050530	Gamma carbonic anhydrase 2
1111	A0A9D4WK28	A0A9D4WK28	A0A9D4WK28_PEA	KIW84_051021	Tail fiber
1112	A0A9D4WK30	A0A9D5BGU3;A0A9D4XFR3;A0A9D5AMG6;A0A9D5GZ50;A0A9D4WEM4;A0A9D4WL61;A0A9D4VQE5;A0A9D5BCB3;A0A9D4WK30;A0A9D4X3X0;A0A9D4X825;A0A9D4WZ15;A0A9D4YGC5;A0A9D4VGZ7	A0A9D4WK30_PEA	PFK	ATP-dependent 6-phosphofructokinase
1113	A0A9D4WK42	A0A9D4WK42	A0A9D4WK42_PEA	KIW84_051469	Protein DCL, chloroplastic
1114	A0A9D4WK53	A0A9D4WK53	A0A9D4WK53_PEA	KIW84_051436	Cysteine protease rd21b
1115	A0A9D4WK57	A0A9D4WK57;A0A9D4Y2N9	A0A9D4WK57_PEA	KIW84_050597	Phosphoglycerate mutase-like protein 1 (Fragment)
1116	A0A9D4WK79	A0A9D4WK79;A0A9D4WFV3	A0A9D4WK79_PEA	KIW84_050715	Protein unc-13 homolog
1117	A0A9D4WK92	A0A9D4WK92	A0A9D4WK92_PEA	KIW84_066545	Extensin domain-containing protein
1118	A0A9D4WKE3	A0A9D4WKE3	A0A9D4WKE3_PEA	KIW84_050679	tryptophan--tRNA ligase
1119	A0A9D4WKI4	A0A9D4WKI4	A0A9D4WKI4_PEA	KIW84_051633	HECT-type E3 ubiquitin transferase
1120	A0A9D4WKN4	A0A9D4WKN4	A0A9D4WKN4_PEA	KIW84_050763	Peptidase S9 prolyl oligopeptidase catalytic domain-containing protein
1121	A0A9D4WKP1	A0A9D4WKP1	A0A9D4WKP1_PEA	KIW84_050884	Cyclic nucleotide-gated ion channel 14
1122	A0A9D4WKR4	A0A9D4WKR4	A0A9D4WKR4_PEA	KIW84_050106	tRNA-dihydrouridine(47) synthase [NAD(P)(+)]
1123	A0A9D4WKR5	A0A9D4WKR5	A0A9D4WKR5_PEA	KIW84_050802	Beta-adaptin-like protein
1124	A0A9D4WKT0	A0A9D4WKT0	A0A9D4WKT0_PEA	KIW84_050131	SH3 domain-containing protein 2
1125	A0A9D4WKT7	A0A9D4WKT7	A0A9D4WKT7_PEA	KIW84_050286	Glyceraldehyde 3-phosphate dehydrogenase NAD(P) binding domain-containing protein
1126	A0A9D4WKU0	A0A9D5BNG6;A0A9D4WKU0	A0A9D4WKU0_PEA	KIW84_050848	Uncharacterized protein
1127	A0A9D4WKX8	A0A9D4WKX8	A0A9D4WKX8_PEA	KIW84_050328	O-fucosyltransferase family protein
1128	A0A9D4WKY3	A0A9D4WKY3	A0A9D4WKY3_PEA	KIW84_050184	Coatomer subunit gamma
1129	A0A9D4WL02	A0A9D4WL02	A0A9D4WL02_PEA	KIW84_051813	Transferring glycosyl group transferase
1130	A0A9D4WL17	A0A9D4WL17;A0A9D4VWV0;A0A9D5B0Q6	A0A9D4WL17_PEA	KIW84_051812	Chromophore lyase CRL, chloroplastic
1131	A0A9D4WL31	A0A9D4WL31	A0A9D4WL31_PEA	KIW84_050386	Methyltransferase
1132	A0A9D4WL42	A0A9D5AKA9;A0A9D4WL42	A0A9D4WL42_PEA	KIW84_050239	1-phosphatidylinositol 4-kinase
1133	A0A9D4WL66	A0A9D4WL66	A0A9D4WL66_PEA	KIW84_051467	THO complex subunit 5B
1134	A0A9D4WL89	A0A9D4WL89	A0A9D4WL89_PEA	KIW84_051893	CBS domain-containing protein cbscbspb3
1135	A0A9D4WL90	A0A9D4WL90;A0A9D5GYX9	A0A9D4WL90_PEA	KIW84_050974	Pescadillo homolog
1136	A0A9D4WLB5	A0A9D5A2F5;A0A9D4WLB5	A0A9D4WLB5_PEA	KIW84_050478	WAT1-related protein
1137	A0A9D4WLB9	A0A9D4WLB9	A0A9D4WLB9_PEA	KIW84_051540	Serpin domain-containing protein
1138	A0A9D4WLD7	A0A9D4WLD7	A0A9D4WLD7_PEA	KIW84_051172	Reticulon-like protein
1139	A0A9D4WLE2	A0A9D4WLE2	A0A9D4WLE2_PEA	KIW84_050346	Glycoside hydrolase 18 protein
1140	A0A9D4WLE5	A0A9D4WLE5	A0A9D4WLE5_PEA	KIW84_050510	AP-4 complex subunit mu
1141	A0A9D4WLG4	A0A9D4YDU1;A0A9D4WLG4	A0A9D4WLG4_PEA	KIW84_051590	O-fucosyltransferase family protein
1142	A0A9D4WLG9	A0A9D5B1U9;A0A9D4WLG9;A0A9D4WL92;A0A9D4X034	A0A9D4WLG9_PEA	KIW84_050992	GTP-binding nuclear protein
1143	A0A9D4WLH1	A0A9D4WLH1	A0A9D4WLH1_PEA	KIW84_051063	PX domain-containing protein
1144	A0A9D4WLH4	A0A9D4WLH4	A0A9D4WLH4_PEA	KIW84_050381	Plastocyanin
1145	A0A9D4WLL4	A0A9D4WLL4;A0A0A1E7Y8;A0A9D4X494;A0A9D4YQ04;A0A9D5BRJ8;A0A9D4W7P5;E3VST7	A0A9D4WLL4_PEA	KIW84_052038	Actin-7
1146	A0A9D4WLL5	A0A9D4WLL5	A0A9D4WLL5_PEA	KIW84_052037	Photosystem I reaction center subunit N, chloroplastic
1147	A0A9D4WLM4	A0A9D4WLM4	A0A9D4WLM4_PEA	KIW84_051112	poly(A)-specific ribonuclease
1148	A0A9D4WLN7	A0A9D4WLN7	A0A9D4WLN7_PEA	KIW84_050604	Symplekin
1149	A0A9D4WLQ0	A0A9D4WLQ0	A0A9D4WLQ0_PEA	KIW84_051121	Tudor domain-containing protein
1150	A0A9D4WLQ5	A0A9D4WLQ5	A0A9D4WLQ5_PEA	KIW84_051295	RuvB-like helicase
1151	A0A9D4WLR8	A0A9D4WLR8	A0A9D4WLR8_PEA	KIW84_052089	Developmentally-regulated G-protein 3
1152	A0A9D4WLS1	A0A9D4WLS1	A0A9D4WLS1_PEA	KIW84_051285	NADH:ubiquinone oxidoreductase-like 20kDa subunit domain-containing protein
1153	A0A9D4WLS6	A0A9D4WLS6	A0A9D4WLS6_PEA	KIW84_052101	Protein CPR-5
1154	A0A9D4WLT0	A0A9D4WLT0	A0A9D4WLT0_PEA	KIW84_051721	CBS domain-containing protein cbscbspb1
1155	A0A9D4WLU4	A0A9D4WLU4	A0A9D4WLU4_PEA	KIW84_051174	Eukaryotic translation initiation factor 3 subunit B
1156	A0A9D4WLU6	A0A9D4WLU6	A0A9D4WLU6_PEA	KIW84_051341	Calcium-transporting ATPase
1157	A0A9D4WLV4	A0A9D4WLV4	A0A9D4WLV4_PEA	KIW84_051184	Copper transport protein
1158	A0A9D4WLV5	A0A9D5AUR2;A0A9D4WLV5;A0A9D5AX02;A0A9D5AJQ1;A0A9D5A7W6	A0A9D4WLV5_PEA	KIW84_052135	UDP-xylose transporter 3
1159	A0A9D4WLZ6	A0A9D4WLZ6	A0A9D4WLZ6_PEA	KIW84_051796	RRM domain-containing protein
1160	A0A9D4WM09	A0A9D4WM09	A0A9D4WM09_PEA	KIW84_051413	WPP domain-containing protein
1161	A0A9D4WM13	A0A9D4WM13	A0A9D4WM13_PEA	KIW84_052189	Enoyl reductase (ER) domain-containing protein
1162	A0A9D4WM19	A0A9D5AE82;A0A9D4WM19;A0A9D5AGI9	A0A9D4WM19_PEA	KIW84_051821	Ribonuclease
1163	A0A9D4WM31	A0A9D4WM31	A0A9D4WM31_PEA	KIW84_051833	Uncharacterized protein
1164	A0A9D4WM32	A0A9D5B3J1;A0A9D5H0H0;A0A9D4W720;A0A9D5AH51;A0A9D4WM32	A0A9D4WM32_PEA	KIW84_052208	SAM domain-containing protein
1165	A0A9D4WM42	A0A9D4WM42	A0A9D4WM42_PEA	KIW84_052221	IAA-amino acid hydrolase ILR1-like 5
1166	A0A9D4WM46	A0A9D4W5G0;A0A9D4WM46	A0A9D4WM46_PEA	KIW84_050750	ER membrane protein complex subunit 1
1167	A0A9D4WM53	A0A9D4WM53	A0A9D4WM53_PEA	KIW84_052234	caffeate O-methyltransferase
1168	A0A9D4WM94	A0A9D4WM94	A0A9D4WM94_PEA	KIW84_051892	Trafficking protein particle complex subunit 2
1169	A0A9D4WMA3	A0A9D4WMA3	A0A9D4WMA3_PEA	KIW84_051366	CUE domain-containing protein
1170	A0A9D4WMB3	A0A9D4WMB3	A0A9D4WMB3_PEA	KIW84_052304	Cytochrome b5 isoform E
1171	A0A9D4WMC7	A0A9D4WMC7	A0A9D4WMC7_PEA	KIW84_051556	proline--tRNA ligase
1172	A0A9D4WMC9	A0A9D4WLB9;A0A9D4WMC9	A0A9D4WMC9_PEA	KIW84_051541	Serpin domain-containing protein
1173	A0A9D4WME7	A0A9D4WME7	A0A9D4WME7_PEA	KIW84_051575	Peptidase A1 domain-containing protein
1174	A0A9D4WMG0	A0A9D4WMG0	A0A9D4WMG0_PEA	KIW84_050863	60S ribosomal protein L5-B
1175	A0A9D4WMH4	A0A9D4WMH4;A0A9D5ABD4	A0A9D4WMH4_PEA	KIW84_051984	Inactive ATP-dependent zinc metalloprotease FTSHI 4
1176	A0A9D4WMH7	A0A9D4WMH7	A0A9D4WMH7_PEA	KIW84_051591	Mechanosensitive ion channel MscS domain-containing protein
1177	A0A9D4WMI3	A0A9D4WMI3	A0A9D4WMI3_PEA	KIW84_051365	Calcium-transporting ATPase
1178	A0A9D4WMI5	A0A9D4WMI5	A0A9D4WMI5_PEA	KIW84_051447	Polyadenylate-binding protein
1179	A0A9D4WMI6	A0A9D4WMI6	A0A9D4WMI6_PEA	KIW84_051474	Protein cypro4
1180	A0A9D4WMJ9	A0A9D4WMJ9	A0A9D4WMJ9_PEA	KIW84_052392	Pectinesterase
1181	A0A9D4WMK0	A0A9D4WMK0	A0A9D4WMK0_PEA	KIW84_051392	Mitochondrial peripheral inner membrane protein
1182	A0A9D4WMK4	A0A9D4WMK4	A0A9D4WMK4_PEA	KIW84_050903	Proteasome regulatory particle subunit RPN11
1183	A0A9D4WMK8	A0A9D5B656;A0A9D4WMK8	A0A9D4WMK8_PEA	KIW84_051623	FMP27/BLTP2/Hobbit GFWDK motif-containing RBG unit domain-containing protein
1184	A0A9D4WML0	A0A9D4WML0	A0A9D4WML0_PEA	KIW84_051485	Protein TIC 22
1185	A0A9D4WML1	A0A9D4WML1	A0A9D4WML1_PEA	KIW84_052414	PABS domain-containing protein
1186	A0A9D4WML3	A0A9D4WML3	A0A9D4WML3_PEA	KIW84_051512	Uroporphyrinogen-III synthase
1187	A0A9D4WML5	A0A9D4WML5	A0A9D4WML5_PEA	KIW84_050911	60S acidic ribosomal protein P0
1188	A0A9D4WML7	A0A9D4WML7	A0A9D4WML7_PEA	KIW84_051631	40S ribosomal protein S4
1189	A0A9D4WMN4	A0A9D4WMN4	A0A9D4WMN4_PEA	KIW84_051510	Polyadenylate-binding protein rbp47c
1190	A0A9D4WMP7	A0A9D4WMP7	A0A9D4WMP7_PEA	KIW84_051668	RRM domain-containing protein
1191	A0A9D4WMP9	A0A9D4XIC8;A0A9D4WMP9	A0A9D4WMP9_PEA	KIW84_051560	Cleavage polyadenylation factor subunit fip1
1192	A0A9D4WMQ7	A0A9D4WMQ7	A0A9D4WMQ7_PEA	KIW84_051679	serine--tRNA ligase
1193	A0A9D4WMR8	A0A9D5A9B7;A0A9D4WMR8	A0A9D4WMR8_PEA	KIW84_051690	14-3-3 domain-containing protein
1194	A0A9D4WMS0	A0A9D4WMS0	A0A9D4WMS0_PEA	KIW84_052471	Ribosome maturation factor RimP N-terminal domain-containing protein
1195	A0A9D4WMS2	A0A9D4WMS2	A0A9D4WMS2_PEA	KIW84_051558	NAD(P)H-hydrate epimerase
1196	A0A9D4WMT0	A0A9D4Y8X1;A0A9D5AHH6;A0A9D4WS84;A0A9D4WMT0;A0A9D5AFB5;A0A9D4WNU2;A0A9D5AEY7;A0A9D4XYK4	A0A9D4WMT0_PEA	KIW84_052483	Alcohol dehydrogenase
1197	A0A9D4WMT5	A0A9D4WMT5	A0A9D4WMT5_PEA	KIW84_052493	PsbP domain-containing protein 4
1198	A0A9D4WMV6	A0A9D4WMV6	A0A9D4WMV6_PEA	KIW84_050846	tRNA (guanine-N(7)-)-methyltransferase
1199	A0A9D4WN23	A0A9D4WN23	A0A9D4WN23_PEA	KIW84_051811	Rubredoxin-like domain-containing protein
1200	A0A9D4WN28	A0A9D4WN28	A0A9D4WN28_PEA	KIW84_051051	ENTH domain-containing protein
1201	A0A9D4WN80	A0A9D4WN80	A0A9D4WN80_PEA	KIW84_051871	Translation factor GUF1 homolog, chloroplastic
1202	A0A9D4WN83	A0A9D4WN83	A0A9D4WN83_PEA	KIW84_052658	SAP domain-containing protein
1203	A0A9D4WN97	A0A9D4WN97	A0A9D4WN97_PEA	KIW84_051671	Isoamylase 3
1204	A0A9D4WNA3	A0A9D4WNA3	A0A9D4WNA3_PEA	KIW84_052684	PLAT domain-containing protein 1
1205	A0A9D4WNC7	A0A9D4WNC7	A0A9D4WNC7_PEA	KIW84_051818	Calnexin homolog
1206	A0A9D4WNC8	A0A9D4WNC8	A0A9D4WNC8_PEA	KIW84_051134	Phytocyanin domain-containing protein
1207	A0A9D4WND5	A0A9D4WND5;A0A9D5BIA9;A0A9D5AFS3;A0A9D4XR89;A0A9D4X0A3	A0A9D4WND5_PEA	KIW84_052324	Sec39 domain-containing protein
1208	A0A9D4WNE2	A0A9D4WNE2	A0A9D4WNE2_PEA	KIW84_051145	Lariat debranching enzyme
1209	A0A9D4WNG2	A0A9D4WNG2	A0A9D4WNG2_PEA	KIW84_052357	K Homology domain-containing protein
1210	A0A9D4WNG6	A0A9D4WNG6	A0A9D4WNG6_PEA	KIW84_051826	Clp R domain-containing protein
1211	A0A9D4WNG9	A0A9D4WNG9	A0A9D4WNG9_PEA	KIW84_052755	Uncharacterized protein
1212	A0A9D4WNI5	A0A9D4WNI5	A0A9D4WNI5_PEA	KIW84_051975	50S ribosomal protein L17
1213	A0A9D4WNI8	A0A9D4WNI8	A0A9D4WNI8_PEA	KIW84_051204	Ferredoxin-like protein
1214	A0A9D4WNN4;A0A9D4XPP7	A0A9D5BQS9;A0A9D4YD50;A0A9D4WNN4;A0A9D4XPP7	A0A9D4WNN4_PEA;A0A9D4XPP7_PEA	KIW84_031094;KIW84_051972	Small ribosomal subunit protein uS2
1215	A0A9D4WNN8	A0A9D4WNN8	A0A9D4WNN8_PEA	KIW84_051942	DNA polymerase
1216	A0A9D4WNR7	A0A9D4WNR7	A0A9D4WNR7_PEA	KIW84_051861	Patellin-3
1217	A0A9D4WNZ7	A0A9D4WNZ7	A0A9D4WNZ7_PEA	KIW84_051385	Subtilisin-like protease SBT1.7
1218	A0A9D4WP08	A0A9D4WP08	A0A9D4WP08_PEA	KIW84_051244	Uncharacterized protein
1219	A0A9D4WP14	A0A9D4WP14	A0A9D4WP14_PEA	KIW84_052040	carbamoyl-phosphate synthase (glutamine-hydrolyzing)
1220	A0A9D4WP21	A0A9D4WP21	A0A9D4WP21_PEA	KIW84_052968	Serine hydroxymethyltransferase
1221	A0A9D4WP22	A0A9D4WP22	A0A9D4WP22_PEA	KIW84_052969	DNA repair protein rad50
1222	A0A9D4WP34	A0A9D4WP34	A0A9D4WP34_PEA	KIW84_051433	DCL protein
1223	A0A9D4WP68	A0A9D4WP68;A0A9D5A0N0;A0A9D4VUW5	A0A9D4WP68_PEA	KIW84_052612	Protein disulfide-isomerase
1224	A0A9D4WP78	A0A9D4WP78	A0A9D4WP78_PEA	KIW84_052625	Subunit of heteropentameric Replication factor C (RF-C)
1225	A0A9D4WP94	A0A9D4WP94	A0A9D4WP94_PEA	KIW84_051503	Isocitrate dehydrogenase [NAD] catalytic subunit 5
1226	A0A9D4WPA6	A0A9D4WPA6	A0A9D4WPA6_PEA	KIW84_052182	60S ribosomal protein L10
1227	A0A9D4WPB3	A0A9D4WPB3	A0A9D4WPB3_PEA	KIW84_052668	Trafficking protein particle complex subunit 12
1228	A0A9D4WPD0	A0A9D4WPD0	A0A9D4WPD0_PEA	KIW84_051391	Mitochondrial peripheral inner membrane protein
1229	A0A9D4WPD3	A0A9D4WPD3	A0A9D4WPD3_PEA	KIW84_052162	tRNA-binding domain-containing protein
1230	A0A9D4WPD8	A0A9D4WPD8	A0A9D4WPD8_PEA	KIW84_051552	BOS complex subunit TMEM147
1231	A0A9D4WPE8	A0A9D4WPE8	A0A9D4WPE8_PEA	KIW84_051564	WD and tetratricopeptide repeats protein 1
1232	A0A9D4WPF9	A0A9D4WPF9	A0A9D4WPF9_PEA	KIW84_052192	AB hydrolase-1 domain-containing protein
1233	A0A9D4WPH2	A0A9D4WPH2	A0A9D4WPH2_PEA	KIW84_052293	CDPK- kinase 4
1234	A0A9D4WPI3	A0A9D4X7H9;A0A9D4WPI3	A0A9D4WPI3_PEA	KIW84_051601	NADPH--cytochrome P450 reductase
1235	A0A9D4WPJ6	A0A9D4WPJ6	A0A9D4WPJ6_PEA	KIW84_051471	Thioredoxin domain-containing protein
1236	A0A9D4WPK6	A0A9D4WPK6	A0A9D4WPK6_PEA	KIW84_052314	Rhodanese domain-containing protein
1237	A0A9D4WPL1	A0A9D4WPL1	A0A9D4WPL1_PEA	KIW84_052299	Pyridoxine 4-dehydrogenase
1238	A0A9D4WPL8	A0A9D4WPL8	A0A9D4WPL8_PEA	KIW84_052370	Starch synthase, chloroplastic/amyloplastic
1239	A0A9D4WPM1	A0A9D4WPM1	A0A9D4WPM1_PEA	KIW84_052260	Serine/arginine-rich splicing factor sr34a
1240	A0A9D4WPM6	A0A9D4WPM6	A0A9D4WPM6_PEA	KIW84_052181	Import inner membrane translocase subunit
1241	A0A9D4WPQ5	A0A9D4WPQ5	A0A9D4WPQ5_PEA	KIW84_052212	glucan endo-1,3-beta-D-glucosidase
1242	A0A9D4WPQ8	A0A9D4WPQ8	A0A9D4WPQ8_PEA	KIW84_052402	Matrin-type domain-containing protein
1243	A0A9D4WPS1	A0A9D4WPS1	A0A9D4WPS1_PEA	KIW84_053183	Vacuolar protein sorting-associated protein 29
1244	A0A9D4WPT8	A0A9D5BJQ7;A0A9D4WPT8	A0A9D4WPT8_PEA	KIW84_052380	CLP protease regulatory subunit clpx1
1245	A0A9D4WPW4	A0A9D4WPW4	A0A9D4WPW4_PEA	KIW84_052287	Uncharacterized protein
1246	A0A9D4WPY2	A0A9D5ABS5;A0A9D4WPY2	A0A9D4WPY2_PEA	KIW84_052307	AAA+ ATPase domain-containing protein
1247	A0A9D4WPZ1	A0A9D4WPZ1	A0A9D4WPZ1_PEA	KIW84_052451	UBA domain-containing protein
1248	A0A9D4WPZ6	A0A9D4WPZ6	A0A9D4WPZ6_PEA	KIW84_052492	Transcription elongation factor SPT5
1249	A0A9D4WQ07	A0A9D4WQ07	A0A9D4WQ07_PEA	KIW84_053268	Homoserine dehydrogenase
1250	A0A9D4WQ12	A0A9D4WQ12	A0A9D4WQ12_PEA	KIW84_052927	Phytoene dehydrogenase
1251	A0A9D4WQ20	A0A9D4WQ20;A0A9D4W774	A0A9D4WQ20_PEA	KIW84_052420	protein-serine/threonine phosphatase
1252	A0A9D4WQ21	A0A9D4WQ21	A0A9D4WQ21_PEA	KIW84_052353	Acyl-CoA-binding domain-containing protein 1
1253	A0A9D4WQ27	A0A9D4WQ27	A0A9D4WQ27_PEA	KIW84_053294	L-ascorbate oxidase
1254	A0A9D4WQ37	A0A9D4WQ37	A0A9D4WQ37_PEA	KIW84_053305	Ribosomal protein L15
1255	A0A9D4WQ43	A0A9D4WQ43	A0A9D4WQ43_PEA	KIW84_052966	Adenosylhomocysteinase
1256	A0A9D4WQ65	A0A9D4WQ65;A0A9D4XSQ1	A0A9D4WQ65_PEA	KIW84_051711	Nuclear transcription factor Y subunit C-1
1257	A0A9D4WQ86	A0A9D4WQ86	A0A9D4WQ86_PEA	KIW84_052583	Dolichyl-diphosphooligosaccharide--protein glycosyltransferase subunit KCP2
1258	A0A9D4WQ93	A0A9D4WQ93	A0A9D4WQ93_PEA	KIW84_052548	Uncharacterized protein
1259	A0A9D4WQ95	A0A9D4WQ95	A0A9D4WQ95_PEA	KIW84_053366	Pantothenate kinase 2
1260	A0A9D4WQA2	A0A9D4WQA2	A0A9D4WQA2_PEA	KIW84_052421	J domain-containing protein
1261	A0A9D4WQC0	A0A9D4WQC0;A0A9D4ZWX6	A0A9D4WQC0_PEA	KIW84_051891	6,7-dimethyl-8-ribityllumazine synthase
1262	A0A9D4WQC7	A0A9D4WQC7	A0A9D4WQC7_PEA	KIW84_051904	Beta-galactosidase
1263	A0A9D4WQD5	A0A9D4WQD5	A0A9D4WQD5_PEA	KIW84_051788	Uncharacterized protein
1264	A0A9D4WQE8	A0A9D4XKC2;A0A9D4WQE8;A0A9D4YG46	A0A9D4WQE8_PEA	KIW84_053069	Protein ACTIVITY OF BC1 COMPLEX KINASE 7
1265	A0A9D4WQF6	A0A9D4WQF6	A0A9D4WQF6_PEA	KIW84_051815	Anaphase-promoting complex subunit 2
1266	A0A9D4WQH1	A0A9D4WQH1	A0A9D4WQH1_PEA	KIW84_052616	L-ascorbate peroxidase
1267	A0A9D4WQI3	A0A9D4WQI3	A0A9D4WQI3_PEA	KIW84_052627	Protein Ycf2
1268	A0A9D4WQI4	A0A9D4WWG1;A0A9D4WQI4	A0A9D4WQI4_PEA	KIW84_052630	Small ribosomal subunit protein uS3c
1269	A0A9D4WQI6	A0A9D4WQI6	A0A9D4WQI6_PEA	KIW84_052510	Thioredoxin domain-containing protein
1270	A0A9D4WQI8	A0A9D4WQI8	A0A9D4WQI8_PEA	KIW84_052596	Subunit of heteropentameric Replication factor C (RF-C)
1271	A0A9D4WQM2	A0A9D4WQM2	A0A9D4WQM2_PEA	KIW84_052011	DL-glycerol-3-phosphatase
1272	A0A9D4WQN5	A0A9D4WQN5	A0A9D4WQN5_PEA	KIW84_052685	PLAT domain-containing protein 2
1273	A0A9D4WQN7	A0A9D4WQN7	A0A9D4WQN7_PEA	KIW84_051896	Cyclin-dependent kinase E-1
1274	A0A9D4WQP2	A0A9D4WQP2	A0A9D4WQP2_PEA	KIW84_053531	RRM domain-containing protein (Fragment)
1275	A0A9D4WQT0	A0A9D4WQT0	A0A9D4WQT0_PEA	KIW84_052724	Chaperone protein dnaJ A6
1276	A0A9D4WQU1	A0A9D4WQU1	A0A9D4WQU1_PEA	KIW84_052733	SAM-dependent MTase RsmB/NOP-type domain-containing protein
1277	A0A9D4WQV2	A0A9D4WQV2	A0A9D4WQV2_PEA	KIW84_052629	60S ribosomal protein L2
1278	A0A9D4WQV6	A0A9D4WQV6;A0A9D5AEH5	A0A9D4WQV6_PEA	KIW84_052110	Uncharacterized protein
1279	A0A9D4WQW8	A0A9D4WQW8	A0A9D4WQW8_PEA	KIW84_053621	SEC7 domain-containing protein
1280	A0A9D4WQX9	A0A9D4WQX9	A0A9D4WQX9_PEA	KIW84_053635	Methyltransferase
1281	A0A9D4WQZ0	A0A9D4WQZ0	A0A9D4WQZ0_PEA	KIW84_052146	Alpha-galactosidase
1282	A0A9D4WQZ2	A0A9D4XNB9;A0A9D4X9F8;A0A9D4W714;A0A9D4YGZ2;A0A9D4XNJ1;A0A9D4WJD7;A0A9D5A6C9;A0A9D4YMB6;A0A9D4XCR7;A0A9D4WQZ2;A0A9D4YEB3;A0A9D4WTL7	A0A9D4WQZ2_PEA	KIW84_052782	T-complex protein 1 subunit epsilon
1283	A0A9D4WQZ3	A0A9D4WQZ3	A0A9D4WQZ3_PEA	KIW84_052674	inositol-3-phosphate synthase
1284	A0A9D4WR06	A0A9D4WR06	A0A9D4WR06_PEA	KIW84_053243	NADH-cytochrome b5 reductase, variant 2
1285	A0A9D4WR25	A0A9D4WR25	A0A9D4WR25_PEA	KIW84_052879	60S ribosomal protein L17B
1286	A0A9D4WR43	A0A9D4WQ17;A0A9D4WR43	A0A9D4WR43_PEA	KIW84_053277	Alcohol dehydrogenase-like 7
1287	A0A9D4WR45	A0A9D4WR45	A0A9D4WR45_PEA	KIW84_052811	Very-long-chain 3-oxoacyl-CoA reductase 1
1288	A0A9D4WR48	A0A9D4WPY4;A0A9D4WR48	A0A9D4WR48_PEA	KIW84_052836	Glyceraldehyde-3-phosphate dehydrogenase
1289	A0A9D4WR51	A0A9D4WR51	A0A9D4WR51_PEA	KIW84_053714	C2 domain-containing protein
1290	A0A9D4WR56	A0A9D4WR56	A0A9D4WR56_PEA	KIW84_052862	Urease
1291	A0A9D4WR64	A0A9D4WR64	A0A9D4WR64_PEA	KIW84_053728	anthranilate synthase
1292	A0A9D4WR65	A0A9D4WR65	A0A9D4WR65_PEA	KIW84_052825	Serine/threonine protein phosphatase 2A regulatory subunit
1293	A0A9D4WR70	A0A9D4WR70	A0A9D4WR70_PEA	KIW84_052090	60S ribosomal protein L6 (Fragment)
1294	A0A9D4WR81	A0A9D4WR81	A0A9D4WR81_PEA	KIW84_052102	Protein ACTIVITY OF BC1 COMPLEX KINASE 8
1295	A0A9D4WR86	A0A9D4WR86	A0A9D4WR86_PEA	KIW84_052928	DNA topoisomerase
1296	A0A9D4WRB1	A0A9D4WRB1	A0A9D4WRB1_PEA	KIW84_052914	S1 motif domain-containing protein
1297	A0A9D4WRC4	A0A9D4WRC4	A0A9D4WRC4_PEA	KIW84_052812	Uncharacterized protein
1298	A0A9D4WRC5	A0A9D4WRC5	A0A9D4WRC5_PEA	KIW84_052980	Rhodanese domain-containing protein
1299	A0A9D4WRD7	A0A9D4WRD7	A0A9D4WRD7_PEA	KIW84_052933	Protein transport protein SEC23
1300	A0A9D4WRG6	A0A9D4WRG6	A0A9D4WRG6_PEA	KIW84_052972	UDP-glucuronate 4-epimerase 6
1301	A0A9D4WRI2	A0A9D4WRI2	A0A9D4WRI2_PEA	KIW84_052946	Protein kinase domain-containing protein
1302	A0A9D4WRJ0	A0A9D4WRJ0	A0A9D4WRJ0_PEA	KIW84_052982	cysteine desulfurase
1303	A0A9D4WRL9	A0A9D4WRL9	A0A9D4WRL9_PEA	KIW84_052247	Ribosome-binding factor psrp1
1304	A0A9D4WRM8	A0A9D4WU95;A0A9D4WRM8	A0A9D4WRM8_PEA	KIW84_053899	Aminotransferase class I/classII domain-containing protein
1305	A0A9D4WRN2	A0A9D4WRN2	A0A9D4WRN2_PEA	KIW84_053017	Serine/arginine-rich SC35-like splicing factor scl30a
1306	A0A9D4WRP5	A0A9D4WRP5	A0A9D4WRP5_PEA	KIW84_053920	Ribosomal 40S subunit protein S13
1307	A0A9D4WRR2	A0A9D4WRR2	A0A9D4WRR2_PEA	KIW84_053074	Long chain acyl-CoA synthetase 8
1308	A0A9D4WRS9	A0A9D4WRS9	A0A9D4WRS9_PEA	KIW84_052947	Homoserine dehydrogenase
1309	A0A9D4WRU5	A0A9D4WRU5	A0A9D4WRU5_PEA	KIW84_053971	TrmE-type G domain-containing protein
1310	A0A9D4WRY8	A0A9D4WRY8	A0A9D4WRY8_PEA	KIW84_053145	Carnosine N-methyltransferase
1311	A0A9D4WRZ8	A0A9D5BM16;A0A9D4WRZ8	A0A9D4WRZ8_PEA	KIW84_053132	choline-phosphate cytidylyltransferase
1312	A0A9D4WS06	A0A9D4WS06	A0A9D4WS06_PEA	KIW84_052406	phosphomevalonate kinase
1313	A0A9D4WS16	A0A9D5ABX5;A0A9D4WS16	A0A9D4WS16_PEA	KIW84_052416	Uncharacterized protein
1314	A0A9D4WS20	A0A9D5AMZ5;A0A9D4XD39;A0A9D4WS20	A0A9D4WS20_PEA	KIW84_054053	4-coumarate--CoA ligase
1315	A0A9D4WS57	A0A9D4WS57	A0A9D4WS57_PEA	KIW84_052452	Hexosyltransferase
1316	A0A9D4WS58	A0A9D4WS58	A0A9D4WS58_PEA	KIW84_052592	DPP6 N-terminal domain-like protein
1317	A0A9D4WS63	A0A9D4WS63	A0A9D4WS63_PEA	KIW84_053712	Uncharacterized protein
1318	A0A9D4WS67	A0A9D4WS67	A0A9D4WS67_PEA	KIW84_053146	Heat shock 70 kDa protein 17
1319	A0A9D4WS68	A0A9D4WS68	A0A9D4WS68_PEA	KIW84_053235	5-methyltetrahydropteroyltriglutamate--homocysteine S-methyltransferase
1320	A0A9D4WS78	A0A9D4WS78	A0A9D4WS78_PEA	KIW84_054110	FACT complex subunit
1321	A0A9D4WS87	A0A9D4WS87	A0A9D4WS87_PEA	KIW84_053165	Protein GPR107-like
1322	A0A9D4WSD9	A0A9D4WSD9;A0A9D5BGI8	A0A9D4WSD9_PEA	KIW84_053315	Nucleotidyl transferase domain-containing protein
1323	A0A9D4WSE0	A0A9D4WSE0	A0A9D4WSE0_PEA	KIW84_054168	Protein TIC 40
1324	A0A9D4WSE1	A0A9D4Y5Y5;A0A9D4WSE1	A0A9D4WSE1_PEA	KIW84_053216	ubiquitinyl hydrolase 1
1325	A0A9D4WSF8	A0A9D4WSF8	A0A9D4WSF8_PEA	KIW84_053747	GDSL esterase/lipase cprd49
1326	A0A9D4WSG1	A0A9D4WSG1	A0A9D4WSG1_PEA	KIW84_053349	Protein EXECUTER 2, chloroplastic
1327	A0A9D4WSG7	A0A9D4WSG7	A0A9D4WSG7_PEA	KIW84_052711	Large ribosomal subunit protein uL23m
1328	A0A9D4WSH3	A0A9D4WSH3	A0A9D4WSH3_PEA	KIW84_053157	ATP-binding cassette sub- F member 3
1329	A0A9D4WSI9	A0A9D4WSI9	A0A9D4WSI9_PEA	KIW84_053777	phosphoribosylanthranilate isomerase
1330	A0A9D4WSJ7	A0A9D4WSJ7	A0A9D4WSJ7_PEA	KIW84_053352	Kinesin light chain
1331	A0A9D4WSM7	A0A9D4WSM7	A0A9D4WSM7_PEA	KIW84_053319	aminobutyraldehyde dehydrogenase
1332	A0A9D4WSM8	A0A9D4WSM8	A0A9D4WSM8_PEA	KIW84_053418	Amine oxidase
1333	A0A9D4WSN1	A0A9D4WSN1	A0A9D4WSN1_PEA	KIW84_053385	DNA topoisomerase 2-associated protein pat1
1334	A0A9D4WSP5	A0A9D4WSP5	A0A9D4WSP5_PEA	KIW84_054281	Nardilysin-like
1335	A0A9D4WSP6	A0A9D4WSP6;A0A9D5B5G9	A0A9D4WSP6_PEA	KIW84_052660	Interactor with COP9 signalosome (CSN) complex
1336	A0A9D4WSS3	A0A9D4WSS3	A0A9D4WSS3_PEA	KIW84_054314	RING-type E3 ubiquitin transferase
1337	A0A9D4WSS6	A0A9D4WSS6	A0A9D4WSS6_PEA	KIW84_052816	Uncharacterized protein
1338	A0A9D4WST4	A0A9D5BFW5;A0A9D4WST4	A0A9D4WST4_PEA	KIW84_053485	RRM domain-containing protein
1339	A0A9D4WST6	A0A9D4WST6	A0A9D4WST6_PEA	KIW84_053272	RRM domain-containing protein
1340	A0A9D4WSW5	A0A9D5GW63;A0A9D4WSW5	A0A9D4WSW5_PEA	KIW84_053308	Uncharacterized protein
1341	A0A9D4WSY3	A0A9D4WSY3	A0A9D4WSY3_PEA	KIW84_053331	Nucleobase-ascorbate transporter 6
1342	A0A9D4WSZ6	A0A9D4WSZ6	A0A9D4WSZ6_PEA	KIW84_053522	NADH dehydrogenase [ubiquinone] iron-sulfur protein 1, mitochondrial
1343	A0A9D4WSZ9	A0A9D4WSZ9	A0A9D4WSZ9_PEA	KIW84_052758	Alpha-galactosidase
1344	A0A9D4WT05	A0A9D4WT05	A0A9D4WT05_PEA	KIW84_053535	Glutamine synthetase
1345	A0A9D4WT07	A0A9D4WT07	A0A9D4WT07_PEA	KIW84_052887	REF/SRPP-like protein
1346	A0A9D4WT40	A0A9D4WT40	A0A9D4WT40_PEA	KIW84_053979	Beta-D-xylosidase 7 (Fragment)
1347	A0A9D4WT62	A0A9D4WT62	A0A9D4WT62_PEA	KIW84_053601	Nuclear actin-protein involved in chromatin remodeling
1348	A0A9D4WT78	A0A9D4WT78	A0A9D4WT78_PEA	KIW84_052824	Protein hhl1
1349	A0A9D4WT90	A0A9D4WT90	A0A9D4WT90_PEA	KIW84_053455	Elongation factor Tu
1350	A0A9D4WTA4	A0A9D4WTA4	A0A9D4WTA4_PEA	KIW84_053562	glutathione dehydrogenase (ascorbate)
1351	A0A9D4WTD9	A0A9D4WTD9	A0A9D4WTD9_PEA	KIW84_054066	1,3-beta-glucan synthase
1352	A0A9D4WTE0	A0A9D4WTE0	A0A9D4WTE0_PEA	KIW84_052891	Polysaccharide biosynthesis domain-containing protein
1353	A0A9D4WTE8	A0A9D4WTE8	A0A9D4WTE8_PEA	KIW84_054568	ATP-dependent zinc metalloprotease FTSH 9
1354	A0A9D4WTG1	A0A9D4WTG1	A0A9D4WTG1_PEA	KIW84_053707	LIM domain-containing protein WLIM2b
1355	A0A9D4WTI0	A0A9D4WTI0	A0A9D4WTI0_PEA	KIW84_053731	Arginyl-tRNA--protein transferase
1356	A0A9D4WTJ0	A0A9D4WTJ0	A0A9D4WTJ0_PEA	KIW84_053742	Nuclear pore complex protein NUP88
1357	A0A9D4WTJ3	A0A9D4WTJ3;A0A9D4XTH2	A0A9D4WTJ3_PEA	KIW84_054617	RuvB-like helicase
1358	A0A9D4WTK3	A0A9D4WTK3	A0A9D4WTK3_PEA	KIW84_054629	THO complex subunit 3
1359	A0A9D4WTK9	A0A9D4WTK9	A0A9D4WTK9_PEA	KIW84_053068	50S ribosomal protein L13
1360	A0A9D4WTL3	A0A9D4WTL3	A0A9D4WTL3_PEA	KIW84_053612	Uncharacterized protein
1361	A0A9D4WTM4	A0A9D4Y7T5;A0A9D4X7N1;A0A9D4WTM4	A0A9D4WTM4_PEA	KIW84_053698	Uncharacterized protein
1362	A0A9D4WTN7	A0A9D4WTN7	A0A9D4WTN7_PEA	KIW84_053795	POTRA domain-containing protein
1363	A0A9D4WTP7	A0A9D4WTP7	A0A9D4WTP7_PEA	KIW84_053807	S1 motif domain-containing protein
1364	A0A9D4WTQ1	A0A9D4WTQ1	A0A9D4WTQ1_PEA	KIW84_053108	Transmembrane 9 superfamily member
1365	A0A9D4WTQ9	A0A9D4WTQ9	A0A9D4WTQ9_PEA	KIW84_054178	NAD(P)H-quinone oxidoreductase subunit N, chloroplastic (Fragment)
1366	A0A9D4WTR0	A0A9D5A3J7;A0A9D4X9N9;A0A9D4ZXP9;A0A9D4WTR0	A0A9D4WTR0_PEA	KIW84_052997	RNA helicase
1367	A0A9D4WTU4	A0A9D4WTU4	A0A9D4WTU4_PEA	KIW84_054220	Translation initiation factor IF2/IF5 domain-containing protein
1368	A0A9D4WTV4	A0A9D4YAY0;A0A9D4WTV4	A0A9D4WTV4_PEA	KIW84_053718	Eukaryotic translation initiation factor 3 subunit F
1369	A0A9D4WTW8	A0A9D4WTW8	A0A9D4WTW8_PEA	KIW84_053136	Endoplasmic reticulum vesicle transporter protein
1370	A0A9D4WTX1	A0A9D4WTP7;A0A9D4WTX1	A0A9D4WTX1_PEA	KIW84_053805	S1 motif domain-containing protein
1371	A0A9D4WTX6	A0A9D4WTX6	A0A9D4WTX6_PEA	KIW84_054739	DEK-C domain-containing protein
1372	A0A9D4WTY8	A0A9D4WTY8	A0A9D4WTY8_PEA	KIW84_053072	SET domain-containing protein
1373	A0A9D4WU12	A0A9D4WU12	A0A9D4WU12_PEA	KIW84_053782	60S ribosomal protein L10a-1
1374	A0A9D4WU13	A0A9D4WU13	A0A9D4WU13_PEA	KIW84_053944	GrpE protein homolog
1375	A0A9D4WU20	A0A9D4Y463;A0A9D5GZQ9;A0A9D4WU20	A0A9D4WU20_PEA	KIW84_054807	RRM domain-containing protein
1376	A0A9D4WU31	A0A9D4WU31	A0A9D4WU31_PEA	KIW84_053951	J domain-containing protein
1377	A0A9D4WU58	A0A9D4WU58	A0A9D4WU58_PEA	KIW84_054376	Malonyl-CoA:ACP transacylase (MAT) domain-containing protein
1378	A0A9D4WU71	A0A9D4WU71	A0A9D4WU71_PEA	KIW84_054002	Methyltransferase type 11 domain-containing protein
1379	A0A9D4WU77	A0A9D4WU77	A0A9D4WU77_PEA	KIW84_053876	DEK-C domain-containing protein
1380	A0A9D4WU86	A0A9D4WU86	A0A9D4WU86_PEA	KIW84_054411	E1 ubiquitin-activating enzyme
1381	A0A9D4WU95	A0A9D4WU95	A0A9D4WU95_PEA	KIW84_053900	Aminotransferase class I/classII domain-containing protein
1382	A0A9D4WUB6	A0A9D4WUB6	A0A9D4WUB6_PEA	KIW84_054036	Protein PHOSPHATE-INDUCED 1
1383	A0A9D4WUB7	A0A9D4WUB7	A0A9D4WUB7_PEA	KIW84_053959	C2 NT-type domain-containing protein
1384	A0A9D4WUD9	A0A9D4WUD9	A0A9D4WUD9_PEA	KIW84_054894	1,4-alpha-glucan branching enzyme
1385	A0A9D4WUG1	A0A9D4WUG1	A0A9D4WUG1_PEA	KIW84_053313	NADH-ubiquinone reductase complex 1 MLRQ subunit
1386	A0A9D4WUL7	A0A9D4WUL7	A0A9D4WUL7_PEA	KIW84_054567	Phosphomethylpyrimidine synthase, chloroplastic
1387	A0A9D4WUM6	A0A9D4WUM6	A0A9D4WUM6_PEA	KIW84_054140	Cysteine-rich receptor-like protein kinase 2
1388	A0A9D4WUN6;A0A9D4WW21;A0A9D4XRK8;A0A9D4XVX8;A0A9D5AQX5;A0A9D5AXY6	A0A9D4YA17;A0A9D5AXY6;A0A9D5BAS4;A0A9D4WW21;A0A9D4XVX8;A0A9D5AQX5;A0A9D4WUN6;A0A9D4XRK8	A0A9D4WUN6_PEA;A0A9D4WW21_PEA;A0A9D4XRK8_PEA;A0A9D4XVX8_PEA;A0A9D5AQX5_PEA;A0A9D5AXY6_PEA	KIW84_031838;KIW84_031840;KIW84_031842;KIW84_044864;KIW84_054591;KIW84_054595	Histone H4
1389	A0A9D4WUN8	A0A9D4WUN8	A0A9D4WUN8_PEA	KIW84_053281	superoxide dismutase
1390	A0A9D4WUP4	A0A9D4WUP4	A0A9D4WUP4_PEA	KIW84_055044	FHA domain-containing protein
1391	A0A9D4WUQ5	A0A9D4WUQ5	A0A9D4WUQ5_PEA	KIW84_053306	Protein argonaute-4
1392	A0A9D4WUR9	A0A9D4WUR9	A0A9D4WUR9_PEA	KIW84_054054	Aspartyl aminopeptidase
1393	A0A9D4WUS3	A0A9D4WUS3	A0A9D4WUS3_PEA	GATA	Glutamyl-tRNA(Gln) amidotransferase subunit A, chloroplastic/mitochondrial
1394	A0A9D4WUV4	A0A9D4WUV4	A0A9D4WUV4_PEA	KIW84_054080	Uncharacterized protein
1395	A0A9D4WUW0	A0A9D4WUW0	A0A9D4WUW0_PEA	KIW84_054226	RNA helicase
1396	A0A9D4WV17	A0A9D4WV17	A0A9D4WV17_PEA	KIW84_054313	Tyrosine--tRNA ligase
1397	A0A9D4WV31	A0A9D4WV31	A0A9D4WV31_PEA	KIW84_053441	Plant intracellular Ras-group- LRR protein 1
1398	A0A9D4WV34	A0A9D5ARY4;A0A9D4WV34	A0A9D4WV34_PEA	KIW84_054213	26s proteasome regulatory subunit 6B
1399	A0A9D4WV41	A0A9D4WV41	A0A9D4WV41_PEA	KIW84_054354	Small ribosomal subunit protein mS29
1400	A0A9D4WV44	A0A9D4WV44	A0A9D4WV44_PEA	KIW84_054756	Ribosomal 40S subunit protein S10A
1401	A0A9D4WV60	A0A9D4WV60	A0A9D4WV60_PEA	KIW84_054180	Plant/F17O14-7 protein
1402	A0A9D4WV77	A0A9D4WV77	A0A9D4WV77_PEA	KIW84_053487	Uncharacterized protein
1403	A0A9D4WV85	A0A9D4WV85	A0A9D4WV85_PEA	KIW84_053548	RRM domain-containing protein
1404	A0A9D4WV95	A0A9D4WV95;A0A9D4XSS2	A0A9D4WV95_PEA	KIW84_054804	ATP synthase protein MI25
1405	A0A9D4WVB0	A0A9D4WQN2;A0A9D4WVB0	A0A9D4WVB0_PEA	KIW84_053519	Hydroxyphenylpyruvate reductase
1406	A0A9D4WVB4	A0A9D4WVB4	A0A9D4WVB4_PEA	KIW84_054827	P-loop containing nucleoside triphosphate hydrolase, leucine-rich repeat domain, L
1407	A0A9D4WVD3	A0A9D4WVD3	A0A9D4WVD3_PEA	KIW84_054848	Large ribosomal subunit protein uL5m
1408	A0A9D4WVE6	A0A9D4WVE6	A0A9D4WVE6_PEA	KIW84_054283	Expansin
1409	A0A9D4WVG1	A0A9D4WVG1	A0A9D4WVG1_PEA	KIW84_054880	Peptidase A1 domain-containing protein
1410	A0A9D4WVI4	A0A9D4WVI4	A0A9D4WVI4_PEA	KIW84_053650	Delta-1-pyrroline-5-carboxylate synthase
1411	A0A9D4WVJ0	A0A9D4WVJ0	A0A9D4WVJ0_PEA	KIW84_054515	Peptidyl-prolyl cis-trans isomerase
1412	A0A9D4WVJ9	A0A9D4WVJ9	A0A9D4WVJ9_PEA	KIW84_053622	SEC7 domain-containing protein
1413	A0A9D4WVM5	A0A9D4WVM5	A0A9D4WVM5_PEA	KIW84_053646	Ultraviolet-B receptor UVR8-like
1414	A0A9D4WVN3	A0A9D4WVN3	A0A9D4WVN3_PEA	KIW84_054455	CBM20 domain-containing protein
1415	A0A9D4WVP3	A0A9D4WVP3	A0A9D4WVP3_PEA	KIW84_055405	15-cis-phytoene synthase
1416	A0A9D4WVP7	A0A9D4WVP7	A0A9D4WVP7_PEA	KIW84_053711	Sedoheptulose-1,7-bisphosphatase, chloroplastic
1417	A0A9D4WVQ7	A0A9D4WVQ7	A0A9D4WVQ7_PEA	KIW84_053725	Nematode resistance protein-like HSPRO2
1418	A0A9D4WVR8	A0A9D4WVR8	A0A9D4WVR8_PEA	KIW84_054485	Asparagine synthetase [glutamine-hydrolyzing]
1419	A0A9D4WVT7;A0A9D4YCS5;A0A9D4ZW32	A0A9D4WVT7;A0A9D4ZW32;A0A9D4WVT1;A0A9D4YCS5	A0A9D4WVT7_PEA;A0A9D4YCS5_PEA;A0A9D4ZW32_PEA	KIW84_021187;KIW84_053705;KIW84_071478	Sugar phosphate transporter domain-containing protein
1420	A0A9D4WVU6	A0A9D4WVU6	A0A9D4WVU6_PEA	KIW84_054627	Translocation protein SEC62
1421	A0A9D4WVU7	A0A9D4WVU7	A0A9D4WVU7_PEA	KIW84_053716	26S proteasome non-ATPase regulatory subunit 7 A
1422	A0A9D4WVV0	A0A9D4WVV0	A0A9D4WVV0_PEA	KIW84_054632	Proteasome activator subunit 4
1423	A0A9D4WVY5	A0A9D4WVY5	A0A9D4WVY5_PEA	KIW84_054671	Uridine kinase
1424	A0A9D4WW19	A0A9D4WW19	A0A9D4WW19_PEA	KIW84_054599	Alpha-1,4 glucan phosphorylase
1425	A0A9D4WW20	A0A9D4WW20	A0A9D4WW20_PEA	KIW84_054697	CRAL-TRIO domain-containing protein
1426	A0A9D4WW42	A0A9D4WW42	A0A9D4WW42_PEA	KIW84_054607	Proliferating cell nuclear antigen
1427	A0A9D4WW43	A0A9D4WW43	A0A9D4WW43_PEA	KIW84_053861	Peroxidase
1428	A0A9D4WW50	A0A9D4WW50	A0A9D4WW50_PEA	KIW84_054620	RRM domain-containing protein
1429	A0A9D4WW73	A0A9D4WW73;A0A9D5BBH6;A0A9D4Y4J6;A0A9D4VJH8	A0A9D4WW73_PEA	KIW84_055157	RRM domain-containing protein
1430	A0A9D4WW82	A0A9D4WW82	A0A9D4WW82_PEA	KIW84_053848	Alpha-soluble NSF attachment protein
1431	A0A9D4WW96	A0A9D4WW96	A0A9D4WW96_PEA	KIW84_055185	3-hydroxyisobutyryl-CoA hydrolase
1432	A0A9D4WWA2	A0A9D4WWA2	A0A9D4WWA2_PEA	KIW84_053866	Uroporphyrinogen decarboxylase
1433	A0A9D4WWC0	A0A9D4WWC0	A0A9D4WWC0_PEA	KIW84_054696	SAM-dependent MTase RsmB/NOP-type domain-containing protein
1434	A0A9D4WWD3	A0A9D4WWD3	A0A9D4WWD3_PEA	KIW84_055717	30S ribosomal protein 2
1435	A0A9D4WWE6	A0A9D4WWE6	A0A9D4WWE6_PEA	KIW84_054663	DNA-directed RNA polymerases I and III subunit RPAC1
1436	A0A9D4WWE9	A0A9D4WWE9	A0A9D4WWE9_PEA	KIW84_054828	Glycosyltransferase 61 catalytic domain-containing protein (Fragment)
1437	A0A9D4WWJ5	A0A9D4WWJ5	A0A9D4WWJ5_PEA	KIW84_054867	Syntaxin-52
1438	A0A9D4WWK3	A0A9D4WWK3	A0A9D4WWK3_PEA	KIW84_053972	Acetyl-coenzyme-A carboxylase
1439	A0A9D4WWQ0	A0A9D4WWQ0	A0A9D4WWQ0_PEA	KIW84_054078	Rhodanese domain-containing protein
1440	A0A9D4WWR4	A0A9D4WWR4	A0A9D4WWR4_PEA	KIW84_054945	WD40 repeat-containing protein SMU1
1441	A0A9D4WWT0	A0A9D4WWT0	A0A9D4WWT0_PEA	KIW84_054045	AAA+ ATPase domain-containing protein
1442	A0A9D4WWV9	A0A9D4WWV9	A0A9D4WWV9_PEA	KIW84_054135	Beta-catenin-like protein 1 N-terminal domain-containing protein
1443	A0A9D4WWW4	A0A9D4XRN5;A0A9D4WWW4	A0A9D4WWW4_PEA	KIW84_055006	Tryptophan synthase
1444	A0A9D4WWW9;A0A9D4X1I8;A0A9D5AKK4;A0A9D5BN47	A0A9D4WWW9;A0A9D4X1I8;A0A9D5AKK4;A0A9D5BN47	A0A9D4WWW9_PEA;A0A9D4X1I8_PEA;A0A9D5AKK4_PEA;A0A9D5BN47_PEA	KIW84_014589;KIW84_055939;KIW84_055949;KIW84_055950	beta-galactosidase
1445	A0A9D4WWZ7	A0A9D4WWZ7	A0A9D4WWZ7_PEA	KIW84_055036	Uncharacterized protein
1446	A0A9D4WX03	A0A9D4WX03	A0A9D4WX03_PEA	KIW84_055507	4-(cytidine 5'-diphospho)-2-C-methyl-D-erythritol kinase
1447	A0A9D4WX15	A0A9D4WX15	A0A9D4WX15_PEA	KIW84_054973	Heat shock 70 kDa protein 16
1448	A0A9D4WX24	A0A9D4WX24	A0A9D4WX24_PEA	KIW84_054972	Peptidase S9 prolyl oligopeptidase catalytic domain-containing protein (Fragment)
1449	A0A9D4WX61	A0A9D4WX61	A0A9D4WX61_PEA	KIW84_056064	Annexin
1450	A0A9D4WX77	A0A9D4WX77	A0A9D4WX77_PEA	KIW84_056063	Annexin
1451	A0A9D4WX88	A0A9D4WX88	A0A9D4WX88_PEA	KIW84_055146	Mitogen-activated protein kinase 10
1452	A0A9D4WXC4	A0A9D4WXC4	A0A9D4WXC4_PEA	KIW84_054929	Imidazole glycerol phosphate synthase hisHF
1453	A0A9D4WXC9	A0A9D4WXC9	A0A9D4WXC9_PEA	KIW84_055671	DExH-box ATP-dependent RNA helicase DExH14
1454	A0A9D4WXE4	A0A9D4WXE4	A0A9D4WXE4_PEA	KIW84_054948	Syntaxin-61
1455	A0A9D4WXI2	A0A9D4WXI2	A0A9D4WXI2_PEA	KIW84_056171	Protein TRIGALACTOSYLDIACYLGLYCEROL 1
1456	A0A9D4WXM1	A0A9D4WXM1	A0A9D4WXM1_PEA	KIW84_055191	Protein VACUOLELESS1
1457	A0A9D4WXP6	A0A9D4WXP6	A0A9D4WXP6_PEA	KIW84_054370	Phagocyte signaling-impaired protein
1458	A0A9D4WXP9	A0A9D4WXP9	A0A9D4WXP9_PEA	KIW84_055064	Citrate synthase
1459	A0A9D4WXR6	A0A9D4WXR6	A0A9D4WXR6_PEA	KIW84_055277	Protein TRIGALACTOSYLDIACYLGLYCEROL 2
1460	A0A9D4WXR9	A0A9D4WXR9	A0A9D4WXR9_PEA	KIW84_056292	Pectinesterase
1461	A0A9D4WXS4	A0A9D4WXS4	A0A9D4WXS4_PEA	KIW84_055842	DUF642 domain-containing protein
1462	A0A9D4WXU8;A0A9D4Y6D0;Q6LCY3	A0A9D4Y6D0;Q6LCY3;A0A9D4WXU8;A0A9D4XWS1	A0A9D4WXU8_PEA;A0A9D4Y6D0_PEA;Q6LCY3_PEA	KIW84_012260;KIW84_020690;KIW84_055276	Calmodulin-1 (Fragment)
1463	A0A9D4WXV9	A0A9D4WXV9	A0A9D4WXV9_PEA	KIW84_055886	N-alpha-acetyltransferase 10
1464	A0A9D4WY33	A0A9D4WY33	A0A9D4WY33_PEA	KIW84_055490	Methyltransferase
1465	A0A9D4WY50	A0A9D4WY50	A0A9D4WY50_PEA	KIW84_055385	23 kDa subunit of oxygen evolving system of photosystem II
1466	A0A9D4WY73	A0A9D4WY73	A0A9D4WY73_PEA	KIW84_055548	Fucosyltransferase
1467	A0A9D4WY76	A0A9D4WY76;A0A9D5BAW8;A0A9D4VK46	A0A9D4WY76_PEA	KIW84_055250	Ubiquitin-like domain-containing protein
1468	A0A9D4WYB0	A0A9D4WYB0	A0A9D4WYB0_PEA	KIW84_055591	Formin-like protein
1469	A0A9D4WYD0	A0A9D4WYD0	A0A9D4WYD0_PEA	KIW84_055612	Heparanase-like protein 1
1470	A0A9D4WYD5	A0A9D4WYD5	A0A9D4WYD5_PEA	KIW84_056440	Pectinesterase inhibitor domain-containing protein
1471	A0A9D4WYE7	A0A9D4WYE7	A0A9D4WYE7_PEA	KIW84_056101	Uridine 5'-monophosphate synthase
1472	A0A9D4WYF2	A0A9D4WYF2	A0A9D4WYF2_PEA	KIW84_056487	Photosystem I reaction center subunit V, chloroplastic
1473	A0A9D4WYK3	A0A9D4WYK3	A0A9D4WYK3_PEA	KIW84_056158	Thioredoxin domain-containing protein
1474	A0A9D4WYM1	A0A9D4WYM1	A0A9D4WYM1_PEA	KIW84_055727	Clustered mitochondria protein homolog
1475	A0A9D4WYM3	A0A9D5ATF0;A0A9D4WYM3	A0A9D4WYM3_PEA	KIW84_056181	Protein component of the small (40S) ribosomal subunit
1476	A0A9D4WYM7	A0A9D5AWJ1;A0A9D4WYM7	A0A9D4WYM7_PEA	KIW84_055732	Leucine-rich repeat-containing N-terminal plant-type domain-containing protein
1477	A0A9D4WYQ6	A0A9D4WYQ6	A0A9D4WYQ6_PEA	KIW84_055638	RNA helicase
1478	A0A9D4WYT7	A0A9D4WYT7	A0A9D4WYT7_PEA	KIW84_054847	Cytochrome b/b6 N-terminal region profile domain-containing protein
1479	A0A9D4WYV4	A0A9D4WYV4	A0A9D4WYV4_PEA	KIW84_055699	non-specific serine/threonine protein kinase
1480	A0A9D4WYV5;A0A9D5AGQ2	A0A9D4XI16;A0A9D4XGB5;A0A9D5AGQ2;A0A9D4WYV5	A0A9D4WYV5_PEA;A0A9D5AGQ2_PEA	KIW84_056269;KIW84_056271	Protein nca1
1481	A0A9D4WYW1	A0A9D4WYW1	A0A9D4WYW1_PEA	KIW84_054795	NADH dehydrogenase [ubiquinone] iron-sulfur protein 2
1482	A0A9D4WYX1	A0A9D4WYX1	A0A9D4WYX1_PEA	KIW84_055849	Methyltransferase
1483	A0A9D4WYY2	A0A9D4WYY2	A0A9D4WYY2_PEA	KIW84_055731	Signal peptidase complex subunit 3
1484	A0A9D4WZ15;A0A9D4X825	A0A9D4X825;A0A9D4WZ15	A0A9D4WZ15_PEA;A0A9D4X825_PEA	PFK	ATP-dependent 6-phosphofructokinase
1485	A0A9D4WZ60	A0A9D4WZ60;A0A9D5AKI9;A0A9D5AKD6	A0A9D4WZ60_PEA	KIW84_055931	Uncharacterized protein
1486	A0A9D4WZ95	A0A9D4WZ95	A0A9D4WZ95_PEA	KIW84_055685	Uncharacterized protein
1487	A0A9D4WZA6	A0A9D4WZA6	A0A9D4WZA6_PEA	KIW84_056790	Uncharacterized protein
1488	A0A9D4WZB2	A0A9D4WZB2	A0A9D4WZB2_PEA	KIW84_056801	Proton pump-interactor 1
1489	A0A9D4WZC0	A0A9D4WZC0	A0A9D4WZC0_PEA	KIW84_056810	40S ribosomal protein S20-2
1490	A0A9D4WZH5	A0A9D4WZH5	A0A9D4WZH5_PEA	KIW84_056875	NADPH-protochlorophyllide oxidoreductase
1491	A0A9D4WZJ6	A0A9D4WZJ6	A0A9D4WZJ6_PEA	KIW84_056901	TRAPP II complex TRAPPC10 C-terminal domain-containing protein
1492	A0A9D4WZK1	A0A9D4WZK1	A0A9D4WZK1_PEA	KIW84_055812	General RNA polymerase II transcription factor
1493	A0A9D4WZK5	A0A9D4WZK5	A0A9D4WZK5_PEA	KIW84_056464	COP9 signalosome complex subunit 6
1494	A0A9D4WZK9	A0A9D4WZK9	A0A9D4WZK9_PEA	KIW84_056913	Uncharacterized protein
1495	A0A9D4WZQ1	A0A9D4WZQ1	A0A9D4WZQ1_PEA	KIW84_056512	Uncharacterized protein
1496	A0A9D4WZV8	A0A9D4WZV8	A0A9D4WZV8_PEA	KIW84_056563	non-specific serine/threonine protein kinase
1497	A0A9D4WZW6	A0A9D4WZW6	A0A9D4WZW6_PEA	KIW84_057020	Chlororespiratory reduction 41
1498	A0A9D4WZZ6;A0A9D5ANB9	A0A9D5ANB9;A0A9D4WZZ6	A0A9D4WZZ6_PEA;A0A9D5ANB9_PEA	KIW84_042905;KIW84_055271	Pentatricopeptide repeat-containing protein
1499	A0A9D4X009	A0A9D4X009	A0A9D4X009_PEA	KIW84_056162	RING-type E3 ubiquitin transferase
1500	A0A9D4X078	A0A9D4X078	A0A9D4X078_PEA	KIW84_055380	NADP-dependent oxidoreductase domain-containing protein
1501	A0A9D4X0A7	A0A9D4X0A7	A0A9D4X0A7_PEA	KIW84_057180	NADP-dependent oxidoreductase domain-containing protein
1502	A0A9D4X0B8	A0A9D4X0B8	A0A9D4X0B8_PEA	KIW84_057191	Protein SUPPRESSOR OF K(+) TRANSPORT GROWTH DEFT 1
1503	A0A9D4X0C7	A0A9D4X0C7	A0A9D4X0C7_PEA	KIW84_056770	Protein kinase domain-containing protein
1504	A0A9D4X0D3	A0A9D4X0D3	A0A9D4X0D3_PEA	KIW84_055467	Exostosin GT47 domain-containing protein
1505	A0A9D4X0F4	A0A9D4X0F4	A0A9D4X0F4_PEA	KIW84_056800	RNA-binding S4 domain-containing protein
1506	A0A9D4X0G1	A0A9D4X0G1	A0A9D4X0G1_PEA	KIW84_056305	C2H2-type domain-containing protein
1507	A0A9D4X0G9	A0A9D4X0G9	A0A9D4X0G9_PEA	KIW84_057244	Protein phosphatase 1 regulatory subunit 7
1508	A0A9D4X0I4	A0A9D4X0I4	A0A9D4X0I4_PEA	KIW84_055542	J domain-containing protein
1509	A0A9D4X0K8	A0A9D4X0K8	A0A9D4X0K8_PEA	KIW84_056413	Prohibitin
1510	A0A9D4X0L4	A0A9D4X0L4	A0A9D4X0L4_PEA	KIW84_057283	Serine/threonine-protein phosphatase
1511	A0A9D4X0R6	A0A9D4X0R6	A0A9D4X0R6_PEA	KIW84_056923	Uncharacterized protein
1512	A0A9D4X0Z7	A0A9D4X0Z7	A0A9D4X0Z7_PEA	KIW84_056597	folate gamma-glutamyl hydrolase
1513	A0A9D4X117	A0A9D4X117	A0A9D4X117_PEA	KIW84_055650	Uncharacterized protein
1514	A0A9D4X125	A0A9D4X125	A0A9D4X125_PEA	KIW84_055663	Uncharacterized protein
1515	A0A9D4X164	A0A9D4X164;A0A9D5H0M7;A0A9D4Y562;A0A9D4VLM6	A0A9D4X164_PEA	KIW84_055809	Cellulose synthase
1516	A0A9D4X176	A0A9D4X176	A0A9D4X176_PEA	KIW84_056699	Ubiquitin-conjugating enzyme E2 35
1517	A0A9D4X182;A0A9D5B1K6	A0A9D5B1K6;A0A9D4X182	A0A9D4X182_PEA;A0A9D5B1K6_PEA	KIW84_032367;KIW84_055830	Protein TAB2 chloroplastic
1518	A0A9D4X185	A0A9D4X185	A0A9D4X185_PEA	KIW84_056708	Multiple organellar RNA editing factor 8, chloroplastic/mitochondrial
1519	A0A9D4X1B9	A0A9D4X1B9	A0A9D4X1B9_PEA	KIW84_056709	tRNA dimethylallyltransferase 9
1520	A0A9D4X1G3	A0A9D4X1G3	A0A9D4X1G3_PEA	KIW84_056792	Probable bifunctional methylthioribulose-1-phosphate dehydratase/enolase-phosphatase E1
1521	A0A9D4X1I5	A0A9D4X1I5	A0A9D4X1I5_PEA	KIW84_056468	Uncharacterized protein
1522	A0A9D4X1I9	A0A9D4X1I9	A0A9D4X1I9_PEA	KIW84_056821	Thioredoxin domain-containing protein
1523	A0A9D4X1K5	A0A9D4X1K5	A0A9D4X1K5_PEA	KIW84_057637	Protein kinase domain-containing protein
1524	A0A9D4X1M7	A0A9D4X1M7	A0A9D4X1M7_PEA	KIW84_055991	Uncharacterized protein
1525	A0A9D4X1M8;A0A9D4YH84;A0A9D4YLQ4;A0A9D4ZYA2;A0A9D5BEG0	A0A9D5BEG0;A0A9D4X1M8;A0A9D5BDD5;A0A9D4WP87;A0A9D5A4N7;A0A9D4ZYA2;A0A9D4XAX6;A0A9D5BE28;A0A9D4YLQ4;A0A9D4YH84	A0A9D4X1M8_PEA;A0A9D4YH84_PEA;A0A9D4YLQ4_PEA;A0A9D4ZYA2_PEA;A0A9D5BEG0_PEA	KIW84_010797;KIW84_011104;KIW84_023360;KIW84_056505;KIW84_075580	non-specific serine/threonine protein kinase
1526	A0A9D4X1S7	A0A9D4X1S7	A0A9D4X1S7_PEA	KIW84_056930	Double-strand break repair protein
1527	A0A9D4X1U1	A0A9D4X1U1	A0A9D4X1U1_PEA	KIW84_056061	NAD(P)H dehydrogenase (quinone)
1528	A0A9D4X1Z8	A0A9D4X1Z8	A0A9D4X1Z8_PEA	KIW84_056999	60S ribosomal protein L24
1529	A0A9D4X223	A0A9D4X223	A0A9D4X223_PEA	KIW84_057773	Uncharacterized protein
1530	A0A9D4X241	A0A9D4X241	A0A9D4X241_PEA	KIW84_056879	Eukaryotic translation initiation factor 3 subunit E
1531	A0A9D4X251	A0A9D4X251	A0A9D4X251_PEA	KIW84_056169	NB-ARC domain-containing protein
1532	A0A9D4X279	A0A9D4X279;A0A9D4X5C8	A0A9D4X279_PEA	KIW84_056705	Nucleolar GTP-binding protein 1
1533	A0A9D4X282	A0A9D4X282	A0A9D4X282_PEA	KIW84_056205	DCD domain-containing protein
1534	A0A9D4X2A1	A0A9D4X2A1	A0A9D4X2A1_PEA	KIW84_056728	EF-hand domain-containing protein (Fragment)
1535	A0A9D4X2B1	A0A9D4X2B1	A0A9D4X2B1_PEA	KIW84_057883	Pumilio 2
1536	A0A9D4X2D6	A0A9D5A051;A0A9D4X2D6	A0A9D4X2D6_PEA	KIW84_057873	Ripening-related protein
1537	A0A9D4X2J8	A0A9D4X2J8	A0A9D4X2J8_PEA	KIW84_057219	CN hydrolase domain-containing protein
1538	A0A9D4X2M1	A0A9D4X2M1	A0A9D4X2M1_PEA	KIW84_056855	Plant intracellular Ras-group- LRR protein 6
1539	A0A9D4X2M3	A0A9D4X2M3	A0A9D4X2M3_PEA	KIW84_057583	Prohibitin
1540	A0A9D4X2Q2	A0A9D4X2Q2	A0A9D4X2Q2_PEA	KIW84_058014	Tryptophan synthase beta chain-like PALP domain-containing protein
1541	A0A9D4X2U9	A0A9D4X2U9	A0A9D4X2U9_PEA	KIW84_057671	Protein disulfide-isomerase 5-1
1542	A0A9D4X2Z9	A0A9D4X2Z9	A0A9D4X2Z9_PEA	KIW84_058118	IAA-amino acid hydrolase ILR1-like 1
1543	A0A9D4X315	A0A9D4X315	A0A9D4X315_PEA	KIW84_058097	Serine/threonine-protein phosphatase 2A 55 kDa regulatory subunit B
1544	A0A9D4X341	A0A9D4X341	A0A9D4X341_PEA	KIW84_057376	Peroxisome assembly protein 22
1545	A0A9D4X349	A0A9D4X349	A0A9D4X349_PEA	KIW84_058172	K Homology domain-containing protein
1546	A0A9D4X363;A0A9D4Y352;A0A9D5A0L9	A0A9D4Y352;A0A9D5A0L9;A0A9D4X363	A0A9D4X363_PEA;A0A9D4Y352_PEA;A0A9D5A0L9_PEA	KIW84_035610;KIW84_057810;KIW84_076002	60S ribosomal protein L23A
1547	A0A9D4X370	A0A9D4X370	A0A9D4X370_PEA	KIW84_058197	TATA element modulatory factor 1 TATA binding domain-containing protein
1548	A0A9D4X372	A0A9D4X372	A0A9D4X372_PEA	KIW84_057286	Uncharacterized protein
1549	A0A9D4X383	A0A9D4X383	A0A9D4X383_PEA	KIW84_057827	Histone H2A
1550	A0A9D4X3A6	A0A9D4X3A6	A0A9D4X3A6_PEA	KIW84_058198	Guanine nucleotide-binding protein-like nsn1
1551	A0A9D4X3A9	A0A9D4X3A9	A0A9D4X3A9_PEA	KIW84_056463	STI1/HOP DP domain-containing protein
1552	A0A9D4X3B0	A0A9D4X3B0;A0A9D4WB69	A0A9D4X3B0_PEA	LIP1	Lipoyl synthase, mitochondrial
1553	A0A9D4X3B1	A0A9D4X3B1	A0A9D4X3B1_PEA	KIW84_058236	Coatomer subunit beta'
1554	A0A9D4X3B7	A0A9D4X3B7	A0A9D4X3B7_PEA	KIW84_057444	plastoquinol--plastocyanin reductase
1555	A0A9D4X3D1	A0A9D4X3D1	A0A9D4X3D1_PEA	KIW84_057504	Proteasome subunit beta
1556	A0A9D4X3G2	A0A9D4X3G2	A0A9D4X3G2_PEA	KIW84_057901	Aldehyde dehydrogenase
1557	A0A9D4X3G5	A0A9D4X3G5	A0A9D4X3G5_PEA	KIW84_057159	Protein TIC 100
1558	A0A9D4X3H7	A0A9D4X3H7	A0A9D4X3H7_PEA	KIW84_057169	Stress-response A/B barrel domain-containing protein
1559	A0A9D4X3I2	A0A9D4X3I2	A0A9D4X3I2_PEA	KIW84_057374	Peroxidase
1560	A0A9D4X3I6	A0A9D4X3I6	A0A9D4X3I6_PEA	KIW84_058313	Phospholipase D
1561	A0A9D4X3K3	A0A9D4X3K3	A0A9D4X3K3_PEA	KIW84_058290	Polygalacturonase
1562	A0A9D4X3M0	A0A9D4X3M0	A0A9D4X3M0_PEA	KIW84_057962	Protein farnesyltransferase/geranylgeranyltransferase type-1 subunit alpha
1563	A0A9D4X3N5	A0A9D5B1A6;A0A9D4XJX4;A0A9D4X3N5	A0A9D4X3N5_PEA	KIW84_057628	phosphoenolpyruvate carboxylase
1564	A0A9D4X3Q9	A0A9D4X3Q9	A0A9D4X3Q9_PEA	KIW84_057442	B-like cyclin
1565	A0A9D4X3U2	A0A9D4X3U2	A0A9D4X3U2_PEA	KIW84_056662	Uroporphyrinogen decarboxylase
1566	A0A9D4X3U5	A0A9D4X3U5	A0A9D4X3U5_PEA	KIW84_058013	PHD finger protein ALFIN-LIKE
1567	A0A9D4X3V0	A0A9D4X3V0	A0A9D4X3V0_PEA	KIW84_056672	14-3-3 protein 9
1568	A0A9D4X3V3	A0A9D4X3V3	A0A9D4X3V3_PEA	KIW84_058374	NADPH-cytochrome p450 reductase
1569	A0A9D4X3V5	A0A9D4X3V5	A0A9D4X3V5_PEA	KIW84_057702	Protein disulfide-isomerase
1570	A0A9D4X3W2	A0A9D4X3W2	A0A9D4X3W2_PEA	KIW84_057722	SIT4 phosphatase-associated family protein
1571	A0A9D4X3Y5	A0A9D4X3Y5	A0A9D4X3Y5_PEA	KIW84_056706	Protein DJ-1 B
1572	A0A9D4X3Z8	A0A9D4X3Z8	A0A9D4X3Z8_PEA	KIW84_058063	Beta-galactosidase
1573	A0A9D4X406	A0A9D4XMZ5;A0A9D4XIW4;A0A9D4X406	A0A9D4X406_PEA	KIW84_056729	ERBB-3 BINDING PROTEIN 1
1574	A0A9D4X407	A0A9D4X407	A0A9D4X407_PEA	KIW84_057771	Carboxypeptidase (Fragment)
1575	A0A9D4X413	A0A9D4X413	A0A9D4X413_PEA	KIW84_040022	Protein root UVB sensitive 6
1576	A0A9D4X416	A0A9D4X416	A0A9D4X416_PEA	KIW84_057337	arogenate dehydratase
1577	A0A9D4X418	A0A9D4X418	A0A9D4X418_PEA	KIW84_058082	Protein FLX-like 3
1578	A0A9D4X470	A0A9D4X470	A0A9D4X470_PEA	KIW84_058132	TauD/TfdA-like domain-containing protein
1579	A0A9D4X498	A0A9D4X498	A0A9D4X498_PEA	KIW84_057846	Outer envelope pore protein 16
1580	A0A9D4X4F0	A0A9D4X4F0	A0A9D4X4F0_PEA	KIW84_056884	Pentatricopeptide repeat-containing protein At1g02150
1581	A0A9D4X4F6	A0A9D4X4F6	A0A9D4X4F6_PEA	KIW84_057902	Polyadenylate-binding protein rbp47b
1582	A0A9D4X4H5	A0A9D4X4H5	A0A9D4X4H5_PEA	KIW84_057927	Leucine-rich repeat-containing N-terminal plant-type domain-containing protein
1583	A0A9D4X4H8	A0A9D4X4H8	A0A9D4X4H8_PEA	KIW84_057465	Vesicle-associated protein 4-2
1584	A0A9D4X4K1	A0A9D4X4K1	A0A9D4X4K1_PEA	KIW84_057483	Protein kinase domain-containing protein
1585	A0A9D4X4K3	A0A9D4X4K3	A0A9D4X4K3_PEA	KIW84_057956	RBR-type E3 ubiquitin transferase
1586	A0A9D4X4L0	A0A9D4X4L0	A0A9D4X4L0_PEA	KIW84_040182	Peroxidase
1587	A0A9D4X4P7	A0A9D4X4P7	A0A9D4X4P7_PEA	KIW84_057973	fructokinase
1588	A0A9D4X4Q5	A0A9D4X4Q5	A0A9D4X4Q5_PEA	KIW84_057013	DUF1995 domain-containing protein
1589	A0A9D4X4R1	A0A9D4X4R1;A0A9D4WW44;A0A9D4YDP5;A0A9D4XAK2	A0A9D4X4R1_PEA	KIW84_040257	Eukaryotic translation initiation factor 5A
1590	A0A9D4X4R9	A0A9D4X4R9	A0A9D4X4R9_PEA	KIW84_040229	60S ribosomal protein L10
1591	A0A9D4X4U4	A0A9D4X4U4	A0A9D4X4U4_PEA	KIW84_040287	Eukaryotic translation initiation factor isoform 4G-1
1592	A0A9D4X4V8	A0A9D4X4V8	A0A9D4X4V8_PEA	KIW84_057896	28S ribosomal protein S34, mitochondrial
1593	A0A9D4X4V9	A0A9D4X4V9	A0A9D4X4V9_PEA	KIW84_040271	SRP54-type proteins GTP-binding domain-containing protein
1594	A0A9D4X4X6	A0A9D4X4X6	A0A9D4X4X6_PEA	KIW84_057916	Outer envelope protein 80
1595	A0A9D4X517	A0A9D4X517	A0A9D4X517_PEA	KIW84_040009	Elongation factor 1-gamma
1596	A0A9D4X523	A0A9D4X523	A0A9D4X523_PEA	KIW84_057140	Magnesium transporter
1597	A0A9D4X537	A0A9D4X537	A0A9D4X537_PEA	KIW84_040032	PHD finger protein ALFIN-LIKE
1598	A0A9D4X544	A0A9D4X544	A0A9D4X544_PEA	KIW84_057156	C2H2-type domain-containing protein
1599	A0A9D4X547	A0A9D4X547	A0A9D4X547_PEA	KIW84_058107	Charged multivesicular body protein 1A
1600	A0A9D4X561	A0A9D4X561	A0A9D4X561_PEA	KIW84_057699	4-hydroxy-3-methylbut-2-en-1-yl diphosphate synthase (Ferredoxin), chloroplastic
1601	A0A9D4X564	A0A9D4X564	A0A9D4X564_PEA	KIW84_040384	ADP-ribosylation factor-like protein 1
1602	A0A9D4X578	A0A9D4XEL7;A0A9D4XL22;A0A9D4X578;A0A9D4XQL4;A0A9D4YKG4;A0A9D4YFX4;A0A9D4XB28;A0A9D4XK75;A0A9D5B0T3	A0A9D4X578_PEA	KIW84_058133	MMS19 nucleotide excision repair protein
1603	A0A9D4X5C4	A0A9D4X5C4	A0A9D4X5C4_PEA	KIW84_058139	Malic enzyme
1604	A0A9D4X5C7	A0A9D4X5C7	A0A9D4X5C7_PEA	KIW84_058051	Nucleosome assembly protein 1
1605	A0A9D4X5D0	A0A9D4X5D0	A0A9D4X5D0_PEA	KIW84_058227	Heat shock 70 kDa protein 14
1606	A0A9D4X5D8	A0A9D4X5D8	A0A9D4X5D8_PEA	KIW84_058208	Photosystem I reaction center subunit VI
1607	A0A9D4X5G2	A0A9D4X5G2	A0A9D4X5G2_PEA	KIW84_040181	SAM-dependent methyltransferase TRM5/TYW2-type domain-containing protein
1608	A0A9D4X5I0	A0A9D4X5I0	A0A9D4X5I0_PEA	KIW84_058112	TRAM domain-containing protein
1609	A0A9D4X5I9	A0A9D4X5I9	A0A9D4X5I9_PEA	KIW84_058121	GDSL esterase/lipase APG
1610	A0A9D4X5K6	A0A9D4X5K6	A0A9D4X5K6_PEA	KIW84_058288	Nuclear pore protein
1611	A0A9D4X5L1	A0A9D4X5L1	A0A9D4X5L1_PEA	KIW84_058326	Pre-mRNA-processing-splicing factor 8A
1612	A0A9D4X5L5	A0A9D4X5L5	A0A9D4X5L5_PEA	KIW84_040240	NADP-dependent glyceraldehyde-3-phosphate dehydrogenase
1613	A0A9D4X5M3	A0A9D4X5M3;A0A9D4X5V3	A0A9D4X5M3_PEA	KIW84_058260	Transcription factor
1614	A0A9D4X5P5	A0A9D4X5P5	A0A9D4X5P5_PEA	KIW84_058333	Uncharacterized protein
1615	A0A9D4X5R2	A0A9D4X5R2	A0A9D4X5R2_PEA	KIW84_057370	t-SNARE coiled-coil homology domain-containing protein
1616	A0A9D4X5R9	A0A9D4X5R9	A0A9D4X5R9_PEA	KIW84_058213	Thioredoxin domain-containing protein
1617	A0A9D4X5S4	A0A9D4X5S4	A0A9D4X5S4_PEA	KIW84_058361	30S ribosomal protein S7, chloroplastic
1618	A0A9D4X5T2	A0A9D4X5T2	A0A9D4X5T2_PEA	KIW84_040318	Translation elongation factor EF1B beta/delta subunit guanine nucleotide exchange domain-containing protein
1619	A0A9D4X5U6	A0A9D4X5U6	A0A9D4X5U6_PEA	KIW84_058247	D-glycerate 3-kinase, chloroplastic
1620	A0A9D4X5V0	A0A9D4WD60;A0A9D4YM35;A0A9D5AQE6;A0A9D5BME1;A0A9D4XT48;A0A9D4WL49;A0A9D4XZQ7;A0A9D4ZXN7;A0A9D4XEX9;A0A9D5BCF1;A0A9D4X5V0;A0A9D4VM91;A0A9D5ANI3;A0A9D4Y564;A0A9D5AUN4;A0A9D4WFW6	A0A9D4X5V0_PEA	KIW84_057936	Uncharacterized protein
1621	A0A9D4X5X7	A0A9D4X5X7	A0A9D4X5X7_PEA	KIW84_040013	Acyl-CoA N-acyltransferase
1622	A0A9D4X5X8	A0A9D4X5X8	A0A9D4X5X8_PEA	KIW84_040639	O-fucosyltransferase family protein
1623	A0A9D4X5X9	A0A9D4X5X9	A0A9D4X5X9_PEA	KIW84_040611	mitogen-activated protein kinase kinase
1624	A0A9D4X5Y5	A0A9D4X5Y5	A0A9D4X5Y5_PEA	KIW84_040399	Uncharacterized protein
1625	A0A9D4X5Z5	A0A9D4X5Z5	A0A9D4X5Z5_PEA	KIW84_040409	Xyloglucan endotransglucosylase/hydrolase
1626	A0A9D4X638	A0A9D4X638	A0A9D4X638_PEA	KIW84_057508	Expansin-B3
1627	A0A9D4X650	A0A9D4X650	A0A9D4X650_PEA	KIW84_058397	Uncharacterized protein
1628	A0A9D4X660	A0A9D4X660	A0A9D4X660_PEA	KIW84_040110	Cystatin domain-containing protein
1629	A0A9D4X664	A0A9D4X664	A0A9D4X664_PEA	KIW84_040003	Outer envelope pore protein 37
1630	A0A9D4X668	A0A9D4X668	A0A9D4X668_PEA	KIW84_057532	Uncharacterized protein
1631	A0A9D4X676	A0A9D4X676	A0A9D4X676_PEA	KIW84_058050	Glyoxylate/succinic semialdehyde reductase 2
1632	A0A9D4X680	A0A9D4X680	A0A9D4X680_PEA	KIW84_040132	EH domain-containing protein 1
1633	A0A9D4X696	A0A9D4X696	A0A9D4X696_PEA	KIW84_057566	Nuclear cap-binding protein subunit 2
1634	A0A9D4X697	A0A9D4X697	A0A9D4X697_PEA	KIW84_057571	J domain-containing protein
1635	A0A9D4X6B7	A0A9D4X6B7	A0A9D4X6B7_PEA	KIW84_040774	Pentatricopeptide repeat-containing protein At3g06430, chloroplastic
1636	A0A9D4X6D3	A0A9D4X6D3	A0A9D4X6D3_PEA	KIW84_057614	14-3-3 domain-containing protein
1637	A0A9D4X6F2	A0A9D4X6F2	A0A9D4X6F2_PEA	KIW84_040012	dynamin GTPase
1638	A0A9D4X6G2	A0A9D4X6G2	A0A9D4X6G2_PEA	KIW84_040786	Importin N-terminal domain-containing protein
1639	A0A9D4X6H8	A0A9D4VZ27;A0A9D4VP49;A0A9D5ADN1;A0A9D4XRU4;A0A9D5A101;A0A9D4WV98;A0A9D4X6H8;A0A9D4WV89;A0A9D5B0N3;A0A9D4Y1A5;A0A9D5AY69	A0A9D4X6H8_PEA	KIW84_040045	40S ribosomal protein S28
1640	A0A9D4X6I0	A0A9D4X6I0	A0A9D4X6I0_PEA	KIW84_040834	methionine--tRNA ligase
1641	A0A9D4X6I9	A0A9D4X6I9	A0A9D4X6I9_PEA	KIW84_057654	V-type proton ATPase subunit a
1642	A0A9D4X6K0	A0A9D4X6K0	A0A9D4X6K0_PEA	KIW84_057675	Protein transport protein Sec61 subunit beta
1643	A0A9D4X6K3	A0A9D4X6K3	A0A9D4X6K3_PEA	KIW84_058174	ribonuclease P
1644	A0A9D4X6S1	A0A9D4X6S1	A0A9D4X6S1_PEA	KIW84_040147	Protein osca1
1645	A0A9D4X6S8;A0A9D5ANM4	A0A9D5ANM4;A0A9D4X6S8	A0A9D4X6S8_PEA;A0A9D5ANM4_PEA	KIW84_040893;KIW84_040895	CG-1 domain-containing protein
1646	A0A9D4X6T3	A0A9D4X6T3	A0A9D4X6T3_PEA	KIW84_057774	Enoyl-[acyl-carrier-protein] reductase, mitochondrial
1647	A0A9D4X6T5	A0A9D4X6T5	A0A9D4X6T5_PEA	KIW84_040165	L-ascorbate oxidase homolog
1648	A0A9D4X6U3	A0A9D4X6U3	A0A9D4X6U3_PEA	KIW84_057784	Kinesin-like protein KIN-5D
1649	A0A9D4X6V1	A0A9D4X6V1	A0A9D4X6V1_PEA	KIW84_057770	alpha-L-fucosidase
1650	A0A9D4X6W3	A0A9D4X6W3	A0A9D4X6W3_PEA	KIW84_058280	MPN domain-containing protein
1651	A0A9D4X6W5	A0A9D4X6W5	A0A9D4X6W5_PEA	KIW84_057792	NOT transcription complex subunit vip2
1652	A0A9D4X6Y0	A0A9D5AD92;A0A9D4YEM0;A0A9D4YKH2;A0A9D4X6Y0	A0A9D4X6Y0_PEA	KIW84_040772	Cleavage polyadenylation factor subunit pti1, variant 2
1653	A0A9D4X6Y3	A0A9D4WBR3;A0A9D4X6Y3;A0A9D4WD36	A0A9D4X6Y3_PEA	KIW84_040223	Serine aminopeptidase S33 domain-containing protein
1654	A0A9D4X6Y8	A0A9D4X6Y8	A0A9D4X6Y8_PEA	KIW84_040783	Signal recognition particle 19kDa
1655	A0A9D4X706	A0A9D4X706	A0A9D4X706_PEA	KIW84_041018	Tr-type G domain-containing protein
1656	A0A9D4X708	A0A9D4XPF0;A0A9D4X708	A0A9D4X708_PEA	KIW84_040970	Xyloglucan 6-xylosyltransferase 2
1657	A0A9D4X711	A0A9D4X711	A0A9D4X711_PEA	KIW84_057832	UDP-glucuronate decarboxylase
1658	A0A9D4X719	A0A9D4X719	A0A9D4X719_PEA	KIW84_040262	Cytosol aminopeptidase domain-containing protein
1659	A0A9D4X730	A0A9D4X730	A0A9D4X730_PEA	KIW84_040433	Sm protein F
1660	A0A9D4X742	A0A9D4X742	A0A9D4X742_PEA	KIW84_041058	1-deoxy-D-xylulose-5-phosphate synthase
1661	A0A9D4X770	A0A9D4X770	A0A9D4X770_PEA	KIW84_057890	NADH-quinone oxidoreductase subunit D domain-containing protein
1662	A0A9D4X777	A0A9D4X777	A0A9D4X777_PEA	KIW84_040400	Calmodulin-binding protein 60 B
1663	A0A9D4X795	A0A9D4X795	A0A9D4X795_PEA	KIW84_040346	Very-long-chain aldehyde decarbonylase cer3
1664	A0A9D4X7A1	A0A9D4X7A1	A0A9D4X7A1_PEA	KIW84_040351	N-acetyltransferase domain-containing protein
1665	A0A9D4X7C6	A0A9D4X7C6	A0A9D4X7C6_PEA	KIW84_040923	Small-subunit processome Utp12 domain-containing protein
1666	A0A9D4X7D0	A0A9D4X7D0	A0A9D4X7D0_PEA	KIW84_041160	Transmembrane 9 superfamily member
1667	A0A9D4X7D8	A0A9D4X7D8	A0A9D4X7D8_PEA	KIW84_057904	xanthine dehydrogenase
1668	A0A9D4X7E3	A0A9D4X7E3	A0A9D4X7E3_PEA	KIW84_040393	Flavonoid 3-O-glucosyltransferase (Fragment)
1669	A0A9D4X7F9	A0A9D4X7F9	A0A9D4X7F9_PEA	KIW84_040005	Uncharacterized protein
1670	A0A9D4X7G4	A0A9D4X7G4	A0A9D4X7G4_PEA	KIW84_040510	Subtilisin-like protease SBT2.6
1671	A0A9D4X7H3	A0A9D4X7H3	A0A9D4X7H3_PEA	KIW84_041215	CYTH domain-containing protein
1672	A0A9D4X7H7	A0A9D4X7H7	A0A9D4X7H7_PEA	KIW84_057983	hydroxyacylglutathione hydrolase
1673	A0A9D4X7H9	A0A9D4X7H9	A0A9D4X7H9_PEA	KIW84_040434	NADPH--cytochrome P450 reductase
1674	A0A9D4X7I7	A0A9D4X7I7	A0A9D4X7I7_PEA	KIW84_040602	THO complex subunit 6
1675	A0A9D4X7K4	A0A9D4Y766;A0A9D4WY42;A0A9D4X7K4	A0A9D4X7K4_PEA	KIW84_041248	Sucrose-phosphate synthase
1676	A0A9D4X7K7	A0A9D4X7K7	A0A9D4X7K7_PEA	KIW84_040625	Stress-response A/B barrel domain-containing protein
1677	A0A9D4X7L2	A0A9D4X7L2	A0A9D4X7L2_PEA	KIW84_041258	ENTH domain-containing protein
1678	A0A9D4X7P4	A0A9D4X7P4	A0A9D4X7P4_PEA	KIW84_058039	non-specific serine/threonine protein kinase
1679	A0A9D4X7R8	A0A9D4X7R8	A0A9D4X7R8_PEA	KIW84_040116	Uncharacterized protein
1680	A0A9D4X7S7	A0A9D4X7S7	A0A9D4X7S7_PEA	KIW84_040130	Tropinone reductase-like 3
1681	A0A9D4X7T7	A0A9D4X7T7	A0A9D4X7T7_PEA	PFP-BETA	Pyrophosphate--fructose 6-phosphate 1-phosphotransferase subunit beta
1682	A0A9D4X7V4	A0A9D4X7V4	A0A9D4X7V4_PEA	KIW84_041306	WD repeat-containing protein 11
1683	A0A9D4X7V9	A0A9D4X7V9	A0A9D4X7V9_PEA	KIW84_040675	20 kDa chaperonin
1684	A0A9D4X7W9	A0A9D4X7W9	A0A9D4X7W9_PEA	KIW84_058066	Late embryogenesis abundant protein LEA-2 subgroup domain-containing protein
1685	A0A9D4X7Y7	A0A9D5A769;A0A9D4VQW8;A0A9D4X7Y7	A0A9D4X7Y7_PEA	KIW84_040183	Calcium-dependent protein kinase 19
1686	A0A9D4X7Z6	A0A9D4X7Z6	A0A9D4X7Z6_PEA	KIW84_040778	S-adenosylmethionine synthase
1687	A0A9D4X800	A0A9D5GYN7;A0A9D4X800	A0A9D4X800_PEA	KIW84_040719	Tac7077
1688	A0A9D4X815	A0A9D4X815	A0A9D4X815_PEA	KIW84_041224	Arogenate dehydrogenase 1
1689	A0A9D4X830	A0A9D4X830	A0A9D4X830_PEA	KIW84_040807	Beta-glucosidase-like sfr2
1690	A0A9D4X836	A0A9D4X836	A0A9D4X836_PEA	KIW84_040222	NEDD8-activating enzyme E1 catalytic subunit
1691	A0A9D4X840	A0A9D4X840	A0A9D4X840_PEA	KIW84_058182	Uncharacterized protein
1692	A0A9D4X843	A0A9D4X843	A0A9D4X843_PEA	KIW84_040668	Polygalacturonase
1693	A0A9D4X844	A0A9D4X844	A0A9D4X844_PEA	KIW84_040758	5'-nucleotidase
1694	A0A9D4X853	A0A9D4X853	A0A9D4X853_PEA	KIW84_040681	beta-ketoacyl-[acyl-carrier-protein] synthase I
1695	A0A9D4X867	A0A9D4X867	A0A9D4X867_PEA	KIW84_040250	Omega-6 fatty acid desaturase
1696	A0A9D4X873	A0A9D4WQK8;A0A9D4X873;A0A9D4XKY8	A0A9D4X873_PEA	KIW84_040700	Actin cytoskeleton and mitosis protein
1697	A0A9D4X888	A0A9D4X888	A0A9D4X888_PEA	KIW84_040723	FYVE-type domain-containing protein
1698	A0A9D4X8A7	A0A9D4X8A7	A0A9D4X8A7_PEA	KIW84_040742	CMP/dCMP-type deaminase domain-containing protein
1699	A0A9D4X8D2	A0A9D4X8D2	A0A9D4X8D2_PEA	KIW84_058237	Glycosyl transferase family 1 domain-containing protein
1700	A0A9D4X8F3	A0A9D4VZI0;A0A9D4X8F3;A0A9D5AUE9;A0A9D4WCK8;A0A9D4W787;A0A9D4WYH0	A0A9D4X8F3_PEA	KIW84_058258	Transcription factor
1701	A0A9D4X8H0	A0A9D4X8H0	A0A9D4X8H0_PEA	KIW84_040884	Dihydrolipoamide dehydrogenase
1702	A0A9D4X8I6	A0A9D4X8I6	A0A9D4X8I6_PEA	KIW84_040372	Diacylglycerol kinase
1703	A0A9D4X8I7	A0A9D4W388;A0A9D4X8I7;A0A9D4WL80	A0A9D4X8I7_PEA	KIW84_041448	ABC transporter G member 32
1704	A0A9D4X8J1	A0A9D4X8J1;A0A9D5B415;A0A9D5A7N9;A0A9D4XYK9;A0A9D5ARE0;A0A9D4XR23;A0A9D5A487;A0A9D4XXK9;A0A9D4XSV6;A0A9D4XVC1;A0A9D5GZR5	A0A9D4X8J1_PEA	KIW84_058342	RNA polymerase II associated Paf1 complex subunit Tpr1
1705	A0A9D4X8K8	A0A9D4X8K8	A0A9D4X8K8_PEA	KIW84_040839	Nudix hydrolase 3
1706	A0A9D4X8L1	A0A9D4X8L1	A0A9D4X8L1_PEA	KIW84_058325	Protein kinase domain-containing protein
1707	A0A9D4X8N7	A0A9D4X8N7	A0A9D4X8N7_PEA	KIW84_040423	Rubisco LSMT substrate-binding domain-containing protein
1708	A0A9D4X8N9	A0A9D4X8N9	A0A9D4X8N9_PEA	KIW84_041022	C3H1-type domain-containing protein
1709	A0A9D4X8R6	A0A9D4X8R6	A0A9D4X8R6_PEA	KIW84_040969	Histone-arginine methyltransferase 1.3
1710	A0A9D4X8S0	A0A9D4XRK6;A0A9D4XMS6;A0A9D5AY36;A0A9D4X8S0	A0A9D4X8S0_PEA	KIW84_040898	Exosome non-catalytic core subunit rrp4
1711	A0A9D4X8V3	A0A9D4X8V3	A0A9D4X8V3_PEA	KIW84_040008	Amine oxidase domain-containing protein
1712	A0A9D4X8V5	A0A9D4X8V5	A0A9D4X8V5_PEA	KIW84_041575	Serine/threonine-protein phosphatase 2A regulatory subunit B'' subunit ton2
1713	A0A9D4X8V8	A0A9D4X8V8	A0A9D4X8V8_PEA	KIW84_041668	AB hydrolase-1 domain-containing protein
1714	A0A9D4X8W0	A0A9D4X8W0	A0A9D4X8W0_PEA	KIW84_041104	DUF21 domain-containing protein
1715	A0A9D4X8W1	A0A9D4X8W1	A0A9D4X8W1_PEA	KIW84_040019	Cullin-associated NEDD8-dissociated protein 1
1716	A0A9D4X8X3	A0A9D4X8X3	A0A9D4X8X3_PEA	KIW84_040949	Dihydrolipoamide acetyltransferase component of pyruvate dehydrogenase complex
1717	A0A9D4X8Y2	A0A9D4X8Y2	A0A9D4X8Y2_PEA	KIW84_040961	Kinesin-like protein
1718	A0A9D4X8Z4	A0A9D4X8Z4	A0A9D4X8Z4_PEA	KIW84_040064	RNA helicase
1719	A0A9D4X903	A0A9D4X903	A0A9D4X903_PEA	KIW84_040074	Uncharacterized protein
1720	A0A9D4X921	A0A9D4X921	A0A9D4X921_PEA	KIW84_041089	Amine oxidase
1721	A0A9D4X941	A0A9D4X941;A0A9D4XQV8;A0A9D5BM60	A0A9D4X941_PEA	KIW84_041012	Cullin-1
1722	A0A9D4X963	A0A9D4X963	A0A9D4X963_PEA	KIW84_041760	Transportin mos14
1723	A0A9D4X980	A0A9D4X980	A0A9D4X980_PEA	KIW84_041242	Purple acid phosphatase
1724	A0A9D4X9B6	A0A9D4X9B6;A0A9D5BPB5	A0A9D4X9B6_PEA	KIW84_040192	Polyadenylate-binding protein rbp45
1725	A0A9D4X9C3	A0A9D4X9C3	A0A9D4X9C3_PEA	KIW84_041824	Protein kinase domain-containing protein
1726	A0A9D4X9E0	A0A9D4X9E0	A0A9D4X9E0_PEA	KIW84_041225	H(+)-exporting diphosphatase
1727	A0A9D4X9E1	A0A9D4X9E1	A0A9D4X9E1_PEA	KIW84_041738	Plasma membrane ATPase
1728	A0A9D4X9E9	A0A9D5AMU9;A0A9D4X9E9	A0A9D4X9E9_PEA	KIW84_041151	DNA replication licensing factor MCM5
1729	A0A9D4X9G4	A0A9D4X9G4	A0A9D4X9G4_PEA	KIW84_041343	DUF3119 family protein
1730	A0A9D4X9H3	A0A9D4X9H3	A0A9D4X9H3_PEA	KIW84_041267	galactinol--sucrose galactosyltransferase
1731	A0A9D4X9H4	A0A9D4X9H4	A0A9D4X9H4_PEA	KIW84_040721	Brefeldin A-inhibited guanine nucleotide-exchange protein 5
1732	A0A9D4X9J7	A0A9D4X9J7	A0A9D4X9J7_PEA	KIW84_040202	Patatin
1733	A0A9D4X9J8	A0A9D4X9J8;A0A9D5A586;A0A9D4W2D9;A0A9D4W2E9	A0A9D4X9J8_PEA	KIW84_041186	30S ribosomal protein S11
1734	A0A9D4X9K3	A0A9D4X9K3	A0A9D4X9K3_PEA	KIW84_041799	Nucleobase-ascorbate transporter 6
1735	A0A9D4X9L1	A0A9D4X9L1	A0A9D4X9L1_PEA	KIW84_041312	Maintenance of Photosystem II under High light 2 C-terminal domain-containing protein
1736	A0A9D4X9M8	A0A9D4X9M8	A0A9D4X9M8_PEA	KIW84_041219	Heparanase-like protein 3
1737	A0A9D4X9N0	A0A9D4X9N0	A0A9D4X9N0_PEA	KIW84_041928	quinolinate synthase
1738	A0A9D4X9P7	A0A9D4X9P7	A0A9D4X9P7_PEA	KIW84_041243	Synaptotagmin-5
1739	A0A9D4X9Q2	A0A9D4X9Q2	A0A9D4X9Q2_PEA	KIW84_040328	UDP-glucuronate 4-epimerase 1
1740	A0A9D4X9Q3	A0A9D4X9Q3	A0A9D4X9Q3_PEA	KIW84_040787	YTH domain-containing family protein
1741	A0A9D4X9R7	A0A9D4X9R7	A0A9D4X9R7_PEA	KIW84_040272	Nucleoid-associated protein
1742	A0A9D4X9U5	A0A9D4X9U5	A0A9D4X9U5_PEA	KIW84_041988	C3H1-type domain-containing protein
1743	A0A9D4X9V3	A0A9D4X9V3	A0A9D4X9V3_PEA	KIW84_041901	RNA helicase
1744	A0A9D4X9V9	A0A9D4X9V9	A0A9D4X9V9_PEA	KIW84_041513	phenylalanine--tRNA ligase
1745	A0A9D4X9X4	A0A9D4X9X4;A0A9D5BGP9	A0A9D4X9X4_PEA	KIW84_040333	ATP synthase subunit gamma, mitochondrial
1746	A0A9D4X9Y4	A0A9D4X9Y4	A0A9D4X9Y4_PEA	KIW84_041344	Methyltransferase FkbM domain-containing protein
1747	A0A9D4X9Z0	A0A9D4X9Z0	A0A9D4X9Z0_PEA	KIW84_040863	Protein high chlorophyll fluorescent 107
1748	A0A9D4XA05	A0A9D4XA05	A0A9D4XA05_PEA	KIW84_041560	glycerophosphodiester phosphodiesterase
1749	A0A9D4XA26	A0A9D4XA26	A0A9D4XA26_PEA	KIW84_040896	Acetate/butyrate--CoA ligase aae7
1750	A0A9D4XA28	A0A9D4XA28	A0A9D4XA28_PEA	KIW84_040385	Xylose isomerase
1751	A0A9D4XA35	A0A9D4XA35	A0A9D4XA35_PEA	KIW84_041996	Protein kinase domain-containing protein
1752	A0A9D4XA36	A0A9D4XA36	A0A9D4XA36_PEA	KIW84_040907	COBRA-like protein 7
1753	A0A9D4XA49	A0A9D4XA49	A0A9D4XA49_PEA	KIW84_040487	Transmembrane protein
1754	A0A9D4XA52	A0A9D4XA52	A0A9D4XA52_PEA	KIW84_042104	Ribosomal 40S subunit protein S13, variant 2
1755	A0A9D4XA71	A0A9D4X1K1;A0A9D4XA71	A0A9D4XA71_PEA	KIW84_041456	Acyl-[acyl-carrier-protein] hydrolase
1756	A0A9D4XA83	A0A9D4XA83	A0A9D4XA83_PEA	KIW84_040947	AB hydrolase-1 domain-containing protein
1757	A0A9D4XA88	A0A9D4XA88	A0A9D4XA88_PEA	KIW84_042115	SNARE-interacting protein KEULE
1758	A0A9D4XAA1	A0A9D4XAA1	A0A9D4XAA1_PEA	KIW84_041521	non-specific serine/threonine protein kinase
1759	A0A9D4XAA9	A0A9D4ZXB7;A0A9D5BJ34;A0A9D4XAA9;A0A9D4XTN7;A0A9D4ZTB5;A0A9D5BDE6;A0A9D5AML7	A0A9D4XAA9_PEA	KIW84_042062	Subunit of heteropentameric Replication factor C (RF-C)
1760	A0A9D4XAD5	A0A9D4XAD5	A0A9D4XAD5_PEA	KIW84_040570	Uncharacterized protein
1761	A0A9D4XAE6	A0A9D4XAE6	A0A9D4XAE6_PEA	KIW84_041690	Aldose 1-epimerase (Fragment)
1762	A0A9D4XAF7	A0A9D4XAF7	A0A9D4XAF7_PEA	KIW84_040524	Serine aminopeptidase S33 domain-containing protein
1763	A0A9D4XAF8	A0A9D4XAF8	A0A9D4XAF8_PEA	KIW84_041694	DUF4005 domain-containing protein
1764	A0A9D4XAH5	A0A9D4XAH5	A0A9D4XAH5_PEA	KIW84_040607	VOC domain-containing protein
1765	A0A9D4XAI6	A0A9D4XAI6	A0A9D4XAI6_PEA	KIW84_040619	Alpha/beta hydrolase domain-containing protein wav2
1766	A0A9D4XAI7	A0A9D4XAI7	A0A9D4XAI7_PEA	KIW84_042149	Elongation factor G, chloroplastic
1767	A0A9D4XAI9	A0A9D4XAI9	A0A9D4XAI9_PEA	KIW84_041059	Serine/arginine-rich SC35-like splicing factor scl28
1768	A0A9D4XAJ7	A0A9D4XAJ7	A0A9D4XAJ7_PEA	MED20	Mediator of RNA polymerase II transcription subunit 20
1769	A0A9D4XAK2	A0A9D4XAK2;A0A9D4YM47	A0A9D4XAK2_PEA	KIW84_041609	Eukaryotic translation initiation factor 5A
1770	A0A9D4XAK5	A0A9D4XAK5	A0A9D4XAK5_PEA	KIW84_041742	USP domain-containing protein
1771	A0A9D4XAL8;A0A9D5GYE7	A0A9D5GYE7;A0A9D4XAL8	A0A9D4XAL8_PEA;A0A9D5GYE7_PEA	KIW84_013711;KIW84_040650	Protein kinase domain-containing protein
1772	A0A9D4XAN3	A0A9D4XAN3	A0A9D4XAN3_PEA	KIW84_041101	Dienelactone hydrolase domain-containing protein
1773	A0A9D4XAN7	A0A9D4XAN7	A0A9D4XAN7_PEA	KIW84_042217	asparagine--tRNA ligase
1774	A0A9D4XAP0	A0A9D4XAP0	A0A9D4XAP0_PEA	KIW84_040673	Stress-response A/B barrel domain-containing protein hs1
1775	A0A9D4XAT0	A0A9D4XAT0	A0A9D4XAT0_PEA	KIW84_041640	ribulose-phosphate 3-epimerase
1776	A0A9D4XAV0	A0A9D4XAV0	A0A9D4XAV0_PEA	KIW84_041659	malate dehydrogenase
1777	A0A9D4XAV4	A0A9D4XAV4	A0A9D4XAV4_PEA	KIW84_041182	Tr-type G domain-containing protein
1778	A0A9D4XAW5	A0A9D4XAW5	A0A9D4XAW5_PEA	KIW84_041672	NAP1- protein 2
1779	A0A9D4XAW7	A0A9D4XAW7	A0A9D4XAW7_PEA	KIW84_042386	Methyltransferase
1780	A0A9D4XAX0	A0A9D4XAX0	A0A9D4XAX0_PEA	KIW84_041800	Protease Do-like 9
1781	A0A9D4XAX4	A0A9D4XAX4	A0A9D4XAX4_PEA	KIW84_041682	40S ribosomal protein S9-2
1782	A0A9D4XAY2	A0A9D5APG0;A0A9D4XAY2;A0A9D4VSW2;A0A9D4XED9	A0A9D4XAY2_PEA	KIW84_041810	Aldehyde dehydrogenase 2 member B4
1783	A0A9D4XAY7	A0A9D4XAY7	A0A9D4XAY7_PEA	KIW84_040699	Eukaryotic translation initiation factor 3 subunit K
1784	A0A9D4XAZ1	A0A9D4XAZ1	A0A9D4XAZ1_PEA	KIW84_041741	Calcium-dependent protein kinase 10
1785	A0A9D4XB33	A0A9D4XB33;A0A9D4XCJ1	A0A9D4XB33_PEA	KIW84_042467	Xyloglucan endotransglucosylase/hydrolase
1786	A0A9D4XB79	A0A9D4XB79	A0A9D4XB79_PEA	KIW84_042548	Prolyl 4-hydroxylase 9 (Fragment)
1787	A0A9D4XB92	A0A9D4XB92	A0A9D4XB92_PEA	KIW84_042540	Peroxidase (Fragment)
1788	A0A9D4XBA9	A0A9D5AU18;A0A9D4XBA9;A0A9D4VGT5	A0A9D4XBA9_PEA	KIW84_041803	Ubiquitin-conjugating enzyme E2 4
1789	A0A9D4XBE8	A0A9D4XBE8	A0A9D4XBE8_PEA	KIW84_042042	Exocyst subunit Exo70 family protein
1790	A0A9D4XBF2	A0A9D4XBF2	A0A9D4XBF2_PEA	KIW84_040855	Serine/threonine-protein kinase edr1
1791	A0A9D4XBI5	A0A9D4XBI5	A0A9D4XBI5_PEA	KIW84_042571	Cadmium/zinc-transporting ATPase hma1
1792	A0A9D4XBJ8	A0A9D4XBJ8	A0A9D4XBJ8_PEA	KIW84_042691	peptidylprolyl isomerase
1793	A0A9D4XBK3	A0A9D4XBK3	A0A9D4XBK3_PEA	KIW84_040908	Two-component response regulator
1794	A0A9D4XBM7	A0A9D4XBM7	A0A9D4XBM7_PEA	KIW84_042681	Transducin/WD40 repeat-like superfamily protein
1795	A0A9D4XBN3;A0A9D4ZWJ7	A0A9D5ANU9;A0A9D4W6T6;A0A9D5ANJ6;A0A9D4YEZ9;A0A9D4ZWJ7;A0A9D4XBN3	A0A9D4XBN3_PEA;A0A9D4ZWJ7_PEA	KIW84_040936;KIW84_071958	Multiple organellar RNA editing factor 3
1796	A0A9D4XBN5	A0A9D4XBN5	A0A9D4XBN5_PEA	KIW84_042086	PGR5-like protein 1A (Fragment)
1797	A0A9D4XBP5	A0A9D4XBP5	A0A9D4XBP5_PEA	KIW84_042095	Copper ion binding protein
1798	A0A9D4XBQ5	A0A9D4XBQ5;A0A9D4YFJ2	A0A9D4XBQ5_PEA	KIW84_042023	argininosuccinate synthase
1799	A0A9D4XBS7	A0A9D4XBS7	A0A9D4XBS7_PEA	KIW84_042035	Conserved oligomeric Golgi complex subunit 2
1800	A0A9D4XBT7	A0A9D4XBT7	A0A9D4XBT7_PEA	KIW84_042777	Uncharacterized protein
1801	A0A9D4XBU0	A0A9D4XBU0	A0A9D4XBU0_PEA	KIW84_042041	SNF1- protein kinase regulatory subunit gamma-1
1802	A0A9D4XBU1	A0A9D4XBU1	A0A9D4XBU1_PEA	KIW84_041558	Uncharacterized protein
1803	A0A9D4XBU3	A0A9D4XBU3	A0A9D4XBU3_PEA	KIW84_042210	Uncharacterized protein
1804	A0A9D4XBY6	A0A9D4XBY6	A0A9D4XBY6_PEA	KIW84_042741	OEE1
1805	A0A9D4XBZ8	A0A9D4XBZ8	A0A9D4XBZ8_PEA	KIW84_042819	U1 small nuclear ribonucleoprotein
1806	A0A9D4XC21	A0A9D4XC21	A0A9D4XC21_PEA	KIW84_042131	ATP-dependent Clp protease proteolytic subunit
1807	A0A9D4XC25	A0A9D4XC25	A0A9D4XC25_PEA	KIW84_042788	BZIP domain-containing protein
1808	A0A9D4XC46	A0A9D4XC46	A0A9D4XC46_PEA	KIW84_042900	ToMV susceptible protein tm-1(GCR26)
1809	A0A9D4XC55	A0A9D4XC55	A0A9D4XC55_PEA	KIW84_042176	L-lactate dehydrogenase
1810	A0A9D4XC60	A0A9D4VKS3;A0A9D4VJ45;A0A9D4XC60	A0A9D4XC60_PEA	KIW84_041246	60S ribosome subunit biogenesis protein NIP7 homolog
1811	A0A9D4XC66	A0A9D4XC66	A0A9D4XC66_PEA	KIW84_042841	Pyridine nucleotide-disulfide oxidoreductase domain-containing protein 2
1812	A0A9D4XCA5	A0A9D4XCA5	A0A9D4XCA5_PEA	KIW84_042154	Monocopper oxidase-like protein sku5
1813	A0A9D4XCA8	A0A9D4XCA8	A0A9D4XCA8_PEA	KIW84_041183	Uncharacterized protein
1814	A0A9D4XCA9	A0A9D4XCA9	A0A9D4XCA9_PEA	KIW84_042961	Protein CHAPERONE-LIKE PROTEIN OF POR1, chloroplastic
1815	A0A9D4XCB2	A0A9D4XCB2	A0A9D4XCB2_PEA	KIW84_042241	Acyl-coenzyme A oxidase
1816	A0A9D4XCB9	A0A9D4XCW5;A0A9D4XCB9	A0A9D4XCB9_PEA	KIW84_042400	Smr domain-containing protein
1817	A0A9D4XCD3	A0A9D4XCD3	A0A9D4XCD3_PEA	KIW84_042980	peptide-methionine (S)-S-oxide reductase
1818	A0A9D4XCE5	A0A9D4XCE5	A0A9D4XCE5_PEA	KIW84_042203	Vesicle-associated protein 1-2
1819	A0A9D4XCH1	A0A9D4XCH1	A0A9D4XCH1_PEA	KIW84_041748	DDT domain-containing protein ddr4
1820	A0A9D4XCI6	A0A9D4XCI6	A0A9D4XCI6_PEA	KIW84_041271	Uncharacterized protein
1821	A0A9D4XCJ7	A0A9D4XCJ7	A0A9D4XCJ7_PEA	KIW84_042357	Serine/threonine-protein kinase pbl19
1822	A0A9D4XCM9	A0A9D4XCM9	A0A9D4XCM9_PEA	KIW84_042525	Casein kinase II subunit alpha-4
1823	A0A9D4XCN0	A0A9D4YBF0;A0A9D5ATE3;A0A9D4XCN0;A0A9D4YEE8;A0A9D4XCG0	A0A9D4XCN0_PEA	KIW84_042399	Serine/threonine-protein kinase bsk2
1824	A0A9D4XCQ0	A0A9D4XCQ0	A0A9D4XCQ0_PEA	KIW84_042422	Ferredoxin
1825	A0A9D4XCQ3	A0A9D4XCQ3	A0A9D4XCQ3_PEA	KIW84_041489	Chaperone protein ClpB3
1826	A0A9D4XCQ5	A0A9D4XCQ5	A0A9D4XCQ5_PEA	KIW84_042334	Serine/threonine-protein kinase sapk3
1827	A0A9D4XCS0	A0A9D4XCS0	A0A9D4XCS0_PEA	KIW84_041507	Tyrosine/serine/threonine protein phosphatase
1828	A0A9D4XCS4	A0A9D4XCS4	A0A9D4XCS4_PEA	KIW84_043039	Uncharacterized protein
1829	A0A9D4XCT4	A0A9D4XCT4	A0A9D4XCT4_PEA	KIW84_043129	Conserved oligomeric Golgi complex subunit 8
1830	A0A9D4XCU8	A0A9D4XCU8	A0A9D4XCU8_PEA	KIW84_042484	Thioredoxin-like protein AAED1, chloroplastic
1831	A0A9D4XCW5	A0A9D4XCW5	A0A9D4XCW5_PEA	KIW84_042401	Smr domain-containing protein
1832	A0A9D4XCW7	A0A9D4XCW7	A0A9D4XCW7_PEA	KIW84_042509	NADH dehydrogenase [ubiquinone] iron-sulfur protein 4, mitochondrial
1833	A0A9D4XD04	A0A9D4XD04	A0A9D4XD04_PEA	KIW84_042552	Subtilisin-like protease SBT1.7
1834	A0A9D4XD05	A0A9D4XD05	A0A9D4XD05_PEA	KIW84_041942	RNA-binding protein cp31b
1835	A0A9D4XD07	A0A9D4XD07	A0A9D4XD07_PEA	KIW84_042458	Protein kinase domain-containing protein
1836	A0A9D4XD26	A0A9D4XD26	A0A9D4XD26_PEA	KIW84_043236	Kinesin-like protein KIN-14I
1837	A0A9D4XD37	A0A9D4XD37	A0A9D4XD37_PEA	KIW84_041520	Agmatine deiminase
1838	A0A9D4XD79	A0A9D4XD79	A0A9D4XD79_PEA	KIW84_041559	Uncharacterized protein
1839	A0A9D4XD85	A0A9D4XD85	A0A9D4XD85_PEA	KIW84_041657	geranylgeranyl diphosphate reductase
1840	A0A9D4XDE0	A0A9D4XDE0	A0A9D4XDE0_PEA	KIW84_042708	RPW8 domain-containing protein
1841	A0A9D4XDE8	A0A9D4XDE8	A0A9D4XDE8_PEA	KIW84_043291	Cytosine-specific methyltransferase
1842	A0A9D4XDG1	A0A9D4XDG1	A0A9D4XDG1_PEA	KIW84_043364	Mandelate racemase/muconate lactonizing enzyme C-terminal domain-containing protein
1843	A0A9D4XDH3	A0A9D4XDH3	A0A9D4XDH3_PEA	KIW84_041638	Exonuclease domain-containing protein
1844	A0A9D4XDI7	A0A9D4XDI7	A0A9D4XDI7_PEA	KIW84_042868	inorganic diphosphatase
1845	A0A9D4XDK2	A0A9D4XDK2	A0A9D4XDK2_PEA	KIW84_042767	Hydroxyproline-rich glycoprotein family protein
1846	A0A9D4XDN6	A0A9D4XDN6	A0A9D4XDN6_PEA	KIW84_043333	Ycf3-interacting protein 1
1847	A0A9D4XDP5	A0A9D4XDP5	A0A9D4XDP5_PEA	KIW84_043344	Uncharacterized protein
1848	A0A9D4XDR1	A0A9D4XDR1	A0A9D4XDR1_PEA	KIW84_041834	1-deoxy-D-xylulose-5-phosphate reductoisomerase
1849	A0A9D4XDR6	A0A9D4XDR6	A0A9D4XDR6_PEA	KIW84_042842	Maf-like protein DDB_G0281937
1850	A0A9D4XDS8	A0A9D4XDS8	A0A9D4XDS8_PEA	KIW84_043417	Amine oxidase
1851	A0A9D4XDT3	A0A9D4XDT3	A0A9D4XDT3_PEA	KIW84_042219	40S ribosomal protein S30
1852	A0A9D4XDU9	A0A9D4XDU9	A0A9D4XDU9_PEA	KIW84_042979	Peptidyl-prolyl cis-trans isomerase (Fragment)
1853	A0A9D4XDV2	A0A9D4XDV2	A0A9D4XDV2_PEA	KIW84_041761	Uncharacterized protein
1854	A0A9D4XDW3	A0A9D4XDW3	A0A9D4XDW3_PEA	KIW84_043407	Pentatricopeptide repeat-containing protein
1855	A0A9D4XE19	A0A9D4XE19	A0A9D4XE19_PEA	KIW84_042322	ATP-dependent Clp protease proteolytic subunit
1856	A0A9D4XE58	A0A9D4XD73;A0A9D4W173;A0A9D4XS96;A0A9D5BKF0;A0A9D5AN41;A0A9D4XE58	A0A9D4XE58_PEA	KIW84_041995	Proteasome regulatory particle subunit
1857	A0A9D4XED1	A0A9D4XED1	A0A9D4XED1_PEA	KIW84_043703	Single-stranded DNA binding protein Ssb-like OB fold domain-containing protein
1858	A0A9D4XEE4	A0A9D4XEE4	A0A9D4XEE4_PEA	KIW84_042071	Lysophospholipid acyltransferase 1
1859	A0A9D4XEF3	A0A9D4XEF3	A0A9D4XEF3_PEA	KIW84_041977	Pectate lyase
1860	A0A9D4XEF7	A0A9D4XEF7	A0A9D4XEF7_PEA	KIW84_043069	Alpha-mannosidase
1861	A0A9D4XEG4	A0A9D4XEG4	A0A9D4XEG4_PEA	KIW84_043631	Sulfotransferase
1862	A0A9D4XEH0	A0A9D4XEH0	A0A9D4XEH0_PEA	KIW84_043748	Uncharacterized protein
1863	A0A9D4XEI3	A0A9D4XEI3	A0A9D4XEI3_PEA	KIW84_043701	Enoyl reductase (ER) domain-containing protein
1864	A0A9D4XEK0	A0A9D4XEK0	A0A9D4XEK0_PEA	KIW84_043205	Structural maintenance of chromosomes protein
1865	A0A9D4XEL4	A0A9D4XEL4	A0A9D4XEL4_PEA	KIW84_043047	Uncharacterized protein
1866	A0A9D4XEL8	A0A9D4XEL8	A0A9D4XEL8_PEA	KIW84_043230	Uncharacterized protein
1867	A0A9D4XEM1	A0A9D4XEM1	A0A9D4XEM1_PEA	KIW84_043213	Trafficking protein particle complex subunit 11 domain-containing protein
1868	A0A9D4XEM5	A0A9D4XI68;A0A9D4XEM5	A0A9D4XEM5_PEA	KIW84_043704	Proteinric peroxidase
1869	A0A9D4XES0	A0A9D4XES0	A0A9D4XES0_PEA	KIW84_042089	STI1 domain-containing protein
1870	A0A9D4XES8	A0A9D4XES8	A0A9D4XES8_PEA	KIW84_042235	Altered inheritance of mitochondria protein 24, mitochondrial
1871	A0A9D4XEV5	A0A9D4XEV5	A0A9D4XEV5_PEA	KIW84_043311	Plastidal glycolate/glycerate translocator 1
1872	A0A9D4XEW3	A0A9D4XEW3	A0A9D4XEW3_PEA	KIW84_043319	non-specific serine/threonine protein kinase
1873	A0A9D4XEX5	A0A9D4XEX5	A0A9D4XEX5_PEA	KIW84_043315	Protein rrc1
1874	A0A9D4XEY5	A0A9D4XEY5	A0A9D4XEY5_PEA	KIW84_043169	HMG box domain-containing protein
1875	A0A9D4XEY9	A0A9D5A5I7;A0A9D4XEY9	A0A9D4XEY9_PEA	KIW84_043294	AB hydrolase-1 domain-containing protein
1876	A0A9D4XF00	A0A9D4XF00	A0A9D4XF00_PEA	KIW84_043187	Exosome complex exonuclease RRP44 A
1877	A0A9D4XF23	A0A9D4XF23	A0A9D4XF23_PEA	KIW84_043335	UBX domain-containing protein
1878	A0A9D4XF56	A0A9D4XF56;A0A9D4XDK1	A0A9D4XF56_PEA	KIW84_043343	NADPH-dependent aldo-keto reductase
1879	A0A9D4XF86	A0A9D4XF86	A0A9D4XF86_PEA	KIW84_043452	Kinesin-like protein KIN-14A
1880	A0A9D4XF94	A0A9D4XF94	A0A9D4XF94_PEA	KIW84_043410	AP-1 complex subunit mu-2
1881	A0A9D4XFA3	A0A9D4XFA3	A0A9D4XFA3_PEA	KIW84_043385	Alpha-glucan water dikinase 1
1882	A0A9D4XFA7	A0A9D4XFA7	A0A9D4XFA7_PEA	KIW84_042735	4-hydroxy-tetrahydrodipicolinate reductase
1883	A0A9D4XFG3	A0A9D4XFG3	A0A9D4XFG3_PEA	KIW84_043541	GTPase-activating protein 8
1884	A0A9D4XFH7	A0A9D4XFH7	A0A9D4XFH7_PEA	KIW84_044083	Uncharacterized protein
1885	A0A9D4XFK8	A0A9D4XFK8	A0A9D4XFK8_PEA	KIW84_043594	Helitron helicase-like domain-containing protein
1886	A0A9D4XFL1	A0A9D4XFL1;A0A9D4XCM9	A0A9D4XFL1_PEA	KIW84_042546	Casein kinase II subunit alpha
1887	A0A9D4XFM7	A0A9D4XFM7	A0A9D4XFM7_PEA	KIW84_042570	Protein mrg1
1888	A0A9D4XFN8	A0A9D4XFN8	A0A9D4XFN8_PEA	KIW84_043583	RRM domain-containing protein
1889	A0A9D4XFR3	A0A9D4XFR3	A0A9D4XFR3_PEA	PFK	ATP-dependent 6-phosphofructokinase
1890	A0A9D4XFS1	A0A9D4XFS1	A0A9D4XFS1_PEA	KIW84_044180	AAA+ ATPase domain-containing protein
1891	A0A9D4XFS7	A0A9D4XFS7	A0A9D4XFS7_PEA	KIW84_042641	Nicotinate phosphoribosyltransferase
1892	A0A9D4XFT2	A0A9D4XFT2	A0A9D4XFT2_PEA	KIW84_042651	Zeaxanthin epoxidase, chloroplastic
1893	A0A9D4XFU9	A0A9D4XFU9	A0A9D4XFU9_PEA	KIW84_044215	Peptide-methionine (R)-S-oxide reductase
1894	A0A9D4XFV2	A0A9D4XFV2	A0A9D4XFV2_PEA	KIW84_042921	Protein transport protein Sec61 subunit alpha
1895	A0A9D4XFY1	A0A9D4XFY1	A0A9D4XFY1_PEA	KIW84_042951	Aldehyde dehydrogenase
1896	A0A9D4XFY2	A0A9D4XFY2	A0A9D4XFY2_PEA	KIW84_044260	DNA-directed RNA polymerase subunit
1897	A0A9D4XG25	A0A9D4XG25	A0A9D4XG25_PEA	KIW84_043762	AD domain-containing protein
1898	A0A9D4XG29	A0A9D4XG29	A0A9D4XG29_PEA	KIW84_042992	Transmembrane protein
1899	A0A9D4XG30	A0A9D4XG30	A0A9D4XG30_PEA	KIW84_043670	1,4-dihydroxy-2-naphthoyl-CoA synthase
1900	A0A9D4XG68	A0A9D4XG68	A0A9D4XG68_PEA	KIW84_042815	Acidic leucine-rich nuclear phosphoprotein 32-related protein
1901	A0A9D4XG75	A0A9D4XG75	A0A9D4XG75_PEA	KIW84_042694	Large ribosomal subunit protein bL25 beta domain-containing protein
1902	A0A9D4XG83	A0A9D4XG83	A0A9D4XG83_PEA	KIW84_043780	Protein PLASTID REDOX INSENSITIVE 2, chloroplastic
1903	A0A9D4XGD5	A0A9D4XGD5	A0A9D4XGD5_PEA	KIW84_043736	AP-1 complex subunit gamma
1904	A0A9D4XGF5	A0A9D4XGF5	A0A9D4XGF5_PEA	KIW84_042780	Geranylgeranyl diphosphate synthase
1905	A0A9D4XGJ4	A0A9D4XGJ4	A0A9D4XGJ4_PEA	KIW84_043961	Cullin-3A
1906	A0A9D4XGK4	A0A9D4XGK4	A0A9D4XGK4_PEA	KIW84_043975	Methyltransferase
1907	A0A9D4XGK5	A0A9D4XGK5	A0A9D4XGK5_PEA	KIW84_044564	Uncharacterized protein
1908	A0A9D4XGM3	A0A9D5AW59;A0A9D4XGM3;A0A9D5AW36;A0A9D4XL08;A0A9D4XGZ9;A0A9D5AQL9;A0A9D4XKP5	A0A9D4XGM3_PEA	KIW84_044633	Bet v I/Major latex protein domain-containing protein
1909	A0A9D4XGN8	A0A9D4XGN8	A0A9D4XGN8_PEA	KIW84_042871	J domain-containing protein
1910	A0A9D4XGP7	A0A9D4XGP7	A0A9D4XGP7_PEA	KIW84_043860	DUF569 domain-containing protein
1911	A0A9D4XGR4	A0A9D4XGR4	A0A9D4XGR4_PEA	KIW84_043166	RRM domain-containing protein
1912	A0A9D4XGW0	A0A9D4XGW0	A0A9D4XGW0_PEA	KIW84_044572	SUN domain-containing protein
1913	A0A9D4XGX6	A0A9D4XGX6	A0A9D4XGX6_PEA	KIW84_044098	60S ribosomal protein L13
1914	A0A9D4XGY3	A0A9D4XGY3	A0A9D4XGY3_PEA	KIW84_044763	Cysteine proteinase inhibitor
1915	A0A9D4XGZ8	A0A9D4XGZ8	A0A9D4XGZ8_PEA	KIW84_042976	RRM domain-containing protein
1916	A0A9D4XH64	A0A9D4XH64	A0A9D4XH64_PEA	KIW84_044170	Hexosyltransferase
1917	A0A9D4XH80	A0A9D4XH80	A0A9D4XH80_PEA	KIW84_044010	FAD-binding domain-containing protein
1918	A0A9D4XH99	A0A9D4XH99	A0A9D4XH99_PEA	KIW84_044745	SAC3/GANP/THP3 conserved domain-containing protein
1919	A0A9D4XHC8	A0A9D4XHC8	A0A9D4XHC8_PEA	KIW84_044821	Protein unc-13
1920	A0A9D4XHE8	A0A9D5AAF8;A0A9D4XHE8;A0A9D5A1N8;A0A9D4Y5W8	A0A9D4XHE8_PEA	KIW84_044095	Protein transport protein Sec61 subunit alpha
1921	A0A9D4XHF0	A0A9D4XHF0	A0A9D4XHF0_PEA	KIW84_043098	Universal stress protein
1922	A0A9D4XHF5	A0A9D5A0F9;A0A9D5BPZ2;A0A9D4XHF5	A0A9D4XHF5_PEA	KIW84_043262	Pectin acetylesterase
1923	A0A9D4XHG0	A0A9D4XHG0	A0A9D4XHG0_PEA	KIW84_044279	ATP-dependent zinc metalloprotease FTSH 12
1924	A0A9D4XHG2	A0A9D4XHG2	A0A9D4XHG2_PEA	KIW84_043271	Methyltransferase
1925	A0A9D4XHG6	A0A9D4XHG6	A0A9D4XHG6_PEA	KIW84_043459	Very-long-chain (3R)-3-hydroxyacyl-CoA dehydratase
1926	A0A9D4XHH7	A0A9D5BCU5;A0A9D4XHH7	A0A9D4XHH7_PEA	KIW84_043120	RRM domain-containing protein
1927	A0A9D4XHM5	A0A9D4XHM5	A0A9D4XHM5_PEA	KIW84_044922	Transmembrane protein
1928	A0A9D4XHQ5	A0A9D4XHQ5	A0A9D4XHQ5_PEA	KIW84_044944	Structural maintenance of chromosomes protein
1929	A0A9D4XHS8	A0A9D4XHS8	A0A9D4XHS8_PEA	KIW84_044381	PUA domain-containing protein
1930	A0A9D4XHT8	A0A9D4XHT8	A0A9D4XHT8_PEA	KIW84_044977	Brefeldin A-inhibited guanine nucleotide-exchange protein 2
1931	A0A9D4XHU9	A0A9D4XHU9	A0A9D4XHU9_PEA	KIW84_044276	MAP kinase Spk1
1932	A0A9D4XHV2	A0A9D4XHV2	A0A9D4XHV2_PEA	KIW84_044989	4-hydroxy-tetrahydrodipicolinate synthase
1933	A0A9D4XHW4	A0A9D4XHW4	A0A9D4XHW4_PEA	KIW84_044210	Heme-binding protein 2-like
1934	A0A9D4XHX8	A0A9D4XHX8;A0A9D4X4F8	A0A9D4XHX8_PEA	KIW84_044310	ADP-ribosylation factor GTPase-activating protein agd5
1935	A0A9D4XHX9	A0A9D4XHX9	A0A9D4XHX9_PEA	KIW84_045189	K(+) efflux antiporter 2
1936	A0A9D4XI00	A0A9D4XIJ5;A0A9D4XI00	A0A9D4XI00_PEA	KIW84_045211	FT-interacting protein 3
1937	A0A9D4XI03	A0A9D4XI03;A0A9D5AS14	A0A9D4XI03_PEA	KIW84_043639	Sulfotransferase
1938	A0A9D4XI08	A0A9D4XI08;A0A9D4XM38	A0A9D4XI08_PEA	KIW84_045041	Uncharacterized protein
1939	A0A9D4XI31	A0A9D4XI31	A0A9D4XI31_PEA	KIW84_044366	3-hydroxybutyryl-CoA dehydrogenase
1940	A0A9D4XI60	A0A9D4XI60;A0A9D4XI64	A0A9D4XI60_PEA	KIW84_044608	Protein RBL
1941	A0A9D4XI68	A0A9D4XI68	A0A9D4XI68_PEA	KIW84_043705	Proteinric peroxidase
1942	A0A9D4XI73	A0A9D4XI73	A0A9D4XI73_PEA	KIW84_045105	Methyltransferase
1943	A0A9D4XIC9	A0A9D4XIC9	A0A9D4XIC9_PEA	KIW84_045352	Reticulon-like protein
1944	A0A9D4XIG8	A0A9D4WPQ5;A0A9D5ACE7;A0A9D4XYM3;A0A9D4XIG8	A0A9D4XIG8_PEA	KIW84_045209	DEAD-box ATP-dependent RNA helicase 8
1945	A0A9D4XIK2	A0A9D4XIK2;A0A9D4XFJ4	A0A9D4XIK2_PEA	KIW84_043524	Mitochondrial carnitine/acylcarnitine carrier-like protein
1946	A0A9D4XIK9	A0A9D4XIK9	A0A9D4XIK9_PEA	KIW84_043660	Polygalacturonase
1947	A0A9D4XIN1	A0A9D4XIN1	A0A9D4XIN1_PEA	KIW84_044793	HXXXD-type acyl-transferase family protein
1948	A0A9D4XIP4	A0A9D4XIP4	A0A9D4XIP4_PEA	KIW84_044824	NADH dehydrogenase [ubiquinone] 1 alpha subcomplex subunit 6
1949	A0A9D4XIQ8	A0A9D4XIQ8;A0A9D4W181	A0A9D4XIQ8_PEA	KIW84_044825	Transcription factor tgal1
1950	A0A9D4XIR6	A0A9D4XIR6	A0A9D4XIR6_PEA	KIW84_045293	Glycerol-3-phosphate acyltransferase 8
1951	A0A9D4XIR8	A0A9D4XIR8;A0A9D4Y4T1	A0A9D4XIR8_PEA	KIW84_044668	Nucleoside diphosphate kinase-like domain-containing protein
1952	A0A9D4XIS5	A0A9D4XIS5	A0A9D4XIS5_PEA	KIW84_043896	Uncharacterized protein
1953	A0A9D4XIS7	A0A9D4XIS7	A0A9D4XIS7_PEA	KIW84_044850	beta-galactosidase
1954	A0A9D4XIV5	A0A9D4XIV5	A0A9D4XIV5_PEA	KIW84_044875	Uridine 5'-monophosphate synthase
1955	A0A9D4XIW7	A0A9D4XIW7	A0A9D4XIW7_PEA	KIW84_044726	Udp-glycosyltransferase
1956	A0A9D4XIW9	A0A9D4XIW9	A0A9D4XIW9_PEA	KIW84_044906	DNA-directed RNA polymerase subunit
1957	A0A9D4XJ40	A0A9D4XJ40	A0A9D4XJ40_PEA	KIW84_043729	Potassium transporter
1958	A0A9D4XJ52	A0A9D4XJ52	A0A9D4XJ52_PEA	KIW84_043858	Dentin sialophosphoprotein-like
1959	A0A9D4XJ76	A0A9D4XJ76	A0A9D4XJ76_PEA	KIW84_043878	AMP deaminase
1960	A0A9D4XJ89	A0A9D4XJ89;A0A9D4ZU93;A0A9D4W2M1	A0A9D4XJ89_PEA	KIW84_045715	Microtubule-associated protein 70-2
1961	A0A9D4XJA6	A0A9D4XJA6	A0A9D4XJA6_PEA	KIW84_045043	Uncharacterized protein
1962	A0A9D4XJA7	A0A9D4XJA7	A0A9D4XJA7_PEA	KIW84_043919	Single-stranded DNA-binding protein WHY1, chloroplastic
1963	A0A9D4XJB9	A0A9D4XJB9	A0A9D4XJB9_PEA	KIW84_045750	Uncharacterized protein
1964	A0A9D4XJF3	A0A9D4XJF3	A0A9D4XJF3_PEA	KIW84_045090	Anion-transporting ATPase-like domain-containing protein
1965	A0A9D4XJH2	A0A9D4XJH2	A0A9D4XJH2_PEA	KIW84_045108	Serine/arginine-rich splicing factor rs41
1966	A0A9D4XJI3	A0A9D4XJI3	A0A9D4XJI3_PEA	KIW84_045645	Translation initiation factor eIF2B subunit alpha
1967	A0A9D4XJK3	A0A9D4XJK3	A0A9D4XJK3_PEA	KIW84_045836	RNA helicase
1968	A0A9D4XJK5	A0A9D4XJK5	A0A9D4XJK5_PEA	KIW84_044990	4-hydroxy-tetrahydrodipicolinate synthase
1969	A0A9D4XJL0	A0A9D4XJL0	A0A9D4XJL0_PEA	KIW84_045637	Pectinesterase
1970	A0A9D4XJL9	A0A9D4XJL9	A0A9D4XJL9_PEA	KIW84_045170	Inositol polyphosphate multikinase
1971	A0A9D4XJM4	A0A9D4XJM4	A0A9D4XJM4_PEA	KIW84_044887	Annexin D4
1972	A0A9D4XJN2	A0A9D4XJN2	A0A9D4XJN2_PEA	KIW84_044194	ATP synthase subunit alpha
1973	A0A9D4XJP1	A0A9D4XJP1	A0A9D4XJP1_PEA	KIW84_045026	Uncharacterized protein
1974	A0A9D4XJP7	A0A9D4XJP7	A0A9D4XJP7_PEA	KIW84_045713	Subtilisin-like protease
1975	A0A9D4XJQ1	A0A9D4XJQ1	A0A9D4XJQ1_PEA	KIW84_045039	RNA uridylyltransferase
1976	A0A9D4XJQ2	A0A9D4XJQ2	A0A9D4XJQ2_PEA	KIW84_045674	Myb/SANT-like DNA-binding domain-containing protein
1977	A0A9D4XJR0	A0A9D4XJR0	A0A9D4XJR0_PEA	KIW84_045049	Histone deacetylase complex subunit SAP18 (Fragment)
1978	A0A9D4XJS0	A0A9D4XJS0	A0A9D4XJS0_PEA	KIW84_045695	Exocyst subunit Exo70 family protein
1979	A0A9D4XJS4	A0A9D4X5F3;A0A9D4XJS4	A0A9D4XJS4_PEA	KIW84_045909	Beta-galactosidase
1980	A0A9D4XJT2	A0A9D4XJT2	A0A9D4XJT2_PEA	KIW84_045070	60S acidic ribosomal protein P2
1981	A0A9D4XJU5	A0A9D4XJU5;A0A9D5BL20	A0A9D4XJU5_PEA	KIW84_045765	Uncharacterized protein
1982	A0A9D4XJV9	A0A9D4XJV9;A0A9D5BRK8;A0A9D5B8R3;A0A9D5AWY8;A0A9D4XJY0	A0A9D4XJV9_PEA	KIW84_045257	Ribulose bisphosphate carboxylase large chain
1983	A0A9D4XJW1	A0A9D4XJW1	A0A9D4XJW1_PEA	KIW84_045223	AT-hook motif nuclear-localized protein
1984	A0A9D4XJW4	A0A9D4XJW4	A0A9D4XJW4_PEA	KIW84_045942	RWD domain-containing protein
1985	A0A9D4XJZ6	A0A9D4YKQ5;A0A9D4XJZ6;A0A9D5BDK1;A0A9D4ZV06	A0A9D4XJZ6_PEA	KIW84_045319	Transferring glycosyl group transferase (Fragment)
1986	A0A9D4XK14	A0A9D4XK14;A0A9D4X567	A0A9D4XK14_PEA	KIW84_045343	39S ribosomal protein L46, mitochondrial
1987	A0A9D4XK42	A0A9D4XK42	A0A9D4XK42_PEA	KIW84_045382	Copper ion binding protein
1988	A0A9D4XK46	A0A9D4XK46	A0A9D4XK46_PEA	KIW84_045320	Mechanosensitive ion channel MscS domain-containing protein
1989	A0A9D4XK67	A0A9D4XK67	A0A9D4XK67_PEA	KIW84_044259	DNA-directed RNA polymerase
1990	A0A9D4XKE7	A0A9D4XKE7	A0A9D4XKE7_PEA	KIW84_045971	Glucose-6-phosphate 1-dehydrogenase
1991	A0A9D4XKF0	A0A9D4XKF0	A0A9D4XKF0_PEA	KIW84_045161	C2 domain-containing protein
1992	A0A9D4XKH2	A0A9D4XKH2	A0A9D4XKH2_PEA	KIW84_045182	Short-chain dehydrogenase/reductase
1993	A0A9D4XKI6	A0A9D4XKI6	A0A9D4XKI6_PEA	KIW84_046158	Gamma-tubulin complex component
1994	A0A9D4XKM4	A0A9D4XKM4	A0A9D4XKM4_PEA	KIW84_045236	palmitoyl-CoA hydrolase
1995	A0A9D4XKM5	A0A9D4XKM5	A0A9D4XKM5_PEA	KIW84_045992	GDSL esterase/lipase APG
1996	A0A9D4XKM9	A0A9D4XKM9	A0A9D4XKM9_PEA	KIW84_045619	26S proteasome regulatory subunit 7
1997	A0A9D4XKN2	A0A9D4XKN2	A0A9D4XKN2_PEA	KIW84_044265	Phytocyanin domain-containing protein
1998	A0A9D4XKP6	A0A9D4XKP6	A0A9D4XKP6_PEA	KIW84_045434	Glycosyltransferase
[truncated: 2,852 more rows]

## Sheet: Sheet 2
Table S5,sheet 2: Nuclear proteins specific to Cooper
	Protein.Group	Protein.Ids	Protein.Names	Genes	First.Protein.Description
1	A0A9D4VPF1	A0A9D4VN25;A0A9D4VPF1	A0A9D4VPF1_PEA	KIW84_072910	AB hydrolase-1 domain-containing protein
2	A0A9D4WPZ8	A0A9D4WPZ8	A0A9D4WPZ8_PEA	KIW84_053260	Lipoxygenase
3	A0A9D4X9W5	A0A9D4X9W5	A0A9D4X9W5_PEA	KIW84_040321	Transmembrane protein 208 homolog
4	A0A9D4XPK0;A0A9D4XQ92	A0A9D4XPK0;A0A9D4XQ92	A0A9D4XPK0_PEA;A0A9D4XQ92_PEA	KIW84_045981;KIW84_045982	Adenylosuccinate lyase PurB C-terminal domain-containing protein
5	A0A9D5A261	A0A9D5A261;A0A9D5GX98	A0A9D5A261_PEA	KIW84_076252	FRIGIDA-like protein

## Sheet: Sheet 3
Table S5,sheet 3: Nuclear proteins specific to Trapper-leaflet
	Protein.Group	Protein.Ids	Protein.Names	Genes	First.Protein.Description
1	A0A9D4W335	A0A9D4W335	A0A9D4W335_PEA	KIW84_060563	Abscisic acid receptor pyl2

## Sheet: Sheet 4
Table S5,sheet 4: Nuclear proteins specific to Cooper-mature tendril
	Protein.Group	Protein.Ids	Protein.Names	Genes	First.Protein.Description
1	A0A9D4VKI8	A0A9D4VKI8	A0A9D4VKI8_PEA	KIW84_071827	DUF676 domain-containing protein
2	A0A9D4VLZ6;A0A9D4ZTW4	A0A9D4VLZ6;A0A9D4ZTW4	A0A9D4VLZ6_PEA;A0A9D4ZTW4_PEA	KIW84_072067;KIW84_072068	NAD(P)H-quinone oxidoreductase subunit L, chloroplastic
3	A0A9D4W0R3	A0A9D4W0R3	A0A9D4W0R3_PEA	KIW84_060836	CUE domain-containing protein
4	A0A9D4WKF5	A0A9D4WKF5	A0A9D4WKF5_PEA	KIW84_051605	Uncharacterized protein
5	A0A9D4X2M8	A0A9D4X2M8	A0A9D4X2M8_PEA	KIW84_056340	Alcohol dehydrogenase-like N-terminal domain-containing protein
6	A0A9D4X335	A0A9D4X335	A0A9D4X335_PEA	KIW84_058119	IAA-amino acid hydrolase ILR1-like 1
7	A0A9D4XEW7	A0A9D4XEW7	A0A9D4XEW7_PEA	KIW84_043146	Acyl-activating enzyme 2
8	A0A9D4XNP6	A0A9D4XNP6	A0A9D4XNP6_PEA	KIW84_045660	Large ribosomal subunit protein mL43
9	A0A9D4XTB3	A0A9D4XTB3	A0A9D4XTB3_PEA	KIW84_032452	Pentatricopeptide repeat-containing protein
10	A0A9D5ALJ8	A0A9D5ALJ8	A0A9D5ALJ8_PEA	KIW84_041600	Calmodulin-binding domain-containing protein
11	A0A9D5ASU2	A0A9D5ASU2	A0A9D5ASU2_PEA	KIW84_042247	Fe2OG dioxygenase domain-containing protein
12	A0A9D5B4S3	A0A9D5B4S3	A0A9D5B4S3_PEA	KIW84_022033	Phosphoglycerate mutase-like protein 1
13	A0A9D5BQ84	A0A9D5BQ84	A0A9D5BQ84_PEA	KIW84_015240	Receptor-like protein 51

## Sheet: Sheet 5
Table S5,sheet 5: Nuclear proteins specific to mature tendril irrespective of genotypes
	Protein.Group	Protein.Ids	Protein.Names	Genes	First.Protein.Description
1	A0A9D4W8S9	A0A9D4W8S9	A0A9D4W8S9_PEA	KIW84_062411	TPX2 C-terminal domain-containing protein
2	A0A9D4X1U2	A0A9D4X1U2	A0A9D4X1U2_PEA	KIW84_057686	FAS1 domain-containing protein
3	A0A9D4XN74	A0A9D4XN74	A0A9D4XN74_PEA	KIW84_045191	Uncharacterized protein
4	A0A9D5AF27	A0A9D5AF27	A0A9D5AF27_PEA	KIW84_052582	Uncharacterized protein
5	A0A9D5BNE4	A0A9D5BNE4	A0A9D5BNE4_PEA	KIW84_014586	3-hydroxyisobutyrate dehydrogenase

## Sheet: Sheet 6
Table S5,sheet 6: Nuclear proteins specific to Trapper-mature tendril
	Protein.Group	Protein.Ids	Protein.Names	Genes	First.Protein.Description
1	A0A9D4VZL8	A0A9D4VZL8	A0A9D4VZL8_PEA	KIW84_076579	Delta-1-pyrroline-5-carboxylate synthase
2	A0A9D4WNT8	A0A9D4WNT8	A0A9D4WNT8_PEA	KIW84_051314	Squalene monooxygenase
3	A0A9D4XM18	A0A9D4XM18	A0A9D4XM18_PEA	KIW84_030001	PGG domain-containing protein
4	A0A9D5A5K8	A0A9D5A5K8	A0A9D5A5K8_PEA	KIW84_061745	Cellulose synthase A catalytic subunit 4 [UDP-forming]
5	A0A9D5BI80	A0A9D5BI80	A0A9D5BI80_PEA	KIW84_012628	Enoyl reductase (ER) domain-containing protein

## Sheet: Sheet 7
Table S5,sheet 7: Nuclear proteins specific to Cooper-petiole
	Protein.Group	Protein.Ids	Protein.Names	Genes	First.Protein.Description
1	A0A9D4VLI3	A0A9D4VLI3	A0A9D4VLI3_PEA	KIW84_072360	Uncharacterized protein
2	A0A9D4VSK9	A0A9D4VSK9	A0A9D4VSK9_PEA	KIW84_074356	FAD/NAD(P)-binding domain-containing protein
3	A0A9D4W3T1	A0A9D4W3T1	A0A9D4W3T1_PEA	KIW84_061008	Uncharacterized protein
4	A0A9D4WP56	A0A9D4WP56	A0A9D4WP56_PEA	KIW84_052007	Germin-like protein
5	A0A9D4WX47	A0A9D4WX47	A0A9D4WX47_PEA	KIW84_056031	Trichome birefringence-like N-terminal domain-containing protein
6	A0A9D4XQ19	A0A9D4XQ19;A0A9D4XUS5	A0A9D4XQ19_PEA	KIW84_031234	Late embryogenesis abundant protein LEA-2 subgroup domain-containing protein
7	A0A9D4XRD6	A0A9D4XRD6	A0A9D4XRD6_PEA	KIW84_031236	Late embryogenesis abundant protein LEA-2 subgroup domain-containing protein
8	A0A9D4YGU9	A0A9D4YGU9	A0A9D4YGU9_PEA	KIW84_023978	PLATZ transcription factor family protein
9	A0A9D4ZSC0;A0A9D4ZU14;A0A9D4ZV23	A0A9D4ZSC0;A0A9D4ZV23;A0A9D4ZU14	A0A9D4ZSC0_PEA;A0A9D4ZU14_PEA;A0A9D4ZV23_PEA	KIW84_070780;KIW84_070781;KIW84_070783	Dirigent protein
10	A0A9D4ZUS2	A0A9D4ZUS2;A0A9D4XHR1	A0A9D4ZUS2_PEA	KIW84_072188	Aminotransferase-like plant mobile domain-containing protein
11	A0A9D5ASM8	A0A9D5ASM8	A0A9D5ASM8_PEA	KIW84_046060	Xyloglucan endotransglucosylase/hydrolase
12	A0A9D5B1E2	A0A9D5B1E2	A0A9D5B1E2_PEA	KIW84_034623	Small EDRK-rich factor-like N-terminal domain-containing protein
13	A0A9D5BGB5	A0A9D5BGB5	A0A9D5BGB5_PEA	KIW84_011961	AAA-ATPase ASD
14	A0A9D5BHK5	A0A9D5BHK5	A0A9D5BHK5_PEA	KIW84_012433	Mitochondrial phosphate carrier protein 3

## Sheet: Sheet 8
Table S5,sheet 8: Nuclear proteins specific to petiole irrespective of genotypes
	Protein.Group	Protein.Ids	Protein.Names	Genes	First.Protein.Description
1	A0A9D4VP80	A0A9D4VP80	A0A9D4VP80_PEA	KIW84_073632	Uncharacterized protein
2	A0A9D4WRU2	A0A9D4WRU2	A0A9D4WRU2_PEA	KIW84_052468	Histone H2B
3	A0A9D4X0U3	A0A9D4X0U3	A0A9D4X0U3_PEA	KIW84_056509	glycerophosphodiester phosphodiesterase
4	A0A9D4X8H7	A0A9D4X8H7	A0A9D4X8H7_PEA	KIW84_040808	Carboxypeptidase
5	A0A9D4XIB7	A0A9D5AW54;A0A9D4XIB7	A0A9D4XIB7_PEA	KIW84_044650	Bet v I/Major latex protein domain-containing protein
6	A0A9D4YIU4	A0A9D4YIU4	A0A9D4YIU4_PEA	KIW84_023421	Glycosyltransferase family 92 protein
7	A0A9D5AFH7	A0A9D5AFH7	A0A9D5AFH7_PEA	KIW84_052623	Aldehyde dehydrogenase
8	A0A9D5AUU8	A0A9D5AUU8	A0A9D5AUU8_PEA	KIW84_031126	Glutamate carboxypeptidase amp1
9	A0A9D5B8N6	A0A9D5B8N6	A0A9D5B8N6_PEA	KIW84_021494	Peptidase A1 domain-containing protein
10	A0A9D5BKZ1	A0A9D5BKZ1	A0A9D5BKZ1_PEA	KIW84_013616	Uncharacterized protein
11	A0A9D5BQH1	A0A9D5BQH1	A0A9D5BQH1_PEA	KIW84_015319	Phospholipase A1

## Sheet: Sheet 9
Table S5,sheet 9: Nuclear proteins specific to Trapper-petiole
	Protein.Group	Protein.Ids	Protein.Names	Genes	First.Protein.Description
1	A0A9D4VPD4	A0A9D4VPD4	A0A9D4VPD4_PEA	KIW84_073197	LAG1 longevity assurance 2
2	A0A9D4W4Y1	A0A9D4W4Y1	A0A9D4W4Y1_PEA	KIW84_061169	BTB domain-containing protein
3	A0A9D4W8H9	A0A9D4W8H9	A0A9D4W8H9_PEA	KIW84_063076	TF-B3 domain-containing protein
4	A0A9D4WDB6;A0A9D5A6I4	A0A9D5A6I4;A0A9D4WDB6;A0A9D5A951	A0A9D4WDB6_PEA;A0A9D5A6I4_PEA	KIW84_064704;KIW84_064706	Histone H2B
5	A0A9D4WH26	A0A9D4WH26	A0A9D4WH26_PEA	KIW84_065998	Lipid phosphate phosphatase 1
6	A0A9D4WH68	A0A9D4WH68	A0A9D4WH68_PEA	KIW84_066343	Uncharacterized protein
7	A0A9D4WP27	A0A9D4WP27	A0A9D4WP27_PEA	KIW84_051977	Pectinesterase/pectinesterase inhibitor 51
8	A0A9D4WTK1	A0A9D4WTK1	A0A9D4WTK1_PEA	KIW84_054616	Neutral ceramidase
9	A0A9D4WU01	A0A9D4WSR6;A0A9D4WU01	A0A9D4WU01_PEA	KIW84_054300	Uncharacterized protein
10	A0A9D4X1V1	A0A9D4X1V1	A0A9D4X1V1_PEA	KIW84_056066	Autophagy protein 6
11	A0A9D4X604	A0A9D4X604	A0A9D4X604_PEA	KIW84_040420	Protein YIP
12	A0A9D4X6K5	A0A9D4X6K5	A0A9D4X6K5_PEA	KIW84_040101	Cytochrome b561 and DOMON domain-containing protein
13	A0A9D4X9B7	A0A9D4X9B7	A0A9D4X9B7_PEA	KIW84_041094	AB hydrolase-1 domain-containing protein
14	A0A9D4XEQ2	A0A9D4XEQ2	A0A9D4XEQ2_PEA	KIW84_042065	Phosphatidylinositol glycan anchor biosynthesis class U protein
15	A0A9D4XHY0	A0A9D4XHY0	A0A9D4XHY0_PEA	KIW84_043624	DNA-3-methyladenine glycosylase I
16	A0A9D4XTN3	A0A9D4XTN3	A0A9D4XTN3_PEA	KIW84_032176	Sulfate transporter 3.1
17	A0A9D4Y6W2	A0A9D4Y6W2	A0A9D4Y6W2_PEA	KIW84_035725	CRIB domain-containing protein
18	A0A9D4YGI6	A0A9D4YGI6	A0A9D4YGI6_PEA	KIW84_024301	Uncharacterized protein
19	A0A9D4YHJ7	A0A9D4YHJ7	A0A9D4YHJ7_PEA	KIW84_025156	Uncharacterized protein
20	A0A9D4YJ01	A0A9D4YD32;A0A9D4YJ01	A0A9D4YJ01_PEA	KIW84_023482	Fe2OG dioxygenase domain-containing protein
21	A0A9D4YJ49	A0A9D4YJ49	A0A9D4YJ49_PEA	KIW84_024940	ADP-ribosylation factor
22	A0A9D4YP00	A0A9D4YP00;A0A9D5B2P2	A0A9D4YP00_PEA	KIW84_010448	Protein ccc1
23	A0A9D4ZS92	A0A9D4ZS92	A0A9D4ZS92_PEA	KIW84_070734	Uncharacterized protein
24	A0A9D4ZUF4	A0A9D4ZUF4	A0A9D4ZUF4_PEA	KIW84_070409	Protein CONTINUOUS VASCULAR RING 1 (Fragment)
25	A0A9D4ZXX6	A0A9D4ZXX6	A0A9D4ZXX6_PEA	KIW84_073890	V-type proton ATPase subunit S1/VOA1 transmembrane domain-containing protein
26	A0A9D5A4K8	A0A9D4VUW2;A0A9D5A4K8	A0A9D5A4K8_PEA	KIW84_061011	Metal-nicotianamine transporter ysl3
27	A0A9D5ABR4	A0A9D5ABR4	A0A9D5ABR4_PEA	KIW84_066534	Integrin alpha chain-like protein (Alpha-int1)
28	A0A9D5AM27	A0A9D5AM27	A0A9D5AM27_PEA	KIW84_057112	Glucuronoxylan glucuronosyltransferase irx7
29	A0A9D5AM70	A0A9D5AM70	A0A9D5AM70_PEA	KIW84_057199	AB hydrolase-1 domain-containing protein
30	A0A9D5AN64	A0A9D5AN64	A0A9D5AN64_PEA	KIW84_057830	Histone H2A
31	A0A9D5B3E0	A0A9D5B3E0	A0A9D5B3E0_PEA	KIW84_021008	Amino acid transporter transmembrane domain-containing protein
32	A0A9D5B3T6	A0A9D5B3T6	A0A9D5B3T6_PEA	KIW84_021323	rRNA methyltransferase 2, mitochondrial
33	A0A9D5BEC9	A0A9D5BEC9	A0A9D5BEC9_PEA	KIW84_010681	Translation initiation factor eIF2B subunit delta
34	A0A9D5BGF5	A0A9D5BGF5;A0A9D4WR09;A0A9D5BGH8;A0A9D4VRD8	A0A9D5BGF5_PEA	KIW84_012014	ABC transporter B member 15
35	A0A9D5H0A4	A0A9D5H0A4	A0A9D5H0A4_PEA	KIW84_015375	Uncharacterized protein
36	A0A9D5H0D7	A0A9D5H0D7	A0A9D5H0D7_PEA	KIW84_015255	O-fucosyltransferase family protein

## Sheet: Sheet 10
Table S5,sheet 10: Nuclear proteins specific to Cooper-Rachis
	Protein.Group	Protein.Ids	Protein.Names	Genes	First.Protein.Description
1	A0A9D4XSA2;A0A9D4XTX0;A0A9D4XWZ6	A0A9D5AY78;A0A9D4XTX0;A0A9D4XSA2;A0A9D4XWZ6	A0A9D4XSA2_PEA;A0A9D4XTX0_PEA;A0A9D4XWZ6_PEA	KIW84_032043;KIW84_032044;KIW84_032047	Cupin type-1 domain-containing protein
2	A0A9D4YLT3	A0A9D5ASL4;A0A9D5BK03;A0A9D5BK98;A0A9D4XTD6;A0A9D4W2X0;A0A9D4YLT3;A0A9D4XG15;A0A9D4X6E5;A0A9D5BHA4;A0A9D4XI34;A0A9D5AI69;A0A9D5A5Q9	A0A9D4YLT3_PEA	KIW84_011134	Uncharacterized protein
3	A0A9D4YNU2	A0A9D4YNU2	A0A9D4YNU2_PEA	KIW84_010810	Auxin efflux carrier component
4	A0A9D5ARE5	A0A9D5ARE5	A0A9D5ARE5_PEA	KIW84_041309	Phytocyanin domain-containing protein
5	A0A9D5AV88	A0A9D5AV88	A0A9D5AV88_PEA	KIW84_044305	Major facilitator superfamily (MFS) profile domain-containing protein
6	A0A9D5BEK3	A0A9D4ZSB7;A0A9D5BEK3	A0A9D5BEK3_PEA	KIW84_011213	Pectinesterase (Fragment)
7	A0A9D5BPM8	A0A9D5BPM8	A0A9D5BPM8_PEA	KIW84_015188	70-kilodalton heat shock protein

[truncated: 17 more sheets: Sheet 11, Sheet 12, Sheet 13, Sheet 14, Sheet 15, Sheet 16, Sheet 17, Sheet 18, Sheet 19, Sheet 20, Sheet 21, Sheet 22, Sheet 23, Sheet 24, Sheet 25, Sheet 26, Sheet 27]
