# Supplementary material for: Integrative nuclear and total proteomics of compound leaves in semi-leafless and leafed pea cultivars reveal regulatory cues in leaf development
Source: BMC Plant Biol. 2026 Mar 4;26:824. doi: 10.1186/s12870-026-08381-5 (PMC13154526; doi:10.1186/s12870-026-08381-5)
Supplement: Supplementary file 1 — Supplementary Material 1: Fig. S1 Nuclei quality analysis and PCR analysis of PsPALM1a/b gene. Representative images of nuclei isolated from young tendril of Cooper A, and petiole of Trapper B. The nuclei were stained with DAPI and visualized on eclipse TE300 inverted microscope. C Full-length original agarose gel image showing PCR amplified PsPALM1a/1b gene fragments from genomic DNA of Cooper and Trapper pea cultivars. The red colored rectangular shape denotes the cropped image shown in Fig. 1D. Lane 1 to 20 represents PCR amplification of other candidate genes and is not related to current study. The PsTubulin PCR was performed on genomic DNA of Cooper and Trapper pea cultivars to check their DNA quality. The 100 base pair marker was loaded for size verification and non-template control (NTC) was used as negative control. Fig. S2 Sample intensity correlation plot and protein count. A Protein intensity correlation matrix of total proteome and, B nuclear proteome. The scale bar red to blue color represents low to higher sample correlation values. C Bar chart of protein count in replicates of each tissue-types from total proteome, and D nuclear proteome. The y-axis represents protein count and x-axis specify sample (tissue and genotype) details. The bar color represents specific tissue-types used in this study. Fig. S3 Significant biological processes in up and down-regulated proteins identified in different tissue-type comparisons from total proteome analysis. The dot color denotes the significant enrichment, and the dot size specifies the number of DAPs related to the biological process. Details of these biological processes are provided in Table S9. The contrasts without significant GO-terms were not included in the Figure. Table S1 All identified precursor peptides and protein groups detected in total proteome study. Table S2 All identified precursor peptides and protein groups detected in nuclear proteome study. Table S3 List of differentially abundant protein [file 12870_2026_8381_MOESM1_ESM.zip › Table S6-Goyal.xlsx]

## Sheet: All possible 78 comparisons
Table S6: Details of 78 pairwise comparison between Cooper and Trapper tissues and number of differentially abundant proteins (DAPs) identified in total and nuclear proteomes.
	Total proteome				Nuclear proteome
Tissue comparison	UP	Down	Total DAPs		UP	Down	Total DAPs
CO-P_vs_CO-MT	62	1524	1586		44	1583	1627
CO-R_vs_CO-MT	11	87	98		26	110	136
CO-MS_vs_CO-MT	107	1886	1993		0	7	7
CO-YS_vs_CO-MT	1030	1639	2669		34	126	160
CO-YT_vs_CO-MT	1593	1353	2946		89	50	139
CO-MT_vs_TR-MT	113	33	146		30	34	64
TR-P_vs_CO-MT	226	537	763		129	208	337
TR-R_vs_CO-MT	173	239	412		6	13	19
TR-MS_vs_CO-MT	177	2374	2551		63	2396	2459
TR-YS_vs_CO-MT	1152	1280	2432		811	849	1660
TR-YT_vs_CO-MT	594	1745	2339		850	516	1366
CO-MT_vs_TR-LF	2512	164	2676		1374	55	1429
CO-R_vs_CO-P	3	0	3		4	0	4
CO-MS_vs_CO-P	940	801	1741		23	40	63
CO-YS_vs_CO-P	2545	757	3302		2475	347	2822
CO-YT_vs_CO-P	3290	752	4042		793	55	848
TR-MT_vs_CO-P	79	86	165		1378	55	1433
CO-P_vs_TR-P	235	1987	2222		36	1400	1436
TR-R_vs_CO-P	2574	136	2710		8	5	13
TR-MS_vs_CO-P	679	1111	1790		830	549	1379
TR-YS_vs_CO-P	2817	706	3523		2475	347	2822
TR-YT_vs_CO-P	1638	801	2439		3400	296	3696
TR-LF_vs_CO-P	451	1198	1649		953	454	1407
CO-MS_vs_CO-R	130	190	320		1	0	1
CO-YS_vs_CO-R	1182	407	1589		0	0	0
CO-YT_vs_CO-R	2148	509	2657		3	1	4
TR-MT_vs_CO-R	23	24	47		7	1	8
TR-P_vs_CO-R	335	90	425		332	65	397
CO-R_vs_TR-R	67	491	558		6	3	9
TR-MS_vs_CO-R	142	395	537		157	615	772
TR-YS_vs_CO-R	1465	476	1941		637	85	722
TR-YT_vs_CO-R	486	375	861		866	106	972
TR_LF_vs_CO-R	131	597	728		102	301	403
CO-YS_vs_CO-MS	2559	921	3480		0	0	0
CO-YT_vs_CO-MS	3402	944	4346		1	0	1
TR-MT_vs_CO-MS	88	45	133		64	9	73
TR-P_vs_CO-MS	2536	507	3043		264	32	296
TR-R_vs_CO-MS	2828	277	3105		4	2	6
CO-MS_vs_TR-MS	313	175	488		10	5	15
TR-YS_vs_CO-MS	2733	796	3529		51	9	60
TR-YT_vs_CO-MS	2077	1153	3230		107	27	134
TR-LF_vs_CO-MS	134	447	581		3	7	10
CO-YT_vs_CO-YS	372	160	532		0	0	0
TR-MT_vs_CO-YS	121	446	567		35	2	37
TR-P_vs_CO-YS	1209	858	2067		269	33	302
TR-R_vs_CO-YS	1505	614	2119		30	13	43
TR-MS_vs_CO-YS	510	2611	3121		4	2	6
CO-YS_vs_TR-YS	85	138	223		1	4	5
TR-YT_vs_CO-YS	154	400	554		26	8	34
TR-LF_vs_CO-YS	361	2669	3030		1	1	2
TR-MT_vs_CO-YT	218	1235	1453		78	97	175
TR-P_vs_CO-YT	1039	1541	2580		209	273	482
TR-R_vs_CO-YT	1262	1155	2417		4	15	19
TR-MS_vs_CO-YT	594	3648	4242		139	1481	1620
TR-YS_vs_CO-YT	332	437	769		22	14	36
CO-YT_vs_TR-YT	897	137	1034		5	3	8
TR_LF_vs_CO-YT	448	3617	4065		121	1172	1293
TR-P_vs_TR-MT	12	2	14		63	101	164
TR-R_vs_TR-MT	3	2	5		0	3	3
TR-MS_vs_TR-MT	7	77	84		83	3041	3124
TR-YS_vs_TR-MT	385	74	459		465	469	934
TR-YT_vs_TR-MT	115	63	178		814	375	1189
TR-LF_vs_TR-MT	11	183	194		65	1960	2025
TR-R_vs_TR-P	36	10	46		0	0	0
TR-MS_vs_TR-P	140	2347	2487		158	3146	3304
TR-YS_vs_TR-P	832	878	1710		1168	1248	2416
TR-YT_vs_TR-P	413	1325	1738		1329	780	2109
TR-LF_vs_TR-P	180	2447	2627		146	2471	2617
TR-MS_vs_TR-R	64	2624	2688		16	131	147
TR-YS_vs_TR-R	500	1012	1512		500	149	649
TR-YT_vs_TR-R	333	1763	2096		223	65	288
TR-LF_vs_TR-R	76	2680	2756		19	110	129
TR-YS_vs_TR-MS	2501	235	2736		2728	384	3112
TR-YT_vs_TR-MS	1838	609	2447		3837	459	4296
TR-LF_vs_TR-MS	1	0	1		0	0	0
TR-YT_vs_TR-YS	93	585	678		101	102	203
TR-LF_vs_TR-YS	182	2450	2632		386	2333	2719
TR-LF_vs_TR-YT	368	1772	2140		447	3214	3661
