# Supplementary material for: Integrative nuclear and total proteomics of compound leaves in semi-leafless and leafed pea cultivars reveal regulatory cues in leaf development
Source: BMC Plant Biol. 2026 Mar 4;26:824. doi: 10.1186/s12870-026-08381-5 (PMC13154526; doi:10.1186/s12870-026-08381-5)
Supplement: Supplementary file 1 — Supplementary Material 1: Fig. S1 Nuclei quality analysis and PCR analysis of PsPALM1a/b gene. Representative images of nuclei isolated from young tendril of Cooper A, and petiole of Trapper B. The nuclei were stained with DAPI and visualized on eclipse TE300 inverted microscope. C Full-length original agarose gel image showing PCR amplified PsPALM1a/1b gene fragments from genomic DNA of Cooper and Trapper pea cultivars. The red colored rectangular shape denotes the cropped image shown in Fig. 1D. Lane 1 to 20 represents PCR amplification of other candidate genes and is not related to current study. The PsTubulin PCR was performed on genomic DNA of Cooper and Trapper pea cultivars to check their DNA quality. The 100 base pair marker was loaded for size verification and non-template control (NTC) was used as negative control. Fig. S2 Sample intensity correlation plot and protein count. A Protein intensity correlation matrix of total proteome and, B nuclear proteome. The scale bar red to blue color represents low to higher sample correlation values. C Bar chart of protein count in replicates of each tissue-types from total proteome, and D nuclear proteome. The y-axis represents protein count and x-axis specify sample (tissue and genotype) details. The bar color represents specific tissue-types used in this study. Fig. S3 Significant biological processes in up and down-regulated proteins identified in different tissue-type comparisons from total proteome analysis. The dot color denotes the significant enrichment, and the dot size specifies the number of DAPs related to the biological process. Details of these biological processes are provided in Table S9. The contrasts without significant GO-terms were not included in the Figure. Table S1 All identified precursor peptides and protein groups detected in total proteome study. Table S2 All identified precursor peptides and protein groups detected in nuclear proteome study. Table S3 List of differentially abundant protein [file 12870_2026_8381_MOESM1_ESM.zip › Table S7-Goyal.xlsx]

## Sheet: Sheet 1
Table S7, sheet 1: List of all proteins identified from pairwise differential abundance analysis between CO-R and TR-R in total proteome.
protein_name	protein_description	gene_name	p_value	fold_change	adjusted_p_value
W8VNI6	guanylate kinase	PsGKpm	0.0145484	-1.5453	0.100679
W0M6C5	Aquaporin PIP2-7	PIP2-2	0.904998	0.0728021	0.936706
A0A9D5GW32	Glycerol-3-phosphate dehydrogenase [NAD(+)]	KIW84_012125	0.0455002	-1.57953	0.186104
A0A9D5GW15	Histidine triad nucleotide-binding protein 1	KIW84_012263	0.0284861	-1.29967	0.147594
A0A9D5GVY7	Phytocyanin domain-containing protein	KIW84_012217	0.0281888	1.34299	0.147241
A0A9D5GWB8;A0A9D5GVW0	Cytochrome c domain-containing protein	KIW84_012175	0.557392	-0.351115	0.674414
A0A9D5GVS8	K Homology domain-containing protein	KIW84_011840	0.198922	-0.82419	0.377919
A0A9D5GVQ9	Purple acid phosphatase	KIW84_011805	0.87904	-0.0954791	0.916585
A0A9D5GVJ3	DUF3598 domain-containing protein	KIW84_011804	0.0215183	-1.36119	0.126184
A0A9D5GVI1	T4P13.26 protein	KIW84_011778	0.53253	-0.49226	0.653422
A0A9D5GVH5	Membrane-anchored ubiquitin-fold protein	KIW84_011767	0.425411	0.616106	0.572015
A0A9D5GVG1	Beta-glucuronosyltransferase GlcAT14A	KIW84_011955	0.414527	-0.641587	0.562503
A0A9D5GVF5	Integral membrane HRF1 family protein	KIW84_011621	0.446541	-0.584892	0.588276
A0A9D5GVE6	Chlororespiratory reduction 7	KIW84_011709	0.0472972	-1.17442	0.189576
A0A9D5GVE3	glucan endo-1,3-beta-D-glucosidase	KIW84_011601	0.367212	0.544606	0.523281
A0A9D5GVC8	Uncharacterized protein	KIW84_011678	0.0454311	-1.58066	0.186016
A0A9D5GV97;A0A9D5BFB1;A0A9D5GUU7	Translation initiation factor eIF2B subunit delta	KIW84_011576	0.00580534	-2.083	0.0612873
A0A9D5GV85	Uncharacterized protein	KIW84_011551	0.703569	-0.295065	0.78946
A0A9D5GV83	Transmembrane protein 33 homolog	KIW84_011599	0.303775	-0.769388	0.4726
A0A9D5GV66	Cytochrome b561 domain-containing protein	KIW84_011575	0.636736	-0.293075	0.738395
A0A9D5GV61	Protein KINESIN LIGHT CHAIN-RELATED 2	KIW84_011473	0.907985	0.0738933	0.938553
A0A9D5GV53	TOG domain-containing protein	KIW84_011504	0.45141	-0.46311	0.592581
A0A9D5GV45;A0A9D5BFR0;A0A9D5GVN4;A0A9D5GV63	Glycosyltransferase	KIW84_011733;KIW84_011741	0.290546	-0.815161	0.462494
A0A9D5GV44	Uncharacterized protein	KIW84_011535	8.74668e-05	-2.84301	0.00466281
A0A9D5GV37	Polygalacturonase qrt3	KIW84_011688	0.338173	0.73742	0.500567
A0A9D5GV18	UspA domain-containing protein	KIW84_011442	0.690937	-0.263899	0.780664
A0A9D5GV04	RNA helicase	KIW84_011417	0.0123394	-1.59391	0.0927823
A0A9D5GUZ3	60S ribosomal protein L3B	KIW84_011463	0.108193	-1.03486	0.282265
A0A9D5GUZ0	tryptophan synthase	KIW84_011618	0.000986407	2.55478	0.0235899
A0A9D5GUY7	sulfate adenylyltransferase	KIW84_011642	0.000133888	-2.27134	0.00619319
A0A9D5GUY4	AAA+ ATPase domain-containing protein	KIW84_011441	0.032622	-1.6834	0.156587
A0A9D5GUX1	Uncharacterized protein	KIW84_011416	0.0428875	-1.21981	0.180515
A0A9D5GUU2	Alpha-dioxygenase 1	KIW84_011534	0.915955	-0.0814403	0.945264
A0A9D5GUS8;A0A9D5BF81	Alpha-dioxygenase 1	KIW84_011533	0.216552	-0.735745	0.394559
A0A9D5GUQ2	Protease Do-like 1	KIW84_011471	0.31868	-0.593248	0.484829
A0A9D5GUN4	DUF1421 domain-containing protein	KIW84_011384	0.680434	-0.25797	0.773131
A0A9D5GUM0	Eukaryotic translation initiation factor 3 subunit I	KIW84_011394	0.0268083	-1.31783	0.142471
A0A9D5BS69	Eukaryotic translation initiation factor 3 subunit C	KIW84_015904	0.0223036	-1.35333	0.128534
A0A9D5BS48	Ras- protein RABA2a	KIW84_015913	0.0799763	-1.04058	0.243361
A0A9D5BS36	Uncharacterized protein	KIW84_015893	0.232774	0.933409	0.411733
A0A9D5BS32	methionine S-methyltransferase	KIW84_015934	0.0666389	-1.08684	0.222197
A0A9D5BS20	GST N-terminal domain-containing protein	KIW84_015912	0.637682	0.34158	0.738883
A0A9D5BRU2;A0A9D5BRZ7;A0A9D4X517	Elongation factor 1-gamma	KIW84_015908	0.0544302	-1.17708	0.201845
A0A9D5BRY6	thiamine phosphate synthase	KIW84_015861	0.00886533	-1.56195	0.0787022
A0A9D5BRX5	Uncharacterized protein	KIW84_015802	0.411564	-0.544863	0.560145
A0A9D5BRX0	Phospho-2-dehydro-3-deoxyheptonate aldolase	KIW84_015708	0.00115733	-1.94789	0.0251925
A0A9D5BRW3	Cell division control protein 48 C	KIW84_015832	0.411393	-0.638822	0.560129
A0A9D4ZSH1;A0A9D5BRU6	70-kilodalton heat shock protein (Fragment)	KIW84_015901	0.189237	-0.810948	0.367421
A0A9D5BRU4	Plastid-lipid-associated protein 4	KIW84_015819	0.345516	-0.560593	0.505521
A0A9D5BRU3	Plastid-lipid-associated protein 4 (Fragment)	KIW84_015813	0.257411	-0.891952	0.43267
A0A9D5BRT8	K Homology domain-containing protein	KIW84_015673	0.272267	-0.862538	0.446587
A0A9D5BRT0	Pinin/SDK/MemA protein domain-containing protein	KIW84_015800	0.47337	-0.500492	0.606039
A0A9D5BRS1	Patatin	KIW84_015812	0.632113	-0.372139	0.734003
A0A9D5BRS0	fructose-bisphosphatase	KIW84_015780	0.134792	0.927795	0.314964
A0A9D5BRR8	Uncharacterized protein	KIW84_015638	0.218888	-0.971426	0.396855
A0A9D5BRR5	Phosphatidylserine decarboxylase proenzyme 2	PSD2	0.0893207	-1.06333	0.257276
A0A9D5BRQ6	Soyasaponin III rhamnosyltransferase	KIW84_015766	0.336743	-0.744541	0.499292
A0A9D5BRN9	Chlorophyll a-b binding protein, chloroplastic	KIW84_015744	0.84307	-0.120981	0.890702
A0A9D5BRN2	OCRE domain-containing protein	KIW84_015736	0.0783372	-1.39126	0.241362
A0A9D5BRN0	PPM-type phosphatase domain-containing protein	KIW84_015745	0.749271	-0.199217	0.823144
A0A9D5BRM3	Costars domain-containing protein	KIW84_015672	0.178104	-0.828855	0.357479
A0A9D5BRL5	Splicing factor 3B subunit 1	KIW84_015707	0.0861483	-1.05409	0.252718
A0A9D4WLL4;A0A0A1E7Y8;A0A9D4X494;A0A9D4YQ04;A0A9D5BRJ8;A0A9D4W7P5;E3VST7	Actin	KIW84_015779	0.464981	-0.448977	0.600659
A0A9D5BRH1	DUF1682 family protein	KIW84_015883	0.00215226	-2.25282	0.0347076
A0A9D5BRG7	Glycosyltransferase	KIW84_015768	0.676005	-0.261666	0.769345
A0A9D5BRF8	3'(2'),5'-bisphosphate nucleotidase	KIW84_015542	0.0350977	-1.25521	0.16235
A0A9D5BRF1	Transmembrane 9 superfamily member	KIW84_015863	0.312795	-0.599982	0.481264
A0A9D5BRE3	Cytochrome P450	KIW84_015636	0.0161639	-1.7894	0.107621
A0A9D5BRD9	Importin N-terminal domain-containing protein	KIW84_015850	0.128853	-0.927343	0.307003
A0A9D5BRC8	inorganic diphosphatase	KIW84_015634	0.11225	-0.969026	0.286855
A0A9D5BRB8	Pectin methylesterase cgr2	KIW84_015624	0.85224	-0.110369	0.89729
A0A9D5BRB5	peptidylprolyl isomerase	KIW84_015691	0.311982	-0.612552	0.480513
A0A9D5BR95	Ribosome assembly factor mrt4	KIW84_015805	0.0302221	-1.38866	0.151997
A0A9D5BR93	Uncharacterized protein	KIW84_015593	0.15829	-0.872653	0.340243
A0A9D5BR76	Serine decarboxylase	KIW84_015777	0.000936924	-2.48552	0.0227849
A0A9D5BR69	Multiple organellar RNA editing factor 9	KIW84_015578	0.0277388	-1.30542	0.14601
A0A9D5BR53	Oligopeptide transporter 4	KIW84_015646	0.731299	-0.266774	0.81096
A0A9D5BR47	Ubiquitin thioesterase	KIW84_015555	0.480127	-0.418541	0.610696
A0A9D5BR32	PPM-type phosphatase domain-containing protein	KIW84_015732	0.069053	-1.3088	0.226822
A0A9D5BR23	4-hydroxy-4-methyl-2-oxoglutarate aldolase	KIW84_015592	0.0133828	-1.94919	0.096202
A0A9D5BR15	Enoyl reductase (ER) domain-containing protein	KIW84_015518	0.516869	-0.390009	0.641909
A0A9D5BR01	Carbonic anhydrase	KIW84_015695	0.0650972	-1.12897	0.220416
A0A9D4YIW1;A0A9D5BQY6	Dynamin- protein 3A	KIW84_015668	0.120387	-0.931283	0.296063
A0A9D5BQX5	methylmalonate-semialdehyde dehydrogenase (CoA acylating)	KIW84_015660	0.324432	-0.586874	0.489082
A0A9D5BQW8	Receptor-interacting protein	KIW84_015539	0.290744	0.775352	0.462494
A0A9D5BQV9	RNA helicase	KIW84_015351	0.717633	-0.278879	0.799759
A0A9D5BQV6	Amidase domain-containing protein	KIW84_015639	0.576766	0.440347	0.689316
A0A9D5BQU6;A0A9D5B266;A0A9D4YIB1	60S ribosomal protein L26B	KIW84_015517	0.00969092	-1.54683	0.0820926
A0A9D5BQU0	SGNH hydrolase-type esterase domain-containing protein	KIW84_015331	0.263295	-0.873159	0.438575
A0A9D5BQT1	Tryptophan synthase beta chain-like PALP domain-containing protein	KIW84_015321	2.43178e-07	-3.29092	3.97625e-05
A0A9D5BQS9;A0A9D4YD50;A0A9D5BN15	Small ribosomal subunit protein uS2	KIW84_015530	0.00644683	-1.63078	0.0655852
A0A9D4XPX7;A0A9D5BQS7	Eukaryotic translation initiation factor 3 subunit D	KIW84_015435	0.0201251	-1.37996	0.121658
A0A9D5BQR7	Uncharacterized protein	KIW84_015424	0.00424733	2.23914	0.0514879
A0A9D5BQP8	Alpha-1,4 glucan phosphorylase	KIW84_015402	0.031587	-1.32876	0.154658
A0A9D5BQP2	Uncharacterized protein	KIW84_015487	0.341725	-0.563601	0.503471
A0A9D5BQP1	WD repeat-containing protein 55	KIW84_015566	0.127626	-1.17505	0.305425
A0A9D5BQK1	Dormancy-associated protein 1	KIW84_015418	0.00544182	2.03492	0.0593201
A0A9D5BQJ6	Uncharacterized protein	KIW84_015521	0.188507	-0.816633	0.366841
A0A9D5BQI7	Secretory carrier-associated membrane protein	KIW84_015510	0.982714	0.0170141	0.988336
A0A9D5BQI5	40S ribosomal protein S6	KIW84_015427	0.00150972	-1.88015	0.0281576
A0A9D5BQH9	THO complex subunit 7A	KIW84_015329	0.296148	-0.741076	0.467033
A0A9D5BQH2	Glucose-induced degradation complex subunit	KIW84_015492	0.655632	-0.265773	0.752366
A0A9D5BQG6	non-specific serine/threonine protein kinase	KIW84_015261	0.532447	-0.486884	0.653422
A0A9D5BQE8	60S ribosomal protein L34	KIW84_015316	0.00318031	-1.75027	0.0437588
A0A9D5BQD9	LPPG:FO 2-phospho-L-lactate transferase CofD/UPF0052	KIW84_015306	0.122108	-1.00347	0.298172
A0A9D5BQC6	Uncharacterized protein	KIW84_015369	0.065362	-1.39108	0.220416
A0A9D5BQC3	Putative tRNA (cytidine(32)/guanosine(34)-2'-O)-methyltransferase	KIW84_015454	0.231661	-0.926031	0.410846
A0A9D5BQA3	Protein trichome birefringence-like 38	KIW84_015318	0.314963	-0.598015	0.482463
A0A9D5BQ84	Receptor-like protein 51	KIW84_015240	0.37004	-0.656314	0.525533
A0A9D5BQ43	GTP-binding protein OBGC, chloroplastic	KIW84_015064	0.00234176	-1.98016	0.0361866
A0A9D5BQ38	Histone H2B	KIW84_015184	0.696745	0.302058	0.784941
A0A9D5BQ33;A0A9D4VZH6;A0A9D4WJY8	1-(5-phosphoribosyl)-5-[(5-phosphoribosylamino)methylideneamino] imidazole-4-carboxamide isomerase, chloroplastic	KIW84_015362	0.224418	-0.843122	0.403257
A0A9D5BQ26	GDSL esterase/lipase	KIW84_015173	0.691625	-0.303794	0.781049
A0A9D5BQ19	Target of rapamycin complex subunit LST8	KIW84_015235	0.110378	-0.968964	0.285072
A0A9D5BQ05	Uncharacterized protein	KIW84_015149	0.31108	0.609667	0.479896
A0A9D5BPZ8	Eukaryotic translation initiation factor 4E-1	KIW84_015156	0.0581853	-1.16541	0.20841
A0A9D5BPZ4	pyridoxal 5'-phosphate synthase (glutamine hydrolyzing)	KIW84_015197	0.0165298	-1.4398	0.10906
A0A9D5BPZ0	Histidine-containing phosphotransfer protein	KIW84_015013	0.811803	0.145017	0.868501
A0A9D5BPY5	ABC-type xenobiotic transporter	KIW84_015123	0.0359294	-1.25711	0.164355
A0A9D5BPY4	Cinnamoyl-Coa reductase	KIW84_015187	0.278398	-0.784632	0.450883
A0A9D5BPY1	DUF642 domain-containing protein	KIW84_015073	0.427545	-0.48482	0.573583
A0A9D5BPW8	K Homology domain-containing protein	KIW84_015120	0.214499	-0.774709	0.392638
A0A9D5AKV1;A0A9D5BPW4	Uncharacterized protein	KIW84_015052	0.0407794	-1.36917	0.175463
A0A9D5BPV9	indole-3-glycerol-phosphate synthase	KIW84_014981	0.0631142	-1.10545	0.21689
A0A9D5BPU4	Metallo-beta-lactamase domain-containing protein	KIW84_015148	0.315993	-0.622432	0.482841
A0A9D5BPS3	procollagen-proline 4-dioxygenase	KIW84_015012	0.477112	-0.447995	0.608705
A0A9D5BPR0	Amine oxidase domain-containing protein	KIW84_015059	0.158696	-0.859349	0.340433
A0A9D5BPQ1	NAD(P)-binding domain-containing protein	KIW84_015047	0.00591318	-1.66563	0.0621459
A0A9D5BPP8	Transcription repressor	KIW84_015215	0.00176029	-2.35343	0.0311829
A0A9D5BPN3	La-related protein 6A	KIW84_015072	0.346808	-0.736543	0.506104
A0A9D5BPN0	Protease Do-like 5	KIW84_015113	0.123829	-0.94764	0.300117
A0A9D5BPL9	Exosome complex component rrp45b	KIW84_015103	0.296255	-0.82138	0.467033
A0A9D5BPL2	Uncharacterized protein	KIW84_015010	0.643102	-0.28286	0.743501
A0A9D5BPL1	RING-type E3 ubiquitin transferase	KIW84_014956	0.0957635	-1.28275	0.265472
A0A9D5BPK8	Uncharacterized protein	KIW84_015174	0.015105	-1.67308	0.103201
A0A9D5BPK1	Peptidase A1 domain-containing protein	KIW84_014944	0.653543	0.354415	0.75043
A0A9D5BPJ0	BSD domain-containing protein	KIW84_014989	0.201999	0.976737	0.381071
A0A9D5BPI7	60S ribosomal protein L38	KIW84_015146	0.101909	-0.987224	0.27317
A0A9D5BPH4	CSC1-like protein erd4	KIW84_015140	0.620635	-0.294217	0.724865
A0A9D5BPG2	PPIase cyclophilin-type domain-containing protein	KIW84_014897	0.682609	-0.317525	0.774725
A0A9D5BPF8	Acyl carrier protein	KIW84_015040	0.984551	-0.0114964	0.989868
A0A9D5BPF6	Sirohydrochlorin ferrochelatase	KIW84_015117	0.0551604	-1.42537	0.203267
A0A9D5BPF4;A0A9D5ARR2	polyribonucleotide nucleotidyltransferase	KIW84_015116	0.234056	-0.821457	0.412802
A0A9D5BPE0	DUF3700 domain-containing protein	KIW84_014940	0.233637	-0.715371	0.412532
A0A9D5BPC9	Pseudouridine synthase RsuA/RluA-like domain-containing protein	KIW84_014931	0.0401056	-1.60726	0.174399
A0A9D4VQJ9;A0A9D5BPB5;A0A9D4WMN4;A0A9D4W271	Polyadenylate-binding protein rbp45	KIW84_014910	0.0213542	-1.36394	0.125852
A0A9D5BPB2	Peptidase A1 domain-containing protein	KIW84_014942	0.00560615	2.16032	0.0602704
A0A9D5BPA6	Mo25-like protein	KIW84_014990	0.426166	-0.624934	0.572601
A0A9D5BP92	CASP-like protein	KIW84_015049	0.0901889	1.30868	0.258796
A0A9D5BP87	Lactoylglutathione lyase	KIW84_014886	0.701291	-0.232292	0.788042
A0A9D5BP81	CRAL-TRIO domain-containing protein	KIW84_014733	0.181445	-0.937654	0.360584
A0A9D5BP77	Rab GDP dissociation inhibitor alpha	KIW84_014800	0.618907	-0.332228	0.723327
A0A9D5BP74	Bifunctional AP-4-A phosphorylase/ADP sulfurylase	KIW84_014867	0.101261	0.979405	0.272054
A0A9D5BP67	Inositol-1-monophosphatase	KIW84_014788	0.064138	-1.09705	0.219122
A0A9D5BP56	Chaperonin-like RBCX protein 1	KIW84_014854	0.0194037	-1.59292	0.119677
A0A9D5BP43	protein-serine/threonine phosphatase	KIW84_014993	0.537113	-0.466501	0.656886
A0A9D5BP35	Adenosine deaminase domain-containing protein	KIW84_014919	0.0653794	-1.4438	0.220416
A0A9D5BP31	Glutamine synthetase	KIW84_014983	0.0044559	-1.74962	0.052832
A0A9D5BP28;A0A9D5BNM3	Mitochondrial pyruvate carrier	KIW84_014820	0.216092	-0.732391	0.393918
A0A9D5BP25	Plant UBX domain-containing protein 3	KIW84_014847	0.590661	-0.319116	0.701078
A0A9D5BP21	Transcription initiation factor IIF subunit alpha	KIW84_014812	0.36627	-0.713656	0.522696
A0A9D5BP02	Uncharacterized protein	KIW84_014957	0.306474	-0.714609	0.475678
A0A9D5BNZ7	Photosystem I reaction center subunit III	KIW84_014646	0.242158	-0.724175	0.41895
A0A9D5BNZ5	Fumarylacetoacetase	KIW84_014811	0.153067	-0.850174	0.335114
A0A9D5BNY7	IGR domain-containing protein	KIW84_014865	0.543367	-0.479237	0.662806
A0A9D5BNY5	Uncharacterized protein	KIW84_014798	8.34772e-05	2.37903	0.0045619
A0A9D5BNY2	dihydroxy-acid dehydratase	KIW84_014941	0.257595	-0.679658	0.432689
A0A9D5BNX6	Peroxidase	KIW84_014619	0.770555	-0.228709	0.838924
A0A9D5BNX1	Cytochrome b561 and DOMON domain-containing protein	KIW84_014787	0.97979	0.0150494	0.98596
A0A9D5BNW7	AAA+ ATPase domain-containing protein	KIW84_014846	0.0232329	-1.78572	0.130995
A0A9D5BNW3	MYND-type domain-containing protein	KIW84_014912	0.348871	-0.720493	0.508165
A0A9D5BNW0	Derlin	KIW84_014913	0.580396	-0.373274	0.692829
A0A9D5BNV7	Ferredoxin--NADP reductase, chloroplastic	KIW84_014596	0.971505	0.0212276	0.980007
A0A9D5BNV6	Phosphoglycolate phosphatase	KIW84_014728	0.141268	-0.871518	0.322647
A0A9D5BNV5	Coatomer subunit zeta	KIW84_014668	0.331815	-0.589244	0.495273
A0A9D5BNV3	Uncharacterized protein	KIW84_014899	0.00658848	-1.99608	0.0664946
A0A9D5BNV2	Glycerol channel	KIW84_014731	0.19806	-0.768827	0.37749
A0A9D5BNR1	Actin-depolymerizing factor 2	KIW84_014675	0.0656119	-1.1011	0.220832
A0A9D4X2J8;A0A9D5BNQ5	CN hydrolase domain-containing protein	KIW84_014776	0.193746	-0.778135	0.372397
A0A9D5BNP8	U3 snoRNP-associated protein-like EMB2271	KIW84_014604	5.04614e-07	-3.9537	7.05823e-05
A0A9D5BNP7	Plastid lipid-associated protein/fibrillin conserved domain-containing protein	KIW84_014837	0.621088	-0.294675	0.724912
A0A9D5BNP4	Sugar phosphate transporter domain-containing protein	KIW84_014653	0.462395	-0.561729	0.598878
A0A9D5BNP3	Pyrophosphate--fructose 6-phosphate 1-phosphotransferase subunit beta	PFP-BETA	0.0529706	-1.16575	0.198739
A0A9D5BNN9	Peptidase A1 domain-containing protein	KIW84_014699	0.186289	-0.792221	0.364846
A0A9D5BNN8	Ubiquitin-specific protease family C19-related protein	KIW84_014826	0.0780131	-1.07334	0.240586
A0A9D5BNN0	CAP-Gly domain-containing protein	KIW84_014652	0.0720004	-1.16474	0.230421
A0A9D5BNM8	Patellin-4	KIW84_014537	0.786784	-0.188324	0.850273
A0A9D5BNM7	Phosphatidate cytidylyltransferase	KIW84_014814	0.370206	0.685752	0.52563
A0A9D5BNM5	LRR receptor-like serine/threonine-protein kinase ghr1	KIW84_014587	0.480904	0.521837	0.611398
A0A9D5BNL5	histidinol dehydrogenase	KIW84_014580	0.0176388	-1.40885	0.112893
A0A9D5BNK4	Uncharacterized protein	KIW84_014516	0.139974	-0.994595	0.321635
A0A9D5BNK2	Uncharacterized protein	KIW84_014656	0.071312	-1.14817	0.229083
A0A9D4VFF1;A0A9D5BNI4	Type 1 membrane protein	KIW84_014577	0.24883	-0.862177	0.425553
A0A9D5BNI2	Pentatricopeptide repeat-containing protein	KIW84_014756	0.0236129	-1.3917	0.1325
A0A9D5BNI1	Accelerated cell death 11 (Fragment)	KIW84_014628	0.168191	-1.0879	0.34901
A0A9D5BNH9	Vacuolar protein sorting-associated protein 53	KIW84_014689	0.330396	-0.586051	0.493784
A0A9D5BNH8	Tubulin beta chain	KIW84_014564	0.818521	-0.138183	0.873561
A0A9D5BNH1	Peroxidase (Fragment)	KIW84_014616	0.450611	0.44886	0.591753
A0A9D5BNG5	SNF1- protein kinase regulatory subunit beta-2	KIW84_014750	0.0884627	-1.14287	0.256487
A0A9D5BNG3	SIT4 phosphatase-associated family protein	KIW84_014603	0.0664294	-1.10456	0.222197
A0A9D5BNG2	Uncharacterized protein	KIW84_014666	0.436163	-0.461053	0.579819
A0A9D5BNF8	Nudix hydrolase domain-containing protein	KIW84_014747	0.115309	-1.20422	0.290738
A0A9D5BNF1	FAD-binding PCMH-type domain-containing protein	KIW84_014557	0.476537	0.427665	0.608413
A0A9D5BNE3	Hexosyltransferase	KIW84_014711	0.875805	0.123007	0.914654
A0A9D5BND9	Toprim domain-containing protein	KIW84_014533	0.0963579	-1.31398	0.265728
A0A9D5BND8	30-kDa cleavage and polyadenylation specificity factor 30	KIW84_014627	0.954439	-0.0438564	0.970495
A0A9D4W992;A0A9D5BJA3	Trichome birefringence-like N-terminal domain-containing protein	KIW84_013163	0.560019	-0.369146	0.676313
A0A9D5BJ98	Adenosylhomocysteinase	KIW84_013046	0.0190644	-1.81739	0.118726
A0A9D5BJ97	Cleavage and polyadenylation specificity factor subunit 1	KIW84_013159	0.146743	-0.937695	0.329001
A0A9D5BJ78	RNA helicase	KIW84_013134	0.0117344	-2.50337	0.0904583
A0A9D5BJ67;A0A9D5BJB4	Pectinesterase	KIW84_013006	0.667637	-0.324288	0.762161
A0A9D5BJ40	RHOMBOID-like protein	KIW84_012967	0.585785	0.427756	0.697014
A0A9D5BJ35	Methyltransferase (Fragment)	KIW84_012971	0.00431844	-1.72327	0.05217
A0A9D5BJ30;A0A9D5GXC8	SPX domain-containing protein	KIW84_012953;KIW84_012954	0.410014	-0.634787	0.559117
A0A9D5BJ18	Uncharacterized protein	KIW84_013016	0.592739	-0.34267	0.702198
A0A9D5BIV8	Uncharacterized protein	KIW84_012847	0.0708414	1.1802	0.228752
A0A9D5BIV5	Homeobox-leucine zipper protein ANTHOCYANINLESS 2	KIW84_012932	0.213352	0.946271	0.391563
A0A9D5BIT8	NADH dehydrogenase [ubiquinone] 1 alpha subcomplex subunit 5, mitochondrial	KIW84_012826	0.205085	-0.769104	0.383272
A0A9D5BIS1	Uncharacterized protein	KIW84_012833	0.183899	-0.928868	0.363405
A0A9D5BIS0	Variant 2, tripeptidyl-peptidase II Tpp2	KIW84_012936	0.510328	-0.391257	0.63623
A0A9D5BIQ2	Pentatricopeptide repeat-containing protein	KIW84_012782	0.271273	0.867491	0.44581
A0A9D5BIN9;A0A9D4ZXI7	DNA-directed RNA polymerase	KIW84_012803	0.00013806	-2.32601	0.00625352
A0A9D5BIH9	Cleavage and polyadenylation specificity factor subunit 2	KIW84_012810	0.246669	-0.734581	0.42304
A0A9D5BIH1	BAHD acyltransferase DCR	KIW84_012720	0.838563	0.121018	0.888076
A0A9D5BIE7	SLH domain-containing protein	KIW84_012805	0.609318	-0.302959	0.71497
A0A9D5BIE5	Uncharacterized protein	KIW84_012798	0.0179939	-1.52228	0.114436
A0A9D5BIC3	5-formyltetrahydrofolate cyclo-ligase-like protein COG0212	KIW84_012589	0.17395	-0.881109	0.353583
A0A9D5BIA6	Protein MITOFERRINLIKE 1	KIW84_012746	0.0532884	-1.18518	0.199379
A0A9D5BIA1	Uncharacterized protein (Fragment)	KIW84_012576	0.46541	-0.432488	0.600792
A0A9D5BI80	Enoyl reductase (ER) domain-containing protein	KIW84_012628	0.346121	-0.563928	0.505521
A0A9D5BI74	Glutaminyl-peptide cyclotransferase	KIW84_012660	0.0699936	-1.40143	0.227941
A0A9D5BI66	rRNA 2'-O-methyltransferase fibrillarin	KIW84_012702	0.00901738	-1.55882	0.0792272
A0A9D5BI63	Glycosyltransferase	KIW84_012608	0.133028	-0.896065	0.312712
A0A9D5BI54	Choline kinase 1	KIW84_012640	0.410193	-0.578864	0.559219
A0A9D5BI45	Glycosyltransferase	KIW84_012609	0.060258	-1.23784	0.211629
A0A9D5BI34	Protein kinase domain-containing protein	KIW84_012620	6.46827e-05	-3.15548	0.00385022
A0A9D5BI24	Ran-binding protein 1 c	KIW84_012648	0.0622778	-1.31423	0.215278
A0A9D5BI23	RRM domain-containing protein	KIW84_012588	0.0116537	-1.75732	0.0904381
A0A9D5BI18	Co-chaperone protein p23	KIW84_012621	0.138709	-0.982437	0.320494
A0A9D5BI14	DEAD-box ATP-dependent RNA helicase 39	KIW84_012639	0.525672	-0.490825	0.648645
A0A9D5BI06	Ras-related protein Rab7	KIW84_012627	0.74902	0.232858	0.823144
A0A9D5BHW8	Uncharacterized protein	KIW84_012493	0.190756	-0.777441	0.369152
A0A9D5BHU5	Aspartokinase	KIW84_012427	0.600097	-0.408197	0.707577
A0A9D5BHT8	Pyruvate kinase	KIW84_012492	0.00181196	-1.85149	0.0317703
A0A9D5BHS0	Glutathione reductase	KIW84_012465	0.772593	-0.174332	0.840363
A0A9D5BHR6	Aminotransferase class I/classII domain-containing protein (Fragment)	KIW84_012434	0.069166	-1.11832	0.226822
A0A9D5BHR4;A0A9D4XZ70	Xyloglucan endotransglucosylase/hydrolase (Fragment)	KIW84_012408	0.0148211	-1.46145	0.101964
A0A9D5BHN7	DNA-binding proteins Bright/BRCAA1/rbp1	KIW84_012511	0.149474	-0.905802	0.332054
A0A9D5BHN1	mRNA-decapping enzyme subunit 2	KIW84_012468	0.118167	-1.04372	0.293417
A0A9D5AZE4;A0A9D5BHI9	YTH domain-containing family protein	KIW84_012377	0.0504383	-1.291	0.195042
A0A9D5BHI2	glucan endo-1,3-beta-D-glucosidase	KIW84_012386	0.176441	1.0476	0.355969
A0A9D5BHH4	Galactose-1-phosphate uridyl transferase N-terminal domain-containing protein	KIW84_012376	0.281035	-0.836892	0.453513
A0A9D5BHG5	superoxide dismutase	KIW84_012359	0.930777	-0.051742	0.955662
A0A9D5BHF8	DRBM domain-containing protein	KIW84_012340	0.294729	-0.826572	0.46651
A0A9D5BHE4	Galactose-1-phosphate uridyl transferase N-terminal domain-containing protein	KIW84_012375	0.14312	-0.960291	0.324501
A0A9D5BBT6;A0A9D5BHE1	Subunit of heteropentameric Replication factor C (RF-C)	KIW84_012302	0.153895	-0.881883	0.335619
A0A9D5BHC1	CCT-theta	KIW84_012379	0.0759358	-1.07901	0.237608
A0A9D5BHB4	valine--tRNA ligase	KIW84_012304	0.0227942	-1.34809	0.129875
A0A9D5BHB3	Small ribosomal subunit protein mS23 conserved domain-containing protein	KIW84_012339	0.0570124	-1.46332	0.206658
A0A9D5BHA8	mRNA cap-binding protein	KIW84_012360	0.0101932	-1.8666	0.0837244
A0A9D5BHA0	Proteasome subunit alpha type	KIW84_012258	0.523989	-0.382478	0.647027
A0A9D5BH93	HRDC domain-containing protein	KIW84_012312	0.0510548	-1.35776	0.195224
A0A9D5BH91	BTB domain-containing protein	KIW84_012329	0.00025537	-2.88653	0.00925519
A0A9D5BH87	Cytochrome b5 heme-binding domain-containing protein	KIW84_012270	0.304993	0.760478	0.473796
A0A9D5BH61	Short-chain alcohol dehydrogenase	KIW84_012208	0.00984308	1.5284	0.0825856
A0A9D5BH52	CID domain-containing protein	KIW84_012271	0.31288	-0.76273	0.481264
A0A9D5BH50	RRM domain-containing protein	KIW84_012226	0.0249859	-1.48552	0.136223
A0A9D4XVY4;A0A9D4VQ66;A0A9D5BH47;A0A9D5AU54	Translation initiation factor eIF2B subunit epsilon	KIW84_012220	0.236523	-0.820307	0.414457
A0A9D5BH28	Rubisco LSMT substrate-binding domain-containing protein	KIW84_012179	0.00979751	-1.52933	0.0825245
A0A9D5BH14	Fidgetin-like protein 1	KIW84_012223	2.77798e-07	3.95035	4.34043e-05
A0A9D5BH10	Serine/threonine protein phosphatase 2A regulatory subunit	KIW84_012151	0.0789619	-1.1976	0.242261
A0A9D5BH26;A0A9D5BH02;A0A9D5GVX9;A0A9D5GVX1;A0A9D5GVX3	Short-chain alcohol dehydrogenase	KIW84_012211	0.0231224	1.3479	0.130791
A0A9D5BGZ8	DM2 domain-containing protein	KIW84_012222	0.145089	-1.1409	0.326543
A0A9D5BGY4	Glucose-6-phosphate 1-dehydrogenase	KIW84_012160	0.0538404	-1.16084	0.200504
A0A9D5BGX5	COP9 signalosome complex subunit 3	KIW84_012181	0.085468	-1.02195	0.252066
A0A9D5BGV7	Plant UBX domain-containing protein 1	KIW84_012161	0.185018	-0.848936	0.363861
A0A9D5BGU0;A0A9D4WLQ7;A0A9D5B463	Pentatricopeptide repeat-containing protein	KIW84_012114	0.0584901	-1.12662	0.208704
A0A9D4WEL5;A0A9D4VXP6;A0A9D5A9I7;A0A9D4WE92;A0A9D5A1L7;A0A9D4VXC7;A0A9D4W086;A0A9D5BGT4	Elongation factor 1-alpha	KIW84_012118	0.0520205	-1.20465	0.197173
A0A9D5BGR9	Ribulose bisphosphate carboxylase small subunit, chloroplastic	RBCS	0.0500111	-1.23232	0.194055
A0A9D5BGQ7	Ultraviolet-B receptor UVR8-like	KIW84_012054	0.0924057	-1.00998	0.262083
A0A9D5BGP7	Ras- protein RABB1c	KIW84_012116	0.2645	-0.663409	0.439866
A0A9D5BGP6	HMA domain-containing protein	KIW84_012045	0.192096	-0.788351	0.370543
A0A9D5BGP4	Threonylcarbamoyl-AMP synthase	KIW84_012075	0.000143458	-2.99762	0.00626492
A0A9D5BGN4	CRM domain-containing protein	KIW84_012033	0.231107	-0.918146	0.410423
A0A9D5BGN0;A7X6P5	60S ribosomal protein L30	KIW84_012048;KIW84_035760	0.0011718	-2.36508	0.0253506
A0A9D5BGL9	Major facilitator superfamily (MFS) profile domain-containing protein	KIW84_012097	0.270102	-0.657988	0.445481
A0A9D5BGJ6	Diacylglycerol O-acyltransferase	KIW84_012050	0.397063	0.666198	0.547187
A0A9D4WSD9;A0A9D5BGI8	Nucleotidyl transferase domain-containing protein	KIW84_012013	0.0736518	-1.05987	0.23379
A0A9D5BGI7	Peroxidase	KIW84_012041	0.837543	-0.128711	0.887263
A0A9D5GVM0;A0A9D5BGI6	Senescence-associated carboxylesterase 101	KIW84_012042	0.427556	-0.514275	0.573583
A0A9D5BGG0	rRNA methyltransferase YlbH	KIW84_011972	0.000778112	-2.39337	0.019609
Q1I184	WD-40 repeat protein	MSI1	0.112248	-1.05884	0.286855
Q0KKQ8	Cytochrome c oxidase subunit 5b-2	coxVb	0.373322	-0.533913	0.528374
Q0KKQ3	Cytochrome c oxidase subunit 5b-2	coxVb	0.322729	-0.593055	0.48756
Q08152	GTP-binding protein	KIW84_015915	0.0188593	-1.39181	0.118076
Q08151	GTP-binding protein	KIW84_057058	0.267833	-0.663156	0.442986
Q08150;A0A9D5BS48;Q08149;A0A9D4VS42;A0A9D5H0I7	GTP-binding protein	KIW84_056634	0.168369	-0.834441	0.349102
Q08148;Q08149;A0A9D4VS42;A0A9D5H0I7	GTP-binding protein	KIW84_073052	0.0746846	-1.05534	0.235276
Q08148	GTP-binding protein	KIW84_057586	0.241028	-0.697293	0.417715
Q04918	Chlorophyll a-b binding protein, chloroplastic	Lhcb3*1	0.448185	-0.460133	0.589448
P93489	non-specific serine/threonine protein kinase	KIW84_057780	0.608677	0.309782	0.71474
P93486	Glycine-rich RNA-binding protein	KIW84_052975	0.277395	-0.658001	0.450118
O04696	AT-hook motif nuclear-localized protein	PsAHL1	0.612509	-0.377035	0.717878
O04277	GA 20-oxidase	KIW84_013089	0.577791	-0.427178	0.690422
G9FRT5	Mg-protoporphyrin IX chelatase	ChlI	0.0140264	-1.49686	0.0983248
F1CT68	Flowering locus T a1	FTa1	4.00655e-09	-4.13983	1.22478e-06
E5KXR1	A2 protein	A2	0.0756023	-1.07872	0.23667
E3VST7	Actin isoform PEAc14-1	KIW84_035412	0.035162	-1.27642	0.162434
D5MAL6;A0A9D4XFT9	Photosystem II CP47 reaction center protein	psbB	0.111279	-0.973671	0.285862
A0A9D5BIL2;D5MAI0	Photosystem II CP43 reaction center protein	psbC	0.0840628	-1.06816	0.250054
A0A9D4XIJ7;A0A9D4Y385;D5MAG1	Photosystem II protein D1	psbA	0.215928	-0.759175	0.393721
C0STY9	Catalase	PCAT1	0.000208636	-2.26187	0.0078445
C0STY6	Nucleoside diphosphate kinase	RPNDK2	0.0661053	-1.12827	0.221643
A4UTS3	Chloroplast phosphoenolpyruvate/phosphate translocator	KIW84_053379	0.223707	-0.773918	0.402272
A0EXV1	Eukaryotic translation initiation factor isoform 4E	eIF4Eiso	0.437979	-0.462536	0.581282
A0A9D5H1F4	Cleavage and polyadenylation specificity factor subunit 3-I	KIW84_015866	0.175902	-0.840216	0.355392
A0A9D5H1C9	Soyasaponin III rhamnosyltransferase	KIW84_015765	0.602871	0.30816	0.710014
A0A9D5H1A3	ATP phosphoribosyltransferase	KIW84_015875	0.00718004	-1.60016	0.0697277
A0A9D5H195	Serine hydroxymethyltransferase	KIW84_015857	0.882455	-0.113812	0.919385
A0A9D4VTW4;A0A9D5H185;A0A9D4VWP8	UDP-glucose:glycoprotein glucosyltransferase	KIW84_015835	0.299827	-0.615317	0.469716
A0A9D5H182	Heat shock 70 kDa protein, mitochondrial	KIW84_015644	0.975963	0.0178532	0.982671
A0A9D5H172	COP9 signalosome complex subunit 8	KIW84_015797	0.465774	-0.545923	0.600891
A0A9D5H161	Glycine-rich RNA-binding protein rz1a	KIW84_015773	0.27883	-0.650458	0.451219
A0A9D5H156;A0A9D5BR23	4-hydroxy-4-methyl-2-oxoglutarate aldolase	KIW84_015588	0.0151183	-1.44597	0.103201
A0A9D5H144	NifU-like protein 2	KIW84_015876	0.153493	-0.845399	0.335262
A0A9D5H135	T-complex protein 11	KIW84_015859	0.124627	-1.04663	0.301015
A0A9D5H130	Ubiquinol-cytochrome c chaperone domain-containing protein	KIW84_015685	0.0835686	-1.25739	0.249605
A0A9D5H125	Cytochrome P450-dit2	KIW84_015703	0.115718	-0.954367	0.291408
A0A9D5H124	RRM domain-containing protein	KIW84_015931	0.233831	-0.847123	0.412673
A0A9D5H0Z8	Splicing factor U2af large subunit	KIW84_015476	0.0784604	-1.26386	0.24153
A0A9D5H0Z7	NAD(P)H-dependent D-xylose reductase (XR)	KIW84_015764	0.431501	0.475658	0.576825
A0A9D5H0Z2	Clathrin light chain	KIW84_015471	0.707245	-0.226312	0.791318
A0A9D5H0Y3	Potassium transporter	KIW84_015735	0.126019	-1.0518	0.303422
A0A9D5H0W8	TATA-binding protein	KIW84_015806	0.382462	-0.5335	0.535675
A0A9D5H0V0;A0A9D5BR60	non-specific serine/threonine protein kinase	KIW84_015761	0.972792	0.0220963	0.980523
A0A9D5H0U9	Cinnamoyl-Coa reductase	KIW84_015652	0.478416	-0.429106	0.609594
A0A9D5H0U4	DNA polymerase V	KIW84_015643	0.15031	-1.1358	0.332709
A0A9D5H0U2	Peroxidase	KIW84_015742	0.0322171	1.62433	0.155755
A0A9D5H0U0	Uncharacterized protein	KIW84_015632	0.486954	-0.491423	0.616341
A0A9D5H0T9	E3 ubiquitin-protein ligase csu1	KIW84_015551	0.733017	-0.261518	0.812141
A0A9D5H0T8	allantoinase	KIW84_015483	0.775227	0.172506	0.8425
A0A9D5H0T2	DUF3700 domain-containing protein	KIW84_015475	0.0423155	1.32911	0.179527
A0A9D5H0S5	Bifunctional riboflavin biosynthesis protein RIBA 1	KIW84_015702	0.0395359	-1.48147	0.173302
A0A9D5H0R6	Uncharacterized protein	KIW84_015325	0.572282	0.438496	0.686267
A0A9D5H0Q9;A0A9D5H101	Glycosyltransferase	KIW84_015661;KIW84_015662	0.0262777	-1.75671	0.140406
A0A9D5H0P9	PB1 domain-containing protein	KIW84_015640	0.287594	-0.838438	0.459515
A0A9D5H0P7	Proline iminopeptidase	KIW84_015630	0.266127	-0.666347	0.441487
A0A9D5H0P5;A0A9D5BQN4	Acetolactate synthase	KIW84_015474	0.111799	-1.25655	0.286351
A0A9D5H0P1	Peroxin-7	KIW84_015268	0.00220433	-1.90284	0.0350648
A0A9D5H0N8	Suppressor of forked domain-containing protein	KIW84_015525	0.170771	-0.969615	0.35041
A0A9D5H0N0	Transmembrane protein	KIW84_015443	0.936933	0.0621336	0.95903
A0A9D5H0M8	Thioredoxin-like protein cxxs1	KIW84_015597	0.958416	-0.0313907	0.972398
A0A9D5H0M7	Cellulose synthase	KIW84_015239	0.04205	-1.35242	0.179108
A0A9D5H0K6	Uncharacterized protein	KIW84_015324	0.272819	-0.854002	0.447213
A0A9D5H0K5	Rubber elongation factor	KIW84_015459	0.0791142	-1.14906	0.242303
A0A9D5H0J3	Uncharacterized protein	KIW84_015423	0.0333623	1.44877	0.15796
A0A9D5H0J0	Serine hydroxymethyltransferase	KIW84_015154	0.00115665	-1.9572	0.0251925
A0A9D5H0I8	Receptor-like protein 4	KIW84_015414	0.0227429	-1.78945	0.129759
A0A9D5H0I7	Ras- protein RABA1f	KIW84_015365	0.798508	-0.201569	0.858589
A0A9D5H0F4	Protein IQ-DOMAIN 1	KIW84_015344	0.0700268	1.42192	0.227944
A0A9D5H0F0	Enoyl-CoA delta isomerase 2	KIW84_015456	0.53764	-0.370801	0.657188
A0A9D5H0E8	Anaphase-promoting complex subunit 7	KIW84_015058	0.0035481	-2.00087	0.0464557
A0A9D5H0E4	TOD1/MUCI70 glycosyltransferase-like domain-containing protein	KIW84_015442	0.162371	-1.09837	0.344962
A0A9D5H077;A0A9D5H0D0	Uncharacterized protein	KIW84_015167	0.916186	-0.0662973	0.945363
A0A9D5H0C7	Single-stranded DNA binding protein Ssb-like OB fold domain-containing protein	KIW84_015411	0.363085	-0.540629	0.519505
A0A9D5H0A1	Uncharacterized protein	KIW84_015098	0.476301	0.4933	0.608223
A0A9D5H099	FAS1 domain-containing protein	KIW84_015220	0.529005	0.376852	0.651389
A0A9D5H091	alpha-1,2-Mannosidase	KIW84_015077	0.659001	-0.272274	0.754754
A0A9D5H090	ATP-dependent (S)-NAD(P)H-hydrate dehydratase	KIW84_014939	0.447436	-0.452313	0.588956
A0A9D5H082	Protein kinase domain-containing protein	KIW84_015178	0.355767	-0.559445	0.513317
A0A9D5H077	Uncharacterized protein	KIW84_015168	0.00284579	2.34591	0.0406228
A0A9D5H074	Divinyl chlorophyllide a 8-vinyl-reductase, chloroplastic	KIW84_015046	0.0531982	-1.14985	0.199274
A0A9D5H072	PITH domain-containing protein	KIW84_015153	0.454525	-0.443469	0.594705
A0A9D5H068	Protein PLASTID TRANSCRIPTIONALLY ACTIVE 12	KIW84_015143	0.342591	-0.58445	0.50403
A0A9D5H060	Cullin-4	KIW84_015097	0.0789947	-1.10641	0.242261
A0A9D5H057	14-3-3-like protein GF14-C	KIW84_015278	0.144918	-0.904416	0.326262
A0A9D5H035	C-22 sterol desaturase	KIW84_015070	0.0239836	-1.74196	0.133303
A0A9D5H007	Pentatricopeptide repeat-containing protein	KIW84_014915	0.0661877	-1.16502	0.221814
A0A9D5H004	SPARK domain-containing protein	KIW84_014903	0.313799	0.740644	0.481902
A0A9D5H002	tRNA (guanine(9)-N(1))-methyltransferase	KIW84_014739	0.0582119	-1.35636	0.20841
A0A9D5H000	Uncharacterized protein	KIW84_015165	0.0107017	2.01054	0.0864868
A0A9D5GZZ9	starch synthase	KIW84_014894	0.00594662	-1.69218	0.062311
A0A9D5GZZ7	non-specific serine/threonine protein kinase	KIW84_014727	0.389442	-0.669601	0.541139
A0A9D5GZZ1	Hydroxyproline O-galactosyltransferase galt2	KIW84_015141	0.0142388	-1.77984	0.0991952
A0A9D4Y5R6;A0A9D5GZV6	60S ribosomal protein L18a-2 (Fragment)	KIW84_015067	0.00033048	-2.14268	0.0110123
A0A9D5AJR4;A0A9D5GZV0	5'-adenylylsulfate reductase 3	KIW84_014884	0.0434755	-1.19691	0.181842
A0A9D5GZU7	Peroxidase (Fragment)	KIW84_014625	0.0337096	1.26893	0.159176
A0A9D5GZU6	Beta-amylase	KIW84_015044	0.180008	-1.01681	0.359555
A0A9D5GZU2	Peroxidase	KIW84_014612	0.0299939	1.70175	0.151391
A0A9D5GZT7	beta-glucosidase	KIW84_014602	0.699848	0.229322	0.787175
A0A9D5GZT5	Alanine racemase N-terminal domain-containing protein (Fragment)	KIW84_014858	0.507146	-0.446375	0.633761
A0A9D5GZT4	Sister chromatid cohesion protein PDS5 homolog A	KIW84_014737	0.185225	-0.985101	0.363888
A0A9D5GZS4	Ras- protein RABB1c, variant 2	KIW84_014713	0.463632	-0.439391	0.599669
A0A9D5GZR1	Endoglucanase	KIW84_014684	0.333032	-0.573257	0.496011
A0A9D5GZQ9	RRM domain-containing protein	KIW84_014783	0.207459	-0.918455	0.385615
A0A9D5GZM5	ribose-5-phosphate isomerase	KIW84_014499	0.124501	-0.912815	0.300814
A0A9D5GZM4	Protein kinase domain-containing protein	KIW84_014592	0.0984704	1.3028	0.268143
A0A9D5GZL9	RNA helicase	KIW84_014487	0.000384897	-2.80316	0.0121901
A0A9D5GZL7	Endoplasmic reticulum transmembrane protein	KIW84_014871	0.902883	-0.0955493	0.934929
A0A9D5GZL1	Uncharacterized protein	KIW84_014704	0.2755	-0.705095	0.44939
A0A9D5GZJ7	Peroxidase (Fragment)	KIW84_014624	0.418792	-1.64427	0.566255
A0A9D5GZJ1	Aldehyde dehydrogenase domain-containing protein	KIW84_014429	0.142413	-1.04253	0.323536
A0A9D5GZI7	MO25-like protein At5g47540	KIW84_014791	0.0821299	-1.03224	0.246987
A0A9D5GZI4	Large ribosomal subunit protein bL12 C-terminal domain-containing protein	KIW84_014520	0.814228	-0.15513	0.870301
A0A9D5GZI3	WPP domain-associated protein	KIW84_014593	0.142593	1.1246	0.323642
A0A9D4WZC2;A0A9D5AJY1;A0A9D5GZH3	Cytochrome f	KIW84_014497	0.0309903	-1.32026	0.153122
A0A9D5GZH2	Choline transporter-like protein 2 (Fragment)	KIW84_014396	0.0348493	-1.36878	0.162006
A0A9D5GZF9	FAD-binding PCMH-type domain-containing protein	KIW84_014551	0.114073	0.94017	0.289339
A0A9D5GZE2	Uncharacterized protein	KIW84_014327	0.116751	-0.932433	0.292319
A0A9D5GZD3	Protein ROOT HAIR DEFECTIVE 3 homolog	KIW84_014648	0.296839	-0.618626	0.467345
A0A9D5GZC8	alpha-glucosidase	KIW84_014541	0.743894	-0.215055	0.819414
A0A9D5GZC0;A0A9D5AB63;A0A9D5GYX7	ABC-type xenobiotic transporter	KIW84_014284	0.405618	-0.540483	0.555709
A0A9D5GZA4	AIG1-type G domain-containing protein	KIW84_014572	0.475887	-0.433162	0.607805
A0A9D5GZ84	FAS1 domain-containing protein	KIW84_014212	0.264571	-0.660692	0.439868
A0A9D5GZ82	Large ribosomal subunit protein bL12 C-terminal domain-containing protein	KIW84_014529	0.143311	1.0052	0.324702
A0A9D5GZ79;A0A9D5B4V8;A0A9D4Y5X6	Uncharacterized protein	KIW84_014435	0.574843	0.443073	0.688187
A0A9D5GZ41	Vacuolar-sorting receptor 6	KIW84_014201	0.147808	-0.880753	0.330186
A0A9D5GZ09	Peroxisomal fatty acid beta-oxidation multifunctional protein mfp2	KIW84_014301	0.0348736	-1.25664	0.162006
A0A9D5GYY8	Protein src2	KIW84_014263	0.512874	-0.439176	0.638233
A0A9D5GYY3	Pentatricopeptide repeat-containing protein	KIW84_014072	0.00659177	-2.13516	0.0664946
A0A9D5GYW1	60S ribosomal protein L7-4	KIW84_013959	0.00131439	-1.94703	0.0270825
A0A9D5GYV8	mTERF protein	KIW84_014242	0.00555942	-2.19025	0.0601154
A0A9D5GYT7	D-aminoacyl-tRNA deacylase	KIW84_014166	0.270736	-0.777708	0.44581
A0A9D5GYS7	Uncharacterized protein	KIW84_013946	0.296524	-0.662185	0.467143
A0A9D5GYR6	Uncharacterized protein	KIW84_013865	0.427944	-0.629444	0.573884
A0A9D5GYR1	Pectinesterase	KIW84_013853	0.00898157	-2.04069	0.0791346
A0A9D5GYP2	Lycopene epsilon cyclase	KIW84_013864	0.00240168	-2.04545	0.0367891
A0A9D5GYN3	Lysine--tRNA ligase	KIW84_014071	0.0475511	-1.18568	0.189746
A0A9D5GYM1	glucose-6-phosphate 1-epimerase	KIW84_014049	0.1143	-0.93845	0.289382
A0A9D5GYM0	Villin-4	KIW84_014048	0.434135	-0.469826	0.578287
A0A9D5GYK6	beta-ketoacyl-[acyl-carrier-protein] synthase I	KIW84_013769	0.211332	-0.952478	0.389687
A0A9D5GYH9	Replication protein A subunit (Fragment)	KIW84_013688	0.0644653	-1.24243	0.219388
A0A9D5GYH7	Calcium-transporting ATPase	KIW84_013955	0.63453	-0.28357	0.7361
A0A9D5GYG8	Glutaredoxin-C4	KIW84_013931	0.222721	-0.724605	0.401263
A0A9D5GYF9	mitogen-activated protein kinase kinase	KIW84_013665	0.432609	0.60413	0.577294
A0A9D5GYF6	Isocitrate dehydrogenase [NADP]	KIW84_013643	0.00142829	-2.22018	0.0279351
A0A9D5GYE0	Nucleosome assembly protein 1	KIW84_013873	0.340616	-0.576358	0.502805
A0A9D5GYD7	Auxin-binding protein ABP19a	KIW84_013697	0.000597912	-2.04325	0.0165509
A0A9D5GYC7	Uncharacterized protein	KIW84_013874	0.000329454	-2.77712	0.0110123
A0A9D5GYC5	Citrate synthase	KIW84_013593	0.249328	-0.691381	0.425595
A0A9D5GYC4	1,3-beta-glucan synthase	KIW84_013583	0.249243	-0.812051	0.425553
A0A9D5GY82	20 kDa chaperonin	KIW84_013778	0.331478	-0.591284	0.495034
A0A9D5GY78	Pectinesterase inhibitor domain-containing protein	KIW84_013768	0.165818	-0.916363	0.347088
A0A9D5GY75	Strictosidine synthase conserved region domain-containing protein	KIW84_013723	0.0928602	-1.04167	0.262631
A0A9D5GY73	Short-chain dehydrogenase TIC 32 (Fragment)	KIW84_013546	0.163677	1.07147	0.345316
A0A9D5GY39	Canalicular multispecific organic anion transporter 1	KIW84_013641	0.0254521	-1.32978	0.137609
A0A9D5GY20	RING-type E3 ubiquitin transferase	KIW84_013389	0.138904	-1.11199	0.320583
A0A9D5GY12	Carboxyl-terminal peptidase	KIW84_013633	0.186352	-0.798778	0.364867
A0A9D5GY08	Cytochrome P450	KIW84_013580	0.426419	-0.619625	0.572713
A0A9D5GY04	DNA-binding protein RHL1	KIW84_013377	0.0140185	-1.84555	0.0983248
A0A9D5GXZ4	FCP1 homology domain-containing protein	KIW84_013544	0.191698	-0.806769	0.369875
A0A9D5GXW9	C3H1-type domain-containing protein	KIW84_013545	0.442825	0.596002	0.585245
A0A9D5GXS9	Prokaryotic-type class I peptide chain release factors domain-containing protein	KIW84_013214	0.132105	-1.18112	0.311687
A0A9D5BJQ3;A0A9D5BJS9;A0A9D5GXS4	Kunitz-type trypsin inhibitor-like 2 protein	KIW84_013201	0.227058	-0.717745	0.405704
A0A9D5GXR9	Chlorophyll a-b binding protein, chloroplastic	KIW84_013191	0.395138	-0.526414	0.545389
A0A9D5GY15;A0A9D5GXQ5	Metal-nicotianamine transporter ysl7	KIW84_013376;KIW84_013378	0.331648	0.763782	0.495182
A0A9D5GXQ2	Extradiol ring-cleavage dioxygenase class III enzyme subunit B domain-containing protein	KIW84_013230	0.5426	-0.361369	0.662421
A0A9D5GXL9	Large ribosomal subunit protein mL54 (Fragment)	KIW84_013355	0.541921	-0.458454	0.661834
A0A9D5GXK7	Zinc finger CCCH domain-containing protein 48	KIW84_013054	0.84853	0.138111	0.894747
A0A9D5GXH4	Uncharacterized protein	KIW84_013052	0.0636802	-1.10476	0.218195
A0A9D5GXE5	Protein COFACTOR ASSEMBLY OF COMPLEX C SUBUNIT B ccb2	KIW84_013222	0.238072	-0.781752	0.415872
A0A9D5BJB3;A0A9D5GXC3	Hypersensitive-induced response protein 4	KIW84_013177	0.19874	-0.761069	0.377919
A0A9D5GXB0	60S ribosomal protein L6	KIW84_012907	0.00732783	-1.61536	0.0706749
A0A9D5GX69	ABC transporter B member 28	KIW84_013051	0.0349214	-1.26819	0.162006
A0A9D5GX40	Uncharacterized protein	KIW84_012987	1.41971e-06	-3.12399	0.00017825
A0A9D5BQH0;A0A9D5GX15	tRNA (adenine(58)-N(1))-methyltransferase	KIW84_012682	0.00505458	-2.06478	0.0571983
A0A9D5GWZ4	Septum site-determining protein minD chloroplastic	KIW84_012691	0.00242043	-2.00534	0.0369393
A0A9D5GWY1	Gfo/Idh/MocA-like oxidoreductase N-terminal domain-containing protein	KIW84_012615	0.293773	-0.624971	0.465732
A0A9D5GWX9	Ribonuclease ageritin	KIW84_012863	0.113361	-0.939936	0.288203
A0A9D5GWX8;A0A9D4WC46;A0A9D5GXP3	Ribosomal 40S subunit protein S18A	KIW84_012655	0.0431941	-1.229	0.181254
A0A9D5GWX0	Myb-like domain-containing protein	KIW84_012550	0.566632	0.444682	0.68219
A0A9D5GWV3	IST1-like protein	KIW84_012604	0.779954	-0.169912	0.846666
A0A9D5GWV0	Uncharacterized protein	KIW84_012560	0.0510788	1.5182	0.195224
A0A9D5GWU0	General transcription and DNA repair factor IIH helicase subunit XPD	KIW84_012537	0.00260344	-2.37624	0.0384554
A0A9D5GWP5	PPPDE domain-containing protein	KIW84_012690	0.567649	-0.45127	0.682946
A0A9D5GWM5	Inactive shikimate kinase like 1, chloroplastic	KIW84_012463	0.0859421	-1.02502	0.252406
A0A9D5GWL4	Tubulin alpha chain	KIW84_012358	4.65603e-08	-3.84716	1.05198e-05
A0A9D5GWK7	Potassium transporter	KIW84_012421	0.200001	-1.00643	0.378828
A0A9D5GWH5	Fructose-1,6-bisphosphatase, cytosolic	KIW84_012536	0.0156151	-1.47147	0.105263
A0A9D5GWG2	5-methyltetrahydropteroyltriglutamate--homocysteine S-methyltransferase	KIW84_012333	0.0280376	-1.32335	0.146894
A0A9D5GWG0	Mitochondrial import receptor subunit tom20	KIW84_012257	0.229379	-0.713194	0.408103
A0A9D5GWF7	ABC-type xenobiotic transporter	KIW84_012501	0.598539	0.41028	0.706716
A0A9D5GWD8	Glycosyltransferase	KIW84_012474	0.0201262	-1.38647	0.121658
A0A9D5GWC2	Chlorophyll a-b binding protein, chloroplastic	KIW84_012438	0.912416	-0.0682333	0.942165
A0A9D5GWB8	Cytochrome c domain-containing protein	KIW84_012177	0.531571	-0.378786	0.653177
A0A9D5GW97	Peptidyl serine alpha-galactosyltransferase	KIW84_012143	0.0901598	-1.11427	0.258796
A0A9D5GW95	Sulfite oxidase	KIW84_012230	0.0198099	-1.38493	0.120906
A0A9D5GW80	Protein NDH-DEPENDENT CYCLIC ELECTRON FLOW 5	KIW84_012380	0.000678878	-2.0794	0.0180803
A0A9D5GW78	E3 ubiquitin-protein ligase rglg2	KIW84_012113	0.0128088	-1.95387	0.0943906
A0A9D5GW63;A0A9D4WSW5	Uncharacterized protein	KIW84_012080	0.0957674	-1.01055	0.265472
A0A9D5GW58	Dehydrin 13	KIW84_012331	0.78034	-0.201333	0.846681
A0A9D5GW47;A0A9D5BGM7	Uncharacterized protein	KIW84_012112	0.000415993	-2.62398	0.0129335
A0A9D5GW39	Ferredoxin-thioredoxin reductase catalytic chain, chloroplastic	KIW84_012038	0.441198	-0.463952	0.583893
A0A9D5BGF9	Alpha-mannosidase	KIW84_012012	0.519107	-0.396898	0.643597
A0A9D5BGG7;A0A9D5BGH7;A0A9D5BGG5;A0A9D5BGF8	Cytochrome P450	KIW84_012024	0.0540275	-1.52264	0.200988
A0A9D5BGE0	Thaumatin-like protein	KIW84_011964	0.240322	0.904205	0.417361
A0A9D5BGD5	Glucose-6-phosphate isomerase	KIW84_011990	0.0181462	-1.41867	0.11515
A0A9D5BGD2	Inactive LRR receptor-like serine/threonine-protein kinase bir2	KIW84_011989	0.683963	-0.244905	0.775593
A0A9D5BGC6	Mitochondrial porin	KIW84_011940	0.235009	-0.70357	0.413548
A0A9D5BGC1	Transmembrane protein	KIW84_011924	0.176002	-0.812686	0.355493
A0A9D5BG97	Protease Do-like 8	KIW84_011892	0.526821	-0.375045	0.649382
A0A9D5BG96;A0A9D5BG83	Protein hir2	KIW84_011941	0.958043	-0.0317314	0.972398
A0A9D5BG86	Cullin-3A	KIW84_011895	0.203381	-0.996456	0.382039
A0A9D5BG84;A0A9D5BG19	Chlorophyll a-b binding protein, chloroplastic (Fragment)	KIW84_011887	0.345988	-0.623367	0.505521
A0A9D5BG83	Hypersensitive-induced response protein-like protein 2	KIW84_011944	0.686022	-0.242656	0.776869
A0A9D5BG77	3-dehydroquinate synthase	KIW84_011916	0.413977	-0.486721	0.562014
A0A9D5BG73	Aldose 1-epimerase	KIW84_011914	0.0117852	1.98303	0.090559
A0A9D5BG57	ABC transporter B member 19	KIW84_011896	0.481349	-0.42316	0.611625
A0A9D5BG51	DUF2428 domain-containing protein	KIW84_011894	0.0977405	-1.28016	0.266983
A0A9D5BG46	Starch synthase, chloroplastic/amyloplastic (Fragment)	KIW84_011869	0.00340434	-1.81462	0.0456793
A0A9D5BG18	Vesicle transport v-SNARE 13	KIW84_011810	0.809837	0.142721	0.866925
A0A9D5BG01	E3 ubiquitin-protein ligase pub1	KIW84_011780	0.0755094	-1.07351	0.23667
A0A9D5BFZ4	Phytocyanin domain-containing protein	KIW84_011797	0.988531	-0.00852708	0.992625
A0A9D5BFY4	Saccharopine dehydrogenase NADP binding domain-containing protein (Fragment)	KIW84_011783	0.014339	-1.9347	0.0996223
A0A9D5BFX4;A0A9D4Y4I3	Chaperone protein ClpB3	KIW84_011771	0.0420942	-1.21245	0.179108
A0A9D5BFX1	non-specific serine/threonine protein kinase	KIW84_011807	0.0743318	-1.09098	0.234888
A0A9D5BFW8	Uncharacterized protein	KIW84_011824	0.0305194	-1.28439	0.152415
A0A9D5BFW1	Chorismate mutase	KIW84_011788	0.0740755	-1.11018	0.234289
A0A9D5BFT7	Ribosome biogenesis protein WDR12 homolog	KIW84_011719	0.0453616	-1.50357	0.185861
A0A9D5BFS4	Alpha-1,4 glucan phosphorylase	KIW84_011729	0.0907893	-1.00736	0.259382
A0A9D5BFR9	Biotin carboxyl carrier protein of acetyl-CoA carboxylase	KIW84_011725	0.858336	-0.106048	0.901683
A0A9D5BFQ1	Nuclear matrix constituent protein 1-like protein	KIW84_011703	0.400435	-0.661627	0.55054
A0A9D5BFP1	Eukaryotic translation initiation factor 3 subunit M	KIW84_011694	0.250318	-0.689685	0.426618
A0A9D5BFM3;A0A9D5BFM2	TIR domain-containing protein	KIW84_011687	0.588009	-0.405559	0.698714
A0A9D5BFM0	tRNA (guanine(26)-N(2))-dimethyltransferase	KIW84_011671	0.00674651	-1.60839	0.0673172
A0A9D5BFK5	Hexosyltransferase	KIW84_011633	0.0867186	-1.12988	0.253521
A0A9D5BFK3;A0A9D5B5X1	ATP-dependent zinc metalloprotease FTSH 7	KIW84_011674	0.103287	-1.0825	0.275079
A0A9D5BFJ7	COBRA-like protein	KIW84_011672	0.209174	-0.745728	0.386942
A0A9D5BFJ3	Uncharacterized protein	KIW84_011662	0.0575912	-1.24627	0.20776
A0A9D5BFI9	UDP-arabinopyranose mutase	KIW84_011670	0.289744	0.663223	0.461739
A0A9D4YKR1;A0A9D5BFH4	Hexosyltransferase	KIW84_011614	0.165707	-0.913542	0.346959
A0A9D5BFD5	CCHC-type domain-containing protein	KIW84_011596	0.438202	0.612992	0.581282
A0A9D5BFD0	Thylakoid membrane protein slr0575	KIW84_011567	0.0234824	-1.35589	0.131978
A0A9D5BF81	Alpha-dioxygenase 1	KIW84_011532	2.16979e-07	-3.16238	3.81395e-05
A0A9D5BF26	peptidylprolyl isomerase	KIW84_011487	0.62086	-0.300331	0.724909
A0A9D5BF16	Proteasome subunit alpha type-3 (Fragment)	KIW84_011480	0.107089	-0.959777	0.28095
A0A9D5BF15	Formate dehydrogenase, mitochondrial	KIW84_011479	0.173551	1.04986	0.353205
A0A9D5AZ00;A0A9D5BF15;A0A9D4VGM0;A0A9D5BF11;A0A9D4VSA6;A0A9D4VYH4;A0A9D4WUX5;A0A9D4VNW6;A0A9D4X6Y4	Formate dehydrogenase, mitochondrial	KIW84_011478	0.182191	-0.798974	0.361349
A0A9D5BF08	Carbonic anhydrase	KIW84_011466	0.00483017	-1.762	0.0554996
A0A9D5BF03	Protein farnesyltransferase subunit beta	KIW84_011477	0.740375	-0.259682	0.817534
A0A9D5BF00	Uncharacterized protein	KIW84_011468	0.778944	0.174442	0.845831
A0A9D5BEY4	Protein kinase domain-containing protein	KIW84_011448	0.166705	-0.883786	0.348032
A0A9D5BEX4	PWWP domain-containing protein	KIW84_011438	0.175513	-0.826868	0.354904
A0A9D5BEX2	60S ribosomal protein L12	KIW84_011434	0.271858	-0.670435	0.446076
A0A9D5BEU8	Isocitrate dehydrogenase [NADP]	KIW84_011413	0.0132492	-1.46913	0.0958388
A0A9D5BEU4	mitogen-activated protein kinase kinase	KIW84_011399	0.806962	-0.19295	0.865296
A0A9D5BES7	Glycosylphosphatidylinositol anchor attachment 1 protein	KIW84_011380	0.728702	0.266802	0.809017
A0A9D5BES6	galactinol--sucrose galactosyltransferase	KIW84_011383	0.0444415	-1.55239	0.183913
A0A9D5BES4;A0A9D4X8D4	Ribosomal protein S11	KIW84_011377	0.0335028	-1.6655	0.158305
A0A9D5BES1	Glycosyltransferase bc10	KIW84_011381	0.219973	-0.967858	0.398068
A0A9D5BER9	RRM domain-containing protein	KIW84_011376	0.232339	-0.709902	0.411479
A0A9D5BER8	BIG2 domain-containing protein	KIW84_011378	0.387759	-0.550154	0.539868
A0A9D5BER7	Altered inheritance of mitochondria protein 32	KIW84_011369	0.413341	-0.546828	0.561368
A0A9D5BEQ3	Golgin candidate 6	KIW84_011357	0.108442	-0.968099	0.282286
A0A9D5BEQ0	Glucuronokinase 1	KIW84_011353	0.784075	-0.162276	0.84852
A0A9D5BEP7	U2A'/phosphoprotein 32 family A C-terminal domain-containing protein	KIW84_011342	0.412679	-0.485463	0.561119
A0A9D5BEP1	cytidine deaminase	KIW84_011274	0.00129704	-1.94961	0.0270825
A0A9D5BEN1	Ninja-family protein	KIW84_011166	0.225102	-0.916603	0.403899
A0A9D5BEM3	Large ribosomal subunit protein uL22c	KIW84_011321	0.00267226	-1.79028	0.0388999
A0A9D5BEM0	Uncharacterized protein	KIW84_011301	0.0488003	-1.48323	0.192329
A0A9D5BEL6	Thioredoxin domain-containing protein	KIW84_011276	0.0232007	-1.34879	0.130918
A0A9D5BEK9	Gamma-butyrobetaine hydroxylase-like N-terminal domain-containing protein	KIW84_011032	0.00357473	-1.72835	0.0465444
A0A9D5BEI5	Uncharacterized protein (Fragment)	KIW84_010905	0.729867	-0.204996	0.810054
A0A9D5BEG9	H15 domain-containing protein	KIW84_010831	0.582259	0.356464	0.694346
A0A9D4WA23;A0A9D5BEG7	Lysine-specific histone demethylase 1 1	KIW84_011015	0.100168	-1.24086	0.271293
A0A9D5BEG4	phosphoethanolamine N-methyltransferase	KIW84_010807	0.00526394	-2.09943	0.058193
A0A9D5BEF4	NF-X1-type zinc finger protein NFXL1 (Fragment)	KIW84_010774	0.987545	0.0122541	0.991919
A0A9D5BEE6	Methyltransferase type 11 domain-containing protein	KIW84_011273	0.551593	-0.364495	0.669587
A0A9D5BEE4	Uncharacterized protein	KIW84_010738	0.245575	-0.888704	0.422306
A0A9D5BEC6	Fe2OG dioxygenase domain-containing protein	KIW84_010871	0.193231	-1.01585	0.371916
A0A9D5BEB4	Glyoxalase I	KIW84_011165	0.123487	-1.0867	0.299459
A0A9D5BE96	Pre-mRNA polyadenylation factor Fip1 domain-containing protein	KIW84_010582	0.243553	0.917208	0.420536
A0A9D5BE95	ATPase AAA-type core domain-containing protein	KIW84_011099	0.0125465	-1.92476	0.0934473
A0A9D5BE94	Annexin	KIW84_010728	0.56434	-0.341474	0.680363
A0A9D5BE87	Acyl-activating enzyme 17	KIW84_010693	0.0762046	-1.21023	0.238025
A0A9D5BE69	Heparanase-like protein 3	KIW84_010491	0.738933	0.197854	0.816379
A0A9D5BE63	Uncharacterized protein	KIW84_010468	0.648692	0.282417	0.747207
A0A9D5BE43	adenylate kinase	KIW84_010529	0.0243678	-1.33931	0.134587
A0A9D5BE42	Ubiquitin-like domain-containing protein	KIW84_010400	0.188839	-0.798123	0.36723
A0A9D5BE39	CMP/dCMP-type deaminase domain-containing protein	KIW84_010390	0.116266	1.2302	0.291706
A0A9D5BE25	Endoplasmic reticulum oxidoreductin-2	KIW84_010457	0.680651	-0.266095	0.773252
A0A9D5BE19	Cyclin-dependent kinase D-1	KIW84_010852	0.372464	-0.697465	0.527451
A0A9D5BE06	Uncharacterized protein	KIW84_010392	0.759785	-0.241541	0.830831
A0A9D5BE05	Protein kinase domain-containing protein	KIW84_010272	0.241622	-0.711096	0.418387
A0A9D5BE04	SURF1-like protein	KIW84_010796	0.27318	-0.864014	0.447618
A0A9D5AA59;A0A9D5BDX4	Enoyl reductase (ER) domain-containing protein	KIW84_010680	0.205084	-0.965998	0.383272
A0A9D5BDW3	G-patch domain-containing protein	KIW84_010143	0.358738	-0.611913	0.515717
A0A9D5BDS2;A0A9D5BDU9	Cytochrome P450	KIW84_010082	0.780624	-0.215436	0.846681
A0A9D5BDU7	Topoisomerase II-associated protein PAT1	KIW84_010173	0.0327479	-1.68071	0.156847
A0A9D5BDU1	Photosystem II 10 kDa polypeptide, chloroplastic	KIW84_010153	0.140779	-0.900405	0.322522
A0A9D5BDS9	RRM domain-containing protein	KIW84_010022	0.147123	-0.859501	0.32925
A0A9D5BDS5	Persulfide dioxygenase ETHE1 mitochondrial	KIW84_010084	0.581835	-0.338505	0.694075
A0A9D5BDS3	Uncharacterized protein	KIW84_010004	0.03299	-1.67672	0.15715
A0A9D5BDS0	Chalcone-flavonone isomerase family protein	KIW84_010063	0.024285	-1.33421	0.134489
A0A9D5BDN7	K Homology domain-containing protein	KIW84_025483	0.797503	-0.151982	0.858296
A0A9D5BDN6	Accessory factor associated with RNA polymerase II	KIW84_025546	0.020264	-1.78894	0.121975
A0A9D5BDN4	peptidylprolyl isomerase	KIW84_025472	0.841651	0.149249	0.889604
A0A9D5BDN2;A0A9D5BD74	Acyl-activating enzyme 1	KIW84_025464	0.0100719	-1.55803	0.0832147
A0A9D5BDM7	YTH domain-containing family protein	KIW84_010362	0.190304	-0.988716	0.368796
A0A9D5BDM3	2-(3-amino-3-carboxypropyl)histidine synthase subunit 1	KIW84_025503	0.685889	0.31012	0.776869
A0A9D5BDL3	Rieske domain-containing protein	KIW84_025467	0.0118555	-1.51318	0.0909005
A0A9D5BDL0	THUMP domain-containing protein	KIW84_025457	0.17383	-0.854281	0.353543
A0A9D5BDK5	UDP-glucose 4-epimerase	KIW84_025439	0.000110544	-2.72798	0.0054735
A0A9D5BDK3	Glyceraldehyde-3-phosphate dehydrogenase	KIW84_010293	0.230111	-0.7139	0.408976
A0A9D4XHK9;A0A9D5BDJ6	Protein kinase domain-containing protein	KIW84_010271	0.0404195	-1.58224	0.174671
A0A9D5BDE8	RuBisCO large subunit-binding protein subunit beta, chloroplastic	KIW84_010116	0.083156	-1.04807	0.249008
A0A9D5BDD8	Uncharacterized protein	KIW84_025170	0.513593	-0.51303	0.638789
A0A9D5BDB8	Methylesterase 12	KIW84_010012	0.728292	-0.270432	0.808945
A0A9D5BDA9	Serine/threonine-protein kinase stn8	KIW84_025577	0.105312	-0.97588	0.277942
A0A9D5BDA2	non-specific serine/threonine protein kinase	KIW84_025065	0.909158	-0.0865528	0.939496
A0A9D5BD95	Protein kinase domain-containing protein	KIW84_025526	0.0112459	-1.53939	0.0885442
A0A9D5BD86	12-oxophytodienoate reductase 1	KIW84_025500	0.0707885	-1.10442	0.228752
A0A9D5BCG6	Glutaredoxin-C3	KIW84_024568	0.660584	-0.33646	0.755952
A0A9D5BCG0;A0A9D4W7Q4;A0A9D4XXY2;A0A9D5B170	D-2-hydroxyglutarate dehydrogenase (Fragment)	KIW84_024547	0.349819	-0.629338	0.508701
A0A9D5BCF5	HSF-type DNA-binding domain-containing protein	KIW84_024004	0.617663	0.382559	0.721993
A0A9D5BCF3;A0A9D4WWU0;A0A9D4WX14;A0A9D5BQB2;A0A9D4WX06	Transmembrane and coiled-coil domain-containing protein 4	KIW84_024526	0.728537	-0.264214	0.808961
A0A9D5BCF2	Sphingoid long-chain bases kinase 1	KIW84_011332	0.488685	-0.534158	0.617864
A0A9D5BCE8	Elongation factor Ts, mitochondrial	EFTS	0.292423	-0.656837	0.464429
A0A9D5BCE7	Plant/T31B5-30 protein	KIW84_023854	0.19753	0.998714	0.37696
A0A9D5BCC6	Diaminopimelate decarboxylase 1	KIW84_024451	0.00693983	-1.63146	0.0685309
A0A9D5BCC1	CobW C-terminal domain-containing protein	KIW84_023778	0.0515715	-1.53866	0.196059
A0A9D5BCB6	Beta-D-xylosidase 6	KIW84_023912	0.919467	0.0643231	0.947359
A0A9D5BCB3	ATP-dependent 6-phosphofructokinase	PFK	0.745937	-0.200919	0.820636
A0A9D5BCB2	oligopeptidase A	KIW84_023900	0.0887811	-1.02468	0.256881
A0A9D5BCA8	Ribosomal RNA-processing protein 40	KIW84_023731	0.971323	0.0283971	0.979965
A0A9D5BC87	protein-serine/threonine phosphatase	KIW84_011168	0.144059	-0.904134	0.325584
A0A9D5BC79	High mobility group	KIW84_024325	0.620247	-0.293767	0.724652
A0A9D5BC66	Altered inheritance of mitochondria protein 1	KIW84_011109	0.0106462	-1.51678	0.0861373
A0A9D5BC61	Leucine-rich repeat-containing N-terminal plant-type domain-containing protein	KIW84_023761	0.241654	-0.713477	0.418387
A0A9D5BC48	Plastid division regulator MinE	KIW84_023729	0.105203	-1.13375	0.277942
A0A9D5BC29	Uncharacterized protein	KIW84_011014	0.29868	-0.623942	0.468963
A0A9D5BC28	Glycine-rich protein	KIW84_023675	0.174898	-0.806671	0.354588
A0A9D5BBZ5	Pyruvate dehydrogenase E1 component subunit alpha	KIW84_023396	0.0705314	-1.14112	0.228752
A0A9D5BBZ2	Methyltransferase	KIW84_024115	0.00143117	-1.89747	0.0279351
A0A9D5BBY7;A0A9D5BKR2	MOB kinase activator 1A	KIW84_013701;KIW84_024104	0.014909	-1.82443	0.102368
A0A9D5BBY2	SAM domain-containing protein	KIW84_023355	0.888371	-0.110753	0.924669
A0A9D5BBX9	Secretory carrier-associated membrane protein	KIW84_024084	0.0254628	-1.76257	0.137609
A0A9D5BBX0	Uncharacterized protein	KIW84_024060	0.115563	-0.936865	0.291228
A0A9D5BBV2	Inactive shikimate kinase like 2	KIW84_024015	0.0662963	-1.09363	0.222072
A0A9D5BBS7	RNA-binding protein 25	KIW84_023194	0.739231	0.254368	0.81658
A0A9D5BBP7	ethanolamine kinase	KIW84_010671	0.0712232	-1.07454	0.229083
A0A9D5BBP3	Ribose phosphate diphosphokinase subunit prs3	KIW84_023083	0.262965	-0.663057	0.438511
A0A9D5BBP0	RRM domain-containing protein	KIW84_023863	0.513473	-0.413747	0.638752
A0A9D5BBN9	alanine transaminase	KIW84_023070	0.00467562	-1.7298	0.0545208
A0A9D5BBL3	X8 domain-containing protein	KIW84_023786	0.0132946	1.61933	0.096068
A0A9D5BBI3;A0A9D4WX25	Nodulin-like domain-containing protein (Fragment)	KIW84_010506	0.501775	-0.427658	0.628874
A0A9D5BBH6	RRM domain-containing protein	KIW84_010483	0.284938	-0.827369	0.457501
A0A9D5BBF7	2-oxoadipate dioxygenase/decarboxylase	KIW84_023640	0.296145	-0.628571	0.467033
A0A9D5BBF5	187-kDa microtubule-associated protein air9	KIW84_010437	0.505846	0.394166	0.63263
A0A9D5BBD9	Large ribosomal subunit protein uL18c	KIW84_010377	0.000113544	-2.29995	0.00550569
A0A9D5GZH4;A0A9D5BBA5;A0A9D5ANQ6;A0A9D4VPV1;A0A9D4ZSQ8;A0A9D5BP47	Phosphoglycerate kinase	KIW84_010284	0.246523	-0.706965	0.42304
A0A9D5BB72	Pre-tRNA nuclear export protein	KIW84_010203	0.0857426	-1.0557	0.252178
A0A9D5BB42	Glutathione S-transferase	KIW84_010131	0.565258	-0.361792	0.681119
A0A9D5BB05	alpha,alpha-trehalose-phosphate synthase (UDP-forming)	KIW84_010040	0.485007	-0.550472	0.614652
A0A9D5BB01	Methyltransferase type 11 domain-containing protein	KIW84_010030	0.187681	-0.952724	0.365941
A0A9D5BAY3	Cyclin-dependent kinase C-1	KIW84_022277	0.0227373	-1.75609	0.129759
A0A9D5BAY1	mannan endo-1,4-beta-mannosidase	KIW84_025578	0.678609	-0.268194	0.771837
A0A9D5BAX1	12-oxophytodienoate reductase 2	KIW84_025556	0.182264	-0.803929	0.361392
A0A9D5BAV7	2-hydroxyacyl-CoA lyase	KIW84_011343	0.132367	-0.893595	0.311946
A0A9D5BAV6	Exostosin GT47 domain-containing protein	KIW84_022531	0.48343	-0.533664	0.613402
A0A9D5BAR9	Glucose-6-phosphate isomerase	KIW84_022096	0.271456	-0.658008	0.445855
A0A9D5BAR4;A0A9D4W1M9	ATP-dependent DNA helicase	KIW84_025448	0.0423347	-1.20281	0.179527
A0A9D5BAP2	Rhamnogalacturonan endolyase	KIW84_022044	0.0500811	-1.46662	0.194113
A0A9D5BAN9	V-type proton ATPase subunit E1, variant 2	KIW84_025396	0.981147	0.0143855	0.987043
A0A9D5BAL8	Glycosyltransferase	KIW84_022956	0.113901	-0.935983	0.289215
A0A9D5BAL6	Cyclin-dependent kinase F-1	KIW84_011120	0.569145	-0.449935	0.68411
A0A9D5BAL2	BSD domain-containing protein	KIW84_022946	0.759931	-0.182655	0.830831
A0A9D5BAH4	Glycosyltransferase	KIW84_021893	0.411309	-0.643157	0.560123
A0A9D5BAG7	Calcium-binding protein cml13, variant 2	KIW84_025253	0.826287	0.132774	0.879323
A0A9D5BAG5	NADH dehydrogenase [ubiquinone] 1 beta subcomplex subunit 10-B	KIW84_010992	0.136989	-1.06441	0.318194
A0A9D5BAG4	Elongator complex protein 5	KIW84_021871	0.760303	-0.240912	0.831109
A0A9D5BAB3	Acyl-coenzyme A oxidase	KIW84_025163	0.0338906	-1.27282	0.159664
A0A9D5BA97	PPIase cyclophilin-type domain-containing protein	KIW84_025131	0.980158	0.0156931	0.986189
A0A9D5BA74	Glycine cleavage system H protein	KIW84_025092	0.0893567	-1.02939	0.257276
A0A9D5BA73	Pseudouridine synthase I TruA alpha/beta domain-containing protein	KIW84_021672	0.237039	-0.929365	0.414715
A0A9D5BA72	Glutamine synthetase	KIW84_010775	0.0353055	-1.27206	0.162503
A0A9D5BA60	Uncharacterized protein (Fragment)	KIW84_010739	0.032627	-1.63718	0.156587
A0A9D5BA48;A0A9D4VNC7	ATP synthase subunit alpha	KIW84_010703	0.091259	-1.039	0.260229
A0A9D5BA42;A0A9D4W6D8	Fructose-bisphosphate aldolase	KIW84_021950	0.518639	-0.397033	0.643467
A0A9D5BA31	SOUL heme-binding family protein	KIW84_010657	0.0974483	-0.983751	0.266827
A0A9D5BA27	Calcium-transporting ATPase	KIW84_025010	0.384408	-0.540769	0.537428
A0A9D5BA17	Large ribosomal subunit protein uL29m	KIW84_024989	0.23592	-0.907699	0.414017
A0A9D5BA12	RNA-binding protein that suppresses calcineurin deletion Rnc1	KIW84_024977	3.90295e-05	-2.98102	0.00266423
A0A9D5BA03	Peptidase A1 domain-containing protein	KIW84_024958	0.278283	-0.773076	0.450831
A0A9D4X774;A0A9D5BA02	5'-deoxynucleotidase (Fragment)	KIW84_010600	0.0305724	-1.2805	0.152415
A0A9D5B9Y7	Transcription factor IIIC 90kDa subunit N-terminal domain-containing protein	KIW84_021456	0.200055	-0.770678	0.378828
A0A9D5B9V1	fructokinase	KIW84_021361	0.190353	-0.776938	0.368796
A0A9D5B9U8	CBM20 domain-containing protein	KIW84_021794	0.0176297	-1.40799	0.112893
A0A9D5B9S8	Uncharacterized protein	KIW84_010452	0.0399747	-1.48871	0.174248
A0A9D5B9N7;A0A9D4WMR8	14-3-3 domain-containing protein (Fragment)	KIW84_022222	0.475787	-0.438324	0.607787
A0A9D5B9N0	NAD(P)H dehydrogenase (quinone)	KIW84_024667	0.362626	-0.628961	0.519166
A0A9D5B9M5	Protein phosphatase	KIW84_024655	0.00161987	-1.90981	0.0297371
A0A9D5B9M0	Uncharacterized protein	KIW84_024643	0.254077	-0.690446	0.429633
A0A9D5B9L4	Signal peptidase complex subunit 2	KIW84_021167	0.166225	-0.820946	0.347629
A0A9D5B9L0	Aquaporin PIP-type 7a	KIW84_021155	0.771795	-0.174234	0.839754
A0A9D5B9J8	Phosphoglycerate kinase	KIW84_010283	0.0495022	-1.22062	0.193146
A0A9D5B9J6	CBS domain-containing protein cbsx3	KIW84_021576	0.916874	-0.0634717	0.945523
W0M1Z1	PIP2-3	PIP2-3	0.847217	0.116245	0.894143
Q9XGG8	Aquaporin PIP2-7	pip2-1	0.833342	0.124657	0.884145
Q9XGG6	Aquaporin-like protein	tip1-1	0.898246	-0.0781551	0.931225
Q9T0M9	Sucrose synthase	Sus1	0.970031	0.0228524	0.979504
Q9SWS9	40S ribosomal protein S26	RPS26	0.0165506	-1.43502	0.10906
Q9M6R8	Mitogen-activated protein kinase	Mapk2	0.108085	-1.24129	0.282265
Q9FSD6	beta-ketoacyl-[acyl-carrier-protein] synthase III	KAS	0.0427106	-1.20374	0.180515
A0A9D4YIQ8;Q76FR8;Q9AVK9	12-oxophytodienoate reductase 11	OPDAR	0.069078	-1.08907	0.226822
Q9AR82	Thioredoxin h	trxh	0.876435	0.0925855	0.914818
Q949A2	Early leaf senescence abundant cysteine protease	elsa	0.564792	0.342023	0.680674
Q93VB1	Heme oxygenase 1	HO1	0.00666854	-1.62172	0.0668851
Q8LKG1	Drm3	KIW84_030560	0.82859	-0.171009	0.881364
A0A9D5AP70;A0A9D4Y9P5;Q8L7F6	Calcineurin B-like protein	CnB	0.939426	-0.0450257	0.961009
Q8H1A4;Q8H1A5;A0A9D5AIX9;A0A9D4XJK3	RNA helicase	KIW84_013648	0.123218	-0.94392	0.29936
Q8H1A4	RNA helicase	KIW84_040599	0.006276	-1.7521	0.0645125
A0A9D5A314;Q8H1A3;A0A9D4W8A1;A0A9D4WA35	DNA replication licensing factor MCM6	mcm6	0.163722	-1.10216	0.345316
Q9AR82;A0A9D4XT09;Q8GUR9	Thioredoxin h	KIW84_050489	0.208832	-0.759636	0.386676
Q84ZW1;Q84ZW0	Ent-kaurenoic acid oxidase	KAO1;KAO2	0.12112	1.16139	0.297449
Q7Y1T5	Oxygen-evolving enhancer protein 3	psbQ	0.687428	-0.2501	0.777809
Q76FR9	12-oxophytodienoate reductase 11	PsOPR5	0.0102179	-1.81631	0.0838296
Q76FR8	12-oxophytodienoate reductase 11	PsOPR4	0.106212	-1.21675	0.279377
Q6YBV9	Cryptochrome 1 apoprotein	CRY1	0.29103	-0.694902	0.462843
Q6UEJ2	DNA replication licensing factor MCM7	MCM7	0.000318934	-2.50489	0.0107809
Q6UEJ1	Ripening-related protein	KIW84_044627	0.387686	0.525495	0.539868
Q6KBB1	Glutaredoxin-dependent peroxiredoxin	prx	0.243768	-0.696201	0.420803
A0A9D4W9A9;Q6EAM9	Cryptochrome 2A apoprotein	CRY2A	0.0438777	-1.22041	0.182655
Q68HK1	Phytochrome	PHYA	0.598808	-0.410576	0.706769
Q5DWE8	Superoxide dismutase [Cu-Zn]	SOD	0.286636	-0.646744	0.45876
Q52ZH8;A0A9D5AII5	FVE	FVE	0.0665705	-1.0928	0.222197
A0A9D5AQC7;A0A9D5BNG5;Q4VYF4	SNF1- protein kinase regulatory subunit beta-1	akin	0.217285	-0.946082	0.395145
Q43819	Glucose-1-phosphate adenylyltransferase	agpl1	0.0374588	-1.33931	0.168505
Q43816	Glucose-1-phosphate adenylyltransferase	agpS2	0.0444034	-1.19118	0.183864
Q41038	Chlorophyll a-b binding protein, chloroplastic	lhaB	0.0637451	-1.11907	0.218311
Q41024	Ras- protein RABE1a	KIW84_061822	0.139818	-0.973308	0.321635
A0A9D5AVL1;Q41023	Ras- protein RABE1c	KIW84_020180	0.0148064	-1.70112	0.101962
Q3LSN2	Protein trichome birefringence-like 39	KIW84_057601	0.207713	-0.747012	0.385755
A0A9D5BND3	Enhancer of mRNA-decapping protein 4 WD40 repeat region domain-containing protein	KIW84_014712	0.203579	-0.753525	0.382142
A0A9D5BNC9	Peroxidase	KIW84_014615	0.00957356	1.54478	0.0818722
A0A9D5BNB9	Coatomer subunit epsilon	KIW84_014512	0.33965	-0.568857	0.501803
A0A9D5BNB3	Ribosomal protein/NADH dehydrogenase domain-containing protein	KIW84_014423	0.929532	-0.0525812	0.95493
A0A9D5BN97	70-kilodalton heat shock protein	KIW84_014511	0.301707	-0.616157	0.470564
A0A9D5BN94	Ribosomal 40S subunit protein S1B	KIW84_014467	0.0332889	-1.2874	0.157856
A0A9D5BN93	Glycolipid transfer protein domain-containing protein	KIW84_014579	0.358357	0.724083	0.515573
A0A9D5BN91	Dihydrolipoyl dehydrogenase 2	KIW84_014401	8.35659e-07	-3.38729	0.000112991
A0A9D5BN90	BRISC and BRCA1-A complex member 2	KIW84_014654	0.069281	-1.31206	0.227022
A0A9D5BN88	CBBY-like protein	KIW84_014647	0.284243	-0.63398	0.456792
A0A9D5BN81	30S ribosomal protein S6	KIW84_014456	0.00363404	-1.82352	0.047142
A0A9D5BN69	Prefoldin subunit 3	KIW84_014443	0.347142	-0.564311	0.506381
A0A9D5BN68	Polygalacturonase	KIW84_014475	0.832263	0.164116	0.883803
O82135;A0A9D5BN62	cyclin-dependent kinase	KIW84_014514	0.100712	-1.00245	0.27149
A0A9D5BN55	Protein arginine methyltransferase NDUFAF7	KIW84_014544	0.0447719	-1.57751	0.184412
A0A9D5BN46	Bet v I/Major latex protein domain-containing protein	KIW84_014354	0.00961218	1.99784	0.0818722
A0A9D5BN33	Obg-like ATPase 1	KIW84_014590	0.173563	-0.815974	0.353205
A0A9D5BN20	CCHC-type domain-containing protein	KIW84_014466	0.500237	0.50008	0.627729
A0A9D5BN18	GTP-binding protein SAR1a	KIW84_014398	0.0391352	-1.24474	0.172545
A0A9D5BN03	CG-1 domain-containing protein	KIW84_014397	0.423514	-0.589025	0.570446
A0A9D5BN01	Importin subunit alpha	KIW84_014366	0.143848	-0.872374	0.325312
A0A9D5BMY4	Variant 2, Beta-D-xylosidase 1	KIW84_014392	0.991275	0.00664982	0.99382
A0A9D5BMX8	isoleucine--tRNA ligase	KIW84_014280	0.00258268	-1.7844	0.0384402
A0A9D5BMX4	glucan endo-1,3-beta-D-glucosidase	KIW84_014406	0.044137	1.59029	0.183408
A0A9D5BMX2	Polygalacturonase	KIW84_014338	0.753352	0.186068	0.82595
A0A9D5BMW9	UDP-arabinose 4-epimerase 1	KIW84_014513	0.109705	-1.01069	0.283892
A0A9D5BMW5	Acyl-CoA dehydrogenase ibr3 (Fragment)	KIW84_014321	0.0925896	-1.00434	0.262374
A0A9D5BMW4	Bet v I/Major latex protein domain-containing protein	KIW84_014347	0.040996	-1.22469	0.175865
A0A9D5BMU8	AMP-activated serine/threonine-protein kinase regulatory subunit	KIW84_014250	0.218155	-0.786681	0.396035
A0A9D5BMT7	Protein pleiotropic regulator prl2	KIW84_014293	0.0812478	-1.32587	0.245806
A0A9D5BMT3	HECT-type E3 ubiquitin transferase	KIW84_014465	0.184536	-0.93888	0.363493
A0A9D5BMS9	Proteinase B	KIW84_014330	0.0237863	1.76133	0.133048
A0A9D5BMR7;A0A9D4W5U4;A0A9D4WFR5;A0A9D4XS58	protein-serine/threonine phosphatase	KIW84_014439	0.307314	-0.757787	0.476666
A0A9D5BMQ5	ATP citrate synthase	KIW84_014433	0.187107	-0.799361	0.365025
A0A9D5BMQ0	4Fe-4S ferredoxin-type domain-containing protein	KIW84_014431	0.0947375	-1.30137	0.26464
A0A9D5BMP1	40S ribosomal protein S21-2 (Fragment)	KIW84_014273	0.0660413	-1.09476	0.221534
A0A9D5BML4;A0A9D5BMN8	mTERF protein	KIW84_014278	0.0827048	-1.28655	0.247973
A0A9D5BMN1	Alpha-amylase 2	KIW84_014186	0.267605	-0.856128	0.442817
A0A9D5BMM9	Phytochrome	KIW84_014434	0.043241	-1.20491	0.181254
A0A9D5BMM5	Uncharacterized protein	KIW84_014399	0.471033	0.558457	0.60435
A0A9D5BMJ8	Pentatricopeptide repeat-containing protein At2g37230	KIW84_014239	0.149125	-0.923822	0.331594
A0A9D5BMI9	Uncharacterized protein	KIW84_014266	0.788408	-0.164586	0.851468
A0A9D5BMI0	Mediator of RNA polymerase II transcription subunit 18	KIW84_014142	0.047148	-1.54931	0.189211
A0A9D5BMH0	TCTP domain-containing protein	KIW84_014287	0.362415	-0.557327	0.518992
A0A9D5BMG5	Disease resistance response protein Pi49	KIW84_014356	0.11872	3.39247	0.294043
A0A9D5BMF1	RNA helicase	KIW84_014160	0.167856	-0.818796	0.348964
A0A9D5BMF0	Vesicle-associated membrane protein 724	KIW84_014265	0.0129368	-1.92643	0.094788
A0A9D5BRX1;A0A9D5AM54;A0A9D5BME2	60S ribosomal protein L27	KIW84_014168	0.0194142	-1.42758	0.119677
A0A9D5BMC3	Kinesin-like protein	KIW84_014286	0.346367	-0.729319	0.505565
A0A9D5BMB7	ATP-dependent zinc metalloprotease FTSH 2	KIW84_014159	0.507309	0.524809	0.633776
A0A9D5BM95	RNA helicase	KIW84_014141	0.309055	-0.75818	0.477785
A0A9D5BM73	Protein PLASTID TRANSCRIPTIONALLY ACTIVE 14	KIW84_014193	0.00864437	-1.6106	0.0779212
A0A9D5BM68	Plasma membrane-associated cation-binding protein 1	KIW84_014233	0.198296	0.786928	0.377573
A0A9D5BM60	Cullin-1	KIW84_014241	0.152178	-0.887941	0.334572
A0A9D5BM48	non-specific serine/threonine protein kinase	KIW84_014209	0.0848338	-1.35204	0.250932
A0A9D5BM27	Haloacid dehalogenase-like hydrolase domain-containing protein 3	KIW84_014187	0.244287	-0.699785	0.421141
A0A9D5BM03;A0A9D5A5K8	Cellulose synthase	KIW84_014174	0.0329497	-1.33471	0.157064
A0A9D5BLY4	K Homology domain-containing protein	KIW84_013976	0.294059	-0.683555	0.465975
A0A9D5BLX8	Subtilisin-like protease SBT2.6	KIW84_014000	0.136987	-0.943609	0.318194
A0A9D5BLR4	Plasma membrane ATPase	KIW84_014068	0.231786	-0.708835	0.410915
A0A9D5BLN9	Uncharacterized protein	KIW84_013911	0.514321	0.503816	0.639129
A0A9D5BLN5	Transmembrane protein	KIW84_013989	0.0120419	-1.79508	0.0915315
A0A9D5BLN1	PUM-HD domain-containing protein	KIW84_014047	0.701724	-0.296612	0.788276
A0A9D5BLM6	Uncharacterized protein	KIW84_013997	0.35973	-0.71975	0.516703
A0A9D5BLL9	Palmitoyltransferase akr1	KIW84_013888	0.000129491	3.01822	0.0061089
A0A9D5BLL5	Xyloglucan endotransglucosylase/hydrolase	KIW84_013916	0.703328	0.230497	0.789448
A0A9D5BLJ4	Beta-galactosidase	KIW84_013901	0.1693	0.82616	0.349458
A0A9D5BLI1	DNA replication complex GINS protein SLD5	KIW84_013819	0.108315	-1.23766	0.282286
A0A9D5BLG1	Smu-2 suppressor of mec-8 and unc-52 protein	KIW84_013818	0.457906	-0.529919	0.596337
A0A9D5BLE1	Amine oxidase domain-containing protein	KIW84_013900	0.228422	-0.782651	0.407505
A0A9D5BLD0	Translation machinery-associated protein 22	KIW84_013891	0.734367	-0.203135	0.813123
A0A9D5BLB6	Sucrose synthase	KIW84_013808	0.574817	-0.332529	0.688187
A0A9D5BLB3	Nucleosome assembly protein 1	KIW84_013868	0.196931	-0.807804	0.376357
A0A9D5BLB2	Cytochrome b/b6 N-terminal region profile domain-containing protein	KIW84_013918	0.00616704	-1.99884	0.0637654
A0A9D5BLA8	Serine aminopeptidase S33 domain-containing protein	KIW84_013877	0.0304183	-1.39651	0.152415
A0A9D5BLA5	ATP citrate synthase	KIW84_013856	0.274065	-0.650777	0.44844
A0A9D5BLA2	Polygalacturonase	KIW84_013740	0.805487	0.171342	0.864111
A0A9D5BLA1	Uncharacterized protein	KIW84_013867	0.252343	-0.904261	0.428453
A0A9D5BL94	DnaJ protein erdj2a	KIW84_013843	0.139798	-0.897977	0.321635
A0A9D5BL80	Chlorophyll a-b binding protein, chloroplastic	KIW84_013739	0.000171366	-2.26858	0.00704606
A0A9D5BL71	Glycylpeptide N-tetradecanoyltransferase	KIW84_013860	0.240057	-0.700938	0.417164
A0A9D5BL68	Tubulin--tyrosine ligase-like protein 12	KIW84_013705	0.039267	-1.53191	0.17277
A0A9D5BL53	Peroxidase	KIW84_013861	0.389377	-0.678666	0.541139
A0A9D5BL37	Subtilisin-like protease	KIW84_013717	0.328992	-0.770176	0.493102
A0A9D4XJU5;A0A9D5BL20	Uncharacterized protein	KIW84_013682	0.8869	0.0855207	0.923274
A0A9D5BL13	S-adenosyl-L-methionine-dependent methyltransferases superfamily protein	KIW84_013636	0.0329474	-1.28987	0.157064
A0A9D5BL09	chitinase (Fragment)	KIW84_013671	0.00131228	-2.25066	0.0270825
A0A9D5BKZ2	Methylthioribose-1-phosphate isomerase	KIW84_013725	0.2075	-0.748969	0.385615
A0A9D5BKY5;A0A9D5BLB4	Phytocyanin domain-containing protein	KIW84_013749;KIW84_013751	1.85564e-05	3.1791	0.00146591
A0A9D5BKX8	Vacuolar protein sorting-associated protein 62	KIW84_013620	0.106705	-0.965726	0.280189
A0A9D4W1X2;A0A9D5BKW7	Myosin-12	KIW84_013629	0.458655	-0.447976	0.596637
A0A9D5BKV2	Protein CTR9	KIW84_013692	0.295918	-0.80045	0.466997
A0A9D5BKU9	Proteasome assembly chaperone 1	KIW84_013590	0.24039	-0.6974	0.417361
A0A9D5BKT1	Proteasome subunit alpha type	KIW84_013565	0.342942	-0.575482	0.504229
A0A9D5BKT0	aldehyde dehydrogenase (NAD(+))	KIW84_013722	0.990343	-0.0073221	0.993493
A0A9D5BKR4	NADH-ubiquinone oxidoreductase chain 1	KIW84_013527	0.000205764	-2.83229	0.0078445
A0A9D5BKP9	Beta-hexosaminidase	KIW84_013626	0.733822	-0.257296	0.812788
A0A9D5BKN9	Vacuolar protein sorting-associated protein 62	KIW84_013617	0.854016	-0.143029	0.898622
A0A9D5BKN5	Protein kinase domain-containing protein	KIW84_013469	0.421791	-0.633306	0.568997
A0A9D5BKK2;A0A9D4XIE9	CTP synthase	KIW84_013640	0.0691635	-1.16633	0.226822
A0A9D5BKJ8	Protein SEH1	KIW84_013498	0.0846559	-1.18194	0.250723
A0A9D5BKH2	Transmembrane 9 superfamily member	KIW84_013468	0.173295	-0.810202	0.353068
A0A9D5BKH1	Uncharacterized protein	KIW84_013406	0.00330519	-2.28732	0.0447023
A0A9D5GV24;A0A9D4Y887;A0A9D4Y2L9;A0A9D5BKG9	COBRA-like protein	KIW84_013540	0.382203	-0.523501	0.535675
A0A9D5BKG6	Protein FLX-like 1	KIW84_013567	0.652371	-0.33246	0.749848
A0A9D5BKG2	NADP-dependent oxidoreductase domain-containing protein	KIW84_013476	0.0219395	-1.80471	0.12739
A0A9D5BKE5	Glutamate decarboxylase	KIW84_013454	0.394787	-0.513832	0.545334
A0A9D5BKD1	Argonaute 1	KIW84_013449	0.0349378	-1.2594	0.162006
A0A9D5BKC6	Beta-amylase	KIW84_013431	0.0457801	-1.57421	0.186597
A0A9D5BKC2	Glycosyltransferase	KIW84_013509	0.409128	-0.64844	0.558398
A0A9D5BKB0	Ethylene-responsive transcription factor 13 (Fragment)	KIW84_013405	0.0721841	-1.07792	0.230799
A0A9D5BK88	dolichyl-diphosphooligosaccharide--protein glycotransferase	KIW84_013384	0.142091	-0.90123	0.323402
A0A9D5BK77	3,4-dihydroxy-2-butanone kinase	KIW84_013494	0.197107	-0.803597	0.37649
A0A9D5BK66	Succinate--CoA ligase [ADP-forming] subunit alpha, mitochondrial	KIW84_013383	0.032232	-1.27997	0.155755
A0A9D5BJX7;A0A9D5BK51	Uncharacterized protein	KIW84_013360	0.112314	0.949661	0.286855
A0A9D5BK45	RRM domain-containing protein (Fragment)	KIW84_013438	0.335127	-0.572589	0.498023
A0A9D5BJY4	Eukaryotic translation initiation factor 3 30 kDa subunit	KIW84_013395	0.658325	0.261848	0.754416
A0A9D5BJX8	Uncharacterized protein	KIW84_013256	1.89729e-05	2.57489	0.00146591
A0A9D5BJW7	ABC transporter G member 11	KIW84_013266	0.728486	0.217984	0.808961
A0A9D5BJV6	Retrotransposon gag domain-containing protein	KIW84_013370	0.75482	-0.185418	0.827173
A0A9D5BJV4	Eukaryotic translation initiation factor 6	EIF6	0.108945	-0.95135	0.282862
A0A9D5BJU6	Alpha/beta hydrolase fold-3 domain-containing protein	KIW84_013235	0.00206742	-2.35358	0.0337262
A0A9D5BJS1	Chloride channel protein	KIW84_013247	0.308525	-0.681567	0.477785
A0A9D5BJR6	Iron-binding zinc finger CDGSH type domain-containing protein	KIW84_013139	0.20633	-0.759029	0.384394
A0A9D5BJQ3;A0A9D5BJS9	Kunitz-type trypsin inhibitor-like 2 protein	KIW84_013202	0.622617	0.294048	0.726214
A0A9D5BJP3	Uncharacterized protein	KIW84_013192	0.134744	-1.05836	0.314964
A0A9D5BJP0	Uncharacterized protein	KIW84_013206	0.000136629	2.44686	0.00625352
A0A9D5BJN8	Alpha-galactosidase	KIW84_013313	0.0489922	1.20901	0.192665
A0A9D5BJM8	(S)-ureidoglycine aminohydrolase cupin domain-containing protein	KIW84_013194	0.388685	-0.549728	0.540495
A0A9D5BJM7	Clp R domain-containing protein	KIW84_013161	0.164357	-0.824116	0.345922
A0A9D5BJM3	phosphopyruvate hydratase	KIW84_013168	0.241802	-0.693289	0.418541
A0A9D5BJK4	T-complex protein 1 subunit gamma	KIW84_013250	0.265949	-0.665547	0.441351
A0A9D5BJJ8	Peroxidase	KIW84_013224	0.92184	-0.0761803	0.94883
A0A9D5BJH9	Alpha/beta hydrolase fold-3 domain-containing protein	KIW84_013105	0.317438	-0.601142	0.48379
A0A9D5BJH6;A0A9D4Y0Q8	DNA (cytosine-5)-methyltransferase	KIW84_013246	0.233835	-0.786289	0.412673
A0A9D5BJH3	fructokinase	KIW84_013081	0.945984	-0.0422442	0.966044
A0A9D5BJG1	Alpha/beta hydrolase fold-3 domain-containing protein	KIW84_013101	0.762083	-0.237147	0.832346
A0A9D5BJG1;A0A9D5BJE2	Alpha/beta hydrolase fold-3 domain-containing protein	KIW84_013103	0.522456	0.505153	0.646041
A0A9D5BJB5	Enoyl reductase (ER) domain-containing protein	KIW84_013055	0.0676178	-1.08257	0.224361
A0A9D5BJA6	Damage-control phosphatase ARMT1-like metal-binding domain-containing protein	KIW84_013170	0.458578	-0.447797	0.596637
A0A9D5B7D8;A0A9D5B9H3;A0A9D5A1K7;A0A9D5BIA3	Ubiquitin thioesterase OTU	KIW84_021537	0.00139018	-1.95286	0.0275196
A0A9D5B9F3	PLAC8 motif-containing protein	KIW84_021010	0.067338	1.4398	0.223826
A0A9D5B9E2	26S proteasome regulatory subunit RPN10	KIW84_024465	0.434258	-0.46334	0.578287
A0A9D5B9D5	Amine oxidase domain-containing protein	KIW84_010152	0.416591	-0.488771	0.563925
A0A9D5B9C3	DNA-directed RNA polymerase subunit	KIW84_024420	0.0882388	-1.05639	0.256049
A0A9D5B9C2	Uncharacterized protein	KIW84_020929	0.572662	-0.445676	0.686511
A0A9D4VL56;A0A9D5B9C1	(S)-2-hydroxy-acid oxidase	KIW84_010118	0.00408976	-1.7715	0.0504475
A0A9D5B9B8	Ankyrin repeat domain-containing protein, chloroplastic	KIW84_024411	0.0399663	-1.60443	0.174248
A0A9D5B989	SAC domain-containing protein	KIW84_024351	0.256573	-0.685612	0.431777
A0A9D5B978	GST N-terminal domain-containing protein	KIW84_010029	0.0576295	-1.1703	0.207791
A0A9D5B967	NAD-dependent epimerase/dehydratase domain-containing protein	KIW84_010005	0.893383	-0.0797036	0.927414
A0A9D5B954	Uncharacterized protein	KIW84_025565	0.0697653	-1.42973	0.22773
A0A9D5B934	Mitochondrial glycoprotein	KIW84_021277	0.3155	-0.601627	0.48276
A0A9D5B920	WEB family protein, chloroplastic	KIW84_024176	0.909164	-0.0677581	0.939496
A0A9D5B916	Late embryogenesis abundant protein At5g17165 (Fragment)	KIW84_025488	0.0589749	1.48719	0.209465
A0A9D5B915	Endonuclease/exonuclease/phosphatase domain-containing protein	KIW84_024168	0.0726942	-1.11984	0.232113
A0A9D5B902	Mitoferrin-like	KIW84_021762	0.000102529	-3.07011	0.00514917
A0A9D5B8Z7	Sorting nexin 2B	KIW84_021753	0.330019	-0.585676	0.493589
A0A9D5B8Z1	Protein kinase domain-containing protein	KIW84_020710	0.291341	-0.784855	0.463128
A0A9D5B8X9	Photosystem II D2 protein	KIW84_021705	0.300645	-0.64059	0.470054
A0A9D5B8X6	Coronatine-insensitive protein 1	KIW84_021178	0.158618	-0.850859	0.340429
A0A9D4VTM8;A0A9D5B8V1	Nucleolar protein 5-1	KIW84_025342	0.147135	-0.862079	0.32925
A0A9D5B8T9	NAB domain-containing protein	KIW84_021609	0.0264328	-1.31552	0.141116
A0A9D5B8T8	RanBD1 domain-containing protein	KIW84_025309	0.586747	-0.428495	0.69759
A0A9D5B8R9	Uncharacterized protein	KIW84_020563	0.481416	-0.418301	0.611625
A0A9D5B8R7	SNARE-interacting protein KEULE	KIW84_025260	0.542785	-0.470633	0.662421
A0A9D5B8N6	Peptidase A1 domain-containing protein	KIW84_021494	0.928076	0.0582589	0.953992
A0A9D5B8N4	indole-3-glycerol-phosphate synthase	KIW84_020963	0.0568303	-1.13565	0.206614
A0A9D5B8M2	Aquaporin TIP2-2	KIW84_025171	0.714281	-0.285801	0.796953
A0A9D5B8M1	4-hydroxyphenylpyruvate dioxygenase	KIW84_020466	0.489023	-0.412441	0.617924
A0A9D5B8L1	Cytochrome b5 heme-binding domain-containing protein	KIW84_023866	0.0462982	-1.32767	0.187189
A0A9D5B8C0	Protein kinase domain-containing protein	KIW84_020769	0.0577839	-1.48223	0.207922
A0A9D5B8B1	peptidylprolyl isomerase	KIW84_020261	0.0277443	-1.32384	0.14601
A0A9D5B8A4	2-oxoadipate dioxygenase/decarboxylase	KIW84_023641	0.491355	-0.414201	0.619681
A0A9D5B885	Mitochondrial import inner membrane translocase subunit TIM50	KIW84_020204	0.114796	-0.938401	0.290021
A0A9D5B882	RRM domain-containing protein	KIW84_023599	0.25731	-0.805038	0.43267
A0A9D5B879	HTH La-type RNA-binding domain-containing protein	KIW84_020695	0.151693	-1.13836	0.334029
A0A9D5B873	Protein misato homolog 1	KIW84_024841	0.278612	-0.665762	0.451052
A0A9D5B861	Ran guanine nucleotide release factor	KIW84_023554	0.29497	-0.645934	0.466786
A0A9D5B849	Protein dgs1	KIW84_020626	0.001454	-2.46984	0.0279948
A0A9D5B848	Uridine kinase	KIW84_020125	0.0493347	-1.478	0.193146
A0A9D5B838	Lipoyl-binding domain-containing protein	KIW84_021018	0.935352	0.048743	0.957969
A0A9D5B828	Peptidase S59 domain-containing protein	KIW84_020079	0.556226	-0.462944	0.67345
A0A9D5GYX9;A0A9D5B820	Endosulphine	KIW84_023475	0.849437	0.128795	0.895197
A0A9D5B813	EF-hand domain-containing protein	KIW84_023466	0.244401	-0.772527	0.421141
A0A9D5B802	AP complex mu/sigma subunit domain-containing protein	KIW84_020033	0.957374	-0.0408529	0.972398
A0A9D5B7Z0	Vam6/Vps39-like protein	KIW84_024628	0.438111	-0.479253	0.581282
A0A9D5B7Y1	Centromere/kinetochore protein zw10	KIW84_020885	0.191069	-0.855379	0.369271
A0A9D5B7X9	Uncharacterized protein (Fragment)	KIW84_020475	0.00101075	-2.43194	0.0240087
A0A9D5B7W0;A0A9D5AQ82	Uncharacterized protein	KIW84_020438	0.141441	-0.99354	0.322745
A0A9D5B7S8	Uncharacterized protein	KIW84_024496	0.523694	-0.379717	0.646853
A0A9D5B7R5	Protein transport protein S13 B	KIW84_020346	0.0836416	-1.02669	0.249675
A0A9D5B7R3;A0A9D4VQ70	Protein EARLY-RESPONSIVE TO DEHYDRATION 7	KIW84_024464	0.0918212	-1.04096	0.260763
A0A9D4Y871;A0A9D5B7Q9	Aryl-alcohol oxidase 3	KIW84_020753	0.486326	0.417648	0.615878
A0A9D5B7Q8	Vacuolar protein sorting-associated protein 35	KIW84_024453	0.382401	-0.526368	0.535675
A0A9D5B7N9	Ubiquitin thioesterase OTU	KIW84_020301	0.298245	-0.61605	0.468384
A0A9D5B7N8	RRM domain-containing protein	KIW84_020694	0.102188	-0.980148	0.273603
A0A9D5B7N6	RRM domain-containing protein	KIW84_036105	0.06487	-1.09661	0.220126
A0A9D5B7M5	BPI/LBP family protein At1g04970	KIW84_020269	0.201167	-1.00723	0.380012
A0A9D5B7M1	Carbonic anhydrase	KIW84_023174	0.0932006	-1.00385	0.26317
A0A9D5B7J1	2-phytyl-1,4-beta-naphthoquinone methyltransferase, chloroplastic	MENG	0.0097421	-1.75771	0.0822289
A0A9D5BC51;A0A9D5B7H6;A0A9D4W726	Protein root UVB sensitive 1	KIW84_024253;KIW84_024254	0.252864	-0.738713	0.428892
A0A9D5B7G7	DNA-directed RNA polymerase subunit beta	KIW84_024238	0.00165346	-2.45678	0.0300815
A0A9D5B7G4	Mitochondrial fission 1 protein	KIW84_020528	0.00767969	-1.8557	0.0730881
A0A9D5B7F3	Uncharacterized protein	KIW84_024188	0.628866	-0.370056	0.731319
A0A9D5B7F0	Glycosyltransferase	KIW84_020496	0.732546	-0.22487	0.811747
A0A9D5B7E8	Vacuolar protein sorting-associated protein 18 like protein	KIW84_024175	0.345685	-0.564392	0.505521
A0A9D5B7E6	Uncharacterized protein	KIW84_020100	0.667181	-0.336108	0.761765
A0A9D5B7C0	Transmembrane protein	KIW84_020051	0.0109631	-2.0096	0.0876955
A0A9D5B7B8	Peroxisomal and mitochondrial division factor 2-like	KIW84_020424	0.797716	-0.152182	0.858347
A0A9D5B7A6	SHSP domain-containing protein	KIW84_020393	1.5097e-05	-3.41432	0.00126365
A0A9D5B7A5	Signal recognition particle 14 kDa protein	KIW84_020021	0.0713218	-1.09871	0.229083
A0A9D5B7A1	Small nuclear ribonucleoprotein-associated protein	KIW84_020382	0.582628	-0.325378	0.694551
A0A9D5B798	Vacuolar protein-sorting-associated protein 25	KIW84_024062	0.223178	-0.899067	0.40163
A0A9D5B780	Serine/threonine-protein kinase stn7	KIW84_022900	0.0644627	-1.10479	0.219388
A0A9D5B766	Trichome birefringence-like N-terminal domain-containing protein	KIW84_035806	0.000380336	-2.32499	0.0121552
A0A9D5B751	Mitochondrial carnitine/acylcarnitine carrier-like protein	KIW84_023946	0.037643	-1.24085	0.16863
A0A9D4Y2B1;A0A9D4X3X4;A0A9D5B728;A0A9D5B148	NADP-dependent oxidoreductase domain-containing protein	KIW84_035722	0.797857	-0.160347	0.858347
A0A9D5B718	ATP synthase subunit b', chloroplastic	KIW84_020201	0.282549	-0.653456	0.454497
A0A9D5B715	Transcription factor CBF/NF-Y/archaeal histone domain-containing protein	KIW84_020189	0.872572	-0.0953436	0.912757
A0A9D5B705	Uncharacterized protein	KIW84_036116	0.157825	-0.897197	0.340075
A0A9D5BIY0;A0A9D5B6Y8	Mediator of RNA polymerase II transcription subunit 25	KIW84_022692	0.244403	-0.920009	0.421141
A0A9D4XD76;A0A9D5B6Y6	Armadillo repeat-containing protein 8	KIW84_020112	0.9517	0.0471689	0.968505
A0A9D5B6X5	Beta-hexosaminidase	KIW84_035628	0.750436	0.188795	0.82393
A0A9D5B6W1	Uncharacterized protein	KIW84_023750	0.566073	0.410192	0.681754
A0A9D5B6U9	Epidermal growth factor receptor substrate 15-like 1	KIW84_020020	0.77409	0.170056	0.84173
A0A9D4XWD6;A0A9D5B6U8;A0A9D4XTA7	Heat shock cognate 70 kDa protein 2	KIW84_035577	0.380938	-0.537506	0.534713
A0A9D5B6T3	Transaldolase	KIW84_036279	0.998341	-0.00125564	0.998909
A0A9D5A4N0;A0A9D4VLZ2;A0A9D4XGE6;A0A9D5A4E2;A0A9D4W474;A0A9D5B6S7;A0A9D4W5E5;A0A9D5BFG0;A0A9D4WB61;A0A9D4ZTV7;A0A9D4XQK6;A0A9D5A2I7;A0A9D4W4K6;A0A9D5B8B9;A0A9D4XEX2;A0A9D4ZSI5;A0A9D4VN28;A0A9D4XI21;A0A9D5A5B8;A0A9D4W3F0	H15 domain-containing protein	KIW84_023676	0.28249	-0.642414	0.454497
A0A9D5B6S2	Ubiquitin receptor RAD23	KIW84_036252	0.925038	-0.0561558	0.95146
A0A9D5B6R5	V-type proton ATPase subunit d2	KIW84_035950	0.462084	-0.438555	0.598855
A0A9D5B6Q8	AB hydrolase-1 domain-containing protein	KIW84_036225	0.501215	0.509167	0.628395
A0A9D5B6P2	Formyltetrahydrofolate deformylase 1	KIW84_036176	0.0133198	-1.63103	0.0960728
A0A9D5B6N2	PA domain-containing protein	KIW84_035884	0.969567	-0.0258859	0.979404
A0A9D5B6M7	dolichyl-phosphate beta-glucosyltransferase	KIW84_035409	0.199858	-0.899497	0.378828
A0A9D5B6L8	NAD(+) salvage pathway protein	KIW84_023553	0.118246	-1.22065	0.293466
A0A9D5B6L2	Haloacid dehalogenase-like hydrolase domain-containing protein 3	KIW84_023542	0.0352702	-1.26738	0.162503
A0A9D5B6J5	ATP-dependent DNA helicase	KIW84_036072	0.88931	-0.103473	0.925045
A0A9D5B6G9	glutathione transferase	KIW84_023445	0.0871516	-1.02132	0.254464
A0A9D5B6G5	Beta-D-xylosidase 7	KIW84_022300	0.781203	0.165555	0.846839
A0A9D5B6F8	Alpha-L-fucosidase	KIW84_035244	0.74782	-0.243385	0.822435
A0A9D5B6C1	Serine aminopeptidase S33 domain-containing protein	KIW84_035163	0.126646	-1.19568	0.304011
A0A9D5B6B3	sphinganine-1-phosphate aldolase	KIW84_035672	0.252268	-0.904245	0.428429
A0A9D5B6B2	Pyruvate dehydrogenase E1 component subunit beta	KIW84_035897	0.249195	-0.697013	0.425553
A0A9D5B6A8	Ras- protein RABA5d	KIW84_035883	0.256028	-0.673563	0.43117
A0A9D5B694	Sulfate transporter 4.1	KIW84_035635	0.114378	-1.20357	0.289382
A0A9D5B684	Uncharacterized protein	KIW84_035617	0.0174398	-1.43857	0.112494
A0A9D5B668	Uncharacterized protein	KIW84_035588	0.660915	0.336878	0.756207
A0A9D5B665	threonine--tRNA ligase	KIW84_023212	0.0122694	-1.48671	0.0923621
A0A9D5B626;A0A9D4WPA6	60S ribosomal protein L10	KIW84_021974	0.0043913	-1.72588	0.0525738
A0A9D5B621	CBM20 domain-containing protein	KIW84_021965	0.0128421	-1.51192	0.0943906
A0A9D5AUP3;A0A9D5B606;A0A9D4WV14;A0A9D4VY37;A0A9D5ATY2	60S ribosomal protein L27a-3	KIW84_023057	0.000399885	-2.1117	0.0125517
A0A9D5B5Z6	Uncharacterized protein	KIW84_035432	0.0442663	-1.22513	0.183659
A0A9D5B5Z1	BRO1 domain-containing protein	KIW84_035660	0.463461	-0.57777	0.599668
A0A9D5B5Z0;A0A9D5B7E9	Serine hydrolase domain-containing protein (Fragment)	KIW84_023024;KIW84_023025	0.0458231	-1.30375	0.186664
A0A9D5B5W8	Uncharacterized protein	KIW84_035357	0.00103528	-1.94342	0.0240346
A0A9D5B5V9	Dodecenoyl-CoA isomerase	KIW84_035587	0.199181	-0.996498	0.378121
A0A9D4Y978;A0A9D4YDE9;A0A9D5B5V3	Uncharacterized protein	KIW84_021828	0.591501	-0.361994	0.701488
A0A9D5B5S7	Glycosylated integral ER membrane protein	KIW84_021765	0.156774	-1.0234	0.338953
A0A9D5B0T8	Glucomannan 4-beta-mannosyltransferase 9	KIW84_031439	0.0607533	-1.42246	0.212939
A0A9D5B0T4;A0A9D5B6R9;A0A9D5B2G5	70-kilodalton heat shock protein	KIW84_035503;KIW84_035504;KIW84_035505	0.469827	-0.430324	0.603462
A0A9D5B0S9	Chloroplast lumen common family protein	KIW84_031785	0.205846	-0.750918	0.383799
A0A9D5B0R8	Cation-transporting P-type ATPase N-terminal domain-containing protein	KIW84_031771	0.108533	-0.955499	0.28242
A0A9D5B0R7	Triosephosphate isomerase, chloroplastic	KIW84_031555	0.0965142	-1.01225	0.265801
A0A9D5B0R5	Metal-nicotianamine transporter ysl6	KIW84_035458	0.588857	-0.330817	0.699604
A0A9D5B0Q9	Tubulin beta-1 chain (Fragment)	KIW84_035445	0.0111222	-1.55085	0.088063
A0A9D5B0Q8	Glycosyltransferase	KIW84_031533	2.1255e-08	-3.40236	5.33727e-06
A0A9D5B0Q3	Glycosyltransferase	KIW84_031525	1.14702e-09	-3.90942	4.03234e-07
A0A9D5B0K5	Ethylene-insensitive protein 2	KIW84_031637	0.45285	-0.539962	0.593622
A0A9D5B0K3	Uncharacterized protein	KIW84_031242	0.0135957	-1.52134	0.0969784
A0A9D5B0I9	1,4-alpha-glucan branching enzyme	KIW84_031368	0.0018998	-1.86001	0.0324659
A0A9D5B0D3	Calcium homeostasis endoplasmic reticulum protein	KIW84_031091	0.769149	-0.180665	0.837843
A0A9D5B0D1	TLD domain-containing protein 1	KIW84_031250	0.318036	-0.605869	0.484321
A0A9D5B0C2	Mediator of RNA polymerase II transcription subunit 27	KIW84_031227	0.0313114	-1.62283	0.153844
A0A9D5B096	7,8-dihydroneopterin aldolase	KIW84_031174	0.208152	-0.827143	0.386152
A0A9D5B093	SET domain-containing protein	KIW84_033712	0.177448	-0.866043	0.356671
A0A9D5B086	NADH dehydrogenase [ubiquinone] iron-sulfur protein 5-B	KIW84_030981	0.553565	-0.427695	0.671402
A0A9D5B081	Purple acid phosphatase	KIW84_031351	0.808989	-0.143741	0.866414
A0A9D5B080	Uncharacterized protein	KIW84_033681	0.928265	0.0533059	0.954046
A0A9D5B073	Phosphoglucan phosphatase lsf1	KIW84_035062	0.011152	-1.62554	0.0881006
A0A9D5B072	Kinesin-like protein KIN-14I	KIW84_030942	0.0610995	-1.47198	0.213306
A0A9D5B071	Glucosamine 6-phosphate N-acetyltransferase	KIW84_031330	0.146279	-0.862194	0.32838
A0A9D4YEQ9;A0A9D5B067	H(+)-transporting two-sector ATPase	KIW84_030930	0.0420742	-1.25537	0.179108
A0A9D5B052	UPF0051 protein abci8	KIW84_035016	0.0261275	-1.31811	0.139989
A0A9D5B045	mRNA-decapping enzyme-like protein	KIW84_031276	0.454534	-0.466032	0.594705
A0A9D5B041	HAD-like domain-containing protein	KIW84_033594	0.155637	-0.845406	0.337638
A0A9D5B039	NifU-like protein 1	KIW84_030878	0.0218968	-1.48037	0.12739
A0A9D5B032	Vesicle-associated protein 1-2	KIW84_034972	0.399184	-0.5	0.549249
A0A9D5B031	Peptidase A1 domain-containing protein	KIW84_031239	0.694348	-0.234651	0.783118
A0A9D5B023	Pectate lyase superfamily protein domain-containing protein	KIW84_033559	0.249841	-0.686529	0.426263
A0A9D5B016	Protein LOW PSII ACCUMULATION 1	KIW84_030999	0.0528792	-1.1504	0.198714
A0A9D5B014	Uncharacterized protein	KIW84_033535	0.208929	-0.914125	0.386676
A0A9D5B013	WD repeat-containing protein gts1	KIW84_030987	0.106178	-1.19011	0.279377
A0A9D5AZZ0	DnaJ protein erdj3b	KIW84_030927	0.509536	-0.41054	0.635428
A0A9D5AZY9	Mal d 1-associated protein	KIW84_031163	0.143698	-1.13775	0.325183
A0A9D5AZY1	Pectin acetylesterase	KIW84_030767	0.62596	0.323023	0.728904
A0A9D5AZX0	Biotin carboxyl carrier protein of acetyl-CoA carboxylase	KIW84_033407	0.932197	0.0515206	0.956828
A0A9D4Y163;A0A9D5AZW0;A0A9D4XVU5	glutathione dehydrogenase (ascorbate)	KIW84_033388	0.518097	0.38619	0.643025
A0A9D5AZV8	Phosphoglycolate phosphatase 1A	KIW84_033377	0.0671299	-1.11352	0.223269
A0A9D5AZV4	Short-chain dehydrogenase reductase 3b-like	KIW84_030851	0.20219	-0.767644	0.381201
A0A9D5AZV3	Uncharacterized protein	KIW84_031090	0.137213	-1.16208	0.318397
A0A9D5AZV2	Pectinesterase	KIW84_034794	0.45613	-0.443757	0.595505
A0A9D5AZU5	S-adenosylmethionine synthase	KIW84_030830	0.0249933	-1.37073	0.136223
A0A9D5AZU3	Flavin-containing monooxygenase	KIW84_031067	0.0942161	-1.00132	0.264023
A0A9D5AZT9	Large ribosomal subunit protein bL21m	KIW84_030688	0.477335	-0.561375	0.608725
A0A9D5AZT3	DUF1279 domain-containing protein	KIW84_033320	0.220987	-0.935623	0.399073
A0A9D5AZR6	VOC domain-containing protein	KIW84_034714	0.314832	-0.596253	0.482367
A0A9D5AZP6;A0A9D5BNE3	Hexosyltransferase	KIW84_034671	0.76585	-0.176828	0.835224
A0A9D5AZP2	Sucrose synthase	KIW84_030953	0.631715	0.283877	0.733904
A0A9D5AZN8	RIN4 pathogenic type III effector avirulence factor Avr cleavage site domain-containing protein	KIW84_034647	0.72054	-0.27322	0.801515
A0A9D4W9L0;A0A9D5AZM9;A0A9D4YI81;A0A9D4XIX7	ATP-dependent Clp protease proteolytic subunit	KIW84_033205	0.0826394	-1.03346	0.247951
A0A9D5AZK3	Mitochondrial phosphate carrier protein 3	KIW84_033143	0.11079	-0.972198	0.285284
A0A9D5AZE4	YTH domain-containing family protein	KIW84_032994	0.715228	-0.283072	0.797711
A0A9D5AZC8	RRM domain-containing protein	KIW84_032962	0.432621	-0.464806	0.577294
A0A9D5AZC0	TRUD domain-containing protein	KIW84_030377	0.00222442	-2.39002	0.0353046
A0A9D5AZB1	Delta-1-pyrroline-5-carboxylate synthase	KIW84_034387	0.0007432	-2.67076	0.019071
A0A9D5AZA6	Glucose-6-phosphate 1-dehydrogenase	KIW84_030686	0.116958	-0.94241	0.292406
A0A9D5AZ94	Uncharacterized protein	KIW84_030416	0.343594	-0.687674	0.50466
A0A9D5AZ73	Uncharacterized protein (Fragment)	KIW84_030279	0.637125	-0.288563	0.738481
A0A9D5AAD6;A0A9D5AZ57	Sec-independent protein translocase protein TATA, chloroplastic	KIW84_030328	0.475291	-0.422692	0.607264
A0A9D5AZ25	TOG domain-containing protein	KIW84_030259	0.105488	-0.972008	0.277942
A0A9D5AZ20;A0A9D4XRV9	L-gulonolactone oxidase (Fragment)	KIW84_030245	0.0373951	1.23274	0.168356
A0A9D5AZ16	Jasmonoyl--L-amino acid synthetase jar4	KIW84_030175	0.0292042	-1.34281	0.149352
A0A9D5AZ13	PHD finger protein ALFIN-LIKE	KIW84_034177	0.281251	-0.710038	0.453654
A0A9D5AZ06	Calcium-dependent protein kinase 13	KIW84_034168	0.00381989	-2.2825	0.0486551
A0A9D5AZ05	Pentacotripeptide-repeat region of PRORP domain-containing protein (Fragment)	KIW84_032675	0.122083	-0.962213	0.298172
A0A9D5B4T7;A0A9D5AYZ7	Beta-glucosidase 11	KIW84_034156;KIW84_034157	0.0306887	-1.67415	0.152415
A0A9D5AYY9	Protein DEFECTIVE IN MERISTEM SILENCING 3	KIW84_030127	0.213666	-0.908098	0.391614
A0A9D5AYY2	PORR domain-containing protein	KIW84_030158	0.0194213	-1.67294	0.119677
A0A9D5AYX4	Uncharacterized protein (Fragment)	KIW84_030090	0.21186	-0.744515	0.390295
A0A9D5AYW7	Small ribosomal subunit protein bS18c	KIW84_030136	0.500594	-0.403126	0.628065
A0A9D5AYW5	RRM domain-containing protein	KIW84_030064	0.0156429	-1.43864	0.10527
A0A9D5AYW1	UDP-sulfoquinovose synthase	KIW84_032577	0.0392136	-1.23454	0.172751
A0A9D5AYR8	Uncharacterized protein	KIW84_030318	0.422231	-0.493792	0.56915
A0A9D5AYR7	Exportin-T	KIW84_030006	0.126641	-1.16149	0.304011
A0A9D5AYR0;A0A9D4XVU2;A0A9D4XSA0	Phenylalanine ammonia-lyase	KIW84_032476	0.333049	-0.720295	0.496011
A0A9D5AYQ2	DM2 domain-containing protein	KIW84_046496	0.860373	-0.106526	0.903282
A0A9D5AYP6	Adenylosuccinate synthetase, chloroplastic	PURA	0.0204047	-1.3944	0.122307
A0A9D5AYP5	Low-specificity L-threonine aldolase 1	KIW84_030278	0.0961597	-0.985342	0.265553
A0A9D5AYM5	CYRIA/CYRIB Rac1 binding domain-containing protein	KIW84_030236	0.0855317	-1.35265	0.252148
A0A9D5B263;A0A9D5AYM3	Leucine-rich repeat-containing N-terminal plant-type domain-containing protein	KIW84_032388	0.0771127	1.05217	0.239479
A0A9D5AYM0	mannan endo-1,4-beta-mannosidase	KIW84_033902	0.920424	0.059221	0.948139
A0A9D4W822;A0A9D5AYL8	Cysteine synthase	KIW84_046431	0.0490874	-1.1706	0.192704
A0A9D5AYL7	Rhodanese-like domain-containing protein 9	KIW84_032379	0.104796	-0.970398	0.277312
A0A9D5BD74	Acyl-activating enzyme 1	KIW84_025463	0.0377296	-1.2832	0.16863
A0A9D5BD72	Metal transporter Nramp3	KIW84_024956	0.471396	-0.481387	0.604484
A0A9D5BD63	Long-chain-fatty-acid--CoA ligase	KIW84_025425	0.316514	-0.605898	0.483469
A0A9D5BD52	Suppressor of white apricot N-terminal domain-containing protein	KIW84_024883	0.948237	0.0499002	0.967081
A0A9D5BD51	Cochaperone protein	KIW84_025385	0.276135	-0.649749	0.44939
A0A9D5BD48	2-C-methyl-D-erythritol 2,4-cyclodiphosphate synthase	KIW84_025372	0.0573658	-1.14348	0.207159
A0A9D4W6K4;A0A9D4VQF8;A0A9D5BD37	non-specific serine/threonine protein kinase	KIW84_024832	0.42532	-0.629573	0.572002
A0A9D5BD33	L-ascorbate oxidase	KIW84_024829	0.150916	-0.851888	0.333475
A0A9D5BD31	Synechocystis YCF37	KIW84_024807	0.125675	-0.913438	0.302922
A0A9D5BD25;A0A9D4YCE0	40S ribosomal protein S4	KIW84_024780	0.00748219	-1.63459	0.0717907
A0A9D5BD14	Ribosomal 40S subunit protein S13	KIW84_025252	0.00131414	-2.43327	0.0270825
A0A9D5BD08	Flavin-containing monooxygenase	KIW84_025232	0.0301824	-1.42859	0.151997
A0A9D5BD02	Actin patch protein	KIW84_024668	0.132735	-0.890129	0.312337
A0A9D5BCZ6	Chaperone protein dnaJ 13	KIW84_025198	0.925208	-0.0737502	0.95146
A0A9D5BCZ5	Protein AE7-like 1	KIW84_024630	0.538464	0.42672	0.657967
A0A9D5BCY5	Formyltetrahydrofolate deformylase 1	KIW84_025169	0.0258559	-1.41121	0.139288
A0A9D5BCX8	Phenylcoumaran benzylic ether reductase Betv6	KIW84_024590	0.0692915	1.30173	0.227022
A0A9D5BCW6	CDK5RAP1-like protein	KIW84_024548	2.09066e-08	-3.90976	5.33727e-06
A0A9D5BCW0	Ferredoxin--NADP reductase, chloroplastic	KIW84_024472	0.0139658	-1.51525	0.0981111
A0A9D5BCV0	Peroxidase	KIW84_024431	0.190798	0.782839	0.369152
A0A9D5BCU5	RRM domain-containing protein	KIW84_024412	0.179483	-1.05715	0.359017
A0A9D5ARC8;A0A9D5BCT7	Cell number regulator 13	KIW84_024452	0.0102356	-2.02496	0.0838767
A0A9D5BCQ5	Glycosyltransferase	KIW84_024931	0.767419	0.190083	0.836287
A0A9D5BCQ3	Carotenoid cleavage dioxygenase 4	KIW84_024246	0.000403174	-2.19859	0.0125987
A0A9D5BCP7	DNA mismatch repair protein	KIW84_024317	0.00444611	-1.73761	0.052832
A0A9D5BCP5	Nucleotide-diphospho-sugar transferase domain-containing protein	KIW84_024217	0.344602	0.738916	0.505192
A0A9D5BCM4;A0A9D4YIM6;A0A9D4YGI9	AB hydrolase-1 domain-containing protein	KIW84_024828	0.0386949	-1.39187	0.171649
A0A9D5BCM1	Nucleoporin p58/p45	KIW84_024815	0.939037	-0.0603979	0.960764
A0A9D5BCL1	NmrA-like domain-containing protein	KIW84_024098	0.184146	-0.857058	0.363493
A0A9D4WE32;A0A9D4X8S3;A0A9D5A722;A0A9D4ZWE6;A0A9D4YGD0;A0A9D4Y106;A0A9D4XAK1;A0A9D5A3G7;A0A9D4XL72;A0A9D5BLZ9;A0A9D4XZ66;A0A9D4WYC3;A0A9D4VRG2;A0A9D4Y9Y5;A0A9D4VUS8;A0A9D5AKU5;A0A9D4XUK6;A0A9D5A650;A0A9D4XUH6;A0A9D4Y9N0;A0A9D4YF16;A0A9D4WPU5;A0A9D4WHB8;A0A9D4X390;A0A9D4X1X8;A0A9D4WW90;A0A9D4WS08;A0A9D5A7T2;A0A9D4WA67;A0A9D4WM37;A0A9D5B6F6;A0A9D5H0Q2;A0A9D4ZXV4;A0A9D4XH89;A0A9D5BL76;A0A9D4WH35;A0A…	Ubiquitin-like protease family profile domain-containing protein	KIW84_024116	0.0214181	-1.38375	0.125978
A0A9D5BCH6	Abscisic acid receptor pyl1	KIW84_023948	0.428598	-0.477319	0.574651
A0A9D5BCH4;A0A9D4YID7	Laccase	KIW84_024602	0.397713	0.663384	0.547761
A0A9D5BCH1	Protein ae7	KIW84_024061	0.0844892	-1.35734	0.250335
A0A9D5AYK9	Acetyltransferase tap2	KIW84_033881	0.0814722	-1.07088	0.246065
A0A9D5AYK0	DNA polymerase delta subunit 2	KIW84_032348	0.0240397	-1.77626	0.13351
A0A9D5AYJ0	Trichome birefringence-like N-terminal domain-containing protein	KIW84_032325	0.784054	0.204057	0.84852
A0A9D5AYH3	Pre-mRNA-splicing factor SLU7	KIW84_030124	0.173256	-0.97957	0.353068
A0A9D5AYG8	Kinesin-like protein	KIW84_033802	0.0777112	-1.319	0.24017
A0A9D5AYG3	Ras- protein RABD2a	KIW84_046334	0.371119	-0.531409	0.526288
A0A9D5AYE9	Uncharacterized protein	KIW84_046253	0.00873966	-1.59392	0.0782087
A0A9D5A2T3;A0A9D5AYD7;A0A9D5AQI1	ribose-phosphate diphosphokinase	KIW84_046229	0.0078675	-1.63053	0.0740286
A0A9D5AYC2;A0A9D5B203;A0A9D5B0X5	Histone deacetylase	KIW84_046514	0.0437157	-1.42752	0.182304
A0A9D5AY97	AT-hook motif nuclear-localized protein	KIW84_033640	0.708218	-0.290327	0.791939
A0A9D5AY96	Protein transport protein SEC23	KIW84_046166	0.128208	-0.92386	0.30613
A0A9D5AY86	AB hydrolase-1 domain-containing protein	KIW84_046189	0.107554	-1.24719	0.281515
A0A9D5AY81	Sugar transport protein 13	KIW84_046441	0.286919	0.825191	0.458796
A0A9D5AY76	Ferulic acid decarboxylase 1	KIW84_046432	0.167373	-0.821482	0.348634
A0A9D5AY75	3-hydroxyisobutyryl-CoA hydrolase	KIW84_046174	0.00662089	-1.70769	0.0666368
A0A9D5AY71	Small ribosomal subunit protein eS1	KIW84_046421	0.00438004	-1.73673	0.052553
A0A9D5AY70	Carboxypeptidase	KIW84_046163	0.951334	-0.036136	0.968505
A0A9D5AY48;A0A9D5AVL3	G3BP-like protein	KIW84_031958	0.36232	-0.540144	0.518992
A0A9D5AY34	Variant 2, Heavy metal-associated isoprenylated plant protein 39	KIW84_033505	0.645986	-0.284029	0.745556
A0A9D5AY29	Uncharacterized protein	KIW84_046051	0.0104789	-1.82653	0.0850773
A0A9D5AY23	Golgin candidate 3	KIW84_033481	0.601448	0.411575	0.708814
A0A9D4XNM0;A0A9D5AY16	Patatin	KIW84_046326	0.311479	-0.602052	0.48
A0A9D5AY10	Lysine--tRNA ligase	KIW84_046315	0.00332749	-1.75774	0.0448686
A0A9D5AY06	CBS domain-containing protein cbsx6	KIW84_033439	0.233927	-0.901996	0.412732
A0A9D5AY04	Elongator complex protein 4	KIW84_046309	0.712524	-0.284351	0.795831
A0A9D5AXZ6	Carbohydrate kinase PfkB domain-containing protein	KIW84_031859	0.462261	-0.579488	0.598878
A0A9D5AXZ0	Peptide chain release factor PrfB1	KIW84_033398	0.0261397	-1.37651	0.139989
A0A9D5AXW6	UMP-CMP kinase	KIW84_046236	0.370453	-0.541966	0.525874
A0A9D5AXV9	GTP cyclohydrolase 1	KIW84_045926	0.153035	-0.854681	0.335114
A0A9D5AXV7	Arginine/serine-rich splicing factor	KIW84_031773	0.0119936	-1.51758	0.0913412
A0A9D4VQA8;A0A9D5B1A6;A0A9D5AXS5;A0A9D4WIE1	Chaperonin CPN60-like 2, mitochondrial	KIW84_045874	0.534314	-0.368452	0.654944
A0A9D5AXS2	AB hydrolase-1 domain-containing protein	KIW84_031692	0.132607	-1.06092	0.312223
A0A9D5AXS1	Beta-fructofuranosidase	KIW84_045860	0.572925	-0.441831	0.686709
A0A9D5AXQ9	Lipoxygenase	KIW84_045828	0.335037	0.586912	0.498023
A0A9D5AXP8	phenylalanine--tRNA ligase	KIW84_033204	0.00203848	-1.82685	0.0336445
A0A9D5AXP6	Acetyltransferase component of pyruvate dehydrogenase complex	KIW84_045811	0.500191	-0.406429	0.627729
A0A9D5AXN6	Phospholipid:diacylglycerol acyltransferase 1	KIW84_045775	0.0857699	-1.02114	0.252178
A0A9D5AXM8	NAD(P)-binding domain-containing protein	KIW84_045781	0.0159552	-1.43558	0.106839
A0A9D5AXM0;A0A9D4W435	Serine/threonine protein phosphatase 2A regulatory subunit	KIW84_031568	0.0437792	-1.28582	0.182461
A0A9D5AXL4	VHS domain-containing protein	KIW84_046049	0.147857	-0.873986	0.330186
A0A9D5AXL3	Light-regulated protein	KIW84_033132	0.0277861	1.30305	0.146063
A0A9D5AXI9;A0A9D5AUX1	Stem 28 kDa glycoprotein	KIW84_045997	0.457143	-0.823025	0.596085
A0A9D5AXI8	Anaphase-promoting complex subunit 2	KIW84_033086	0.271644	-0.767053	0.445905
A0A9D5ANU3;A0A9D5AXI1	WD-40 repeat-containing protein msi4	KIW84_031494	0.0130887	-1.66847	0.0953458
A0A9D5AXH4;A0A9D4XVN0;A0A9D4XVW7	Xyloglucan endotransglucosylase/hydrolase	KIW84_033058	1.77193e-05	-2.62167	0.00141574
A0A9D5AXH1;A0A9D4W684;A0A9D4XT64	60S ribosomal protein L24	KIW84_031473	0.000656005	-2.03977	0.0176719
A0A9D5AXF8	Glutaredoxin-dependent peroxiredoxin	KIW84_031438	0.735209	-0.207212	0.8138
A0A9D5AXF6	Ubiquitin carboxyl-terminal hydrolase	KIW84_045938	0.0970891	-0.997434	0.266728
A0A9D5AXF5	pectinesterase	KIW84_045635	0.834868	0.125239	0.88526
A0A9D5AXE0	DUF2470 domain-containing protein	KIW84_032982	0.277302	-0.652084	0.450072
A0A9D5AXD6	Protein ROOT HAIR DEFECTIVE 3 homolog	KIW84_045903	0.352438	-0.552078	0.510926
A0A9D5AXC6	Cytochrome b5 heme-binding domain-containing protein	KIW84_045529	0.0176027	-1.4096	0.112893
A0A9D5AXC0	L-gulonolactone oxidase	KIW84_045552	0.652724	-0.288087	0.749886
A0A9D5AXB7	Cation-transporting P-type ATPase N-terminal domain-containing protein	KIW84_045506	0.450146	-0.590762	0.591357
A0A9D5AXB3	Lysophospholipid acyltransferase lpeat1	KIW84_031332	0.150921	-0.928871	0.333475
A0A9D5AXB0	Metallo-beta-lactamase domain-containing protein	KIW84_045861	0.00213081	-1.8468	0.0345201
A0A9D5AX82	Lipoxygenase	KIW84_045812	0.0110657	-1.53303	0.0878138
A0A9D5AX68	serine O-acetyltransferase	KIW84_045404	0.0102518	-1.65312	0.0839119
A0A9D5AX55	Oxidoreductase glyr1	KIW84_045388	0.145451	-0.877534	0.326961
A0A9D5AX53	Serine hydrolase domain-containing protein	KIW84_032814	0.282489	-0.649844	0.454497
A0A9D5AX49	Glycosyl transferase family 1 domain-containing protein	KIW84_045357	0.0112292	-1.92635	0.0885114
A0A9D5AX48	Translocase of chloroplast	KIW84_032802	0.0509302	-1.16064	0.195224
A0A9D5AX43	Fasciclin-like arabinogalactan protein 17	KIW84_031157	0.744737	0.194842	0.819958
A0A9D5AX37	Pectate lyase superfamily protein domain-containing protein	KIW84_045321	0.347624	0.557633	0.506873
A0A9D4XYC9;A0A9D5AX29	non-specific serine/threonine protein kinase	KIW84_045324	0.19893	-0.939288	0.377919
A0A9D5AX28;A0A9D4XYV6	Histone-lysine N-methyltransferase, H3 lysine-9 specific SUVH1	KIW84_032774	0.18523	-0.837002	0.363888
A0A9D5AX20	Protein FLUORESCENT IN BLUE LIGHT, chloroplastic	KIW84_045689	0.499838	-0.409934	0.627676
A0A9D5AX18	Protein KTI12 homolog	KIW84_045274	0.180989	-0.877215	0.360083
A0A9D5AX14;A0A9D4VXU8	SNAP receptor	KIW84_045679	0.0841546	-1.0253	0.250054
A0A9D5AX00	Subtilisin-like protease SBT1.5	KIW84_045653	0.195899	-0.785848	0.374895
A0A9D5AWY6	HMA domain-containing protein	KIW84_031001	0.565784	-0.403529	0.681636
A0A9D5AWY2	Thiamine pyrophosphokinase	KIW84_030990	0.0481148	-1.55803	0.190804
A0A9D5AWX4	AB hydrolase-1 domain-containing protein	KIW84_030968	0.032838	-1.58918	0.156957
A0A9D5AWX0	Pectinesterase	KIW84_030955	0.423735	0.478791	0.570484
A0A9D5AWW3	RAP domain-containing protein	KIW84_045151	0.00136547	-2.52529	0.0273523
A0A9D5AWV4	(+)-neomenthol dehydrogenase-like	KIW84_045175	0.00301204	-1.80499	0.0421028
A0A9D5AWU4	Thioesterase domain-containing protein	KIW84_045155	0.241413	-0.827575	0.418175
A0A9D5AWS5;A0A9D4XQW6	Short-chain dehydrogenase reductase 3b	KIW84_030852	0.00137926	-1.89408	0.0273943
A0A9D5AWQ2	Enoyl reductase (ER) domain-containing protein	KIW84_045428	0.00147578	-1.92937	0.0279948
A0A9D5AWN8	Ribonuclease 2	KIW84_045395	0.946838	0.0395099	0.966355
A0A9D5AWN3	arginine--tRNA ligase	KIW84_030766	0.0671217	-1.09037	0.223269
A0A9D5AWL0	Mitogen-activated protein kinase mmk2	KIW84_045322	0.113379	-0.94231	0.288203
A0A9D5AWK5;A0A9D4WYB1;A0A9D4YB76	Calmodulin-binding receptor-like cytoplasmic kinase 2, variant 2	KIW84_045310	0.583045	0.422573	0.694739
A0A9D5AY66;A0A9D5AWJ9	ATP-dependent helicase BRM	KIW84_045299	0.115241	-1.24452	0.290729
A0A9D5AWJ1	Leucine-rich repeat-containing N-terminal plant-type domain-containing protein	KIW84_044915	0.00176967	-2.00785	0.0312626
A0A9D5AWI5	Uncharacterized protein	KIW84_032378	0.716224	-0.21812	0.798472
A0A9D5A8N7;A0A9D5AWG7;A0A9D4YFB8	Importin subunit alpha	KIW84_030624	0.0003829	-2.10412	0.0121818
A0A9D5AW64;A0A9D4XL28;A0A9D5AWF4	Mic1 domain-containing protein	KIW84_032302	0.204893	-0.927593	0.383272
A0A9D4XPR0;A0A9D4XT00;A0A9D4XTH5;A0A9D5AWE8	AB hydrolase-1 domain-containing protein	KIW84_030585	0.644691	0.283923	0.74455
A0A9D4XJM9;A0A9D5AWV4;A0A9D5AWE0;A0A9D4XK34;A0A9D4XIF2;A0A9D4XKG5	Short-chain dehydrogenase/reductase	KIW84_045173	0.000112449	-2.28918	0.00550494
A0A9D5AWC5	ATP-dependent Clp protease proteolytic subunit	KIW84_030541	0.00644102	-1.62352	0.0655852
A0A9D5AWB0	AB hydrolase-1 domain-containing protein	KIW84_030506	0.229172	-0.767739	0.407926
A0A9D5AWA8	DUF6737 domain-containing protein	KIW84_032194	0.134763	-1.18187	0.314964
A0A9D5AW65	H15 domain-containing protein	KIW84_032098	0.765792	-0.178217	0.835224
A0A9D5AW54;A0A9D4XIB7	Bet v I/Major latex protein domain-containing protein	KIW84_044611	0.131834	-0.914711	0.311342
A0A9D5AW51	40S ribosomal protein S24	KIW84_030384	0.00329183	-1.80996	0.0446811
A0A9D5AW54;A0A9D5AW36;A0A9D4XL08;A0A9D4XGZ9	Bet v I/Major latex protein domain-containing protein	KIW84_044629	0.250569	-0.68934	0.426867
A0A9D5AW14	Cysteine proteinase inhibitor	KIW84_044579	0.332396	-0.579203	0.495774
A0A9D5AW01	Flavin-containing monooxygenase	KIW84_044908	0.0945385	-1.31544	0.264605
A0A9D4VUQ7;A0A9D4YGP8;A0A9D4VTB9;A0A9D5ATT9;A0A9D4VUM5;A0A9D5AMI6;A0A9D5AWB4;A0A9D4VUF4;A0A9D5AVZ4;A0A9D5B8W8;A0A9D5BFY1;A0A9D4ZYE1;A0A9D5AQE2;A0A9D5B7A2;A0A9D5A060	Single-stranded DNA-binding protein why2	KIW84_030261	0.529129	-0.49698	0.651429
A0A9D4XM95;A0A9D5AVW8	Uncharacterized protein	KIW84_030195	0.707081	-0.227902	0.791318
A0A9D5AVW6	Transcription factor	KIW84_031897	0.973938	-0.0257745	0.981054
A0A9D5AVW3	Peptidase A1 domain-containing protein (Fragment)	KIW84_044840	0.643254	0.282412	0.743501
A0A9D5AVV0	Replication stress response regulator SDE2	KIW84_030149	0.727207	0.274932	0.807867
A0A9D5AVU6	Dopamine beta-monooxygenase	KIW84_030144	0.148405	-0.86651	0.330723
A0A9D5AVS7	Glutathione S-transferase	KIW84_044269	0.13893	-0.876193	0.320583
A0A9D5AVS6	Ras- protein raba3	KIW84_030103	0.00153705	-2.46875	0.0284795
A0A9D5AVR9;A0A9D4W3D9	26S proteasome regulatory subunit 4 A	KIW84_031837	0.158165	-0.851406	0.340243
A0A9D5AVR1	30S ribosomal protein S20, chloroplastic	KIW84_044232	0.00436412	-1.70747	0.0524515
A0A9D5AVP8	Prohibitin	KIW84_044702	0.185715	-0.832399	0.364432
A0A9D5AVP4	Agglutinin-like protein 3	KIW84_031778	0.831587	0.163355	0.883483
A0A9D5AVN3	Chaperone protein dnaJ 10	KIW84_046516	0.380091	-0.549403	0.53395
A0A9D5AVK7	Integrase zinc-binding domain-containing protein	KIW84_044602	0.0564505	-1.18743	0.206189
A0A9D5AVK2	protein-serine/threonine phosphatase	KIW84_046449	0.39031	-0.668284	0.54181
A0A9D5AVK1	Vacuolar protein-sorting-associated protein 36	KIW84_044588	0.651912	-0.347954	0.749811
A0A9D5AVK0	RRM domain-containing protein	KIW84_044178	0.245756	-0.69157	0.422369
A0A9D5AVJ9	DUF4005 domain-containing protein	KIW84_031691	0.605811	-0.348206	0.712402
A0A9D5AVI8	Pentatricopeptide repeat-containing protein	KIW84_046423	0.105486	-1.15816	0.277942
A0A9D5AVG6	Chaperone protein dnaJ A6	KIW84_046375	0.000532843	-2.49397	0.0150459
A0A9D5ANN7	HMA domain-containing protein	KIW84_040922	0.270911	0.869863	0.44581
A0A9D5ANN5	FAR1 domain-containing protein	KIW84_057971	0.177932	-1.04533	0.357235
A0A9D5ANN4	Multiple organellar RNA editing factor 1, mitochondrial	KIW84_058141	0.204978	-0.751116	0.383272
A0A9D5ANM4;A0A9D4X6S8	Uncharacterized protein	KIW84_040893	0.323693	-0.759005	0.488317
A0A9D5ANL9	Serine/threonine-protein phosphatase 4 regulatory subunit 3-like central domain-containing protein	KIW84_040882	0.0382029	-1.406	0.169918
A0A9D5ANL6	RNA helicase	KIW84_057941	0.0322071	-1.69281	0.155755
A0A9D5ANL3	Large ribosomal subunit protein eL28	KIW84_058102	0.0051131	-1.68388	0.0573369
A0A9D5ANJ1	Uncharacterized protein	KIW84_057889	0.705902	0.298142	0.79057
A0A9D5ANI1	Scarecrow-like protein 14	KIW84_057870	0.889619	0.109166	0.925045
A0A9D5ANH9	Survival protein SurE-like phosphatase/nucleotidase domain-containing protein	KIW84_058044	0.506684	-0.415485	0.633445
A0A9D5ANH8	Fatty acyl-CoA reductase	KIW84_057185	0.155827	0.843072	0.337841
A0A9D5ANH2	Triose-phosphate isomerase	KIW84_057850	0.192553	-0.797945	0.371119
A0A9D5B5P5;A0A9D5GZZ6;A0A9D4X7W8;A0A9D5ANG2;A0A9D5AZU8;A0A9D4WDN8;A0A9D5BPI6	ATP-binding cassette sub- B member 5	KIW84_040757	0.0528295	-1.52615	0.198633
A0A9D5ANF8	Retention in endoplasmic reticulum protein 1	KIW84_057145	0.379022	0.674554	0.532756
A0A9D5ANE6	GTP cyclohydrolase II	KIW84_057809	0.00797729	-1.81502	0.0744865
A0A9D5ANE4	Pectinesterase	KIW84_040715	0.000703944	-2.67701	0.0184487
A0A9D5ANE3	Electron transfer flavoprotein-ubiquinone oxidoreductase	KIW84_057980	0.166979	-0.921031	0.348376
A0A9D5AND9	Conserved oligomeric Golgi complex subunit 3	KIW84_040704	0.32271	-0.599317	0.48756
A0A9D5ANC5	Ubiquitin-specific protease ubp1	KIW84_040671	0.00434382	-2.25227	0.0523867
A0A9D5ANB5	Uncharacterized protein (Fragment)	KIW84_040648	0.69472	-0.274631	0.783161
A0A9D5ANA1	SHSP domain-containing protein	KIW84_057004	0.324651	-0.765308	0.489308
A0A9D5AN98	AB hydrolase-1 domain-containing protein	KIW84_042865	0.0212952	-1.54155	0.12561
A0A9D5ALE0;A0A9D4XSA7;A0A9D5BI37;A0A9D4XQX1;A0A9D5AN85	ADP-ribosylation factor-like protein 2	KIW84_042844	0.21366	-0.817092	0.391614
A0A9D5AN76	Ubiquitin carboxyl-terminal hydrolase	KIW84_056941	0.271691	-0.653349	0.445905
A0A9D5AN56	Protein LIGHT-DEPENDENT SHORT HYPOCOTYLS 10	KIW84_057633	0.673042	-0.324239	0.767086
A0A9D5AN47	Srp40 C-terminal domain-containing protein	KIW84_040528	0.360137	-0.702439	0.517076
A0A9D5AN37	Uncharacterized protein	KIW84_040508	0.176869	-0.822429	0.356126
A0A9D5AN23	dTMP kinase	KIW84_056816	0.152061	-0.856959	0.334421
A0A9D5AN08	Phosphoglycerate mutase-like protein 4	KIW84_042687	0.414468	-0.611272	0.562503
A0A9D5AN05	protein-serine/threonine phosphatase	KIW84_056776	0.393528	-0.505195	0.544236
A0A9D5AMZ8	Protein transport protein S13 B	KIW84_057705	0.123399	-0.929458	0.299441
A0A9D5AMZ5	4-coumarate--CoA ligase	KIW84_040418	0.0591345	-1.11733	0.209766
A0A9D5AMZ3	Beta-galactosidase	KIW84_057693	0.369353	0.559588	0.524948
A0A9D5AMW1	Epidermis-specific secreted glycoprotein EP1-like	KIW84_056668	0.691336	-0.235735	0.780849
A0A9D4Y7T5;A0A9D5A218;A0A9D5AMV5;A0A9D4VWD5	Tetraspanin-8	KIW84_040339	0.694637	0.235386	0.783161
A0A9D5AMU8	Protein kinase domain-containing protein	KIW84_042567	0.791441	0.203591	0.854087
A0A9D5AMU7	NECAP PHear domain-containing protein	KIW84_057605	0.438397	-0.488746	0.58136
A0A9D5AMU4	Beta-amylase	KIW84_057397	0.00541371	-1.78279	0.0591972
A0A9D5AMT6	DC-UbP/UBTD2 N-terminal domain-containing protein	KIW84_056599	0.293731	-0.652769	0.465732
A0A9D5AMQ3	Pseudouridine synthase I TruA alpha/beta domain-containing protein	KIW84_040238	0.0470372	-1.28151	0.18909
A0A9D5AMQ1	Cytochrome c oxidase subunit 6A	KIW84_042461	0.00123389	-2.39533	0.02621
A0A9D5AMM8	Protein THYLAKOID FORMATION 1	KIW84_057457	0.0206003	-1.40232	0.122851
A0A9D5AMM0	lactoylglutathione lyase	KIW84_040171	0.603909	-0.317879	0.710761
A0A9D4ZXB7;A0A9D5BJ34;A0A9D4XAA9;A0A9D4XTN7;A0A9D4ZTB5;A0A9D5BDE6;A0A9D5AML7	Equilibrative nucleotide transporter 6	KIW84_056445	0.171737	-0.841028	0.351012
A0A9D5AML5	Aminomethyltransferase	KIW84_040161	0.000757723	-2.06897	0.019233
A0A9D5AMK8	Transferase	KIW84_042360	0.00106964	-1.94553	0.0244226
A0A9D4X0J9;A0A9D5AMJ8	3-deoxy-manno-octulosonate cytidylyltransferase	KIW84_056404	0.522117	-0.37969	0.645849
A0A9D5AN64;A0A9D4VP81;A0A9D4X481;A0A9D4X302;A0A9D5AMI9;A0A9D4X243;A0A9D4X383;A0A9D4WAG2;A0A9D4X4D0	Histone H2A	KIW84_057232	0.0428512	-1.23404	0.180515
A0A9D5AMH6	Uncharacterized protein	KIW84_040073	0.341799	-0.621206	0.503471
A0A9D5AMG1	Uncharacterized protein	KIW84_057178	0.0316216	-1.69078	0.154661
A0A9D5AMF8	AAA+ ATPase domain-containing protein	KIW84_040031	0.771568	0.226008	0.839754
A0A9D5AMD8	non-specific serine/threonine protein kinase	KIW84_057139	0.105272	-1.27313	0.277942
A0A9D5AMD5	transaldolase	KIW84_042157	0.657147	-0.265587	0.75349
A0A9D5AMB3	UDP-glucuronate 4-epimerase 5	KIW84_042100	0.29643	-0.802884	0.467143
A0A9D5AM99	3-isopropylmalate dehydrogenase	KIW84_058357	0.0862014	-1.03781	0.252745
A0A9D5AM70	AB hydrolase-1 domain-containing protein	KIW84_057199	0.452878	0.589322	0.593622
A0A9D5AM64	Protein LONG AFTER FAR-RED 3	KIW84_056143	0.117101	-1.17101	0.292482
A0A9D5BRX1;A0A9D5AM54	60S ribosomal protein L27	KIW84_015867;KIW84_058250	0.0193162	-1.40839	0.119659
A0A9D5AM52	NAD(P)H dehydrogenase (quinone)	KIW84_056967	0.536916	0.374979	0.656834
A0A9D4YCX5;A0A9D4XHS7;A0A9D5AM43	AP-2 complex subunit alpha	KIW84_057146	0.291989	-0.624464	0.463844
A0A9D5AM42	tRNA (guanine(37)-N1)-methyltransferase	KIW84_056945	0.0744233	-1.15052	0.234966
A0A9D5AM38	AT1G08220-like protein	KIW84_057137	0.126055	-1.20024	0.303422
A0A9D5AM20	50S ribosomal protein L27, chloroplastic	KIW84_056036	0.00103167	-1.98403	0.0240346
A0A9D5AM10	Fiber protein Fb34	KIW84_056883	0.00914523	-1.59547	0.0797416
A0A9D5BML2;A0A9D5GZE0;A0A9D5AM03	VAMP-like protein ykt61	KIW84_041869	0.112495	-0.940384	0.286996
A0A9D5ALX5	Kinesin-like protein KIN-14N	KIW84_057005	0.275838	-0.827033	0.44939
A0A9D5ALS9	Protein RETICULATA-RELATED 1, chloroplastic	KIW84_056920	0.0160915	-1.49722	0.107412
A0A9D5ALP6	Beta-glucosidase 18-like	KIW84_056854	0.0247959	1.41766	0.135673
A0A9D5ALP0	TCP domain-containing protein	KIW84_041674	0.318522	0.781045	0.484829
A0A9D5ALK6	non-specific serine/threonine protein kinase	KIW84_056559	0.000387161	2.80353	0.0122069
A0A9D5ALJ8	Calmodulin-binding domain-containing protein	KIW84_041600	0.000207812	2.92143	0.0078445
A0A9D5ALI2	Receptor-like protein kinase HERK 1	KIW84_057790	0.502254	-0.404921	0.629026
A0A9D5ALI1	Flavonoid 3'-monooxygenase	KIW84_041581	0.809637	-0.190078	0.866843
A0A9D4XAH2;A0A9D5ALG4	ABC transporter B member 25	KIW84_041553	0.0292441	-1.31464	0.149352
A0A9D5ALG0	phosphoenolpyruvate carboxylase	KIW84_056669	0.313806	0.754245	0.481902
A0A9D5ALF6	Peroxin-5	KIW84_056462	0.722118	-0.286829	0.802848
A0A9D5ALF0	Pathogen-related protein	KIW84_056647	0.013041	-1.51591	0.0953053
A0A9D5ALE7	Aquaporin NIP-type	KIW84_056446	0.742504	-0.252376	0.818614
A0A9D5ALE4;A0A9D4XFH2	Inorganic pyrophosphatase ttm1, variant 2	KIW84_041515	0.376774	-0.57101	0.530988
A0A9D5ALD7	Protein kinase domain-containing protein	KIW84_057694	0.00829098	-2.05498	0.0763009
A0A9D5ALC8	glutathione transferase	KIW84_055425	0.527505	-0.398906	0.649957
A0A9D5ALB6	non-specific serine/threonine protein kinase	KIW84_056561	0.141452	0.874755	0.322745
A0A9D5ALA9	Sodium/pyruvate cotransporter bass2	KIW84_041444	0.352295	-0.551276	0.510884
A0A9D5AL72	Eukaryotic translation initiation factor 3 subunit C	KIW84_041346	0.116282	-0.998556	0.291706
A0A9D5AL57	Bifunctional protein FolD 1	KIW84_056320	3.22023e-07	-3.6578	4.71697e-05
A0A9D5B5R8	Methionine aminopeptidase	KIW84_022871	0.00803424	-1.58533	0.0749187
A0A9D5B5P0	Beta-grasp domain-containing protein	KIW84_034770	0.343962	-0.561704	0.50499
A0A9D5B5N8	Serotonin N-acetyltransferase 2	KIW84_022726	0.0154686	-1.46103	0.104577
A0A9D5B5N2	Peroxidase	KIW84_021659	0.0528212	1.30156	0.198633
A0A9D5B5K8	ATPase of 26S proteasome regulatory subunit 4	KIW84_021599	0.75298	-0.197299	0.825799
A0A9D5B5G8	Protein kinase domain-containing protein	KIW84_021508	0.54845	-0.406808	0.666924
A0A9D5B5E5;A0A9D4Y0K4	Proteasome subunit beta	KIW84_035184	0.225772	-0.718546	0.40433
A0A9D5B5D9	Autophagy protein 5, variant 2	KIW84_021438	0.213714	-0.9413	0.391614
A0A9D5B529	acetylornithine transaminase	KIW84_034826	0.453524	-0.452192	0.594239
A0A9D5B512	PRA1 family protein (Fragment)	KIW84_034295	0.321475	-0.695444	0.487102
A0A9D5B4Z4	Protein yippee-like	KIW84_021113	0.155902	-1.10161	0.33788
A0A9D5B4X5	Fimbrin-2	KIW84_034713	0.193295	-0.886499	0.371937
A0A9D5B4V3	Alpha-soluble NSF attachment protein	KIW84_021009	0.788611	-0.164045	0.851468
A0A9D5B4U9	RCC1 domain-containing protein rug3	KIW84_034802	0.583326	-0.33442	0.694911
A0A9D5B4T0;A0A9D5A7N5	FAD dependent oxidoreductase domain-containing protein	KIW84_034769	0.465706	-0.524352	0.600891
A0A9D5B4S1	ERBB-3 BINDING PROTEIN 1	KIW84_034129	0.183111	-0.789057	0.362153
A0A9D5B4P6	hydroxyacylglutathione hydrolase	KIW84_021973	0.501956	-0.399217	0.628958
A0A9D5B4P4	O-fucosyltransferase family protein	KIW84_021964	0.522449	-0.386052	0.646041
A0A9D5B4K5	Uncharacterized protein	KIW84_020804	0.524222	-0.464901	0.6472
A0A9D5B4J9	VTT domain-containing protein	KIW84_034580	6.79372e-05	-3.13655	0.00394766
A0A9D5B4J1	PPPDE domain-containing protein	KIW84_034560	0.172407	-0.808191	0.35187
A0A9D5B4I1	Aryl-alcohol oxidase 3	KIW84_020763	0.023978	1.76568	0.133303
A0A9D5B4H8	Tropinone reductase I	KIW84_034402	0.00231209	-2.08253	0.0358859
A0A9D5B4H1	Pectate lyase	KIW84_034519	0.0126781	-1.62842	0.0941388
A0A9D5B4D2	RRM domain-containing protein	KIW84_021730	0.254722	-0.700737	0.430201
A0A9D5B4C6	Cysteine proteinase inhibitor	KIW84_020627	0.67246	0.324088	0.766548
A0A9D5B4C4	Uncharacterized protein	KIW84_034414	0.0128886	-1.4724	0.0945923
A0A9D5B4B7	Hexosyltransferase	KIW84_033842	0.207915	-0.826397	0.385996
A0A9D5B4A8	Protein TIC110, chloroplastic	KIW84_021671	0.0844733	-1.03883	0.250335
A0A9D5B4A2	RRM domain-containing protein	KIW84_020577	0.0282795	-1.36906	0.147241
A0A9D5B475	Reticulon-like protein	KIW84_020510	0.258628	-0.796738	0.43387
A0A9D5B472	RING-type E3 ubiquitin transferase	KIW84_034275	0.0375224	-1.61311	0.168614
A0A9D5B465	Glycosyltransferase	KIW84_020487	0.371015	-0.584678	0.526247
A0A9D5B452	U3 snoRNP protein	KIW84_033721	0.0378402	-1.62288	0.16876
A0A9D5B443	Chlorophyll synthase	KIW84_034137	0.0582753	-1.1273	0.20841
A0A9D5B440	glucan endo-1,3-beta-D-glucosidase	KIW84_021526	0.327184	-0.584599	0.491755
A0A9D5B438	Importin N-terminal domain-containing protein	KIW84_034127	0.00200953	-2.41895	0.033449
A0A9D5B437	Vacuolar cation/proton exchanger	KIW84_034194	0.605249	0.364964	0.711872
A0A9D5B434	RNA helicase	KIW84_034186	0.671676	-0.327636	0.765779
A0A9D5B429	Protein STABILIZED1	KIW84_034175	0.194192	-0.924668	0.372672
A0A9D5B423	Ferritin	KIW84_034092	0.00137524	-2.08743	0.0273943
A0A9D5B3Z8;A0A9D5AY82	Cyclic nucleotide-binding domain-containing protein	KIW84_033614	0.0666495	-1.26943	0.222197
A0A9D5B3Z1	DUF538 family protein	KIW84_034091	0.360239	-0.630645	0.517118
A0A9D5B3X0	Uncharacterized protein	KIW84_020303	0.82654	0.130806	0.879449
A0A9D5B3V7	Uncharacterized protein	KIW84_034023	0.958064	0.0404239	0.972398
A0A9D5B3S8	UDP-arabinopyranose mutase	KIW84_033450	0.322669	-0.588508	0.48756
A0A9D5B3R6	histone acetyltransferase	KIW84_021278	0.250842	-0.683457	0.427142
A0A9D5B3Q9	Uncharacterized protein	KIW84_033869	0.679346	-0.317623	0.772269
A0A9D5B3P8	phosphoglycerate mutase (2,3-diphosphoglycerate-independent)	KIW84_033850	0.311205	-0.616471	0.479896
A0A9D4YHD6;A0A9D4YBZ8;A0A9D4XHS9;A0A9D5AET9;A0A9D4WLQ3;A0A9D5B3P4;A0A9D4YH06;A0A9D4WMV4;A0A9D4WUJ8;A0A9D5B888;A0A9D4VVP3;A0A9D5GYY1;A0A9D5AD05;A0A9D4WRV2;A0A9D4WLD0	Protein kinase domain-containing protein	KIW84_033880	0.00890423	-2.05056	0.0788484
A0A9D5B3P0	Amino acid transporter transmembrane domain-containing protein	KIW84_020114	0.281646	-0.737017	0.453839
A0A9D5B3N6	Carboxypeptidase	KIW84_020102	0.350978	0.553357	0.509755
A0A9D5B3M5	NAD-dependent epimerase/dehydratase domain-containing protein	KIW84_033839	0.91073	-0.0846195	0.9407
A0A9D4VUY1;A0A9D4ZYJ2;A0A9D5B3M2	Fimbrin-5	KIW84_020072	0.141116	-0.894182	0.322647
A0A9D5B3K4	C2H2-type domain-containing protein	KIW84_033789	0.130821	-1.06004	0.309905
A0A9D5B3J2	Subtilisin-like protease Glyma18g48580	KIW84_033290	0.520768	0.507363	0.644975
A0A9D5B0U8;A0A9D4XF16;A0A9D5A883;A0A9D5GYE1;A0A9D4XYN8;A0A9D5BKW0;A0A9D5B3J0	ATP-dependent RNA helicase mtr4	KIW84_036288	0.0166819	-1.87644	0.109515
A0A9D5B3I8	BEACH domain-containing protein C2	KIW84_033758	0.265381	-0.69705	0.440798
A0A9D5GVN2;A0A9D5B3F8	Protein ABA DEFICIENT 4	KIW84_012078;KIW84_036227	0.615429	-0.388088	0.720459
A0A9D5B3F5;A0A9D4WRD0	Methyltransferase	KIW84_021047	0.91781	-0.0807256	0.946067
A0A9D5B3E0	Amino acid transporter transmembrane domain-containing protein	KIW84_021008	0.184839	-1.03723	0.363769
A0A9D5B3C9;A0A9D4WN84	O-fucosyltransferase family protein	KIW84_036149	0.148107	-1.05318	0.33048
A0A9D5B3B4	V-type proton ATPase subunit C	KIW84_033144	0.275725	-0.657099	0.44939
A0A9D5B382	Uncharacterized protein	KIW84_020886	0.130808	-0.989496	0.309905
A0A9D5B370	AB hydrolase-1 domain-containing protein (Fragment)	KIW84_033490	0.299537	-0.619042	0.469678
A0A9D5B342	Protein METHYLENE BLUE SENSITIVITY 1	KIW84_033426	0.713544	-0.227921	0.79659
A0A9D5B326	Protein TIC 20	KIW84_033405	0.170513	-0.813395	0.350093
A0A9D5AB95;A0A9D5B302;A0A9D4YK99	1,3-beta-glucan synthase	KIW84_035875	0.72069	-0.280637	0.801515
A0A9D5B301	Uncharacterized protein	KIW84_032928	0.0494308	-1.35105	0.193146
A0A9D5B2Z6	Zinc metalloprotease egy1	KIW84_032921	0.0235981	-1.3778	0.1325
A0A9D5B2Y1	Protein TRIGALACTOSYLDIACYLGLYCEROL 2	KIW84_020685	0.0406488	-1.25136	0.175222
A0A9D5B2S5	Secondary alcohol dehydrogenase (SADH2)	KIW84_035731	0.120752	-0.91873	0.296751
A0A9D5B2R8	Rho GTPase-activating protein 7	KIW84_020562	0.605259	-0.378008	0.711872
A0A9D5B2P7	N-acetyl-D-glucosamine kinase	KIW84_020518	0.0438251	-1.3096	0.182544
A0A9D5B2M4	10 kDa chaperonin	KIW84_032697	0.465019	-0.544441	0.600659
A0A9D5B2L5	Conserved oligomeric Golgi complex subunit 5	KIW84_020454	0.153274	-0.870869	0.335114
A0A9D5B2I7	Methyltransferase type 11 domain-containing protein (Fragment)	KIW84_032616	0.473889	0.463761	0.606433
A0A9D5B2G6	Calmodulin-binding domain-containing protein	KIW84_032578	0.713394	-0.286746	0.79655
A0A9D5B2G0	Uncharacterized protein	KIW84_035495	0.695831	0.304369	0.784288
A0A9D5B2F9	EH domain-containing protein 1	KIW84_020347	0.442196	-0.566469	0.584634
A0A9D5B2F3	Cysteine synthase	KIW84_032860	0.0359238	-1.24311	0.164355
A0A9D5B2E0	BTB/POZ and MATH domain-containing protein 4	KIW84_032918	0.0124188	-1.95326	0.0930884
A0A9D5B2D7	Actin-related protein 2	KIW84_035434	0.284301	-0.684544	0.456792
A0A9D5B2D4	polyribonucleotide nucleotidyltransferase	KIW84_032907	0.0322678	-1.27273	0.15582
A0A9D5B2C6	glycerophosphodiester phosphodiesterase	KIW84_020282	0.505852	0.404023	0.63263
A0A9D5B2C1	Serine/threonine-protein phosphatase (Fragment)	KIW84_020270	0.0445208	-1.28214	0.183967
A0A9D5B2B1	non-specific serine/threonine protein kinase	KIW84_020246	0.319538	0.780348	0.485452
A0A9D5B2B0	Polygalacturonase	KIW84_032477	0.130341	1.17619	0.309379
A0A9D5B289	DEK-C domain-containing protein	KIW84_020191	0.477256	0.55758	0.608725
A0A9D5B283	Elongator complex protein 1	KIW84_020179	0.101864	-1.05538	0.273152
A0A9D5B274	non-specific serine/threonine protein kinase (Fragment)	KIW84_032410	0.834896	-0.160724	0.88526
A0A9D5B269	CDPK- kinase 7	KIW84_032685	0.730753	-0.265172	0.810654
A0A9D5B266	60S ribosomal protein L26A	KIW84_020132	0.00168484	-1.87565	0.0304528
A0A9D4XW58;A0A9D4XTY7;A0A9D5B255;A0A9D5B261;A0A9D4XV26;A0A9D5AX11	Transcription elongation factor spt6	KIW84_032763	0.093012	-1.28595	0.262888
A0A9D4WXQ3;A0A9D5B221;A0A9D4Y9K6	hydroxymethylglutaryl-CoA lyase	KIW84_032696	0.232833	-0.721992	0.411733
A0A9D5B220	Kinesin-like protein KIN-7D	KIW84_032304	0.415025	-0.564429	0.562677
A0A9D5B219	Serine/threonine-protein kinase bsk1	KIW84_020032	0.132848	-0.931369	0.312498
A0A9D5B214	Serine/threonine-protein kinase pix13	KIW84_020022	0.127903	-1.03918	0.305671
A0A9D5B1Y6	Protein SWEETIE	KIW84_036262	0.264723	-0.68659	0.440016
A0A9D5B1Y1	RRM domain-containing protein	KIW84_036254	0.268635	-0.671639	0.44379
A0A9D5B1W9	Uncharacterized protein	KIW84_036226	0.774336	-0.190403	0.841868
A0A9D5B1W8	Enoyl reductase (ER) domain-containing protein	KIW84_035053	0.179061	0.797765	0.35862
A0A9D5B1V3	DSBA-like thioredoxin domain-containing protein	KIW84_036177	0.194159	1.02453	0.372672
A0A9D5B1U6	Uncharacterized protein	KIW84_032151	0.00165633	-2.43229	0.0300815
A0A9D5B1T8	Polygalacturonase	KIW84_032407	0.958075	-0.0319767	0.972398
A0A9D5B1P9	Uncharacterized protein	KIW84_032310	0.0115272	-1.96651	0.0898537
A0A9D5B1P8	TOM1-like protein 2	KIW84_032041	0.964006	0.0285516	0.975381
A0A9D5B1P7	DNA-binding protein SMUBP-2	KIW84_032449	0.154297	-1.07325	0.336024
A0A9D5B1P4	Complex 1 LYR protein domain-containing protein	KIW84_036073	0.382718	-0.531119	0.535927
A0A9D4WEG7;A0A9D5B1P0	Gibberellin receptor gid1b	KIW84_032289	0.532607	-0.434573	0.653422
A0A9D5B1N9	Membrane-anchored ubiquitin-fold protein	KIW84_036061	0.98504	0.0124456	0.989968
A0A9D5B1M8	Metacaspase-1	KIW84_034836	0.614286	-0.385541	0.719481
A0A9D5B1M5	Dilute domain-containing protein	KIW84_032408	0.0143102	-1.91793	0.0995201
A0A9D5B1I4	Thioredoxin domain-containing protein	KIW84_032323	0.165985	-0.820218	0.347229
A0A9D5B1G6	Transcriptional repressor	KIW84_032277	0.0289373	-1.36125	0.149104
A0A9D5B1F9	G3BP-like protein	KIW84_034672	0.0946757	-1.01901	0.264605
A0A9D5B1E2	Small EDRK-rich factor-like N-terminal domain-containing protein	KIW84_034623	0.23216	2.47418	0.41137
A0A9D5B1D2	Dolichyl-diphosphooligosaccharide--protein glycosyltransferase subunit 2	KIW84_032010	0.523338	-0.379099	0.646677
A0A9D5B1D0	Histone H2A	KIW84_034592	0.0156461	-1.50894	0.10527
A0A9D5B1C1	60S ribosomal protein L13a-4	KIW84_034571	0.000245882	-2.24745	0.0090513
A0A9D5B1B8	Hcy-binding domain-containing protein	KIW84_032179	0.781615	-0.193407	0.846839
A0A9D5B1B5	Uncharacterized protein	KIW84_034562	0.382032	-0.643809	0.535675
A0A9D5B194	Transmembrane protein	KIW84_034511	0.0202132	-1.51144	0.121816
A0A9D5B169	ADP-ribosylation factor GTPase-activating protein agd3	KIW84_035765	0.100142	-1.26637	0.271293
A0A9D5B162	Laccase	KIW84_034435	0.713855	0.217814	0.796812
A0A9D5B150	Tropinone reductase I	KIW84_034404	1.59187e-25	-6.53584	2.7981e-22
A0A9D5B142	Uncharacterized protein	KIW84_031651	0.502245	-1.34072	0.629026
A0A9D5B133	Phospholipid--sterol O-acyltransferase	KIW84_031977	0.132565	1.17688	0.312223
A0A9D5B104	Nodulin-like domain-containing protein	KIW84_031569	0.0175151	-1.87576	0.112773
A0A9D5B0W0	70-kilodalton heat shock protein	KIW84_035566	0.0541381	-1.42184	0.20108
A0A9D5B0V0	Transcription initiation factor TFIID subunit 6	KIW84_035540	0.000175554	-2.96264	0.00713479
A0A9D5B0U7	ADP-ribosylation factor GTPase-activating protein agd7	KIW84_031822	0.260291	-0.698207	0.435702
A0A9D5AL52	Uncharacterized protein	KIW84_056309	0.665252	-0.306827	0.759933
A0A9D5AL51	Rab-GAP TBC domain-containing protein	KIW84_041290	0.0991805	-1.01831	0.269659
A0A9D5AL42	CCR4-NOT transcription complex subunit 10-like	KIW84_041264	0.129625	-0.942922	0.30853
A0A9D5AL12	Ribose phosphate diphosphokinase subunit prs4	KIW84_055166	0.000123804	-2.43047	0.00592155
A0A9D5AL02	DCD domain-containing protein	KIW84_056204	0.784732	-0.211043	0.848839
A0A9D5AKZ2;A0A9D4WZX1	MGS-like domain-containing protein	KIW84_056180	0.00961734	-1.5343	0.0818722
A0A9D5AKY7	Suppressor of the transcriptional defect of hpr1 by overexpression	KIW84_056168	0.0456151	-1.57971	0.186305
A0A9D5AKX5	Protein DETOXIFICATION	KIW84_057356	0.0961615	-0.99969	0.265553
A0A9D5BPS3;A0A9D5AKW2	procollagen-proline 4-dioxygenase (Fragment)	KIW84_041064	0.59496	-0.324181	0.704355
A0A9D5AKU3	Fasciclin-like arabinogalactan protein 17	KIW84_057302	0.25536	-0.741397	0.430493
A0A9D5AKT7	Uncharacterized protein	KIW84_041002	0.345782	0.733769	0.505521
A0A9D5AKS3	Uncharacterized protein	KIW84_057252	0.960564	0.0388997	0.973572
A0A9D5AKS2	Dynein light chain	KIW84_040952	0.359996	-0.568541	0.51698
A0A9D5AKR4;A0A9D4X0I5;A0A9D4X2D7	Sulfotransferase	KIW84_056189	0.000626665	2.70142	0.0170778
A0A9D5AKQ6	Ribosomal protein	KIW84_057210	0.017347	-1.4365	0.112125
A0A9D5AKP3	Small ubiquitin- modifier 1	KIW84_054888	0.375098	-0.700896	0.529581
A0A9D5AKP2	Cytochrome P450 monooxygenase 71	KIW84_057177	0.0507433	-1.23369	0.195224
A0A9D4VUE1;A0A9D5AKN7	Arogenate dehydratase	KIW84_057164	0.00322492	-1.75486	0.044028
A0A9D5AKN3	Cell division protein FtsZ 1	KIW84_054861	0.218046	-0.918885	0.39594
A0A9D5AKM1	DNA replication licensing factor MCM2	KIW84_040841	0.0220295	-1.4069	0.127678
A0A9D5AKK8	C2 domain-containing protein	KIW84_054811	0.163744	-0.828481	0.345316
A0A9D5AKK0	Brix domain-containing protein	KIW84_056047	0.295319	-0.824352	0.466895
A0A9D5AKJ5	Zeaxanthin epoxidase (Fragment)	KIW84_056037	0.023078	-1.37782	0.130645
A0A9D5AKI6	Uncharacterized protein	KIW84_040770	0.353775	-0.549966	0.512126
A0A9D5AKH9	Dirigent protein	KIW84_055998	0.00177422	2.46215	0.0312645
A0A9D5AKH8	Phytocyanin domain-containing protein	KIW84_057039	0.548072	-0.467565	0.666696
A0A9D5AKE0	Peroxiredoxin Q, chloroplastic	KIW84_040684	0.37775	-0.535806	0.531724
A0A9D5AKD5	ATP synthase subunit O, mitochondrial	KIW84_055786	0.409072	-0.500266	0.558398
A0A9D5AYQ5;A0A9D5B0W3;A0A9D5AKB5;A0A9D4W9A4;A0A9D5A4W7	Myosin-17-like	KIW84_040617	0.262385	-0.676961	0.437925
A0A9D5AKA5	uroporphyrinogen-III C-methyltransferase (Fragment)	KIW84_055712	0.787583	0.210165	0.850875
A0A9D5AK93	Sodium-dependent phosphate transport protein 1	KIW84_054562	0.277121	-0.857598	0.449881
A0A9D5AK64	PHD finger-like domain-containing protein 5B	KIW84_054497	0.192615	-0.879479	0.371125
A0A9D5AK63	OEC 23 kDa subunit	KIW84_055748	0.299129	-0.620754	0.469459
A0A9D5AK45	Uncharacterized protein	KIW84_040446	0.0122491	-1.95093	0.0923485
A0A9D5AK36	Xyloglucan 6-xylosyltransferase 3	KIW84_055564	0.875708	0.122988	0.914654
A0A9D5AK32	RRM domain-containing protein	KIW84_055679	0.0161019	-1.50062	0.107412
A0A9D5AK09	Protein SMG7	KIW84_055505	0.681723	-0.323304	0.77397
A0A9D5AK07	Clp R domain-containing protein	KIW84_040364	0.489334	-0.415065	0.61804
A0A9D5AJY7	Uncharacterized protein	KIW84_056660	0.594098	0.421134	0.703572
A0A9D5AJV8	Photosynthetic NDH subunit of subcomplex B 4, chloroplastic	KIW84_055528	0.101417	-1.07374	0.272369
A0A9D5AJV3	Chlorophyll a-b binding protein, chloroplastic	KIW84_055515	0.607403	-0.313629	0.71344
A0A9D5AJU4	Pectin lyase-like superfamily protein (Fragment)	KIW84_055359	0.110662	-0.956387	0.285215
A0A9D5AJU2	NAP1- protein 2	KIW84_055491	0.412886	-0.485294	0.561291
A0A9D5AJT3	Glucose-1-phosphate adenylyltransferase	KIW84_040216	0.0515528	-1.17785	0.196059
A0A9D5AJS8	Adenosine deaminase domain-containing protein	KIW84_040205	0.0450484	-1.33826	0.185225
A0A9D5AJS7	DUF2062 domain-containing protein	KIW84_056510	0.0489099	-1.5527	0.192545
A0A9D5AJS6	Cysteine proteinase inhibitor	KIW84_055325	0.0957069	-0.997591	0.265472
A0A9D5AJR3	K Homology domain-containing protein	KIW84_056493	0.037362	-1.33472	0.168356
A0A9D5AJQ4	CTLH domain-containing protein	KIW84_055389	0.00320534	-1.80803	0.0440171
A0A9D5AJQ2	Leucine-rich repeat-containing N-terminal plant-type domain-containing protein	KIW84_056461	0.024118	1.35991	0.133839
A0A9D5AJM8	Pentatricopeptide repeat-containing protein	KIW84_040091	0.00547885	-1.97499	0.0595085
A0A9D5AJK4	2-C-methyl-D-erythritol 4-phosphate cytidylyltransferase	KIW84_040030	0.0144882	-1.45584	0.100361
A0A9D5AJK2	Tudor domain-containing protein	KIW84_040016	0.823188	-0.171474	0.87721
A0A9D5AJJ3	Kinesin-like protein	KIW84_056339	0.416112	-0.632586	0.563688
A0A9D5AJF7	ATP-dependent 5'-3' DNA helicase hcs1	KIW84_053914	0.0201084	-1.59983	0.121658
A0A9D5AJE7	Glutaredoxin-like protein (Fragment)	KIW84_053891	0.78081	-0.16998	0.846681
A0A9D5AJE4	Alpha/beta hydrolase fold-3 domain-containing protein	KIW84_056231	0.748814	0.253078	0.823144
A0A9D5AJC4	Protein LURP-one-related 12	KIW84_058320	0.0564518	-1.20201	0.206189
A0A9D5AJB0	Protein SirB1 N-terminal domain-containing protein	KIW84_056145	0.684686	0.310713	0.775955
A0A9D5AJA9	Serine/threonine-protein phosphatase 5	KIW84_055062	0.0498944	-1.16095	0.193923
A0A9D5AJA0	Tryptophan synthase	KIW84_055048	0.00354153	-1.73184	0.0464557
A0A9D5AJ93	Clathrin heavy chain	KIW84_053783	0.237505	-0.707589	0.41519
A0A9D5AJ66	Uncharacterized protein	KIW84_054967	0.844164	-0.118903	0.891458
A0A9D5AJ63	Aquaporin PIP-type 7a	KIW84_053720	0.753112	-0.191377	0.825815
A0A9D5AJ56	Trafficking protein particle complex subunit 5	KIW84_053708	0.351543	-0.569091	0.510365
A0A9D5AJ54	ATP synthase gamma chain, chloroplastic	KIW84_054941	0.203992	-0.777776	0.382574
A0A9D5AJ49;A0A9D4WUE4	GDSL esterase/lipase	KIW84_054932	0.440866	0.463452	0.583643
A0A9D5AJ24	GrpE protein homolog	KIW84_054875	0.441898	-0.458595	0.584499
A0A9D4X9V3;A0A9D5AJ13	RNA helicase	KIW84_058080	0.100981	-0.987334	0.271655
A0A9D5AJ12;A0A9D4WWR3	DNA-directed RNA polymerase	KIW84_054846	0.00025042	-2.34074	0.00913164
A0A9D5AJ11	Tropinone reductase homolog At5g06060-like	KIW84_053626	0.344309	-0.584241	0.505181
A0A9D5AJ04	glycerophosphodiester phosphodiesterase	KIW84_054835	0.897316	-0.0766424	0.930535
A0A9D5AIZ6	Protein INVOLVED IN DE NOVO 2	KIW84_053588	0.688507	-0.313788	0.778673
A0A9D5AIX9	RNA helicase	KIW84_058030	0.0219103	-1.36016	0.12739
A0A9D4ZUH8;A0A9D5AIX8	ABC-type xenobiotic transporter	KIW84_054777	0.00696374	-2.10604	0.0685916
A0A9D5AIW8	leucine--tRNA ligase	KIW84_054755	0.0119602	-1.50033	0.0913049
A0A9D5AIW4;A0A9D4VMK9	riboflavin kinase	KIW84_058001	0.046816	-1.18078	0.188416
A0A9D5AIV8	ADP/ATP translocase	KIW84_055775	0.120601	-0.952504	0.296484
A0A9D5AIT2	WEB family protein	KIW84_054698	0.126262	1.03858	0.303625
A0A9D5AIS4;A0A9D4Y8V2	Histidine kinase/HSP90-like ATPase domain-containing protein	KIW84_054678	0.172028	-0.835447	0.351306
A0A9D5AIR1	Embryo defective 2759	KIW84_053394	0.549839	-1.09623	0.668035
A0A9D5AIR0	Enhancer of mRNA-decapping protein 4 WD40 repeat region domain-containing protein	KIW84_054657	0.300547	-0.616222	0.470054
A0A9D5AIP6	Protein transport protein Sec61 subunit gamma	KIW84_040530	0.405364	-0.648436	0.555619
A0A9D5AIP1	Protein kinase domain-containing protein	KIW84_053343	0.0708235	1.41802	0.228752
A0A9D5AIM7	Non-structural maintenance of chromosomes element 1 homolog	KIW84_053285	0.00558268	-2.07083	0.0602022
A0A9D5AIL1	Uncharacterized protein	KIW84_055480	0.18453	-1.02606	0.363493
A0A9D5AIK7	Association with the SNF1 complex (ASC) domain-containing protein	KIW84_057754	0.00956112	-2.02255	0.0818722
A0A9D5AIK6	Maternal effect embryo arrest 59	KIW84_054602	0.736163	0.200346	0.814322
A0A9D5AIJ7	beta-glucosidase	KIW84_054576	0.0123576	-1.49044	0.0927823
A0A9D5AIH4	Chlororespiratory reduction 42	KIW84_053218	0.345441	-0.564319	0.505521
A0A9D5AIF5	60S ribosomal protein L11	KIW84_053169	0.0180011	-1.44225	0.114436
A0A9D5AIE4	Glycosyl transferase CAP10 domain-containing protein	KIW84_054511	0.533212	-0.479297	0.653935
A0A9D5AIE3	Single-stranded DNA binding protein Ssb-like OB fold domain-containing protein	KIW84_057563	0.698677	-0.302948	0.785983
A0A9D5AID9	Pentatricopeptide repeat-containing protein	KIW84_053139	0.0607102	-1.15845	0.212894
A0A9D5AIC0	NADH:ubiquinone reductase (non-electrogenic)	KIW84_054498	4.76834e-05	-3.10562	0.00309324
A0A9D5AIB0	Clathrin heavy chain	KIW84_054473	0.125094	-0.93379	0.30183
A0A9D5AIA0	H(+)-transporting two-sector ATPase	KIW84_053096	0.0082363	-1.61614	0.0760774
A0A9D5AI91	RRM domain-containing protein	KIW84_053075	0.116223	-0.9309	0.291706
A0A9D5AI85	Transcription initiation factor TFIID subunit 15b	KIW84_054385	0.128303	-0.984427	0.306211
A0A9D5AI67	Elongation factor P	KIW84_053020	0.430115	-0.604196	0.575979
A0A9D5AI38	Ataxin 2 SM domain-containing protein	KIW84_054976	0.532579	-0.476472	0.653422
A0A9D5AI35	Acyl-activating enzyme 16	KIW84_052949	0.1657	-0.91934	0.346959
A0A9D5AI25	NADH dehydrogenase [ubiquinone] 1 alpha subcomplex subunit 12	KIW84_054943	0.0650326	1.45831	0.220366
A0A9D5AI19	APO protein 2	KIW84_057355	0.366082	-0.692222	0.522625
A0A9D5AI13	ATPase of 26S proteasome regulatory subunit 4	KIW84_054206	0.215804	0.970503	0.393603
A0A9D5AI10	CCR4-NOT transcription complex subunit 9	KIW84_054902	0.0439141	-1.5694	0.182698
A0A9D5AHZ8	Uncharacterized protein	KIW84_054176	0.376218	-0.536536	0.530665
A0A9D5AHZ7	DNA polymerase alpha subunit B	KIW84_052853	0.373998	-0.650567	0.528827
A0A9D5B997;A0A9D5AHY1	Auxin response factor	KIW84_054144	0.0695522	-1.24461	0.227346
A0A9D5AHW8	DNA primase	KIW84_054216	0.0734529	-1.37193	0.233581
A0A9D5AHV9	UTP--glucose-1-phosphate uridylyltransferase	KIW84_054109	0.620614	-0.296828	0.724865
A0A9D5AHV5	F12P19.7	KIW84_054102	0.265333	-0.733266	0.440798
A0A9D5AHV4	O-fucosyltransferase family protein	KIW84_052759	0.79177	-0.162812	0.854087
A0A9D5AHU2	RRM domain-containing protein	KIW84_054736	0.69095	-0.278518	0.780664
A0A9D5AHS7	PsbQ-like protein 3, chloroplastic	KIW84_054141	2.32427e-05	-2.64548	0.0017202
A0A9D5AHS0	Methyltransferase	KIW84_054033	0.299039	-0.774931	0.469423
A0A9D5AHR9	Transmembrane protein 245	KIW84_054687	0.288434	-0.659675	0.460067
A0A9D5AHR5	5'-adenylylsulfate reductase-like 4 (Fragment)	KIW84_054025	0.794883	-0.200099	0.856525
A0A9D5AHQ8	Peptidase A1 domain-containing protein	KIW84_057138	0.919259	-0.0630307	0.947359
A0A9D5ACB0	Ubiquitin-fold modifier-conjugating enzyme 1	KIW84_050603	0.298043	-0.624981	0.468278
A0A9D5ACA2	Bms1-type G domain-containing protein	KIW84_050326	0.0403439	-1.56035	0.174666
A0A9D5AC98	Cruciform DNA binding protein	KIW84_050325	0.00831401	-1.86261	0.0763217
A0A9D5AC90	Coiled-coil domain-containing protein 115	KIW84_050294	0.0881833	-1.28731	0.255994
A0A9D5AC83	RING-type E3 ubiquitin transferase	KIW84_050292	0.559625	-0.385282	0.675954
A0A9D5AC81	Pyruvate kinase (Fragment)	KIW84_065264	0.00612639	-1.76553	0.0636258
A0A9D5AC46	chloroplast protein-transporting ATPase	KIW84_052581	0.0843795	-1.14271	0.250329
A0A9D5AC37	RRM domain-containing protein	KIW84_050180	0.0506992	-1.1916	0.195224
A0A9D5AC36	NAD(P)H-quinone oxidoreductase subunit M, chloroplastic	KIW84_052564	0.110925	-0.954861	0.285284
A0A9D5AC29	glucan endo-1,3-beta-D-glucosidase	KIW84_050188	0.325805	0.640015	0.490627
A0A9D4X1Q8;A0A9D5AC25	Chromatin remodeling protein SHL-like	KIW84_050142	0.190943	-0.843302	0.36923
A0A9D5AC14	Uncharacterized protein	KIW84_050406	0.591427	-0.423579	0.701488
A0A9D5AC12	Uncharacterized protein	KIW84_052514	0.742675	0.259497	0.818614
A0A9D5AC15;A0A9D5ABZ7	CCHC-type domain-containing protein	KIW84_050123;KIW84_050125	0.0305285	-1.68984	0.152415
A0A9D5ABZ6	Vacuolar protein sorting-associated protein 45	KIW84_052466	0.186144	-0.844014	0.364792
A0A9D5ABX9	Tyrosine protein phosphatase 1	KIW84_065091	0.115107	-0.944097	0.290495
A0A9D5ABX6	Uncharacterized protein	KIW84_050327	0.0894679	-1.00679	0.257309
A0A9D5ABX3	HECT-type E3 ubiquitin transferase	KIW84_050064	0.547633	-0.403502	0.666696
A0A9D5ABW0	Uncharacterized protein	KIW84_050295	0.903259	0.0721575	0.935181
A0A9D5ABV6	Pentatricopeptide repeat-containing protein	KIW84_052382	0.0801118	-1.17346	0.243522
A0A9D5ABV3	Monosaccharide-sensing protein 2	KIW84_050273	0.487894	-0.415844	0.617086
A0A9D5ABV1	Uncharacterized protein (Fragment)	KIW84_066606	0.264801	-0.78792	0.440041
A0A9D5ABU0	Alpha-1,3-mannosyl-glycoprotein 2-beta-N-acetylglucosaminyltransferase	KIW84_050009	0.438973	-0.479288	0.581904
A0A9D5ABT5	Peptidyl-prolyl cis-trans isomerase	KIW84_066604	0.00200848	-1.85508	0.033449
A0A9D5ABS5	AAA+ ATPase domain-containing protein	KIW84_052310	0.00379417	-2.2865	0.0484153
A0A9D5ABR3;A0A9D5AUG3	Selenoprotein O	KIW84_066553	0.0409243	-1.21038	0.175743
A0A9D5ABQ4	TMPIT-like protein	KIW84_066513	0.118014	-1.03883	0.29334
A0A9D5ABP6	Glycerol-3-phosphate dehydrogenase	KIW84_064911	0.551277	-0.461784	0.669435
A0A9D5ABN5;A0A9D5B2D8	2-isopropylmalate synthase	KIW84_066511	0.317481	-0.596073	0.48379
A0A9D5ABN0	N-acetyltransferase domain-containing protein	KIW84_052196	5.64814e-06	-3.58715	0.000575537
A0A9D5ABL4	Peptidyl-prolyl cis-trans isomerase	KIW84_050076	0.0014343	-1.88941	0.0279351
A0A9D5ABK6	Chalcone-flavonone isomerase family protein	KIW84_066409	0.837199	-0.124242	0.887033
A0A9D5ABK3	G protein alpha subunit	KIW84_064808	0.385127	-0.604668	0.538122
A0A9D5ABJ7	Phosphoglucan phosphatase lsf2	KIW84_052129	0.00115159	-1.93706	0.0251925
A0A9D5ABJ3	Conserved oligomeric Golgi complex subunit 1	KIW84_064792	0.0950581	-1.00189	0.265291
A0A9D5ABJ1	Chalcone-flavonone isomerase family protein	KIW84_066407	9.07411e-08	4.10228	1.77222e-05
A0A9D5ABJ0	Dihydrolipoamide acetyltransferase component of pyruvate dehydrogenase complex	KIW84_064782	0.840896	-0.119662	0.889571
A0A9D5ABI9	DUF674 family protein (Fragment)	KIW84_066376	0.490552	-0.541064	0.619
A0A9D5ABI3	4-alpha-glucanotransferase	KIW84_052095	0.061355	-1.10778	0.213437
A0A9D5ABH6	non-specific serine/threonine protein kinase	KIW84_052076	0.585345	-0.395364	0.696845
A0A9D5ABH3	Prolyl endopeptidase	KIW84_066336	0.000158738	2.23923	0.00668314
A0A9D5ABG8	DNA/RNA-binding protein Alba-like domain-containing protein	KIW84_052056	0.038091	-1.22862	0.169612
A0A9D5ABF6	Pentatricopeptide repeat-containing protein	KIW84_066295	0.000618438	-2.63566	0.0169522
A0A9D5ABF0	Serine/threonine-protein kinase pbs1	KIW84_066607	0.242523	-0.793006	0.419375
A0A9D5ABD9	Thioredoxin domain-containing protein	KIW84_066294	0.191044	-0.792584	0.369271
A0A9D5ABC0;A0A9D5A8F9	Chaperonin CPN60-2, mitochondrial	KIW84_064624	0.4598	-0.448654	0.597445
A0A9D5ABB3	Tyrosine specific protein phosphatases domain-containing protein	KIW84_066202	0.933107	-0.0544677	0.957217
A0A9D5ABA7	Coatomer subunit delta	KIW84_066191	0.60873	-0.305777	0.71474
A0A9D5ABA6	PsbP domain-containing protein 2	KIW84_051923	0.282399	-0.639578	0.454497
A0A9D5ABA5	Uncharacterized protein	KIW84_066526	0.0967931	-1.06422	0.266153
A0A9D5AB99	Germin-like protein	KIW84_066210	0.895745	-0.0816804	0.929318
A0A9D5AB98	protein-serine/threonine phosphatase	KIW84_064577	0.161499	-0.848471	0.343763
A0A9D4WBJ0;A0A9D5AB96;A0A9D4YES0;A0A9D4XHB2;A0A9D4WK83	Beta-galactosidase	KIW84_051902	0.466823	0.562959	0.601583
A0A9D5AB90	AMMECR1 domain-containing protein	KIW84_066189	0.0568327	-1.12813	0.206614
A0A9D5AB71	CN hydrolase domain-containing protein	KIW84_066442	0.123422	-1.20523	0.299441
A0A9D5AB63	ABC-type xenobiotic transporter	KIW84_064522	0.0117372	-1.95029	0.0904583
A0A9D5AB61	Uncharacterized protein	KIW84_066423	0.308609	-0.634487	0.477785
A0A9D5AB44	DNA damage-binding protein 1	KIW84_066389	0.0800196	-1.04502	0.243361
A0A9D5AB34	E2 ubiquitin-conjugating enzyme	KIW84_051758	0.191482	-0.827128	0.369756
A0A9D5AB18	Thioredoxin-like fold domain-containing protein mrl7l	KIW84_066337	0.0317978	-1.46081	0.154848
A0A9D5AB14	Thylakoid lumenal 17.9 kDa protein, chloroplastic	KIW84_051717	0.765331	-0.176714	0.835078
A0A9D5AB12	ATP-dependent Clp protease proteolytic subunit	KIW84_064407	0.0137787	-1.49338	0.0976327
A0A9D5AAZ8;A0A9D4WA19	Swr complex subunit	KIW84_064371	0.0317035	-1.69568	0.154661
A0A9D5AAZ5	RING-type E3 ubiquitin transferase	KIW84_066296	0.0873761	-1.01776	0.254808
A0A9D5AAY1	Uncharacterized protein	KIW84_064335	0.254843	-0.683613	0.430201
A0A9D5AAX8	ribose-5-phosphate isomerase	KIW84_065935	0.000201238	-2.68187	0.0077742
A0A9D4VX82;A0A9D5AAW2	Uncharacterized protein	KIW84_065903	0.742383	-0.195185	0.818614
A0A9D5AAV5	Large ribosomal subunit protein uL15/eL18 domain-containing protein	KIW84_064274	0.590796	-0.424546	0.701078
A0A9D5AAT4	Pyruvate kinase	KIW84_065745	0.106731	-1.27389	0.280189
A0A9D5AAT2	Thioredoxin domain-containing protein	KIW84_065820	0.795479	-0.15467	0.856773
A0A9D5AAS8;A0A9D4XAY5;A0A9D4WDL7;A0A9D5ALH9	Diphosphomevalonate decarboxylase	KIW84_066212	0.986024	-0.0104126	0.990673
A0A9D5AAS6	Tubulin-specific chaperone D C-terminal domain-containing protein	KIW84_066203	0.0592157	-1.1842	0.209766
A0A9D5AAQ2	ATP-dependent Clp protease proteolytic subunit	KIW84_065795	0.0132472	-1.48348	0.0958388
A0A9D5AAQ1	Uncharacterized protein	KIW84_065641	0.0214293	-1.80291	0.125978
A0A9D5AAP7	Survival protein SurE-like phosphatase/nucleotidase domain-containing protein	KIW84_065634	0.00418682	-2.00632	0.0512333
A0A9D5AAN6	Pre-mRNA-processing protein 40A	KIW84_065765	0.382347	-0.690362	0.535675
A0A9D5AAL6	60S ribosomal protein L18	KIW84_064091	0.0182419	-1.43964	0.115444
A0A9D5AAJ3;A0A9D5A991;A0A9D5A010	serine--tRNA ligase	KIW84_064047	0.0419403	-1.2147	0.178884
A0A9D5AAI0	DUF3700 domain-containing protein	KIW84_065526	0.0491147	-1.17197	0.192704
A0A9D5AAH8	Uncharacterized protein	KIW84_064018	0.0531434	-1.15722	0.199174
A0A9D5AAH7	BRISC and BRCA1-A complex member 1	KIW84_051291	0.592322	-0.363714	0.701823
A0A9D5AAH0	FAD-binding FR-type domain-containing protein	KIW84_065957	0.00495064	-1.67977	0.0564459
A0A9D5AAG8	ATP-dependent zinc metalloprotease FTSH 4	KIW84_051268	0.184313	-0.878976	0.363493
A0A9D5AAG4	Subtilisin-like protease SBT1.3	KIW84_065493	0.34043	-0.583724	0.502743
A0A9D5AAG1;A0A9D5AYL8	Cysteine synthase	KIW84_065616	0.0160803	-1.44826	0.107412
A0A9D5AVF5	Multidrug resistance protein 1	KIW84_031593	0.103216	-0.965407	0.275079
A0A9D5AVF0	FAD synthase	KIW84_031580	0.0643514	-1.1418	0.219388
A0A9D5AVE4	Uncharacterized protein	KIW84_031567	0.127818	-0.90731	0.305671
A0A9D5AVE3	glycine--tRNA ligase	KIW84_046336	0.0028224	-1.76861	0.040416
A0A9D5AVC8;A0A9D5B0G2;A0A9D5B0Q8;A0A9D4XSM5	Glycosyltransferase	KIW84_031535	0.000445207	-2.08348	0.0133952
A0A9D5AVB8	NuA4 histone acetyltransferase subunit	KIW84_046289	0.525853	-0.376921	0.648645
A0A9D5AVA4	alpha-amylase	KIW84_043901	9.42386e-05	-2.3143	0.004872
A0A9D5AVA3	Cytochrome P450 monooxygenase 37	KIW84_044339	0.242867	-0.693535	0.419763
A0A9D5AVA2	Protein TRIGALACTOSYLDIACYLGLYCEROL 4, chloroplastic	KIW84_046252	0.0674424	-1.10653	0.223884
A0A9D5AV88	Major facilitator superfamily (MFS) profile domain-containing protein	KIW84_044305	0.00986136	-1.98955	0.0825967
A0A9D5AV83	glutathione transferase	KIW84_043854	0.848074	-0.151377	0.894747
A0A9D5AV80	2,4-dienoyl-CoA reductase [(3E)-enoyl-CoA-producing]	KIW84_044281	0.872444	-0.105703	0.912757
A0A9D5AV62	NAD-dependent epimerase/dehydratase domain-containing protein	KIW84_043818	0.0884261	-1.01686	0.256487
A0A9D5AV60	Hydroxyisourate hydrolase	KIW84_046176	0.0714302	-1.10342	0.229118
A0A9D5AV45	FeS cluster biogenesis domain-containing protein	KIW84_031331	0.464424	-0.45434	0.600251
A0A9D5AV23	Uncharacterized protein	KIW84_043732	0.301459	-0.692504	0.470543
A0A9D5AV20	DNA repair protein recA homolog 1, chloroplastic	KIW84_044152	0.00575472	-1.72701	0.06112
A0A9D5AV18	Spermidine synthase 2	KIW84_043723	0.0197324	-1.3809	0.120642
A0A9D5BBZ5;A0A9D5AV12	Pyruvate dehydrogenase E1 component subunit alpha	KIW84_043797	0.180175	-0.795265	0.359576
A0A9D5AV07	RNA helicase	KIW84_043787	0.00562369	-2.17755	0.0603666
A0A9D5AUZ9	GPI transamidase component PIG-T	KIW84_046061	0.239566	-0.902281	0.416756
A0A9D5AUZ4	Aquaporin TIP2-1	KIW84_046050	0.321371	0.600651	0.487102
A0A9D5AUX6	Phosphotransferase	KIW84_046006	0.00543486	-2.1452	0.0593201
A0A9D5AUW9	Uncharacterized protein	KIW84_031164	0.349108	-0.726953	0.508194
A0A9D5AUV0	Pyrrolidone-carboxylate peptidase	KIW84_043659	0.170325	-0.830453	0.350093
A0A9D5AUU8	Glutamate carboxypeptidase amp1	KIW84_031126	0.192715	0.906044	0.371125
A0A9D4XFN2;A0A9D5AUS4	D-aminoacyl-tRNA deacylase	KIW84_043606	0.120114	-0.974536	0.2957
A0A9D5AUQ3	Inositol-tetrakisphosphate 1-kinase	KIW84_043569	0.130213	-0.964431	0.3093
A0A9D5AUP7	Phosphate transporter (Fragment)	KIW84_043429	0.136248	-0.899791	0.317204
A0A9D5AUP3	60S ribosomal protein L27a-2	KIW84_043422	0.000491985	-2.11556	0.0141768
A0A9D5AUP1	methenyltetrahydrofolate cyclohydrolase	KIW84_031000	0.102533	-0.981942	0.274109
A0A9D5AUN2	Uncharacterized protein	KIW84_043519	0.580948	-0.368935	0.693253
A0A9D5AUK0	Peptidase S9 prolyl oligopeptidase catalytic domain-containing protein	KIW84_030903	0.036009	-1.2514	0.164402
A0A9D5BKK2;A0A9D5AUJ3;A0A9D4XIE9	CTP synthase	KIW84_043320	0.0523775	-1.30839	0.197597
A0A9D5AUI8	Swr complex subunit	KIW84_030876	0.293192	-0.740657	0.465335
A0A9D5AUG9	Oligouridylate-binding protein 1B	KIW84_045691	0.0515291	-1.33195	0.196059
A0A9D5AUG2	Uncharacterized protein	KIW84_043268	0.234204	-0.789871	0.412807
A0A9D5AUE1	Serine/threonine-protein phosphatase	KIW84_043220	0.519554	-0.508626	0.643924
A0A9D5AUD9	Peptidyl-prolyl cis-trans isomerase	KIW84_030765	0.0841145	-1.02282	0.250054
A0A9D5AUA8	Dual specificity protein kinase yak1	KIW84_043304	0.117614	-1.23192	0.293012
A0A9D5AUA0	PsbP domain-containing protein 1	KIW84_030677	0.044635	-1.20077	0.184064
A0A9D5AU69	Proteasome subunit alpha type	KIW84_043071	0.390269	-0.51731	0.54181
A0A9D5AU64	26S proteasome regulatory subunit RPN10	KIW84_043059	0.425563	-0.473764	0.57211
A0A9D4VSQ4;A0A9D5AU47;A0A9D4VML6	60S ribosomal protein L5	KIW84_045387	0.0320093	-1.28683	0.155534
A0A9D5AU44	Serine/threonine-protein phosphatase	KIW84_030561	0.990525	-0.00854516	0.993493
A0A9D5AU41	non-specific serine/threonine protein kinase	KIW84_043181	0.220255	-0.939655	0.398204
A0A9D5AU29	PWWP domain-containing protein	KIW84_030528	0.0481075	-1.55661	0.190804
A0A9D5AU18	Ubiquitin-conjugating enzyme E2 4	KIW84_045300	0.658216	-0.270772	0.754416
A0A9D5AU05	Signal peptidase complex subunit 3	KIW84_030477	0.958697	0.0391167	0.972529
A0A9D4WV14;A0A9D4VY37;A0A9D5ATY2	60S ribosomal protein L27a-3	KIW84_045217	0.00018029	-2.25712	0.0072482
A0A9D5ATT4;A0A9D4Y1F8	COP9/signalosome complex subunit Csn1	KIW84_045103	0.257542	-0.673785	0.432689
A0A9D5ATQ9;A0A9D4XD63	Molybdenum cofactor sulfurase	KIW84_042731	0.16865	-1.08473	0.349237
A0A9D5ATQ3	Cell cycle serine/threonine-protein kinase cdc5/MSD2	KIW84_030290	0.387692	-0.52756	0.539868
A0A9D5ATP5	non-specific serine/threonine protein kinase	KIW84_042697	0.503946	-0.396426	0.630695
A0A9D5ATP4	Thioredoxin domain-containing protein plp3b	KIW84_042907	0.0975563	-1.00533	0.266894
A0A9D5ATP2	Peptidyl-prolyl cis-trans isomerase	KIW84_030269	0.222177	-0.732896	0.400442
A0A9D5ATP0	CDPK- kinase 5	KIW84_042685	0.57862	-0.418105	0.691178
A0A9D5ATN4	Pre-mRNA-splicing factor SYF2	KIW84_042888	0.178662	1.04243	0.358191
A0A9D5ATM2	Lethal giant larvae (Lgl)-like C-terminal domain-containing protein	KIW84_043170	0.122809	-1.19244	0.29868
A0A9D5ATM0	Non-haem dioxygenase N-terminal domain-containing protein	KIW84_044961	0.0462592	-1.24355	0.18717
A0A9D5ATL0;A0A9D4XLV1	carotenoid 9,10-dioxygenase	KIW84_044942	0.0809007	-1.03355	0.245072
A0A9D5ATK2	ADP/ATP translocase	KIW84_044928	0.208817	-0.761426	0.386676
A0A9D5ATJ2	J domain-containing protein	KIW84_044909	0.380171	-0.536831	0.533956
A0A9D5ATI6	Peptidase A1 domain-containing protein	KIW84_043100	0.906795	-0.0874865	0.937875
A0A9D5A6A2;A0A9D5ATH7	Uncharacterized protein	KIW84_042773	2.43129e-27	-6.78397	5.69812e-24
A0A9D4WDB8;A0A9D5BFZ5;A0A9D5ATG0	Ribosome-recycling factor, chloroplastic	KIW84_044830	0.582625	-0.352216	0.694551
A0A9D5ATF0;A0A9D4WYM3	Protein component of the small (40S) ribosomal subunit	KIW84_044808	0.021657	-1.40135	0.126675
A0A9D5ATB6	UVR domain-containing protein	KIW84_046515	0.82909	-0.12781	0.881495
A0A9D5ATB4	Ras- protein RABH1b	KIW84_042379	0.169486	-0.822348	0.349458
A0A9D5ATB0	Gamma-tubulin complex component	KIW84_046504	0.29576	-0.764371	0.466997
A0A9D5ATA2	Ferulate 5-hydroxylase	KIW84_042955	0.455835	-0.584926	0.595388
A0A9D5AT95	tRNA-dihydrouridine(16/17) synthase [NAD(P)(+)]	KIW84_042608	0.933368	-0.0635969	0.957217
A0A9D5AT89	tRNA/rRNA methyltransferase SpoU type domain-containing protein	KIW84_042327	0.878907	-0.117872	0.916582
A0A9D5AT86	Protein RER1	KIW84_042581	0.559134	-0.439193	0.675593
A0A9D5AT84	GTP-binding protein yptm2, variant 2	KIW84_042313	0.0934132	-0.999246	0.263274
A0A9D5AT76	FRIGIDA-like protein	KIW84_042558	0.0714925	-1.1539	0.229213
A0A9D5AT57	GTP-binding protein Era	KIW84_042875	0.0090222	-1.58616	0.0792272
A0A9D5AT53;A0A9D4ZXD4	C2H2-type domain-containing protein	KIW84_044578	0.375212	-0.544346	0.529635
A0A9D5AT52	Tubby-like F-box protein 5	KIW84_042864	0.53681	0.461673	0.656834
A0A9D5AT38	Anaphase-promoting complex component apc8	KIW84_044550	0.616682	0.393828	0.720991
A0A9D5AT34	Dentin sialophosphoprotein-like	KIW84_042462	0.853271	0.114412	0.898106
A0A9D5AT26	YbaK/aminoacyl-tRNA synthetase-associated domain-containing protein	KIW84_042179	0.0983794	-1.19947	0.267999
A0A9D5AT22	Hyaluronan/mRNA-binding protein domain-containing protein	KIW84_046335	0.819039	-0.135548	0.873981
A0A9D5ASZ0	EndoU domain-containing protein	KIW84_042361	0.121732	-0.91841	0.298119
A0A9D5ASY7	MI domain-containing protein	KIW84_046276	0.0918288	-1.01816	0.260763
A0A9D5ASY4	Autophagy-related protein 101	KIW84_042720	0.73555	-0.26249	0.81392
A0A9D5ASW4	NADH dehydrogenase [ubiquinone] 1 alpha subcomplex assembly factor 3	KIW84_046228	0.702095	-0.298554	0.788568
A0A9D5ASW3	ATP synthase delta chain, chloroplastic	KIW84_042049	0.0246039	-1.37185	0.135043
A0A9D5ASV4	Uncharacterized protein	KIW84_042657	0.378465	-0.659182	0.532197
A0A9D5ASU2	Fe2OG dioxygenase domain-containing protein	KIW84_042247	0.596969	-0.339627	0.705664
A0A9D5AST5	4Fe-4S ferredoxin-type domain-containing protein	KIW84_046175	0.344523	-0.560252	0.505181
A0A9D5ASS7	Uncharacterized protein	KIW84_042216	0.270481	-0.65269	0.44581
A0A9D5ASR4	Vignain	KIW84_041955	0.126297	0.979073	0.303625
A0A9D5ASQ5	Chromatin remodeling protein EBS-like	KIW84_044201	0.0746885	-1.34825	0.235276
A0A9D5ASQ2	Malate dehydrogenase	KIW84_044187	0.614062	-0.309516	0.719343
A0A9D4VRN2;A0A9D5AZA9;A0A9D4X3N5;A0A9D4XQ66;A0A9D4XPG2;A0A9D5ALG0;A0A9D5ASN8;A0A9D5AZB5	phosphoenolpyruvate carboxylase	KIW84_044165	0.221986	-0.74092	0.400304
A0A9D5ASM2	Protein CROWDED NUCLEI 4	KIW84_042474	0.274227	-0.792733	0.448601
A0A9D5ASL8	Signal recognition particle 9 kDa protein	KIW84_046038	0.0753119	-1.0718	0.23649
A0A9D5ASL7;A0A9D5ACM0	Tubulin alpha chain	KIW84_042460	0.263396	-0.679189	0.43864
A0A9D5ASJ5	Obg-like ATPase 1	KIW84_044067	0.0163169	-1.43615	0.108231
A0A9D5ASI6	Universal stress protein phos34	KIW84_044052	0.24711	-0.690329	0.423557
A0A9D5ASI5	Vacuolar protein sorting-associated protein 26A	KIW84_045968	0.132055	-0.891736	0.311674
A0A9D5ASI2	IAA-amino acid hydrolase ILR1-like 1	KIW84_045959	0.706077	-0.22406	0.790639
A0A9D5ASI0	aminobutyraldehyde dehydrogenase	KIW84_041776	0.154471	-0.865657	0.336041
A0A9D5ASH1	DUF4218 domain-containing protein	KIW84_044022	0.000589327	-2.58286	0.0163777
A0A9D5ASG9;A0A9D4YIA8;A0A9D5AYD3	60S ribosomal protein L37A (Fragment)	KIW84_042347;KIW84_046287	0.0201409	-1.39772	0.121658
A0A9D5ASG4;A0A9D5AF33;A0A9D4YJM7;A0A9D4WRY6	Calcineurin B-like protein	KIW84_042335	0.539703	0.480454	0.659252
A0A9D5ASE6	Aldehyde dehydrogenase domain-containing protein	KIW84_041706	0.282882	-0.64243	0.454928
A0A9D5ASA8	FKBP12-interacting protein of 37 kDa	KIW84_041889	0.252506	-0.805731	0.428542
A0A9D5AS98	Phospholipid-transporting ATPase	KIW84_043836	0.216556	-0.873602	0.394559
A0A9D5AS89	NAD-dependent epimerase/dehydratase domain-containing protein	KIW84_043820	0.377186	-0.574905	0.531249
A0A9D5AS85	beta-fructofuranosidase (Fragment)	KIW84_042156	0.0014705	-1.89693	0.0279948
A0A9D5AS84	Protein ApaG	KIW84_041852	0.0474066	-1.34577	0.189599
A0A9D5AS82	X8 domain-containing protein (Fragment)	KIW84_041579	0.0398391	1.58188	0.174089
A0A9D5AS80	Nudix hydrolase 14	KIW84_042146	0.521446	-0.389698	0.645381
A0A9D4YEU9;A0A9D5AS30;A0A9D5AS75	Purple acid phosphatase	KIW84_043786	0.705745	0.223554	0.790519
A0A9D5AS74;A0A9D4XNW8	Peroxisomal membrane protein PEX14	KIW84_041833	0.270686	-0.678973	0.44581
A0A9D5AS68	Prokaryotic-type class I peptide chain release factors domain-containing protein	KIW84_042112	0.0571389	-1.24155	0.206658
A0A9D5AS54	RmlD-like substrate binding domain-containing protein	KIW84_042080	0.0170896	-1.43197	0.111051
A0A9D5AS49	H/ACA ribonucleoprotein complex subunit 2	KIW84_041514	0.354304	-0.571691	0.512574
A0A9D5AS47	UBX domain-containing protein	KIW84_042067	0.457301	-0.50648	0.596085
A0A9D5AS41	RING-type domain-containing protein	KIW84_042061	0.388121	-0.681694	0.539944
A0A9D5AS40	Carbonic anhydrase	KIW84_043700	0.0174365	-1.84201	0.112494
A0A9D5AS30	Purple acid phosphatase	KIW84_042044	0.921034	0.0657794	0.948139
A0A9D5AS18	Protein kinase domain-containing protein	KIW84_041442	0.763477	-0.178197	0.833671
A0A9D5AS10	adenylate kinase	KIW84_042018	0.698581	-0.23445	0.785983
A0A9D5AS03;A0A9D5AKL8;A0A9D4WRL4	Glyceraldehyde-3-phosphate dehydrogenase	KIW84_042005	0.547998	-0.371318	0.666696
A0A9D5ARZ2	Syntaxin-22	KIW84_043586	0.948997	-0.0379107	0.967295
A0A9D5ARY2	Beta-glucuronosyltransferase GlcAT14B	KIW84_041345	0.750455	0.250248	0.82393
A0A9D5ARW8	Uncharacterized protein	KIW84_041934	1.59958e-05	-3.40584	0.00131216
A0A9D5ARS8	Uncharacterized protein	KIW84_043425	0.027539	-1.69665	0.145475
A0A9D5ARS5	Anthranilate phosphoribosyltransferase	KIW84_043414	0.394573	-0.527449	0.545252
A0A9D5ARR1	Rhodanese-like domain-containing protein 4	KIW84_045442	0.208586	-0.757606	0.386447
A0A9D5ARQ9	Hexosyltransferase	KIW84_041545	0.69852	-0.283383	0.785983
A0A9D5ARQ1	Peptidase A1 domain-containing protein	KIW84_041125	0.00134966	1.97647	0.0272685
A0A9D5ARN7	Rhodanese domain-containing protein	KIW84_041506	0.153414	-0.854547	0.335195
A0A9D4YHU0;A0A9D5ARM5	Single-stranded DNA-binding protein, mitochondrial (Fragment)	KIW84_041488	0.185113	-0.911442	0.363861
A0A9D5ARM1	Acyl carrier protein	KIW84_041051	0.916328	-0.0630859	0.94537
A0A9D4VU65;A0A9D5ARK6;A0A9D4WIU2	AMP-activated serine/threonine-protein kinase regulatory subunit	KIW84_041013	0.175524	-0.959268	0.354904
A0A9D5ARG8	PUM-HD domain-containing protein	KIW84_040929	0.000478335	-2.75559	0.0138974
A0A9D5ARF5	Remorin	KIW84_045206	0.35475	0.554483	0.51294
A0A9D5ARF4	Phosphoserine aminotransferase	KIW84_043149	0.0600121	-1.12308	0.211184
A0A9D5ARE5	Phytocyanin domain-containing protein	KIW84_041309	0.741051	0.253421	0.817948
A0A9D5ARE0	Topless- protein 4	KIW84_041303	0.17017	-0.834692	0.350093
A0A9D5ARC7	SRP54-type proteins GTP-binding domain-containing protein	KIW84_045153	0.141649	-0.871515	0.322974
A0A9D5ARB8	Histone deacetylase 5	KIW84_041572	0.194283	-1.01457	0.372672
A0A9D5ARA7	Dihydrolipoyl dehydrogenase	KIW84_040796	0.0342841	-1.29211	0.160701
A0A9D5ARA5	Methyltransferase	KIW84_045102	0.0753432	-1.10354	0.23649
A0A9D4YPI1;A0A9D5AR92	Plant SNARE 13	KIW84_040768	0.601336	0.330082	0.7088
A0A9D5AR71;A0A9D5B2R3;A0A9D5AD53	Hexosyltransferase	KIW84_045046	0.410247	0.637911	0.559219
A0A9D5B069;A0A9D5AR69	Small-subunit processome Utp12 domain-containing protein	KIW84_040726	0.230336	-0.943255	0.409273
A0A9D5AR67	Alpha/beta hydrolase fold-3 domain-containing protein	KIW84_045035	0.333991	0.758169	0.497098
A0A9D5AR61	Phosphopantothenoylcysteine decarboxylase	KIW84_045022	0.31402	-0.603985	0.481902
A0A9D5AR60	Uncharacterized protein	KIW84_042957	0.274521	-0.851606	0.448665
A0A9D5AR59	Splicing factor 3B subunit 1	KIW84_040701	0.0555697	-1.51214	0.203991
A0A9D5AR37	Uncharacterized protein	KIW84_041065	0.11686	-1.20294	0.2924
A0A9D5AR30	Sm-like protein lsm7	KIW84_044960	0.423772	-0.4763	0.570484
A0A9D5AR19	WD repeat-containing protein vip3	KIW84_040615	0.255463	-0.67557	0.430527
A0A9D5BKC8;A0A9D5AR00	Uncharacterized protein	KIW84_013427;KIW84_040990	0.00780787	-1.63477	0.0737865
A0A9D5AQY9	Annexin	KIW84_044890	0.94735	0.0513214	0.966456
A0A9D5AQY7	Membrane fusion protein Use1	KIW84_040548	0.935635	-0.0638138	0.95798
A0A9D5AQX7	V-type proton ATPase subunit H	KIW84_042760	0.340789	-0.574204	0.502805
A0A9D5AQX3	K Homology domain-containing protein	KIW84_040516	0.180764	-0.8108	0.360083
A0A9D5AQW6	Hydroxyproline O-arabinosyltransferase rdn2	KIW84_044841	0.315644	-0.792815	0.482839
A0A9D5AQW5	Metaxin	KIW84_040494	0.326056	0.750588	0.490689
A0A9D5AQV9;A0A9D5BLR4	Plasma membrane ATPase	KIW84_040484	0.0485222	-1.17711	0.191771
A0A9D5AQT6	MHD domain-containing protein	KIW84_040426	0.454829	-0.444532	0.594959
A0A9D5AQS8	START domain-containing protein	KIW84_041155	0.444961	-0.491192	0.587074
A0A9D5AQQ6	Uncharacterized protein	KIW84_040843	0.138131	-0.939008	0.319264
A0A9D5AQN8	Inosine/uridine-preferring nucleoside hydrolase domain-containing protein	KIW84_041063	0.466708	0.432359	0.601545
A0A9D5AQI1	ribose-phosphate diphosphokinase	KIW84_042391	0.222746	-0.93144	0.401263
A0A9D5AQI0	Transcription factor	KIW84_040196	0.0677721	-1.42603	0.224659
A0A9D5AQG5	Large ribosomal subunit protein eL14 domain-containing protein	KIW84_040921	0.0376325	-1.24884	0.16863
A0A9D5AQC9	Uncharacterized protein	KIW84_040849	0.0751691	-1.06905	0.236263
A0A9D5AQC7	SNF1- protein kinase regulatory subunit beta-2	KIW84_040081	0.156087	-0.994173	0.338092
A0A9D5AQB7	Galactokinase	KIW84_040829	0.068855	-1.07762	0.22659
A0A9D5AQB4	Agenet domain-containing protein	KIW84_042225	0.23354	-0.940469	0.412464
A0A9D5AQB3	non-specific serine/threonine protein kinase	KIW84_040596	0.0776817	-1.35464	0.24017
A0A9D5AQA5	Peptidyl-prolyl cis-trans isomerase	KIW84_044352	0.167975	-0.863372	0.34901
A0A9D5AQA4	Protein arginine N-methyltransferase 1.6	KIW84_042207	0.429012	0.609658	0.575096
A0A9D5AQ98	RNA helicase	KIW84_040007	0.185551	-1.03077	0.364213
A0A9D5AQ97	C3H1-type domain-containing protein	KIW84_040569	0.286048	-0.77008	0.458287
A0A9D5AQ83	Superoxide dismutase copper chaperone	KIW84_042147	0.408657	-0.493791	0.558398
A0A9D5AEC6;A0A9D5AE25;A0A9D4WBF1;A0A9D5AQ24	Nucleolar protein 56	KIW84_042020	0.0577683	-1.13821	0.207922
A0A9D5AQ22	OBP3-responsive gene 4	KIW84_040646	0.52992	0.489203	0.652215
A0A9D5AQ20	Mitochondrial outer membrane protein porin 6	KIW84_040419	0.47976	-0.490545	0.610533
A0A9D5AQ11	Peptide chain release factor 1	KIW84_041984	0.416175	-0.483929	0.563688
A0A9D5AQ10	FGGY carbohydrate kinase domain-containing protein	KIW84_040398	0.028337	-1.41038	0.147241
A0A9D5AQ08	threonine synthase	KIW84_040616	6.51651e-05	-2.54127	0.00385022
A0A9D5AQ03	RING-type E3 ubiquitin transferase	KIW84_040605	0.807748	0.189674	0.865876
A0A9D5APZ7	Protein-L-isoaspartate O-methyltransferase 1	KIW84_041946	0.37402	-0.613417	0.528827
A0A9D5APY9	Rhm1p	KIW84_044113	0.0290444	-1.29261	0.149352
A0A9D5APY5	Ribosomal protein L37	KIW84_058215	0.00303152	-1.7879	0.0422728
A0A9D5APY2	Plant intracellular Ras-group- LRR protein 1	KIW84_041910	0.255626	-0.711432	0.4307
A0A9D5APW6	Inactive ATP-dependent zinc metalloprotease FTSHI 2	KIW84_058165	0.0612654	-1.1544	0.213424
A0A9D5APV6	L-dopachrome isomerase	KIW84_040517	0.327802	-0.586148	0.492369
A0A9D5APR9	Afadin/alpha-actinin-binding protein	KIW84_040436	0.77477	-0.216385	0.842209
A0A9D5APR3	Pentatricopeptide repeat-containing protein	KIW84_041768	0.0295668	-1.50026	0.149867
A0A9D5APR2	Adrenodoxin-like protein 2	KIW84_040207	0.896364	-0.101498	0.929823
A0A9D5APQ0	Protein kinase domain-containing protein	KIW84_040396	0.73149	-0.26274	0.81096
A0A9D5APP1	Uncharacterized protein	KIW84_043889	0.276434	-0.835667	0.44939
A0A9D5APM1	Protein clmp1	KIW84_040135	0.0546723	-1.14081	0.20221
A0A9D5APK9	NAD-dependent epimerase/dehydratase domain-containing protein	KIW84_043819	0.000174007	-2.94437	0.00711305
A0A9D5APK6	Uncharacterized protein	KIW84_040103	0.301559	-0.657462	0.470543
A0A9D4X4R0;A0A9D5APK3	Beta-glucosidase 12	KIW84_057948	0.221018	0.957915	0.399073
A0A9D5APJ7	Translation initiation factor IF-3	KIW84_040294	0.430675	-0.468369	0.576392
A0A9D5APJ2	Ribosome biogenesis protein BOP1 homolog	KIW84_040282	0.0137793	-1.93246	0.0976327
A0A9D5APH9	Uncharacterized protein	KIW84_041601	0.286453	0.673016	0.458573
A0A9D5APH8	Hexosyltransferase	KIW84_040050	0.838817	-0.160766	0.888211
A0A9D5APH5	UDP-glucose 6-dehydrogenase	KIW84_041591	0.29926	-0.630027	0.469532
A0A9D5APH2	RNA polymerase II C-terminal domain phosphatase-like	KIW84_040247	0.00436042	-2.21577	0.0524515
A0A9D5APG2	Calcineurin-like phosphoesterase domain-containing protein	KIW84_040226	0.48974	-0.475521	0.618235
A0A9D5APG0	Aldehyde dehydrogenase 2 member B7	KIW84_043710	0.351744	-0.561893	0.510368
A0A9D5APF6;A0A9D5AUQ7	Outer envelope pore protein 16	KIW84_057847	0.345987	-0.559624	0.505521
A0A9D5APE3	beta-aspartyl-peptidase	KIW84_041544	0.0236845	-1.50997	0.132795
A0A9D5APD2	glucan endo-1,3-beta-D-glucosidase	KIW84_040169	0.447616	0.491384	0.588956
A0A9D5APC4	leucine--tRNA ligase	KIW84_040150	0.0125358	-1.4786	0.0934473
A0A9D5APB7	ACT domain-containing protein ACR	KIW84_058391	0.0248803	-1.36557	0.135924
A0A9D5APB3	HTH TFE/IIEalpha-type domain-containing protein	KIW84_041475	0.065287	-1.26223	0.220416
A0A9D5APA9	4-coumarate--CoA ligase-like 7 (Fragment)	KIW84_057765	0.116662	-0.939173	0.292319
A0A9D5APA3	DnaJ sub C grv2	KIW84_041460	0.435978	-0.513138	0.579682
A0A9D5AP87	EF-hand domain-containing protein	KIW84_058341	0.215132	0.918443	0.393189
A0A9D5AP81	Uncharacterized protein	KIW84_041392	0.361601	0.649618	0.518265
A0A9D5AP74	Fasciclin-like arabinogalactan protein 12	KIW84_057692	0.0741285	1.08616	0.234351
A0A9D5AP72	Coatomer subunit zeta	KIW84_058309	0.242664	-0.807073	0.419515
A0A9D5AP70	Calcineurin B-like protein	KIW84_040048	0.994935	-0.00408042	0.996068
A0A9D5AP60	NADH dehydrogenase [ubiquinone] 1 beta subcomplex subunit 3-B	KIW84_040029	0.216954	-0.746722	0.394875
A0A9D5AP59	Carbamoyl-phosphate synthase (glutamine-hydrolyzing)	KIW84_057661	0.0301904	-1.32126	0.151997
A0A9D4W6X7;A0A9D5AP55	DUF642 domain-containing protein	KIW84_058275	0.00418989	-1.71966	0.0512333
A0A9D5AP54	Mitotic spindle checkpoint protein MAD1	KIW84_040015	0.20331	0.988389	0.382007
A0A9D5AP45	Uncharacterized protein	KIW84_058446	0.0686955	-1.42649	0.226441
A0A9D5AP42;A0A9D5BIT8	NADH dehydrogenase [ubiquinone] 1 alpha subcomplex subunit 5, mitochondrial	KIW84_058251	0.795057	0.153784	0.856581
A0A9D5AP37	Uncharacterized protein	KIW84_058243	0.0219413	-1.35887	0.12739
A0A9D5AP29	Ribulose bisphosphate carboxylase/oxygenase activase, chloroplastic	KIW84_058421	0.00761246	-1.58616	0.0728091
A0A9D5AP25	Shikimate O-hydroxycinnamoyltransferase	KIW84_058407	0.215616	-0.811689	0.393586
A0A9D5AP12	Small ribosomal subunit protein uS17c	KIW84_058205	0.000455864	-2.13029	0.0135813
A0A9D5AP08	CRM domain-containing protein	KIW84_043368	0.533818	-0.490805	0.654565
A0A9D5AP01	Ubiquitin-like domain-containing protein cip73	KIW84_041187	0.341701	-0.737788	0.503471
A0A9D4WT99;A0A9D5ANX6	NADH dehydrogenase [ubiquinone] flavoprotein 2, mitochondrial	KIW84_058339	0.571916	-0.339302	0.686201
A0A9D5ANW3	Diacylglycerol kinase	KIW84_057456	0.293647	-0.636095	0.465732
A0A9D5ANV1	AP-4 complex subunit epsilon	KIW84_043249	0.0696704	-1.08411	0.227627
A0A9D5ANU3	WD-40 repeat-containing protein msi4	KIW84_058071	0.534717	0.392623	0.655096
A0A9D5ANS2	Cyclin-U1-1	KIW84_057377	0.107172	-1.22361	0.281001
A0A9D5ANR9	Nitrate regulatory gene2 protein-like	KIW84_058221	0.518727	-0.398469	0.643467
A0A9D5ANR4	Kinesin-like protein	KIW84_058216	0.0737797	-1.1417	0.233881
A0A9D5ANQ8;A0A9D4VUS0	Aconitate hydratase	KIW84_057354	0.33043	-0.594274	0.493784
A0A9D4YFG6;A0A9D5ANQ3	Isocitrate dehydrogenase (NAD(+)) idh1	KIW84_043148	0.251636	-0.687101	0.427872
A0A9D5ANQ1	3-hydroxyacyl-CoA dehydrogenase	KIW84_040953	0.0388943	-1.23434	0.172208
A0A9D4YHQ5;A0A9D5ANP9	ribonuclease Z	KIW84_058179	0.000478018	-2.76085	0.0138974
A0A9D5ANP2	Non-haem dioxygenase N-terminal domain-containing protein	KIW84_040932	0.00013904	-2.2562	0.00625352
A0A9D5ANP1;A0A9D5BI19	Transcription factor PosF21	KIW84_057982	0.889513	-0.101858	0.925045
A0A9D5ANP0	Uncharacterized protein	KIW84_057316	0.00422039	-1.69605	0.0513384
A0A9D5AAD6	Sec-independent protein translocase protein TATA, chloroplastic	KIW84_063943	0.0186371	1.83644	0.117249
A0A9D5AAD5	cinnamyl-alcohol dehydrogenase	KIW84_065884	0.643172	-0.275548	0.743501
A0A9D5AAC5	Glycosyltransferase	KIW84_065859	0.0333178	-1.28115	0.157856
A0A9D5AAC3	Acireductone dioxygenase	KIW84_065542	0.0313975	-1.31928	0.154081
A0A9D5AAC2	S-methyl-5-thioribose kinase	KIW84_065846	0.218488	-0.72957	0.396334
A0A9D5AA94	Exostosin GT47 domain-containing protein	KIW84_065503	0.866203	-0.127474	0.907506
A0A9D5AA85	phosphoglucomutase (alpha-D-glucose-1,6-bisphosphate-dependent)	KIW84_065481	0.0907225	-1.02498	0.259382
A0A9D5AA84	ER membrane protein complex subunit 7 beta-sandwich domain-containing protein	KIW84_051074	0.52601	-0.384872	0.648724
A0A9D5AA65	Phospholipase D	KIW84_051039	0.114432	-1.23357	0.289415
A0A9D5AA60	Alpha/beta hydrolase fold-3 domain-containing protein	KIW84_065692	0.632065	-0.298791	0.734003
A0A9D5AA50	SIS domain-containing protein	KIW84_065406	0.000476999	-2.15647	0.0138974
A0A9D4YLL1;A0A9D4XR73;A0A9D4WFQ9;A0A9D5AA42;A0A9D5BEZ1;A0A9D4WH52	Aminotransferase-like plant mobile domain-containing protein	KIW84_065651	0.271227	0.867232	0.44581
A0A9D5AA37	Lipoxygenase	KIW84_065642	0.704822	-0.288704	0.789864
A0A9D5AA28	Syntaxin-32, variant 2	KIW84_050951	0.263627	-0.71886	0.438921
A0A9D5AA18	Transmembrane protein	KIW84_065345	0.0368132	-1.54187	0.167097
A0A9D4Y7E8;A0A9D4X3C2;A0A9D4X4L7;A0A9D4WQQ2;A0A9D5AA05	Plasma membrane ATPase	KIW84_050901	0.00018482	-2.87076	0.00730037
A0A9D5A9Z3	Protein SAR DEFICIENT 4	KIW84_065287	0.00111402	-2.57536	0.0249269
A0A9D5A9V9	Exocyst complex component SEC5	KIW84_065070	0.787578	-0.161629	0.850875
A0A9D5A9U3	ubiquitinyl hydrolase 1	KIW84_065218	0.0892936	-1.03841	0.257276
A0A9D5A9U2	Transmembrane protein	KIW84_050767	0.387863	-0.655452	0.539906
A0A9D5A9T3	Trihelix transcription factor GT-2	KIW84_065197	0.800504	-0.199064	0.859814
A0A9D5A9R8	RRM domain-containing protein	KIW84_065166	0.0307171	-1.30599	0.152415
A0A9D5A9R0	phosphoglucomutase (alpha-D-glucose-1,6-bisphosphate-dependent)	KIW84_064953	0.0916001	-1.00348	0.260753
A0A9D5A9Q4	Transmembrane protein 161B	KIW84_065408	0.962101	0.0350118	0.974295
A0A9D5A9P5	Malic enzyme	KIW84_050682	0.950819	0.0365392	0.96845
A0A9D5A9P4	Vacuolar protein-sorting-associated protein 33	KIW84_064913	0.268922	-0.866073	0.444056
A0A9D4W9X4;A0A9D5A9P3	C2 domain-containing protein	KIW84_063479	0.596061	-0.409085	0.705065
A0A9D5A9P2	Low-temperature-induced 65 kDa protein	KIW84_065385	0.0359752	1.25037	0.164355
A0A9D5A9P0	Hypoxanthine phosphoribosyltransferase	KIW84_065118	0.0626049	-1.44951	0.215984
A0A9D5A9N6	Peptidyl-prolyl cis-trans isomerase	KIW84_064893	0.598615	-0.311851	0.706716
A0A9D5A9N2	Cytochrome b/b6 N-terminal region profile domain-containing protein	KIW84_064881	0.000419405	-2.63661	0.0129335
A0A9D5A9N1	tripeptidyl-peptidase II	KIW84_065364	0.00842429	-1.5686	0.0769236
A0A9D5BJ20;A0A9D5A9M6	60S ribosomal protein L36	KIW84_065354	0.00494643	-1.69955	0.0564459
A0A9D5A9K9	Mitochondrial transcription termination factor family protein	KIW84_065059	0.193954	-0.783256	0.372662
A0A9D5A9K7	Bet1-like SNARE 1-2	KIW84_063400	0.684257	0.310515	0.775619
A0A9D5A9J8;A0A9D4VT58	Alkaline/neutral invertase	KIW84_065036	0.171546	-0.814896	0.351012
A0A9D5A9I5	Nodule lectin	KIW84_064748	0.106759	1.24551	0.280189
A0A9D5A9G8	Uncharacterized protein	KIW84_064697	0.526568	-0.376946	0.649184
A0A9D5A9G6	Variant 3, Phenylcoumaran benzylic ether reductase Betv6	KIW84_050533	0.525268	-0.390097	0.648263
A0A9D5A9F7	Uncharacterized protein	KIW84_065278	0.0198328	-1.43272	0.120941
A0A9D5A9F0	Uncharacterized protein	KIW84_064657	0.946494	-0.0441194	0.966144
A0A9D5A9E8	Uncharacterized protein	KIW84_050487	0.836529	0.13374	0.886456
A0A9D5A9E3;A0A9D5A6K3	acylaminoacyl-peptidase	KIW84_063256	0.0479086	-1.17851	0.190416
A0A9D5A9B4	aspartyl aminopeptidase	KIW84_064832	0.00206663	-1.96752	0.0337262
A0A9D4VYS6;A0A9D4W097;A0A9D4ZYJ2;A0A9D5A9A8;A0A9D4VYK9	PCI domain-containing protein	KIW84_050394	0.0628866	-1.11415	0.216743
A0A9D5A987	AAA+ ATPase domain-containing protein	KIW84_050337	0.0464618	-1.21143	0.187448
A0A9D5A961	Phosphoglucan phosphatase DSP4, amyloplastic	KIW84_064721	0.251527	-0.679379	0.42779
A0A9D5A943	Uncharacterized protein	KIW84_063058	0.784596	0.161835	0.848822
A0A9D5A931	Long-chain-fatty-acid--CoA ligase	KIW84_063032	0.000207356	-2.30625	0.0078445
A0A9D5A927	Dihydrolipoamide acetyltransferase component of pyruvate dehydrogenase complex	KIW84_065047	0.150071	-0.855446	0.33254
A0A9D5A921	Semialdehyde dehydrogenase NAD-binding domain-containing protein (Fragment)	KIW84_063014	0.00955228	-1.5447	0.0818722
A0A9D5A917	Ureidoglycolate hydrolase	KIW84_065027	0.00631088	-1.67739	0.0647763
A0A9D5A906	anthranilate synthase	KIW84_062978	0.107302	-1.26292	0.281052
A0A9D5A901	Transcriptional corepressor LEUNIG_HOMOLOG-like	KIW84_062971	0.0678854	-1.40287	0.224824
A0A9D5A8Z2	Chorismate synthase	KIW84_064972	0.0169846	-1.41476	0.110573
A0A9D5A8Y8	NADH dehydrogenase [ubiquinone] 1 beta subcomplex subunit 9	KIW84_050111	0.0570771	-1.13374	0.206658
A0A9D5A8W3	Uncharacterized protein	KIW84_062899	0.440737	-0.457458	0.583583
A0A9D5A8V8	C3H1-type domain-containing protein	KIW84_064545	0.123216	-0.99387	0.29936
A0A9D5A8U8	Probable alanine--tRNA ligase, chloroplastic	KIW84_050017	0.0148931	-1.45322	0.102359
A0A9D5A8U6	Paladin	KIW84_064262	0.116709	-0.957922	0.292319
A0A9D5A8T8	Pectin acetylesterase	KIW84_064242	0.0027036	-2.34697	0.0391195
A0A9D5A8T7	Amidohydrolase-related domain-containing protein	KIW84_066605	0.189276	-0.957832	0.367421
A0A9D5A8S3	GPI-anchor transamidase	KIW84_062799	0.0353156	-1.66256	0.162503
A0A9D5A8R3	Calcium-transporting ATPase	KIW84_062771	0.653283	-0.275912	0.750283
A0A9D4WD99;A0A9D4WDN0;A0A9D5A8Q6;A0A9D4WC11	Agenet domain-containing protein	KIW84_064159	0.297046	-0.642322	0.467345
A0A9D5A8P9	Gem-associated protein 2	KIW84_066525	0.057701	1.38826	0.207919
A0A9D5A8N7;A0A9D4YFB8	Importin subunit alpha	KIW84_064111	0.117588	-0.930688	0.293012
A0A9D5A8M4	Plastid-lipid-associated protein 12	KIW84_066462	0.00854769	-1.57396	0.0775536
A0A9D5A8M1	Nodule lectin	KIW84_064734	0.589995	0.320136	0.700718
A0A9D5A8M0	non-specific serine/threonine protein kinase	KIW84_066453	0.419895	-0.591294	0.567419
A0A9D5A8L6	Protein CLP1 homolog	KIW84_066440	0.140216	-0.949259	0.321635
A0A9D5A8L5	PHD finger containing protein Phf1	KIW84_064724	0.370063	-0.678095	0.525533
A0A9D5A8L4	F-box protein	KIW84_062651	0.100206	-1.24778	0.271293
A0A9D4XPI3;A0A9D5A8K4	Lysosomal beta A mannosidase	KIW84_064049	0.163669	-0.867142	0.345316
A0A9D5A8K2	Chalcone-flavonone isomerase family protein	KIW84_066408	0.00145853	2.51011	0.0279948
A0A9D5A8J7	3-ketoacyl-CoA synthase	KIW84_066398	0.39178	0.656395	0.543208
A0A9D5A8J3	CobW C-terminal domain-containing protein	KIW84_066388	0.0836953	-1.02862	0.249675
A0A9D5A8G9	Leucine-rich repeat-containing N-terminal plant-type domain-containing protein	KIW84_066335	0.373987	-0.568862	0.528827
A0A9D5A8F9	Chaperonin CPN60-2, mitochondrial	KIW84_064628	0.53059	-0.372625	0.652656
A0A9D5A8F8	Pentatricopeptide repeat-containing protein	KIW84_064260	0.29537	-0.625553	0.466895
A0A9D5A8E4	TPX2 C-terminal domain-containing protein	KIW84_063919	0.405408	0.649316	0.555619
A0A9D5A8C7	NADH dehydrogenase [ubiquinone] 1 beta subcomplex subunit 7	KIW84_066230	0.890361	0.106576	0.92537
A0A9D5A8B9	Ferredoxin	KIW84_066201	0.444705	0.497015	0.586855
A0A9D5A8B6	Vesicle-associated membrane protein 727	KIW84_066190	0.202948	-0.791766	0.381736
A0A9D5A8A6	Co-chaperone protein p23	KIW84_064525	0.215657	-0.749495	0.393586
A0A9D5A8P3;A0A9D5A896	ESCRT II complex subunit Dot2	KIW84_064123	0.096636	1.31315	0.266033
A0A9D5A871	DUF4149 domain-containing protein	KIW84_064438	0.314773	-0.740733	0.482367
A0A9D5A867	Late embryogenesis abundant protein LEA-2 subgroup domain-containing protein	KIW84_062322	0.569097	0.404382	0.68411
A0A9D5A853	Mitochondrial Rho GTPase	KIW84_064048	0.0745172	-1.07204	0.235057
A0A9D5A848	Amidase 1	KIW84_064038	0.326305	-0.584291	0.490958
A0A9D5A842	PB1 domain-containing protein	KIW84_066001	0.800855	-0.14934	0.86006
A0A9D5A837	HR-like lesion-inducer	KIW84_063726	0.0346321	-1.26331	0.161749
A0A9D5A829	Protein kinase domain-containing protein	KIW84_063997	0.960328	-0.0390364	0.973481
A0A9D5A827	Sec-independent protein translocase protein TATC, chloroplastic	KIW84_065969	0.00478186	-1.91772	0.0552073
A0A9D5A819	ABC transporter G member 7	KIW84_065945	0.0266622	-1.37797	0.141979
A0A9D5A816	Aminotransferase class V domain-containing protein	KIW84_064331	0.00186095	-2.00804	0.0323071
[truncated: 5,033 more rows]

## Sheet: Sheet 2
Table S7, sheet 2: List of up-regulated proteins identified from pairwise differential abundance analysis between CO-R and TR-R in total proteome.
protein_name	protein_description	gene_name	p_value	fold_change	adjusted_p_value
A0A9D4YKX0;A0A9D4YL32	Beta-glucosidase 44	KIW84_010839	1.73795e-16	5.67399	1.52744e-13
A0A9D4WPZ8	Lipoxygenase	KIW84_053260	2.13991e-10	4.62824	8.35874e-08
A0A9D4WD95	Pullulanase 1	KIW84_064685	4.19649e-09	4.46513	1.2294e-06
A0A9D4XJZ1	Lipoxygenase	KIW84_045817	5.27421e-10	4.39782	1.95174e-07
A0A9D4Y5G3;A0A9D5GZB1;A0A9D5B680	GRF-type domain-containing protein	KIW84_014436;KIW84_022095;KIW84_035167	3.64965e-08	4.32133	8.80188e-06
A0A9D5ABJ1	Chalcone-flavonone isomerase family protein	KIW84_066407	9.07411e-08	4.10228	1.77222e-05
A0A9D4XPK0;A0A9D4XQ92	Adenylosuccinate lyase PurB C-terminal domain-containing protein	KIW84_045981;KIW84_045982	2.25424e-07	4.02983	3.86575e-05
A0A9D5BH14	Fidgetin-like protein 1	KIW84_012223	2.77798e-07	3.95035	4.34043e-05
A0A9D4XFG6	Mitochondrial uncoupling protein 5	KIW84_043446	1.6145e-06	3.70388	0.000195717
A0A9D5ADT0	Chalcone-flavonone isomerase family protein	KIW84_066406	2.97603e-06	3.66998	0.000337491
A0A9D4VN25;A0A9D4VPF1	AB hydrolase-1 domain-containing protein	KIW84_072910	4.65602e-09	3.49892	1.30946e-06
A0A9D5A0U3;A0A9D4W0M8	Alpha-amylase	KIW84_060336	2.3751e-07	3.46692	3.97603e-05
A0A9D4VMG1	GTD-binding domain-containing protein	KIW84_072071	2.03014e-05	3.36284	0.00155151
A0A9D4XMQ2;A0A9D4XRA4	Phytocyanin domain-containing protein	KIW84_046331;KIW84_046332	4.78784e-08	3.25035	1.05198e-05
A0A9D5BKY5;A0A9D5BLB4	Phytocyanin domain-containing protein	KIW84_013749;KIW84_013751	1.85564e-05	3.1791	0.00146591
A0A9D4Y871	Uncharacterized protein	KIW84_020760	1.06679e-05	3.15795	0.000961613
A0A9D4VU54;A0A9D4X4V2	Cohesin loading factor Ssl3	KIW84_075508	7.23283e-05	3.11843	0.00410113
A0A9D5ACE5	HMA domain-containing protein	KIW84_065381	0.000102176	3.07436	0.00514917
A0A9D4ZVC7;A0A9D4WP01	Xyloglucan endotransglucosylase/hydrolase	KIW84_071926	9.28798e-05	3.0704	0.00483732
A0A9D4X8F1	Pentatricopeptide repeat-containing protein	KIW84_058298	8.16436e-05	3.06447	0.00452594
A0A9D4YHW7	Uncharacterized protein	KIW84_023867	0.000112745	3.0445	0.00550494
A0A9D4W1R9	Macro domain-containing protein	KIW84_061005	5.7302e-06	3.03903	0.000575557
A0A9D5BLL9	Palmitoyltransferase akr1	KIW84_013888	0.000129491	3.01822	0.0061089
A0A9D5BJ75;A0A9D5BJ15;A0A9D4YQ77;A0A9D4Y9Q5	Deoxyhypusine monooxygenase	KIW84_021710	0.000130328	3.00838	0.0061089
A0A9D4WRC3	Bifunctional inhibitor/plant lipid transfer protein/seed storage helical domain-containing protein	KIW84_052892	2.06355e-06	2.9893	0.00023785
A0A9D4XI68	Proteinric peroxidase	KIW84_043705	8.79134e-05	2.98919	0.00466281
A0A9D4VGP8	Aldehyde dehydrogenase 2 member C4	KIW84_070393	0.000162092	2.97334	0.00670394
A0A9D5ALJ8	Calmodulin-binding domain-containing protein	KIW84_041600	0.000207812	2.92143	0.0078445
A0A9D4VQH9	glucan endo-1,3-beta-D-glucosidase	KIW84_074120	1.57253e-06	2.87762	0.000193972
A0A9D5AE28	chitinase	KIW84_050016	0.000292293	2.85502	0.0102756
A0A9D5ALK6	non-specific serine/threonine protein kinase	KIW84_056559	0.000387161	2.80353	0.0122069
A0A9D5AKR4;A0A9D4X0I5;A0A9D4X2D7	Sulfotransferase	KIW84_056189	0.000626665	2.70142	0.0170778
A0A9D4VGJ6	peptidyl-tRNA hydrolase	KIW84_070371	0.000551775	2.69469	0.0154563
A0A9D4WLU0	Peroxidase	KIW84_052113	1.4629e-05	2.6069	0.00124479
A0A9D4VP09	Pentatricopeptide repeat-containing protein	KIW84_072764	0.00031494	2.59979	0.0107492
A0A9D4WJH9	Peroxidase	KIW84_066411	1.60946e-05	2.59815	0.00131216
A0A9D4VRS3;A0A9D4ZZU9	L-ascorbate oxidase (Fragment)	KIW84_074079	0.000148534	2.58704	0.00641878
A0A9D5BJX8	Uncharacterized protein	KIW84_013256	1.89729e-05	2.57489	0.00146591
A0A9D5GUZ0	tryptophan synthase	KIW84_011618	0.000986407	2.55478	0.0235899
A0A9D4Y6L5	non-specific serine/threonine protein kinase	KIW84_020989	0.00132319	2.53762	0.0270825
A0A9D4WM83	Peptidase A1 domain-containing protein	KIW84_051882	0.00135501	2.53215	0.0272872
A0A9D5A8K2	Chalcone-flavonone isomerase family protein	KIW84_066408	0.00145853	2.51011	0.0279948
A0A9D4VN75	Chlorophyll a-b binding protein, chloroplastic	KIW84_072338	0.00146017	2.50252	0.0279948
A0A9D4X9W5	Transmembrane protein 208 homolog	KIW84_040321	0.00150212	2.50125	0.0281576
A0A9D4XZE3;A0A9D4VQR2	Ubiquinone biosynthesis monooxygenase COQ6, mitochondrial	COQ6	0.00144623	2.4994	0.0279948
A0A9D5AKH9	Dirigent protein	KIW84_055998	0.00177422	2.46215	0.0312645
A0A9D5BJP0	Uncharacterized protein	KIW84_013206	0.000136629	2.44686	0.00625352
A0A9D4X1Q3;A0A9D4X1M0;A0A9D4WZ54	Biogenesis of lysosome-related organelles complex 1 subunit 2	KIW84_055889;KIW84_055928;KIW84_055930	0.00175118	2.44055	0.031171
A0A9D4XUU0	Amino acid transporter avt1a	KIW84_032660	0.00213633	2.41699	0.03453
A0A9D5BNY5	Uncharacterized protein	KIW84_014798	8.34772e-05	2.37903	0.0045619
A0A8J9UI45	Late embryogenesis abundant group 1 protein	KIW84_032352	0.00263643	2.34993	0.0387798
A0A9D5H077	Uncharacterized protein	KIW84_015168	0.00284579	2.34591	0.0406228
A0A9D4YBZ0;A0A9D5AN97;A0A9D4WZI6;A0A9D4W8D1;A0A9D4WC00;A0A9D4X4W7	PUM-HD domain-containing protein	KIW84_021311	0.00183232	2.33965	0.0319679
A0A9D5A4J5	GLC7-interacting protein 2	KIW84_061701	0.00321293	2.32682	0.044028
A0A9D4XCA6	50S ribosomal protein L7/L12	KIW84_042920	0.00322192	2.32153	0.044028
A0A9D5ABH3	Prolyl endopeptidase	KIW84_066336	0.000158738	2.23923	0.00668314
A0A9D4W179	Expansin	KIW84_060042	0.00227518	2.19054	0.0356492
A0A9D4XPR7	Lipoxygenase	KIW84_045821	0.000299049	2.18259	0.010409
A0A9D4VQI6;A0A9D4ZZI9;A0A9D4VRD7	glucan endo-1,3-beta-D-glucosidase	KIW84_074121;KIW84_074123;KIW84_074127	0.000363609	2.11702	0.0118358
A0A9D4YFQ0	Ribonuclease 3	KIW84_023521	0.00044614	2.08956	0.0133952
A0A9D4WS95	Glycosyltransferase	KIW84_053258	0.000737899	2.04588	0.019038
A0A9D4XBH8	RRM domain-containing protein	KIW84_041943	0.000705833	2.03361	0.0184487
A0A9D4W4G4	Peroxidase	KIW84_061921	0.00102865	2.02131	0.0240346
A0A9D5ARQ1	Peptidase A1 domain-containing protein	KIW84_041125	0.00134966	1.97647	0.0272685
A0A9D4X4D9	Uncharacterized protein	KIW84_040115	0.00120151	1.93442	0.0258344
A0A9D4WB49;A0A9D4WEZ1;A0A9D5A9I8;Q41069	Legume lectin domain-containing protein	KIW84_064755;KIW84_064763;KIW84_064764	0.00152815	1.93361	0.0284244
A0A9D4WMD4	Branched-chain-amino-acid aminotransferase	KIW84_051308	0.00337402	1.84798	0.0453589

## Sheet: Sheet 3
Table S7, sheet 3: List of down-regulated proteins identified from pairwise differential abundance analysis between CO-R and TR-R in total proteome.
protein_name	protein_description	gene_name	p_value	fold_change	adjusted_p_value
A0A9D4WR32	chalcone synthase	KIW84_052799	3.87536e-33	-7.46858	2.72477e-29
A0A9D5A3E3	thioredoxin-dependent peroxiredoxin	KIW84_062293	5.29683e-31	-7.09973	1.8621e-27
A0A9D5A6A2;A0A9D5ATH7	Uncharacterized protein	KIW84_042773	2.43129e-27	-6.78397	5.69812e-24
A0A9D5B150	Tropinone reductase I	KIW84_034404	1.59187e-25	-6.53584	2.7981e-22
A0A9D5A0B6	Lipoxygenase	KIW84_075781	1.57105e-22	-6.34354	2.20921e-19
A0A9D5A5M6	thioredoxin-dependent peroxiredoxin	KIW84_062292	2.05245e-21	-6.0264	2.40513e-18
A0A9D5A262	Malonate--CoA ligase	KIW84_077101	5.0122e-21	-5.70395	5.03439e-18
A0A9D4XU02	Activator of Hsp90 ATPase AHSA1-like N-terminal domain-containing protein	KIW84_032320	1.58221e-11	-4.89677	9.27044e-09
A0A9D4WTG3	ATP-dependent DNA helicase	KIW84_053736	2.35188e-11	-4.82119	1.27201e-08
A0A9D4YLT5	Lachrymatory factor synthase	KIW84_011175	1.4265e-11	-4.76794	9.11796e-09
A0A9D4Y9Z3	Albumin-2	KIW84_020569	2.34258e-15	-4.69307	1.83008e-12
A0A9D4Y1W8;A0A9D4WH95;A0A9D4W7F7;A0A9D4YAG9;A0A9D5GXV1;A0A9D4VPE4	Putative plant transposon protein domain-containing protein	KIW84_013501;KIW84_022401;KIW84_034094;KIW84_050378;KIW84_062858;KIW84_073231	1.12823e-10	-4.52087	4.95788e-08
A0A9D4Y5S3	glutathione transferase	KIW84_020470	2.13309e-13	-4.45569	1.49978e-10
A0A9D4W780	Omega-6 fatty acid desaturase	KIW84_062751	6.6967e-11	-4.14782	3.13897e-08
F1CT68	Flowering locus T a1	FTa1	4.00655e-09	-4.13983	1.22478e-06
A0A9D4VN38	Chlorophyll a-b binding protein, chloroplastic	KIW84_072340	6.63567e-08	-4.10596	1.37222e-05
A0A9D4Y3A2	tRNA/rRNA methyltransferase SpoU type domain-containing protein	KIW84_036054	3.04529e-07	-4.04515	4.55563e-05
A0A9D5BS54;A0A9D4WRU9;A0A9D5B2J1;A0A9D4VJC7;A0A9D4W7J2;A0A9D5BLA7;A0A9D5AT23;A0A9D4Y7H7;A0A9D4XWS3;A0A9D5AVV9;A0A9D4Y9V8;A0A9D4YF92;A0A9D5B8F0;A0A9D4WR05;A0A9D4WLA2;A0A9D4VJU8;A0A9D5ADB2;A0A9D4VQE1;A0A9D4XEY3;A0A9D5GZN2;A0A9D5AN62;A0A9D4WVN4;A0A9D5BNZ3;A0A9D5B481;A0A9D4X3D0;A0A9D4XLY5;A0A9D5AI20;A0A9D5AHA9;A0A9D5AC23;A0A9D4X387;A0A9D5AR31;A0A9D4YBZ5;A0A9D4X2K0;A0A9D4YPR9;A0A9D5GZC9;A0A9D4ZY27;A0A…	DUF4216 domain-containing protein	KIW84_011082	7.52803e-08	-4.02211	1.51227e-05
A0A9D4WQZ3	inositol-3-phosphate synthase	KIW84_052674	4.77112e-11	-4.00836	2.39613e-08
A0A9D4Y151	Tropinone reductase I	KIW84_034400	1.62e-07	-4.00247	2.92058e-05
A0A9D5BNP8	U3 snoRNP-associated protein-like EMB2271	KIW84_014604	5.04614e-07	-3.9537	7.05823e-05
A0A9D4W205	Cleavage and polyadenylation specificity factor subunit 3-II	KIW84_061279	1.81744e-10	-3.93749	7.5167e-08
A0A9D5BCW6	CDK5RAP1-like protein	KIW84_024548	2.09066e-08	-3.90976	5.33727e-06
A0A9D5B0Q3	Glycosyltransferase	KIW84_031525	1.14702e-09	-3.90942	4.03234e-07
A0A9D4X5X7	Acyl-CoA N-acyltransferase	KIW84_040013	9.09057e-07	-3.87893	0.000120596
A0A9D4XIV2	Bet v I/Major latex protein domain-containing protein	KIW84_043757	2.82615e-09	-3.8638	9.03213e-07
A0A9D4XIB7	Bet v I/Major latex protein domain-containing protein	KIW84_044650	2.56762e-07	-3.84947	4.10294e-05
A0A9D5GWL4	Tubulin alpha chain	KIW84_012358	4.65603e-08	-3.84716	1.05198e-05
A0A9D4VY69	Arginase 1	KIW84_076429	2.19034e-09	-3.74242	7.33347e-07
A0A9D4WME1	RRM domain-containing protein	KIW84_052336	3.7556e-08	-3.6939	8.80188e-06
A0A9D5AL57	Bifunctional protein FolD 1	KIW84_056320	3.22023e-07	-3.6578	4.71697e-05
A0A9D4XL17;A0A9D4XLD0	Fe2OG dioxygenase domain-containing protein	KIW84_044751;KIW84_044756	4.10234e-06	-3.63852	0.000430501
A0A9D4ZXN5	ubiquitinyl hydrolase 1	KIW84_075091	1.4001e-06	-3.60876	0.00017825
A0A9D4XNT4;A0A9D5B1C2;A0A9D5ASS4	S1-like domain-containing protein	KIW84_030142;KIW84_035851;KIW84_044246	1.13828e-07	-3.60703	2.16304e-05
A0A9D4XMT2;A0A9D4VMN0;A0A9D4X841;A0A9D4VNU8;A0A9D5AER7;A0A9D4Y1M2;A0A9D4Y1D0;A0A9D5AB60;A0A9D4YFU7;A0A9D4W8G1;A0A9D4X9S6	Uncharacterized protein	KIW84_034587;KIW84_034588;KIW84_046291;KIW84_052321;KIW84_066076	1.66412e-06	-3.58794	0.000198313
A0A9D5ABN0	N-acetyltransferase domain-containing protein	KIW84_052196	5.64814e-06	-3.58715	0.000575537
A0A9D4XG13	caffeoyl-CoA O-methyltransferase	KIW84_042635	6.0944e-06	-3.57178	0.000603518
A0A9D4VZL8	Delta-1-pyrroline-5-carboxylate synthase	KIW84_076579	4.2733e-06	-3.53217	0.000441847
A0A9D4Y6E8	Peptidase M48 domain-containing protein	KIW84_035365	1.37354e-05	-3.41724	0.00120717
A0A9D5B7A6	SHSP domain-containing protein	KIW84_020393	1.5097e-05	-3.41432	0.00126365
A0A9D4X3R6	Uncharacterized protein	KIW84_057453	9.72684e-06	-3.41219	0.000899861
A0A9D5ARW8	Uncharacterized protein	KIW84_041934	1.59958e-05	-3.40584	0.00131216
A0A9D5B0Q8	Glycosyltransferase	KIW84_031533	2.1255e-08	-3.40236	5.33727e-06
A0A9D4XGP8;A0A9D5AQL9	Bet v I/Major latex protein domain-containing protein	KIW84_044613;KIW84_044616	2.16226e-05	-3.4012	0.00163472
A0A9D5BN91	Dihydrolipoyl dehydrogenase 2	KIW84_014401	8.35659e-07	-3.38729	0.000112991
A0A9D4WQZ3;A0A9D4VJH4	inositol-3-phosphate synthase (Fragment)	KIW84_071427	1.71421e-08	-3.38308	4.63561e-06
A0A9D4Y5C9	Transmembrane protein	KIW84_020318	1.88963e-05	-3.381	0.00146591
A0A9D4YDE6;A0A9D4VRS7	Pentatricopeptide repeat-containing protein	KIW84_023141;KIW84_074639	3.84381e-06	-3.37067	0.000409482
A0A9D5A1N1	Macrophage migration inhibitory factor homolog	KIW84_076784	3.38577e-06	-3.35904	0.000371958
A0A9D5BQT1	Tryptophan synthase beta chain-like PALP domain-containing protein	KIW84_015321	2.43178e-07	-3.29092	3.97625e-05
A0A9D5ACT7	Cryptochrome DASH	KIW84_050942	3.35257e-05	-3.27655	0.00235719
A0A9D4W0S8	Mitochondrial glycoprotein	KIW84_076966	3.34096e-05	-3.25351	0.00235719
A0A9D4XL08	Bet v I/Major latex protein domain-containing protein	KIW84_044615	6.28758e-08	-3.20807	1.33964e-05
A0A9D5A6R8	RNA-binding S4 domain-containing protein	KIW84_064912	4.07234e-05	-3.20023	0.00275314
A0A9D5AEJ1	protein-disulfide reductase	KIW84_050393	5.49864e-05	-3.1639	0.00339131
A0A9D5BF81	Alpha-dioxygenase 1	KIW84_011532	2.16979e-07	-3.16238	3.81395e-05
A0A9D4YJP5	mannan endo-1,4-beta-mannosidase	KIW84_024581	2.74575e-05	-3.15724	0.00201098
A0A9D5BI34	Protein kinase domain-containing protein	KIW84_012620	6.46827e-05	-3.15548	0.00385022
A0A9D4XVK8	Uncharacterized protein	KIW84_031543	1.14849e-05	-3.14592	0.00102216
A0A9D5B4J9	VTT domain-containing protein	KIW84_034580	6.79372e-05	-3.13655	0.00394766
A0A9D5GX40	Uncharacterized protein	KIW84_012987	1.41971e-06	-3.12399	0.00017825
A0A9D4W8I3	Elongation factor TypA-like svr3	KIW84_062846	1.40383e-07	-3.12219	2.59745e-05
A0A9D4ZST1	Pectate lyase superfamily protein domain-containing protein	KIW84_070828	6.20311e-05	-3.1215	0.0037277
A0A9D5AIC0	NADH:ubiquinone reductase (non-electrogenic)	KIW84_054498	4.76834e-05	-3.10562	0.00309324
A0A9D4XIW9	DNA-directed RNA polymerase subunit	KIW84_044906	8.50825e-05	-3.07588	0.00460165
A0A9D4XNW4	Embryo defective 1703	KIW84_045466	2.93282e-07	-3.07107	4.48275e-05
A0A9D5B902	Mitoferrin-like	KIW84_021762	0.000102529	-3.07011	0.00514917
A0A9D4WJV3	Malectin-like domain-containing protein (Fragment)	KIW84_050430	6.93633e-05	-3.07009	0.00399749
A0A9D4X7A1	N-acetyltransferase domain-containing protein	KIW84_040351	7.04141e-05	-3.06136	0.00402506
A0A9D5AGD3	Lipase	KIW84_053153	5.11224e-05	-3.04712	0.00323821
A0A9D4XPX7	Eukaryotic translation initiation factor 3 subunit D	KIW84_030647	9.98397e-06	-3.03151	0.000911653
A0A9D4YLT2	rRNA methylase YtqB	KIW84_010270	0.000101494	-3.01295	0.00514917
A0A9D4WWC0	SAM-dependent MTase RsmB/NOP-type domain-containing protein	KIW84_054696	8.28329e-06	-3.00611	0.000787025
A0A9D4WJZ5	S-adenosyl-L-methionine-dependent methyltransferase	KIW84_050542	0.000137658	-3.00082	0.00625352
A0A9D5BGP4	Threonylcarbamoyl-AMP synthase	KIW84_012075	0.000143458	-2.99762	0.00626492
A0A9D5A0K7	Thioredoxin	KIW84_060156	4.28289e-07	-2.99554	6.14551e-05
A0A9D4XJK5	4-hydroxy-tetrahydrodipicolinate synthase	KIW84_044990	5.11975e-07	-2.98823	7.05823e-05
A0A9D5BA12	RNA-binding protein that suppresses calcineurin deletion Rnc1	KIW84_024977	3.90295e-05	-2.98102	0.00266423
A0A9D4VLE2	Magnesium-dependent phosphatase 1	KIW84_072597	0.000156996	-2.96969	0.00668314
A0A9D4ZVA9	RNA polymerase Rpb2 domain-containing protein	KIW84_070982	3.25527e-05	-2.96814	0.00233549
A0A9D5B0V0	Transcription initiation factor TFIID subunit 6	KIW84_035540	0.000175554	-2.96264	0.00713479
A0A9D4WDL0	60S ribosomal protein L4	KIW84_064926	1.22332e-06	-2.95956	0.000159281
A0A9D5APK9	NAD-dependent epimerase/dehydratase domain-containing protein	KIW84_043819	0.000174007	-2.94437	0.00711305
A0A9D5ASQ7;A0A9D4YJ13	Esterase kai2	KIW84_024963;KIW84_042556	0.000193832	-2.92307	0.00757128
A0A9D4X562	RNase III domain-containing protein	KIW84_058077	0.000140683	-2.91581	0.00625352
A0A9D4XJC8	NAD-dependent epimerase/dehydratase domain-containing protein	KIW84_043815	0.000230566	-2.90481	0.00853216
A0A9D4XC42	Dienelactone hydrolase domain-containing protein (Fragment)	KIW84_041102	0.000250662	-2.89298	0.00913164
A0A9D5BH91	BTB domain-containing protein	KIW84_012329	0.00025537	-2.88653	0.00925519
A0A9D4Y7E8;A0A9D4X3C2;A0A9D4X4L7;A0A9D4WQQ2;A0A9D5AA05	Plasma membrane ATPase	KIW84_050901	0.00018482	-2.87076	0.00730037
A0A9D5GZC7;A0A9D4YMM3;A0A9D4YMP6	Uncharacterized protein	KIW84_010629;KIW84_010630;KIW84_014473	1.7273e-06	-2.84892	0.00020241
A0A9D4VQN1	Fructose-bisphosphate aldolase	KIW84_074187	3.54876e-06	-2.84764	0.000383866
A0A9D5GV44	Uncharacterized protein	KIW84_011535	8.74668e-05	-2.84301	0.00466281
A0A9D5BKR4	NADH-ubiquinone oxidoreductase chain 1	KIW84_013527	0.000205764	-2.83229	0.0078445
A0A9D4YK07	Small ribosomal subunit protein uS14c	KIW84_010430	1.45253e-05	-2.82782	0.00124479
A0A9D4W545	RRM domain-containing protein	KIW84_062384	0.000367237	-2.81294	0.0118988
A0A9D4W7G6	Helicase ATP-binding domain-containing protein	KIW84_062869	0.000368933	-2.8049	0.0118989
A0A9D5GZL9	RNA helicase	KIW84_014487	0.000384897	-2.80316	0.0121901
A0A9D4W705	Carboxyl-terminal-processing peptidase 3	KIW84_062884	0.000274241	-2.79838	0.00983771
A0A9D4W4L5	peptidylprolyl isomerase	KIW84_062167	0.000309628	-2.78435	0.0106601
A0A9D4XKG5	(+)-neomenthol dehydrogenase	KIW84_045172	6.95436e-06	-2.78138	0.00066981
A0A9D5AGE0	AMP-activated protein kinase glycogen-binding domain-containing protein	KIW84_053568	0.000317439	-2.77964	0.0107809
A0A9D4VTP7	Pinoresinol-lariciresinol reductase 3	KIW84_074256	0.000427952	-2.77834	0.0130823
A0A9D5GYC7	Uncharacterized protein	KIW84_013874	0.000329454	-2.77712	0.0110123
A0A9D4X5G2	SAM-dependent methyltransferase TRM5/TYW2-type domain-containing protein	KIW84_040181	0.000447496	-2.76904	0.0133952
A0A9D4WH93	Protein CHAPERONE-LIKE PROTEIN OF POR1, chloroplastic	KIW84_066254	0.000158052	-2.76757	0.00668314
A0A9D4VML5	DNA-directed RNA polymerase subunit	KIW84_072122	0.000466107	-2.76446	0.0138278
A0A9D4Y0L6	60S ribosomal protein L2	KIW84_034896	3.25829e-06	-2.76396	0.000363636
A0A9D4YHQ5;A0A9D5ANP9	ribonuclease Z	KIW84_058179	0.000478018	-2.76085	0.0138974
A0A9D4WKK1	RRM domain-containing protein	KIW84_050203	0.000148807	-2.75858	0.00641878
A0A9D5ARG8	PUM-HD domain-containing protein	KIW84_040929	0.000478335	-2.75559	0.0138974
A0A9D4Y642	homoserine kinase	KIW84_020019	9.7185e-06	-2.74904	0.000899861
A0A9D4VLT3	Uncharacterized protein ycf23	KIW84_072309	1.46946e-05	-2.74208	0.00124479
A0A9D5BDK5	UDP-glucose 4-epimerase	KIW84_025439	0.000110544	-2.72798	0.0054735
A0A9D4XMF4	DNA-directed RNA polymerase	KIW84_044905	9.10627e-05	-2.72666	0.00477807
A0A9D4XF36	Inositol 2-dehydrogenase	KIW84_042227	0.000141329	-2.71525	0.00625352
A0A9D4Y5E5	Pentacotripeptide-repeat region of PRORP domain-containing protein	KIW84_035143	0.000609076	-2.69994	0.0167938
A0A9D5A754;A0A9D5GZV8;A0A9D5BPZ7;A0A9D4WGS6	40S ribosomal protein S27	KIW84_014651;KIW84_015322;KIW84_066194	0.00046826	-2.68477	0.0138333
A0A9D5AAX8	ribose-5-phosphate isomerase	KIW84_065935	0.000201238	-2.68187	0.0077742
A0A9D4XDK1	NADPH-dependent aldo-keto reductase	KIW84_043342	6.73988e-06	-2.67872	0.000658168
A0A9D5ANE4	Pectinesterase	KIW84_040715	0.000703944	-2.67701	0.0184487
A0A9D5AZB1	Delta-1-pyrroline-5-carboxylate synthase	KIW84_034387	0.0007432	-2.67076	0.019071
A0A9D4YGI6	Uncharacterized protein	KIW84_024301	0.000724283	-2.66316	0.0187913
A0A9D4WNN8	DNA polymerase	KIW84_051942	0.000424179	-2.64558	0.0130236
A0A9D5AHS7	PsbQ-like protein 3, chloroplastic	KIW84_054141	2.32427e-05	-2.64548	0.0017202
A0A9D4X6I9	V-type proton ATPase subunit a	KIW84_057654	0.000783285	-2.64542	0.0196688
A0A9D5A9N2	Cytochrome b/b6 N-terminal region profile domain-containing protein	KIW84_064881	0.000419405	-2.63661	0.0129335
A0A9D5ABF6	Pentatricopeptide repeat-containing protein	KIW84_066295	0.000618438	-2.63566	0.0169522
A0A9D5GW47;A0A9D5BGM7	Uncharacterized protein	KIW84_012112	0.000415993	-2.62398	0.0129335
A0A9D5AXH4;A0A9D4XVN0;A0A9D4XVW7	Xyloglucan endotransglucosylase/hydrolase	KIW84_033058	1.77193e-05	-2.62167	0.00141574
A0A9D4WI07	Glycosyltransferase (Fragment)	KIW84_065870	0.000913997	-2.60885	0.022463
A0A9D4X9N9	RNA helicase	KIW84_041350	0.000975574	-2.60625	0.0234104
A0A9D4X5N7	Photosynthetic NDH subunit of subcomplex B 3	KIW84_058175	0.000790949	-2.59389	0.0197906
A0A9D4XKP0	Uncharacterized protein	KIW84_044491	0.00102212	-2.58729	0.0240346
A0A9D4XA04	Uncharacterized protein	KIW84_041961	4.83938e-05	-2.58471	0.00309324
A0A9D5ASH1	DUF4218 domain-containing protein	KIW84_044022	0.000589327	-2.58286	0.0163777
A0A9D4WE56;A0A9D4WGP8	Glycosyltransferase	KIW84_065853	3.86994e-05	-2.57834	0.00266423
A0A9D4VX86	Omega-3 fatty acid desaturase	KIW84_076713	5.6833e-05	-2.57552	0.00347472
A0A9D5A9Z3	Protein SAR DEFICIENT 4	KIW84_065287	0.00111402	-2.57536	0.0249269
A0A9D4Y5N2	16S rRNA (cytosine(967)-C(5))-methyltransferase	KIW84_020182	0.00111319	-2.57216	0.0249269
A0A9D4XVN0;A0A9D4XVW7	Xyloglucan endotransglucosylase/hydrolase	KIW84_033061;KIW84_033064	1.62364e-05	-2.57064	0.00131216
A0A9D4YIM6	AB hydrolase-1 domain-containing protein	KIW84_024827	0.00101757	-2.55051	0.0240346
A0A9D4VHG5	RNA-binding protein NOB1	KIW84_070921	0.000437608	-2.54677	0.0133196
A0A9D5AQ08	threonine synthase	KIW84_040616	6.51651e-05	-2.54127	0.00385022
A0A9D4YHF6	ATP-dependent DNA helicase	KIW84_025155	0.00132504	-2.5365	0.0270825
A0A9D5B5G5;A0A9D4YMS4;A0A9D4W147	Methyltransferase type 11 domain-containing protein	KIW84_035240;KIW84_076936	2.30162e-05	-2.53239	0.0017202
A0A9D5AWW3	RAP domain-containing protein	KIW84_045151	0.00136547	-2.52529	0.0273523
A0A9D4XFV6	DYW domain-containing protein	KIW84_042562	0.00122014	-2.52408	0.0260753
A0A9D4YK28	Glycine-rich domain-containing protein 1	KIW84_023909	0.000633355	-2.52368	0.0171935
A0A9D5ADG9	DNA-directed RNA polymerase subunit beta	KIW84_051131	0.000619643	-2.51927	0.0169522
A0A9D4YL95	Methionine aminopeptidase	KIW84_024874	0.000363299	-2.51484	0.0118358
A0A9D4ZY80	Pentacotripeptide-repeat region of PRORP domain-containing protein	KIW84_074136	5.22333e-05	-2.51372	0.00327904
A0A9D4YNZ5	tRNA pseudouridine synthase B	KIW84_011349	0.00137901	-2.51263	0.0273943
Q6UEJ2	DNA replication licensing factor MCM7	MCM7	0.000318934	-2.50489	0.0107809
A0A9D4VFD1	Gnk2-homologous domain-containing protein	KIW84_070296	0.00148117	-2.50019	0.0279948
A0A9D5AVG6	Chaperone protein dnaJ A6	KIW84_046375	0.000532843	-2.49397	0.0150459
A0A9D5BR76	Serine decarboxylase	KIW84_015777	0.000936924	-2.48552	0.0227849
A0A9D4WQV2	60S ribosomal protein L2	KIW84_052629	3.82484e-05	-2.48096	0.00266262
A0A9D4XYM3	DEAD-box ATP-dependent RNA helicase 8	KIW84_033663	0.00112181	-2.48035	0.0249269
A0A9D4X6Z6	50S ribosomal protein L35 (Fragment)	KIW84_040306	3.15721e-05	-2.4772	0.00228849
A0A9D4WI81	Alkaline/neutral invertase	KIW84_050080	0.001727	-2.47641	0.0308971
A0A9D4VWT9;A0A9D4VXY1;A0A9D4VV93	Histone H2B	KIW84_075974;KIW84_075976;KIW84_075989	0.001251	-2.47167	0.0264933
A0A9D5B849	Protein dgs1	KIW84_020626	0.001454	-2.46984	0.0279948
A0A9D5AVS6	Ras- protein raba3	KIW84_030103	0.00153705	-2.46875	0.0284795
A0A9D4Y3U5	Nucleolar GTP-binding protein 1	KIW84_034858	0.00182419	-2.46026	0.0319052
A0A9D5B7G7	DNA-directed RNA polymerase subunit beta	KIW84_024238	0.00165346	-2.45678	0.0300815
A0A9D4XXS1	HotDog ACOT-type domain-containing protein	KIW84_033330	0.000116617	-2.45468	0.00561599
A0A9D4W554;A0A9D5B0Y2	40S ribosomal protein S23	KIW84_031700;KIW84_061928	4.83907e-05	-2.452	0.00309324
A0A9D4ZUE3;A0A9D5BS11	40s ribosomal protein L44e	KIW84_015770;KIW84_072471	0.000916921	-2.45115	0.022463
A0A9D4ZU32	16S rRNA processing protein RimM	KIW84_071706	0.000229908	-2.44429	0.00853216
A0A9D4XJL9	Inositol polyphosphate multikinase	KIW84_045170	4.70581e-05	-2.43558	0.00309324
A0A9D5BD14	Ribosomal 40S subunit protein S13	KIW84_025252	0.00131414	-2.43327	0.0270825
A0A9D5B1U6	Uncharacterized protein	KIW84_032151	0.00165633	-2.43229	0.0300815
A0A9D5B7X9	Uncharacterized protein (Fragment)	KIW84_020475	0.00101075	-2.43194	0.0240087
A0A9D4WUM3	Bacterial Ig-like domain-containing protein	KIW84_053389	0.0010455	-2.43153	0.0241807
A0A9D5AL12	Ribose phosphate diphosphokinase subunit prs4	KIW84_055166	0.000123804	-2.43047	0.00592155
A0A9D4Y0G2	Protein COFACTOR ASSEMBLY OF COMPLEX C SUBUNIT B ccb1	KIW84_033119	0.000151223	-2.42944	0.00648324
A0A9D4XGX6	60S ribosomal protein L13	KIW84_044098	4.66589e-05	-2.42449	0.00309324
A0A9D4VZ97	Cytochrome P450 (Fragment)	KIW84_076379	7.50007e-05	-2.42166	0.00421864
A0A9D4XTH6	RNA helicase	KIW84_030752	4.81399e-05	-2.42108	0.00309324
A0A9D5B438	Importin N-terminal domain-containing protein	KIW84_034127	0.00200953	-2.41895	0.033449
A0A9D4WVP3	15-cis-phytoene synthase	KIW84_055405	0.000572197	-2.4183	0.0159648
A0A9D4WQ93	Uncharacterized protein	KIW84_052548	0.00122894	-2.41115	0.0261838
A0A9D4ZVZ8	Polygalacturonase inhibitor 1	KIW84_072401	0.00227656	-2.41087	0.0356492
A0A9D4W0B7	Uncharacterized protein	KIW84_060062	0.00193717	-2.40984	0.0328198
A0A9D4WEE1	50S ribosomal protein L21, chloroplastic	KIW84_065065	0.00230526	-2.40898	0.0358859
A0A9D4VI86	tRNA uridine 5-carboxymethylaminomethyl modification enzyme C-terminal subdomain domain-containing protein	KIW84_071239	0.00164034	-2.40388	0.0299565
A0A9D4VV08	Cellulose synthase-like protein H1	KIW84_075467	5.48318e-05	-2.40266	0.00339131
A0A9D5A0N0;A0A9D4VUW5;A0A9D5AJJ3	Thioredoxin domain-containing protein	KIW84_074709	0.00118733	-2.40126	0.0256078
A0A9D5AMQ1	Cytochrome c oxidase subunit 6A	KIW84_042461	0.00123389	-2.39533	0.02621
A0A9D4X3I6	Phospholipase D	KIW84_058313	6.6961e-05	-2.39428	0.00392336
A0A9D5BGG0	rRNA methyltransferase YlbH	KIW84_011972	0.000778112	-2.39337	0.019609
A0A9D4XV02	Uncharacterized protein	KIW84_033081	0.00197239	-2.39025	0.0331935
A0A9D5AZC0	TRUD domain-containing protein	KIW84_030377	0.00222442	-2.39002	0.0353046
A0A9D5B1C5;A0A9D4WDV2	DEAD-box ATP-dependent RNA helicase 3	KIW84_064259	6.00221e-05	-2.38458	0.00363806
A0A9D5GWU0	General transcription and DNA repair factor IIH helicase subunit XPD	KIW84_012537	0.00260344	-2.37624	0.0384554
A0A9D4XCC9	RING-type domain-containing protein	KIW84_042411	0.00268144	-2.37228	0.038953
A0A9D4YIL1	60S ribosomal protein L13	KIW84_024131	8.17515e-05	-2.36536	0.00452594
A0A9D5BGN0;A7X6P5	60S ribosomal protein L30	KIW84_012048;KIW84_035760	0.0011718	-2.36508	0.0253506
A0A9D4W6E0	Uncharacterized protein	KIW84_062253	0.000949516	-2.36219	0.0229417
A0A9D4XFY2	DNA-directed RNA polymerase subunit	KIW84_044260	0.00188229	-2.36071	0.0323578
A0A9D4VYJ3	Small-subunit processome Utp12 domain-containing protein	KIW84_077068	0.00250493	-2.36033	0.0376328
A0A9D5A1H9	Beta-glucosidase	KIW84_076694	0.00202188	-2.35905	0.033449
A0A9D4X1A6	EF-hand domain-containing protein	KIW84_056734	0.00286793	-2.35642	0.0408116
A0A9D4XIE7	Ubiquitin-like protease family profile domain-containing protein	KIW84_043460	0.00247307	-2.35584	0.0373939
A0A9D5BJU6	Alpha/beta hydrolase fold-3 domain-containing protein	KIW84_013235	0.00206742	-2.35358	0.0337262
A0A9D5BPP8	Transcription repressor	KIW84_015215	0.00176029	-2.35343	0.0311829
A0A9D4WQ37	Ribosomal protein L15	KIW84_053305	8.36987e-05	-2.35112	0.0045619
A0A9D4WSU6	LysM domain-containing GPI-anchored protein 1	KIW84_053874	0.000375761	-2.35001	0.0120638
A0A9D5A8T8	Pectin acetylesterase	KIW84_064242	0.0027036	-2.34697	0.0391195
A0A9D4XM75	1-deoxy-D-xylulose-5-phosphate reductoisomerase	KIW84_046107	9.58304e-05	-2.34509	0.00491813
A0A9D4ZZ80;A0A9D4XI11	40S ribosomal protein S28	KIW84_045048;KIW84_073583	0.00158424	-2.34155	0.0291592
A0A9D5AJ12;A0A9D4WWR3	DNA-directed RNA polymerase	KIW84_054846	0.00025042	-2.34074	0.00913164
A0A9D4WWG1;A0A9D4WQI4	Small ribosomal subunit protein uS3c	KIW84_052630	0.000106705	-2.34065	0.00532089
A0A9D4Y511	AMP-dependent synthetase/ligase domain-containing protein	KIW84_020417	0.00249368	-2.33895	0.0375532
A0A9D4WL90	Pescadillo homolog	KIW84_050974	0.000746433	-2.33367	0.0190843
A0A9D4VGJ0;A0A9D4VFG1	Pectinesterase	KIW84_070330	8.82027e-05	-2.33264	0.00466281
A0A9D4WNI2	Mediator of RNA polymerase II transcription subunit 37c	KIW84_052377	0.00111858	-2.33129	0.0249269
A0A9D4YBF4	RRM domain-containing protein	KIW84_021342	0.00271761	-2.33105	0.0391547
A0A9D4ZXI7	DNA-directed RNA polymerase (Fragment)	KIW84_074081	0.0015098	-2.32648	0.0281576
A0A9D5BIN9;A0A9D4ZXI7	DNA-directed RNA polymerase	KIW84_012803	0.00013806	-2.32601	0.00625352
A0A9D5B766	Trichome birefringence-like N-terminal domain-containing protein	KIW84_035806	0.000380336	-2.32499	0.0121552
A0A9D4WUS4	Metal tolerance protein 4	KIW84_054189	0.00317094	-2.32444	0.0437362
A0A9D4XFY7	Sulfotransferase	KIW84_043630	0.00134938	-2.32112	0.0272685
A0A9D4XXV9	Large ribosomal subunit protein uL5c	KIW84_033537	0.000128251	-2.31676	0.0060928
A0A173DWV8	Putative aromatic aminotransferase protein	KIW84_044236	0.0033061	-2.31461	0.0447023
A0A9D5AVA4	alpha-amylase	KIW84_043901	9.42386e-05	-2.3143	0.004872
A0A9D4X7R8	Uncharacterized protein	KIW84_040116	0.00304224	-2.3138	0.0422728
A0A9D4WAY4	Uncharacterized protein	KIW84_063855	0.000142908	-2.3128	0.00626492
A0A9D4XKT5	Uncharacterized protein	KIW84_045676	0.00186645	-2.30667	0.0323227
A0A9D4VMA0	Mediator of RNA polymerase II transcription subunit 16	KIW84_072927	0.00349737	-2.30651	0.0461351
A0A9D5A931	Long-chain-fatty-acid--CoA ligase	KIW84_063032	0.000207356	-2.30625	0.0078445
A0A9D4WP22	DNA repair protein rad50	KIW84_052969	0.00299843	-2.30235	0.0420798
A0A9D5BBD9	Large ribosomal subunit protein uL18c	KIW84_010377	0.000113544	-2.29995	0.00550569
A0A9D4XG30	1,4-dihydroxy-2-naphthoyl-CoA synthase	KIW84_043670	0.00034433	-2.2975	0.0114197
A0A9D5ACI2	Small ribosomal subunit protein uS8c	KIW84_052843	0.000160241	-2.29377	0.00670394
A0A9D4XJM9;A0A9D5AWV4;A0A9D5AWE0;A0A9D4XK34;A0A9D4XIF2;A0A9D4XKG5	Short-chain dehydrogenase/reductase	KIW84_045173	0.000112449	-2.28918	0.00550494
A0A9D5BKH1	Uncharacterized protein	KIW84_013406	0.00330519	-2.28732	0.0447023
A0A9D5ABS5	AAA+ ATPase domain-containing protein	KIW84_052310	0.00379417	-2.2865	0.0484153
A0A9D4XCS0	Tyrosine/serine/threonine protein phosphatase	KIW84_041507	0.000276132	-2.28554	0.00985525
A0A9D5AZ06	Calcium-dependent protein kinase 13	KIW84_034168	0.00381989	-2.2825	0.0486551
A0A9D4ZWV4	Acyl-[acyl-carrier-protein] desaturase	KIW84_073101	0.000133532	-2.27665	0.00619319
A0A9D4ZYC3	RRM domain-containing protein	KIW84_075640	0.00357382	-2.27297	0.0465444
A0A9D5GUY7	sulfate adenylyltransferase	KIW84_011642	0.000133888	-2.27134	0.00619319
A0A9D4W910	Uncharacterized protein	KIW84_063031	0.00378913	-2.26973	0.0484153
A0A9D5BL80	Chlorophyll a-b binding protein, chloroplastic	KIW84_013739	0.000171366	-2.26858	0.00704606
A0A9D4WVM5	Ultraviolet-B receptor UVR8-like	KIW84_053646	0.0013934	-2.26806	0.0275196
A0A9D4XQ49	Large ribosomal subunit protein eL28	KIW84_045945	0.00245827	-2.26747	0.0372502
C0STY9	Catalase	PCAT1	0.000208636	-2.26187	0.0078445
A0A9D4XN38	Peptide-N4-(N-acetyl-beta-glucosaminyl)asparagine amidase	KIW84_030347	0.000751952	-2.25945	0.0191557
A0A9D4WV14;A0A9D4VY37;A0A9D5ATY2	60S ribosomal protein L27a-3	KIW84_045217	0.00018029	-2.25712	0.0072482
A0A9D5ANP2	Non-haem dioxygenase N-terminal domain-containing protein	KIW84_040932	0.00013904	-2.2562	0.00625352
A0A9D4VPY6	Uncharacterized protein	KIW84_072957	0.00169853	-2.25546	0.0306214
A0A9D4X561	4-hydroxy-3-methylbut-2-en-1-yl diphosphate synthase (Ferredoxin), chloroplastic	KIW84_057699	0.000141418	-2.25496	0.00625352
A0A9D5BRH1	DUF1682 family protein	KIW84_015883	0.00215226	-2.25282	0.0347076
A0A9D4W684;A0A9D4XT64	60S ribosomal protein L24	KIW84_032165;KIW84_062114	0.000161826	-2.25111	0.00670394
A0A9D5BL09	chitinase (Fragment)	KIW84_013671	0.00131228	-2.25066	0.0270825
A0A9D4Y5G2	Sister chromatid cohesion protein DCC1	KIW84_035034	0.00300812	-2.25008	0.0421028
A0A9D5B1C1	60S ribosomal protein L13a-4	KIW84_034571	0.000245882	-2.24745	0.0090513
A0A9D4VLE4	RRM domain-containing protein	KIW84_072499	0.00114486	-2.24309	0.0251546
A0A9D4W9P5	Amine oxidase domain-containing protein	KIW84_063744	0.00179149	-2.23874	0.03149
A0A9D4Y5D1	cAMP-dependent protein kinase regulatory subunit Cgs1	KIW84_036023	0.000181023	-2.23574	0.0072482
A0A9D4XS35	NAD-dependent epimerase/dehydratase domain-containing protein	KIW84_030332	0.000184353	-2.23386	0.00730037
A0A9D4VT60	CRM domain-containing protein	KIW84_074208	0.00312397	-2.2299	0.0432375
A0A9D4WB20	Photosynthetic NDH subunit of subcomplex B 5	KIW84_063254	0.000301412	-2.22804	0.0104396
A0A9D4YLP2	Clu domain-containing protein	KIW84_010603	0.000181437	-2.22694	0.0072482
A0A9D5ACG8	Lon N-terminal domain-containing protein	KIW84_050488	0.000296396	-2.22566	0.010368
A0A9D4VY79	Ribulose bisphosphate carboxylase/oxygenase activase, chloroplastic	KIW84_076569	0.000226507	-2.22346	0.00847114
A0A9D4W287;A0A9D5A3F8	DNA topoisomerase	KIW84_060918	0.00352134	-2.22157	0.0463643
A0A9D5GYF6	Isocitrate dehydrogenase [NADP]	KIW84_013643	0.00142829	-2.22018	0.0279351
A0A9D4WEC6	Short-chain dehydrogenase TIC 32	KIW84_065342	0.000203322	-2.21712	0.00781178
A0A9D4WU95	Aminotransferase class I/classII domain-containing protein	KIW84_053900	0.000186483	-2.21377	0.00732493
A0A9D5A7J2	sulfate adenylyltransferase	KIW84_065515	0.000200473	-2.21239	0.0077742
A0A9D4ZYZ8;A0A9D5A0S0;A0A9D5A2X9	FAS1 domain-containing protein	KIW84_076115;KIW84_076116	0.00110387	-2.20569	0.0249269
A0A9D5BCQ3	Carotenoid cleavage dioxygenase 4	KIW84_024246	0.000403174	-2.19859	0.0125987
A0A9D4YP75	U3 small nucleolar RNA-associated protein 18 homolog	KIW84_011170	0.00348543	-2.19516	0.0461351
A0A9D4W271	Polyadenylate-binding protein rbp47b	KIW84_060297	0.0017386	-2.1898	0.0310257
A0A9D4XNP0	CDPK- kinase 3	KIW84_030079	0.00353272	-2.18729	0.0464272
A0A9D4X5S4	30S ribosomal protein S7, chloroplastic	KIW84_058361	0.00029046	-2.1763	0.0102624
A0A9D5A0N9	Nitric oxide associated protein 1	KIW84_075081	0.00328534	-2.17335	0.0446794
A0A9D5A2Z1	Uncharacterized protein	KIW84_076910	0.000259405	-2.16527	0.00935322
A0A9D4WRG3	Glycosyltransferase	KIW84_052944	0.00376959	-2.16424	0.0483256
A0A9D4Y679	Protein argonaute-4	KIW84_020705	0.00264497	-2.16276	0.0388108
A0A9D4ZU67	DUF177 domain-containing protein	KIW84_071782	0.000639298	-2.16147	0.0172881
A0A9D4ZV92;A0A9D4ZW98	Uncharacterized protein	KIW84_073199;KIW84_073200	0.000310812	-2.16075	0.0106601
A0A9D4XIV5	Uridine 5'-monophosphate synthase	KIW84_044875	0.000286474	-2.1566	0.0101727
A0A9D5AA50	SIS domain-containing protein	KIW84_065406	0.000476999	-2.15647	0.0138974
A0A9D4VLE4;A0A9D4Y9R8	RRM domain-containing protein	KIW84_021874	0.00102237	-2.15622	0.0240346
A0A9D4YPE3	Retrotransposon gag domain-containing protein	KIW84_010303	0.000515324	-2.15428	0.014669
A0A9D4Y8T8	Radical SAM core domain-containing protein	KIW84_021343	0.000670986	-2.14959	0.0180065
A0A9D4Y5R6;A0A9D5GZV6	60S ribosomal protein L18a-2 (Fragment)	KIW84_015067	0.00033048	-2.14268	0.0110123
A0A9D4WRP5	Ribosomal 40S subunit protein S13	KIW84_053920	0.000358622	-2.14008	0.0117826
A0A9D5AP12	Small ribosomal subunit protein uS17c	KIW84_058205	0.000455864	-2.13029	0.0135813
A0A9D4WR98	Uncharacterized protein	KIW84_052890	0.00192459	-2.12993	0.0327645
A0A9D5AFD8	50S ribosomal protein L16, chloroplastic	KIW84_052844	0.000330105	-2.12931	0.0110123
A0A9D5GXX9;A0A9D5ADT8;A0A9D4WLY5;A0A9D5ADG2	(S)-coclaurine N-methyltransferase	KIW84_051235	0.000447715	-2.12692	0.0133952
A0A9D4WQT0	Chaperone protein dnaJ A6	KIW84_052724	0.000352982	-2.12405	0.0116517
A0A9D4VM87;A0A9D4ZUY5;A0A9D4VMS2	Cytochrome P450	KIW84_072915	0.000474893	-2.11591	0.0138974
A0A9D5AUP3	60S ribosomal protein L27a-2	KIW84_043422	0.000491985	-2.11556	0.0141768
A0A9D4XBL4	Non-haem dioxygenase N-terminal domain-containing protein	KIW84_042609	0.000846108	-2.11533	0.0210957
A0A9D5AUP3;A0A9D5B606;A0A9D4WV14;A0A9D4VY37;A0A9D5ATY2	60S ribosomal protein L27a-3	KIW84_023057	0.000399885	-2.1117	0.0125517
A0A9D4X6Y9;A0A9D4WAD8	UDP-glucuronate decarboxylase	KIW84_064507	0.000418854	-2.10571	0.0129335
A0A9D4WFY5;A0A9D4VKX1;A0A9D4VM46	60S ribosomal protein L3	KIW84_065169	0.00053115	-2.10436	0.0150459
A0A9D5A8N7;A0A9D5AWG7;A0A9D4YFB8	Importin subunit alpha	KIW84_030624	0.0003829	-2.10412	0.0121818
A0A9D5AEN5	ABC transporter F member 5	KIW84_052087	0.00121052	-2.10046	0.0259488
A0A9D5B423	Ferritin	KIW84_034092	0.00137524	-2.08743	0.0273943
A0A9D5AVC8;A0A9D5B0G2;A0A9D5B0Q8;A0A9D4XSM5	Glycosyltransferase	KIW84_031535	0.000445207	-2.08348	0.0133952
A0A9D5B4H8	Tropinone reductase I	KIW84_034402	0.00231209	-2.08253	0.0358859
A0A9D4WFM2	Beta-hexosaminidase	KIW84_066381	0.00324127	-2.08034	0.0441654
A0A9D5GW80	Protein NDH-DEPENDENT CYCLIC ELECTRON FLOW 5	KIW84_012380	0.000678878	-2.0794	0.0180803
A0A9D5ASH7;A0A9D4VX85	60S ribosomal protein L12-3	KIW84_045949;KIW84_057711	0.00069734	-2.07442	0.0184323
A0A9D5AML5	Aminomethyltransferase	KIW84_040161	0.000757723	-2.06897	0.019233
A0A9D4WUL7	Phosphomethylpyrimidine synthase, chloroplastic	KIW84_054567	0.000510432	-2.06508	0.0146483
A0A9D4YM40	Stromal processing peptidase, chloroplastic	KIW84_025529	0.000489505	-2.06437	0.0141634
A0A9D5ATW7	Serine aminopeptidase S33 domain-containing protein	KIW84_030417	0.00149306	-2.06423	0.0281439
A0A9D4WQN2;A0A9D4WVB0	Hydroxyphenylpyruvate reductase	KIW84_053519	0.000512937	-2.0642	0.0146604
A0A9D4XMZ1	Protein-ribulosamine 3-kinase, chloroplastic	KIW84_045097	0.00149876	-2.06376	0.0281576
A0A9D4WFD5	Thiamine thiazole synthase, chloroplastic	THI1	0.000689164	-2.05475	0.0182849
A0A9D5A419	Pectate lyase	KIW84_061314	0.000761313	-2.05012	0.0192546
A0A9D5AEU6	40S ribosomal protein S26	KIW84_052143	0.000549361	-2.04678	0.0154502
A0A9D5GYP2	Lycopene epsilon cyclase	KIW84_013864	0.00240168	-2.04545	0.0367891
A0A9D5GYD7	Auxin-binding protein ABP19a	KIW84_013697	0.000597912	-2.04325	0.0165509
A0A9D5AXH1;A0A9D4W684;A0A9D4XT64	60S ribosomal protein L24	KIW84_031473	0.000656005	-2.03977	0.0176719
A0A9D4XKC2;A0A9D4WQE8;A0A9D4YG46	Protein ACTIVITY OF BC1 COMPLEX KINASE 7	KIW84_053069	0.00100372	-2.03	0.0239225
A0A9D4X1Z8	60S ribosomal protein L24	KIW84_056999	0.0007018	-2.02761	0.0184487
A0A9D4XWB9;A0A9D4YGP0	60S ribosomal protein L8-3	KIW84_033644	0.000930804	-2.01669	0.0227239
A0A9D4W675	Uncharacterized protein	KIW84_062023	0.000677117	-2.01234	0.0180803
A0A9D4VFW4;A0A9D4W535	40S ribosomal protein S2-4	KIW84_070274	0.000903406	-2.01211	0.0222872
A0A9D4WPL8	Starch synthase, chloroplastic/amyloplastic	KIW84_052370	0.00071746	-2.01041	0.0186832
A0A9D4VZG3;A0A9D4Y937;A0A9D4YIL1	60S ribosomal protein L13	KIW84_060211	0.000887548	-2.00872	0.0219731
A0A9D4XI08	Uncharacterized protein	KIW84_045041	0.00106986	-2.00805	0.0244226
A0A9D5A816	Aminotransferase class V domain-containing protein	KIW84_064331	0.00186095	-2.00804	0.0323071
A0A9D5AWJ1	Leucine-rich repeat-containing N-terminal plant-type domain-containing protein	KIW84_044915	0.00176967	-2.00785	0.0312626
A0A9D4WH73	Small ribosomal subunit protein eS1	KIW84_065565	0.000739209	-2.0063	0.019038
A0A9D5GWZ4	Septum site-determining protein minD chloroplastic	KIW84_012691	0.00242043	-2.00534	0.0369393
A0A9D4Y6M9	60S ribosomal protein L13a-4	KIW84_021002	0.000858626	-2.00507	0.0213322
A0A9D4X6Q5	EF-hand domain-containing protein	KIW84_040301	0.000939782	-2.00389	0.0227849
A0A9D4XAJ7	Mediator of RNA polymerase II transcription subunit 20	MED20	0.00230104	-2.00294	0.0358859
A0A9D4W012	Glycine cleavage system P protein	KIW84_060576	0.00111868	-2.00211	0.0249269
A0A9D5H0E8	Anaphase-promoting complex subunit 7	KIW84_015058	0.0035481	-2.00087	0.0464557
A0A9D4YNK8	Fe2OG dioxygenase domain-containing protein	KIW84_010198	0.00117154	-1.99617	0.0253506
A0A9D4XNA1	ATP-dependent RNA helicase	KIW84_045452	0.00107508	-1.99465	0.0244624
A0A9D4XRK6;A0A9D4XMS6;A0A9D5AY36;A0A9D4X8S0	Exosome non-catalytic core subunit rrp4	KIW84_040898	0.00270404	-1.99286	0.0391195
A0A9D5A049	Squalene synthase	KIW84_074200	0.00127938	-1.9902	0.0268518
A0A9D4WSN1	DNA topoisomerase 2-associated protein pat1	KIW84_053385	0.0011169	-1.99013	0.0249269
A0A9D4VS43;A0A9D4VR44	Secoisolariciresinol dehydrogenase-like	KIW84_074374	0.00113673	-1.98949	0.0250543
A0A9D5AM20	50S ribosomal protein L27, chloroplastic	KIW84_056036	0.00103167	-1.98403	0.0240346
A0A9D5BQ43	GTP-binding protein OBGC, chloroplastic	KIW84_015064	0.00234176	-1.98016	0.0361866
A0A9D5A157	DUF642 domain-containing protein	KIW84_074899	0.00154382	-1.97365	0.0284898
A0A9D4XMM3;A0A9D4VZC8	Glycosyltransferase	KIW84_046261	0.00103577	-1.97346	0.0240346
A0A9D4XZ08	Photosynthetic NDH subunit of subcomplex B 2, chloroplastic	KIW84_032995	0.000966324	-1.96928	0.0232679
A0A9D5A9B4	aspartyl aminopeptidase	KIW84_064832	0.00206663	-1.96752	0.0337262
A0A9D5ATW1	alanine--glyoxylate transaminase	KIW84_042853	0.00134483	-1.96536	0.0272685
A0A9D5AFF5	Plastid transcriptionally active 6	KIW84_052575	0.00104931	-1.96332	0.0241891
A0A9D4WK42	Protein DCL, chloroplastic	KIW84_051469	0.002053	-1.96214	0.0337262
A0A9D4VMF3;A0A9D4Y464;A0A9D5BQI5	40S ribosomal protein S6	KIW84_072990	0.00132097	-1.96107	0.0270825
A0A9D4YKF2	glycerol-3-phosphate 1-O-acyltransferase	KIW84_024036	0.00131827	-1.95979	0.0270825
A0A9D4W4U8	4a-hydroxytetrahydrobiopterin dehydratase	KIW84_061359	0.0010664	-1.95922	0.0244226
A0A9D5H0J0	Serine hydroxymethyltransferase	KIW84_015154	0.00115665	-1.9572	0.0251925
A0A9D5B7D8;A0A9D5B9H3;A0A9D5A1K7;A0A9D5BIA3	Ubiquitin thioesterase OTU	KIW84_021537	0.00139018	-1.95286	0.0275196
A0A9D5BEP1	cytidine deaminase	KIW84_011274	0.00129704	-1.94961	0.0270825
A0A9D5BRX0	Phospho-2-dehydro-3-deoxyheptonate aldolase	KIW84_015708	0.00115733	-1.94789	0.0251925
A0A9D5GYW1	60S ribosomal protein L7-4	KIW84_013959	0.00131439	-1.94703	0.0270825
A0A9D4Y549	Uncharacterized protein	KIW84_020459	0.00356789	-1.94605	0.0465444
A0A9D4WYX1	Methyltransferase	KIW84_055849	0.00113099	-1.94573	0.0250062
A0A9D5AMK8	Transferase	KIW84_042360	0.00106964	-1.94553	0.0244226
A0A9D4XAX4	40S ribosomal protein S9-2	KIW84_041682	0.00135834	-1.94429	0.0272872
A0A9D5B5W8	Uncharacterized protein	KIW84_035357	0.00103528	-1.94342	0.0240346
A0A9D4WIS6	60S ribosomal protein L3	KIW84_050024	0.00127802	-1.94046	0.0268518
A0A9D4VSZ4	Glucomannan 4-beta-mannosyltransferase 2	KIW84_074498	0.00387725	-1.93867	0.0492075
A0A9D5ABJ7	Phosphoglucan phosphatase lsf2	KIW84_052129	0.00115159	-1.93706	0.0251925
A0A9D4VKF8;A0A9D5AX33	60S ribosomal protein L35a-1	KIW84_072249	0.00112386	-1.93451	0.0249269
A0A9D5AWQ2	Enoyl reductase (ER) domain-containing protein	KIW84_045428	0.00147578	-1.92937	0.0279948
A0A9D4Y9T3	Glycosyltransferase	KIW84_020493	0.00199402	-1.9287	0.0334337
A0A9D4YIQ2	60S ribosomal protein L19	KIW84_025144	0.00147847	-1.92748	0.0279948
A0A9D4W436	Plastid-lipid-associated protein 8	KIW84_060874	0.00166002	-1.91608	0.0300815
A0A9D4W8V4	G3BP-like protein	KIW84_063460	0.00211603	-1.9138	0.0343598
A0A9D5AH55	60S ribosomal protein L17	KIW84_054175	0.00131957	-1.91344	0.0270825
A0A9D4XJV9;A0A9D4XZL9;A0A9D5B8R3;A0A9D4XJY0	Ribulose bisphosphate carboxylase large chain	KIW84_045257	0.00238101	-1.9124	0.0365522
A0A9D4WV17	Tyrosine--tRNA ligase	KIW84_054313	0.00125647	-1.912	0.0265292
A0A9D5B9M5	Protein phosphatase	KIW84_024655	0.00161987	-1.90981	0.0297371
A0A9D4Y766	Sucrose-phosphate synthase	KIW84_020451	0.00392649	-1.90693	0.0497165
A0A9D4W2Z2;A0A9D4XNA0	glutamate--tRNA ligase	KIW84_046215	0.00134758	-1.90455	0.0272685
A0A9D4Y5R6	60S ribosomal protein L18a	KIW84_020460	0.00139896	-1.90398	0.027552
A0A9D4X3D1	Proteasome subunit beta	KIW84_057504	0.00163905	-1.90353	0.0299565
A0A9D5H0P1	Peroxin-7	KIW84_015268	0.00220433	-1.90284	0.0350648
A0A9D4X5I0	TRAM domain-containing protein	KIW84_058112	0.00395536	-1.90167	0.0499206
A0A9D5BBZ2	Methyltransferase	KIW84_024115	0.00143117	-1.89747	0.0279351
A0A9D4XT40;A0A9D4XZ51	60S ribosomal protein L32-1	KIW84_031713	0.00141569	-1.89726	0.0278037
A0A9D5AS85	beta-fructofuranosidase (Fragment)	KIW84_042156	0.0014705	-1.89693	0.0279948
A0A9D4WJ88	DUF3456 domain-containing protein	KIW84_050290	0.00197339	-1.89552	0.0331935
A0A9D5AWS5;A0A9D4XQW6	Short-chain dehydrogenase reductase 3b	KIW84_030852	0.00137926	-1.89408	0.0273943
A0A9D5ABL4	Peptidyl-prolyl cis-trans isomerase	KIW84_050076	0.0014343	-1.88941	0.0279351
A0A9D4ZS65	40S ribosomal protein S6 (Fragment)	KIW84_070690	0.00147837	-1.88861	0.0279948
A0A9D4W1N9	Pectinesterase	KIW84_060978	0.00146165	-1.88709	0.0279948
A0A9D4WRS9	Homoserine dehydrogenase	KIW84_052947	0.00145179	-1.88622	0.0279948
A0A9D4W9D3	magnesium chelatase	KIW84_062817	0.00153921	-1.88599	0.0284795
A0A9D4ZVY5	Small ribosomal subunit protein uS5c	KIW84_072995	0.00170454	-1.88254	0.0306512
A0A9D5BQI5	40S ribosomal protein S6	KIW84_015427	0.00150972	-1.88015	0.0281576
A0A9D4ZU60	AAA+ ATPase domain-containing protein	KIW84_072292	0.00188119	-1.87829	0.0323578
A0A9D4WFN0;A0A9D5A7H5;A0A9D4VY92	60S ribosomal protein L35	KIW84_066393	0.00185618	-1.87814	0.0323039
A0A9D4XJA6	Uncharacterized protein	KIW84_045043	0.00218547	-1.87761	0.0349803
A0A9D5B266	60S ribosomal protein L26A	KIW84_020132	0.00168484	-1.87565	0.0304528
A0A9D4XLY2	40S ribosomal protein S8	KIW84_046117	0.00206672	-1.87552	0.0337262
A0A9D4XA52	Ribosomal 40S subunit protein S13, variant 2	KIW84_042104	0.00171951	-1.86905	0.0308414
A0A9D4WI64	transketolase	KIW84_066448	0.00256759	-1.8654	0.0383286
A0A9D4WP14	carbamoyl-phosphate synthase (glutamine-hydrolyzing)	KIW84_052040	0.00176072	-1.8648	0.0311829
A0A9D4X9V4	Uncharacterized protein (Fragment)	KIW84_041342	0.00193218	-1.86035	0.0328145
A0A9D5B0I9	1,4-alpha-glucan branching enzyme	KIW84_031368	0.0018998	-1.86001	0.0324659
A0A9D4XT18	Chloroplast stem-loop binding protein of 41 kDa b	KIW84_030679	0.00245142	-1.85767	0.0372266
A0A9D4WV14;A0A9D4VY37	60S ribosomal protein L27a-3, variant 2	KIW84_053421;KIW84_076454	0.00205694	-1.85728	0.0337262
A0A9D5ABT5	Peptidyl-prolyl cis-trans isomerase	KIW84_066604	0.00200848	-1.85508	0.033449
A0A9D4W3X4	RNA-binding protein cp29b	KIW84_061957	0.00234845	-1.85383	0.0362105
A0A9D4W0X8	Small ribosomal subunit protein uS9c	KIW84_060255	0.00201426	-1.85315	0.033449
A0A9D4W036	Beta-glucosidase 5	KIW84_077143	0.00237753	-1.85206	0.0365522
A0A9D5BHT8	Pyruvate kinase	KIW84_012492	0.00181196	-1.85149	0.0317703
A0A9D4W8V5	phosphoribosylaminoimidazole carboxylase	KIW84_063914	0.00242724	-1.84894	0.0369393
A0A9D4YIC1;A0A9D4ZUL2;A0A9D4YN51;A0A9D5B355	60S ribosomal protein L31	KIW84_011251;KIW84_070551	0.00208934	-1.84854	0.0340049
A0A9D5AE27;A0A9D5H0P5;A0A9D5AE94;A0A9D5BQN4	Acetolactate synthase	KIW84_051701	0.00187229	-1.84759	0.0323442
A0A9D5AXB0	Metallo-beta-lactamase domain-containing protein	KIW84_045861	0.00213081	-1.8468	0.0345201
A0A9D4VLZ0	Serine hydroxymethyltransferase	KIW84_071910	0.00190242	-1.84521	0.0324659
A0A9D4XI03;A0A9D5AS14	Sulfotransferase	KIW84_043639	0.00189805	-1.84225	0.0324659
A0A9D4WBK0;A0A9D4W4Q2	MPBQ/MBSQ family SAM-binding methyltransferase profile domain-containing protein	KIW84_061622	0.00194838	-1.84155	0.0329304
A0A9D4W580	Chloroplast stem-loop binding protein of 41 kDa a	KIW84_061687	0.00249429	-1.83909	0.0375532
A0A9D4XZ04	Acyl-[acyl-carrier-protein] hydrolase	KIW84_034652	0.00199718	-1.83702	0.0334337
A0A9D4ZX40	Protein SLOW GREEN 1, chloroplastic	KIW84_072198	0.00219574	-1.83652	0.0350074
A0A9D4W981	(S)-ureidoglycine aminohydrolase cupin domain-containing protein	KIW84_063535	0.00259147	-1.83627	0.0384402
A0A9D4XS06	FAD/NAD(P)-binding oxidoreductase family protein	KIW84_030314	0.00202026	-1.83605	0.033449
A0A9D4WT90	Elongation factor Tu	KIW84_053455	0.00265567	-1.83395	0.0388108
A0A9D4WGJ5	Ribosome-binding factor A	KIW84_050104	0.00224166	-1.83089	0.035498
A0A9D4YHY6	Single-stranded DNA-binding protein why1	KIW84_023628	0.00218907	-1.83059	0.0349803
A0A9D5AG57	threonine--tRNA ligase	KIW84_053043	0.00226051	-1.83033	0.0355562
A0A9D5A0R0	Large ribosomal subunit protein bL9c	KIW84_074576	0.00266062	-1.82723	0.0388108
A0A9D5AXP8	phenylalanine--tRNA ligase	KIW84_033204	0.00203848	-1.82685	0.0336445
A0A9D5BN81	30S ribosomal protein S6	KIW84_014456	0.00363404	-1.82352	0.047142
A0A9D4VV92;A0A9D4VV95	Alcohol dehydrogenase	KIW84_075425	0.00260991	-1.82277	0.0384701
A0A9D4XMU7	Large ribosomal subunit protein uL4c	KIW84_046333	0.00218226	-1.82189	0.0349803
A0A9D4Y1A7;A0A9D4XTT9;A0A9D4VQZ9	60S ribosomal protein L7a	KIW84_073987	0.00225383	-1.82176	0.0355517
A0A9D4XIK2;A0A9D4XFJ4	Mitochondrial carnitine/acylcarnitine carrier-like protein	KIW84_043524	0.00217091	-1.82142	0.0349282
A0A9D4WU95;A0A9D4WRM8	Aminotransferase class I/classII domain-containing protein	KIW84_053899	0.0025389	-1.81623	0.0380619
A0A9D5BG46	Starch synthase, chloroplastic/amyloplastic (Fragment)	KIW84_011869	0.00340434	-1.81462	0.0456793
A0A9D4VH92	Uncharacterized protein	KIW84_071019	0.00258878	-1.8137	0.0384402
A0A9D4W8E9	RAP release 2, galactose-binding-like domain protein	KIW84_062968	0.00260054	-1.81264	0.0384554
A0A9D5A0B6;A0A9D4VJQ2	Lipoxygenase	KIW84_071989	0.00225516	-1.81259	0.0355517
A0A9D4WC46	Ribosomal 40S subunit protein S18A	KIW84_065144	0.00230777	-1.81223	0.0358859
A0A9D4VLP0	NAD(P)-binding domain-containing protein	KIW84_072230	0.00291067	-1.81192	0.0410942
A0A9D4XKE7	Glucose-6-phosphate 1-dehydrogenase	KIW84_045971	0.00293991	-1.81161	0.041341
A0A9D5BG10;A0A9D4X6H8	40S ribosomal protein S28	KIW84_040045	0.00287724	-1.8105	0.0408116
A0A9D5AW51	40S ribosomal protein S24	KIW84_030384	0.00329183	-1.80996	0.0446811
A0A9D4ZYT5	Phytanoyl-CoA dioxygenase	KIW84_073329	0.00284839	-1.80877	0.0406228
A0A9D5AJQ4	CTLH domain-containing protein	KIW84_055389	0.00320534	-1.80803	0.0440171
A0A9D4WYC6	beta-fructofuranosidase	KIW84_056428	0.00231943	-1.80522	0.0359205
A0A9D4WZL8	Uncharacterized protein	KIW84_055056	0.00374294	-1.80512	0.0481108
A0A9D5AWV4	(+)-neomenthol dehydrogenase-like	KIW84_045175	0.00301204	-1.80499	0.0421028
A0A9D4WY76;A0A9D5BAW8;A0A9D4VK46	Ubiquitin-40S ribosomal protein S27a	KIW84_023135;KIW84_055250;KIW84_071704	0.00288485	-1.80092	0.0408116
A0A9D4XFK5;A0A9D4XF20;A0A9D4X7B4	E2 ubiquitin-conjugating enzyme	KIW84_040535;KIW84_043920;KIW84_044167	0.00242695	-1.79891	0.0369393
A0A9D4W9B3	Thioredoxin reductase	KIW84_062791	0.00266042	-1.79422	0.0388108
A0A9D4XXP6	Protein SCO1 1	KIW84_034149	0.00255585	-1.79211	0.0382344
A0A9D5BEM3	Large ribosomal subunit protein uL22c	KIW84_011321	0.00267226	-1.79028	0.0388999
A0A9D5APY5	Ribosomal protein L37	KIW84_058215	0.00303152	-1.7879	0.0422728
A0A9D5BMX8	isoleucine--tRNA ligase	KIW84_014280	0.00258268	-1.7844	0.0384402
A0A9D4YLF4	Nudix hydrolase 20 (Fragment)	KIW84_011030	0.00303744	-1.78275	0.0422728
A0A9D4WEF8;A0A9D4XQP2	Ribosomal protein L19 (Fragment)	KIW84_030949	0.00293629	-1.78098	0.041341
A0A9D4ZW65	60S acidic ribosomal protein P3	KIW84_071542	0.00271419	-1.77907	0.0391547
A0A9D4XTS9	60S ribosomal protein L18, variant 2	KIW84_030969	0.00287981	-1.77859	0.0408116
A0A9D4WMC7	proline--tRNA ligase	KIW84_051556	0.00274092	-1.77736	0.0394098
A0A9D4VZ51	Photosynthetic NDH subunit of subcomplex B 1	KIW84_076945	0.002758	-1.77582	0.0395744
A0A9D4XD85	geranylgeranyl diphosphate reductase	KIW84_041657	0.00343179	-1.77463	0.0458725
A0A9D4X9J8;A0A9D5A351;A0A9D4W1K5;A0A9D5BEF2;A0A9D5A591;A0A9D4X3M8;A0A9D4VKE3;A0A9D4W8E0;A0A9D4YI70;A0A9D5A2X5;A0A9D4XVB9;A0A9D5A4I4;A0A9D4YKM8;A0A9D4YLP3;A0A9D5ATY9;A0A9D5A595	30S ribosomal protein S11	KIW84_041186	0.00333116	-1.77454	0.0448686
A0A9D5AVE3	glycine--tRNA ligase	KIW84_046336	0.0028224	-1.76861	0.040416
A0A9D5AY10	Lysine--tRNA ligase	KIW84_046315	0.00332749	-1.75774	0.0448686
A0A9D4X7P4	non-specific serine/threonine protein kinase	KIW84_058039	0.00396184	-1.75648	0.0499206
A0A9D4WPM1	Serine/arginine-rich splicing factor sr34a	KIW84_052260	0.00304993	-1.75544	0.042296
A0A9D4XBT8;A0A9D4VJ20;A0A9D4WHI9	40S ribosomal protein S15a-1	KIW84_041097;KIW84_071294	0.00365691	-1.75536	0.0472642
A0A9D4VUE1;A0A9D5AKN7	Arogenate dehydratase	KIW84_057164	0.00322492	-1.75486	0.044028
A0A9D4XS07	Cyanobacterial aminoacyl-tRNA synthetase CAAD domain-containing protein	KIW84_030058	0.00344521	-1.75398	0.0459645
A0A9D5BQE8	60S ribosomal protein L34	KIW84_015316	0.00318031	-1.75027	0.0437588
A0A9D4VS37;A0A9D4VR84	4-hydroxy-3-methylbut-2-enyl diphosphate reductase	KIW84_074348	0.00317245	-1.74706	0.0437362
A0A9D4WER2	60S ribosomal protein L15	KIW84_066104	0.00345217	-1.744	0.0459701
A0A9D4VME0	Pyruvate dehydrogenase E1 component subunit beta	KIW84_072048	0.00347704	-1.74112	0.0461351
A0A9D4WUR9	Aspartyl aminopeptidase	KIW84_054054	0.00367902	-1.74112	0.0474628
A0A9D4WIQ9	Glucose-1-phosphate adenylyltransferase	KIW84_050524	0.00342388	-1.73734	0.0458539
A0A9D4Y1A7	60S ribosomal protein L7a	KIW84_035435	0.00365359	-1.73681	0.0472642
A0A9D4YJW1	DEAD-box ATP-dependent RNA helicase 47	KIW84_010368	0.00361734	-1.73398	0.047012
A0A9D4XCQ0	Ferredoxin	KIW84_042422	0.00349423	-1.73369	0.0461351
A0A9D4YHZ9;A0A9D4YH57	ADP-ribosylation factor-like protein 8A	KIW84_025025	0.00347916	-1.73233	0.0461351
A0A9D5AJA0	Tryptophan synthase	KIW84_055048	0.00354153	-1.73184	0.0464557
A0A9D4YNT1	arginine--tRNA ligase	KIW84_011219	0.0039315	-1.7311	0.0497165
A0A9D5BEK9	Gamma-butyrobetaine hydroxylase-like N-terminal domain-containing protein	KIW84_011032	0.00357473	-1.72835	0.0465444
A0A9D4VFX9;A0A9D5AI18	Aminoacyl-transfer RNA synthetases class-II family profile domain-containing protein	KIW84_070319	0.0037734	-1.72058	0.0483256
A0A9D4WMQ7	serine--tRNA ligase	KIW84_051679	0.00371164	-1.71824	0.0477958
A0A9D4WL31	Methyltransferase	KIW84_050386	0.00383566	-1.71334	0.0487677

## Sheet: Sheet 4
Table S7, sheet 4: List of all proteins identified from pairwise differential abundance analysis between CO-YS and TR-YS in total proteome.
protein_name	protein_description	gene_name	p_value	fold_change	adjusted_p_value
W8VNI6	guanylate kinase	PsGKpm	0.199933	-0.345907	0.605907
W0M6C5	Aquaporin PIP2-7	PIP2-2	0.127385	0.783679	0.515753
W0M1Z1	PIP2-3	PIP2-3	0.792314	0.113954	0.942504
Q9XGG8	Aquaporin PIP2-7	pip2-1	0.368443	0.527531	0.742596
Q9XGG6	Aquaporin-like protein	tip1-1	0.733711	0.239593	0.921188
Q9T0M9	Sucrose synthase	Sus1	0.0308593	-0.609561	0.265878
Q9SWS9	40S ribosomal protein S26	RPS26	0.224919	-0.293636	0.632806
Q9M6R8	Mitogen-activated protein kinase	Mapk2	0.156968	0.497305	0.55441
Q9FSD6	beta-ketoacyl-[acyl-carrier-protein] synthase III	KAS	0.0942374	-0.450345	0.45193
A0A9D4YIQ8;Q76FR8;Q9AVK9	12-oxophytodienoate reductase 11	OPDAR	0.0392207	-0.505458	0.301374
Q9AR82	Thioredoxin h	trxh	0.349565	0.227399	0.733558
Q949A2	Early leaf senescence abundant cysteine protease	elsa	0.436964	-0.202503	0.788004
Q93VB1	Heme oxygenase 1	HO1	0.00105113	-0.943233	0.0364428
Q8LKG1	Drm3	KIW84_030560	0.13461	0.530257	0.524994
A0A9D5AP70;A0A9D4Y9P5;Q8L7F6	Calcineurin B-like protein	CnB	0.593613	0.182395	0.866543
Q8H1A4;Q8H1A5;A0A9D5AIX9;A0A9D4XJK3	RNA helicase	KIW84_013648	0.303462	-0.239901	0.703207
Q8H1A4	RNA helicase	KIW84_040599	0.107846	-0.44667	0.477898
A0A9D5A314;Q8H1A3;A0A9D4W8A1;A0A9D4WA35	DNA replication licensing factor MCM6	mcm6	0.55112	0.155917	0.848413
Q9AR82;A0A9D4XT09;Q8GUR9	Thioredoxin h	KIW84_050489	0.139964	-0.37289	0.532975
Q7Y1T5	Oxygen-evolving enhancer protein 3	psbQ	0.111046	-0.458777	0.483852
Q76FR9	12-oxophytodienoate reductase 11	PsOPR5	0.673996	-0.142642	0.898147
Q6YBV9	Cryptochrome 1 apoprotein	CRY1	0.512114	0.231354	0.827103
Q6XAF4	Ent-kaurene oxidase	LH	0.565541	-0.270458	0.853332
Q6UEJ2	DNA replication licensing factor MCM7	MCM7	0.769615	0.0734528	0.934117
Q6UEJ1	Ripening-related protein	KIW84_044627	0.224906	-0.296113	0.632806
Q6KBB1	Glutaredoxin-dependent peroxiredoxin	prx	0.0640529	-0.473399	0.380785
A0A9D4W9A9;Q6EAM9	Cryptochrome 2A apoprotein	CRY2A	0.19561	-0.327134	0.603119
Q68HK1	Phytochrome	PHYA	0.591615	-0.166359	0.865941
Q5DWE8	Superoxide dismutase [Cu-Zn]	SOD	0.033514	0.591857	0.276653
Q52ZH8;A0A9D5AII5	FVE	FVE	0.588945	-0.13576	0.865938
A0A9D5AQC7;A0A9D5BNG5;Q4VYF4	SNF1- protein kinase regulatory subunit beta-1	akin	0.986059	0.00823594	0.996276
Q43819	Glucose-1-phosphate adenylyltransferase	agpl1	0.00164947	-0.99316	0.0494363
Q43816	Glucose-1-phosphate adenylyltransferase	agpS2	0.137842	-0.401884	0.529074
Q41038	Chlorophyll a-b binding protein, chloroplastic	lhaB	0.985654	0.0116617	0.996276
Q41024	Ras- protein RABE1a	KIW84_061822	0.564155	0.177248	0.85268
A0A9D5AVL1;Q41023	Ras- protein RABE1c	KIW84_020180	0.904383	0.0580609	0.977945
Q3LSN2	Protein trichome birefringence-like 39	KIW84_057601	0.972189	0.0139045	0.991965
Q1I184	WD-40 repeat protein	MSI1	0.623075	-0.128503	0.877824
Q0KKQ8	Cytochrome c oxidase subunit 5b-2	coxVb	0.450805	-0.212796	0.796778
Q0KKQ3	Cytochrome c oxidase subunit 5b-2	coxVb	0.941935	-0.020117	0.990117
Q08152	GTP-binding protein	KIW84_015915	0.278453	-0.325898	0.681709
Q08151	GTP-binding protein	KIW84_057058	0.921513	-0.0250331	0.983558
Q08150;A0A9D5BS48;Q08149;A0A9D4VS42;A0A9D5H0I7	GTP-binding protein	KIW84_056634	0.711737	-0.090383	0.913779
Q08148;Q08149;A0A9D4VS42;A0A9D5H0I7	GTP-binding protein	KIW84_073052	0.254453	-0.315707	0.663746
Q08148	GTP-binding protein	KIW84_057586	0.0467174	-0.526243	0.324461
Q04918	Chlorophyll a-b binding protein, chloroplastic	Lhcb3*1	0.832326	0.154534	0.953969
P93489	non-specific serine/threonine protein kinase	KIW84_057780	0.827103	0.0656805	0.95368
P93486	Glycine-rich RNA-binding protein	KIW84_052975	0.470975	0.17729	0.808782
O04696	AT-hook motif nuclear-localized protein	PsAHL1	0.729335	0.100168	0.920239
O04277	GA 20-oxidase	KIW84_013089	0.826778	-0.114652	0.95368
H2BNC1	Centromere specific histone H3 variant	PsCENH3B	0.601889	0.322032	0.869058
H2BNC0	Centromere specific histone H3 variant	PsCENH3A	0.889968	-0.0786812	0.97573
G9FRT5	Mg-protoporphyrin IX chelatase	ChlI	0.155374	-0.367784	0.552088
F1CT68	Flowering locus T a1	FTa1	7.92102e-11	-5.38257	1.90712e-07
E5KXR1	A2 protein	A2	0.307742	-0.273447	0.705355
E3VST7	Actin isoform PEAc14-1	KIW84_035412	0.160177	-0.363488	0.557418
D5MAL6;A0A9D4XFT9	Photosystem II CP47 reaction center protein	psbB	0.400134	0.67438	0.763603
A0A9D5BIL2;D5MAI0	Photosystem II CP43 reaction center protein	psbC	0.484747	0.560619	0.814728
A0A9D4XIJ7;A0A9D4Y385;D5MAG1	Photosystem II protein D1	psbA	0.310667	0.679416	0.705422
C0STY9	Catalase	PCAT1	0.0282011	-0.573166	0.253354
C0STY6	Nucleoside diphosphate kinase	RPNDK2	0.0140201	-0.663711	0.175705
A4UTS3	Chloroplast phosphoenolpyruvate/phosphate translocator	KIW84_053379	0.305497	0.693504	0.705355
A0EXV1	Eukaryotic translation initiation factor isoform 4E	eIF4Eiso	0.0626986	-0.479517	0.376154
A0A9D5H1F4	Cleavage and polyadenylation specificity factor subunit 3-I	KIW84_015866	0.521579	-0.158524	0.83287
A0A9D5H1C9	Soyasaponin III rhamnosyltransferase	KIW84_015765	0.0571016	0.640996	0.357632
A0A9D5H1A3	ATP phosphoribosyltransferase	KIW84_015875	0.0549427	-0.525024	0.35213
A0A9D5H195	Serine hydroxymethyltransferase	KIW84_015857	0.529399	-0.372617	0.838163
A0A9D5H186	U3 small nucleolar RNA-associated protein 18 homolog	KIW84_015653	0.713961	0.103924	0.914014
A0A9D4VTW4;A0A9D5H185;A0A9D4VWP8	UDP-glucose:glycoprotein glucosyltransferase	KIW84_015835	0.513246	-0.164519	0.827864
A0A9D5H182	Heat shock 70 kDa protein, mitochondrial	KIW84_015644	0.88129	0.0368441	0.972145
A0A9D5H172	COP9 signalosome complex subunit 8	KIW84_015797	0.0809343	-0.589754	0.424371
A0A9D5H161	Glycine-rich RNA-binding protein rz1a	KIW84_015773	0.177135	0.387668	0.577984
A0A9D5H156;A0A9D5BR23	4-hydroxy-4-methyl-2-oxoglutarate aldolase	KIW84_015588	0.213298	-0.337678	0.621482
A0A9D5H155	K Homology domain-containing protein	KIW84_015907	0.364658	-0.249768	0.74058
A0A9D5H144	NifU-like protein 2	KIW84_015876	0.217157	-0.310402	0.625658
A0A9D5H141	CG-1 domain-containing protein	KIW84_015733	0.575927	-0.342475	0.859282
A0A9D5H130	Ubiquinol-cytochrome c chaperone domain-containing protein	KIW84_015685	0.89859	-0.0364382	0.977178
A0A9D5H125	Cytochrome P450-dit2	KIW84_015703	0.831838	0.0923952	0.953969
A0A9D5H124	RRM domain-containing protein	KIW84_015931	0.761836	-0.0876315	0.930805
A0A9D5H0Z8	Splicing factor U2af large subunit	KIW84_015476	0.627742	-0.144088	0.878917
A0A9D5H0Z7	NAD(P)H-dependent D-xylose reductase (XR)	KIW84_015764	0.105505	-0.460407	0.471212
A0A9D5H0Z2	Clathrin light chain	KIW84_015471	0.876051	0.0411946	0.971161
A0A9D5H0Y3	Potassium transporter	KIW84_015735	0.734507	-0.180221	0.922028
A0A9D5H0W8	TATA-binding protein	KIW84_015806	0.764522	-0.0719485	0.930908
A0A9D5H0V0;A0A9D5BR60	non-specific serine/threonine protein kinase	KIW84_015761	0.870221	0.0528351	0.968954
A0A9D5H0U9	Cinnamoyl-Coa reductase	KIW84_015652	0.739825	-0.085954	0.924313
A0A9D5H0U4	DNA polymerase V	KIW84_015643	0.0662609	0.524133	0.387567
A0A9D5H0U0	Uncharacterized protein	KIW84_015632	0.045177	-1.00994	0.322444
A0A9D5H0T9	E3 ubiquitin-protein ligase csu1	KIW84_015551	0.212002	0.737074	0.619766
A0A9D5H0T8	allantoinase	KIW84_015483	0.0522391	0.585206	0.343021
A0A9D5H0T2	DUF3700 domain-containing protein	KIW84_015475	1.82233e-06	1.93826	0.000263898
A0A9D5H0S5	Bifunctional riboflavin biosynthesis protein RIBA 1	KIW84_015702	0.310344	-0.272612	0.705355
A0A9D5H0R6	Uncharacterized protein	KIW84_015325	0.468728	0.311457	0.807586
A0A9D5H0Q9;A0A9D5H101	Glycosyltransferase	KIW84_015661;KIW84_015662	0.647247	0.829192	0.886436
A0A9D5H0P9	PB1 domain-containing protein	KIW84_015640	0.895928	-0.0659909	0.976504
A0A9D5H0P7	Proline iminopeptidase	KIW84_015630	0.977501	-0.00709376	0.994296
A0A9D5H0P5;A0A9D5BQN4	Acetolactate synthase	KIW84_015474	0.11782	-0.491248	0.497087
A0A9D5H0P1	Peroxin-7	KIW84_015268	0.11253	-0.413806	0.484677
A0A9D5H0N8	Suppressor of forked domain-containing protein	KIW84_015525	0.988314	-0.00417937	0.996752
A0A9D5H0N0	Transmembrane protein	KIW84_015443	0.231906	0.727459	0.641233
A0A9D5H0M8	Thioredoxin-like protein cxxs1	KIW84_015597	0.159166	-0.356408	0.557418
A0A9D5H0K6	Uncharacterized protein	KIW84_015324	0.665687	0.117993	0.894765
A0A9D5H0K5	Rubber elongation factor	KIW84_015459	0.0739766	-1.3533	0.409685
A0A9D5H0J3	Uncharacterized protein	KIW84_015423	0.548537	1.18472	0.847686
A0A9D5H0J0	Serine hydroxymethyltransferase	KIW84_015154	0.287329	-0.244702	0.689948
A0A9D5H0I8	Receptor-like protein 4	KIW84_015414	0.466536	0.356458	0.806169
A0A9D5H0I7	Ras- protein RABA1f	KIW84_015365	0.247414	-0.504559	0.655086
A0A9D5H0F0	Enoyl-CoA delta isomerase 2	KIW84_015456	0.357095	-0.235704	0.735944
A0A9D5H0E8	Anaphase-promoting complex subunit 7	KIW84_015058	0.687197	-0.110718	0.904167
A0A9D5H0E4	TOD1/MUCI70 glycosyltransferase-like domain-containing protein	KIW84_015442	0.148463	-0.809504	0.544062
A0A9D5H077;A0A9D5H0D0	Uncharacterized protein	KIW84_015167	0.713345	-0.143516	0.914014
A0A9D5H0C7	Single-stranded DNA binding protein Ssb-like OB fold domain-containing protein	KIW84_015411	0.943369	0.0180483	0.990117
A0A9D5H0A1	Uncharacterized protein	KIW84_015098	0.0861701	1.08004	0.436471
A0A9D5H091	alpha-1,2-Mannosidase	KIW84_015077	0.931653	0.0281079	0.986876
A0A9D5H090	ATP-dependent (S)-NAD(P)H-hydrate dehydratase	KIW84_014939	0.456686	-0.179107	0.799477
A0A9D5H082	Protein kinase domain-containing protein	KIW84_015178	0.198922	0.456556	0.604975
A0A9D5H074	Divinyl chlorophyllide a 8-vinyl-reductase, chloroplastic	KIW84_015046	0.156187	-0.444754	0.553009
A0A9D5H072	PITH domain-containing protein	KIW84_015153	0.551207	-0.156246	0.848413
A0A9D5H068	Protein PLASTID TRANSCRIPTIONALLY ACTIVE 12	KIW84_015143	0.0242503	0.856754	0.236314
A0A9D5H060	Cullin-4	KIW84_015097	0.523823	-0.171011	0.833937
A0A9D5H057	14-3-3-like protein GF14-C	KIW84_015278	0.434611	0.239953	0.7874
A0A9D5H035	C-22 sterol desaturase	KIW84_015070	0.0356429	-0.957467	0.286054
A0A9D5H007	Pentatricopeptide repeat-containing protein	KIW84_014915	0.798635	0.0655894	0.945204
A0A9D5H004	SPARK domain-containing protein	KIW84_014903	0.840357	0.0838794	0.956944
A0A9D5H002	tRNA (guanine(9)-N(1))-methyltransferase	KIW84_014739	0.030122	-0.582299	0.263279
A0A9D5GZD3	Protein ROOT HAIR DEFECTIVE 3 homolog	KIW84_014648	0.917256	-0.0282663	0.981237
A0A9D5GZC8	alpha-glucosidase	KIW84_014541	0.412876	-0.318345	0.773187
A0A9D5GZC0;A0A9D5AB63;A0A9D5GYX7	ABC-type xenobiotic transporter	KIW84_014284	0.246344	0.448989	0.654893
A0A9D5GZA4	AIG1-type G domain-containing protein	KIW84_014572	0.153141	0.412981	0.551141
A0A9D5GZ84	FAS1 domain-containing protein	KIW84_014212	0.160699	-0.372308	0.557747
A0A9D5GZ82	Large ribosomal subunit protein bL12 C-terminal domain-containing protein	KIW84_014529	0.988473	0.00411474	0.996752
A0A9D5GZ79;A0A9D5B4V8;A0A9D4Y5X6	Uncharacterized protein	KIW84_014435	0.953742	0.0186142	0.990117
A0A9D5GZ09	Peroxisomal fatty acid beta-oxidation multifunctional protein mfp2	KIW84_014301	0.139711	-0.391297	0.532652
A0A9D5GYY8	Protein src2	KIW84_014263	0.17113	-0.696792	0.56921
A0A9D5GYY3	Pentatricopeptide repeat-containing protein	KIW84_014072	0.144529	-0.562046	0.538491
A0A9D5GYW1	60S ribosomal protein L7-4	KIW84_013959	0.511396	-0.166966	0.827097
A0A9D5GYV8	mTERF protein	KIW84_014242	0.186858	-0.508205	0.589829
A0A9D5GYV4	Pentatricopeptide repeat-containing protein	KIW84_014200	0.541293	-0.180761	0.845723
A0A9D5GYV2	Adenosine kinase	KIW84_014073	0.972518	-0.0230514	0.99202
A0A9D5GYT7	D-aminoacyl-tRNA deacylase	KIW84_014166	0.866854	-0.0508978	0.968769
A0A9D5GYS7	Uncharacterized protein	KIW84_013946	0.444423	0.261926	0.794559
A0A9D5GYR6	Uncharacterized protein	KIW84_013865	0.521302	0.677392	0.832676
A0A9D5GYR1	Pectinesterase	KIW84_013853	0.00191243	-2.01184	0.0550123
A0A9D5GYP2	Lycopene epsilon cyclase	KIW84_013864	0.0117968	-0.828463	0.165453
A0A9D5GYN3	Lysine--tRNA ligase	KIW84_014071	0.36015	-0.224078	0.737447
A0A9D5GYM1	glucose-6-phosphate 1-epimerase	KIW84_014049	0.00980727	-0.693048	0.151687
A0A9D5GYM0	Villin-4	KIW84_014048	0.25675	-0.283518	0.66685
A0A9D5GYK6	beta-ketoacyl-[acyl-carrier-protein] synthase I	KIW84_013769	0.231157	-0.401562	0.640202
A0A9D5GYH9	Replication protein A subunit (Fragment)	KIW84_013688	0.14997	-0.440438	0.545711
A0A9D5GYH7	Calcium-transporting ATPase	KIW84_013955	0.255936	0.349808	0.665932
A0A9D5GYG8	Glutaredoxin-C4	KIW84_013931	0.163755	-0.355011	0.561275
A0A9D5GYF9	mitogen-activated protein kinase kinase	KIW84_013665	0.0850239	0.827196	0.433094
A0A9D5GYF6	Isocitrate dehydrogenase [NADP]	KIW84_013643	0.924339	0.0248732	0.984879
A0A9D5GYE0	Nucleosome assembly protein 1	KIW84_013873	0.423072	-0.195581	0.780197
A0A9D5GYD7	Auxin-binding protein ABP19a	KIW84_013697	0.913027	0.0355102	0.979073
A0A9D5GYC7	Uncharacterized protein	KIW84_013874	0.394224	-0.238069	0.760161
A0A9D5GYC5	Citrate synthase	KIW84_013593	0.563893	-0.136907	0.85268
A0A9D5GYC4	1,3-beta-glucan synthase	KIW84_013583	0.508286	0.560725	0.825022
A0A9D5GY82	20 kDa chaperonin	KIW84_013778	0.376813	0.237531	0.74859
A0A9D5GY78	Pectinesterase inhibitor domain-containing protein	KIW84_013768	0.000137437	-1.30986	0.00788844
A0A9D5GY75	Strictosidine synthase conserved region domain-containing protein	KIW84_013723	0.588659	0.203945	0.865938
A0A9D5GY55	DYW domain-containing protein	KIW84_013453	0.149391	-0.874309	0.54525
A0A9D5GY39	Canalicular multispecific organic anion transporter 1	KIW84_013641	0.364697	-0.304801	0.74058
A0A9D5GY20	RING-type E3 ubiquitin transferase	KIW84_013389	0.178732	-0.511099	0.578395
A0A9D5GY12	Carboxyl-terminal peptidase	KIW84_013633	0.588068	-0.157324	0.865683
A0A9D5GY08	Cytochrome P450	KIW84_013580	0.106614	-0.832539	0.474769
A0A9D5GY04	DNA-binding protein RHL1	KIW84_013377	0.822964	0.0693121	0.953472
A0A9D5GXZ4	FCP1 homology domain-containing protein	KIW84_013544	0.337079	-0.273957	0.726025
A0A9D5GXW9	C3H1-type domain-containing protein	KIW84_013545	0.266027	0.615578	0.672799
A0A9D5GXT7	DHHA1 domain-containing protein	KIW84_013440	0.910126	0.0415681	0.979043
A0A9D5GXS9	Prokaryotic-type class I peptide chain release factors domain-containing protein	KIW84_013214	0.771096	0.127385	0.93448
A0A9D5BJQ3;A0A9D5BJS9;A0A9D5GXS4	Kunitz-type trypsin inhibitor-like 2 protein	KIW84_013201	0.24674	0.30708	0.655086
A0A9D5GXR9	Chlorophyll a-b binding protein, chloroplastic	KIW84_013191	0.373332	0.67141	0.745322
A0A9D5GXQ2	Extradiol ring-cleavage dioxygenase class III enzyme subunit B domain-containing protein	KIW84_013230	0.0230345	-0.591433	0.230769
A0A9D5GXP4	Beta-glucosidase 12	KIW84_013354	0.915553	0.0607907	0.979855
A0A9D5GXL9	Large ribosomal subunit protein mL54 (Fragment)	KIW84_013355	0.832859	-0.0641905	0.953969
A0A9D5GXK7	Zinc finger CCCH domain-containing protein 48	KIW84_013054	0.480172	-0.19281	0.812584
A0A9D5GXH4	Uncharacterized protein	KIW84_013052	0.392444	-0.262525	0.758939
A0A9D5GXE5	Protein COFACTOR ASSEMBLY OF COMPLEX C SUBUNIT B ccb2	KIW84_013222	0.432089	-0.292341	0.786132
A0A9D5BJB3;A0A9D5GXC3	Hypersensitive-induced response protein 4	KIW84_013177	0.492394	1.41223	0.819745
A0A9D5GXB0	60S ribosomal protein L6	KIW84_012907	0.100971	-0.458259	0.465495
A0A9D5GX69	ABC transporter B member 28	KIW84_013051	0.542906	0.193234	0.84697
A0A9D5GX40	Uncharacterized protein	KIW84_012987	0.11089	-1.74	0.483852
A0A9D5BQH0;A0A9D5GX15	tRNA (adenine(58)-N(1))-methyltransferase	KIW84_012682	0.321106	-0.266083	0.714084
A0A9D5GWZ4	Septum site-determining protein minD chloroplastic	KIW84_012691	0.102939	-0.45121	0.468129
A0A9D5GWY1	Gfo/Idh/MocA-like oxidoreductase N-terminal domain-containing protein	KIW84_012615	0.735229	-0.0838613	0.922147
A0A9D5GWX9	Ribonuclease ageritin	KIW84_012863	0.487457	-0.16976	0.816399
A0A9D5GWX8;A0A9D4WC46;A0A9D5GXP3	Ribosomal 40S subunit protein S18A	KIW84_012655	0.601457	-0.128868	0.869058
A0A9D5GWX0	Myb-like domain-containing protein	KIW84_012550	0.0389196	-1.30817	0.300338
A0A9D5GWV3	IST1-like protein	KIW84_012604	0.833532	0.0657755	0.953969
A0A9D5GWV0	Uncharacterized protein	KIW84_012560	0.329296	1.24622	0.719234
A0A9D5GWU0	General transcription and DNA repair factor IIH helicase subunit XPD	KIW84_012537	0.947949	-0.0236531	0.990117
A0A9D5GWQ1	AAA+ ATPase domain-containing protein	KIW84_012475	0.433546	0.420712	0.786999
A0A9D5GWP5	PPPDE domain-containing protein	KIW84_012690	0.72997	-0.158222	0.92033
A0A9D5GWM5	Inactive shikimate kinase like 1, chloroplastic	KIW84_012463	0.387277	-0.221137	0.756627
A0A9D5GWL4	Tubulin alpha chain	KIW84_012358	0.0845384	-2.33991	0.43304
A0A9D5GWK7	Potassium transporter	KIW84_012421	0.598025	-0.350437	0.869058
A0A9D5GWH5	Fructose-1,6-bisphosphatase, cytosolic	KIW84_012536	0.0191464	-1.87518	0.208706
A0A9D5GWG2	5-methyltetrahydropteroyltriglutamate--homocysteine S-methyltransferase	KIW84_012333	0.406433	-0.213477	0.768968
A0A9D5GWG0	Mitochondrial import receptor subunit tom20	KIW84_012257	0.291951	0.294015	0.69384
A0A9D5GWF7	ABC-type xenobiotic transporter	KIW84_012501	0.781635	-0.135202	0.936753
A0A9D5GWD8	Glycosyltransferase	KIW84_012474	0.0104002	-0.776598	0.156447
A0A9D5GWC2	Chlorophyll a-b binding protein, chloroplastic	KIW84_012438	0.961048	0.0369797	0.991235
A0A9D5GWB8	Cytochrome c domain-containing protein	KIW84_012177	0.0882388	0.892874	0.44199
A0A9D5GWB4	Uncharacterized protein	KIW84_012243	0.709206	-0.225847	0.912883
A0A9D5GW97	Peptidyl serine alpha-galactosyltransferase	KIW84_012143	0.995399	-0.00543385	0.998842
A0A9D5GW95	Sulfite oxidase	KIW84_012230	0.7459	-0.081969	0.925393
A0A9D5GW80	Protein NDH-DEPENDENT CYCLIC ELECTRON FLOW 5	KIW84_012380	0.288568	-0.360071	0.691091
A0A9D5GW78	E3 ubiquitin-protein ligase rglg2	KIW84_012113	0.111535	-0.851678	0.483852
A0A9D5GW63;A0A9D4WSW5	Uncharacterized protein	KIW84_012080	0.608707	-0.137196	0.87089
A0A9D5GW58	Dehydrin 13	KIW84_012331	0.191442	0.497621	0.598609
A0A9D5GW47;A0A9D5BGM7	Uncharacterized protein	KIW84_012112	0.98605	-0.00460872	0.996276
A0A9D5GW39	Ferredoxin-thioredoxin reductase catalytic chain, chloroplastic	KIW84_012038	0.591897	-0.143361	0.865941
A0A9D5GW32	Glycerol-3-phosphate dehydrogenase [NAD(+)]	KIW84_012125	0.618232	-0.179974	0.875286
A0A9D5GW15	Histidine triad nucleotide-binding protein 1	KIW84_012263	0.0828592	-0.436107	0.427994
A0A9D5GW10	Phosphoglycerate kinase	KIW84_012093	0.390882	-0.481932	0.757855
A0A9D5GVY7	Phytocyanin domain-containing protein	KIW84_012217	0.123435	-0.703299	0.509935
A0A9D5GWB8;A0A9D5GVW0	Cytochrome c domain-containing protein	KIW84_012175	0.0778696	0.654865	0.416323
A0A9D5GVS8	K Homology domain-containing protein	KIW84_011840	0.7999	-0.0642864	0.9453
A0A9D5GVQ9	Purple acid phosphatase	KIW84_011805	0.234633	-0.375287	0.645022
A0A9D5GVL3	Uncharacterized protein	KIW84_011768	0.0293207	1.16723	0.259578
A0A9D5GVJ3	DUF3598 domain-containing protein	KIW84_011804	0.178718	-0.32958	0.578395
A0A9D5GVI1	T4P13.26 protein	KIW84_011778	0.898651	-0.0949747	0.977178
A0A9D5GVH5	Membrane-anchored ubiquitin-fold protein	KIW84_011767	0.00114376	2.21414	0.0380708
A0A9D5GVG1	Beta-glucuronosyltransferase GlcAT14A	KIW84_011955	0.479338	-0.389195	0.812446
A0A9D5GVF5	Integral membrane HRF1 family protein	KIW84_011621	0.903406	-0.0813987	0.977945
A0A9D5GVE6	Chlororespiratory reduction 7	KIW84_011709	0.0220507	-0.794451	0.224643
A0A9D5GVE3	glucan endo-1,3-beta-D-glucosidase	KIW84_011601	0.376041	0.325507	0.748145
A0A9D5GVC8	Uncharacterized protein	KIW84_011678	0.884197	0.0610026	0.973899
A0A9D5GV97;A0A9D5BFB1;A0A9D5GUU7	Translation initiation factor eIF2B subunit delta	KIW84_011576	0.280277	-0.300826	0.683791
A0A9D5GV85	Uncharacterized protein	KIW84_011551	0.642538	0.200773	0.883824
A0A9D5GV83	Transmembrane protein 33 homolog	KIW84_011599	0.647937	-0.341789	0.886541
A0A9D5GV66	Cytochrome b561 domain-containing protein	KIW84_011575	0.384481	1.26521	0.753217
A0A9D5GV53	TOG domain-containing protein	KIW84_011504	0.127126	-0.434914	0.515572
A0A9D5GV45;A0A9D5BFR0;A0A9D5GVN4;A0A9D5GV63	Glycosyltransferase	KIW84_011733;KIW84_011741	0.116118	-0.523208	0.493893
A0A9D5GV44	Uncharacterized protein	KIW84_011535	0.594977	0.152904	0.866785
A0A9D5GV42	Uncharacterized protein	KIW84_011696	0.0251455	-0.681182	0.239789
A0A9D5GV37	Polygalacturonase qrt3	KIW84_011688	0.660806	-0.242637	0.891917
A0A9D5GV18	UspA domain-containing protein	KIW84_011442	0.498506	-0.196209	0.821412
A0A9D5GV04	RNA helicase	KIW84_011417	0.945003	0.0192675	0.990117
A0A9D5GUZ3	60S ribosomal protein L3B	KIW84_011463	0.995326	0.00151564	0.998842
A0A9D5GUZ0	tryptophan synthase	KIW84_011618	8.94968e-05	2.08628	0.00574946
A0A9D5GUY7	sulfate adenylyltransferase	KIW84_011642	0.000736355	-1.02573	0.0278003
A0A9D5GUY4	AAA+ ATPase domain-containing protein	KIW84_011441	0.863923	-0.068112	0.967459
A0A9D5GUX1	Uncharacterized protein	KIW84_011416	0.773428	0.0815775	0.935184
A0A9D5GUU6	rRNA adenine N(6)-methyltransferase	KIW84_011371	0.541281	0.183901	0.845723
A0A9D5GUU2	Alpha-dioxygenase 1	KIW84_011534	0.14576	-0.621643	0.540187
A0A9D5GUS8;A0A9D5BF81	Alpha-dioxygenase 1	KIW84_011533	1.86425e-05	-1.34962	0.00162235
A0A9D5GUQ2	Protease Do-like 1	KIW84_011471	0.966564	0.0102242	0.991511
A0A9D5GUN4	DUF1421 domain-containing protein	KIW84_011384	0.289499	-0.282651	0.691922
A0A9D5GUM0	Eukaryotic translation initiation factor 3 subunit I	KIW84_011394	0.307073	-0.256919	0.705355
A0A9D5BS69	Eukaryotic translation initiation factor 3 subunit C	KIW84_015904	0.518693	-0.165197	0.831543
A0A9D5BS48	Ras- protein RABA2a	KIW84_015913	0.526857	-0.185835	0.835453
A0A9D5BS32	methionine S-methyltransferase	KIW84_015934	0.18613	-0.348414	0.588661
A0A9D5BS20	GST N-terminal domain-containing protein	KIW84_015912	0.089025	-0.480606	0.443162
A0A9D5BRU2;A0A9D5BRZ7;A0A9D4X517	Elongation factor 1-gamma	KIW84_015908	0.110768	-0.385231	0.483852
A0A9D5BRZ3	Large ribosomal subunit protein mL43	KIW84_015878	0.997338	0.00190288	0.998909
A0A9D5BRY6	thiamine phosphate synthase	KIW84_015861	0.335279	-0.280905	0.724122
A0A9D5BRX5	Uncharacterized protein	KIW84_015802	0.669544	0.181448	0.897738
A0A9D5BRX0	Phospho-2-dehydro-3-deoxyheptonate aldolase	KIW84_015708	0.0885771	-0.446521	0.442471
A0A9D5BRW3	Cell division control protein 48 C	KIW84_015832	0.840919	-0.0766664	0.957224
A0A9D4ZSH1;A0A9D5BRU6	70-kilodalton heat shock protein (Fragment)	KIW84_015901	0.165714	-0.358721	0.562909
A0A9D5BRU4	Plastid-lipid-associated protein 4	KIW84_015819	0.475397	0.348183	0.810691
A0A9D5BRU3	Plastid-lipid-associated protein 4 (Fragment)	KIW84_015813	0.348922	-0.495857	0.733487
A0A9D5BRT8	K Homology domain-containing protein	KIW84_015673	0.781096	-0.12226	0.936753
A0A9D5BRT0	Pinin/SDK/MemA protein domain-containing protein	KIW84_015800	0.0983057	0.557565	0.46116
A0A9D5BRS4	tRNA pseudouridine synthase	KIW84_015891	0.252412	-0.614911	0.660343
A0A9D5BRS0	fructose-bisphosphatase	KIW84_015780	0.640008	0.207526	0.882973
A0A9D5BRR8	Uncharacterized protein	KIW84_015638	0.128736	-0.632478	0.517697
A0A9D5BRR5	Phosphatidylserine decarboxylase proenzyme 2	PSD2	0.953222	0.0179203	0.990117
A0A9D5BRQ6	Soyasaponin III rhamnosyltransferase	KIW84_015766	0.716006	-0.346442	0.914862
A0A9D5BRN9	Chlorophyll a-b binding protein, chloroplastic	KIW84_015744	0.775213	0.171165	0.935254
A0A9D5BRN2	OCRE domain-containing protein	KIW84_015736	0.80891	0.109788	0.947304
A0A9D5BRN0	PPM-type phosphatase domain-containing protein	KIW84_015745	0.513757	0.304953	0.828318
A0A9D5BRM3	Costars domain-containing protein	KIW84_015672	0.305265	-0.292377	0.705126
A0A9D5BRM2	Kinesin-like protein	KIW84_015595	0.375902	0.57821	0.748145
A0A9D5BRL5	Splicing factor 3B subunit 1	KIW84_015707	0.91768	0.0268735	0.981404
A0A9D4WLL4;A0A0A1E7Y8;A0A9D4X494;A0A9D4YQ04;A0A9D5BRJ8;A0A9D4W7P5;E3VST7	Actin	KIW84_015779	0.249096	-0.285797	0.657611
A0A9D5BRH1	DUF1682 family protein	KIW84_015883	0.828821	-0.0920773	0.95368
A0A9D5BRG7	Glycosyltransferase	KIW84_015768	0.972779	0.0576351	0.992146
A0A9D5BRF8	3'(2'),5'-bisphosphate nucleotidase	KIW84_015542	0.276143	-0.284419	0.679887
A0A9D5BRF1	Transmembrane 9 superfamily member	KIW84_015863	0.153911	0.641002	0.551501
A0A9D5BRE3	Cytochrome P450	KIW84_015636	0.64104	-0.240369	0.882973
A0A9D5BRD9	Importin N-terminal domain-containing protein	KIW84_015850	0.86098	-0.0438618	0.966111
A0A9D5BRC8	inorganic diphosphatase	KIW84_015634	0.0465512	-0.498484	0.323618
A0A9D5BRB8	Pectin methylesterase cgr2	KIW84_015624	0.619144	0.161429	0.875505
A0A9D5BRB5	peptidylprolyl isomerase	KIW84_015691	0.558909	-0.134787	0.851868
A0A9D5BR95	Ribosome assembly factor mrt4	KIW84_015805	0.502012	0.166205	0.822044
A0A9D5BR93	Uncharacterized protein	KIW84_015593	0.28736	-0.279191	0.689948
A0A9D5BR76	Serine decarboxylase	KIW84_015777	0.0277901	-0.604385	0.250861
A0A9D5BR69	Multiple organellar RNA editing factor 9	KIW84_015578	0.414552	0.277578	0.773656
A0A9D5BR53	Oligopeptide transporter 4	KIW84_015646	0.00920146	1.52084	0.146715
A0A9D5BR47	Ubiquitin thioesterase	KIW84_015555	0.24395	-0.2868	0.652551
A0A9D5BR32	PPM-type phosphatase domain-containing protein	KIW84_015732	0.93762	0.0235584	0.988099
A0A9D5BR15	Enoyl reductase (ER) domain-containing protein	KIW84_015518	0.792194	-0.0630335	0.942504
A0A9D4VPE1;A0A9D5BR06	PSP proline-rich domain-containing protein	KIW84_015466	0.276757	0.34303	0.679918
A0A9D5BR01	Carbonic anhydrase	KIW84_015695	0.54916	-0.183642	0.847996
A0A9D4YIW1;A0A9D5BQY6	Dynamin- protein 3A	KIW84_015668	0.659681	-0.111386	0.891714
A0A9D5BQX5	methylmalonate-semialdehyde dehydrogenase (CoA acylating)	KIW84_015660	0.685116	0.0995667	0.903028
A0A9D5BQW8	Receptor-interacting protein	KIW84_015539	0.0250083	-0.645055	0.239568
A0A9D5BQV9	RNA helicase	KIW84_015351	0.587889	-0.25675	0.865683
A0A9D5BQV6	Amidase domain-containing protein	KIW84_015639	0.661274	-0.134569	0.891948
A0A9D5BQU6;A0A9D5B266;A0A9D4YIB1	60S ribosomal protein L26B	KIW84_015517	0.945841	-0.0168423	0.990117
A0A9D5BQU0	SGNH hydrolase-type esterase domain-containing protein	KIW84_015331	0.708041	-0.201482	0.912883
A0A9D5BQT1	Tryptophan synthase beta chain-like PALP domain-containing protein	KIW84_015321	0.183431	-0.789694	0.584439
A0A9D5BQS9;A0A9D4YD50;A0A9D5BN15	Small ribosomal subunit protein uS2	KIW84_015530	0.551862	-0.19899	0.848413
A0A9D4XPX7;A0A9D5BQS7	Eukaryotic translation initiation factor 3 subunit D	KIW84_015435	0.810441	-0.0581103	0.947776
A0A9D5BQR7	Uncharacterized protein	KIW84_015424	6.33275e-05	2.63593	0.00448269
A0A9D5BQP8	Alpha-1,4 glucan phosphorylase	KIW84_015402	0.346061	-0.243731	0.732548
A0A9D5BQP2	Uncharacterized protein	KIW84_015487	0.320463	-0.261454	0.713503
A0A9D5BQP1	WD repeat-containing protein 55	KIW84_015566	0.999385	-0.000205354	0.999662
A0A9D5BQN8	non-specific serine/threonine protein kinase	KIW84_015390	0.737858	0.216645	0.923666
A0A9D5BQN2	J domain-containing protein	KIW84_015398	0.198172	0.761327	0.604975
A0A9D5BN67;A0A9D5A0S5;A0A9D5BQL3;A0A9D4X4V5;A0A9D5BMX0;A0A9D5BCK8;A0A9D4VUE3	ABC1 atypical kinase-like domain-containing protein	KIW84_015544	0.821457	0.128437	0.953445
A0A9D5BQK1	Dormancy-associated protein 1	KIW84_015418	0.00146363	1.72883	0.0453725
A0A9D5BQJ6	Uncharacterized protein	KIW84_015521	0.45424	0.296046	0.798971
A0A9D5BQI7	Secretory carrier-associated membrane protein	KIW84_015510	0.350596	-0.632507	0.734154
A0A9D5BQI5	40S ribosomal protein S6	KIW84_015427	0.950902	0.0173074	0.990117
A0A9D5BQH9	THO complex subunit 7A	KIW84_015329	0.791565	0.0721176	0.941923
A0A9D5BQH2	Glucose-induced degradation complex subunit	KIW84_015492	0.337653	-0.254228	0.726025
A0A9D5BQG6	non-specific serine/threonine protein kinase	KIW84_015261	0.215371	-0.543849	0.623436
A0A9D5BQE8	60S ribosomal protein L34	KIW84_015316	0.359221	-0.314497	0.736665
A0A9D5BQD9	LPPG:FO 2-phospho-L-lactate transferase CofD/UPF0052	KIW84_015306	0.269491	-0.324237	0.676115
A0A9D5BQC6	Uncharacterized protein	KIW84_015369	0.634628	0.149168	0.881354
A0A9D5BQC3	Putative tRNA (cytidine(32)/guanosine(34)-2'-O)-methyltransferase	KIW84_015454	0.993384	0.00277979	0.998777
A0A9D5BQB0	Nucleoporin protein Ndc1-Nup	KIW84_015138	0.153925	0.784973	0.551501
A0A9D5BQA3	Protein trichome birefringence-like 38	KIW84_015318	0.517113	-0.185484	0.831436
A0A9D5BQ87	pyruvate decarboxylase	KIW84_015327	0.861318	0.0977227	0.96634
A0A9D5BQ43	GTP-binding protein OBGC, chloroplastic	KIW84_015064	0.195945	-0.420187	0.603119
A0A9D5BQ26	GDSL esterase/lipase	KIW84_015173	0.140113	-0.814538	0.532975
A0A9D5BQ19	Target of rapamycin complex subunit LST8	KIW84_015235	0.0804793	-0.50694	0.424308
A0A9D5BQ05	Uncharacterized protein	KIW84_015149	0.797036	-0.0658861	0.94423
A0A9D5BPZ8	Eukaryotic translation initiation factor 4E-1	KIW84_015156	0.544468	-0.160945	0.84697
A0A9D5BPZ4	pyridoxal 5'-phosphate synthase (glutamine hydrolyzing)	KIW84_015197	0.0301762	-0.582691	0.263279
A0A9D5BPZ0	Histidine-containing phosphotransfer protein	KIW84_015013	0.0490576	0.629072	0.331471
A0A9D5BPY5	ABC-type xenobiotic transporter	KIW84_015123	0.491946	0.307677	0.819745
A0A9D5BPY4	Cinnamoyl-Coa reductase	KIW84_015187	0.936841	-0.0327449	0.988099
A0A9D5BPY1	DUF642 domain-containing protein	KIW84_015073	0.351179	-0.260447	0.734278
A0A9D5BPW8	K Homology domain-containing protein	KIW84_015120	0.652619	0.12977	0.88924
A0A9D5AKV1;A0A9D5BPW4	Uncharacterized protein	KIW84_015052	0.492468	-0.178691	0.819745
A0A9D5BPV9	indole-3-glycerol-phosphate synthase	KIW84_014981	0.0952613	-0.424876	0.454702
A0A9D5BPU4	Metallo-beta-lactamase domain-containing protein	KIW84_015148	0.211975	-0.328957	0.619766
A0A9D5BPS3	procollagen-proline 4-dioxygenase	KIW84_015012	0.349792	0.292738	0.733592
A0A9D5BPR0	Amine oxidase domain-containing protein	KIW84_015059	0.849218	-0.0564185	0.960072
A0A9D5BPQ1	NAD(P)-binding domain-containing protein	KIW84_015047	0.369367	0.304761	0.743159
A0A9D5BPP8	Transcription repressor	KIW84_015215	0.127041	0.507149	0.515572
A0A9D5BPN3	La-related protein 6A	KIW84_015072	0.0874749	-1.007	0.440551
A0A9D5BPN0	Protease Do-like 5	KIW84_015113	0.352326	-0.308884	0.734445
A0A9D5BPL9	Exosome complex component rrp45b	KIW84_015103	0.704117	-0.115467	0.911264
A0A9D5BPL2	Uncharacterized protein	KIW84_015010	0.0116811	-0.752407	0.165436
A0A9D5BPK8	Uncharacterized protein	KIW84_015174	0.000167333	-1.48185	0.00936932
A0A9D5BPK1	Peptidase A1 domain-containing protein	KIW84_014944	0.456235	-0.772732	0.799477
A0A9D5BPJ0	BSD domain-containing protein	KIW84_014989	0.717605	-0.170114	0.915409
A0A9D5BPI7	60S ribosomal protein L38	KIW84_015146	0.0322952	-0.563398	0.270931
A0A9D5BPH4	CSC1-like protein erd4	KIW84_015140	0.890183	-0.0540775	0.97573
A0A9D5BPG2	PPIase cyclophilin-type domain-containing protein	KIW84_014897	0.948966	0.0299835	0.990117
A0A9D5BPF8	Acyl carrier protein	KIW84_015040	0.266126	-0.279954	0.672813
A0A9D5BPF6	Sirohydrochlorin ferrochelatase	KIW84_015117	0.172383	-0.366853	0.571418
A0A9D5BPF4;A0A9D5ARR2	polyribonucleotide nucleotidyltransferase	KIW84_015116	0.924996	0.0255928	0.985144
A0A9D5BPE0	DUF3700 domain-containing protein	KIW84_014940	0.449369	-0.263792	0.796122
A0A9D5BPC9	Pseudouridine synthase RsuA/RluA-like domain-containing protein	KIW84_014931	0.276536	-0.39708	0.679887
A0A9D4VQJ9;A0A9D5BPB5;A0A9D4WMN4;A0A9D4W271	Polyadenylate-binding protein rbp45	KIW84_014910	0.169799	-0.337986	0.56754
A0A9D5BPB2	Peptidase A1 domain-containing protein	KIW84_014942	2.53493e-05	1.53424	0.00210457
A0A9D5BPA6	Mo25-like protein	KIW84_014990	0.399976	-0.322637	0.763603
A0A9D5BPA0	Monothiol glutaredoxin-S2	KIW84_015054	0.0433158	1.15973	0.317313
A0A9D5BNW9;A0A9D5BP99	Pentatricopeptide repeat-containing protein	KIW84_014755	0.524465	0.230284	0.834372
A0A9D5BP95	WD repeat-containing protein 55	KIW84_014980	0.631823	0.268448	0.879203
A0A9D5BP92	CASP-like protein	KIW84_015049	0.71248	-0.349987	0.913913
A0A9D5BP87	Lactoylglutathione lyase	KIW84_014886	0.0945421	-0.407359	0.452536
A0A9D5BP81	CRAL-TRIO domain-containing protein	KIW84_014733	0.473175	-0.206589	0.808961
A0A9D5BP77	Rab GDP dissociation inhibitor alpha	KIW84_014800	0.65467	0.11998	0.890356
A0A9D5BP74	Bifunctional AP-4-A phosphorylase/ADP sulfurylase	KIW84_014867	0.497814	-0.609872	0.821412
A0A9D5BP67	Inositol-1-monophosphatase	KIW84_014788	0.00240079	-0.8753	0.0628383
A0A9D5BP56	Chaperonin-like RBCX protein 1	KIW84_014854	6.48223e-05	-2.31244	0.00448269
A0A9D5BP43	protein-serine/threonine phosphatase	KIW84_014993	0.121405	-0.881992	0.504262
A0A9D5BP35	Adenosine deaminase domain-containing protein	KIW84_014919	0.945123	0.021902	0.990117
A0A9D5BP31	Glutamine synthetase	KIW84_014983	0.00147009	-0.888189	0.045378
A0A9D5BP28;A0A9D5BNM3	Mitochondrial pyruvate carrier	KIW84_014820	0.499279	-0.189072	0.821474
A0A9D5BP25	Plant UBX domain-containing protein 3	KIW84_014847	0.702772	-0.0975195	0.911073
A0A9D5BP21	Transcription initiation factor IIF subunit alpha	KIW84_014812	0.66008	-0.145864	0.891837
A0A9D5BP02	Uncharacterized protein	KIW84_014957	0.818998	-0.0804659	0.95229
A0A9D5BNZ7	Photosystem I reaction center subunit III	KIW84_014646	0.873296	-0.0584687	0.970583
A0A9D5BNZ5	Fumarylacetoacetase	KIW84_014811	0.103211	-0.417278	0.468129
A0A9D5BNY7	IGR domain-containing protein	KIW84_014865	0.519695	-0.205755	0.831582
A0A9D5BNY5	Uncharacterized protein	KIW84_014798	0.0538119	-0.652714	0.349535
A0A9D5BNY2	dihydroxy-acid dehydratase	KIW84_014941	0.276332	-0.265731	0.679887
A0A9D5BNX1	Cytochrome b561 and DOMON domain-containing protein	KIW84_014787	0.210897	0.578604	0.619147
A0A9D5BNW7	AAA+ ATPase domain-containing protein	KIW84_014846	0.492521	-0.277362	0.819745
A0A9D5BNW3	MYND-type domain-containing protein	KIW84_014912	0.176413	-0.483094	0.577345
A0A9D5BNW0	Derlin	KIW84_014913	0.238246	0.394692	0.648459
A0A9D5BNV7	Ferredoxin--NADP reductase, chloroplastic	KIW84_014596	0.905125	-0.0293163	0.977945
A0A9D5BNV6	Phosphoglycolate phosphatase	KIW84_014728	0.00214924	-0.905828	0.0590265
A0A9D5BNV5	Coatomer subunit zeta	KIW84_014668	0.478689	-0.203889	0.812446
A0A9D5BNV3	Uncharacterized protein	KIW84_014899	0.196254	-0.896405	0.603211
A0A9D5BNV2	Glycerol channel	KIW84_014731	0.887312	-0.0373744	0.974761
A0A9D5BNS7	CBF1-interacting co-repressor CIR N-terminal domain-containing protein	KIW84_014697	0.0196593	-1.46905	0.211308
A0A9D5BNR1	Actin-depolymerizing factor 2	KIW84_014675	0.0132051	-0.726898	0.17204
A0A9D4X2J8;A0A9D5BNQ5	CN hydrolase domain-containing protein	KIW84_014776	0.154314	-0.350635	0.551501
A0A9D5BNQ3	NAD-dependent epimerase/dehydratase domain-containing protein	KIW84_014678	0.154195	-0.765721	0.551501
A0A9D5BNP8	U3 snoRNP-associated protein-like EMB2271	KIW84_014604	0.5681	0.165212	0.854502
A0A9D5BNP7	Plastid lipid-associated protein/fibrillin conserved domain-containing protein	KIW84_014837	0.0244815	0.60766	0.23652
A0A9D5BNP4	Sugar phosphate transporter domain-containing protein	KIW84_014653	0.476696	0.792361	0.811156
A0A9D5BNP3	Pyrophosphate--fructose 6-phosphate 1-phosphotransferase subunit beta	PFP-BETA	0.107163	-0.396222	0.475495
A0A9D5BNN9	Peptidase A1 domain-containing protein	KIW84_014699	0.00289339	-0.997603	0.0711402
A0A9D5BNN6	HMA domain-containing protein	KIW84_014751	0.503234	-0.267684	0.822924
A0A9D5BNN0	CAP-Gly domain-containing protein	KIW84_014652	0.167616	-0.415819	0.56444
A0A9D5BNM8	Patellin-4	KIW84_014537	0.85389	-0.0503138	0.962319
A0A9D5BNM7	Phosphatidate cytidylyltransferase	KIW84_014814	0.229983	-0.866585	0.638912
A0A9D5BNM5	LRR receptor-like serine/threonine-protein kinase ghr1	KIW84_014587	0.258498	-0.325796	0.668739
A0A9D5BNL5	histidinol dehydrogenase	KIW84_014580	0.0147912	-0.632798	0.181696
A0A9D5BNK4	Uncharacterized protein	KIW84_014516	0.562966	-0.165577	0.85268
A0A9D5BNK2	Uncharacterized protein	KIW84_014656	0.158627	-0.421698	0.557053
A0A9D4VFF1;A0A9D5BNI4	Type 1 membrane protein	KIW84_014577	0.854139	0.0627961	0.962319
A0A9D5BNI3;A0A9D5AJI6;A0A9D5A284;A0A9D5AIE2;A0A9D5B629;A0A9D5BBH1	YTH domain-containing family protein	KIW84_014492	0.032035	1.2249	0.270096
A0A9D5BNI2	Pentatricopeptide repeat-containing protein	KIW84_014756	0.296525	-0.32784	0.699478
A0A9D5BNH9	Vacuolar protein sorting-associated protein 53	KIW84_014689	0.226229	-0.324179	0.634065
A0A9D5BNH8	Tubulin beta chain	KIW84_014564	0.905189	-0.0419243	0.977945
A0A9D5BNH1	Peroxidase (Fragment)	KIW84_014616	0.66781	0.113605	0.896394
A0A9D5BNG5	SNF1- protein kinase regulatory subunit beta-2	KIW84_014750	0.155598	-0.433004	0.552088
A0A9D5BNG3	SIT4 phosphatase-associated family protein	KIW84_014603	0.258196	-0.30177	0.668739
A0A9D5BNG2	Uncharacterized protein	KIW84_014666	0.598239	0.139737	0.869058
A0A9D5BNF7	Uncharacterized protein	KIW84_014536	0.934582	0.0299667	0.987201
A0A9D5BNF1	FAD-binding PCMH-type domain-containing protein	KIW84_014557	0.981994	0.0059367	0.996237
A0A9D5BNE3	Hexosyltransferase	KIW84_014711	0.801167	-0.107056	0.94587
A0A9D5BND9	Toprim domain-containing protein	KIW84_014533	0.538862	-0.243239	0.844428
A0A9D5BND8	30-kDa cleavage and polyadenylation specificity factor 30	KIW84_014627	0.796498	0.0922869	0.944215
A0A9D5BND3	Enhancer of mRNA-decapping protein 4 WD40 repeat region domain-containing protein	KIW84_014712	0.531962	-0.16061	0.839311
A0A9D5BNC9	Peroxidase	KIW84_014615	0.365215	-0.209629	0.74058
A0A9D5BNB9	Coatomer subunit epsilon	KIW84_014512	0.508175	-0.165237	0.825022
A0A9D5BNB3	Ribosomal protein/NADH dehydrogenase domain-containing protein	KIW84_014423	0.17471	0.476495	0.575081
A0A9D5BN97	70-kilodalton heat shock protein	KIW84_014511	0.167755	-0.369466	0.56463
A0A9D5BN94	Ribosomal 40S subunit protein S1B	KIW84_014467	0.00676316	-0.715731	0.122432
A0A9D5BN93	Glycolipid transfer protein domain-containing protein	KIW84_014579	0.864746	-0.066386	0.967631
A0A9D5BN91	Dihydrolipoyl dehydrogenase 2	KIW84_014401	0.00802112	-1.95077	0.135846
A0A9D5BN90	BRISC and BRCA1-A complex member 2	KIW84_014654	0.873644	-0.0474585	0.970671
A0A9D5BN88	CBBY-like protein	KIW84_014647	0.371179	0.232535	0.744708
A0A9D5BN81	30S ribosomal protein S6	KIW84_014456	0.352918	-0.263631	0.735041
A0A9D5BN69	Prefoldin subunit 3	KIW84_014443	0.0678301	-0.492117	0.390077
A0A9D5BN68	Polygalacturonase	KIW84_014475	0.246946	-0.58782	0.655086
O82135;A0A9D5BN62	cyclin-dependent kinase	KIW84_014514	0.983302	-0.00593373	0.996237
A0A9D5BN55	Protein arginine methyltransferase NDUFAF7	KIW84_014544	0.0984296	0.599711	0.46116
A0A9D5BN33	Obg-like ATPase 1	KIW84_014590	0.550525	-0.13607	0.848413
A0A9D5BN20	CCHC-type domain-containing protein	KIW84_014466	0.521888	0.1763	0.83287
A0A9D5BN18	GTP-binding protein SAR1a	KIW84_014398	0.042736	-0.53709	0.314981
A0A9D5BN03	CG-1 domain-containing protein	KIW84_014397	0.676168	-0.158296	0.898147
A0A9D5BN01	Importin subunit alpha	KIW84_014366	0.284035	-0.27352	0.68776
A0A9D5BMY4	Variant 2, Beta-D-xylosidase 1	KIW84_014392	0.415994	0.588593	0.77486
A0A9D5BMX8	isoleucine--tRNA ligase	KIW84_014280	0.127086	-0.399781	0.515572
A0A9D5BMX2	Polygalacturonase	KIW84_014338	0.178119	-0.409428	0.577984
A0A9D5BMW5	Acyl-CoA dehydrogenase ibr3 (Fragment)	KIW84_014321	0.962107	-0.0120241	0.991235
A0A9D5BMW4	Bet v I/Major latex protein domain-containing protein	KIW84_014347	0.14889	1.2463	0.5448
A0A9D5BMU8	AMP-activated serine/threonine-protein kinase regulatory subunit	KIW84_014250	0.792639	-0.0748086	0.942556
A0A9D5BMT7	Protein pleiotropic regulator prl2	KIW84_014293	0.927357	0.0274413	0.985769
A0A9D5BMT4	glucan endo-1,3-beta-D-glucosidase (Fragment)	KIW84_014405	0.167017	-1.83553	0.563722
A0A9D5BMT3	HECT-type E3 ubiquitin transferase	KIW84_014465	0.41766	0.265442	0.776079
A0A9D5BMR7;A0A9D4W5U4;A0A9D4WFR5;A0A9D4XS58	protein-serine/threonine phosphatase	KIW84_014439	0.197516	-0.790478	0.604443
A0A9D5BMQ5	ATP citrate synthase	KIW84_014433	0.21883	-0.296929	0.627725
A0A9D5BMQ0	4Fe-4S ferredoxin-type domain-containing protein	KIW84_014431	0.99241	-0.00505607	0.998354
A0A9D5BMP1	40S ribosomal protein S21-2 (Fragment)	KIW84_014273	0.654451	-0.106617	0.890226
A0A9D5BML4;A0A9D5BMN8	mTERF protein	KIW84_014278	0.299509	-0.327738	0.702164
A0A9D5BMM9	Phytochrome	KIW84_014434	0.674992	-0.10828	0.898147
A0A9D5BMM5	Uncharacterized protein	KIW84_014399	0.259721	-0.700923	0.669031
A0A9D5BML4	mTERF protein	KIW84_014245	0.905086	0.219923	0.977945
A0A9D5BMJ8	Pentatricopeptide repeat-containing protein At2g37230	KIW84_014239	0.541518	0.157222	0.845888
A0A9D5BMI9	Uncharacterized protein	KIW84_014266	0.524789	-0.187192	0.834372
A0A9D5BMI0	Mediator of RNA polymerase II transcription subunit 18	KIW84_014142	0.853425	-0.0764993	0.962319
A0A9D5BMH0	TCTP domain-containing protein	KIW84_014287	0.104774	-0.396039	0.469838
A0A9D5BMG5	Disease resistance response protein Pi49	KIW84_014356	0.0727262	2.72173	0.407843
A0A9D5BMF1	RNA helicase	KIW84_014160	0.909573	-0.0276135	0.978983
A0A9D5BMF0	Vesicle-associated membrane protein 724	KIW84_014265	0.936742	-0.0425873	0.988099
A0A9D5BRX1;A0A9D5AM54;A0A9D5BME2	60S ribosomal protein L27	KIW84_014168	0.892283	-0.032414	0.976184
A0A9D5BMC3	Kinesin-like protein	KIW84_014286	0.750198	-0.353147	0.927188
A0A9D5BMB7	ATP-dependent zinc metalloprotease FTSH 2	KIW84_014159	0.301583	-0.355779	0.702511
A0A9D5BM95	RNA helicase	KIW84_014141	0.138046	-1.12743	0.529074
A0A9D5BM73	Protein PLASTID TRANSCRIPTIONALLY ACTIVE 14	KIW84_014193	0.927063	-0.0327485	0.985769
A0A9D5BM68	Plasma membrane-associated cation-binding protein 1	KIW84_014233	0.182025	0.98177	0.581756
A0A9D5BM60	Cullin-1	KIW84_014241	0.309946	-0.27362	0.705355
A0A9D5BM48	non-specific serine/threonine protein kinase	KIW84_014209	0.871829	-0.0834349	0.969997
A0A9D5BM27	Haloacid dehalogenase-like hydrolase domain-containing protein 3	KIW84_014187	0.69571	-0.112042	0.909522
A0A9D5BM09	Metal tolerance protein 1	KIW84_014077	0.147299	0.746082	0.542549
A0A9D5BLY4	K Homology domain-containing protein	KIW84_013976	0.84281	-0.054334	0.957224
A0A9D5BLX8	Subtilisin-like protease SBT2.6	KIW84_014000	0.0446691	0.979041	0.320721
A0A9D5BLR4	Plasma membrane ATPase	KIW84_014068	0.641011	0.157148	0.882973
A0A9D5BLN9	Uncharacterized protein	KIW84_013911	0.0225981	-1.44673	0.227652
A0A9D5BLN5	Transmembrane protein	KIW84_013989	0.0449089	1.96082	0.320946
A0A9D5BLN1	PUM-HD domain-containing protein	KIW84_014047	0.766881	0.138327	0.932365
A0A9D5BLM6	Uncharacterized protein	KIW84_013997	0.550138	0.219268	0.848413
A0A9D5BLL9	Palmitoyltransferase akr1	KIW84_013888	0.18219	0.51657	0.581803
A0A9D5BLJ4	Beta-galactosidase	KIW84_013901	0.105555	1.46263	0.471212
A0A9D5BLI1	DNA replication complex GINS protein SLD5	KIW84_013819	0.347068	-0.2528	0.732548
A0A9D5BLG1	Smu-2 suppressor of mec-8 and unc-52 protein	KIW84_013818	0.792749	-0.0730532	0.942556
A0A9D5BLE1	Amine oxidase domain-containing protein	KIW84_013900	0.1844	-0.336481	0.586079
A0A9D5BLD0	Translation machinery-associated protein 22	KIW84_013891	0.90793	-0.0289969	0.978917
A0A9D5BLB6	Sucrose synthase	KIW84_013808	0.00478916	-0.776746	0.0974425
A0A9D5BLB3	Nucleosome assembly protein 1	KIW84_013868	0.558798	-0.160159	0.851868
A0A9D5BLB2	Cytochrome b/b6 N-terminal region profile domain-containing protein	KIW84_013918	0.242069	1.01044	0.650357
A0A9D5BLA8	Serine aminopeptidase S33 domain-containing protein	KIW84_013877	0.0264784	-0.669878	0.245823
A0A9D5BLA5	ATP citrate synthase	KIW84_013856	0.0902271	-0.432889	0.445766
A0A9D5BLA1	Uncharacterized protein	KIW84_013867	0.58608	0.175694	0.865082
A0A9D5BL94	DnaJ protein erdj2a	KIW84_013843	0.547654	0.178233	0.847686
A0A9D5BL80	Chlorophyll a-b binding protein, chloroplastic	KIW84_013739	0.473134	-0.462542	0.808961
A0A9D5BL71	Glycylpeptide N-tetradecanoyltransferase	KIW84_013860	0.560871	-0.143186	0.85268
A0A9D5BL68	Tubulin--tyrosine ligase-like protein 12	KIW84_013705	0.0584241	-0.52521	0.359147
A0A9D5BL37	Subtilisin-like protease	KIW84_013717	0.0581153	-0.574273	0.358319
A0A9D4XJU5;A0A9D5BL20	Uncharacterized protein	KIW84_013682	0.881566	0.041129	0.972145
A0A9D5BL13	S-adenosyl-L-methionine-dependent methyltransferases superfamily protein	KIW84_013636	0.00626943	-0.907037	0.117013
A0A9D5BL09	chitinase (Fragment)	KIW84_013671	0.871181	-0.0956147	0.969575
A0A9D5BKZ2	Methylthioribose-1-phosphate isomerase	KIW84_013725	0.165159	-0.343163	0.562909
A0A9D5BKX8	Vacuolar protein sorting-associated protein 62	KIW84_013620	0.395596	1.79244	0.761283
A0A9D5H000	Uncharacterized protein	KIW84_015165	7.0791e-05	2.39205	0.00477873
A0A9D5GZZ9	starch synthase	KIW84_014894	0.735447	-0.098402	0.922147
A0A9D5GZZ7	non-specific serine/threonine protein kinase	KIW84_014727	0.274203	-0.491242	0.679136
A0A9D5GZZ1	Hydroxyproline O-galactosyltransferase galt2	KIW84_015141	0.760675	-0.0936053	0.930615
A0A9D5GZX8	Peptidase A1 domain-containing protein	KIW84_014948	0.129319	1.04152	0.518198
A0A9D4Y5R6;A0A9D5GZV6	60S ribosomal protein L18a-2 (Fragment)	KIW84_015067	0.323967	-0.236395	0.716505
A0A9D5AJR4;A0A9D5GZV0	5'-adenylylsulfate reductase 3	KIW84_014884	0.52343	0.174017	0.833679
A0A9D5GZU7	Peroxidase (Fragment)	KIW84_014625	0.0244589	0.611391	0.23652
A0A9D5GZU6	Beta-amylase	KIW84_015044	0.0233238	1.52146	0.232369
A0A9D5GZT7	beta-glucosidase	KIW84_014602	0.328838	0.265591	0.718886
A0A9D5GZT5	Alanine racemase N-terminal domain-containing protein (Fragment)	KIW84_014858	0.953343	-0.0159753	0.990117
A0A9D5GZT4	Sister chromatid cohesion protein PDS5 homolog A	KIW84_014737	0.396245	0.261836	0.761393
A0A9D5GZS4	Ras- protein RABB1c, variant 2	KIW84_014713	0.621468	-0.136173	0.877319
A0A9D5GZS2	Uncharacterized protein	KIW84_014819	0.394853	-0.296632	0.760539
A0A9D5GZR1	Endoglucanase	KIW84_014684	0.872096	0.0503836	0.970145
A0A9D5GZQ9	RRM domain-containing protein	KIW84_014783	0.531609	-0.186915	0.839311
A0A9D5GZM5	ribose-5-phosphate isomerase	KIW84_014499	0.240365	-0.293239	0.650001
A0A9D5GZL9	RNA helicase	KIW84_014487	0.610468	0.134113	0.871913
A0A9D5GZL1	Uncharacterized protein	KIW84_014704	0.476578	0.226283	0.811156
A0A9D5GZK2	EH domain-containing protein 1	KIW84_014827	0.224737	-0.623982	0.632806
A0A9D5GZJ7	Peroxidase (Fragment)	KIW84_014624	0.175315	1.12053	0.576113
A0A9D5GZJ1	Aldehyde dehydrogenase domain-containing protein	KIW84_014429	0.660937	-0.144567	0.891917
A0A9D5GZI7	MO25-like protein At5g47540	KIW84_014791	0.880973	-0.0372604	0.972145
A0A9D5GZI4	Large ribosomal subunit protein bL12 C-terminal domain-containing protein	KIW84_014520	0.604097	-0.13762	0.87014
A0A9D5GZI3	WPP domain-associated protein	KIW84_014593	0.484622	0.357792	0.814728
A0A9D4WZC2;A0A9D5AJY1;A0A9D5GZH3	Cytochrome f	KIW84_014497	0.645669	0.341716	0.885618
A0A9D5GZH2	Choline transporter-like protein 2 (Fragment)	KIW84_014396	0.729643	-0.217072	0.920239
A0A9D5GZF9	FAD-binding PCMH-type domain-containing protein	KIW84_014551	0.423264	0.210222	0.780197
A0A9D5GZE2	Uncharacterized protein	KIW84_014327	0.403513	-0.200672	0.76709
A0A9D4W1X2;A0A9D5BKW7	Myosin-12	KIW84_013629	0.214418	1.02604	0.622065
A0A9D5BKV2	Protein CTR9	KIW84_013692	0.892075	0.0444489	0.976184
A0A9D5BKU9	Proteasome assembly chaperone 1	KIW84_013590	0.829397	-0.0549702	0.95368
A0A9D5BKT1	Proteasome subunit alpha type	KIW84_013565	0.278394	-0.24699	0.681709
A0A9D5BKT0	aldehyde dehydrogenase (NAD(+))	KIW84_013722	0.774327	0.0664799	0.935184
A0A9D5BKR4	NADH-ubiquinone oxidoreductase chain 1	KIW84_013527	0.718936	-0.316705	0.915931
A0A9D5BKP9	Beta-hexosaminidase	KIW84_013626	0.160293	-0.503231	0.557436
A0A9D5BKN9	Vacuolar protein sorting-associated protein 62	KIW84_013617	0.817137	0.091339	0.951964
A0A9D5BKN7	Cleavage stimulation factor 50 kDa subunit	KIW84_013542	0.612012	0.320626	0.872449
A0A9D5BKN5	Protein kinase domain-containing protein	KIW84_013469	0.735833	0.140438	0.922157
A0A9D5BKK2;A0A9D4XIE9	CTP synthase	KIW84_013640	0.954317	-0.016216	0.990117
A0A9D5BKJ8	Protein SEH1	KIW84_013498	0.0768228	-0.720616	0.41348
A0A9D5BKH2	Transmembrane 9 superfamily member	KIW84_013468	0.43224	0.253894	0.786132
A0A9D5BKH1	Uncharacterized protein	KIW84_013406	0.25455	-0.616482	0.66376
A0A9D5GV24;A0A9D4Y887;A0A9D4Y2L9;A0A9D5BKG9	COBRA-like protein	KIW84_013540	0.36067	-0.25241	0.737785
A0A9D5BKG6	Protein FLX-like 1	KIW84_013567	0.141066	0.477546	0.534026
A0A9D5BKG2	NADP-dependent oxidoreductase domain-containing protein	KIW84_013476	0.881489	-0.0900045	0.972145
A0A9D5BKE5	Glutamate decarboxylase	KIW84_013454	0.0722383	-0.45592	0.405421
A0A9D5BKD1	Argonaute 1	KIW84_013449	0.480375	0.190594	0.812584
A0A9D5BKC6	Beta-amylase	KIW84_013431	0.00603873	-1.58584	0.115265
A0A9D5BKC2	Glycosyltransferase	KIW84_013509	0.904014	0.0541599	0.977945
A0A9D5BKB0	Ethylene-responsive transcription factor 13 (Fragment)	KIW84_013405	0.754502	-0.0819681	0.928727
A0A9D5BK88	dolichyl-diphosphooligosaccharide--protein glycotransferase	KIW84_013384	0.468306	0.21528	0.807586
A0A9D5BK77	3,4-dihydroxy-2-butanone kinase	KIW84_013494	0.244856	-0.326733	0.652858
A0A9D5BG83	Hypersensitive-induced response protein-like protein 2	KIW84_011944	0.414506	0.962207	0.773656
A0A9D5BG77	3-dehydroquinate synthase	KIW84_011916	0.749894	-0.0801014	0.927005
A0A9D5BG57	ABC transporter B member 19	KIW84_011896	0.166468	0.457015	0.562909
A0A9D5BG51	DUF2428 domain-containing protein	KIW84_011894	0.853004	0.0597236	0.962319
A0A9D5BG46	Starch synthase, chloroplastic/amyloplastic (Fragment)	KIW84_011869	0.0103572	-0.732911	0.156447
A0A9D5BG32	Phosphofructokinase domain-containing protein	KIW84_011844	0.148429	-0.460032	0.544062
A0A9D5BG18	Vesicle transport v-SNARE 13	KIW84_011810	0.749761	-0.0875544	0.926998
A0A9D5BG01	E3 ubiquitin-protein ligase pub1	KIW84_011780	0.291339	-0.266332	0.69283
A0A9D5BFZ4	Phytocyanin domain-containing protein	KIW84_011797	0.0676917	-0.49532	0.389719
A0A9D5BFY4	Saccharopine dehydrogenase NADP binding domain-containing protein (Fragment)	KIW84_011783	0.0114916	-1.40458	0.16425
A0A9D5BFX4;A0A9D4Y4I3	Chaperone protein ClpB3	KIW84_011771	0.0626977	-0.519776	0.376154
A0A9D5BFX1	non-specific serine/threonine protein kinase	KIW84_011807	0.237733	-0.305649	0.647978
A0A9D5BFW8	Uncharacterized protein	KIW84_011824	0.00244457	-0.924594	0.0632871
A0A9D5BFW1	Chorismate mutase	KIW84_011788	0.0423846	-0.609776	0.313351
A0A9D5BFV2	Hexosyltransferase	KIW84_011760	0.697022	-0.227054	0.9097
A0A9D5BFT7	Ribosome biogenesis protein WDR12 homolog	KIW84_011719	0.10562	0.43725	0.471212
A0A9D5BFS4	Alpha-1,4 glucan phosphorylase	KIW84_011729	0.0146067	-0.625198	0.180041
A0A9D5BFR9	Biotin carboxyl carrier protein of acetyl-CoA carboxylase	KIW84_011725	0.326043	-0.239653	0.717116
A0A9D5BFQ1	Nuclear matrix constituent protein 1-like protein	KIW84_011703	0.288812	0.440601	0.691444
A0A9D5BFP1	Eukaryotic translation initiation factor 3 subunit M	KIW84_011694	0.262356	-0.266894	0.671631
A0A9D5BFM3;A0A9D5BFM2	TIR domain-containing protein	KIW84_011687	0.69947	0.220343	0.910515
A0A9D5BFM0	tRNA (guanine(26)-N(2))-dimethyltransferase	KIW84_011671	0.703581	-0.0948459	0.911073
A0A9D5BFK5	Hexosyltransferase	KIW84_011633	0.812829	0.0855371	0.949857
A0A9D5BFK3;A0A9D5B5X1	ATP-dependent zinc metalloprotease FTSH 7	KIW84_011674	0.67463	-0.151077	0.898147
A0A9D5BFJ3	Uncharacterized protein	KIW84_011662	0.162254	-0.54259	0.560478
A0A9D5BFI9	UDP-arabinopyranose mutase	KIW84_011670	0.0262302	-0.687179	0.245098
A0A9D4YKR1;A0A9D5BFH4	Hexosyltransferase	KIW84_011614	0.519069	-0.248477	0.831543
A0A9D5BFD5	CCHC-type domain-containing protein	KIW84_011596	0.409314	-0.228704	0.770378
A0A9D5BFD0	Thylakoid membrane protein slr0575	KIW84_011567	0.17111	-0.4728	0.56921
A0A9D5BFC9	DDT domain-containing protein	KIW84_011566	0.350785	0.457023	0.7342
A0A9D5BF81	Alpha-dioxygenase 1	KIW84_011532	3.37347e-07	-2.18108	7.64521e-05
A0A9D5BF26	peptidylprolyl isomerase	KIW84_011487	0.13182	-0.389791	0.521795
A0A9D5BF16	Proteasome subunit alpha type-3 (Fragment)	KIW84_011480	0.127374	-0.448843	0.515753
A0A9D5BF15	Formate dehydrogenase, mitochondrial	KIW84_011479	0.000364099	2.18501	0.0181371
A0A9D5AZ00;A0A9D5BF15;A0A9D4VGM0;A0A9D5BF11;A0A9D4VSA6;A0A9D4VYH4;A0A9D4WUX5;A0A9D4VNW6;A0A9D4X6Y4	Formate dehydrogenase, mitochondrial	KIW84_011478	0.729527	0.0911677	0.920239
A0A9D5BF08	Carbonic anhydrase	KIW84_011466	3.19017e-05	-1.84096	0.00258906
A0A9D5BF06	L-aspartate oxidase	KIW84_011469	0.46989	-0.411525	0.807636
A0A9D5BF03	Protein farnesyltransferase subunit beta	KIW84_011477	0.106573	-0.743587	0.474769
A0A9D5BF00	Uncharacterized protein	KIW84_011468	0.00969784	-0.920394	0.15102
A0A9D5BEY4	Protein kinase domain-containing protein	KIW84_011448	0.745606	0.0887833	0.925393
A0A9D5BEX4	PWWP domain-containing protein	KIW84_011438	0.60735	0.148512	0.870752
A0A9D5BEX2	60S ribosomal protein L12	KIW84_011434	0.0641819	-0.501518	0.381239
A0A9D5BEU8	Isocitrate dehydrogenase [NADP]	KIW84_011413	0.164483	-0.369237	0.561275
A0A9D5BEU4	mitogen-activated protein kinase kinase	KIW84_011399	0.119754	-0.801001	0.500972
A0A9D5BET6	Zinc finger CCCH domain-containing protein 41	KIW84_011387	0.664247	0.192103	0.894121
A0A9D5BES7	Glycosylphosphatidylinositol anchor attachment 1 protein	KIW84_011380	0.639112	0.15969	0.882883
A0A9D5BES6	galactinol--sucrose galactosyltransferase	KIW84_011383	0.631866	-0.446663	0.879203
A0A9D5BES4;A0A9D4X8D4	Ribosomal protein S11	KIW84_011377	0.49279	0.245217	0.819745
A0A9D5BER9	RRM domain-containing protein	KIW84_011376	0.595936	-0.127994	0.867831
A0A9D5BER8	BIG2 domain-containing protein	KIW84_011378	0.178554	0.397346	0.578395
A0A9D5BER7	Altered inheritance of mitochondria protein 32	KIW84_011369	0.183122	-0.489814	0.583711
A0A9D5BEQ9;A0A9D5BEQ8;A0A9D5BER6	Cytochrome P450	KIW84_011361;KIW84_011366;KIW84_011367	0.238351	0.326394	0.648459
A0A9D5BEQ3	Golgin candidate 6	KIW84_011357	0.191933	-0.328649	0.598899
A0A9D5BEQ0	Glucuronokinase 1	KIW84_011353	0.731812	0.101529	0.920543
A0A9D5BEP7	U2A'/phosphoprotein 32 family A C-terminal domain-containing protein	KIW84_011342	0.840133	-0.0505977	0.956944
A0A9D5BEP1	cytidine deaminase	KIW84_011274	0.00835655	-0.761687	0.137877
A0A9D5BEN1	Ninja-family protein	KIW84_011166	0.177199	-0.397103	0.577984
A0A9D5BEM3	Large ribosomal subunit protein uL22c	KIW84_011321	0.0472159	-0.556389	0.326035
A0A9D5BEM0	Uncharacterized protein	KIW84_011301	0.0557745	-0.647371	0.354356
A0A9D5BEL6	Thioredoxin domain-containing protein	KIW84_011276	0.163664	-0.375482	0.561275
A0A9D5BEK9	Gamma-butyrobetaine hydroxylase-like N-terminal domain-containing protein	KIW84_011032	0.0262677	-0.645731	0.245132
A0A9D5BEI5	Uncharacterized protein (Fragment)	KIW84_010905	0.397256	-0.230306	0.761977
A0A9D5BEG9	H15 domain-containing protein	KIW84_010831	0.140459	0.548293	0.533337
A0A9D4WA23;A0A9D5BEG7	Lysine-specific histone demethylase 1 1	KIW84_011015	0.458434	-0.350555	0.800139
A0A9D5BEG4	phosphoethanolamine N-methyltransferase	KIW84_010807	0.046188	-0.554363	0.322994
A0A9D5BEG2	Katanin p80 WD40 repeat-containing subunit B1 homolog	KIW84_011330	0.374281	0.468055	0.74626
A0A9D5BEF4	NF-X1-type zinc finger protein NFXL1 (Fragment)	KIW84_010774	0.902343	-0.0465877	0.977945
A0A9D5BEE6	Methyltransferase type 11 domain-containing protein	KIW84_011273	0.689425	-0.10411	0.906111
A0A9D5BEE4	Uncharacterized protein	KIW84_010738	0.794835	0.0882495	0.943721
A0A9D5BEC6	Fe2OG dioxygenase domain-containing protein	KIW84_010871	0.589901	-0.203601	0.865938
A0A9D5BEB4	Glyoxalase I	KIW84_011165	0.118185	0.495576	0.497467
A0A9D5BE96	Pre-mRNA polyadenylation factor Fip1 domain-containing protein	KIW84_010582	0.175181	0.458741	0.576025
A0A9D5BE95	ATPase AAA-type core domain-containing protein	KIW84_011099	0.0665126	-0.977501	0.387567
A0A9D5BE94	Annexin	KIW84_010728	0.322522	0.26433	0.715471
A0A9D5BE87	Acyl-activating enzyme 17	KIW84_010693	0.554649	-0.162809	0.850038
A0A9D5BE69	Heparanase-like protein 3	KIW84_010491	0.674131	-0.107434	0.898147
A0A9D5BE63	Uncharacterized protein	KIW84_010468	0.51063	0.219705	0.826599
A0A9D5BE57	Splicing factor YJU2	KIW84_010451	0.558071	-0.360058	0.851849
A0A9D5BE43	adenylate kinase	KIW84_010529	0.456647	-0.199886	0.799477
A0A9D5BE42	Ubiquitin-like domain-containing protein	KIW84_010400	0.15546	-0.387533	0.552088
A0A9D5BE39	CMP/dCMP-type deaminase domain-containing protein	KIW84_010390	0.0179169	1.47215	0.200864
A0A9D5BE25	Endoplasmic reticulum oxidoreductin-2	KIW84_010457	0.778148	0.0891289	0.936442
A0A9D5BE19	Cyclin-dependent kinase D-1	KIW84_010852	0.908272	0.0499371	0.978917
A0A9D5BE06	Uncharacterized protein	KIW84_010392	0.297356	0.700045	0.700523
A0A9D5BE05	Protein kinase domain-containing protein	KIW84_010272	0.143429	-0.433535	0.536227
A0A9D5BE04	SURF1-like protein	KIW84_010796	0.641731	0.228836	0.883405
A0A9D5AA59;A0A9D5BDX4	Enoyl reductase (ER) domain-containing protein	KIW84_010680	0.522576	0.297376	0.83287
A0A9D5BDW3	G-patch domain-containing protein	KIW84_010143	0.123019	-0.453819	0.509205
A0A9D5BDS2;A0A9D5BDU9	Cytochrome P450	KIW84_010082	0.000219108	2.35413	0.0114683
A0A9D5BDU7	Topoisomerase II-associated protein PAT1	KIW84_010173	0.964954	-0.0182019	0.99149
A0A9D5BDU1	Photosystem II 10 kDa polypeptide, chloroplastic	KIW84_010153	0.172748	-0.570122	0.572366
A0A9D5BDS9	RRM domain-containing protein	KIW84_010022	0.486805	-0.185604	0.81586
A0A9D5BDS5	Persulfide dioxygenase ETHE1 mitochondrial	KIW84_010084	0.76777	-0.0894636	0.932818
A0A9D5BDS0	Chalcone-flavonone isomerase family protein	KIW84_010063	0.0581903	-0.503622	0.358319
A0A9D5BDQ1	RRM domain-containing protein	KIW84_010440	0.200212	0.526479	0.606344
A0A9D5BDN7	K Homology domain-containing protein	KIW84_025483	0.653359	0.112332	0.889774
A0A9D5BDN6	Accessory factor associated with RNA polymerase II	KIW84_025546	0.153979	-0.444047	0.551501
A0A9D5BDN4	peptidylprolyl isomerase	KIW84_025472	0.0157334	1.4841	0.187478
A0A9D5BDN2;A0A9D5BD74	Acyl-activating enzyme 1	KIW84_025464	0.280739	0.295762	0.684397
A0A9D5BDM7	YTH domain-containing family protein	KIW84_010362	0.298962	-0.451975	0.702164
A0A9D5BDM3	2-(3-amino-3-carboxypropyl)histidine synthase subunit 1	KIW84_025503	0.730456	-0.15792	0.920462
A0A9D5BDL3	Rieske domain-containing protein	KIW84_025467	0.104054	-0.555865	0.468859
A0A9D5BDL0	THUMP domain-containing protein	KIW84_025457	0.956732	-0.0135684	0.990117
A0A9D5BDK5	UDP-glucose 4-epimerase	KIW84_025439	0.0367065	-0.584222	0.291214
A0A9D5BDK3	Glyceraldehyde-3-phosphate dehydrogenase	KIW84_010293	0.267951	-0.264677	0.674594
A0A9D4XHK9;A0A9D5BDJ6	Protein kinase domain-containing protein	KIW84_010271	0.279669	-0.295588	0.683141
A0A9D5BDE8	RuBisCO large subunit-binding protein subunit beta, chloroplastic	KIW84_010116	0.0239278	-0.617608	0.2359
A0A9D5BDD8	Uncharacterized protein	KIW84_025170	0.0443019	0.706399	0.320721
A0A9D5BDB8	Methylesterase 12	KIW84_010012	0.826675	0.0894464	0.95368
A0A9D5BDA9	Serine/threonine-protein kinase stn8	KIW84_025577	0.286406	-0.337796	0.689568
A0A9D5BDA2	non-specific serine/threonine protein kinase	KIW84_025065	0.600165	-0.162679	0.869058
A0A9D5BD95	Protein kinase domain-containing protein	KIW84_025526	0.252063	-0.333056	0.660343
A0A9D5BD86	12-oxophytodienoate reductase 1	KIW84_025500	0.97159	-0.00832598	0.991965
A0A9D5BD74	Acyl-activating enzyme 1	KIW84_025463	0.591869	-0.166001	0.865941
A0A9D5BD72	Metal transporter Nramp3	KIW84_024956	0.151989	0.466761	0.549459
A0A9D5BD63	Long-chain-fatty-acid--CoA ligase	KIW84_025425	0.921026	-0.0265123	0.983526
A0A9D5BD52	Suppressor of white apricot N-terminal domain-containing protein	KIW84_024883	0.505945	0.311053	0.824372
A0A9D5BD51	Cochaperone protein	KIW84_025385	0.518426	-0.162953	0.831543
A0A9D5BD48	2-C-methyl-D-erythritol 2,4-cyclodiphosphate synthase	KIW84_025372	0.0405791	-0.540362	0.307558
A0A9D4W6K4;A0A9D4VQF8;A0A9D5BD37	non-specific serine/threonine protein kinase	KIW84_024832	0.206925	-0.440867	0.612299
A0A9D5BD33	L-ascorbate oxidase	KIW84_024829	0.162715	-0.348461	0.560673
A0A9D5BD31	Synechocystis YCF37	KIW84_024807	0.321484	-0.370187	0.714227
A0A9D5BD25;A0A9D4YCE0	40S ribosomal protein S4	KIW84_024780	0.35598	-0.223146	0.735944
A0A9D5BD14	Ribosomal 40S subunit protein S13	KIW84_025252	0.198573	-0.387835	0.604975
A0A9D5BD08	Flavin-containing monooxygenase	KIW84_025232	0.110832	-0.443583	0.483852
A0A9D5BD02	Actin patch protein	KIW84_024668	0.0422968	-0.544195	0.313022
A0A9D5BCZ6	Chaperone protein dnaJ 13	KIW84_025198	0.0347422	1.04576	0.281326
A0A9D5BCZ5	Protein AE7-like 1	KIW84_024630	0.523038	-1.26662	0.833238
A0A9D5BCY5	Formyltetrahydrofolate deformylase 1	KIW84_025169	0.178383	-0.388596	0.578395
A0A9D5BCX8	Phenylcoumaran benzylic ether reductase Betv6	KIW84_024590	0.22221	1.25342	0.631178
A0A9D5BCW6	CDK5RAP1-like protein	KIW84_024548	0.0128802	-0.806575	0.171945
A0A9D5BCW0	Ferredoxin--NADP reductase, chloroplastic	KIW84_024472	0.0140119	-0.737784	0.175705
A0A9D5BCU5	RRM domain-containing protein	KIW84_024412	0.214788	-0.602388	0.622557
A0A9D5ARC8;A0A9D5BCT7	Cell number regulator 13	KIW84_024452	0.0135736	-0.87147	0.172751
A0A9D5BCQ5	Glycosyltransferase	KIW84_024931	0.105151	1.03218	0.470573
A0A9D5BCQ3	Carotenoid cleavage dioxygenase 4	KIW84_024246	0.0552625	-1.312	0.353767
A0A9D5BCP7	DNA mismatch repair protein	KIW84_024317	0.553175	-0.282491	0.849118
A0A9D5BCP5	Nucleotide-diphospho-sugar transferase domain-containing protein	KIW84_024217	0.470182	0.475054	0.807831
A0A9D5BCM4;A0A9D4YIM6;A0A9D4YGI9	AB hydrolase-1 domain-containing protein	KIW84_024828	0.0655988	-0.55134	0.38522
A0A9D5BCM1	Nucleoporin p58/p45	KIW84_024815	0.59165	-0.186906	0.865941
A0A9D5BCL1	NmrA-like domain-containing protein	KIW84_024098	0.0909044	-0.648201	0.446668
A0A9D5BCK2	Extra-large guanine nucleotide-binding protein 3	KIW84_024064	0.0997754	-0.77086	0.463757
A0A9D4WE32;A0A9D4X8S3;A0A9D5A722;A0A9D4ZWE6;A0A9D4YGD0;A0A9D4Y106;A0A9D4XAK1;A0A9D5A3G7;A0A9D4XL72;A0A9D5BLZ9;A0A9D4XZ66;A0A9D4WYC3;A0A9D4VRG2;A0A9D4Y9Y5;A0A9D4VUS8;A0A9D5AKU5;A0A9D4XUK6;A0A9D5A650;A0A9D4XUH6;A0A9D4Y9N0;A0A9D4YF16;A0A9D4WPU5;A0A9D4WHB8;A0A9D4X390;A0A9D4X1X8;A0A9D4WW90;A0A9D4WS08;A0A9D5A7T2;A0A9D4WA67;A0A9D4WM37;A0A9D5B6F6;A0A9D5H0Q2;A0A9D4ZXV4;A0A9D4XH89;A0A9D5BL76;A0A9D4WH35;A0A…	Ubiquitin-like protease family profile domain-containing protein	KIW84_024116	0.748438	0.0791591	0.926226
A0A9D5BCH6	Abscisic acid receptor pyl1	KIW84_023948	0.608011	-0.138203	0.870843
A0A9D5BCH1	Protein ae7	KIW84_024061	0.584498	0.199979	0.86442
A0A9D5BCG8	rRNA-processing protein EBP2 homolog	KIW84_024048	0.057017	1.72167	0.357494
A0A9D5BCG6	Glutaredoxin-C3	KIW84_024568	0.58303	0.157569	0.863047
A0A9D5BCG0;A0A9D4W7Q4;A0A9D4XXY2;A0A9D5B170	D-2-hydroxyglutarate dehydrogenase (Fragment)	KIW84_024547	0.348522	-0.322558	0.733073
A0A9D5BCF5	HSF-type DNA-binding domain-containing protein	KIW84_024004	0.471829	-0.234016	0.808961
A0A9D5BCF3;A0A9D4WWU0;A0A9D4WX14;A0A9D5BQB2;A0A9D4WX06	Transmembrane and coiled-coil domain-containing protein 4	KIW84_024526	0.7397	0.207206	0.924313
A0A9D5BCF2	Sphingoid long-chain bases kinase 1	KIW84_011332	0.717267	0.190363	0.915177
A0A9D5BCE8	Elongation factor Ts, mitochondrial	EFTS	0.404311	-0.223817	0.767148
A0A9D5BCE7	Plant/T31B5-30 protein	KIW84_023854	0.273509	0.304383	0.678652
A0A9D5BCC6	Diaminopimelate decarboxylase 1	KIW84_024451	0.0316122	-0.531488	0.268136
A0A9D5BCC1	CobW C-terminal domain-containing protein	KIW84_023778	0.00985719	-1.0717	0.151809
A0A9D5BCB6	Beta-D-xylosidase 6	KIW84_023912	0.149141	-0.544846	0.545165
A0A9D5BCB3	ATP-dependent 6-phosphofructokinase	PFK	0.0571874	0.954875	0.357632
A0A9D5BCB2	oligopeptidase A	KIW84_023900	0.135827	-0.372299	0.526047
A0A9D5BCA8	Ribosomal RNA-processing protein 40	KIW84_023731	0.955948	0.0176264	0.990117
A0A9D5BC87	protein-serine/threonine phosphatase	KIW84_011168	0.469232	-0.218911	0.807636
A0A9D5BC79	High mobility group	KIW84_024325	0.24761	-0.30058	0.655124
A0A9D5BC68	UDP-galactose/UDP-glucose transporter 3	KIW84_023609	0.398984	0.578015	0.763407
A0A9D5BC66	Altered inheritance of mitochondria protein 1	KIW84_011109	0.154837	-0.371598	0.552088
A0A9D5BC61	Leucine-rich repeat-containing N-terminal plant-type domain-containing protein	KIW84_023761	0.873186	0.0501183	0.970583
A0A9D5BC48	Plastid division regulator MinE	KIW84_023729	0.816772	-0.0774916	0.951692
A0A9D5BC29	Uncharacterized protein	KIW84_011014	0.184217	-0.329837	0.585908
A0A9D5BC28	Glycine-rich protein	KIW84_023675	0.484533	-0.179188	0.814728
A0A9D5BBZ5	Pyruvate dehydrogenase E1 component subunit alpha	KIW84_023396	0.0493463	-0.585403	0.332489
A0A9D5BBZ2	Methyltransferase	KIW84_024115	0.0291644	-0.751433	0.259107
A0A9D5BBY7;A0A9D5BKR2	MOB kinase activator 1A	KIW84_013701;KIW84_024104	0.622175	0.333796	0.877728
A0A9D5BBY2	SAM domain-containing protein	KIW84_023355	0.853425	0.0527309	0.962319
A0A9D5BBX9	Secretory carrier-associated membrane protein	KIW84_024084	0.000133555	-1.20897	0.00784281
A0A9D5BBX0	Uncharacterized protein	KIW84_024060	0.805218	-0.0689056	0.94705
A0A9D5BBW8	RRM domain-containing protein	KIW84_023313	0.336443	-0.337282	0.725844
A0A9D5BBV2	Inactive shikimate kinase like 2	KIW84_024015	0.677768	-0.107547	0.89826
A0A9D5BBS7	RNA-binding protein 25	KIW84_023194	0.671774	0.21498	0.897838
A0A9D5BBP7	ethanolamine kinase	KIW84_010671	0.277497	-0.276266	0.680597
A0A9D5BBP3	Ribose phosphate diphosphokinase subunit prs3	KIW84_023083	0.426606	-0.224356	0.78243
A0A9D5BBP0	RRM domain-containing protein	KIW84_023863	0.729385	-0.0923757	0.920239
A0A9D5BBN9	alanine transaminase	KIW84_023070	0.00250376	-0.970791	0.0641301
A0A9D5BQ38	Histone H2B	KIW84_015184	0.0012027	2.07055	0.0395959
A0A9D5BQ33;A0A9D4VZH6;A0A9D4WJY8	1-(5-phosphoribosyl)-5-[(5-phosphoribosylamino)methylideneamino] imidazole-4-carboxamide isomerase, chloroplastic	KIW84_015362	0.0734202	-0.519344	0.409663
A0A9D5BBJ6	Protein kinase domain-containing protein	KIW84_010540	0.348171	-0.583342	0.732548
A0A9D5BBI3;A0A9D4WX25	Nodulin-like domain-containing protein (Fragment)	KIW84_010506	0.0544622	0.837313	0.35213
A0A9D5BBH7	NAC domain-containing protein	KIW84_022901	0.970535	0.020284	0.991965
A0A9D5BBH6	RRM domain-containing protein	KIW84_010483	0.665827	0.237443	0.894765
A0A9D5BBF7	2-oxoadipate dioxygenase/decarboxylase	KIW84_023640	0.869402	0.0413836	0.96886
A0A9D5BBF5	187-kDa microtubule-associated protein air9	KIW84_010437	0.0100981	0.743151	0.153972
A0A9D5BBD9	Large ribosomal subunit protein uL18c	KIW84_010377	0.0461931	-0.556131	0.322994
A0A9D5GZH4;A0A9D5BBA5;A0A9D5ANQ6;A0A9D4VPV1;A0A9D4ZSQ8;A0A9D5BP47	Phosphoglycerate kinase	KIW84_010284	0.0963874	-0.390071	0.457266
A0A9D5BB72	Pre-tRNA nuclear export protein	KIW84_010203	0.0477181	-0.48226	0.327459
A0A9D5BB42	Glutathione S-transferase	KIW84_010131	0.198536	-0.339659	0.604975
A0A9D5BB38	Caffeoyl-CoA O-methyltransferase	KIW84_010119	0.559587	-0.189015	0.852268
A0A9D5BB05	alpha,alpha-trehalose-phosphate synthase (UDP-forming)	KIW84_010040	0.0559935	-1.07626	0.354833
A0A9D5BB02	Phospholipid/glycerol acyltransferase domain-containing protein	KIW84_022333	0.401855	0.445901	0.765997
A0A9D5BB01	Methyltransferase type 11 domain-containing protein	KIW84_010030	0.353984	-0.25913	0.735721
A0A9D5BAY3	Cyclin-dependent kinase C-1	KIW84_022277	0.910756	-0.0335388	0.979073
A0A9D5BAX1	12-oxophytodienoate reductase 2	KIW84_025556	0.103633	-0.413302	0.468129
A0A9D5BAW4	DYW domain-containing protein	KIW84_025538	0.642387	0.238697	0.883802
A0A9D5BAV7	2-hydroxyacyl-CoA lyase	KIW84_011343	0.0532744	-0.510559	0.347352
A0A9D5BAV6	Exostosin GT47 domain-containing protein	KIW84_022531	0.90425	0.0444958	0.977945
A0A9D5BAR9	Glucose-6-phosphate isomerase	KIW84_022096	0.133582	-0.382923	0.523657
A0A9D5BAR4;A0A9D4W1M9	ATP-dependent DNA helicase	KIW84_025448	0.28741	-0.295549	0.689948
A0A9D5BAP2	Rhamnogalacturonan endolyase	KIW84_022044	0.000463088	-2.07719	0.0209055
A0A9D5BAN9	V-type proton ATPase subunit E1, variant 2	KIW84_025396	0.602917	0.1402	0.869757
A0A9D5BAL8	Glycosyltransferase	KIW84_022956	0.0088893	-0.748873	0.14415
A0A9D5BA31	SOUL heme-binding family protein	KIW84_010657	0.278611	-0.303824	0.681709
A0A9D5BA27	Calcium-transporting ATPase	KIW84_025010	0.309965	0.341968	0.705355
A0A9D5BA17	Large ribosomal subunit protein uL29m	KIW84_024989	0.465117	0.218162	0.804874
A0A9D5BA12	RNA-binding protein that suppresses calcineurin deletion Rnc1	KIW84_024977	0.665259	0.141164	0.89465
A0A9D5BA03	Peptidase A1 domain-containing protein	KIW84_024958	0.418782	-0.672077	0.776897
A0A9D4X774;A0A9D5BA02	5'-deoxynucleotidase (Fragment)	KIW84_010600	0.00883519	-0.801593	0.143731
A0A9D5B9Y7	Transcription factor IIIC 90kDa subunit N-terminal domain-containing protein	KIW84_021456	0.0434148	-3.30049	0.317715
A0A9D5B9V1	fructokinase	KIW84_021361	0.361417	-0.223069	0.738477
A0A9D5B9U8	CBM20 domain-containing protein	KIW84_021794	0.0866101	-0.515343	0.437569
A0A9D5B9S8	Uncharacterized protein	KIW84_010452	0.455461	-0.217316	0.799285
A0A9D5B9N7;A0A9D4WMR8	14-3-3 domain-containing protein (Fragment)	KIW84_022222	0.372317	-0.21239	0.74515
A0A9D5B9N3	Udp-glycosyltransferase	KIW84_010351	0.299061	-0.304932	0.702164
A0A9D5B9N0	NAD(P)H dehydrogenase (quinone)	KIW84_024667	0.622342	-0.179611	0.877793
A0A9D5B9M5	Protein phosphatase	KIW84_024655	0.0345168	-0.62052	0.280444
A0A9D5B9M0	Uncharacterized protein	KIW84_024643	0.397218	0.525949	0.761977
A0A9D5B9L4	Signal peptidase complex subunit 2	KIW84_021167	0.999006	0.000375307	0.999421
A0A9D5B9L0	Aquaporin PIP-type 7a	KIW84_021155	0.00658015	1.49231	0.119719
A0A9D5B9J8	Phosphoglycerate kinase	KIW84_010283	0.00232412	-0.940459	0.0621745
A0A9D5B9J6	CBS domain-containing protein cbsx3	KIW84_021576	0.286653	0.253205	0.689568
A0A9D5B7D8;A0A9D5B9H3;A0A9D5A1K7;A0A9D5BIA3	Ubiquitin thioesterase OTU	KIW84_021537	0.0341573	-0.739882	0.279093
A0A9D5B9F3	PLAC8 motif-containing protein	KIW84_021010	0.818409	0.126172	0.952221
A0A9D5B9E2	26S proteasome regulatory subunit RPN10	KIW84_024465	0.814309	-0.0572302	0.950545
A0A9D5B9D5	Amine oxidase domain-containing protein	KIW84_010152	0.135741	-0.384677	0.525995
A0A9D5B9C3	DNA-directed RNA polymerase subunit	KIW84_024420	0.349338	-0.247772	0.733538
A0A9D5B9C2	Uncharacterized protein	KIW84_020929	0.00110034	1.69941	0.0373792
A0A9D4VL56;A0A9D5B9C1	(S)-2-hydroxy-acid oxidase	KIW84_010118	0.202085	-0.495697	0.607933
A0A9D5B9B8	Ankyrin repeat domain-containing protein, chloroplastic	KIW84_024411	0.869215	-0.0503119	0.96886
A0A9D5B989	SAC domain-containing protein	KIW84_024351	0.664395	-0.122038	0.894154
A0A9D5B978	GST N-terminal domain-containing protein	KIW84_010029	0.499844	0.203228	0.821474
A0A9D5B975	DRBM domain-containing protein	KIW84_021359	0.659843	-0.141983	0.891714
A0A9D5B967	NAD-dependent epimerase/dehydratase domain-containing protein	KIW84_010005	0.818104	0.056427	0.952221
A0A9D5B954	Uncharacterized protein	KIW84_025565	0.906845	0.0362129	0.978363
A0A9D5B934	Mitochondrial glycoprotein	KIW84_021277	0.370247	0.244025	0.74411
A0A9D5B920	WEB family protein, chloroplastic	KIW84_024176	0.506358	-0.229324	0.824487
A0A9D5B915	Endonuclease/exonuclease/phosphatase domain-containing protein	KIW84_024168	0.104518	-0.460544	0.469777
A0A9D5B902	Mitoferrin-like	KIW84_021762	0.300825	0.458128	0.702164
A0A9D5B8Z7	Sorting nexin 2B	KIW84_021753	0.712015	-0.0988417	0.913779
A0A9D5B8Z1	Protein kinase domain-containing protein	KIW84_020710	0.0239707	-0.70111	0.2359
A0A9D5B8X9	Photosystem II D2 protein	KIW84_021705	0.256617	1.18569	0.66685
A0A9D5B8X6	Coronatine-insensitive protein 1	KIW84_021178	0.519996	-0.163525	0.831694
A0A9D5B8X1	Peroxisomal nicotinamide adenine dinucleotide carrier	KIW84_021165	0.389726	0.444387	0.756897
A0A9D4VTM8;A0A9D5B8V1	Nucleolar protein 5-1	KIW84_025342	0.204586	0.359798	0.609936
A0A9D5B8T9	NAB domain-containing protein	KIW84_021609	0.895594	-0.0383693	0.976286
A0A9D5B8T8	RanBD1 domain-containing protein	KIW84_025309	0.23425	-0.407053	0.645022
A0A9D5B8R9	Uncharacterized protein	KIW84_020563	0.27824	-0.299701	0.681709
A0A9D5B8R7	SNARE-interacting protein KEULE	KIW84_025260	0.83302	-0.106092	0.953969
A0A9D5B8N4	indole-3-glycerol-phosphate synthase	KIW84_020963	0.0482543	-0.507721	0.329229
A0A9D5B8M1	4-hydroxyphenylpyruvate dioxygenase	KIW84_020466	0.985983	0.00496672	0.996276
A0A9D5B8L1	Cytochrome b5 heme-binding domain-containing protein	KIW84_023866	0.497511	0.210669	0.821412
A0A9D5B8C0	Protein kinase domain-containing protein	KIW84_020769	0.132181	-0.515189	0.522861
A0A9D5B8B1	peptidylprolyl isomerase	KIW84_020261	0.287735	-0.286384	0.69024
A0A9D5B8A4	2-oxoadipate dioxygenase/decarboxylase	KIW84_023641	0.657639	-0.124789	0.891714
A0A9D5B885	Mitochondrial import inner membrane translocase subunit TIM50	KIW84_020204	0.207678	0.387288	0.614022
A0A9D5B882	RRM domain-containing protein	KIW84_023599	0.499773	-0.198627	0.821474
A0A9D5B879	HTH La-type RNA-binding domain-containing protein	KIW84_020695	0.347003	-0.251839	0.732548
A0A9D5B873	Protein misato homolog 1	KIW84_024841	0.913321	-0.0273096	0.979073
A0A9D5B861	Ran guanine nucleotide release factor	KIW84_023554	0.0438384	-0.579878	0.31945
A0A9D5B849	Protein dgs1	KIW84_020626	0.229071	0.660032	0.637285
A0A9D5B848	Uridine kinase	KIW84_020125	0.354222	-0.28634	0.735721
A0A9D5B838	Lipoyl-binding domain-containing protein	KIW84_021018	0.674346	0.101839	0.898147
A0A9D5B828	Peptidase S59 domain-containing protein	KIW84_020079	0.544416	-0.181654	0.84697
A0A9D5GYX9;A0A9D5B820	Endosulphine	KIW84_023475	0.828248	0.0763196	0.95368
A0A9D5B813	EF-hand domain-containing protein	KIW84_023466	0.0521311	0.657317	0.342935
A0A9D5B802	AP complex mu/sigma subunit domain-containing protein	KIW84_020033	0.244203	-1.37424	0.652551
A0A9D5B7Z0	Vam6/Vps39-like protein	KIW84_024628	0.693807	-0.10724	0.907952
A0A9D5B7Y1	Centromere/kinetochore protein zw10	KIW84_020885	0.424694	-0.233198	0.781148
A0A9D5B7X9	Uncharacterized protein (Fragment)	KIW84_020475	0.190867	-1.0886	0.597416
A0A9D5B7W0;A0A9D5AQ82	Uncharacterized protein	KIW84_020438	0.0238944	-0.714729	0.2359
A0A9D5B7V9;A0A9D4XCH4	Beta-galactosidase	KIW84_024558	0.109354	1.54449	0.480208
A0A9D5B7S8	Uncharacterized protein	KIW84_024496	0.33827	-0.240296	0.726531
A0A9D5B7R5	Protein transport protein S13 B	KIW84_020346	0.0543038	-0.51537	0.351782
A0A9D5B7R3;A0A9D4VQ70	Protein EARLY-RESPONSIVE TO DEHYDRATION 7	KIW84_024464	0.155713	-0.439251	0.552088
A0A9D4Y871;A0A9D5B7Q9	Aryl-alcohol oxidase 3	KIW84_020753	0.0219266	0.647785	0.224643
A0A9D5B7Q8	Vacuolar protein sorting-associated protein 35	KIW84_024453	0.65808	-0.110735	0.891714
A0A9D5B7N9	Ubiquitin thioesterase OTU	KIW84_020301	0.652203	-0.112468	0.88924
A0A9D5B7N8	RRM domain-containing protein	KIW84_020694	0.875963	-0.0396487	0.971161
A0A9D5B7N6	RRM domain-containing protein	KIW84_036105	0.955079	-0.0139529	0.990117
A0A9D5B7M5	BPI/LBP family protein At1g04970	KIW84_020269	0.073759	1.26882	0.409685
A0A9D5B7M1	Carbonic anhydrase	KIW84_023174	0.014554	-0.962326	0.179911
A0A9D5B7J1	2-phytyl-1,4-beta-naphthoquinone methyltransferase, chloroplastic	MENG	0.22073	-0.345773	0.629921
A0A9D5BC51;A0A9D5B7H6;A0A9D4W726	Protein root UVB sensitive 1	KIW84_024253;KIW84_024254	0.527223	0.188934	0.835849
A0A9D5B7G7	DNA-directed RNA polymerase subunit beta	KIW84_024238	0.472479	0.210015	0.808961
A0A9D5B7G4	Mitochondrial fission 1 protein	KIW84_020528	0.272392	1.39051	0.677742
A0A9D5B7F3	Uncharacterized protein	KIW84_024188	0.641547	0.27463	0.883365
A0A9D5B7F0	Glycosyltransferase	KIW84_020496	0.486748	-0.213206	0.81586
A0A9D5B7E8	Vacuolar protein sorting-associated protein 18 like protein	KIW84_024175	0.731923	0.087354	0.920543
A0A9D5B7E6	Uncharacterized protein	KIW84_020100	0.28356	0.79946	0.68707
A0A9D5B7B8	Peroxisomal and mitochondrial division factor 2-like	KIW84_020424	0.237554	0.33482	0.647978
A0A9D5B7A6	SHSP domain-containing protein	KIW84_020393	0.23226	-0.697319	0.641781
A0A9D5B7A5	Signal recognition particle 14 kDa protein	KIW84_020021	0.0672628	-0.49871	0.388671
A0A9D5B7A1	Small nuclear ribonucleoprotein-associated protein	KIW84_020382	0.603752	-0.126319	0.87014
A0A9D5B798	Vacuolar protein-sorting-associated protein 25	KIW84_024062	0.589553	-0.220514	0.865938
A0A9D5B780	Serine/threonine-protein kinase stn7	KIW84_022900	0.872506	-0.0533091	0.970331
A0A9D5B766	Trichome birefringence-like N-terminal domain-containing protein	KIW84_035806	0.418506	1.23883	0.776688
A0A9D5B751	Mitochondrial carnitine/acylcarnitine carrier-like protein	KIW84_023946	0.740415	0.149105	0.924463
A0A9D4Y2B1;A0A9D4X3X4;A0A9D5B728;A0A9D5B148	NADP-dependent oxidoreductase domain-containing protein	KIW84_035722	0.628242	0.14685	0.879153
A0A9D5B718	ATP synthase subunit b', chloroplastic	KIW84_020201	0.22495	-0.385524	0.632806
A0A9D5B715	Transcription factor CBF/NF-Y/archaeal histone domain-containing protein	KIW84_020189	0.808395	-0.0639856	0.947304
A0A9D5B710	Ribosome biogenesis regulatory protein	KIW84_020177	0.729148	0.136682	0.920239
A0A9D5B705	Uncharacterized protein	KIW84_036116	0.270523	-0.3174	0.676149
A0A9D5BIY0;A0A9D5B6Y8	Mediator of RNA polymerase II transcription subunit 25	KIW84_022692	0.306159	-0.371056	0.705355
A0A9D4XD76;A0A9D5B6Y6	Armadillo repeat-containing protein 8	KIW84_020112	0.548003	-0.295832	0.847686
A0A9D5B6Y1	glutathione transferase	KIW84_023796	0.0103771	-1.62372	0.156447
A0A9D5B6X5	Beta-hexosaminidase	KIW84_035628	0.218397	-0.317391	0.627725
A0A9D5B6W1	Uncharacterized protein	KIW84_023750	0.703407	0.403494	0.911073
A0A9D5B6U9	Epidermal growth factor receptor substrate 15-like 1	KIW84_020020	0.331799	-0.246856	0.721864
A0A9D4XWD6;A0A9D5B6U8;A0A9D4XTA7	Heat shock cognate 70 kDa protein 2	KIW84_035577	0.0916348	-0.398107	0.448623
A0A9D5B6T3	Transaldolase	KIW84_036279	0.85724	-0.0423158	0.964452
A0A9D5A4N0;A0A9D4VLZ2;A0A9D4XGE6;A0A9D5A4E2;A0A9D4W474;A0A9D5B6S7;A0A9D4W5E5;A0A9D5BFG0;A0A9D4WB61;A0A9D4ZTV7;A0A9D4XQK6;A0A9D5A2I7;A0A9D4W4K6;A0A9D5B8B9;A0A9D4XEX2;A0A9D4ZSI5;A0A9D4VN28;A0A9D4XI21;A0A9D5A5B8;A0A9D4W3F0	H15 domain-containing protein	KIW84_023676	0.031504	0.676725	0.268025
A0A9D5B6S2	Ubiquitin receptor RAD23	KIW84_036252	0.772474	-0.0759725	0.934759
A0A9D5B6R5	V-type proton ATPase subunit d2	KIW84_035950	0.531876	0.228485	0.839311
A0A9D5B6Q8	AB hydrolase-1 domain-containing protein	KIW84_036225	0.00195993	2.0693	0.0555159
A0A9D5B6P2	Formyltetrahydrofolate deformylase 1	KIW84_036176	0.368941	-0.283951	0.743128
A0A9D5B6N2	PA domain-containing protein	KIW84_035884	0.357157	0.457586	0.735944
A0A9D5B6M7	dolichyl-phosphate beta-glucosyltransferase	KIW84_035409	0.781471	0.114234	0.936753
A0A9D5B6L8	NAD(+) salvage pathway protein	KIW84_023553	0.284653	0.413813	0.688621
A0A9D5B6L2	Haloacid dehalogenase-like hydrolase domain-containing protein 3	KIW84_023542	0.214016	-0.359293	0.622065
A0A9D5B6J5	ATP-dependent DNA helicase	KIW84_036072	0.229025	1.39645	0.637285
A0A9D5B6G9	glutathione transferase	KIW84_023445	0.0953092	-0.453382	0.454702
A0A9D5B6G5	Beta-D-xylosidase 7	KIW84_022300	0.44824	-0.184069	0.795098
A0A9D5B6C1	Serine aminopeptidase S33 domain-containing protein	KIW84_035163	0.0923386	-0.966845	0.449007
A0A9D5B6B2	Pyruvate dehydrogenase E1 component subunit beta	KIW84_035897	0.546362	-0.145179	0.847224
A0A9D5B6A8	Ras- protein RABA5d	KIW84_035883	0.709206	-0.109259	0.912883
A0A9D5B684	Uncharacterized protein	KIW84_035617	0.00101797	-0.967341	0.0361133
A0A9D5B668	Uncharacterized protein	KIW84_035588	0.268784	0.604154	0.675663
A0A9D5B665	threonine--tRNA ligase	KIW84_023212	0.357366	-0.228628	0.735944
A0A9D5B626;A0A9D4WPA6	60S ribosomal protein L10	KIW84_021974	0.780983	0.0616102	0.936753
A0A9D5B621	CBM20 domain-containing protein	KIW84_021965	0.558594	-0.165709	0.851868
A0A9D5AUP3;A0A9D5B606;A0A9D4WV14;A0A9D4VY37;A0A9D5ATY2	60S ribosomal protein L27a-3	KIW84_023057	0.19671	-0.298112	0.603655
A0A9D5B5Z6	Uncharacterized protein	KIW84_035432	0.367959	-0.227175	0.742596
A0A9D5B5Z1	BRO1 domain-containing protein	KIW84_035660	0.355054	-0.53253	0.735944
A0A9D5B5Z0;A0A9D5B7E9	Serine hydrolase domain-containing protein (Fragment)	KIW84_023024;KIW84_023025	0.0102171	-0.880383	0.155038
A0A9D5B5X0	Translation initiation factor IF-2, mitochondrial	KIW84_022990	0.10045	-0.59532	0.465096
A0A9D5B5W8	Uncharacterized protein	KIW84_035357	0.709535	-0.156762	0.912891
A0A9D5B5V9	Dodecenoyl-CoA isomerase	KIW84_035587	0.330231	-0.435053	0.720337
A0A9D4Y978;A0A9D4YDE9;A0A9D5B5V3	Uncharacterized protein	KIW84_021828	0.583331	0.212037	0.863224
A0A9D5B5S7	Glycosylated integral ER membrane protein	KIW84_021765	0.0868811	-0.61307	0.438308
A0A9D5B5R8	Methionine aminopeptidase	KIW84_022871	0.929163	-0.0230421	0.986876
A0A9D5B5P0	Beta-grasp domain-containing protein	KIW84_034770	0.612341	-0.130459	0.872719
A0A9D5B5N8	Serotonin N-acetyltransferase 2	KIW84_022726	0.0524314	-0.679415	0.343659
A0A9D5B5K8	ATPase of 26S proteasome regulatory subunit 4	KIW84_021599	0.265501	-0.384899	0.672173
A0A9D5B5G8	Protein kinase domain-containing protein	KIW84_021508	0.890887	0.108476	0.97573
A0A9D5B5E5;A0A9D4Y0K4	Proteasome subunit beta	KIW84_035184	0.830436	-0.0519487	0.953969
A0A9D5B5D9	Autophagy protein 5, variant 2	KIW84_021438	0.321214	0.578282	0.714104
A0A9D5B561	Uncharacterized protein (Fragment)	KIW84_034890	0.303723	-0.373652	0.703289
A0A9D5B529	acetylornithine transaminase	KIW84_034826	0.774052	0.0677743	0.935184
A0A9D5B512	PRA1 family protein (Fragment)	KIW84_034295	0.0240772	1.27057	0.23597
A0A9D5B4Z4	Protein yippee-like	KIW84_021113	0.456323	-0.395688	0.799477
A0A9D5B4X5	Fimbrin-2	KIW84_034713	0.847661	-0.0660172	0.959513
A0A9D5B4V3	Alpha-soluble NSF attachment protein	KIW84_021009	0.868765	-0.0596558	0.96886
A0A9D5B4U9	RCC1 domain-containing protein rug3	KIW84_034802	0.624807	-0.134717	0.878182
A0A9D5B4U8	Uncharacterized protein	KIW84_020998	0.0612349	-0.471429	0.37168
A0A9D5B4T0;A0A9D5A7N5	FAD dependent oxidoreductase domain-containing protein	KIW84_034769	0.213054	0.425853	0.62127
A0A9D5B4S1	ERBB-3 BINDING PROTEIN 1	KIW84_034129	0.727656	0.0831165	0.920239
A0A9D5B4P6	hydroxyacylglutathione hydrolase	KIW84_021973	0.444746	-0.195489	0.794559
A0A9D5B4P4	O-fucosyltransferase family protein	KIW84_021964	0.905253	-0.0312819	0.977945
A0A9D5B4P0	E3 ubiquitin protein ligase	KIW84_020880	0.216921	-0.716769	0.625345
A0A9D5B4K5	Uncharacterized protein	KIW84_020804	0.539876	-0.172001	0.844766
A0A9D5B4J9	VTT domain-containing protein	KIW84_034580	0.199115	-1.31311	0.604975
A0A9D5B4J1	PPPDE domain-containing protein	KIW84_034560	0.191731	-0.325976	0.598899
A0A9D5B4I1	Aryl-alcohol oxidase 3	KIW84_020763	0.0596049	1.65997	0.364267
A0A9D5B4H8	Tropinone reductase I	KIW84_034402	0.052348	-0.553874	0.343423
A0A9D5B4H1	Pectate lyase	KIW84_034519	8.70895e-06	2.65445	0.000938877
A0A9D5B4D2	RRM domain-containing protein	KIW84_021730	0.47686	0.175317	0.811201
A0A9D5B4C4	Uncharacterized protein	KIW84_034414	0.0276439	-0.731789	0.250741
A0A9D5B4B7	Hexosyltransferase	KIW84_033842	0.00712648	-0.916669	0.126785
A0A9D5B4A8	Protein TIC110, chloroplastic	KIW84_021671	0.955731	0.0171186	0.990117
A0A9D5B4A4	Glycerol-3-phosphate 2-O-acyltransferase 6	KIW84_034246	0.756661	-0.126638	0.929852
A0A9D5B4A2	RRM domain-containing protein	KIW84_020577	0.52513	-0.191177	0.834731
A0A9D5B475	Reticulon-like protein	KIW84_020510	0.496021	-0.196963	0.821328
A0A9D5B472	RING-type E3 ubiquitin transferase	KIW84_034275	0.650628	0.138597	0.88834
A0A9D5B465	Glycosyltransferase	KIW84_020487	0.00740763	0.94437	0.129553
A0A9D5B452	U3 snoRNP protein	KIW84_033721	0.269406	0.306774	0.676115
A0A9D5B443	Chlorophyll synthase	KIW84_034137	0.630021	0.259424	0.879203
A0A9D5B440	glucan endo-1,3-beta-D-glucosidase	KIW84_021526	0.175466	-0.35845	0.576262
A0A9D5B438	Importin N-terminal domain-containing protein	KIW84_034127	0.0519861	-0.822135	0.342708
A0A9D5B437	Vacuolar cation/proton exchanger	KIW84_034194	0.0559713	1.28625	0.354833
A0A9D5B434	RNA helicase	KIW84_034186	0.202435	-0.475747	0.60799
A0A9D5B429	Protein STABILIZED1	KIW84_034175	0.847439	-0.0503789	0.959412
A0A9D5B423	Ferritin	KIW84_034092	4.67581e-07	-2.13075	9.3815e-05
A0A9D5BK66	Succinate--CoA ligase [ADP-forming] subunit alpha, mitochondrial	KIW84_013383	0.0765217	-0.433086	0.412928
A0A9D5BJX7;A0A9D5BK51	Uncharacterized protein	KIW84_013360	0.00252323	0.941255	0.0641735
A0A9D5BK45	RRM domain-containing protein (Fragment)	KIW84_013438	0.0362379	-0.581597	0.289505
A0A9D5BJY4	Eukaryotic translation initiation factor 3 30 kDa subunit	KIW84_013395	0.450153	-0.20142	0.796731
A0A9D5BJX8	Uncharacterized protein	KIW84_013256	1.15914e-06	2.78368	0.000186054
A0A9D5BJW7	ABC transporter G member 11	KIW84_013266	0.270739	0.404915	0.676149
A0A9D5BJV6	Retrotransposon gag domain-containing protein	KIW84_013370	0.623192	-0.146191	0.877824
A0A9D5BJV4	Eukaryotic translation initiation factor 6	EIF6	0.399134	-0.213596	0.763491
A0A9D5BJU6	Alpha/beta hydrolase fold-3 domain-containing protein	KIW84_013235	0.557253	0.357459	0.851844
A0A9D5BJT4	Histone deacetylation protein Rxt3	KIW84_013232	0.656685	-0.230064	0.891714
A0A9D5BJR6	Iron-binding zinc finger CDGSH type domain-containing protein	KIW84_013139	0.589126	0.142029	0.865938
A0A9D5BJQ3;A0A9D5BJS9	Kunitz-type trypsin inhibitor-like 2 protein	KIW84_013202	0.129712	0.418336	0.519062
A0A9D5BJP3	Uncharacterized protein	KIW84_013192	0.508057	0.278841	0.825021
A0A9D5BJN8	Alpha-galactosidase	KIW84_013313	0.3032	-0.439355	0.703207
A0A9D5BJM8	(S)-ureidoglycine aminohydrolase cupin domain-containing protein	KIW84_013194	0.453591	-0.223482	0.79851
A0A9D5BJM7	Clp R domain-containing protein	KIW84_013161	0.184876	-0.373451	0.586715
A0A9D5BJM3	phosphopyruvate hydratase	KIW84_013168	0.696511	-0.0972726	0.909582
A0A9D5BJK4	T-complex protein 1 subunit gamma	KIW84_013250	0.609901	-0.121527	0.871416
A0A9D5BJJ9;A0A9D5BJK1	non-specific serine/threonine protein kinase	KIW84_013268	0.250878	-0.967337	0.658563
A0A9D5BJJ8	Peroxidase	KIW84_013224	0.446443	-0.444123	0.79478
A0A9D5BJH9	Alpha/beta hydrolase fold-3 domain-containing protein	KIW84_013105	0.0154362	-0.892228	0.185826
A0A9D5BJH6;A0A9D4Y0Q8	DNA (cytosine-5)-methyltransferase	KIW84_013246	0.261437	-0.305708	0.671631
A0A9D5BJH3	fructokinase	KIW84_013081	0.056705	0.665274	0.356466
A0A9D5BJG1	Alpha/beta hydrolase fold-3 domain-containing protein	KIW84_013101	0.223262	-0.622952	0.631411
A0A9D5BJG1;A0A9D5BJE2	Alpha/beta hydrolase fold-3 domain-containing protein	KIW84_013103	0.357287	-0.827164	0.735944
A0A9D5BJC3;A0A9D5BJK6;A0A9D4W7Q1	Protein kinase domain-containing protein	KIW84_013189	0.587617	0.2794	0.865683
A0A9D5BJB5	Enoyl reductase (ER) domain-containing protein	KIW84_013055	0.886888	-0.0365421	0.974507
A0A9D5BJA6	Damage-control phosphatase ARMT1-like metal-binding domain-containing protein	KIW84_013170	0.0734351	-0.496055	0.409663
A0A9D4W992;A0A9D5BJA3	Trichome birefringence-like N-terminal domain-containing protein	KIW84_013163	0.25818	-0.337159	0.668739
A0A9D5BJ97	Cleavage and polyadenylation specificity factor subunit 1	KIW84_013159	0.95029	-0.0156617	0.990117
A0A9D5BJ78	RNA helicase	KIW84_013134	0.307063	0.304406	0.705355
A0A9D5BJ35	Methyltransferase (Fragment)	KIW84_012971	0.204508	-0.376725	0.609936
A0A9D5BJ30;A0A9D5GXC8	SPX domain-containing protein	KIW84_012953;KIW84_012954	0.226003	0.664922	0.633879
A0A9D5BJ18	Uncharacterized protein	KIW84_013016	0.626946	-0.13074	0.878917
A0A9D5BIV8	Uncharacterized protein	KIW84_012847	0.350894	1.31716	0.734215
A0A9D5BIT8	NADH dehydrogenase [ubiquinone] 1 alpha subcomplex subunit 5, mitochondrial	KIW84_012826	0.989555	0.00341149	0.997287
A0A9D5BIS1	Uncharacterized protein	KIW84_012833	0.95382	-0.015504	0.990117
A0A9D5BIS0	Variant 2, tripeptidyl-peptidase II Tpp2	KIW84_012936	0.855601	-0.0471146	0.963217
A0A9D5BIQ2	Pentatricopeptide repeat-containing protein	KIW84_012782	0.149346	-0.448354	0.54525
A0A9D5BIN9;A0A9D4ZXI7	DNA-directed RNA polymerase	KIW84_012803	0.803301	-0.0775962	0.946687
A0A9D5BIH9	Cleavage and polyadenylation specificity factor subunit 2	KIW84_012810	0.899478	0.0315399	0.977276
A0A9D5BIH1	BAHD acyltransferase DCR	KIW84_012720	0.0212953	-0.607538	0.220738
A0A9D5BIE7	SLH domain-containing protein	KIW84_012805	0.439806	0.231514	0.790735
A0A9D5BIE5	Uncharacterized protein	KIW84_012798	0.146857	-0.619279	0.541475
A0A9D5BIE4;A0A9D5BIF3	GLTSCR protein conserved domain-containing protein	KIW84_012650;KIW84_012753	0.594503	-0.211331	0.866543
A0A9D5BII4;A0A9D5BIC6	Albumin-2	KIW84_012699;KIW84_012700	6.3566e-06	-3.22388	0.000740544
A0A9D5BIC3	5-formyltetrahydrofolate cyclo-ligase-like protein COG0212	KIW84_012589	0.356774	0.242996	0.735944
A0A9D5BIA6	Protein MITOFERRINLIKE 1	KIW84_012746	0.406641	0.319708	0.769094
A0A9D5BI66	rRNA 2'-O-methyltransferase fibrillarin	KIW84_012702	0.35925	0.230592	0.736665
A0A9D5BI63	Glycosyltransferase	KIW84_012608	0.929629	-0.0225785	0.986876
A0A9D5BI54	Choline kinase 1	KIW84_012640	0.921529	-0.0602527	0.983558
A0A9D5BI45	Glycosyltransferase	KIW84_012609	0.585279	-0.160076	0.86469
A0A9D5BI34	Protein kinase domain-containing protein	KIW84_012620	0.035612	-1.30077	0.286054
A0A9D5BI24	Ran-binding protein 1 c	KIW84_012648	0.106873	-0.549526	0.475042
A0A9D5BI23	RRM domain-containing protein	KIW84_012588	0.626409	-0.121396	0.878917
A0A9D5BI18	Co-chaperone protein p23	KIW84_012621	0.0705204	-0.495161	0.398567
A0A9D5BI14	DEAD-box ATP-dependent RNA helicase 39	KIW84_012639	0.475634	0.277626	0.810691
A0A9D5BI06	Ras-related protein Rab7	KIW84_012627	0.424165	-0.335274	0.780833
A0A9D5BHW8	Uncharacterized protein	KIW84_012493	0.0681246	-0.518068	0.390527
A0A9D5BHU5	Aspartokinase	KIW84_012427	0.534037	-0.178296	0.840931
A0A9D5BHT8	Pyruvate kinase	KIW84_012492	0.2633	-0.284036	0.67177
A0A9D5BHS0	Glutathione reductase	KIW84_012465	0.512165	-0.164962	0.827103
A0A9D5BHR6	Aminotransferase class I/classII domain-containing protein (Fragment)	KIW84_012434	0.323006	0.323914	0.715886
A0A9D5BHN7	DNA-binding proteins Bright/BRCAA1/rbp1	KIW84_012511	0.607653	0.152865	0.870752
A0A9D5BHN1	mRNA-decapping enzyme subunit 2	KIW84_012468	0.958793	0.0141964	0.990702
A0A9D5BHM1	Nucleolar complex protein 2 homolog	KIW84_012455	0.673147	0.19945	0.898068
A0A9D5BHJ2	Uncharacterized protein	KIW84_012454	0.937561	-0.0707161	0.988099
A0A9D5AZE4;A0A9D5BHI9	YTH domain-containing family protein	KIW84_012377	0.956628	0.0136281	0.990117
A0A9D5BHH4	Galactose-1-phosphate uridyl transferase N-terminal domain-containing protein	KIW84_012376	0.615119	0.165134	0.874139
A0A9D5BHG5	superoxide dismutase	KIW84_012359	0.460204	0.178839	0.80124
A0A9D5BHF8	DRBM domain-containing protein	KIW84_012340	0.680238	-0.137291	0.900029
A0A9D5BHE4	Galactose-1-phosphate uridyl transferase N-terminal domain-containing protein	KIW84_012375	0.259837	-0.315236	0.669092
A0A9D5BBT6;A0A9D5BHE1	Subunit of heteropentameric Replication factor C (RF-C)	KIW84_012302	0.900572	-0.03056	0.977945
A0A9D5BHD7;A0A9D5BHD5	Co-chaperone protein p23	KIW84_012313;KIW84_012325	0.781706	-0.0835944	0.936753
A0A9D5BHC1	CCT-theta	KIW84_012379	0.29432	-0.268853	0.697236
A0A9D5BHB4	valine--tRNA ligase	KIW84_012304	0.459717	-0.199116	0.801063
A0A9D5BHB3	Small ribosomal subunit protein mS23 conserved domain-containing protein	KIW84_012339	0.649175	-0.151931	0.887226
A0A9D5BHB0	Cleavage stimulation factor subunit 77	KIW84_012268	0.26032	-0.5882	0.669859
A0A9D5BHA8	mRNA cap-binding protein	KIW84_012360	0.399507	-0.227847	0.763599
A0A9D5BHA0	Proteasome subunit alpha type	KIW84_012258	0.459244	-0.176111	0.800482
A0A9D5BH93	HRDC domain-containing protein	KIW84_012312	0.710675	-0.10365	0.913703
A0A9D5BH61	Short-chain alcohol dehydrogenase	KIW84_012208	5.17976e-09	4.59967	3.11778e-06
A0A9D5BH52	CID domain-containing protein	KIW84_012271	0.800224	-0.0733483	0.945529
A0A9D5BH50	RRM domain-containing protein	KIW84_012226	0.0358011	-0.596025	0.287005
A0A9D4XVY4;A0A9D4VQ66;A0A9D5BH47;A0A9D5AU54	Translation initiation factor eIF2B subunit epsilon	KIW84_012220	0.279154	-0.292497	0.682443
A0A9D5BH43	Arf-GAP domain-containing protein	KIW84_012277	0.563435	-0.258698	0.85268
A0A9D5BH28	Rubisco LSMT substrate-binding domain-containing protein	KIW84_012179	0.0108691	-0.756344	0.159893
A0A9D5BH14	Fidgetin-like protein 1	KIW84_012223	0.103357	-3.23447	0.468129
A0A9D5BH10	Serine/threonine protein phosphatase 2A regulatory subunit	KIW84_012151	0.416589	-0.27891	0.775066
A0A9D5BH26;A0A9D5BH02;A0A9D5GVX9;A0A9D5GVX1;A0A9D5GVX3	Short-chain alcohol dehydrogenase	KIW84_012211	0.0621736	2.05137	0.375348
A0A9D5BGZ8	DM2 domain-containing protein	KIW84_012222	0.97996	-0.00766652	0.995798
A0A9D5BGY4	Glucose-6-phosphate 1-dehydrogenase	KIW84_012160	0.0127945	-0.714752	0.171138
A0A9D5BGX5	COP9 signalosome complex subunit 3	KIW84_012181	0.729597	-0.0846556	0.920239
A0A9D5BGV7	Plant UBX domain-containing protein 1	KIW84_012161	0.0472842	-0.546882	0.326035
A0A9D5BGU0;A0A9D4WLQ7;A0A9D5B463	Pentatricopeptide repeat-containing protein	KIW84_012114	0.306045	-0.264994	0.705355
A0A9D4WEL5;A0A9D4VXP6;A0A9D5A9I7;A0A9D4WE92;A0A9D5A1L7;A0A9D4VXC7;A0A9D4W086;A0A9D5BGT4	Elongation factor 1-alpha	KIW84_012118	0.308539	-0.24486	0.705355
A0A9D5BGR9	Ribulose bisphosphate carboxylase small subunit, chloroplastic	RBCS	0.0100176	-0.851393	0.153624
A0A9D5BGQ7	Ultraviolet-B receptor UVR8-like	KIW84_012054	0.232446	-0.305302	0.642047
A0A9D5BGP7	Ras- protein RABB1c	KIW84_012116	0.826645	-0.0698658	0.95368
A0A9D5BGP6	HMA domain-containing protein	KIW84_012045	0.168065	-0.42161	0.565147
A0A9D5BGP4	Threonylcarbamoyl-AMP synthase	KIW84_012075	0.0130091	-0.777933	0.171945
A0A9D5BGN8	Serine aminopeptidase S33 domain-containing protein	KIW84_012103	0.952739	-0.0302074	0.990117
A0A9D5BGN4	CRM domain-containing protein	KIW84_012033	0.992142	0.00385283	0.998314
A0A9D5BGN0;A7X6P5	60S ribosomal protein L30	KIW84_012048;KIW84_035760	0.0406358	-0.583794	0.307665
A0A9D5BGM7	Uncharacterized protein	KIW84_012109	0.371821	-0.267866	0.744708
A0A9D5BGL9	Major facilitator superfamily (MFS) profile domain-containing protein	KIW84_012097	0.206388	1.96481	0.611252
A0A9D5BGJ6	Diacylglycerol O-acyltransferase	KIW84_012050	0.0481171	-0.694823	0.329119
A0A9D4WSD9;A0A9D5BGI8	Nucleotidyl transferase domain-containing protein	KIW84_012013	0.272906	-0.276801	0.677983
A0A9D5BGI7	Peroxidase	KIW84_012041	0.617767	-0.146635	0.875286
A0A9D5GVM0;A0A9D5BGI6	Senescence-associated carboxylesterase 101	KIW84_012042	0.752227	-0.0833448	0.927824
A0A9D5BGG0	rRNA methyltransferase YlbH	KIW84_011972	0.130815	-0.455534	0.520309
A0A9D5BGF9	Alpha-mannosidase	KIW84_012012	0.832176	-0.063306	0.953969
A0A9D5BGD5	Glucose-6-phosphate isomerase	KIW84_011990	0.0670029	-0.464956	0.38826
A0A9D5BGD2	Inactive LRR receptor-like serine/threonine-protein kinase bir2	KIW84_011989	0.829362	0.0559707	0.95368
A0A9D5BGC6	Mitochondrial porin	KIW84_011940	0.0609081	0.723764	0.370008
A0A9D5BGC1	Transmembrane protein	KIW84_011924	0.20152	0.419864	0.60753
A0A9D5BG97	Protease Do-like 8	KIW84_011892	0.380151	-0.241354	0.750636
A0A9D5BG96;A0A9D5BG83	Protein hir2	KIW84_011941	0.16219	0.618675	0.560478
A0A9D5BG86	Cullin-3A	KIW84_011895	0.555138	-0.209415	0.850461
A0A9D5BG84;A0A9D5BG19	Chlorophyll a-b binding protein, chloroplastic (Fragment)	KIW84_011887	0.538095	-0.25518	0.843906
A0A9D5B3Z8;A0A9D5AY82	Cyclic nucleotide-binding domain-containing protein	KIW84_033614	0.155469	-0.383033	0.552088
A0A9D5B3Z1	DUF538 family protein	KIW84_034091	0.667656	0.149412	0.896394
A0A9D5B3X0	Uncharacterized protein	KIW84_020303	0.908367	0.0287495	0.978917
A0A9D5B3W8	Maturation and nuclear export of 40S ribosomal subunits interacting protein	KIW84_021384	0.712249	0.134077	0.913779
A0A9D5B3V7	Uncharacterized protein	KIW84_034023	0.833631	-0.0817824	0.953969
A0A9D5B3S8	UDP-arabinopyranose mutase	KIW84_033450	0.340998	-0.229772	0.728709
A0A9D5B3R6	histone acetyltransferase	KIW84_021278	0.624948	0.118999	0.878211
A0A9D5B3P8	phosphoglycerate mutase (2,3-diphosphoglycerate-independent)	KIW84_033850	0.149279	-0.359257	0.54525
A0A9D4YHD6;A0A9D4YBZ8;A0A9D4XHS9;A0A9D5AET9;A0A9D4WLQ3;A0A9D5B3P4;A0A9D4YH06;A0A9D4WMV4;A0A9D4WUJ8;A0A9D5B888;A0A9D4VVP3;A0A9D5GYY1;A0A9D5AD05;A0A9D4WRV2;A0A9D4WLD0	Protein kinase domain-containing protein	KIW84_033880	0.00503399	1.76836	0.101001
A0A9D5B3P0	Amino acid transporter transmembrane domain-containing protein	KIW84_020114	0.467267	0.345558	0.806684
A0A9D5B3N6	Carboxypeptidase	KIW84_020102	0.103485	0.458488	0.468129
A0A9D4VUY1;A0A9D4ZYJ2;A0A9D5B3M2	Fimbrin-5	KIW84_020072	0.0700158	-0.521312	0.397246
A0A9D5B3K4	C2H2-type domain-containing protein	KIW84_033789	0.741443	0.0891508	0.925003
A0A9D5B3J2	Subtilisin-like protease Glyma18g48580	KIW84_033290	0.65587	-0.148956	0.891149
A0A9D5B0U8;A0A9D4XF16;A0A9D5A883;A0A9D5GYE1;A0A9D4XYN8;A0A9D5BKW0;A0A9D5B3J0	ATP-dependent RNA helicase mtr4	KIW84_036288	0.837111	-0.0549077	0.954905
A0A9D5B3I8	BEACH domain-containing protein C2	KIW84_033758	0.676651	-0.109442	0.898147
A0A9D5B3G4	Anaphase-promoting complex subunit 1	KIW84_021069	0.493888	0.326043	0.820081
A0A9D5GVN2;A0A9D5B3F8	Protein ABA DEFICIENT 4	KIW84_012078;KIW84_036227	0.305793	0.735764	0.705355
A0A9D5B3F5;A0A9D4WRD0	Methyltransferase	KIW84_021047	0.253139	0.764029	0.661512
A0A9D5B3E0	Amino acid transporter transmembrane domain-containing protein	KIW84_021008	0.195948	0.755365	0.603119
A0A9D5B3C9;A0A9D4WN84	O-fucosyltransferase family protein	KIW84_036149	0.899067	-0.0544692	0.977178
A0A9D5B3B4	V-type proton ATPase subunit C	KIW84_033144	0.410022	-0.219323	0.770868
A0A9D5B3B2	ARID domain-containing protein	KIW84_033582	0.88901	-0.0497681	0.97573
A0A9D5B3B0	Coiled-coil domain-containing protein 86	KIW84_033133	0.096552	1.78515	0.457373
A0A9D4ZYV8;A0A9D4XBV0;A0A9D5B203;A0A9D4ZXK1	Histone deacetylase	KIW84_020005	0.479392	-0.233639	0.812446
A0A9D5B1Y6	Protein SWEETIE	KIW84_036262	0.713131	-0.10327	0.914014
A0A9D5B1Y1	RRM domain-containing protein	KIW84_036254	0.341979	-0.235512	0.729794
A0A9D5B1W9	Uncharacterized protein	KIW84_036226	0.0161363	0.692466	0.188903
A0A9D5B1W8	Enoyl reductase (ER) domain-containing protein	KIW84_035053	6.36623e-05	1.29699	0.00448269
A0A9D5B1V3	DSBA-like thioredoxin domain-containing protein	KIW84_036177	0.0271343	-0.922652	0.249036
A0A9D5B1U6	Uncharacterized protein	KIW84_032151	0.0119469	-1.37776	0.165628
A0A9D5B1T8	Polygalacturonase	KIW84_032407	0.0899633	-0.544253	0.445766
A0A9D5B1Q2	Protein root UVB sensitive 2	KIW84_032055	6.95812e-05	2.08496	0.00474137
A0A9D5B1P9	Uncharacterized protein	KIW84_032310	0.0352863	-0.722539	0.283823
A0A9D5B1P8	TOM1-like protein 2	KIW84_032041	0.477117	-0.214815	0.811447
A0A9D5B1P7	DNA-binding protein SMUBP-2	KIW84_032449	0.327243	-0.267522	0.718224
A0A9D5B1P4	Complex 1 LYR protein domain-containing protein	KIW84_036073	0.282071	-0.266717	0.685274
A0A9D4WEG7;A0A9D5B1P0	Gibberellin receptor gid1b	KIW84_032289	0.967203	-0.0109433	0.991511
A0A9D5B1N9	Membrane-anchored ubiquitin-fold protein	KIW84_036061	0.696183	0.161472	0.909582
A0A9D5B1M8	Metacaspase-1	KIW84_034836	0.47834	-0.294269	0.812379
A0A9D5B1M5	Dilute domain-containing protein	KIW84_032408	0.000658509	-2.12344	0.0264388
A0A9D5B1K2	HTH myb-type domain-containing protein	KIW84_031937	0.0577045	-2.60162	0.358319
A0A9D5B1J3	Uncharacterized protein	KIW84_031914	0.00716081	0.851809	0.126863
A0A9D5B1J2	ZF-HD dimerization-type domain-containing protein	KIW84_035982	0.710941	-0.166082	0.913723
A0A9D5B1I4	Thioredoxin domain-containing protein	KIW84_032323	0.729903	0.148611	0.92033
A0A9D5B1G6	Transcriptional repressor	KIW84_032277	0.303558	1.27869	0.703207
A0A9D5B1F9	G3BP-like protein	KIW84_034672	0.241107	-0.303158	0.650072
A0A9D5B1E2	Small EDRK-rich factor-like N-terminal domain-containing protein	KIW84_034623	0.24799	-2.06447	0.655751
A0A9D5B1D2	Dolichyl-diphosphooligosaccharide--protein glycosyltransferase subunit 2	KIW84_032010	0.244187	0.322475	0.652551
A0A9D5B1D0	Histone H2A	KIW84_034592	0.618251	0.145805	0.875286
A0A9D5B1C1	60S ribosomal protein L13a-4	KIW84_034571	0.717267	0.1004	0.915177
A0A9D5B1B8	Hcy-binding domain-containing protein	KIW84_032179	0.30222	0.287886	0.702813
A0A9D5B1B5	Uncharacterized protein	KIW84_034562	0.152707	-1.13801	0.550953
A0A9D5B194	Transmembrane protein	KIW84_034511	0.300941	-0.347118	0.702164
A0A9D5B169	ADP-ribosylation factor GTPase-activating protein agd3	KIW84_035765	0.23454	0.644483	0.645022
A0A9D5B150	Tropinone reductase I	KIW84_034404	1.10102e-09	-5.1751	9.94079e-07
A0A9D5B142	Uncharacterized protein	KIW84_031651	0.880815	0.0419791	0.972145
A0A9D5B133	Phospholipid--sterol O-acyltransferase	KIW84_031977	0.67261	-0.175021	0.897849
A0A9D5B0W0	70-kilodalton heat shock protein	KIW84_035566	0.0789633	-0.917809	0.419685
A0A9D5B0V0	Transcription initiation factor TFIID subunit 6	KIW84_035540	0.24505	-0.437143	0.652894
A0A9D5B0U7	ADP-ribosylation factor GTPase-activating protein agd7	KIW84_031822	0.649435	-0.123652	0.887413
A0A9D5B0T8	Glucomannan 4-beta-mannosyltransferase 9	KIW84_031439	0.512316	-0.350717	0.827103
A0A9D5B0T4;A0A9D5B6R9;A0A9D5B2G5	70-kilodalton heat shock protein	KIW84_035503;KIW84_035504;KIW84_035505	0.0365509	-0.518213	0.291077
A0A9D5B0T0	C2H2-type domain-containing protein	KIW84_035494	0.931374	0.052137	0.986876
A0A9D5B0S9	Chloroplast lumen common family protein	KIW84_031785	0.614417	-0.130091	0.87378
A0A9D5B0R8	Cation-transporting P-type ATPase N-terminal domain-containing protein	KIW84_031771	0.601441	0.157287	0.869058
A0A9D5B0R7	Triosephosphate isomerase, chloroplastic	KIW84_031555	0.00237121	-0.831686	0.0628383
A0A9D5B0R5	Metal-nicotianamine transporter ysl6	KIW84_035458	0.0638932	-0.594667	0.380462
A0A9D5B0Q9	Tubulin beta-1 chain (Fragment)	KIW84_035445	0.176992	-0.347247	0.577984
A0A9D5B0Q8	Glycosyltransferase	KIW84_031533	6.94073e-08	4.16909	2.28516e-05
A0A9D5B0Q3	Glycosyltransferase	KIW84_031525	6.71897e-08	-3.64833	2.28516e-05
A0A9D5B0K5	Ethylene-insensitive protein 2	KIW84_031637	0.671291	-0.149446	0.897748
A0A9D5B0K3	Uncharacterized protein	KIW84_031242	0.26636	-0.386971	0.673169
A0A9D5B0I9	1,4-alpha-glucan branching enzyme	KIW84_031368	0.000505544	-1.0526	0.0221306
A0A9D5B0D3	Calcium homeostasis endoplasmic reticulum protein	KIW84_031091	0.395871	-0.225613	0.761283
A0A9D5B0D1	TLD domain-containing protein 1	KIW84_031250	0.519511	-0.171304	0.831543
A0A9D5B0C2	Mediator of RNA polymerase II transcription subunit 27	KIW84_031227	0.525416	-0.224337	0.834818
A0A9D5B096	7,8-dihydroneopterin aldolase	KIW84_031174	0.149863	-0.449197	0.545594
A0A9D5B093	SET domain-containing protein	KIW84_033712	0.0340044	-0.616089	0.27879
A0A9D5B086	NADH dehydrogenase [ubiquinone] iron-sulfur protein 5-B	KIW84_030981	0.0114191	1.74343	0.16425
A0A9D5B081	Purple acid phosphatase	KIW84_031351	0.150666	-0.373325	0.547138
A0A9D5B080	Uncharacterized protein	KIW84_033681	0.537636	0.223403	0.843839
A0A9D5B073	Phosphoglucan phosphatase lsf1	KIW84_035062	0.0503703	-0.598813	0.336563
A0A9D5B072	Kinesin-like protein KIN-14I	KIW84_030942	0.390595	0.478903	0.757855
A0A9D5B071	Glucosamine 6-phosphate N-acetyltransferase	KIW84_031330	0.465899	-0.185458	0.805647
A0A9D4YEQ9;A0A9D5B067	H(+)-transporting two-sector ATPase	KIW84_030930	0.151285	-0.502964	0.548837
A0A9D5B052	UPF0051 protein abci8	KIW84_035016	0.117135	-0.431296	0.495568
A0A9D5B045	mRNA-decapping enzyme-like protein	KIW84_031276	0.971321	-0.00950759	0.991965
A0A9D5B041	HAD-like domain-containing protein	KIW84_033594	0.518936	-0.171703	0.831543
A0A9D5B040	LETM1-like protein	KIW84_031263	0.246329	1.0713	0.654893
A0A9D5B039	NifU-like protein 1	KIW84_030878	8.19605e-07	-2.0988	0.000140144
A0A9D5B037	MYND-type domain-containing protein	KIW84_031251	0.604559	-0.138647	0.87014
A0A9D5B032	Vesicle-associated protein 1-2	KIW84_034972	0.112055	-0.424387	0.484061
A0A9D5B031	Peptidase A1 domain-containing protein	KIW84_031239	0.442845	-0.204634	0.792927
A0A9D5B023	Pectate lyase superfamily protein domain-containing protein	KIW84_033559	0.756244	-0.0799276	0.929761
A0A9D5B016	Protein LOW PSII ACCUMULATION 1	KIW84_030999	0.927338	-0.0287901	0.985769
A0A9D5B014	Uncharacterized protein	KIW84_033535	0.0428559	-0.568485	0.315543
A0A9D5B013	WD repeat-containing protein gts1	KIW84_030987	0.544167	-0.173435	0.84697
A0A9D5AZZ9	GTP diphosphokinase	KIW84_030952	0.216288	-0.487556	0.624762
A0A9D5AZZ2	Ubiquitin carboxyl-terminal hydrolase	KIW84_031175	0.307742	0.577859	0.705355
A0A9D5AZZ0	DnaJ protein erdj3b	KIW84_030927	0.295783	-0.293548	0.699098
A0A9D5AZY9	Mal d 1-associated protein	KIW84_031163	0.0755505	-0.536569	0.412161
A0A9D5AZY1	Pectin acetylesterase	KIW84_030767	0.682411	0.114684	0.900876
A0A9D5AZX0	Biotin carboxyl carrier protein of acetyl-CoA carboxylase	KIW84_033407	0.867915	-0.0396546	0.96886
A0A9D4Y163;A0A9D5AZW0;A0A9D4XVU5	glutathione dehydrogenase (ascorbate)	KIW84_033388	0.420624	0.193766	0.778617
A0A9D5AZV8	Phosphoglycolate phosphatase 1A	KIW84_033377	0.000679004	-1.12152	0.0267293
A0A9D5AZV4	Short-chain dehydrogenase reductase 3b-like	KIW84_030851	0.196733	-0.547727	0.603655
A0A9D5AZV3	Uncharacterized protein	KIW84_031090	0.905938	0.0543212	0.977945
A0A9D5AZV2	Pectinesterase	KIW84_034794	0.0278128	-0.689781	0.250861
A0A9D5AZU5	S-adenosylmethionine synthase	KIW84_030830	0.0698967	-0.435909	0.397116
A0A9D5AZU3	Flavin-containing monooxygenase	KIW84_031067	0.47263	0.279639	0.808961
A0A9D5AZT9	Large ribosomal subunit protein bL21m	KIW84_030688	0.659474	0.148517	0.891714
A0A9D5AZT3	DUF1279 domain-containing protein	KIW84_033320	0.078487	-0.903304	0.41746
A0A9D5AZR6	VOC domain-containing protein	KIW84_034714	0.421748	0.210615	0.779301
A0A9D5AZP6;A0A9D5BNE3	Hexosyltransferase	KIW84_034671	0.730251	-0.0896976	0.920462
A0A9D5AZP2	Sucrose synthase	KIW84_030953	0.00102639	-0.980202	0.0361133
A0A9D4W9L0;A0A9D5AZM9;A0A9D4YI81;A0A9D4XIX7	ATP-dependent Clp protease proteolytic subunit	KIW84_033205	0.377879	-0.231783	0.749006
A0A9D5AZK3	Mitochondrial phosphate carrier protein 3	KIW84_033143	0.476474	-0.203353	0.811156
A0A9D5AZE4	YTH domain-containing family protein	KIW84_032994	0.219209	0.380612	0.628395
A0A9D5AZC8	RRM domain-containing protein	KIW84_032962	0.357122	1.91392	0.735944
A0A9D5AZC0	TRUD domain-containing protein	KIW84_030377	0.304821	-0.268305	0.704778
A0A9D5AZB1	Delta-1-pyrroline-5-carboxylate synthase	KIW84_034387	0.00048303	-1.22211	0.0213682
A0A9D5AZA6	Glucose-6-phosphate 1-dehydrogenase	KIW84_030686	0.671213	0.122341	0.897748
A0A9D5AZ94	Uncharacterized protein	KIW84_030416	0.805478	-0.078881	0.94705
A0A9D5AZ73	Uncharacterized protein (Fragment)	KIW84_030279	0.180001	0.82034	0.578722
A0A9D5AAD6;A0A9D5AZ57	Sec-independent protein translocase protein TATA, chloroplastic	KIW84_030328	0.82304	-0.0730651	0.953472
A0A9D5AZ25	TOG domain-containing protein	KIW84_030259	0.835253	0.0553481	0.954523
A0A9D5AZ20;A0A9D4XRV9	L-gulonolactone oxidase (Fragment)	KIW84_030245	0.0956788	0.474896	0.455562
A0A9D5AZ16	Jasmonoyl--L-amino acid synthetase jar4	KIW84_030175	0.925814	-0.0240703	0.985492
A0A9D5AZ13	PHD finger protein ALFIN-LIKE	KIW84_034177	0.304693	-0.283238	0.704707
A0A9D5AZ06	Calcium-dependent protein kinase 13	KIW84_034168	0.103215	-0.490667	0.468129
A0A9D5AZ05	Pentacotripeptide-repeat region of PRORP domain-containing protein (Fragment)	KIW84_032675	0.337904	-0.245074	0.726025
A0A9D5B4T7;A0A9D5AYZ7	Beta-glucosidase 11	KIW84_034156;KIW84_034157	0.687071	0.275139	0.904167
A0A9D5AYY9	Protein DEFECTIVE IN MERISTEM SILENCING 3	KIW84_030127	0.759001	-0.0794577	0.930143
A0A9D5B2M6;A0A9D5AYY6	Uncharacterized protein	KIW84_032628;KIW84_033097	0.868534	-0.0456645	0.96886
A0A9D5AYY2	PORR domain-containing protein	KIW84_030158	0.613829	0.151264	0.873337
A0A9D5AYX4	Uncharacterized protein (Fragment)	KIW84_030090	0.193098	1.04283	0.599635
A0A9D5AYW7	Small ribosomal subunit protein bS18c	KIW84_030136	0.155581	0.383467	0.552088
A0A9D5AYW5	RRM domain-containing protein	KIW84_030064	0.0213006	-0.661006	0.220738
A0A9D5AYW1	UDP-sulfoquinovose synthase	KIW84_032577	0.00214414	-0.888583	0.0590265
A0A9D5AYU0	Pumilio homolog 23	KIW84_030008	0.706064	0.242245	0.911836
A0A9D5AYR8	Uncharacterized protein	KIW84_030318	0.681247	-0.102301	0.900238
A0A9D5AYR7	Exportin-T	KIW84_030006	0.946889	-0.0296344	0.990117
A0A9D5AYR1	Tetratricopeptide repeat protein SKI3	KIW84_046513	0.501921	-0.291111	0.822044
A0A9D5AYQ2	DM2 domain-containing protein	KIW84_046496	0.29279	0.278528	0.695209
A0A9D5AYP6	Adenylosuccinate synthetase, chloroplastic	PURA	0.126322	-0.375673	0.514333
A0A9D5AYP5	Low-specificity L-threonine aldolase 1	KIW84_030278	0.0113192	-2.25191	0.163938
A0A9D5AYM5	CYRIA/CYRIB Rac1 binding domain-containing protein	KIW84_030236	0.860597	-0.0694729	0.966111
A0A9D5B263;A0A9D5AYM3	Leucine-rich repeat-containing N-terminal plant-type domain-containing protein	KIW84_032388	0.000174958	1.1297	0.00972094
A0A9D5AYM0	mannan endo-1,4-beta-mannosidase	KIW84_033902	0.194832	0.40881	0.602426
A0A9D4W822;A0A9D5AYL8	Cysteine synthase	KIW84_046431	0.445793	-0.179589	0.79478
A0A9D5AYL7	Rhodanese-like domain-containing protein 9	KIW84_032379	0.964468	0.0135549	0.991405
A0A9D5AYK9	Acetyltransferase tap2	KIW84_033881	0.0714727	-0.562989	0.402062
A0A9D5AYK3	Peptidase metallopeptidase domain-containing protein	KIW84_046397	0.128797	2.03746	0.517697
A0A9D5AYK0	DNA polymerase delta subunit 2	KIW84_032348	0.727956	-0.0985088	0.920239
A0A9D5AYJ0	Trichome birefringence-like N-terminal domain-containing protein	KIW84_032325	0.608869	-0.319148	0.87089
A0A9D5AYH3	Pre-mRNA-splicing factor SLU7	KIW84_030124	0.829055	0.0633459	0.95368
A0A9D5AYG8	Kinesin-like protein	KIW84_033802	0.302057	-0.586485	0.702813
A0A9D5AYG3	Ras- protein RABD2a	KIW84_046334	0.00818782	-0.765494	0.137486
A0A9D5AYE9	Uncharacterized protein	KIW84_046253	0.203296	-0.365563	0.609241
A0A9D5A2T3;A0A9D5AYD7;A0A9D5AQI1	ribose-phosphate diphosphokinase	KIW84_046229	0.240528	-0.311462	0.650054
A0A9D5AYC2;A0A9D5B203;A0A9D5B0X5	Histone deacetylase	KIW84_046514	0.202435	0.360085	0.60799
A0A9D5AY97	AT-hook motif nuclear-localized protein	KIW84_033640	0.310336	0.522449	0.705355
A0A9D5AY96	Protein transport protein SEC23	KIW84_046166	0.180995	-0.3645	0.579929
A0A9D5AY76	Ferulic acid decarboxylase 1	KIW84_046432	0.148035	-0.378252	0.543104
A0A9D5AY75	3-hydroxyisobutyryl-CoA hydrolase	KIW84_046174	0.327788	-0.310521	0.718547
A0A9D5AY71	Small ribosomal subunit protein eS1	KIW84_046421	0.342454	-0.226905	0.729794
A0A9D5AY70	Carboxypeptidase	KIW84_046163	0.912859	-0.028316	0.979073
A0A9D5AY48;A0A9D5AVL3	G3BP-like protein	KIW84_031958	0.774414	-0.0676996	0.935184
A0A9D5AY34	Variant 2, Heavy metal-associated isoprenylated plant protein 39	KIW84_033505	0.227603	-1.0936	0.635968
A0A9D5AY29	Uncharacterized protein	KIW84_046051	0.206011	-0.377346	0.611096
A0A9D5AY23	Golgin candidate 3	KIW84_033481	0.436917	0.317002	0.788004
A0A9D4XNM0;A0A9D5AY16	Patatin	KIW84_046326	0.00365852	0.808701	0.0815601
A0A9D5AY10	Lysine--tRNA ligase	KIW84_046315	0.0680617	-0.500438	0.390527
A0A9D5AY06	CBS domain-containing protein cbsx6	KIW84_033439	0.266675	-0.585896	0.673302
A0A9D5AY04	Elongator complex protein 4	KIW84_046309	0.73168	0.12467	0.920543
A0A9D5AXZ6	Carbohydrate kinase PfkB domain-containing protein	KIW84_031859	0.899758	-0.0611117	0.977433
A0A9D5AXZ0	Peptide chain release factor PrfB1	KIW84_033398	0.400143	-0.230772	0.763603
A0A9D5AXW6	UMP-CMP kinase	KIW84_046236	0.0923749	-0.412532	0.449007
A0A9D5AXV9	GTP cyclohydrolase 1	KIW84_045926	0.206402	-0.311499	0.611252
A0A9D5AXV7	Arginine/serine-rich splicing factor	KIW84_031773	0.0313899	-0.55327	0.26789
A0A9D4VQA8;A0A9D5B1A6;A0A9D5AXS5;A0A9D4WIE1	Chaperonin CPN60-like 2, mitochondrial	KIW84_045874	0.252222	0.286663	0.660343
A0A9D5AXS2	AB hydrolase-1 domain-containing protein	KIW84_031692	0.0516931	-0.613886	0.342647
A0A9D5AXS1	Beta-fructofuranosidase	KIW84_045860	0.0211406	1.19829	0.220215
A0A9D5AXQ9	Lipoxygenase	KIW84_045828	6.73285e-06	1.59578	0.000759866
A0A9D5AXP8	phenylalanine--tRNA ligase	KIW84_033204	0.00434928	-0.894988	0.0910576
A0A9D5AXP6	Acetyltransferase component of pyruvate dehydrogenase complex	KIW84_045811	0.362071	-0.221125	0.739604
A0A9D5AXN6	Phospholipid:diacylglycerol acyltransferase 1	KIW84_045775	0.432524	1.49758	0.786132
A0A9D5AXM8	NAD(P)-binding domain-containing protein	KIW84_045781	0.601288	-0.210637	0.869058
A0A9D5AXM0;A0A9D4W435	Serine/threonine protein phosphatase 2A regulatory subunit	KIW84_031568	0.372475	-0.266888	0.74526
A0A9D5AXL4	VHS domain-containing protein	KIW84_046049	0.154326	-0.397678	0.551501
A0A9D5AXL3	Light-regulated protein	KIW84_033132	0.404197	0.321623	0.767148
A0A9D5AXI9;A0A9D5AUX1	Stem 28 kDa glycoprotein	KIW84_045997	0.00352498	-1.38197	0.0800659
A0A9D5AXI8	Anaphase-promoting complex subunit 2	KIW84_033086	0.266722	-0.392918	0.673302
A0A9D5ANU3;A0A9D5AXI1	WD-40 repeat-containing protein msi4	KIW84_031494	0.118906	-0.411919	0.499626
A0A9D5AXH4;A0A9D4XVN0;A0A9D4XVW7	Xyloglucan endotransglucosylase/hydrolase	KIW84_033058	0.0773614	-0.423359	0.415084
A0A9D5AXH1;A0A9D4W684;A0A9D4XT64	60S ribosomal protein L24	KIW84_031473	0.778906	0.065342	0.936736
A0A9D5AXF8	Glutaredoxin-dependent peroxiredoxin	KIW84_031438	0.559582	0.135387	0.852268
A0A9D5AXF6	Ubiquitin carboxyl-terminal hydrolase	KIW84_045938	0.310288	-0.240347	0.705355
A0A9D5AXF5	pectinesterase	KIW84_045635	0.0244574	-0.708486	0.23652
A0A9D5AXE8	DNA-directed RNA polymerase subunit beta	KIW84_045622	0.787815	-0.0795804	0.940093
A0A9D5AXE0	DUF2470 domain-containing protein	KIW84_032982	0.741168	-0.081801	0.925003
A0A9D5AXD6	Protein ROOT HAIR DEFECTIVE 3 homolog	KIW84_045903	0.63181	-0.142257	0.879203
A0A9D5AXC6	Cytochrome b5 heme-binding domain-containing protein	KIW84_045529	0.618927	-0.223872	0.875369
A0A9D5BAL6	Cyclin-dependent kinase F-1	KIW84_011120	0.445324	-0.447675	0.79478
A0A9D5BAL2	BSD domain-containing protein	KIW84_022946	0.725881	-0.0876007	0.919509
A0A9D5BAH4	Glycosyltransferase	KIW84_021893	0.0130177	-1.28303	0.171945
A0A9D5BAG7	Calcium-binding protein cml13, variant 2	KIW84_025253	0.0402708	-0.529793	0.306185
A0A9D5BAG5	NADH dehydrogenase [ubiquinone] 1 beta subcomplex subunit 10-B	KIW84_010992	0.0107044	1.93076	0.158114
A0A9D5BAG4	Elongator complex protein 5	KIW84_021871	0.555403	0.218493	0.850472
A0A9D5BAC9	Pectinesterase	KIW84_025188	0.929062	-0.0408138	0.986876
A0A9D5BAB3	Acyl-coenzyme A oxidase	KIW84_025163	0.327046	-0.240328	0.718224
A0A9D5BA97	PPIase cyclophilin-type domain-containing protein	KIW84_025131	0.0666865	0.59177	0.387823
A0A9D5BA74	Glycine cleavage system H protein	KIW84_025092	0.0106679	-0.658749	0.158061
A0A9D5BA73	Pseudouridine synthase I TruA alpha/beta domain-containing protein	KIW84_021672	0.347151	0.666076	0.732548
A0A9D5BA72	Glutamine synthetase	KIW84_010775	0.616096	0.130125	0.874619
A0A9D5BA60	Uncharacterized protein (Fragment)	KIW84_010739	0.0104182	-1.20666	0.156447
A0A9D5BA55	UV-B-induced protein At3g17800, chloroplastic-like	KIW84_010726	0.117392	-0.890469	0.495571
A0A9D5BA48;A0A9D4VNC7	ATP synthase subunit alpha	KIW84_010703	0.636322	-0.247415	0.882021
A0A9D5BA42;A0A9D4W6D8	Fructose-bisphosphate aldolase	KIW84_021950	0.217486	-0.312885	0.626356
A0A9D5AXC0	L-gulonolactone oxidase	KIW84_045552	0.254672	1.25623	0.663839
A0A9D5AXB3	Lysophospholipid acyltransferase lpeat1	KIW84_031332	0.815609	0.0682152	0.9509
A0A9D5AXB0	Metallo-beta-lactamase domain-containing protein	KIW84_045861	0.000642389	-1.11271	0.0262145
A0A9D5AX82	Lipoxygenase	KIW84_045812	0.235102	0.295003	0.645189
A0A9D5AX68	serine O-acetyltransferase	KIW84_045404	0.152217	-0.379623	0.549731
A0A9D5AX55	Oxidoreductase glyr1	KIW84_045388	0.196146	-0.301604	0.603134
A0A9D5AX53	Serine hydrolase domain-containing protein	KIW84_032814	0.00243705	-0.840702	0.0632871
A0A9D5AX49	Glycosyl transferase family 1 domain-containing protein	KIW84_045357	0.111114	-1.41649	0.483852
A0A9D5AX48	Translocase of chloroplast	KIW84_032802	0.831937	0.0674985	0.953969
A0A9D5AX43	Fasciclin-like arabinogalactan protein 17	KIW84_031157	0.0413122	-0.543892	0.310197
A0A9D5AX37	Pectate lyase superfamily protein domain-containing protein	KIW84_045321	0.117288	0.416681	0.495568
A0A9D4XYC9;A0A9D5AX29	non-specific serine/threonine protein kinase	KIW84_045324	0.676704	-0.128997	0.898147
A0A9D5AX28;A0A9D4XYV6	Histone-lysine N-methyltransferase, H3 lysine-9 specific SUVH1	KIW84_032774	0.432415	-0.203347	0.786132
A0A9D5AX20	Protein FLUORESCENT IN BLUE LIGHT, chloroplastic	KIW84_045689	0.345826	0.344264	0.732522
A0A9D5AX18	Protein KTI12 homolog	KIW84_045274	0.836752	-0.0556406	0.954905
A0A9D5AX14;A0A9D4VXU8	SNAP receptor	KIW84_045679	0.570185	-0.15274	0.855725
A0A9D5AX00	Subtilisin-like protease SBT1.5	KIW84_045653	0.360039	0.217261	0.737447
A0A9D5AWY6	HMA domain-containing protein	KIW84_031001	0.88994	-0.0522023	0.97573
A0A9D5AWY2	Thiamine pyrophosphokinase	KIW84_030990	0.564097	-0.233797	0.85268
A0A9D5AWX4	AB hydrolase-1 domain-containing protein	KIW84_030968	0.205948	-0.361543	0.611096
A0A9D5AWX0	Pectinesterase	KIW84_030955	0.9978	0.000683708	0.998909
A0A9D5AWW3	RAP domain-containing protein	KIW84_045151	0.174576	-0.418606	0.575081
A0A9D5AWV4	(+)-neomenthol dehydrogenase-like	KIW84_045175	0.818803	-0.0644899	0.952221
A0A9D5AWU4	Thioesterase domain-containing protein	KIW84_045155	0.74263	-0.110551	0.925245
A0A9D5ATV1	Myelin-associated oligodendrocyte basic protein	KIW84_030383	0.794843	0.0980245	0.943721
A0A9D5ATT4;A0A9D4Y1F8	COP9/signalosome complex subunit Csn1	KIW84_045103	0.639679	-0.117419	0.882973
A0A9D4XJU3;A0A9D5ATS3;A0A9D5AWQ5	phospholipase D	KIW84_045083	0.641051	-0.302289	0.882973
A0A9D5ATQ9;A0A9D4XD63	Molybdenum cofactor sulfurase	KIW84_042731	0.378935	-0.336825	0.750286
A0A9D5ATQ3	Cell cycle serine/threonine-protein kinase cdc5/MSD2	KIW84_030290	0.897869	-0.0339866	0.976997
A0A9D5ATP5	non-specific serine/threonine protein kinase	KIW84_042697	0.881193	-0.0396825	0.972145
A0A9D5ATP4	Thioredoxin domain-containing protein plp3b	KIW84_042907	0.198453	-0.333353	0.604975
A0A9D5ATP2	Peptidyl-prolyl cis-trans isomerase	KIW84_030269	0.285464	0.254012	0.688771
A0A9D5ATP0	CDPK- kinase 5	KIW84_042685	0.491618	0.372055	0.819703
A0A9D5ATN4	Pre-mRNA-splicing factor SYF2	KIW84_042888	0.332982	-0.330948	0.722534
A0A9D5ATM2	Lethal giant larvae (Lgl)-like C-terminal domain-containing protein	KIW84_043170	0.912853	-0.0380867	0.979073
A0A9D5ATM0	Non-haem dioxygenase N-terminal domain-containing protein	KIW84_044961	0.00708983	-0.814965	0.126449
A0A9D5ATL0;A0A9D4XLV1	carotenoid 9,10-dioxygenase	KIW84_044942	0.287518	-0.297291	0.689948
A0A9D5ATK2	ADP/ATP translocase	KIW84_044928	0.739911	-0.085356	0.924313
A0A9D5ATJ2	J domain-containing protein	KIW84_044909	0.302126	-0.305167	0.702813
A0A9D5A6A2;A0A9D5ATH7	Uncharacterized protein	KIW84_042773	0.531067	2.26355	0.839182
A0A9D4WDB8;A0A9D5BFZ5;A0A9D5ATG0	Ribosome-recycling factor, chloroplastic	KIW84_044830	0.152813	-0.400493	0.550953
A0A9D5ATF0;A0A9D4WYM3	Protein component of the small (40S) ribosomal subunit	KIW84_044808	0.902317	-0.0302611	0.977945
A0A9D5ATB6	UVR domain-containing protein	KIW84_046515	0.912641	-0.02883	0.979073
A0A9D5ATB4	Ras- protein RABH1b	KIW84_042379	0.133762	-0.385635	0.523657
A0A9D5ATB0	Gamma-tubulin complex component	KIW84_046504	0.975786	0.0172934	0.99396
A0A9D5AT95	tRNA-dihydrouridine(16/17) synthase [NAD(P)(+)]	KIW84_042608	0.460837	-0.222226	0.801306
A0A9D5AT89	tRNA/rRNA methyltransferase SpoU type domain-containing protein	KIW84_042327	0.624058	-0.158307	0.877832
A0A9D5AT86	Protein RER1	KIW84_042581	0.968544	-0.0161217	0.991965
A0A9D5AT84	GTP-binding protein yptm2, variant 2	KIW84_042313	0.887656	0.0382643	0.974991
A0A9D5AT76	FRIGIDA-like protein	KIW84_042558	0.995424	-0.00152214	0.998842
A0A9D5AT57	GTP-binding protein Era	KIW84_042875	0.629188	-0.129711	0.879203
A0A9D5AT53;A0A9D4ZXD4	C2H2-type domain-containing protein	KIW84_044578	0.382827	-1.1967	0.752016
A0A9D5AT38	Anaphase-promoting complex component apc8	KIW84_044550	0.987034	-0.00654136	0.996276
A0A9D5AT34	Dentin sialophosphoprotein-like	KIW84_042462	0.117292	0.598714	0.495568
A0A9D5AT26	YbaK/aminoacyl-tRNA synthetase-associated domain-containing protein	KIW84_042179	0.239794	-0.325333	0.64917
A0A9D5AT22	Hyaluronan/mRNA-binding protein domain-containing protein	KIW84_046335	0.99377	-0.00225047	0.998842
A0A9D5ASZ0	EndoU domain-containing protein	KIW84_042361	0.0665638	-0.524311	0.387567
A0A9D5ASY7	MI domain-containing protein	KIW84_046276	0.505565	-0.180588	0.824125
A0A9D5ASY4	Autophagy-related protein 101	KIW84_042720	0.363862	0.445526	0.74058
A0A9D5ASW4	NADH dehydrogenase [ubiquinone] 1 alpha subcomplex assembly factor 3	KIW84_046228	0.744101	0.160307	0.925245
A0A9D5ASW3	ATP synthase delta chain, chloroplastic	KIW84_042049	0.0438452	-0.865371	0.31945
A0A9D5ASV4	Uncharacterized protein	KIW84_042657	0.77313	0.081531	0.935184
A0A9D5ASU2	Fe2OG dioxygenase domain-containing protein	KIW84_042247	0.841035	0.0563127	0.957224
A0A9D5AST5	4Fe-4S ferredoxin-type domain-containing protein	KIW84_046175	0.876037	0.0474534	0.971161
A0A9D5ASS7	Uncharacterized protein	KIW84_042216	0.970265	-0.00995068	0.991965
A0A9D5ASQ5	Chromatin remodeling protein EBS-like	KIW84_044201	0.305056	0.285893	0.705069
A0A9D5ASQ3	RNA-binding protein that suppresses calcineurin deletion Rnc1	KIW84_042545	0.364956	0.446341	0.74058
A0A9D5ASQ2	Malate dehydrogenase	KIW84_044187	0.795252	-0.0616598	0.943963
A0A9D4VRN2;A0A9D5AZA9;A0A9D4X3N5;A0A9D4XQ66;A0A9D4XPG2;A0A9D5ALG0;A0A9D5ASN8;A0A9D5AZB5	phosphoenolpyruvate carboxylase	KIW84_044165	0.482989	-0.169052	0.81377
A0A9D5ASM2	Protein CROWDED NUCLEI 4	KIW84_042474	0.640902	-0.142401	0.882973
A0A9D5ASL8	Signal recognition particle 9 kDa protein	KIW84_046038	0.024054	-0.702085	0.23597
A0A9D5ASL7;A0A9D5ACM0	Tubulin alpha chain	KIW84_042460	0.826752	-0.0632889	0.95368
A0A9D5ASJ5	Obg-like ATPase 1	KIW84_044067	0.0460015	-0.570149	0.322613
A0A9D5ASI6	Universal stress protein phos34	KIW84_044052	0.383633	-0.211606	0.75237
A0A9D5ASI5	Vacuolar protein sorting-associated protein 26A	KIW84_045968	0.378874	-0.225963	0.750286
A0A9D5ASI2	IAA-amino acid hydrolase ILR1-like 1	KIW84_045959	0.350469	0.24139	0.734154
A0A9D5ASI0	aminobutyraldehyde dehydrogenase	KIW84_041776	0.0209266	-0.586547	0.218548
A0A9D5ASH1	DUF4218 domain-containing protein	KIW84_044022	9.64873e-05	-3.25404	0.006008
A0A9D5ASG9;A0A9D4YIA8;A0A9D5AYD3	60S ribosomal protein L37A (Fragment)	KIW84_042347;KIW84_046287	0.487559	-0.17278	0.816399
A0A9D5ASG4;A0A9D5AF33;A0A9D4YJM7;A0A9D4WRY6	Calcineurin B-like protein	KIW84_042335	0.90076	-0.0641183	0.977945
A0A9D5ASE6	Aldehyde dehydrogenase domain-containing protein	KIW84_041706	0.556291	-0.14066	0.85111
A0A9D5ASB1	Xyloglucan 6-xylosyltransferase 5	KIW84_041630	0.210738	0.673409	0.619147
A0A9D5ASA8	FKBP12-interacting protein of 37 kDa	KIW84_041889	0.14418	-0.411039	0.538061
A0A9D5AS98	Phospholipid-transporting ATPase	KIW84_043836	0.699494	0.148916	0.910515
A0A9D5AS89	NAD-dependent epimerase/dehydratase domain-containing protein	KIW84_043820	0.242297	-0.32275	0.650357
A0A9D5AS85	beta-fructofuranosidase (Fragment)	KIW84_042156	0.0117815	-0.726033	0.165453
A0A9D5AS84	Protein ApaG	KIW84_041852	0.59008	0.230779	0.865938
A0A9D5AS80	Nudix hydrolase 14	KIW84_042146	0.277337	-0.290906	0.680436
A0A9D4YEU9;A0A9D5AS30;A0A9D5AS75	Purple acid phosphatase	KIW84_043786	0.0302239	-0.627381	0.263338
A0A9D5AS74;A0A9D4XNW8	Peroxisomal membrane protein PEX14	KIW84_041833	0.583728	0.187629	0.863458
A0A9D5AS68	Prokaryotic-type class I peptide chain release factors domain-containing protein	KIW84_042112	0.334686	-0.292627	0.723783
A0A9D5AS62	DNA ligase ATP-dependent N-terminal domain-containing protein	KIW84_043755	0.00168269	1.98599	0.0502233
A0A9D5AS54	RmlD-like substrate binding domain-containing protein	KIW84_042080	0.124223	-0.394113	0.51126
A0A9D5AS49	H/ACA ribonucleoprotein complex subunit 2	KIW84_041514	0.147674	0.370114	0.543104
A0A9D5AS47	UBX domain-containing protein	KIW84_042067	0.628784	-0.137852	0.879153
A0A9D5AS41	RING-type domain-containing protein	KIW84_042061	0.0164389	1.27961	0.191026
A0A9D5AS30	Purple acid phosphatase	KIW84_042044	0.455525	-0.305346	0.799285
A0A9D5AS18	Protein kinase domain-containing protein	KIW84_041442	0.364529	-0.249306	0.74058
A0A9D5AS10	adenylate kinase	KIW84_042018	0.353675	-0.230831	0.735721
A0A9D5AS03;A0A9D5AKL8;A0A9D4WRL4	Glyceraldehyde-3-phosphate dehydrogenase	KIW84_042005	0.178977	-0.319333	0.578411
A0A9D5ARZ2	Syntaxin-22	KIW84_043586	0.345612	-0.264631	0.732522
A0A9D5ARY2	Beta-glucuronosyltransferase GlcAT14B	KIW84_041345	0.534549	0.315975	0.841161
A0A9D5ARW8	Uncharacterized protein	KIW84_041934	0.0158752	-0.886949	0.187978
A0A9D5ARS8	Uncharacterized protein	KIW84_043425	0.484593	-0.360903	0.814728
A0A9D5ARS5	Anthranilate phosphoribosyltransferase	KIW84_043414	0.733538	0.0923226	0.921131
A0A9D5ARR1	Rhodanese-like domain-containing protein 4	KIW84_045442	0.146505	-0.461481	0.541163
A0A9D5ARQ9	Hexosyltransferase	KIW84_041545	0.138754	-1.40143	0.529713
A0A9D5ARQ1	Peptidase A1 domain-containing protein	KIW84_041125	3.05016e-06	1.92913	0.000393416
A0A9D5ARP7	G10 protein	KIW84_041116	0.839119	0.0945501	0.956439
A0A9D5ARP5	Pre-rRNA-processing protein RIX1 N-terminal domain-containing protein	KIW84_045406	0.676845	0.124662	0.898147
A0A9D5ARN7	Rhodanese domain-containing protein	KIW84_041506	0.0951604	-0.602714	0.454702
A0A9D4YHU0;A0A9D5ARM5	Single-stranded DNA-binding protein, mitochondrial (Fragment)	KIW84_041488	0.700897	-0.0961275	0.911073
A0A9D5ARM1	Acyl carrier protein	KIW84_041051	0.563956	-0.156107	0.85268
A0A9D4VU65;A0A9D5ARK6;A0A9D4WIU2	AMP-activated serine/threonine-protein kinase regulatory subunit	KIW84_041013	0.467847	-0.208651	0.807277
A0A9D5ARG8	PUM-HD domain-containing protein	KIW84_040929	0.942761	-0.0189318	0.990117
A0A9D5ARF5	Remorin	KIW84_045206	0.00317577	0.870388	0.0744282
A0A9D5ARF4	Phosphoserine aminotransferase	KIW84_043149	0.0373132	-0.512135	0.293908
A0A9D5ARE5	Phytocyanin domain-containing protein	KIW84_041309	0.697587	-0.239465	0.9097
A0A9D5ARE0	Topless- protein 4	KIW84_041303	0.435025	-0.198693	0.787411
A0A9D5ARC7	SRP54-type proteins GTP-binding domain-containing protein	KIW84_045153	0.739178	0.0928893	0.924313
A0A9D5ARB8	Histone deacetylase 5	KIW84_041572	0.358925	-0.262551	0.736665
A0A9D5ARA7	Dihydrolipoyl dehydrogenase	KIW84_040796	0.0112645	-0.706087	0.163709
A0A9D5ARA5	Methyltransferase	KIW84_045102	0.743643	-0.0956579	0.925245
A0A9D4YPI1;A0A9D5AR92	Plant SNARE 13	KIW84_040768	0.843702	-0.0843944	0.957733
A0A9D5AR78	ATP-dependent RNA helicase	KIW84_041494	0.133817	0.612563	0.523657
A0A9D5AR71;A0A9D5B2R3;A0A9D5AD53	Hexosyltransferase	KIW84_045046	8.7748e-05	2.64134	0.00570994
A0A9D5B069;A0A9D5AR69	Small-subunit processome Utp12 domain-containing protein	KIW84_040726	0.541674	0.176329	0.845948
A0A9D5AR67	Alpha/beta hydrolase fold-3 domain-containing protein	KIW84_045035	0.910615	0.0347457	0.979067
A0A9D5AR61	Phosphopantothenoylcysteine decarboxylase	KIW84_045022	0.276843	-0.271884	0.679918
A0A9D5AR60	Uncharacterized protein	KIW84_042957	0.214429	0.679269	0.622065
A0A9D5AR59	Splicing factor 3B subunit 1	KIW84_040701	0.945819	-0.0203988	0.990117
A0A9D4WQB3;A0A9D5AR56	Morc S5 domain-containing protein (Fragment)	KIW84_042945	0.805844	0.129893	0.94705
A0A9D5AR37	Uncharacterized protein	KIW84_041065	0.35563	-0.799324	0.735944
A0A9D5AR30	Sm-like protein lsm7	KIW84_044960	0.277165	0.279502	0.680246
A0A9D5AR19	WD repeat-containing protein vip3	KIW84_040615	0.690409	0.111404	0.906177
A0A9D5BKC8;A0A9D5AR00	Uncharacterized protein	KIW84_013427;KIW84_040990	0.800528	0.375462	0.945651
A0A9D5AQZ4;A0A9D4XH90;A0A9D4XJP5;A0A9D4XJC0;A0A9D4XHJ5	Uncharacterized protein	KIW84_044899	0.462323	0.502608	0.803117
A0A9D5AQY9	Annexin	KIW84_044890	0.030675	-0.77944	0.265667
A0A9D5AQY7	Membrane fusion protein Use1	KIW84_040548	0.391137	0.449799	0.757975
A0A9D5AQX7	V-type proton ATPase subunit H	KIW84_042760	0.522565	-0.164091	0.83287
A0A9D5AQX3	K Homology domain-containing protein	KIW84_040516	0.539981	-0.161981	0.844766
A0A9D5AQW6	Hydroxyproline O-arabinosyltransferase rdn2	KIW84_044841	0.315129	-0.47508	0.709309
A0A9D5AQV9;A0A9D5BLR4	Plasma membrane ATPase	KIW84_040484	0.958228	-0.0205647	0.990594
A0A9D5AQT6	MHD domain-containing protein	KIW84_040426	0.823229	-0.0591024	0.953472
A0A9D5AQS8	START domain-containing protein	KIW84_041155	0.466222	0.258856	0.80582
A0A9D5AQQ6	Uncharacterized protein	KIW84_040843	0.356327	0.320392	0.735944
A0A9D5AQN8	Inosine/uridine-preferring nucleoside hydrolase domain-containing protein	KIW84_041063	1.38747e-05	1.4243	0.00130152
A0A9D5AQN2	Chromatin structure-remodeling complex protein SYD	KIW84_041052	0.497133	-0.283946	0.821412
A0A9D5AQL4	non-specific serine/threonine protein kinase	KIW84_040771	0.396209	0.463034	0.761393
A0A9D5AQI1	ribose-phosphate diphosphokinase	KIW84_042391	0.808961	-0.0686143	0.947304
A0A9D5AQG5	Large ribosomal subunit protein eL14 domain-containing protein	KIW84_040921	0.199761	0.352992	0.60574
A0A9D5AQC9	Uncharacterized protein	KIW84_040849	0.00100791	-1.20312	0.0361133
A0A9D5AQC7	SNF1- protein kinase regulatory subunit beta-2	KIW84_040081	0.414623	-0.2253	0.773656
A0A9D5AQB7	Galactokinase	KIW84_040829	0.296457	-0.273855	0.699478
A0A9D5AQB4	Agenet domain-containing protein	KIW84_042225	0.971117	0.0149789	0.991965
A0A9D5AQB3	non-specific serine/threonine protein kinase	KIW84_040596	0.939187	0.0362488	0.988839
A0A9D5AQA5	Peptidyl-prolyl cis-trans isomerase	KIW84_044352	0.631354	-0.156252	0.879203
A0A9D5AQA4	Protein arginine N-methyltransferase 1.6	KIW84_042207	0.0663673	-0.974361	0.387567
A0A9D5AQ98	RNA helicase	KIW84_040007	0.140198	-0.574946	0.532975
A0A9D5AQ97	C3H1-type domain-containing protein	KIW84_040569	0.983314	0.00588592	0.996237
A0A9D5AQ83	Superoxide dismutase copper chaperone	KIW84_042147	0.659503	-0.121758	0.891714
A0A9D5AEC6;A0A9D5AE25;A0A9D4WBF1;A0A9D5AQ24	Nucleolar protein 56	KIW84_042020	0.197576	0.359918	0.604443
A0A9D5AQ22	OBP3-responsive gene 4	KIW84_040646	0.0973934	1.23246	0.459786
A0A9D5AQ20	Mitochondrial outer membrane protein porin 6	KIW84_040419	0.07486	0.828266	0.410579
A0A9D5AQ11	Peptide chain release factor 1	KIW84_041984	0.601952	-0.130163	0.869058
A0A9D5AQ10	FGGY carbohydrate kinase domain-containing protein	KIW84_040398	0.0430525	-0.578653	0.316346
A0A9D5AQ08	threonine synthase	KIW84_040616	0.00378615	-0.867178	0.0833762
A0A9D5AQ03	RING-type E3 ubiquitin transferase	KIW84_040605	0.0371615	1.12358	0.293032
A0A9D5APZ7	Protein-L-isoaspartate O-methyltransferase 1	KIW84_041946	0.757122	-0.106221	0.929852
A0A9D5APY9	Rhm1p	KIW84_044113	0.394332	-0.212959	0.760161
A0A9D5APY5	Ribosomal protein L37	KIW84_058215	0.826772	0.0631605	0.95368
A0A9D5APY2	Plant intracellular Ras-group- LRR protein 1	KIW84_041910	0.0270616	-0.671402	0.248684
A0A9D5APW6	Inactive ATP-dependent zinc metalloprotease FTSHI 2	KIW84_058165	0.986564	-0.00638805	0.996276
A0A9D5APV6	L-dopachrome isomerase	KIW84_040517	0.102667	-0.40496	0.468129
A0A9D5APS7	Replication termination factor 2	KIW84_040239	0.526575	-0.28738	0.835189
A0A9D5APS1	Protein HGH1 homolog	KIW84_043964	0.937494	0.0459962	0.988099
A0A9D5APR9	Afadin/alpha-actinin-binding protein	KIW84_040436	0.776258	0.0771987	0.935576
A0A9D5APR7	DEAD-box ATP-dependent RNA helicase 58	KIW84_040217	0.484658	-0.239669	0.814728
A0A9D5APR3	Pentatricopeptide repeat-containing protein	KIW84_041768	0.763648	-0.0935678	0.930805
A0A9D5APR2	Adrenodoxin-like protein 2	KIW84_040207	5.32672e-06	3.17	0.000630736
A0A9D5APP1	Uncharacterized protein	KIW84_043889	0.309101	-0.39599	0.705355
A0A9D5APM1	Protein clmp1	KIW84_040135	0.380381	-0.228688	0.750681
A0A9D5APL7	Protein FLX-like 4	KIW84_040337	0.5171	0.216231	0.831436
A0A9D5APK9	NAD-dependent epimerase/dehydratase domain-containing protein	KIW84_043819	0.00283231	-1.74738	0.0703017
A0A9D5APK6	Uncharacterized protein	KIW84_040103	0.240855	-0.332284	0.650072
A0A9D4X4R0;A0A9D5APK3	Beta-glucosidase 12	KIW84_057948	0.489738	0.403505	0.818269
A0A9D5APJ7	Translation initiation factor IF-3	KIW84_040294	0.80212	-0.0667933	0.946466
A0A9D5APJ2	Ribosome biogenesis protein BOP1 homolog	KIW84_040282	0.345661	0.256978	0.732522
A0A9D5APH9	Uncharacterized protein	KIW84_041601	0.262909	0.621111	0.671631
A0A9D5APH8	Hexosyltransferase	KIW84_040050	0.693976	-0.198702	0.907952
A0A9D5APH5	UDP-glucose 6-dehydrogenase	KIW84_041591	0.231932	-0.33418	0.641233
A0A9D5APH2	RNA polymerase II C-terminal domain phosphatase-like	KIW84_040247	0.26903	-0.384218	0.675663
A0A9D5APG2	Calcineurin-like phosphoesterase domain-containing protein	KIW84_040226	0.880278	-0.0474962	0.972145
A0A9D5APG0	Aldehyde dehydrogenase 2 member B7	KIW84_043710	0.864296	0.0407618	0.967599
A0A9D5APF6;A0A9D5AUQ7	Outer envelope pore protein 16	KIW84_057847	0.169007	1.02729	0.566831
A0A9D5APE3	beta-aspartyl-peptidase	KIW84_041544	0.0745874	-0.508488	0.410088
A0A9D5APD2	glucan endo-1,3-beta-D-glucosidase	KIW84_040169	0.0703117	0.572589	0.397699
A0A9D5APC4	leucine--tRNA ligase	KIW84_040150	0.369309	-0.250268	0.743159
A0A9D5APC1	Uncharacterized protein	KIW84_057787	0.205844	-0.638451	0.611096
A0A9D5APB7	ACT domain-containing protein ACR	KIW84_058391	0.00072833	-1.05721	0.0278003
A0A9D5APB3	HTH TFE/IIEalpha-type domain-containing protein	KIW84_041475	0.644194	-0.15437	0.884831
A0A9D5APA9	4-coumarate--CoA ligase-like 7 (Fragment)	KIW84_057765	0.0411573	0.588618	0.309665
A0A9D5APA3	DnaJ sub C grv2	KIW84_041460	0.791209	0.0922637	0.941923
A0A9D5AP87	EF-hand domain-containing protein	KIW84_058341	0.136032	0.817659	0.526277
A0A9D5B382	Uncharacterized protein	KIW84_020886	0.42601	0.280039	0.781975
A0A9D5B370	AB hydrolase-1 domain-containing protein (Fragment)	KIW84_033490	0.547184	-0.153358	0.847686
A0A9D5B342	Protein METHYLENE BLUE SENSITIVITY 1	KIW84_033426	0.931939	0.0201045	0.986876
A0A9D5B326	Protein TIC 20	KIW84_033405	0.380784	0.468071	0.750861
A0A9D5AB95;A0A9D5B302;A0A9D4YK99	1,3-beta-glucan synthase	KIW84_035875	0.315326	0.540653	0.709452
A0A9D5B301	Uncharacterized protein	KIW84_032928	0.906052	0.0323005	0.977945
A0A9D5B300	3-hydroxy-3-methylglutaryl coenzyme A reductase (Fragment)	KIW84_020731	0.339702	-0.547203	0.728451
A0A9D5B2Z6	Zinc metalloprotease egy1	KIW84_032921	0.936447	-0.0328944	0.988099
A0A9D5B2Y1	Protein TRIGALACTOSYLDIACYLGLYCEROL 2	KIW84_020685	0.577058	0.219286	0.859282
A0A9D5B2S5	Secondary alcohol dehydrogenase (SADH2)	KIW84_035731	0.216888	-0.31679	0.625345
A0A9D5B2R8	Rho GTPase-activating protein 7	KIW84_020562	0.352113	0.291869	0.734348
A0A9D5B2P7	N-acetyl-D-glucosamine kinase	KIW84_020518	0.3403	-0.268862	0.728451
A0A9D5B2N3	CDT1 Geminin-binding domain-containing protein	KIW84_035662	0.959179	-0.0164086	0.990726
A0A9D5B2M4	10 kDa chaperonin	KIW84_032697	0.221511	-0.467112	0.630658
A0A9D5B2L5	Conserved oligomeric Golgi complex subunit 5	KIW84_020454	0.565729	-0.153249	0.853438
A0A9D5B2L0	CCAAT-binding factor domain-containing protein	KIW84_020445	0.035844	0.645319	0.28703
A0A9D5B2I7	Methyltransferase type 11 domain-containing protein (Fragment)	KIW84_032616	0.241157	0.730162	0.650072
A0A9D5B2H7	Uncharacterized protein	KIW84_032981	0.745818	0.186702	0.925393
A0A9D5B2G6	Calmodulin-binding domain-containing protein	KIW84_032578	0.576076	-0.255372	0.859282
A0A9D5B2F9	EH domain-containing protein 1	KIW84_020347	0.121182	-0.986454	0.503625
A0A9D5B2F3	Cysteine synthase	KIW84_032860	0.738604	-0.0881163	0.923958
A0A9D5B2E0	BTB/POZ and MATH domain-containing protein 4	KIW84_032918	0.482314	-0.280593	0.813391
A0A9D5B2D7	Actin-related protein 2	KIW84_035434	0.79537	-0.079016	0.943963
A0A9D5B2D4	polyribonucleotide nucleotidyltransferase	KIW84_032907	0.450451	-0.197683	0.796778
A0A9D5B2C6	glycerophosphodiester phosphodiesterase	KIW84_020282	0.465316	-0.183996	0.805025
A0A9D5B2C1	Serine/threonine-protein phosphatase (Fragment)	KIW84_020270	0.128699	-0.441282	0.517697
A0A9D5B2A2	Transcription termination factor mterf9	KIW84_020224	0.753654	-0.15032	0.928474
A0A9D5B289	DEK-C domain-containing protein	KIW84_020191	0.114037	0.927147	0.486828
A0A9D5B283	Elongator complex protein 1	KIW84_020179	0.398712	-0.215525	0.763407
A0A9D5B274	non-specific serine/threonine protein kinase (Fragment)	KIW84_032410	0.324759	0.458736	0.716642
A0A9D5B269	CDPK- kinase 7	KIW84_032685	0.6987	-0.178211	0.910137
A0A9D5B266	60S ribosomal protein L26A	KIW84_020132	0.544498	-0.143663	0.84697
A0A9D4XW58;A0A9D4XTY7;A0A9D5B255;A0A9D5B261;A0A9D4XV26;A0A9D5AX11	Transcription elongation factor spt6	KIW84_032763	0.806694	-0.0679697	0.947131
A0A9D4WXQ3;A0A9D5B221;A0A9D4Y9K6	hydroxymethylglutaryl-CoA lyase	KIW84_032696	0.134003	-0.438594	0.523657
A0A9D5B220	Kinesin-like protein KIN-7D	KIW84_032304	0.641855	0.182964	0.883407
A0A9D5B219	Serine/threonine-protein kinase bsk1	KIW84_020032	0.48371	-0.229918	0.814356
A0A9D5B214	Serine/threonine-protein kinase pix13	KIW84_020022	0.631084	-0.16488	0.879203
A0A9D5AP81	Uncharacterized protein	KIW84_041392	0.239726	-0.3478	0.64917
A0A9D5AP72	Coatomer subunit zeta	KIW84_058309	0.403462	0.280994	0.76709
A0A9D5AP70	Calcineurin B-like protein	KIW84_040048	0.45843	0.463751	0.800139
A0A9D5AP60	NADH dehydrogenase [ubiquinone] 1 beta subcomplex subunit 3-B	KIW84_040029	0.853331	0.255276	0.962319
A0A9D5AP59	Carbamoyl-phosphate synthase (glutamine-hydrolyzing)	KIW84_057661	0.0447687	-0.504961	0.320798
A0A9D4W6X7;A0A9D5AP55	DUF642 domain-containing protein	KIW84_058275	4.00714e-05	-1.40467	0.00311221
A0A9D5AP54	Mitotic spindle checkpoint protein MAD1	KIW84_040015	0.82557	-0.0672457	0.95368
A0A9D5AP42;A0A9D5BIT8	NADH dehydrogenase [ubiquinone] 1 alpha subcomplex subunit 5, mitochondrial	KIW84_058251	0.212186	0.333928	0.619766
A0A9D5AP37	Uncharacterized protein	KIW84_058243	0.726955	-0.0881557	0.920239
A0A9D5AP29	Ribulose bisphosphate carboxylase/oxygenase activase, chloroplastic	KIW84_058421	0.158871	-0.567544	0.557053
A0A9D5AP25	Shikimate O-hydroxycinnamoyltransferase	KIW84_058407	0.0126196	-1.76833	0.170157
A0A9D5AP12	Small ribosomal subunit protein uS17c	KIW84_058205	0.0440693	-0.561694	0.319912
A0A9D5AP08	CRM domain-containing protein	KIW84_043368	0.963462	-0.0132395	0.991405
A0A9D5AP01	Ubiquitin-like domain-containing protein cip73	KIW84_041187	0.581943	-0.228696	0.862887
A0A9D4WT99;A0A9D5ANX6	NADH dehydrogenase [ubiquinone] flavoprotein 2, mitochondrial	KIW84_058339	0.323137	0.271285	0.715958
A0A9D5ANW3	Diacylglycerol kinase	KIW84_057456	0.960252	0.0131962	0.991088
A0A9D5ANV1	AP-4 complex subunit epsilon	KIW84_043249	0.640316	-0.122777	0.882973
A0A9D5ANU3	WD-40 repeat-containing protein msi4	KIW84_058071	0.186077	0.328748	0.588661
A0A9D5ANS5	mTERF protein	KIW84_041003	0.572727	0.300604	0.85792
A0A9D5ANS2	Cyclin-U1-1	KIW84_057377	0.373047	-0.364244	0.745322
A0A9D5ANR9	Nitrate regulatory gene2 protein-like	KIW84_058221	0.485832	-0.190744	0.815516
A0A9D5ANR4	Kinesin-like protein	KIW84_058216	0.203446	-0.331553	0.609241
A0A9D5ANQ8;A0A9D4VUS0	Aconitate hydratase	KIW84_057354	0.589912	-0.129471	0.865938
A0A9D4YFG6;A0A9D5ANQ3	Isocitrate dehydrogenase (NAD(+)) idh1	KIW84_043148	0.264534	-0.274172	0.671773
A0A9D5AF40	Delta-aminolevulinic acid dehydratase	KIW84_052610	0.0295617	-0.566632	0.260078
A0A9D5AF27	Uncharacterized protein	KIW84_052582	0.941302	0.0506984	0.990002
A0A9D5AF15	Protein PLASTID TRANSCRIPTIONALLY ACTIVE 7	KIW84_052356	0.332752	-0.316256	0.722524
A0A9D5AF03	Uncharacterized protein	KIW84_052332	0.373151	0.49466	0.745322
A0A9D5AEZ8	Molybdate-anion transporter	KIW84_052322	0.0971807	0.913855	0.459082
A0A9D5AEZ1	NAC-A/B domain-containing protein (Fragment)	KIW84_052228	0.974553	-0.00910003	0.99349
A0A9D5AEX5	Cycloeucalenol cycloisomerase	KIW84_054735	0.0178489	1.45171	0.200864
A0A9D5AEX3	Protein kinase domain-containing protein	KIW84_052447	0.189174	1.20467	0.593058
A0A9D5AEX1	Poly(A) polymerase Cid12	KIW84_052265	0.259104	-0.28694	0.668739
A0A9D5AEW3	Nudix hydrolase domain-containing protein	KIW84_052242	0.0391457	-1.31773	0.301148
A0A9D5AEV2	60S ribosomal protein L9	KIW84_052217	0.762359	-0.0708691	0.930805
A0A9D5AEU7	Uncharacterized protein	KIW84_052388	0.35661	-0.251298	0.735944
A0A9D5AEU6	40S ribosomal protein S26	KIW84_052143	0.443855	-0.182289	0.794129
A0A9D5AEU5	peptidylprolyl isomerase	KIW84_054677	0.373627	1.16985	0.745655
A0A9D5AET3	PP2A regulatory subunit tap46	KIW84_052367	0.366124	-0.24307	0.741384
A0A9D5AES7	Protein kinase domain-containing protein	KIW84_052106	0.601157	-0.159536	0.869058
A0A9D5AER3	tRNA (guanine(26)-N(2))-dimethyltransferase	KIW84_052145	0.0474479	-0.581553	0.326396
A0A9D5AER0	Antiviral helicase ski2	KIW84_054601	0.982867	0.0062877	0.996237
A0A9D5AEQ4	DNA/RNA-binding protein Alba-like domain-containing protein	KIW84_052055	0.637288	-0.135461	0.882413
A0A9D5AEP1	Poly(A) polymerase Cid12	KIW84_052264	0.0363482	-0.627631	0.289782
A0A9D5AEN9	TLDc domain-containing protein	KIW84_052019	0.546213	-0.177839	0.847175
A0A9D5AEN7	60S acidic ribosomal protein P1	KIW84_052253	0.200382	-0.743105	0.606606
A0A9D5AEN5	ABC transporter F member 5	KIW84_052087	0.133588	-0.541753	0.523657
A0A9D5AEM8	NAC-A/B domain-containing protein	KIW84_052230	0.520715	-0.168248	0.832365
A0A9D5AEM4	Protein RCC2 homolog	KIW84_050454	0.0185348	0.715184	0.205648
A0A9D5AEM3	Band 7 domain-containing protein	KIW84_052216	0.00836084	0.964266	0.137877
A0A9D5AEL9	Endoglucanase	KIW84_050441	0.576883	0.540232	0.859282
A0A9D5AEL4	Uncharacterized protein	KIW84_050432	0.0510714	0.988802	0.33999
A0A9D5AEK5	Transcription elongation factor	KIW84_052172	0.417038	-0.207062	0.775557
A0A9D5AEJ6	Chalcone-flavonone isomerase family protein	KIW84_052157	0.568109	-0.141835	0.854502
A0A9D5AEJ1	protein-disulfide reductase	KIW84_050393	0.00309372	-2.26541	0.0735064
A0A9D5AEJ0	Uncharacterized protein	KIW84_051911	0.835432	-0.0715058	0.954523
A0A9D4XSV1;A0A9D4W845;A0A9D4VLN4;A0A9D5AEG3;A0A9D4W2M6;A0A9D5BQC8;A0A9D4W820;A0A9D4VQN4;A0A9D5AN56;A0A9D4YCL4;A0A9D4X1J8;A0A9D4ZWC8;A0A9D5A6P5	ALOG domain-containing protein	KIW84_054396	0.421572	-0.584932	0.779301
A0A9D5AEF6	Dehydrogenase E1 component domain-containing protein	KIW84_051959	0.379647	-0.284141	0.750465
A0A9D5AEF3	RRM domain-containing protein	KIW84_052057	0.760581	-0.0890071	0.930615
A0A9D5AEF2	Methyltransferase PMT26	KIW84_051946	0.79126	-0.0686803	0.941923
A0A9D5AED8	Peroxidase	KIW84_054322	0.452931	-0.424915	0.797738
A0A9D5AED5	Alpha-mannosidase	KIW84_051791	0.863055	-0.0411696	0.967263
A0A9D5AED2	Scaffold protein Scd2	KIW84_051782	0.950323	0.0548378	0.990117
A0A9D5AE27;A0A9D5H0P5;A0A9D5AE94;A0A9D5BQN4	Acetolactate synthase	KIW84_051701	0.111498	-0.429042	0.483852
A0A9D5AE87	Uncharacterized protein	KIW84_051831	0.218595	-0.323281	0.627725
A0A9D5AE83	Dehydrin	KIW84_050139	0.0159956	0.746104	0.188091
A0A9D5AE64	Carboxypeptidase	KIW84_051784	0.337388	-0.280265	0.726025
A0A9D4YNV3;A0A9D5AN18;A0A9D5A829;A0A9D5AE53;A0A9D5H036;A0A9D4XBZ1	Protein kinase domain-containing protein	KIW84_051759	0.368195	-0.260699	0.742596
A0A9D5AE23	Monosaccharide-sensing protein 2	KIW84_050008	0.387097	-0.345383	0.756627
A0A9D5AE16	Proteasome subunit beta	KIW84_054048	0.0936374	-0.393349	0.450595
A0A9D5B927;A0A9D5ADZ7	Xaa-Pro dipeptidyl-peptidase-like domain-containing protein	KIW84_021812;KIW84_066552	0.640085	-0.145886	0.882973
A0A9D5ADZ1	Ubiquitin-like modifier-activating enzyme 5	KIW84_051696	0.30886	-0.332723	0.705355
A0A9D5ADY9	Protein CMSS1	KIW84_066540	0.638984	-0.121263	0.882883
A0A9D5ADY4	phosphoglycerate mutase (2,3-diphosphoglycerate-dependent)	KIW84_053977	0.39766	-0.49796	0.762148
A0A9D5ADY1	Protein WEAK CHLOROPLAST MOVEMENT UNDER BLUE LIGHT 1	KIW84_051476	0.630482	-0.142587	0.879203
A0A9D5ADX8	PTI1-like tyrosine-protein kinase 1	KIW84_066524	0.854047	0.0513542	0.962319
A0A9D5ADW4	Vacuolar protein sorting-associated protein 9A	KIW84_053940	0.581483	-0.16284	0.862887
A0A9D5ADU3	Macrophage erythroblast attacher-like	KIW84_066438	0.00239576	-1.08662	0.0628383
A0A9D5ADT9	adenine phosphoribosyltransferase	KIW84_051367	0.383355	-0.207783	0.75237
A0A9D4XPJ5;A0A9D5ADT6	Rubredoxin-like domain-containing protein	KIW84_051357	0.337191	-0.440516	0.726025
A0A9D5ADT0	Chalcone-flavonone isomerase family protein	KIW84_066406	0.0320466	2.34837	0.270096
A0A9D5ADS7	Lipoyl-binding domain-containing protein	KIW84_053832	0.265734	-0.261145	0.672395
A0A9D5ADS2	Surfeit locus protein 2	KIW84_051334	0.127615	-0.523772	0.516254
A0A9D5ADR7	glutathione dehydrogenase (ascorbate) (Fragment)	KIW84_066386	0.00113266	0.92973	0.0378759
A0A9D5ADP4	Phosphoinositide phospholipase C	KIW84_053752	0.173446	-0.49062	0.573365
A0A9D5ADG9	DNA-directed RNA polymerase subunit beta	KIW84_051131	0.389746	-0.223586	0.756897
A0A9D5ADF7	Chaperone protein ClpB4	KIW84_051114	0.127265	-0.442664	0.515753
A0A9D5ADE6	Nuclear condensin complex subunit 3 C-terminal domain-containing protein	KIW84_053538	0.264651	-0.336938	0.671773
A0A9D5ADD6	Uncharacterized protein	KIW84_051073	8.53987e-06	1.96911	0.000934598
A0A9D5ADC8	peptide-methionine (S)-S-oxide reductase	KIW84_053492	0.51926	0.158198	0.831543
A0A9D5ADC7	NAD(P)-binding domain-containing protein	KIW84_051155	0.307144	-0.300182	0.705355
A0A9D5ADC3	Protein TIC 55	KIW84_051143	0.901334	0.0414441	0.977945
A0A9D5ADB7	Omega-amidase	KIW84_051227	0.352495	-0.215815	0.734584
A0A9D5ADB0	Pachytene checkpoint protein 2 homolog	KIW84_053447	0.0489734	-0.518496	0.331213
A0A9D5AD94	Fiber protein Fb34	KIW84_066011	0.306496	0.642612	0.705355
A0A9D5AD93	cysteine--tRNA ligase	KIW84_051075	0.151731	-0.39176	0.549432
A0A9D5AD89;A0A9D5AGN4	BAT2 N-terminal domain-containing protein	KIW84_053396	0.872977	-0.0500384	0.970527
A0A9D5AD63	C3H1-type domain-containing protein	KIW84_065990	0.400028	-0.2559	0.763603
A0A9D5AD54	Aspartate/glutamate/uridylate kinase domain-containing protein	KIW84_050929	0.827026	-0.0542389	0.95368
A0A9D5ABH5;A0A9D5AD52;A0A9D4WA69;A0A9D4W225	Transmembrane 9 superfamily member	KIW84_051133	0.14397	0.515206	0.53769
A0A9D5AD50	Uncharacterized protein	KIW84_050919	0.489591	-0.259698	0.818269
A0A9D5AD49	TFIIS central domain-containing protein	KIW84_050959	0.875636	0.05658	0.971161
A0A9D5AD47	Transcription initiation factor TFIID subunit 5	KIW84_051123	0.496747	-0.346908	0.821412
A0A9D5AD42	Protein FAR1-RELATED SEQUENCE	KIW84_053263	0.423706	-0.485295	0.780522
A0A9D5AD41	Lunapark domain-containing protein	KIW84_050941	0.135331	0.838236	0.525846
A0A9D5AD27	Neurochondrin	KIW84_051087	0.379451	-0.381359	0.750465
A0A9D5AD22	beta-glucosidase	KIW84_053220	0.382733	0.215901	0.752016
A0A9D5B8D3;A0A9D5AD18;A0A9D5B7S9;A0A9D5BP62;A0A9D5B4K0	Chitin elicitor receptor kinase 1	KIW84_053210	0.926988	0.0331145	0.985769
A0A9D5AD13	Protein FAM91A1	KIW84_053198	0.104482	-0.602132	0.469777
A0A9D5ACY9;A0A9D4XWS2;A0A9D4XRY6;A0A9D5A5S1;A0A9D4Y9C6	RNA helicase	KIW84_051027	0.68979	-0.0993092	0.906111
A0A9D5ACY6	RING-type domain-containing protein	KIW84_065794	0.589786	0.164914	0.865938
A0A9D5ACY3;A0A9D4WGF0	GH10 domain-containing protein	KIW84_065784	0.0469831	-1.23856	0.325681
A0A9D5ACW5	Eukaryotic translation initiation factor 3 subunit L	KIW84_050768	0.414493	-0.198707	0.773656
A0A9D5ACW0	Tocopherol cyclase	KIW84_050747	0.875841	0.0477751	0.971161
A0A9D5AT82;A0A9D5ACU3	ATP-dependent DNA helicase chr12	KIW84_046448;KIW84_065688	0.755325	-0.170765	0.929581
A0A9D5ACT9	peptidyl-tRNA hydrolase	KIW84_050712	0.452657	0.538145	0.797696
A0A9D5ACT7	Cryptochrome DASH	KIW84_050942	0.308478	-0.388811	0.705355
A0A9D5ACT6	GBF-interacting protein 1 N-terminal domain-containing protein	KIW84_053076	0.770157	-0.0762877	0.934304
A0A9D5ACT2	Uncharacterized protein	KIW84_050932	0.776638	-0.0762111	0.935722
A0A9D5ACS6	Phytocyanin domain-containing protein	KIW84_065649	0.393659	0.406615	0.759832
A0A9D5ACP4	Gamma-glutamylcyclotransferase	KIW84_050862	0.863158	-0.0539827	0.967263
A0A9D5ACP2	non-specific serine/threonine protein kinase	KIW84_050624	0.46477	0.216388	0.804874
A0A9D5ACN7	Serine/threonine-protein kinase afc3	KIW84_050844	0.857153	-0.0499037	0.964452
A0A9D5ACL3	Glutamyl-tRNA reductase	KIW84_050602	0.187075	-0.362807	0.589829
A0A9D5ACK3	FCP1 homology domain-containing protein	KIW84_052885	0.95148	-0.0270818	0.990117
A0A9D5ACJ8	Aspartate aminotransferase	KIW84_050769	0.0496675	-0.510101	0.33372
A0A9D5ACI2	Small ribosomal subunit protein uS8c	KIW84_052843	0.0424969	-0.570248	0.31386
A0A9D5ACI1	Bifunctional nuclease 1	KIW84_050521	0.0557373	-2.40983	0.354356
A0A9D5ACH1	Protein kinase domain-containing protein	KIW84_052819	0.0416158	-0.572112	0.311171
A0A9D5ACG8	Lon N-terminal domain-containing protein	KIW84_050488	0.0414933	-0.585634	0.311089
A0A9D5ACE5	HMA domain-containing protein	KIW84_065381	0.494295	0.22741	0.8205
A0A9D5ACE0	Tubulin beta chain	KIW84_065372	0.00803077	-3.20497	0.135846
A0A9D5ACD8	GDSL esterase/lipase EXL3	KIW84_050417	0.297325	-0.709636	0.700523
A0A9D5ACC0	Xylulose kinase	KIW84_050626	0.499432	-0.17959	0.821474
A0A9D5ACB3	Asparagine synthetase [glutamine-hydrolyzing]	KIW84_052709	0.613863	-0.123634	0.873337
A0A9D5ACB0	Ubiquitin-fold modifier-conjugating enzyme 1	KIW84_050603	0.58077	-0.158167	0.862315
A0A9D5ACA2	Bms1-type G domain-containing protein	KIW84_050326	0.126583	0.47033	0.514812
A0A9D5AC98	Cruciform DNA binding protein	KIW84_050325	0.0393405	-0.695023	0.301973
A0A9D5AC90	Coiled-coil domain-containing protein 115	KIW84_050294	0.268865	-0.430166	0.675663
A0A9D5AC83	RING-type E3 ubiquitin transferase	KIW84_050292	0.709288	-0.214643	0.912883
A0A9D5AC81	Pyruvate kinase (Fragment)	KIW84_065264	0.090682	-0.479338	0.446128
A0A9D5AC46	chloroplast protein-transporting ATPase	KIW84_052581	0.412165	-0.245344	0.772513
A0A9D5AC37	RRM domain-containing protein	KIW84_050180	0.00965688	-0.714047	0.150978
A0A9D5AC36	NAD(P)H-quinone oxidoreductase subunit M, chloroplastic	KIW84_052564	0.136986	-0.532448	0.528551
A0A9D5AC29	glucan endo-1,3-beta-D-glucosidase	KIW84_050188	7.9072e-05	1.4504	0.0052883
A0A9D4X1Q8;A0A9D5AC25	Chromatin remodeling protein SHL-like	KIW84_050142	0.762188	-0.085159	0.930805
A0A9D5AC14	Uncharacterized protein	KIW84_050406	0.481336	-0.39251	0.812584
A0A9D5AC12	Uncharacterized protein	KIW84_052514	0.342103	1.53106	0.729794
A0A9D5AC15;A0A9D5ABZ7	CCHC-type domain-containing protein	KIW84_050123;KIW84_050125	0.790642	0.0968168	0.941755
A0A9D5ABZ6	Vacuolar protein sorting-associated protein 45	KIW84_052466	0.502628	-0.190385	0.822533
A0A9D5ABX9	Tyrosine protein phosphatase 1	KIW84_065091	0.267065	-0.30599	0.673538
A0A9D5ABX6	Uncharacterized protein	KIW84_050327	0.0770233	-0.465203	0.414251
A0A9D5ABX3	HECT-type E3 ubiquitin transferase	KIW84_050064	0.0207649	-0.701377	0.217685
A0A9D5ABW0	Uncharacterized protein	KIW84_050295	0.619726	-0.133625	0.876102
A0A9D5ABV6	Pentatricopeptide repeat-containing protein	KIW84_052382	0.965409	0.0112955	0.99149
A0A9D5ABV3	Monosaccharide-sensing protein 2	KIW84_050273	0.0381266	0.890977	0.297396
A0A9D5ABV1	Uncharacterized protein (Fragment)	KIW84_066606	1.52001e-05	-3.08273	0.00140757
A0A9D5ABU0	Alpha-1,3-mannosyl-glycoprotein 2-beta-N-acetylglucosaminyltransferase	KIW84_050009	0.468966	0.638445	0.807586
A0A9D5ABT5	Peptidyl-prolyl cis-trans isomerase	KIW84_066604	0.00040997	-1.06014	0.0197414
A0A9D5ABS5	AAA+ ATPase domain-containing protein	KIW84_052310	0.517452	-0.219294	0.831436
A0A9D5ABR3;A0A9D5AUG3	Selenoprotein O	KIW84_066553	0.12102	-0.407998	0.503239
A0A9D5ABQ4	TMPIT-like protein	KIW84_066513	0.906469	-0.0317146	0.97825
A0A9D5ABP6	Glycerol-3-phosphate dehydrogenase	KIW84_064911	0.130114	0.892746	0.519295
A0A9D5ABN5;A0A9D5B2D8	2-isopropylmalate synthase	KIW84_066511	0.346348	0.231009	0.732548
A0A9D5ABN0	N-acetyltransferase domain-containing protein	KIW84_052196	0.684707	-0.233645	0.902817
A0A9D5ABL4	Peptidyl-prolyl cis-trans isomerase	KIW84_050076	2.2709e-05	-1.53654	0.00192973
A0A9D5ABK6	Chalcone-flavonone isomerase family protein	KIW84_066409	0.657112	-0.106167	0.891714
A0A9D5ABK3	G protein alpha subunit	KIW84_064808	0.263388	-0.308298	0.67177
A0A9D5ABJ7	Phosphoglucan phosphatase lsf2	KIW84_052129	0.0106393	-0.747725	0.158061
A0A9D5ABJ3	Conserved oligomeric Golgi complex subunit 1	KIW84_064792	0.262591	-0.300671	0.671631
A0A9D5ABJ0	Dihydrolipoamide acetyltransferase component of pyruvate dehydrogenase complex	KIW84_064782	0.581659	-0.135905	0.862887
A0A9D5ABI9	DUF674 family protein (Fragment)	KIW84_066376	0.464702	-0.696497	0.804874
A0A9D5ABI3	4-alpha-glucanotransferase	KIW84_052095	0.073652	-0.46529	0.409685
A0A9D5ABH6	non-specific serine/threonine protein kinase	KIW84_052076	0.877643	0.0594291	0.971389
A0A9D5ABH3	Prolyl endopeptidase	KIW84_066336	9.66391e-09	2.63209	5.36942e-06
A0A9D5ABH1	Uncharacterized protein	KIW84_066362	0.0198206	1.4526	0.212095
A0A9D5ABG8	DNA/RNA-binding protein Alba-like domain-containing protein	KIW84_052056	0.633963	-0.127113	0.880971
A0A9D5ABF8	High mobility group B protein 7	KIW84_066334	0.771423	-0.149779	0.93448
A0A9D5ABF6	Pentatricopeptide repeat-containing protein	KIW84_066295	0.261404	-0.354112	0.671631
A0A9D5ABF0	Serine/threonine-protein kinase pbs1	KIW84_066607	0.433431	-0.281054	0.786999
A0A9D5ABD9	Thioredoxin domain-containing protein	KIW84_066294	0.32584	-0.243855	0.717116
A0A9D5ABC6	DNA-binding protein BIN4	KIW84_066556	0.308817	0.47646	0.705355
A0A9D5ABC0;A0A9D5A8F9	Chaperonin CPN60-2, mitochondrial	KIW84_064624	0.9333	-0.0198829	0.986876
A0A9D5ABB3	Tyrosine specific protein phosphatases domain-containing protein	KIW84_066202	0.662575	0.136505	0.893089
A0A9D5ABA7	Coatomer subunit delta	KIW84_066191	0.328525	-0.241424	0.718789
A0A9D5ABA6	PsbP domain-containing protein 2	KIW84_051923	0.188618	-0.365114	0.59157
A0A9D5ABA5	Uncharacterized protein	KIW84_066526	0.994642	-0.00218815	0.998842
A0A9D5AB99	Germin-like protein	KIW84_066210	0.676495	-0.116234	0.898147
A0A9D5AB98	protein-serine/threonine phosphatase	KIW84_064577	0.564162	-0.154984	0.85268
A0A9D5AB93	KOW domain-containing protein	KIW84_066158	0.905112	-0.0423246	0.977945
A0A9D5AB90	AMMECR1 domain-containing protein	KIW84_066189	0.544307	-0.149769	0.84697
A0A9D5AB81	Nuclear/nucleolar GTPase 2	KIW84_066463	0.376092	0.710656	0.748145
A0A9D5AB71	CN hydrolase domain-containing protein	KIW84_066442	0.115692	-0.84226	0.492798
A0A9D5AB61	Uncharacterized protein	KIW84_066423	0.228474	1.21787	0.636923
A0A9D5AB44	DNA damage-binding protein 1	KIW84_066389	0.951063	-0.0152444	0.990117
A0A9D5AB34	E2 ubiquitin-conjugating enzyme	KIW84_051758	0.0677139	-0.517018	0.389719
A0A9D5AB29	Pseudouridine synthase	KIW84_051751	0.497328	-0.343678	0.821412
A0A9D5AB18	Thioredoxin-like fold domain-containing protein mrl7l	KIW84_066337	0.000935425	-1.00501	0.0341241
A0A9D5AB14	Thylakoid lumenal 17.9 kDa protein, chloroplastic	KIW84_051717	0.58545	-0.143547	0.864704
A0A9D5AB12	ATP-dependent Clp protease proteolytic subunit	KIW84_064407	0.275021	-0.283423	0.679136
A0A9D5AAZ5	RING-type E3 ubiquitin transferase	KIW84_066296	0.427337	0.20464	0.782763
A0A9D5AAZ1	Uncharacterized protein	KIW84_065968	0.556575	-0.183554	0.851363
A0A9D5AAY1	Uncharacterized protein	KIW84_064335	0.123994	-0.449234	0.510899
A0A9D5AAX8	ribose-5-phosphate isomerase	KIW84_065935	0.808009	-0.0707414	0.947304
A0A9D5AWS5;A0A9D4XQW6	Short-chain dehydrogenase reductase 3b	KIW84_030852	3.20803e-07	-2.42857	7.64521e-05
A0A9D5AWQ2	Enoyl reductase (ER) domain-containing protein	KIW84_045428	0.000176955	-1.1925	0.00975682
A0A9D5AWN8	Ribonuclease 2	KIW84_045395	0.214446	-0.328047	0.622065
A0A9D5AWN3	arginine--tRNA ligase	KIW84_030766	0.886743	-0.0347715	0.974507
A0A9D5AWL0	Mitogen-activated protein kinase mmk2	KIW84_045322	0.468661	-0.1835	0.807586
A0A9D5AWK5;A0A9D4WYB1;A0A9D4YB76	Calmodulin-binding receptor-like cytoplasmic kinase 2, variant 2	KIW84_045310	0.874105	0.0465411	0.971034
A0A9D5AY66;A0A9D5AWJ9	ATP-dependent helicase BRM	KIW84_045299	0.820544	-0.105721	0.953238
A0A9D5AWJ1	Leucine-rich repeat-containing N-terminal plant-type domain-containing protein	KIW84_044915	0.130091	-1.23561	0.519295
A0A9D5AWI5	Uncharacterized protein	KIW84_032378	0.352704	0.261879	0.734808
A0A9D5A8N7;A0A9D5AWG7;A0A9D4YFB8	Importin subunit alpha	KIW84_030624	0.0148627	-0.643048	0.18218
A0A9D5AW64;A0A9D4XL28;A0A9D5AWF4	Mic1 domain-containing protein	KIW84_032302	0.177466	-0.401003	0.577984
A0A9D4XPR0;A0A9D4XT00;A0A9D4XTH5;A0A9D5AWE8	AB hydrolase-1 domain-containing protein	KIW84_030585	0.00517088	0.88453	0.102891
A0A9D4XJM9;A0A9D5AWV4;A0A9D5AWE0;A0A9D4XK34;A0A9D4XIF2;A0A9D4XKG5	Short-chain dehydrogenase/reductase	KIW84_045173	0.00123482	-1.0601	0.0397183
A0A9D5AWC5	ATP-dependent Clp protease proteolytic subunit	KIW84_030541	0.286084	-0.280613	0.689485
A0A9D5AWB0	AB hydrolase-1 domain-containing protein	KIW84_030506	0.584683	-0.144425	0.864465
A0A9D5AWA8	DUF6737 domain-containing protein	KIW84_032194	0.310774	0.54511	0.705443
A0A9D5AW65	H15 domain-containing protein	KIW84_032098	0.389818	0.232693	0.756897
A0A9D5AW54;A0A9D4XIB7	Bet v I/Major latex protein domain-containing protein	KIW84_044611	0.196058	-2.99888	0.603119
A0A9D5AW51	40S ribosomal protein S24	KIW84_030384	0.222249	-0.320177	0.631178
A0A9D5AW54;A0A9D5AW36;A0A9D4XL08;A0A9D4XGZ9	Bet v I/Major latex protein domain-containing protein	KIW84_044629	0.000468933	-1.16117	0.0210379
A0A9D5AW14	Cysteine proteinase inhibitor	KIW84_044579	0.0419747	-0.542041	0.313007
A0A9D5AW01	Flavin-containing monooxygenase	KIW84_044908	0.706709	0.204549	0.912027
A0A9D4VUQ7;A0A9D4YGP8;A0A9D4VTB9;A0A9D5ATT9;A0A9D4VUM5;A0A9D5AMI6;A0A9D5AWB4;A0A9D4VUF4;A0A9D5AVZ4;A0A9D5B8W8;A0A9D5BFY1;A0A9D4ZYE1;A0A9D5AQE2;A0A9D5B7A2;A0A9D5A060	Single-stranded DNA-binding protein why2	KIW84_030261	0.780793	-0.115816	0.936753
A0A9D4XM95;A0A9D5AVW8	Uncharacterized protein	KIW84_030195	0.780619	0.0793649	0.936753
A0A9D5AVW6	Transcription factor	KIW84_031897	0.477699	1.28912	0.811673
A0A9D5AVW3	Peptidase A1 domain-containing protein (Fragment)	KIW84_044840	0.00416286	-0.724478	0.0882915
A0A9D5AVV0	Replication stress response regulator SDE2	KIW84_030149	0.834047	0.0760346	0.954121
A0A9D5AVS7	Glutathione S-transferase	KIW84_044269	0.109431	-0.442042	0.480208
A0A9D5AVS6	Ras- protein raba3	KIW84_030103	0.00436929	-0.952493	0.091212
A0A9D5AVR9;A0A9D4W3D9	26S proteasome regulatory subunit 4 A	KIW84_031837	0.451575	-0.17772	0.797333
A0A9D5AVR1	30S ribosomal protein S20, chloroplastic	KIW84_044232	0.0456805	-0.558957	0.322613
A0A9D5AVP8	Prohibitin	KIW84_044702	0.499844	1.14594	0.821474
A0A9D5AVP4	Agglutinin-like protein 3	KIW84_031778	0.0422081	-1.57965	0.313007
A0A9D5AVN3	Chaperone protein dnaJ 10	KIW84_046516	0.597767	-0.157655	0.869058
A0A9D5AVK7	Integrase zinc-binding domain-containing protein	KIW84_044602	0.234983	0.378847	0.645189
A0A9D5AVK2	protein-serine/threonine phosphatase	KIW84_046449	0.613171	-0.260452	0.873212
A0A9D5AVK1	Vacuolar protein-sorting-associated protein 36	KIW84_044588	0.57622	-0.291973	0.859282
A0A9D5AVK0	RRM domain-containing protein	KIW84_044178	0.564897	-0.144593	0.852895
A0A9D5AVJ9	DUF4005 domain-containing protein	KIW84_031691	0.471492	0.252086	0.808929
A0A9D5AVI8	Pentatricopeptide repeat-containing protein	KIW84_046423	0.264549	-0.592255	0.671773
A0A9D5AVG6	Chaperone protein dnaJ A6	KIW84_046375	0.41356	-0.238895	0.773452
A0A9D5AVF5	Multidrug resistance protein 1	KIW84_031593	0.428636	-0.226125	0.78341
A0A9D5AVF0	FAD synthase	KIW84_031580	0.131469	-0.406559	0.521185
A0A9D5AVE4	Uncharacterized protein	KIW84_031567	0.488276	-0.192224	0.81715
A0A9D5AVE3	glycine--tRNA ligase	KIW84_046336	0.101437	-0.453633	0.466038
A0A9D5AVD6	Centromere protein C	KIW84_043977	0.888238	0.049424	0.975357
A0A9D5AVC8;A0A9D5B0G2;A0A9D5B0Q8;A0A9D4XSM5	Glycosyltransferase	KIW84_031535	0.00511957	-0.782495	0.102434
A0A9D5AVB8	NuA4 histone acetyltransferase subunit	KIW84_046289	0.389766	0.221282	0.756897
A0A9D5AVB5;A0A9D4YMZ2	Uncharacterized protein	KIW84_044373	0.748711	-0.223615	0.926334
A0A9D5AVA4	alpha-amylase	KIW84_043901	0.000871299	-1.0549	0.0324402
A0A9D5AVA3	Cytochrome P450 monooxygenase 37	KIW84_044339	0.595323	-0.145851	0.867115
A0A9D5AVA2	Protein TRIGALACTOSYLDIACYLGLYCEROL 4, chloroplastic	KIW84_046252	0.16021	0.857065	0.557418
A0A9D5AV83	glutathione transferase	KIW84_043854	0.276439	-0.668159	0.679887
A0A9D5AV80	2,4-dienoyl-CoA reductase [(3E)-enoyl-CoA-producing]	KIW84_044281	0.371167	-0.277979	0.744708
A0A9D5AV62	NAD-dependent epimerase/dehydratase domain-containing protein	KIW84_043818	0.00148573	-0.949638	0.0456656
A0A9D5AV60	Hydroxyisourate hydrolase	KIW84_046176	0.333514	-0.257755	0.722764
A0A9D5AV45	FeS cluster biogenesis domain-containing protein	KIW84_031331	0.847018	-0.0655904	0.959086
A0A9D5AV23	Uncharacterized protein	KIW84_043732	0.877652	-0.0407828	0.971389
A0A9D5AV20	DNA repair protein recA homolog 1, chloroplastic	KIW84_044152	0.599174	-0.154025	0.869058
A0A9D5AV18	Spermidine synthase 2	KIW84_043723	0.0388273	-0.557689	0.299946
A0A9D5BBZ5;A0A9D5AV12	Pyruvate dehydrogenase E1 component subunit alpha	KIW84_043797	0.497953	-0.165643	0.821412
A0A9D5AV07	RNA helicase	KIW84_043787	0.61162	0.140195	0.872449
A0A9D5AUZ9	GPI transamidase component PIG-T	KIW84_046061	0.447425	0.321362	0.794789
A0A9D5AUZ4	Aquaporin TIP2-1	KIW84_046050	0.465108	-0.274584	0.804874
A0A9D5AUX6	Phosphotransferase	KIW84_046006	0.95472	-0.0411996	0.990117
A0A9D5AUW9	Uncharacterized protein	KIW84_031164	0.0953957	0.912078	0.454814
A0A9D5AUV0	Pyrrolidone-carboxylate peptidase	KIW84_043659	0.0193251	-0.651675	0.209587
A0A9D4XFN2;A0A9D5AUS4	D-aminoacyl-tRNA deacylase	KIW84_043606	0.253846	0.291685	0.662641
A0A9D5AUQ3	Inositol-tetrakisphosphate 1-kinase	KIW84_043569	0.860315	0.0453085	0.966111
A0A9D5AUP7	Phosphate transporter (Fragment)	KIW84_043429	0.499147	0.629934	0.821474
A0A9D5AUP3	60S ribosomal protein L27a-2	KIW84_043422	0.0732994	-0.506271	0.409663
A0A9D5AUP1	methenyltetrahydrofolate cyclohydrolase	KIW84_031000	0.544679	-0.144931	0.84697
A0A9D5AUN2	Uncharacterized protein	KIW84_043519	0.395693	-0.253197	0.761283
A0A9D5AUK0	Peptidase S9 prolyl oligopeptidase catalytic domain-containing protein	KIW84_030903	0.243446	-0.295186	0.652054
A0A9D5BKK2;A0A9D5AUJ3;A0A9D4XIE9	CTP synthase	KIW84_043320	0.00950179	-0.722277	0.149199
A0A9D5AUI8	Swr complex subunit	KIW84_030876	0.365077	-0.290754	0.74058
A0A9D5AUG9	Oligouridylate-binding protein 1B	KIW84_045691	0.233845	-0.30587	0.645022
A0A9D5AUG2	Uncharacterized protein	KIW84_043268	0.785358	-0.0922157	0.939348
A0A9D5AUE1	Serine/threonine-protein phosphatase	KIW84_043220	0.90177	-0.0625188	0.977945
A0A9D5AUD9	Peptidyl-prolyl cis-trans isomerase	KIW84_030765	0.250671	-0.279335	0.658563
A0A9D5AUA8	Dual specificity protein kinase yak1	KIW84_043304	0.133532	-0.63998	0.523657
A0A9D5AUA0	PsbP domain-containing protein 1	KIW84_030677	0.0297822	-0.66589	0.261064
A0A9D5AU69	Proteasome subunit alpha type	KIW84_043071	0.806049	0.06096	0.94705
A0A9D5AU64	26S proteasome regulatory subunit RPN10	KIW84_043059	0.181145	-0.330957	0.579929
A0A9D4VSQ4;A0A9D5AU47;A0A9D4VML6	60S ribosomal protein L5	KIW84_045387	0.778306	-0.0702939	0.936442
A0A9D5AU44	Serine/threonine-protein phosphatase	KIW84_030561	0.739732	0.11404	0.924313
A0A9D5AU29	PWWP domain-containing protein	KIW84_030528	0.745066	-0.141907	0.925313
A0A9D5AU18	Ubiquitin-conjugating enzyme E2 4	KIW84_045300	0.767264	-0.0818365	0.932451
A0A9D5AU05	Signal peptidase complex subunit 3	KIW84_030477	0.640277	0.13838	0.882973
A0A9D4WV14;A0A9D4VY37;A0A9D5ATY2	60S ribosomal protein L27a-3	KIW84_045217	0.90958	-0.0258617	0.978983
A0A9D5ATW7	Serine aminopeptidase S33 domain-containing protein	KIW84_030417	0.0117505	-0.774904	0.165446
A0A9D5ATW6	Anaphase-promoting complex subunit 10	KIW84_042863	0.932552	0.0316041	0.986876
A0A9D5ATW2	Benzyl alcohol O-benzoyltransferase	KIW84_030408	0.0305665	-1.22673	0.265045
A0A9D5ATW1	alanine--glyoxylate transaminase	KIW84_042853	0.0148811	-0.746435	0.18218
A0A9D5AAX5	Neuroguidin	KIW84_051628	0.804938	0.114362	0.94705
A0A9D4VX82;A0A9D5AAW2	Uncharacterized protein	KIW84_065903	0.808524	0.0630907	0.947304
A0A9D5AAV5	Large ribosomal subunit protein uL15/eL18 domain-containing protein	KIW84_064274	0.894234	0.0430681	0.976184
A0A9D5AAT4	Pyruvate kinase	KIW84_065745	0.00226343	-0.91688	0.0607761
A0A9D5AAT2	Thioredoxin domain-containing protein	KIW84_065820	0.597349	0.126214	0.86899
A0A9D5AAS8;A0A9D4XAY5;A0A9D4WDL7;A0A9D5ALH9	Diphosphomevalonate decarboxylase	KIW84_066212	0.952979	0.0144868	0.990117
A0A9D5AAS6	Tubulin-specific chaperone D C-terminal domain-containing protein	KIW84_066203	0.573641	-0.148731	0.858204
A0A9D5AAQ2	ATP-dependent Clp protease proteolytic subunit	KIW84_065795	0.439869	-0.207601	0.790735
A0A9D5AAQ1	Uncharacterized protein	KIW84_065641	0.0493198	-1.60421	0.332489
A0A9D5AAN6	Pre-mRNA-processing protein 40A	KIW84_065765	0.239046	0.485275	0.648459
A0A9D5AAL6	60S ribosomal protein L18	KIW84_064091	0.921742	0.0235623	0.983558
A0A9D5AAL1	Protein kinase domain-containing protein	KIW84_066046	0.142962	1.56732	0.535311
A0A9D5AAJ3;A0A9D5A991;A0A9D5A010	serine--tRNA ligase	KIW84_064047	0.201697	-0.306101	0.60753
A0A9D5AAI0	DUF3700 domain-containing protein	KIW84_065526	0.0835621	-0.453926	0.430813
A0A9D5AAH8	Uncharacterized protein	KIW84_064018	0.53645	-0.177383	0.84326
A0A9D5AAH7	BRISC and BRCA1-A complex member 1	KIW84_051291	0.564659	-0.165328	0.852822
A0A9D5AAH0	FAD-binding FR-type domain-containing protein	KIW84_065957	0.0113578	-0.664017	0.163938
A0A9D5AAG8	ATP-dependent zinc metalloprotease FTSH 4	KIW84_051268	0.438668	-0.22662	0.789755
A0A9D5AAG4	Subtilisin-like protease SBT1.3	KIW84_065493	0.197693	0.333049	0.604547
A0A9D5AAG1;A0A9D5AYL8	Cysteine synthase	KIW84_065616	0.905363	-0.0290846	0.977945
A0A9D5AAD6	Sec-independent protein translocase protein TATA, chloroplastic	KIW84_063943	0.0900726	1.53698	0.445766
A0A9D5AAD5	cinnamyl-alcohol dehydrogenase	KIW84_065884	2.35013e-05	1.5354	0.00197384
A0A9D5AAC5	Glycosyltransferase	KIW84_065859	0.166409	-0.375436	0.562909
A0A9D5AAC3	Acireductone dioxygenase	KIW84_065542	0.635287	-0.124758	0.881929
A0A9D5A9F0	Uncharacterized protein	KIW84_064657	0.963005	-0.0167522	0.991276
A0A9D5A9E8	Uncharacterized protein	KIW84_050487	0.679761	0.193536	0.89995
A0A9D5A9E3;A0A9D5A6K3	acylaminoacyl-peptidase	KIW84_063256	0.0803954	-0.430206	0.424308
A0A9D5A9B4	aspartyl aminopeptidase	KIW84_064832	0.0113277	-0.732338	0.163938
A0A9D4VYS6;A0A9D4W097;A0A9D4ZYJ2;A0A9D5A9A8;A0A9D4VYK9	PCI domain-containing protein	KIW84_050394	0.606436	-0.122768	0.87014
A0A9D5A987	AAA+ ATPase domain-containing protein	KIW84_050337	0.537337	-0.244683	0.843765
A0A9D5A961	Phosphoglucan phosphatase DSP4, amyloplastic	KIW84_064721	0.576286	-0.134091	0.859282
A0A9D5A943	Uncharacterized protein	KIW84_063058	0.127054	0.409851	0.515572
A0A9D5A931	Long-chain-fatty-acid--CoA ligase	KIW84_063032	0.00290334	-0.897014	0.0711402
A0A9D5A927	Dihydrolipoamide acetyltransferase component of pyruvate dehydrogenase complex	KIW84_065047	0.148541	-0.356409	0.544074
A0A9D5AP75;A0A9D4XTJ6;A0A9D5AUT3;A0A9D5AUC1;A0A9D4XEZ3;A0A9D4XT21;A0A9D5AU50;A0A9D5A923;A0A9D4X1M3;A0A9D5AHC6	Nuclear pore complex protein NUP1-like	KIW84_064645	0.551712	0.282776	0.848413
A0A9D5A921	Semialdehyde dehydrogenase NAD-binding domain-containing protein (Fragment)	KIW84_063014	0.230618	-0.280699	0.63969
A0A9D5A917	Ureidoglycolate hydrolase	KIW84_065027	0.00225014	-1.00514	0.0606447
A0A9D5A906	anthranilate synthase	KIW84_062978	0.0219902	-0.715535	0.224643
A0A9D5A901	Transcriptional corepressor LEUNIG_HOMOLOG-like	KIW84_062971	0.206358	-0.471324	0.611252
A0A9D5A8Z2	Chorismate synthase	KIW84_064972	0.0125453	-0.649024	0.170157
A0A9D5A8Y8	NADH dehydrogenase [ubiquinone] 1 beta subcomplex subunit 9	KIW84_050111	0.513701	-0.172339	0.828318
A0A9D5A8W3	Uncharacterized protein	KIW84_062899	0.0622453	1.12038	0.375348
A0A9D5A8V8	C3H1-type domain-containing protein	KIW84_064545	0.0799861	-0.529049	0.42389
A0A9D5A8U8	Probable alanine--tRNA ligase, chloroplastic	KIW84_050017	0.0557806	-0.628789	0.354356
A0A9D5A8U6	Paladin	KIW84_064262	0.344689	-0.247737	0.731616
A0A9D5A8T7	Amidohydrolase-related domain-containing protein	KIW84_066605	0.0191571	-1.99809	0.208706
[truncated: 5,350 more rows]

## Sheet: Sheet 5
Table S7, sheet 5: List of up-regulated proteins identified from pairwise differential abundance analysis between CO-YS and TR-YS in total proteome.
[truncated: 86 more rows]

[truncated: 31 more sheets: Sheet 6, Sheet 7, Sheet 8, Sheet 9, Sheet 10, Sheet 11, Sheet 12, Sheet 13, Sheet 14, Sheet 15, Sheet 16, Sheet 17, Sheet 18, Sheet 19, Sheet 20, Sheet 21, Sheet 22, Sheet 23, Sheet 24, Sheet 25 …]
