# Supplementary material for: Integrative nuclear and total proteomics of compound leaves in semi-leafless and leafed pea cultivars reveal regulatory cues in leaf development
Source: BMC Plant Biol. 2026 Mar 4;26:824. doi: 10.1186/s12870-026-08381-5 (PMC13154526; doi:10.1186/s12870-026-08381-5)
Supplement: Supplementary file 1 — Supplementary Material 1: Fig. S1 Nuclei quality analysis and PCR analysis of PsPALM1a/b gene. Representative images of nuclei isolated from young tendril of Cooper A, and petiole of Trapper B. The nuclei were stained with DAPI and visualized on eclipse TE300 inverted microscope. C Full-length original agarose gel image showing PCR amplified PsPALM1a/1b gene fragments from genomic DNA of Cooper and Trapper pea cultivars. The red colored rectangular shape denotes the cropped image shown in Fig. 1D. Lane 1 to 20 represents PCR amplification of other candidate genes and is not related to current study. The PsTubulin PCR was performed on genomic DNA of Cooper and Trapper pea cultivars to check their DNA quality. The 100 base pair marker was loaded for size verification and non-template control (NTC) was used as negative control. Fig. S2 Sample intensity correlation plot and protein count. A Protein intensity correlation matrix of total proteome and, B nuclear proteome. The scale bar red to blue color represents low to higher sample correlation values. C Bar chart of protein count in replicates of each tissue-types from total proteome, and D nuclear proteome. The y-axis represents protein count and x-axis specify sample (tissue and genotype) details. The bar color represents specific tissue-types used in this study. Fig. S3 Significant biological processes in up and down-regulated proteins identified in different tissue-type comparisons from total proteome analysis. The dot color denotes the significant enrichment, and the dot size specifies the number of DAPs related to the biological process. Details of these biological processes are provided in Table S9. The contrasts without significant GO-terms were not included in the Figure. Table S1 All identified precursor peptides and protein groups detected in total proteome study. Table S2 All identified precursor peptides and protein groups detected in nuclear proteome study. Table S3 List of differentially abundant protein [file 12870_2026_8381_MOESM1_ESM.zip › Table S8-Goyal.xlsx]

## Sheet: Sheet 1
Table S8, sheet 1: List of all proteins identified from pairwise differential abundance analysis between CO-R and TR-R in nuclear proteome.
protein_name	protein_description	gene_name	p_value	fold_change	adjusted_p_value
W8VNI6	guanylate kinase	PsGKpm	0.858603	-0.180679	0.999918
W0M6C5	Aquaporin PIP2-7	PIP2-2	0.663746	-0.412716	0.999918
W0M1Z1	PIP2-3	PIP2-3	0.759281	-0.272178	0.999918
Q9XGG8	Aquaporin PIP2-7	pip2-1	0.824826	-0.197352	0.999918
Q9XGG6	Aquaporin-like protein	tip1-1	0.707399	-0.348058	0.999918
Q9T0M9	Sucrose synthase	Sus1	0.791924	-0.249812	0.999918
Q9SWS9	40S ribosomal protein S26	RPS26	0.980266	-0.023918	0.999918
Q9M6S1	Mitogen-activated protein kinase	Mapk3	0.0993621	-1.5294	0.999918
Q9M6R8	Mitogen-activated protein kinase	Mapk2	0.881153	-0.138127	0.999918
Q9FSD6	beta-ketoacyl-[acyl-carrier-protein] synthase III	KAS	0.314464	-0.893893	0.999918
A0A9D4YIQ8;A0A9D4YP01;Q9AVK9	12-oxophytodienoate reductase 11	OPDAR	0.501025	0.603226	0.999918
Q9AR82	Thioredoxin h	trxh	0.752968	0.329391	0.999918
Q93VB1	Heme oxygenase 1	HO1	0.232036	-1.07175	0.999918
A0A9D5AP70;A0A9D4Y9P5;Q8L7F6	Calcineurin B-like protein	CnB	0.666916	-0.423237	0.999918
Q8H1A4;Q8H1A5;A0A9D5AIX9;A0A9D4XJK3	RNA helicase	KIW84_013648	0.986775	-0.0159506	0.999918
Q8H1A4	RNA helicase	KIW84_040599	0.838662	0.180414	0.999918
A0A9D5A314;Q8H1A3;A0A9D4W8A1;A0A9D4WA35	DNA replication licensing factor MCM6	mcm6	0.0858847	1.53622	0.999918
Q9AR82;A0A9D4XT09;Q8GUR9	Thioredoxin h	KIW84_050489	0.722277	-0.315299	0.999918
Q84ZW1	Ent-kaurenoic acid oxidase	KAO1	0.122908	-1.57664	0.999918
Q7Y1T5	Oxygen-evolving enhancer protein 3	psbQ	0.989511	-0.0120548	0.999918
Q76FR9	12-oxophytodienoate reductase 11	PsOPR5	0.104062	1.67351	0.999918
Q6YBV9	Cryptochrome 1 apoprotein	CRY1	0.736303	0.339163	0.999918
Q6XAF4	Ent-kaurene oxidase	LH	0.702654	0.379044	0.999918
Q6UEJ2	DNA replication licensing factor MCM7	MCM7	0.115514	1.40137	0.999918
Q6UEJ1	Ripening-related protein	KIW84_044627	0.723577	0.313957	0.999918
Q6KBB1	Glutaredoxin-dependent peroxiredoxin	prx	0.580824	0.489174	0.999918
A0A9D4W9A9;Q6EAM9	Cryptochrome 2A apoprotein	CRY2A	0.852652	-0.199754	0.999918
Q68HK1	Phytochrome	PHYA	0.913752	-0.109621	0.999918
Q5DWE8	Superoxide dismutase [Cu-Zn]	SOD	0.407485	0.891123	0.999918
Q52ZH8;A0A9D5AII5	FVE	FVE	0.847627	-0.176125	0.999918
Q4VYF4	SNF1- protein kinase regulatory subunit beta-1	akin	0.981252	0.0209611	0.999918
Q43819	Glucose-1-phosphate adenylyltransferase	agpl1	0.964218	0.040439	0.999918
Q43816	Glucose-1-phosphate adenylyltransferase	agpS2	0.587934	-0.484795	0.999918
Q41043	Expansin	orf	0.409038	-0.754817	0.999918
Q41038	Chlorophyll a-b binding protein, chloroplastic	lhaB	0.863847	0.175914	0.999918
Q41024	Ras- protein RABE1a	KIW84_061822	0.419357	-0.71759	0.999918
Q3LSN2	Protein trichome birefringence-like 39	KIW84_057601	0.317537	-0.885787	0.999918
Q1I184	WD-40 repeat protein	MSI1	0.853172	0.164201	0.999918
Q0KKQ8	Cytochrome c oxidase subunit 5b-2	coxVb	0.637739	0.419116	0.999918
Q0KKQ3	Cytochrome c oxidase subunit 5b-2	coxVb	0.6639	-0.384987	0.999918
A0A9D5AYG3;Q08152;A0A9D4XW79;A0A9D5AT84	GTP-binding protein	KIW84_015915	0.257611	-1.21531	0.999918
Q08151	GTP-binding protein	KIW84_057058	0.375475	0.9051	0.999918
Q08150	GTP-binding protein	KIW84_056634	0.906389	0.109461	0.999918
Q08149	GTP-binding protein	KIW84_073052	0.886332	0.153134	0.999918
Q08151;Q08148	GTP-binding protein	KIW84_057586	0.994707	-0.00589386	0.999918
Q04918	Chlorophyll a-b binding protein, chloroplastic	Lhcb3*1	0.775214	0.252993	0.999918
P93489	non-specific serine/threonine protein kinase	KIW84_057780	0.616374	0.444474	0.999918
P93486	Glycine-rich RNA-binding protein	KIW84_052975	0.963296	0.0431501	0.999918
O04696	AT-hook motif nuclear-localized protein	PsAHL1	0.468789	0.641373	0.999918
O04277	GA 20-oxidase	KIW84_013089	0.909301	0.102334	0.999918
I6P9G0	1-aminocyclopropane-1-carboxylate synthase	TAR3	0.0714288	-1.79311	0.999918
H2BNC1	Centromere specific histone H3 variant	PsCENH3B	0.994746	0.00668485	0.999918
H2BNC0	Centromere specific histone H3 variant	PsCENH3A	0.580149	0.561366	0.999918
G9FRT5	Mg-protoporphyrin IX chelatase	ChlI	0.899745	0.116754	0.999918
E5KXR1	A2 protein	A2	0.872892	0.141895	0.999918
E3VST7	Actin isoform PEAc14-1	KIW84_035412	0.337107	-0.884439	0.999918
D5MAL6;A0A9D4XFT9	Photosystem II CP47 reaction center protein	psbB	0.832576	-0.193875	0.999918
A0A9D5BIL2;D5MAI0	Photosystem II CP43 reaction center protein	psbC	0.990873	0.0105628	0.999918
A0A9D4XIJ7;A0A9D4Y385;D5MAG1	Photosystem II protein D1	psbA	0.839111	-0.185905	0.999918
D2D4A6	MLO-like protein	MLO1	0.00118614	-3.4455	0.372943
C0STY9	Catalase	PCAT1	0.489428	-0.676378	0.999918
C0STY6	Nucleoside diphosphate kinase	RPNDK2	0.397739	0.798341	0.999918
A8I367	Protein-serine/threonine kinase	PDK3	0.900766	-0.11455	0.999918
A0A9D5GUN0;A4UTS3;A0A9D4WBI0;A0A9D4W529	Chloroplast phosphoenolpyruvate/phosphate translocator	KIW84_053379	0.798426	-0.226991	0.999918
A0EXV1	Eukaryotic translation initiation factor isoform 4E	eIF4Eiso	0.401142	0.808834	0.999918
A0A9D5H1F4	Cleavage and polyadenylation specificity factor subunit 3-I	KIW84_015866	0.87066	0.144726	0.999918
A0A9D5H1D6	Late embryogenesis abundant protein LEA-2 subgroup domain-containing protein	KIW84_015799	0.807467	-0.221889	0.999918
A0A9D5H1C9	Soyasaponin III rhamnosyltransferase	KIW84_015765	0.962227	0.0420454	0.999918
A0A9D5H1A3	ATP phosphoribosyltransferase	KIW84_015875	0.0465909	-1.86666	0.999918
A0A9D5H195	Serine hydroxymethyltransferase	KIW84_015857	0.865287	-0.153747	0.999918
A0A9D5H186	U3 small nucleolar RNA-associated protein 18 homolog	KIW84_015653	0.256632	1.18624	0.999918
A0A9D4VTW4;A0A9D5H185;A0A9D4VWP8	UDP-glucose:glycoprotein glucosyltransferase	KIW84_015835	0.669266	-0.384177	0.999918
A0A9D5H182	Heat shock 70 kDa protein, mitochondrial	KIW84_015644	0.365399	0.811352	0.999918
A0A9D5H181	Arginine/glutamate-rich 1 protein	KIW84_015826	0.752241	-0.339013	0.999918
A0A9D5H172	COP9 signalosome complex subunit 8	KIW84_015797	0.669676	-0.37782	0.999918
A0A9D5H161	Glycine-rich RNA-binding protein rz1a	KIW84_015773	0.261037	0.999065	0.999918
A0A9D5H156;A0A9D5BR23	4-hydroxy-4-methyl-2-oxoglutarate aldolase	KIW84_015588	0.913779	0.0963306	0.999918
A0A9D5H155	K Homology domain-containing protein	KIW84_015907	0.815696	0.221566	0.999918
A0A9D5H152	MACPF domain-containing protein	KIW84_015898	0.495835	-0.716225	0.999918
A0A9D5H148	YTH domain-containing family protein	KIW84_015886	0.638858	-0.504706	0.999918
A0A9D5H141;A0A9D4VIU3	CG-1 domain-containing protein	KIW84_015733	0.887044	-0.138092	0.999918
A0A9D5H135	T-complex protein 11	KIW84_015859	0.70485	-0.400909	0.999918
A0A9D5H130	Ubiquinol-cytochrome c chaperone domain-containing protein	KIW84_015685	0.210742	1.34127	0.999918
A0A9D5H125	Cytochrome P450-dit2	KIW84_015703	0.411727	-0.78177	0.999918
A0A9D5H124	RRM domain-containing protein	KIW84_015931	0.76597	-0.265076	0.999918
A0A9D5H117	Uncharacterized protein	KIW84_015818	0.626178	-0.488266	0.999918
A0A9D5H116	Uncharacterized protein	KIW84_015642	0.2291	1.29246	0.999918
A0A9D5H0Z8	Splicing factor U2af large subunit	KIW84_015476	0.754769	0.284104	0.999918
A0A9D5H0Z7	NAD(P)H-dependent D-xylose reductase (XR)	KIW84_015764	0.678331	0.381068	0.999918
A0A9D5H0Z2	Clathrin light chain	KIW84_015471	0.508757	-0.613039	0.999918
A0A9D5H0Y3	Potassium transporter	KIW84_015735	0.214847	-1.22556	0.999918
A0A9D5H0W8	TATA-binding protein	KIW84_015806	0.790741	-0.251982	0.999918
A0A9D5H0W5	C3H1-type domain-containing protein	KIW84_015415	0.528912	-0.670518	0.999918
A0A9D5H0W2	26S proteasome regulatory subunit 6B	KIW84_015686	0.537377	-0.604086	0.999918
A0A9D5H0V0;A0A9D5BR60	non-specific serine/threonine protein kinase	KIW84_015761	0.921884	-0.0958351	0.999918
A0A9D5H0U9	Cinnamoyl-Coa reductase	KIW84_015652	0.302096	-0.920528	0.999918
A0A9D5H0U4	DNA polymerase V	KIW84_015643	0.232435	1.06321	0.999918
A0A9D5H0T8	allantoinase	KIW84_015483	0.854842	-0.162204	0.999918
A0A9D5H0T2	DUF3700 domain-containing protein	KIW84_015475	0.0527055	2.05965	0.999918
A0A9D5H0T1	GDSL esterase/lipase	KIW84_015354	0.163993	1.41888	0.999918
A0A9D5H0S5	Bifunctional riboflavin biosynthesis protein RIBA 1	KIW84_015702	0.713772	0.392785	0.999918
A0A9D5H0P7	Proline iminopeptidase	KIW84_015630	0.0874555	1.55016	0.999918
A0A9D5H0P5;A0A9D5BQN4	Acetolactate synthase	KIW84_015474	0.96403	-0.0432693	0.999918
A0A9D5H0P1	Peroxin-7	KIW84_015268	0.43535	-0.690783	0.999918
A0A9D5H0N8	Suppressor of forked domain-containing protein	KIW84_015525	0.902376	0.108776	0.999918
A0A9D5H0N5	Enoyl-CoA delta isomerase 2	KIW84_015457	0.426629	-0.793407	0.999918
A0A9D5H0M8	Thioredoxin-like protein cxxs1	KIW84_015597	0.886954	0.126156	0.999918
A0A9D5H0M7	Cellulose synthase	KIW84_015239	0.024224	-2.0233	0.999918
A0A9D5H0J0	Serine hydroxymethyltransferase	KIW84_015154	0.934938	-0.0754382	0.999918
A0A9D5H0I8	Receptor-like protein 4	KIW84_015414	0.692373	-0.388649	0.999918
A0A9D5GYF6	Isocitrate dehydrogenase [NADP]	KIW84_013643	0.296605	0.940047	0.999918
A0A9D5GYE0	Nucleosome assembly protein 1	KIW84_013873	0.952323	0.0559781	0.999918
A0A9D5GYD7	Auxin-binding protein ABP19a	KIW84_013697	0.104017	-1.47903	0.999918
A0A9D5GYC7	Uncharacterized protein	KIW84_013874	0.952581	-0.0565047	0.999918
A0A9D5GYC5	Citrate synthase	KIW84_013593	0.637734	-0.444828	0.999918
A0A9D5GYC4	1,3-beta-glucan synthase	KIW84_013583	0.65023	-0.422957	0.999918
A0A9D5GYB2	AT-rich interactive domain-containing protein 4	KIW84_013837	0.846608	0.206141	0.999918
A0A9D5GY82	20 kDa chaperonin	KIW84_013778	0.00202032	2.82575	0.448393
A0A9D5GY78	Pectinesterase inhibitor domain-containing protein	KIW84_013768	0.39776	-0.753937	0.999918
A0A9D5GY75	Strictosidine synthase conserved region domain-containing protein	KIW84_013723	0.751039	-0.324037	0.999918
A0A9D5GY39	Canalicular multispecific organic anion transporter 1	KIW84_013641	0.775514	-0.27638	0.999918
A0A9D5GY30;A0A9D5GY35;A0A9D5BK82	Cyclic nucleotide-gated ion channel 20	KIW84_013423	0.76056	-0.565183	0.999918
A0A9D5GY20	RING-type E3 ubiquitin transferase	KIW84_013389	0.106599	-1.66768	0.999918
A0A9D5GY12	Carboxyl-terminal peptidase	KIW84_013633	0.391339	-0.759459	0.999918
A0A9D5GY04	DNA-binding protein RHL1	KIW84_013377	0.858633	-0.164619	0.999918
A0A9D5GY03	Uncharacterized protein	KIW84_013569	0.602166	0.53954	0.999918
A0A9D5GXZ4	FCP1 homology domain-containing protein	KIW84_013544	0.394532	-0.806847	0.999918
A0A9D5GXY1	O-fucosyltransferase family protein	KIW84_013511	0.204668	-1.31885	0.999918
A0A9D5GXW9	C3H1-type domain-containing protein	KIW84_013545	0.501348	-0.623306	0.999918
A0A9D5GXS9	Prokaryotic-type class I peptide chain release factors domain-containing protein	KIW84_013214	0.8151	-0.218355	0.999918
A0A9D5GXR9	Chlorophyll a-b binding protein, chloroplastic	KIW84_013191	0.929639	-0.081278	0.999918
A0A9D5GY15;A0A9D5GXQ5	Metal-nicotianamine transporter ysl7	KIW84_013376	0.447045	-0.764443	0.999918
A0A9D5GXQ2	Extradiol ring-cleavage dioxygenase class III enzyme subunit B domain-containing protein	KIW84_013230	0.221536	-1.18979	0.999918
A0A9D5GXL9	Large ribosomal subunit protein mL54 (Fragment)	KIW84_013355	0.967427	-0.0422453	0.999918
A0A9D5GXL2	1-aminocyclopropane-1-carboxylate synthase	KIW84_013156	0.829238	-0.216749	0.999918
A0A9D5GXK7	Zinc finger CCCH domain-containing protein 48	KIW84_013054	0.879311	0.136444	0.999918
A0A9D5GXI1	Alcohol dehydrogenase-like 6	KIW84_013298	0.814116	-0.218028	0.999918
A0A9D5GXH4	Uncharacterized protein	KIW84_013052	0.620502	-0.496168	0.999918
A0A9D5BJB3;A0A9D5GXC3	Hypersensitive-induced response protein 4	KIW84_013177	0.397016	-0.750019	0.999918
A0A9D5GXB0	60S ribosomal protein L6	KIW84_012907	0.82774	-0.205028	0.999918
A0A9D5GX69	ABC transporter B member 28	KIW84_013051	0.801078	-0.223066	0.999918
A0A9D5GX40	Uncharacterized protein	KIW84_012987	0.404941	-0.831241	0.999918
A0A9D5GX15	tRNA (adenine(58)-N(1))-methyltransferase	KIW84_012682	0.987314	-0.0168628	0.999918
A0A9D5GWZ4	Septum site-determining protein minD chloroplastic	KIW84_012691	0.998255	-0.00193732	0.999918
A0A9D5GWY6	Uncharacterized protein	KIW84_012624	0.247028	-1.1113	0.999918
A0A9D5GWY1	Gfo/Idh/MocA-like oxidoreductase N-terminal domain-containing protein	KIW84_012615	0.700849	-0.340926	0.999918
A0A9D5GWX9	Ribonuclease ageritin	KIW84_012863	0.595426	0.480931	0.999918
A0A9D5GWX8;A0A9D4WC46;A0A9D5GXP3	Ribosomal 40S subunit protein S18A	KIW84_012655	0.961002	0.0457456	0.999918
A0A9D5GWX0	Myb-like domain-containing protein	KIW84_012550	0.478597	-0.640827	0.999918
A0A9D5GWV3	IST1-like protein	KIW84_012604	0.543365	-0.576522	0.999918
A0A9D5GWU0	General transcription and DNA repair factor IIH helicase subunit XPD	KIW84_012537	0.959142	-0.0512412	0.999918
A0A9D5GWT7	Steroid 5-alpha reductase C-terminal domain-containing protein	KIW84_012579	0.247314	1.01228	0.999918
A0A9D5GWQ1	AAA+ ATPase domain-containing protein	KIW84_012475	0.285639	-1.08059	0.999918
A0A9D5GWN9	Uncharacterized protein	KIW84_012653	0.209714	-1.30795	0.999918
A0A9D5GWM5	Inactive shikimate kinase like 1, chloroplastic	KIW84_012463	0.488057	0.617258	0.999918
A0A9D5GWL4	Tubulin alpha chain	KIW84_012358	0.189492	-1.26344	0.999918
A0A9D5GWK7	Potassium transporter	KIW84_012421	0.254609	-1.22125	0.999918
A0A9D5GWH5	Fructose-1,6-bisphosphatase, cytosolic	KIW84_012536	0.377552	-0.806046	0.999918
A0A9D5GWG2	5-methyltetrahydropteroyltriglutamate--homocysteine S-methyltransferase	KIW84_012333	0.091554	-1.55352	0.999918
A0A9D5GWG1	C2 domain-containing protein	KIW84_012345	0.530347	-0.664425	0.999918
A0A9D5GWG0	Mitochondrial import receptor subunit tom20	KIW84_012257	0.811666	-0.214274	0.999918
A0A9D5GWD8	Glycosyltransferase	KIW84_012474	0.715126	-0.349736	0.999918
A0A9D5GWC2	Chlorophyll a-b binding protein, chloroplastic	KIW84_012438	0.578103	-0.54535	0.999918
A0A9D5GWB8	Cytochrome c domain-containing protein	KIW84_012177	0.714623	0.366181	0.999918
A0A9D5GW97	Peptidyl serine alpha-galactosyltransferase	KIW84_012143	0.784071	-0.242604	0.999918
A0A9D5GW95	Sulfite oxidase	KIW84_012230	0.0711539	1.91469	0.999918
A0A9D5GW80	Protein NDH-DEPENDENT CYCLIC ELECTRON FLOW 5	KIW84_012380	0.650951	-0.428132	0.999918
A0A9D5GW74	Fatty acid hydroxylase domain-containing protein	KIW84_012100	0.460113	-0.770411	0.999918
A0A9D5GW47;A0A9D5BGM7	Uncharacterized protein	KIW84_012112	0.866768	0.166467	0.999918
A0A9D5GW39	Ferredoxin-thioredoxin reductase catalytic chain, chloroplastic	KIW84_012038	0.697916	-0.406485	0.999918
A0A9D5GW32	Glycerol-3-phosphate dehydrogenase [NAD(+)]	KIW84_012125	0.735023	0.340832	0.999918
A0A9D5GW16	Alpha-1,3-glucosyltransferase	KIW84_012059	0.599326	-0.549436	0.999918
A0A9D5GW15	Histidine triad nucleotide-binding protein 1	KIW84_012263	0.31446	-0.90051	0.999918
A0A9D5GW10	Phosphoglycerate kinase	KIW84_012093	0.52558	-0.652232	0.999918
A0A9D5GZA3;A0A9D5GVY4	Lipase	KIW84_012216;KIW84_014335	0.994631	0.00696795	0.999918
A0A9D5GVW0	Cytochrome c domain-containing protein	KIW84_012175	0.677824	-0.374715	0.999918
A0A9D5GVS8	K Homology domain-containing protein	KIW84_011840	0.649084	0.426281	0.999918
A0A9D5GVL7	Expansin	KIW84_011849	0.130546	1.36489	0.999918
A0A9D5GVJ3	DUF3598 domain-containing protein	KIW84_011804	0.860211	-0.165544	0.999918
A0A9D5GVI1	T4P13.26 protein	KIW84_011778	0.881794	-0.132637	0.999918
A0A9D5GVG1	Beta-glucuronosyltransferase GlcAT14A	KIW84_011955	0.386377	-0.826015	0.999918
A0A9D5GVF5;A0A9D4Y7U3	Integral membrane HRF1 family protein	KIW84_011621	0.654908	-0.395826	0.999918
A0A9D5GVE6	Chlororespiratory reduction 7	KIW84_011709	0.287465	-0.943579	0.999918
A0A9D5GVE3	glucan endo-1,3-beta-D-glucosidase	KIW84_011601	0.622294	0.436093	0.999918
A0A9D5GVB5	glucan endo-1,3-beta-D-glucosidase	KIW84_011600	0.70805	-0.358333	0.999918
A0A9D5GV97;A0A9D5BFB1;A0A9D5GUU7	Translation initiation factor eIF2B subunit delta	KIW84_011576	0.90171	-0.109863	0.999918
A0A9D5GV85	Uncharacterized protein	KIW84_011551	0.747205	-0.328323	0.999918
A0A9D5GV83	Transmembrane protein 33 homolog	KIW84_011599	0.332504	-0.864147	0.999918
A0A9D5GV66	Cytochrome b561 domain-containing protein	KIW84_011575	0.856427	-0.160175	0.999918
A0A9D5GV61	Protein KINESIN LIGHT CHAIN-RELATED 2	KIW84_011473	0.288609	-0.976366	0.999918
A0A9D5GV53	TOG domain-containing protein	KIW84_011504	0.197673	-1.14538	0.999918
A0A9D5GV44	Uncharacterized protein	KIW84_011535	0.268242	-1.06801	0.999918
A0A9D5GV37	Polygalacturonase qrt3	KIW84_011688	0.23909	1.12097	0.999918
A0A9D5GV18	UspA domain-containing protein	KIW84_011442	0.999334	-0.000869162	0.999918
A0A9D5GV04	RNA helicase	KIW84_011417	0.975325	0.0275818	0.999918
A0A9D5GUZ3	60S ribosomal protein L3B	KIW84_011463	0.867354	-0.149824	0.999918
A0A9D5GUZ1	ARM repeat superfamily protein	KIW84_011650	0.89393	-0.137371	0.999918
A0A9D5GUZ0	tryptophan synthase	KIW84_011618	0.00269465	3.22686	0.506106
A0A9D5GUY7	sulfate adenylyltransferase	KIW84_011642	0.860295	-0.157768	0.999918
A0A9D5GUY4	AAA+ ATPase domain-containing protein	KIW84_011441	0.860094	-0.156611	0.999918
A0A9D5GUX1	Uncharacterized protein	KIW84_011416	0.320744	-0.879078	0.999918
A0A9D5GUW0	protein-S-isoprenylcysteine alpha-carbonyl methylesterase	KIW84_011598	0.148674	-1.55308	0.999918
A0A9D5GUU6	rRNA adenine N(6)-methyltransferase	KIW84_011371	0.580695	0.494591	0.999918
A0A9D5GUS8;A0A9D5BF81	Alpha-dioxygenase 1	KIW84_011533	0.0088323	2.45002	0.923076
A0A9D5GUQ9	Cdk-activating kinase assembly factor MAT1 centre domain-containing protein	KIW84_011449	0.832703	0.200035	0.999918
A0A9D5GUQ2	Protease Do-like 1	KIW84_011471	0.737454	-0.309041	0.999918
A0A9D5GUN4	DUF1421 domain-containing protein	KIW84_011384	0.467608	-0.681407	0.999918
A0A9D5A3F5;A0A9D5GUM0	Eukaryotic translation initiation factor 3 subunit I	KIW84_011394	0.645283	-0.426525	0.999918
A0A9D5BS69	Eukaryotic translation initiation factor 3 subunit C	KIW84_015904	0.748108	-0.293512	0.999918
A0A9D5BS58	Potassium channel	KIW84_015855	0.0732735	-1.7537	0.999918
Q08150;A0A9D5BS48;Q08149;A0A9D4VS42;A0A9D5H0I7	Ras- protein RABA2a	KIW84_015913	0.927055	-0.0834376	0.999918
A0A9D5BS47	ATP-dependent RNA helicase	KIW84_015833	0.694788	-0.347363	0.999918
A0A9D5BS32	methionine S-methyltransferase	KIW84_015934	0.845193	-0.176171	0.999918
A0A9D5BS20	GST N-terminal domain-containing protein	KIW84_015912	0.980134	-0.0250178	0.999918
A0A9D5BRU2;A0A9D5BRZ7;A0A9D4X517	Elongation factor 1-gamma	KIW84_015908	0.871706	-0.151573	0.999918
A0A9D5BRZ3	Large ribosomal subunit protein mL43	KIW84_015878	0.759826	0.327635	0.999918
A0A9D5BRY6	thiamine phosphate synthase	KIW84_015861	0.571895	-0.500436	0.999918
A0A9D5BRX9	Ceramidase	KIW84_015853	0.16824	-1.36941	0.999918
A0A9D5BRX5	Uncharacterized protein	KIW84_015802	0.17442	-1.22203	0.999918
A0A9D5BRX0	Phospho-2-dehydro-3-deoxyheptonate aldolase	KIW84_015708	0.959448	-0.0470453	0.999918
A0A9D5BRW3	Cell division control protein 48 C	KIW84_015832	0.427487	0.795346	0.999918
A0A9D4ZSH1;A0A9D5BRU6	70-kilodalton heat shock protein (Fragment)	KIW84_015901	0.302543	0.970299	0.999918
A0A9D5BRU4	Plastid-lipid-associated protein 4	KIW84_015819	0.838337	0.213751	0.999918
A0A9D5BRT8	K Homology domain-containing protein	KIW84_015673	0.878112	-0.142004	0.999918
A0A9D5BRT0	Pinin/SDK/MemA protein domain-containing protein	KIW84_015800	0.886947	0.126828	0.999918
A0A9D5BRS0	fructose-bisphosphatase	KIW84_015780	0.503944	0.620542	0.999918
A0A9D5BRR5	Phosphatidylserine decarboxylase proenzyme 2	PSD2	0.679186	-0.368024	0.999918
A0A9D5BRQ6	Soyasaponin III rhamnosyltransferase	KIW84_015766	0.416966	-0.772762	0.999918
A0A9D5BRQ5	Transcriptional repressor protein yy1	KIW84_015869	0.301395	1.06905	0.999918
A0A9D5BRP0	Pentatricopeptide repeat-containing protein At1g10910, chloroplastic	KIW84_015831	0.678905	0.440203	0.999918
A0A9D5BRN9	Chlorophyll a-b binding protein, chloroplastic	KIW84_015744	0.83274	0.189793	0.999918
A0A9D5BRN2	OCRE domain-containing protein	KIW84_015736	0.414699	-0.819909	0.999918
A0A9D5AR59;A0A9D5BRL5	Splicing factor 3B subunit 1	KIW84_015707	0.923169	-0.0879442	0.999918
A0A9D5BRJ8	Actin	KIW84_015779	0.445147	-0.721073	0.999918
A0A9D5BRH7	Poly(A)+ RNA export protein rae1	KIW84_015758	0.979467	-0.0249063	0.999918
A0A9D5BRH1	DUF1682 family protein	KIW84_015883	0.486245	-0.671739	0.999918
A0A9D5BRF8	3'(2'),5'-bisphosphate nucleotidase	KIW84_015542	0.816142	0.212223	0.999918
A0A9D5BRF1	Transmembrane 9 superfamily member	KIW84_015863	0.313252	-0.897314	0.999918
A0A9D5BRE3	Cytochrome P450	KIW84_015636	0.350534	-0.886024	0.999918
A0A9D5BRD9	Importin N-terminal domain-containing protein	KIW84_015850	0.882421	-0.131736	0.999918
A0A9D5BRC8	inorganic diphosphatase	KIW84_015634	0.938695	0.0695551	0.999918
A0A9D5BRC6	Lysine ketoglutarate reductase trans-splicing-like protein	KIW84_015508	0.770684	-0.312755	0.999918
A0A9D5BRB8	Pectin methylesterase cgr2	KIW84_015624	0.250131	-1.04435	0.999918
A0A9D5BR95	Ribosome assembly factor mrt4	KIW84_015805	0.241278	1.03805	0.999918
A0A9D5BR93	Uncharacterized protein	KIW84_015593	0.838789	0.180226	0.999918
A0A9D5BR76	Serine decarboxylase	KIW84_015777	0.793257	-0.245388	0.999918
A0A9D5BR69	Multiple organellar RNA editing factor 9	KIW84_015578	0.888063	-0.128578	0.999918
A0A9D5BR53	Oligopeptide transporter 4	KIW84_015646	0.682754	-0.416578	0.999918
A0A9D5BR47	Ubiquitin thioesterase	KIW84_015555	0.867524	0.164278	0.999918
A0A9D5BR15	Enoyl reductase (ER) domain-containing protein	KIW84_015518	0.299221	0.918942	0.999918
A0A9D4VPE1;A0A9D5BR06	PSP proline-rich domain-containing protein	KIW84_015466	0.844754	-0.174515	0.999918
A0A9D5BR01	Carbonic anhydrase	KIW84_015695	0.817751	0.23899	0.999918
A0A9D5BQZ5	Callose synthase 12	KIW84_015452	0.839345	0.216407	0.999918
A0A9D4YIW1;A0A9D5BQY6	Dynamin- protein 3A	KIW84_015668	0.758197	-0.275598	0.999918
A0A9D5BQX5	methylmalonate-semialdehyde dehydrogenase (CoA acylating)	KIW84_015660	0.520769	0.688586	0.999918
A0A9D5BQV9	RNA helicase	KIW84_015351	0.949728	-0.0674393	0.999918
A0A9D5BQU6;A0A9D5B266;A0A9D4YIB1	60S ribosomal protein L26B	KIW84_015517	0.815886	-0.216932	0.999918
A0A9D5BQT2	DUF2921 family protein	KIW84_015447	0.857935	0.184737	0.999918
A0A9D4XPX7;A0A9D5BQS7	Eukaryotic translation initiation factor 3 subunit D	KIW84_015435	0.857874	-0.162793	0.999918
A0A9D5BQP8	Alpha-1,4 glucan phosphorylase	KIW84_015402	0.905606	-0.105093	0.999918
A0A9D5BQP2	Uncharacterized protein	KIW84_015487	0.388617	-0.76479	0.999918
A0A9D5BQP1	WD repeat-containing protein 55	KIW84_015566	0.881553	0.159262	0.999918
A0A9D5BQN7	Homeobox-DDT domain protein RLT1	KIW84_015397	0.378884	-0.920627	0.999918
A0A9D5BQJ6	Uncharacterized protein	KIW84_015521	0.570148	-0.508736	0.999918
A0A9D5BQJ5	Protein kinase domain-containing protein	KIW84_015437	0.354754	0.889757	0.999918
A0A9D5BQI7	Secretory carrier-associated membrane protein	KIW84_015510	0.0269228	-2.15587	0.999918
A0A9D5BQI5	40S ribosomal protein S6	KIW84_015427	0.551348	-0.544011	0.999918
A0A9D5BQH9	THO complex subunit 7A	KIW84_015329	0.671831	0.380608	0.999918
A0A9D5BQH2	Glucose-induced degradation complex subunit	KIW84_015492	0.708038	-0.332278	0.999918
A0A9D5BQG6	non-specific serine/threonine protein kinase	KIW84_015261	0.872136	-0.15033	0.999918
A0A9D5BQE8	60S ribosomal protein L34	KIW84_015316	0.446823	-0.698304	0.999918
A0A9D5BQD9	LPPG:FO 2-phospho-L-lactate transferase CofD/UPF0052	KIW84_015306	0.870647	-0.168944	0.999918
A0A9D5BQC6	Uncharacterized protein	KIW84_015369	0.956163	-0.0518801	0.999918
A0A9D5BQC3	Putative tRNA (cytidine(32)/guanosine(34)-2'-O)-methyltransferase	KIW84_015454	0.629661	0.471564	0.999918
A0A9D5BQB0	Nucleoporin protein Ndc1-Nup	KIW84_015138	0.970354	-0.0380309	0.999918
A0A9D5BQA3	Protein trichome birefringence-like 38	KIW84_015318	0.390176	-0.784075	0.999918
A0A9D5BQ89	Uncharacterized protein	KIW84_015236	0.734977	0.318033	0.999918
A0A9D5BQ43	GTP-binding protein OBGC, chloroplastic	KIW84_015064	0.761215	0.271502	0.999918
A0A9D5BQ41	Ubiquitin-like domain-containing protein	KIW84_015137	0.0872482	-1.63502	0.999918
A0A9D5BQ38	Histone H2B	KIW84_015184	0.706993	0.342447	0.999918
A0A9D5BQ36	Myb/SANT-like DNA-binding domain-containing protein	KIW84_015272	0.540921	-0.571601	0.999918
A0A9D5BQ34	Serine/threonine-protein kinase pbl27	KIW84_015053	0.983179	0.0198067	0.999918
A0A9D5BQ33;A0A9D4VZH6;A0A9D4WJY8	1-(5-phosphoribosyl)-5-[(5-phosphoribosylamino)methylideneamino] imidazole-4-carboxamide isomerase, chloroplastic	KIW84_015362	0.99502	0.00665629	0.999918
A0A9D5BQ19	Target of rapamycin complex subunit LST8	KIW84_015235	0.371637	-0.794007	0.999918
A0A9D5BQ05	Uncharacterized protein	KIW84_015149	0.936249	0.07514	0.999918
A0A9D5BPZ8	Eukaryotic translation initiation factor 4E-1	KIW84_015156	0.865296	-0.15159	0.999918
A0A9D5BPZ4	pyridoxal 5'-phosphate synthase (glutamine hydrolyzing)	KIW84_015197	0.45207	-0.69032	0.999918
A0A9D5BPZ0	Histidine-containing phosphotransfer protein	KIW84_015013	0.664913	-0.393285	0.999918
A0A9D5BPY5	ABC-type xenobiotic transporter	KIW84_015123	0.436939	-0.694533	0.999918
A0A9D5BPY4	Cinnamoyl-Coa reductase	KIW84_015187	0.323833	-0.874654	0.999918
A0A9D5BPY1	DUF642 domain-containing protein	KIW84_015073	0.228045	1.19391	0.999918
A0A9D5BPW8	K Homology domain-containing protein	KIW84_015120	0.708866	-0.344407	0.999918
A0A9D5AKV1;A0A9D5BPW4	Uncharacterized protein	KIW84_015052	0.745844	0.289479	0.999918
A0A9D5BPV9	indole-3-glycerol-phosphate synthase	KIW84_014981	0.870795	-0.144198	0.999918
A0A9D5BPU4	Metallo-beta-lactamase domain-containing protein	KIW84_015148	0.468042	-0.717426	0.999918
A0A9D5BPS3	procollagen-proline 4-dioxygenase	KIW84_015012	0.775515	-0.252436	0.999918
A0A9D5BPR0	Amine oxidase domain-containing protein	KIW84_015059	0.605819	0.554573	0.999918
A0A9D5BPQ1	NAD(P)-binding domain-containing protein	KIW84_015047	0.250882	-1.23367	0.999918
A0A9D5BPP8	Transcription repressor	KIW84_015215	0.606658	-0.462203	0.999918
A0A9D5BPP2	J domain-containing protein	KIW84_015037	0.845783	0.185949	0.999918
A0A9D5BPN3	La-related protein 6A	KIW84_015072	0.370115	-0.858378	0.999918
A0A9D5BPN0	Protease Do-like 5	KIW84_015113	0.0692179	1.95361	0.999918
A0A9D5BPM8	70-kilodalton heat shock protein	KIW84_015188	0.948298	-0.0569468	0.999918
A0A9D5BPL9	Exosome complex component rrp45b	KIW84_015103	0.833958	0.204334	0.999918
A0A9D5BPL2	Uncharacterized protein	KIW84_015010	0.323836	-1.0017	0.999918
A0A9D5BPJ0	BSD domain-containing protein	KIW84_014989	0.884157	-0.154842	0.999918
A0A9D5BPI7	60S ribosomal protein L38	KIW84_015146	0.98751	-0.0144595	0.999918
A0A9D5BPI3	Mitogen-activated protein kinase 16	KIW84_014973	0.191984	1.38488	0.999918
A0A9D5BPH4	CSC1-like protein erd4	KIW84_015140	0.310258	-0.918249	0.999918
A0A9D5BPG2	PPIase cyclophilin-type domain-containing protein	KIW84_014897	0.574354	-0.49729	0.999918
A0A9D5BPF8	Acyl carrier protein	KIW84_015040	0.67791	-0.412187	0.999918
A0A9D5BPF6	Sirohydrochlorin ferrochelatase	KIW84_015117	0.586066	0.527782	0.999918
A0A9D5BPF4;A0A9D5ARR2	polyribonucleotide nucleotidyltransferase	KIW84_015116	0.668543	0.389619	0.999918
A0A9D5BPE0	DUF3700 domain-containing protein	KIW84_014940	0.437549	-0.791572	0.999918
A0A9D4Y747;A0A9D5BNP5	Magnesium transporter CorA-like family protein	KIW84_014667	0.550188	-0.551937	0.999918
A0A9D5BNP4	Sugar phosphate transporter domain-containing protein	KIW84_014653	0.780961	-0.25299	0.999918
A0A9D5BNP3	Pyrophosphate--fructose 6-phosphate 1-phosphotransferase subunit beta	PFP-BETA	0.365573	-0.837315	0.999918
A0A9D5BNN9	Peptidase A1 domain-containing protein	KIW84_014699	0.13477	-1.38307	0.999918
A0A9D5BNN8	Ubiquitin-specific protease family C19-related protein	KIW84_014826	0.158497	-1.30057	0.999918
A0A9D5BNN6	HMA domain-containing protein	KIW84_014751	0.436463	-0.786597	0.999918
A0A9D5BNN0	CAP-Gly domain-containing protein	KIW84_014652	0.987415	-0.0166435	0.999918
A0A9D5BNM8	Patellin-4	KIW84_014537	0.204121	1.34171	0.999918
A0A9D5BNM7	Phosphatidate cytidylyltransferase	KIW84_014814	0.901838	-0.130726	0.999918
A0A9D5BNM5	LRR receptor-like serine/threonine-protein kinase ghr1	KIW84_014587	0.588837	0.5737	0.999918
A0A9D5BNL5	histidinol dehydrogenase	KIW84_014580	0.0435994	1.83593	0.999918
A0A9D5BNK4	Uncharacterized protein	KIW84_014516	0.108076	-1.45166	0.999918
A0A9D5BNK3	F-box domain-containing protein	KIW84_014796	0.933775	0.0887643	0.999918
A0A9D5BNK2	Uncharacterized protein	KIW84_014656	0.639525	-0.469091	0.999918
A0A9D4VFF1;A0A9D5BNI4	Type 1 membrane protein	KIW84_014577	0.136989	-1.57772	0.999918
A0A9D5BNI3	YTH domain-containing family protein	KIW84_014492	0.806165	0.260932	0.999918
A0A9D5BNI2	Pentatricopeptide repeat-containing protein	KIW84_014756	0.827068	0.194111	0.999918
A0A9D5BNI0	2-succinylbenzoate--CoA ligase, chloroplastic/peroxisomal	KIW84_014594	0.722235	-0.377234	0.999918
A0A9D5BNH9	Vacuolar protein sorting-associated protein 53	KIW84_014689	0.687806	-0.355713	0.999918
A0A9D5BNH8	Tubulin beta chain	KIW84_014564	0.264678	-1.01274	0.999918
A0A9D5BNG5	SNF1- protein kinase regulatory subunit beta-2	KIW84_014750	0.760012	-0.275974	0.999918
A0A9D5BNG3	SIT4 phosphatase-associated family protein	KIW84_014603	0.402611	-0.741852	0.999918
A0A9D5BNG2	Uncharacterized protein	KIW84_014666	0.742278	-0.292031	0.999918
A0A9D5BNF7	Uncharacterized protein	KIW84_014536	0.70197	0.378006	0.999918
A0A9D5BNF1	FAD-binding PCMH-type domain-containing protein	KIW84_014557	0.812184	0.220018	0.999918
A0A9D5BNE3	Hexosyltransferase	KIW84_014711	0.712322	-0.356846	0.999918
A0A9D5BNE2	FAD-binding PCMH-type domain-containing protein	KIW84_014552	0.820979	0.227381	0.999918
A0A9D5BND9	Toprim domain-containing protein	KIW84_014533	0.659799	-0.395613	0.999918
A0A9D5BND8	30-kDa cleavage and polyadenylation specificity factor 30	KIW84_014627	0.587267	0.480928	0.999918
A0A9D5BND3	Enhancer of mRNA-decapping protein 4 WD40 repeat region domain-containing protein	KIW84_014712	0.712757	-0.334846	0.999918
A0A9D5BNC9	Peroxidase	KIW84_014615	0.0203859	2.13896	0.999918
A0A9D5BNB9	Coatomer subunit epsilon	KIW84_014512	0.944889	-0.0631948	0.999918
A0A9D5BNB3	Ribosomal protein/NADH dehydrogenase domain-containing protein	KIW84_014423	0.049994	-1.75931	0.999918
A0A9D5BNA9	FAD-binding FR-type domain-containing protein	KIW84_014681	0.299481	-1.11336	0.999918
A0A9D5BN97	70-kilodalton heat shock protein	KIW84_014511	0.401483	-0.743311	0.999918
A0A9D5BN94	Ribosomal 40S subunit protein S1B	KIW84_014467	0.837936	-0.190524	0.999918
A0A9D5BN91	Dihydrolipoyl dehydrogenase 2	KIW84_014401	0.000348195	-3.46157	0.131374
A0A9D5BN90	BRISC and BRCA1-A complex member 2	KIW84_014654	0.869679	-0.146429	0.999918
A0A9D5BN88	CBBY-like protein	KIW84_014647	0.638288	0.437156	0.999918
A0A9D5BN81	30S ribosomal protein S6	KIW84_014456	0.475652	0.636316	0.999918
A0A9D5BN69	Prefoldin subunit 3	KIW84_014443	0.683002	0.435031	0.999918
A0A9D5BN68	Polygalacturonase	KIW84_014475	0.242549	-1.2562	0.999918
O82135;A0A9D5BN62	cyclin-dependent kinase	KIW84_014514	0.878506	-0.135327	0.999918
A0A9D5BN55	Protein arginine methyltransferase NDUFAF7	KIW84_014544	0.890658	-0.136365	0.999918
A0A9D5BN33	Obg-like ATPase 1	KIW84_014590	0.652228	0.407683	0.999918
A0A9D5BN20	CCHC-type domain-containing protein	KIW84_014466	0.903297	0.112612	0.999918
A0A9D5BN18	GTP-binding protein SAR1a	KIW84_014398	0.591806	-0.49481	0.999918
A0A9D5BN03	CG-1 domain-containing protein	KIW84_014397	0.438945	-0.723296	0.999918
A0A9D5BN01	Importin subunit alpha	KIW84_014366	0.823156	-0.207532	0.999918
A0A9D5BMZ1	Transcription termination factor mterf5	KIW84_014400	0.684249	0.38346	0.999918
A0A9D5BMY4	Variant 2, Beta-D-xylosidase 1	KIW84_014392	0.121767	-1.47453	0.999918
A0A9D5BMX8	isoleucine--tRNA ligase	KIW84_014280	0.809563	-0.219962	0.999918
A0A9D5BMX2	Polygalacturonase	KIW84_014338	0.878468	0.159111	0.999918
A0A9D4ZW88;A0A9D5BMW9	UDP-arabinose 4-epimerase 1	KIW84_014513	0.169978	-1.2184	0.999918
A0A9D5BMW5	Acyl-CoA dehydrogenase ibr3 (Fragment)	KIW84_014321	0.464696	-0.658121	0.999918
A0A9D5BMU8	AMP-activated serine/threonine-protein kinase regulatory subunit	KIW84_014250	0.961878	0.0423812	0.999918
A0A9D5BMT7	Protein pleiotropic regulator prl2	KIW84_014293	0.909145	-0.102559	0.999918
A0A9D5BMT3;A0A9D5A1C8;A0A9D4W9K7;A0A9D5A8Q0	HECT-type E3 ubiquitin transferase	KIW84_014465	0.886316	-0.131269	0.999918
A0A9D5BMR7	protein-serine/threonine phosphatase	KIW84_014439	0.262924	-1.19032	0.999918
A0A9D5BMQ5	ATP citrate synthase	KIW84_014433	0.459858	-0.713278	0.999918
A0A9D4Y0T1;A0A9D5BMP1;A0A9D4YKL9	40S ribosomal protein S21-2 (Fragment)	KIW84_014273	0.737486	-0.298139	0.999918
A0A9D5BMN8	mTERF protein	KIW84_014278	0.90507	0.110008	0.999918
A0A9D5BMM9	Phytochrome	KIW84_014434	0.738653	-0.295474	0.999918
A0A9D5BML4	mTERF protein	KIW84_014245	0.807939	-0.234475	0.999918
A0A9D5BMJ9	mTERF protein	KIW84_014277	0.523289	0.674437	0.999918
A0A9D5BMJ8	Pentatricopeptide repeat-containing protein At2g37230	KIW84_014239	0.88369	-0.129907	0.999918
A0A9D5BMI9	Uncharacterized protein	KIW84_014266	0.84106	-0.184773	0.999918
A0A9D5BMI0	Mediator of RNA polymerase II transcription subunit 18	KIW84_014142	0.703726	0.409084	0.999918
A0A9D5BMH0	TCTP domain-containing protein	KIW84_014287	0.472513	-0.651476	0.999918
A0A9D5BMG5	Disease resistance response protein Pi49	KIW84_014356	0.641709	0.475096	0.999918
A0A9D5BMF1	RNA helicase	KIW84_014160	0.766918	-0.274447	0.999918
A0A9D5BLX2;A0A9D5BME5;A0A9D4VMZ3	Potassium transporter	KIW84_014157	0.730198	-0.364613	0.999918
A0A9D5BRX1;A0A9D5AM54;A0A9D5BME2	60S ribosomal protein L27	KIW84_014168	0.887605	-0.136708	0.999918
A0A9D5BMC9	J domain-containing protein	KIW84_014290	0.995108	0.00532157	0.999918
A0A9D5BMC3	Kinesin-like protein	KIW84_014286	0.678218	-0.43999	0.999918
A0A9D5BMB7	ATP-dependent zinc metalloprotease FTSH 2	KIW84_014159	0.919372	0.102094	0.999918
A0A9D5BM99;A0A9D4X916	Uncharacterized protein	KIW84_014262	0.472854	-0.747013	0.999918
A0A9D5BM73	Protein PLASTID TRANSCRIPTIONALLY ACTIVE 14	KIW84_014193	0.800552	-0.227129	0.999918
A0A9D5BM68	Plasma membrane-associated cation-binding protein 1	KIW84_014233	0.776573	-0.257159	0.999918
A0A9D5BM60	Cullin-1	KIW84_014241	0.917515	-0.0976727	0.999918
A0A9D5BM48	non-specific serine/threonine protein kinase	KIW84_014209	0.720048	-0.385348	0.999918
A0A9D5BM40	Glycosyltransferase family 92 protein	KIW84_014220	0.11643	-1.67462	0.999918
A0A9D5BM27	Haloacid dehalogenase-like hydrolase domain-containing protein 3	KIW84_014187	0.960011	0.0529821	0.999918
A0A9D5BM24	Glycerol-3-phosphate acyltransferase 9	KIW84_014150	0.250985	-1.10923	0.999918
A0A9D5BM09;A0A9D5AUC0	Metal tolerance protein 1	KIW84_014077	0.966394	-0.040757	0.999918
A0A9D5BM03	Cellulose synthase	KIW84_014174	0.0610484	-1.67239	0.999918
A0A9D5BLY4	K Homology domain-containing protein	KIW84_013976	0.572824	-0.500702	0.999918
A0A9D5BLX9	Metaxin	KIW84_014044	0.938701	0.073237	0.999918
A0A9D5BLX8	Subtilisin-like protease SBT2.6	KIW84_014000	0.272077	-0.972496	0.999918
A0A9D5BLR4	Plasma membrane ATPase	KIW84_014068	0.600891	-0.473969	0.999918
A0A9D5BLN5	Transmembrane protein	KIW84_013989	0.438439	-0.694365	0.999918
A0A9D5BLN1	PUM-HD domain-containing protein	KIW84_014047	0.750918	-0.320337	0.999918
A0A9D5BLM6	Uncharacterized protein	KIW84_013997	0.618085	0.493843	0.999918
A0A9D5BLL9;A0A9D4XS31;A0A9D5GYS6	Palmitoyltransferase akr1	KIW84_013888	0.0212303	-2.2849	0.999918
A0A9D5BLL5	Xyloglucan endotransglucosylase/hydrolase	KIW84_013916	0.552277	-0.540323	0.999918
A0A9D5BLJ4	Beta-galactosidase	KIW84_013901	0.424589	-0.735212	0.999918
A0A9D5BLI1	DNA replication complex GINS protein SLD5	KIW84_013819	0.813121	-0.252496	0.999918
A0A9D5BLG1	Smu-2 suppressor of mec-8 and unc-52 protein	KIW84_013818	0.797943	0.243148	0.999918
A0A9D5BLE1	Amine oxidase domain-containing protein	KIW84_013900	0.0691276	1.84229	0.999918
A0A9D5BLD9	Cleavage polyadenylation factor subunit fip1	KIW84_013706	0.343053	-0.912545	0.999918
A0A9D5BLD0	Translation machinery-associated protein 22	KIW84_013891	0.917612	-0.0979665	0.999918
A0A9D5BLB6	Sucrose synthase	KIW84_013808	0.388038	-0.790233	0.999918
A0A9D5BLB3	Nucleosome assembly protein 1	KIW84_013868	0.960733	0.0441066	0.999918
A0A9D5BLA5	ATP citrate synthase	KIW84_013856	0.913975	-0.0987055	0.999918
A0A9D5BLA2	Polygalacturonase	KIW84_013740	0.473702	-0.657688	0.999918
A0A9D5BLA1	Uncharacterized protein	KIW84_013867	0.677438	-0.40172	0.999918
A0A9D4X2Q7;A0A9D5BL94	DnaJ protein erdj2a	KIW84_013843	0.437244	-0.688615	0.999918
A0A9D5BL86	ATP-dependent RNA helicase	KIW84_013774	0.608364	0.479138	0.999918
A0A9D5BL71	Glycylpeptide N-tetradecanoyltransferase	KIW84_013860	0.872272	0.14358	0.999918
A0A9D5BL68	Tubulin--tyrosine ligase-like protein 12	KIW84_013705	0.878026	-0.149792	0.999918
A0A9D5BL53	Peroxidase	KIW84_013861	0.238356	-1.26449	0.999918
A0A9D5BL37	Subtilisin-like protease	KIW84_013717	0.27698	1.037	0.999918
A0A9D5BL01	U6 snRNA-associated Sm-like protein LSm1	LSM1	0.889904	-0.128999	0.999918
A0A9D5BKZ2	Methylthioribose-1-phosphate isomerase	KIW84_013725	0.61353	-0.447065	0.999918
A0A9D5BKY8	Bromo domain-containing protein	KIW84_013554	0.247951	-1.11693	0.999918
A0A9D4W1X2;A0A9D5BKW7	Myosin-12	KIW84_013629	0.205595	-1.12195	0.999918
A0A9D5BKV2	Protein CTR9	KIW84_013692	0.892819	-0.123851	0.999918
A0A9D5BKU9	Proteasome assembly chaperone 1	KIW84_013590	0.851868	0.192556	0.999918
A0A9D5BKT1	Proteasome subunit alpha type	KIW84_013565	0.322612	-0.917575	0.999918
A0A9D5BKT0	aldehyde dehydrogenase (NAD(+))	KIW84_013722	0.0302716	1.93789	0.999918
A0A9D5BKS4	UDP-arabinopyranose mutase (Fragment)	KIW84_013538	0.292188	1.70298	0.999918
A0A9D5BKR4	NADH-ubiquinone oxidoreductase chain 1	KIW84_013527	0.261484	-1.12776	0.999918
A0A9D5BKP9	Beta-hexosaminidase	KIW84_013626	0.000322189	3.49	0.12939
A0A9D5BKP3	Protein argonaute PNH1	KIW84_013521	0.148552	1.55374	0.999918
A0A9D5BKN7	Cleavage stimulation factor 50 kDa subunit	KIW84_013542	0.528807	-0.671267	0.999918
A0A9D5BKN5	Protein kinase domain-containing protein	KIW84_013469	0.441925	-0.716375	0.999918
A0A9D5BKK8	Sucrose synthase	KIW84_013451	0.735752	-0.298887	0.999918
A0A9D5BKK2;A0A9D4XIE9	CTP synthase	KIW84_013640	0.82414	-0.199113	0.999918
A0A9D5BKJ8	Protein SEH1	KIW84_013498	0.949622	0.0676956	0.999918
A0A9D4VRC3;A0A9D5BKI2	3-ketoacyl-CoA synthase	KIW84_013465	0.324835	1.05867	0.999918
A0A9D5BKH2	Transmembrane 9 superfamily member	KIW84_013468	0.343007	-0.860535	0.999918
A0A9D5GV24;A0A9D4Y887;A0A9D4Y2L9;A0A9D5BKG9	COBRA-like protein	KIW84_013540	0.641137	-0.414819	0.999918
A0A9D5BKG6	Protein FLX-like 1	KIW84_013567	0.929585	0.0787859	0.999918
A0A9D5BKG2	NADP-dependent oxidoreductase domain-containing protein	KIW84_013476	0.269882	-1.16921	0.999918
A0A9D5A5E3;A0A9D5BKE5	Glutamate decarboxylase	KIW84_013454	0.377337	-0.816038	0.999918
A0A9D4WGZ8;A0A9D5A764;A0A9D5B7C7;A0A9D5BKD1	Argonaute 1	KIW84_013449	0.937499	-0.072033	0.999918
A0A9D5BKC6	Beta-amylase	KIW84_013431	0.277558	-1.16265	0.999918
A0A9D5BKC2	Glycosyltransferase	KIW84_013509	0.128132	-1.4833	0.999918
A0A9D5BKB0	Ethylene-responsive transcription factor 13 (Fragment)	KIW84_013405	0.736238	-0.300502	0.999918
A0A9D5BKA5	ZF-HD dimerization-type domain-containing protein	KIW84_013493	0.23519	1.20064	0.999918
A0A9D5BK88	dolichyl-diphosphooligosaccharide--protein glycotransferase	KIW84_013384	0.839107	-0.179862	0.999918
A0A9D5BK77	3,4-dihydroxy-2-butanone kinase	KIW84_013494	0.820063	-0.241403	0.999918
A0A9D5BK66	Succinate--CoA ligase [ADP-forming] subunit alpha, mitochondrial	KIW84_013383	0.751217	-0.287199	0.999918
A0A9D5BK53	AWPM-19-like family protein	KIW84_013295	0.0195582	-2.1251	0.999918
A0A9D5BJX7;A0A9D5BK51	Uncharacterized protein	KIW84_013360	0.902889	-0.121712	0.999918
A0A9D5A607;A0A9D4XLV9;A0A9D4W640;A0A9D5A7N6;A0A9D4W7E8;A0A9D5A418;A0A9D5BK47	ABC-type xenobiotic transporter	KIW84_013344	0.957877	-0.0537082	0.999918
A0A9D5BK45	RRM domain-containing protein (Fragment)	KIW84_013438	0.864598	0.158576	0.999918
A0A9D5BK24	SHSP domain-containing protein	KIW84_013391	0.902435	0.131827	0.999918
A0A9D5BJY4	Eukaryotic translation initiation factor 3 30 kDa subunit	KIW84_013395	0.948565	0.0580304	0.999918
A0A9D5BJY3	BED-type domain-containing protein	KIW84_013351	0.650349	-0.407766	0.999918
A0A9D5BJX8	Uncharacterized protein	KIW84_013256	0.00215484	3.04423	0.464584
A0A9D5BJW7	ABC transporter G member 11	KIW84_013266	0.515498	-0.576184	0.999918
A0A9D5BJV4	Eukaryotic translation initiation factor 6	EIF6	0.614462	0.454537	0.999918
A0A9D5BJS1	Chloride channel protein	KIW84_013247	0.182848	-1.34685	0.999918
A0A9D5BJQ7	CLP protease regulatory subunit clpx3	KIW84_013195	0.782079	0.291885	0.999918
A0A9D5AAS7;A0A9D4X1V8;A0A9D4VLH8;A0A9D4VTA2;A0A9D4XEC2;A0A9D4X090;A0A9D5BJB0;A0A9D4WZT9;A0A9D5AAL4;A0A9D5B307;A0A9D5BEF3;A0A9D5AKQ2;A0A9D4X064;A0A9D4X0V7;A0A9D5AKP6;A0A9D4XQV2;A0A9D4WY95;A0A9D5AJE9;A0A9D4VM70;A0A9D4XLF5;A0A9D5A6G6;A0A9D4Y2A1;A0A9D4WA82;A0A9D5AJ64;A0A9D5GXA0;A0A9D4X4K7;A0A9D4XQG6;A0A9D5BRC2;A0A9D5BJQ6;A0A9D4WUH3	Cysteine-rich receptor-kinase-like protein	KIW84_013126	0.883029	-0.138883	0.999918
A0A9D5H0I7	Ras- protein RABA1f	KIW84_015365	0.333459	-0.861289	0.999918
A0A9D5H0H9	Katanin p80 WD40 repeat-containing subunit B1 homolog	KIW84_015499	0.529925	-0.666651	0.999918
A0A9D5H0F4	Protein IQ-DOMAIN 1	KIW84_015344	0.166226	-1.41837	0.999918
A0A9D5H0F0	Enoyl-CoA delta isomerase 2	KIW84_015456	0.72534	0.311285	0.999918
A0A9D5H0E8	Anaphase-promoting complex subunit 7	KIW84_015058	0.963617	-0.045345	0.999918
A0A9D5H0E4	TOD1/MUCI70 glycosyltransferase-like domain-containing protein	KIW84_015442	0.787698	-0.249702	0.999918
A0A9D5H0D0	Uncharacterized protein	KIW84_015167	0.774882	-0.257588	0.999918
A0A9D5H0C7	Single-stranded DNA binding protein Ssb-like OB fold domain-containing protein	KIW84_015411	0.697467	-0.347122	0.999918
A0A9D5H0B4	Protein FAR1-RELATED SEQUENCE	KIW84_014987	0.801861	-0.25208	0.999918
A0A9D5H0A1	Uncharacterized protein	KIW84_015098	0.159719	-1.31013	0.999918
A0A9D5H099	FAS1 domain-containing protein	KIW84_015220	0.36865	-0.960333	0.999918
A0A9D5H091	alpha-1,2-Mannosidase	KIW84_015077	0.805859	-0.221638	0.999918
A0A9D5H090	ATP-dependent (S)-NAD(P)H-hydrate dehydratase	KIW84_014939	0.509631	-0.607868	0.999918
A0A9D5H082	Protein kinase domain-containing protein	KIW84_015178	0.869096	-0.146197	0.999918
A0A9D5H074	Divinyl chlorophyllide a 8-vinyl-reductase, chloroplastic	KIW84_015046	0.966251	-0.0377585	0.999918
A0A9D5H072	PITH domain-containing protein	KIW84_015153	0.890335	-0.124888	0.999918
A0A9D5H068	Protein PLASTID TRANSCRIPTIONALLY ACTIVE 12	KIW84_015143	0.795761	0.229327	0.999918
A0A9D5H060	Cullin-4	KIW84_015097	0.744908	-0.289681	0.999918
A0A9D5H057	14-3-3-like protein GF14-C	KIW84_015278	0.207891	1.11602	0.999918
A0A9D5H035	C-22 sterol desaturase	KIW84_015070	0.586701	-0.533503	0.999918
A0A9D5H008	PCI domain-containing protein	KIW84_014994	0.885818	-0.13816	0.999918
A0A9D5H007	Pentatricopeptide repeat-containing protein	KIW84_014915	0.957873	-0.0469159	0.999918
A0A9D5H002	tRNA (guanine(9)-N(1))-methyltransferase	KIW84_014739	0.827069	0.23201	0.999918
A0A9D5H000	Uncharacterized protein	KIW84_015165	0.0182795	2.36701	0.999918
A0A9D5GZZ9	starch synthase	KIW84_014894	0.698019	-0.34618	0.999918
A0A9D5GZZ7	non-specific serine/threonine protein kinase	KIW84_014727	0.400624	-0.852425	0.999918
A0A9D5GZZ1	Hydroxyproline O-galactosyltransferase galt2	KIW84_015141	0.895216	-0.12529	0.999918
A0A9D4Y5R6;A0A9D5GZV6	60S ribosomal protein L18a-2 (Fragment)	KIW84_015067	0.828404	-0.202874	0.999918
A0A9D5AJR4;A0A9D5GZV0	5'-adenylylsulfate reductase 3	KIW84_014884	0.68558	0.360282	0.999918
A0A9D5BNL0;A0A9D5GZU7;A0A9D5GZJ7;A0A9D5BN63	Peroxidase (Fragment)	KIW84_014625	0.613779	0.526628	0.999918
A0A9D5GZU6	Beta-amylase	KIW84_015044	0.284958	1.0748	0.999918
A0A9D5GZT7	beta-glucosidase	KIW84_014602	0.323257	0.919536	0.999918
A0A9D5GZT4	Sister chromatid cohesion protein PDS5 homolog A	KIW84_014737	0.912795	-0.0971175	0.999918
A0A9D5GZS9;A0A9D5AJL7	C2 and GRAM domain-containing protein	KIW84_014726	0.778101	-0.28729	0.999918
A0A9D5GZS4	Ras- protein RABB1c, variant 2	KIW84_014713	0.669579	-0.377782	0.999918
A0A9D5GZS2	Uncharacterized protein	KIW84_014819	0.842417	-0.213622	0.999918
A0A9D5GZR1	Endoglucanase	KIW84_014684	0.211143	-1.1376	0.999918
A0A9D5GZQ9	RRM domain-containing protein	KIW84_014783	0.459912	-0.661528	0.999918
A0A9D5GZM5	ribose-5-phosphate isomerase	KIW84_014499	0.717969	-0.325599	0.999918
A0A9D5GZM4	Protein kinase domain-containing protein	KIW84_014592	0.700578	-0.358083	0.999918
A0A9D5GZL9	RNA helicase	KIW84_014487	0.95412	0.0509352	0.999918
A0A9D5GZL7	Endoplasmic reticulum transmembrane protein	KIW84_014871	0.133704	-1.53944	0.999918
A0A9D5GZK2	EH domain-containing protein 1	KIW84_014827	0.0598976	1.825	0.999918
A0A9D5GZJ1	Aldehyde dehydrogenase domain-containing protein	KIW84_014429	0.616392	-0.444544	0.999918
A0A9D5GZI7	MO25-like protein At5g47540	KIW84_014791	0.226032	-1.30222	0.999918
A0A9D5GZI3	WPP domain-associated protein	KIW84_014593	0.902476	-0.117602	0.999918
A0A9D4WZC2;A0A9D5AJY1;A0A9D5GZH3	Cytochrome f	KIW84_014497	0.949525	-0.0565699	0.999918
A0A9D5GZH2	Choline transporter-like protein 2 (Fragment)	KIW84_014396	0.041425	-2.17087	0.999918
A0A9D5GZF9	FAD-binding PCMH-type domain-containing protein	KIW84_014551	0.795205	0.229788	0.999918
A0A9D5GZE2	Uncharacterized protein	KIW84_014327	0.452986	0.806831	0.999918
A0A9D5GZD3	Protein ROOT HAIR DEFECTIVE 3 homolog	KIW84_014648	0.704998	-0.335465	0.999918
A0A9D5GZC8	alpha-glucosidase	KIW84_014541	0.0773436	1.85538	0.999918
A0A9D5GZC0;A0A9D5AB63;A0A9D5GYX7	ABC-type xenobiotic transporter	KIW84_014284	0.790374	-0.238853	0.999918
A0A9D5GZA9	MAGE domain-containing protein	KIW84_014346	0.443553	0.700819	0.999918
A0A9D5GZA4	AIG1-type G domain-containing protein	KIW84_014572	0.686398	-0.357446	0.999918
A0A9D5GZ84	FAS1 domain-containing protein	KIW84_014212	0.735274	0.338246	0.999918
A0A9D5GZ82	Large ribosomal subunit protein bL12 C-terminal domain-containing protein	KIW84_014529	0.941348	0.0768615	0.999918
A0A9D5GZ79;A0A9D5B4V8;A0A9D4Y5X6	Uncharacterized protein	KIW84_014435	0.0221462	2.18304	0.999918
A0A9D5GZ66	Phospholipase	KIW84_014326	0.419114	-0.862044	0.999918
A0A9D5GZ41	Vacuolar-sorting receptor 6	KIW84_014201	0.124139	-1.61949	0.999918
A0A9D5GZ10	Cytochrome P450	KIW84_014202	0.225741	-1.30292	0.999918
A0A9D5GZ09	Peroxisomal fatty acid beta-oxidation multifunctional protein mfp2	KIW84_014301	0.474991	-0.668502	0.999918
A0A9D5GYY8	Protein src2	KIW84_014263	0.932778	-0.0878129	0.999918
A0A9D5GYY3	Pentatricopeptide repeat-containing protein	KIW84_014072	0.838915	-0.183351	0.999918
A0A9D5GYX2	Uncharacterized protein	KIW84_014122	0.325434	0.853292	0.999918
A0A9D5GZ33;A0A9D5GYW3;A0A9D5BMP3	mTERF protein	KIW84_014252	0.53929	-0.616866	0.999918
A0A9D5GYW1	60S ribosomal protein L7-4	KIW84_013959	0.903683	-0.113667	0.999918
A0A9D5GYV8	mTERF protein	KIW84_014242	0.802349	-0.244908	0.999918
A0A9D5GYV4	Pentatricopeptide repeat-containing protein	KIW84_014200	0.803256	-0.222516	0.999918
A0A9D5GYV2	Adenosine kinase	KIW84_014073	0.692362	-0.356589	0.999918
A0A9D5GYU3	Polygalacturonase qrt3	KIW84_014176	0.343102	0.964447	0.999918
A0A9D5GYS7	Uncharacterized protein	KIW84_013946	0.86552	-0.152719	0.999918
A0A9D5GYR6	Uncharacterized protein	KIW84_013865	0.645508	-0.414917	0.999918
A0A9D5GYR1	Pectinesterase	KIW84_013853	0.388203	-0.808874	0.999918
A0A9D5GYQ9	DNA ligase	KIW84_013973	0.960902	-0.0527311	0.999918
A0A9D5GYP2	Lycopene epsilon cyclase	KIW84_013864	0.839821	-0.212146	0.999918
A0A9D5GYN3	Lysine--tRNA ligase	KIW84_014071	0.877498	-0.144099	0.999918
A0A9D5GYM1	glucose-6-phosphate 1-epimerase	KIW84_014049	0.555345	-0.546274	0.999918
A0A9D5GYM0	Villin-4	KIW84_014048	0.72337	-0.31625	0.999918
A0A9D5GYK6	beta-ketoacyl-[acyl-carrier-protein] synthase I	KIW84_013769	0.501963	-0.628207	0.999918
A0A9D5GYH9	Replication protein A subunit (Fragment)	KIW84_013688	0.985337	-0.0169602	0.999918
A0A9D5GYH7	Calcium-transporting ATPase	KIW84_013955	0.582899	-0.487325	0.999918
A0A9D4XP23;A0A9D5GYH4;A0A9D5B0B7;A0A9D4XQU1;A0A9D4XSJ5	UDENN domain-containing protein	KIW84_013696	0.258481	-1.08011	0.999918
A0A9D5GYG8	Glutaredoxin-C4	KIW84_013931	0.593207	-0.566185	0.999918
A0A9D5GYF9	mitogen-activated protein kinase kinase	KIW84_013665	0.843419	-0.182186	0.999918
A0A9D5BJP3	Uncharacterized protein	KIW84_013192	0.835501	0.223295	0.999918
A0A9D5BJN8	Alpha-galactosidase	KIW84_013313	0.113546	1.5947	0.999918
A0A9D5BJM7	Clp R domain-containing protein	KIW84_013161	0.940868	0.0707773	0.999918
A0A9D5BJM3	phosphopyruvate hydratase	KIW84_013168	0.815027	-0.210033	0.999918
A0A9D5BJK4	T-complex protein 1 subunit gamma	KIW84_013250	0.465856	0.668523	0.999918
A0A9D5BJJ9	non-specific serine/threonine protein kinase	KIW84_013268	0.741473	-0.353126	0.999918
A0A9D5BJJ8	Peroxidase	KIW84_013224	0.590391	-0.552714	0.999918
A0A9D5BJH6;A0A9D4Y0Q8	DNA (cytosine-5)-methyltransferase	KIW84_013246	0.521557	0.568828	0.999918
A0A9D5BJH4	Embryo-specific protein ATS3B	KIW84_013136	0.00545106	2.93057	0.714566
A0A9D5BJH3	fructokinase	KIW84_013081	0.752187	-0.298273	0.999918
A0A9D5BJE9	Uncharacterized protein	KIW84_013171	0.810686	-0.255522	0.999918
A0A9D5BJD4	J domain-containing protein	KIW84_013197	0.664781	0.413574	0.999918
A0A9D5BJB5	Enoyl reductase (ER) domain-containing protein	KIW84_013055	0.650923	-0.411437	0.999918
A0A9D5BJA6	Damage-control phosphatase ARMT1-like metal-binding domain-containing protein	KIW84_013170	0.970634	-0.0349586	0.999918
A0A9D5BJA3	Trichome birefringence-like N-terminal domain-containing protein	KIW84_013163	0.470612	-0.677672	0.999918
A0A9D5BJ97	Cleavage and polyadenylation specificity factor subunit 1	KIW84_013159	0.760924	-0.2722	0.999918
A0A9D5BJ78	RNA helicase	KIW84_013134	0.363352	0.824839	0.999918
A0A9D5BJ67;A0A9D5BJB4	Pectinesterase	KIW84_013006	0.34292	0.904421	0.999918
A0A9D5BJ55	Uncharacterized protein	KIW84_012996	0.93093	0.0773196	0.999918
A0A9D5BJ40	RHOMBOID-like protein	KIW84_012967	0.697825	-0.377423	0.999918
A0A9D5BJ35	Methyltransferase (Fragment)	KIW84_012971	0.781374	-0.249215	0.999918
A0A9D5BJ30;A0A9D5GXC8	SPX domain-containing protein	KIW84_012953;KIW84_012954	0.887653	-0.140744	0.999918
A0A9D5BIZ6	Post-GPI attachment to proteins factor 3	KIW84_013043	0.407477	-0.872288	0.999918
A0A9D5BIT8	NADH dehydrogenase [ubiquinone] 1 alpha subcomplex subunit 5, mitochondrial	KIW84_012826	0.761034	-0.272753	0.999918
A0A9D5BIS1	Uncharacterized protein	KIW84_012833	0.986903	0.0169678	0.999918
A0A9D5BIS0	Variant 2, tripeptidyl-peptidase II Tpp2	KIW84_012936	0.445054	-0.676093	0.999918
A0A9D4W169;A0A9D5BIR7	Protein kinase domain-containing protein	KIW84_012744	0.755613	-0.303393	0.999918
A0A9D5BIQ2	Pentatricopeptide repeat-containing protein	KIW84_012782	0.887145	-0.127228	0.999918
A0A9D5BIN9	DNA-directed RNA polymerase	KIW84_012803	0.912965	0.100869	0.999918
A0A9D5BIH9	Cleavage and polyadenylation specificity factor subunit 2	KIW84_012810	0.782887	0.246284	0.999918
A0A9D5BIH1	BAHD acyltransferase DCR	KIW84_012720	0.0915551	1.5088	0.999918
A0A9D5BIG2	Uncharacterized protein	KIW84_012631	0.450011	-0.690283	0.999918
A0A9D4Y483;A0A9D4Y3E5;A0A9D4VSA3;A0A9D4VN34;A0A9D4VXC1;A0A9D4Y5J6;A0A9D5BIE8;A0A9D4Y3P8;A0A9D4ZTI5	Histone H2A/H2B/H3 domain-containing protein	KIW84_012647	0.867387	0.15866	0.999918
A0A9D5BIE7	SLH domain-containing protein	KIW84_012805	0.606314	-0.467332	0.999918
A0A9D5BIE5	Uncharacterized protein	KIW84_012798	0.802274	-0.226544	0.999918
A0A9D5BIE4;A0A9D5BIF3	GLTSCR protein conserved domain-containing protein	KIW84_012650;KIW84_012753	0.676584	0.439211	0.999918
A0A9D5BID6	C2 domain-containing protein	KIW84_012713	0.805859	0.249889	0.999918
A0A9D5BIC3	5-formyltetrahydrofolate cyclo-ligase-like protein COG0212	KIW84_012589	0.666247	-0.425165	0.999918
A0A9D5BIA6	Protein MITOFERRINLIKE 1	KIW84_012746	0.726741	-0.311431	0.999918
A0A9D5BIA1	Uncharacterized protein (Fragment)	KIW84_012576	0.00154458	-2.9696	0.377093
A0A9D5BI66	rRNA 2'-O-methyltransferase fibrillarin	KIW84_012702	0.548889	0.560375	0.999918
A0A9D5BI63	Glycosyltransferase	KIW84_012608	0.560272	0.533268	0.999918
A0A9D5BI54	Choline kinase 1	KIW84_012640	0.391878	-0.909233	0.999918
A0A9D5BI48	Transcription factor WD40-like family	KIW84_012567	0.483182	0.686377	0.999918
A0A9D5BI45	Glycosyltransferase	KIW84_012609	0.376772	-0.8416	0.999918
A0A9D5BI34	Protein kinase domain-containing protein	KIW84_012620	0.0377021	-2.11043	0.999918
A0A9D5BI24	Ran-binding protein 1 c	KIW84_012648	0.535182	-0.652977	0.999918
A0A9D5BI23	RRM domain-containing protein	KIW84_012588	0.86698	0.153216	0.999918
A0A9D5BH10	Serine/threonine protein phosphatase 2A regulatory subunit	KIW84_012151	0.375244	-0.883851	0.999918
A0A9D5BH26;A0A9D5BH61;A0A9D5BH02;A0A9D5GVX9;A0A9D5GVX1;A0A9D5GVX3	Short-chain alcohol dehydrogenase	KIW84_012211	0.376791	0.782965	0.999918
A0A9D5BGZ8	DM2 domain-containing protein	KIW84_012222	0.994015	-0.00708261	0.999918
A0A9D5BGY4	Glucose-6-phosphate 1-dehydrogenase	KIW84_012160	0.226364	-1.10853	0.999918
A0A9D5BGX5	COP9 signalosome complex subunit 3	KIW84_012181	0.648025	-0.406365	0.999918
A0A9D5BGU0;A0A9D4WLQ7;A0A9D5B463	Pentatricopeptide repeat-containing protein	KIW84_012114	0.500853	-0.600132	0.999918
A0A9D4WEL5;A0A9D4VXP6;A0A9D5A9I7;A0A9D4WE92;A0A9D5A1L7;A0A9D4VXC7;A0A9D4W086;A0A9D5BGT4	Elongation factor 1-alpha	KIW84_012118	0.644598	-0.469824	0.999918
A0A9D5BGR9	Ribulose bisphosphate carboxylase small subunit, chloroplastic	RBCS	0.758368	-0.310263	0.999918
A0A9D5BGQ7	Ultraviolet-B receptor UVR8-like	KIW84_012054	0.936844	0.0701482	0.999918
A0A9D5BGP7	Ras- protein RABB1c	KIW84_012116	0.705444	-0.335196	0.999918
A0A9D5BGP6	HMA domain-containing protein	KIW84_012045	0.863722	0.162454	0.999918
A0A9D5BGN4	CRM domain-containing protein	KIW84_012033	0.386465	0.819043	0.999918
A0A9D5BGN0;A7X6P5	60S ribosomal protein L30	KIW84_012048;KIW84_035760	0.768563	-0.265992	0.999918
A0A9D5BGJ9	Histone deacetylase interacting domain-containing protein	KIW84_012003	0.894799	-0.139623	0.999918
A0A9D5BGJ6	Diacylglycerol O-acyltransferase	KIW84_012050	0.91885	0.108345	0.999918
A0A9D5BGI8	Nucleotidyl transferase domain-containing protein	KIW84_012013	0.462394	-0.650984	0.999918
A0A9D5BGI7	Peroxidase	KIW84_012041	0.659578	-0.406383	0.999918
A0A9D5BGI6	Senescence-associated carboxylesterase 101	KIW84_012042	0.911087	0.0992128	0.999918
A0A9D5BGG7;A0A9D5BGH7;A0A9D5BGG5;A0A9D5BGF8	Cytochrome P450	KIW84_012030	0.413521	-0.878934	0.999918
A0A9D5BGG7	Cytochrome P450	KIW84_012020	0.0967332	-1.63893	0.999918
A0A9D5BGG5;A0A9D5BGF8	Cytochrome P450	KIW84_012022	0.477216	-0.732463	0.999918
A0A9D5BGG0	rRNA methyltransferase YlbH	KIW84_011972	0.952576	-0.0531371	0.999918
A0A9D5BGF9	Alpha-mannosidase	KIW84_012012	0.639049	-0.415421	0.999918
A0A9D5BGF0;A0A9D5GVT2	AAA-ATPase ASD	KIW84_011957;KIW84_011960	0.726258	-0.314936	0.999918
A0A9D5BGE0	Thaumatin-like protein	KIW84_011964	0.547744	0.635885	0.999918
A0A9D5BGD7;A0A9D4WZP6	Uncharacterized protein	KIW84_011952	0.671395	0.439533	0.999918
A0A9D5BGD5	Glucose-6-phosphate isomerase	KIW84_011990	0.428399	0.704478	0.999918
A0A9D5BGD2	Inactive LRR receptor-like serine/threonine-protein kinase bir2	KIW84_011989	0.988242	0.0131831	0.999918
A0A9D5BGC6	Mitochondrial porin	KIW84_011940	0.523126	-0.583392	0.999918
A0A9D5BGC1	Transmembrane protein	KIW84_011924	0.583122	-0.486189	0.999918
A0A9D5BGB0	procollagen-proline 4-dioxygenase	KIW84_011967	0.795553	-0.251454	0.999918
A0A9D5BG97	Protease Do-like 8	KIW84_011892	0.624143	0.479294	0.999918
A0A9D5BG96	Protein hir2	KIW84_011941	0.198955	-1.13724	0.999918
A0A9D5BG86	Cullin-3A	KIW84_011895	0.0186661	-2.10464	0.999918
A0A9D5BG84;A0A9D5BG19	Chlorophyll a-b binding protein, chloroplastic (Fragment)	KIW84_011887	0.568597	-0.588946	0.999918
A0A9D5BG96;A0A9D5BG83	Hypersensitive-induced response protein-like protein 2	KIW84_011944	0.324144	-0.909347	0.999918
A0A9D5BG77	3-dehydroquinate synthase	KIW84_011916	0.928454	0.0826229	0.999918
A0A9D5BG73	Aldose 1-epimerase	KIW84_011914	0.0277249	2.29633	0.999918
A0A9D5BG57	ABC transporter B member 19	KIW84_011896	0.736798	-0.318472	0.999918
A0A9D5BG51	DUF2428 domain-containing protein	KIW84_011894	0.686205	0.360881	0.999918
A0A9D5BG46	Starch synthase, chloroplastic/amyloplastic (Fragment)	KIW84_011869	0.620498	-0.43923	0.999918
A0A9D5BG18	Vesicle transport v-SNARE 13	KIW84_011810	0.598892	-0.487054	0.999918
A0A9D5BG01	E3 ubiquitin-protein ligase pub1	KIW84_011780	0.633657	-0.426933	0.999918
A0A9D5BFY4	Saccharopine dehydrogenase NADP binding domain-containing protein (Fragment)	KIW84_011783	0.00428269	-2.98817	0.621484
A0A9D5BFX4;A0A9D4Y4I3	Chaperone protein ClpB3	KIW84_011771	0.837249	-0.188848	0.999918
A0A9D5BFX1	non-specific serine/threonine protein kinase	KIW84_011807	0.811266	-0.211477	0.999918
A0A9D5BFW8	Uncharacterized protein	KIW84_011824	0.290093	-0.951461	0.999918
A0A9D5BFW1	Chorismate mutase	KIW84_011788	0.308503	-0.930013	0.999918
A0A9D5BFV2	Hexosyltransferase	KIW84_011760	0.684441	-0.435448	0.999918
A0A9D5BFU8	Checkpoint protein	KIW84_011800	0.438774	-0.752645	0.999918
A0A9D5BFT7	Ribosome biogenesis protein WDR12 homolog	KIW84_011719	0.609143	0.45565	0.999918
A0A9D5BFS4	Alpha-1,4 glucan phosphorylase	KIW84_011729	0.749146	-0.283721	0.999918
A0A9D5BFR9	Biotin carboxyl carrier protein of acetyl-CoA carboxylase	KIW84_011725	0.746797	-0.2866	0.999918
A0A9D5GV45;A0A9D5BFR0;A0A9D5GVN4;A0A9D5GV63	Glycosyltransferase	KIW84_011737	0.223147	1.29338	0.999918
A0A9D5BFQ1	Nuclear matrix constituent protein 1-like protein	KIW84_011703	0.635814	0.426255	0.999918
A0A9D5BFP1	Eukaryotic translation initiation factor 3 subunit M	KIW84_011694	0.903696	-0.111589	0.999918
A0A9D5BFM3;A0A9D5BFM2	TIR domain-containing protein	KIW84_011687	0.634937	-0.491482	0.999918
A0A9D5BFM0	tRNA (guanine(26)-N(2))-dimethyltransferase	KIW84_011671	0.822804	0.202337	0.999918
A0A9D5BFK5	Hexosyltransferase	KIW84_011633	0.358723	-0.81273	0.999918
A0A9D5BFK3;A0A9D5B5X1	ATP-dependent zinc metalloprotease FTSH 7	KIW84_011674	0.851403	-0.167533	0.999918
A0A9D5BFJ7	COBRA-like protein	KIW84_011672	0.13005	-1.56471	0.999918
A0A9D5BFI9	UDP-arabinopyranose mutase	KIW84_011670	0.610638	0.453809	0.999918
A0A9D4YKR1;A0A9D5BFH4	Hexosyltransferase	KIW84_011614	0.274002	-1.03213	0.999918
A0A9D5BFE7;A0A9D5BNW7	Inactive ATP-dependent zinc metalloprotease FTSHI 3	KIW84_011624	0.595955	-0.533831	0.999918
A0A9D5BFD5	CCHC-type domain-containing protein	KIW84_011596	0.562622	0.526673	0.999918
A0A9D5BFD0	Thylakoid membrane protein slr0575	KIW84_011567	0.300165	-0.924445	0.999918
A0A9D5BF81	Alpha-dioxygenase 1	KIW84_011532	0.748528	-0.286188	0.999918
A0A9D5BF26	peptidylprolyl isomerase	KIW84_011487	0.0866702	1.51828	0.999918
A0A9D5BF16	Proteasome subunit alpha type-3 (Fragment)	KIW84_011480	0.63652	-0.431298	0.999918
A0A9D5BF15	Formate dehydrogenase, mitochondrial	KIW84_011479	0.916027	0.112394	0.999918
A0A9D5AZ00;A0A9D5BF15;A0A9D4VGM0;A0A9D5BF11;A0A9D4VSA6;A0A9D4VYH4;A0A9D4WUX5;A0A9D4VNW6;A0A9D4X6Y4	Formate dehydrogenase, mitochondrial	KIW84_011478	0.40167	-0.774099	0.999918
A0A9D5BF08	Carbonic anhydrase	KIW84_011466	0.615638	0.469053	0.999918
A0A9D5BF06	L-aspartate oxidase	KIW84_011469	0.0222996	-2.1163	0.999918
A0A9D5BF03	Protein farnesyltransferase subunit beta	KIW84_011477	0.258474	-1.20436	0.999918
A0A9D5BF00	Uncharacterized protein	KIW84_011468	0.402332	-0.743768	0.999918
A0A9D5BEY4	Protein kinase domain-containing protein	KIW84_011448	0.661624	-0.410355	0.999918
A0A9D5BEX4	PWWP domain-containing protein	KIW84_011438	0.59591	-0.469572	0.999918
A0A9D5BEX2	60S ribosomal protein L12	KIW84_011434	0.829974	0.205649	0.999918
A0A9D5BEU8	Isocitrate dehydrogenase [NADP]	KIW84_011413	0.20415	-1.13976	0.999918
A0A9D5BEU4	mitogen-activated protein kinase kinase	KIW84_011399	0.603038	-0.546249	0.999918
A0A9D5BET6	Zinc finger CCCH domain-containing protein 41	KIW84_011387	0.529101	0.673219	0.999918
A0A9D5BES9;A0A9D5BAE6	DUF3730 domain-containing protein	KIW84_011391	0.707972	0.380081	0.999918
A0A9D5BES7	Glycosylphosphatidylinositol anchor attachment 1 protein	KIW84_011380	0.796196	-0.253024	0.999918
A0A9D5BES4;A0A9D4X8D4	Ribosomal protein S11	KIW84_011377	0.79626	-0.233619	0.999918
A0A9D5BES1	Glycosyltransferase bc10	KIW84_011381	0.380154	-0.860842	0.999918
A0A9D5BER9	RRM domain-containing protein	KIW84_011376	0.977653	-0.026419	0.999918
A0A9D5BER8	BIG2 domain-containing protein	KIW84_011378	0.731994	-0.304263	0.999918
A0A9D5BER7	Altered inheritance of mitochondria protein 32	KIW84_011369	0.34032	-0.957714	0.999918
A0A9D5BEQ8	Cytochrome P450	KIW84_011367	0.790908	0.284341	0.999918
A0A9D5BEQ3	Golgin candidate 6	KIW84_011357	0.711085	-0.328519	0.999918
A0A9D5BEQ0	Glucuronokinase 1	KIW84_011353	0.820165	0.231358	0.999918
A0A9D5BEP9	BZIP domain-containing protein	KIW84_011352	0.560352	0.5163	0.999918
A0A9D5BEP7	U2A'/phosphoprotein 32 family A C-terminal domain-containing protein	KIW84_011342	0.731613	-0.322396	0.999918
A0A9D5BEP1	cytidine deaminase	KIW84_011274	0.633662	-0.441347	0.999918
A0A9D5BEN1	Ninja-family protein	KIW84_011166	0.195523	-1.16689	0.999918
A0A9D5BEM3	Large ribosomal subunit protein uL22c	KIW84_011321	0.683716	-0.376349	0.999918
A0A9D5BEM0	Uncharacterized protein	KIW84_011301	0.989115	-0.0146736	0.999918
A0A9D5BEL6	Thioredoxin domain-containing protein	KIW84_011276	0.706768	-0.401367	0.999918
A0A9D5BEK9	Gamma-butyrobetaine hydroxylase-like N-terminal domain-containing protein	KIW84_011032	0.798063	-0.226679	0.999918
A0A9D4ZSB7;A0A9D5BEK3	Pectinesterase (Fragment)	KIW84_011213	0.558794	0.538128	0.999918
A0A9D5BEI5	Uncharacterized protein (Fragment)	KIW84_010905	0.22921	-1.06569	0.999918
A0A9D5BEG9	H15 domain-containing protein	KIW84_010831	0.318308	-0.893041	0.999918
A0A9D5BEG7	Lysine-specific histone demethylase 1 1	KIW84_011015	0.757753	-0.326851	0.999918
A0A9D5BEG4	phosphoethanolamine N-methyltransferase	KIW84_010807	0.701084	-0.349354	0.999918
A0A9D5BEG2	Katanin p80 WD40 repeat-containing subunit B1 homolog	KIW84_011330	0.771208	0.291849	0.999918
A0A9D5BEF4	NF-X1-type zinc finger protein NFXL1 (Fragment)	KIW84_010774	0.316555	0.958751	0.999918
A0A9D5BEE6	Methyltransferase type 11 domain-containing protein	KIW84_011273	0.0309923	2.15881	0.999918
A0A9D5BED9	Cytochrome P450 85A	KIW84_010916	0.377518	-0.886363	0.999918
A0A9D5BEC6	Fe2OG dioxygenase domain-containing protein	KIW84_010871	0.93271	0.0778294	0.999918
A0A9D5BE96	Pre-mRNA polyadenylation factor Fip1 domain-containing protein	KIW84_010582	0.718668	0.320964	0.999918
A0A9D5BE95	ATPase AAA-type core domain-containing protein	KIW84_011099	0.660562	-0.471047	0.999918
A0A9D5BE94	Annexin	KIW84_010728	0.686859	-0.363969	0.999918
A0A9D5BE87	Acyl-activating enzyme 17	KIW84_010693	0.750827	0.329315	0.999918
A0A9D5BE69	Heparanase-like protein 3	KIW84_010491	0.574256	0.533783	0.999918
A0A9D5BE63	Uncharacterized protein	KIW84_010468	0.72565	-0.366991	0.999918
A0A9D5BE57	Splicing factor YJU2	KIW84_010451	0.892258	-0.139681	0.999918
A0A9D5BE43	adenylate kinase	KIW84_010529	0.434379	-0.711723	0.999918
A0A9D5BE42	Ubiquitin-like domain-containing protein	KIW84_010400	0.948738	0.0577743	0.999918
A0A9D5BE39	CMP/dCMP-type deaminase domain-containing protein	KIW84_010390	0.152829	1.50139	0.999918
A0A9D5BE25	Endoplasmic reticulum oxidoreductin-2	KIW84_010457	0.911565	0.106009	0.999918
A0A9D5BE19	Cyclin-dependent kinase D-1	KIW84_010852	0.828404	-0.2005	0.999918
A0A9D5BE05	Protein kinase domain-containing protein	KIW84_010272	0.5005	-0.59942	0.999918
A0A9D5BE04	SURF1-like protein	KIW84_010796	0.589346	0.580652	0.999918
A0A9D5BDZ4	Extra-large guanine nucleotide-binding protein 3	KIW84_010760	0.654476	0.428441	0.999918
A0A9D5BDW8	3-ketoacyl-CoA synthase	KIW84_010655	0.0113584	-2.39311	0.989986
A0A9D5BDW6	Cold-responsive protein kinase 1	KIW84_010151	0.269284	-1.12454	0.999918
A0A9D5BDW3	G-patch domain-containing protein	KIW84_010143	0.0437621	2.04878	0.999918
A0A9D5BDV4	Uncharacterized protein	KIW84_010608	0.471263	-0.774896	0.999918
A0A9D5BDU7	Topoisomerase II-associated protein PAT1	KIW84_010173	0.779779	-0.247789	0.999918
A0A9D5BDU1	Photosystem II 10 kDa polypeptide, chloroplastic	KIW84_010153	0.884172	-0.129873	0.999918
A0A9D5BDT6	Glutathione S-transferase	KIW84_010132	0.87631	0.155683	0.999918
A0A9D5BDS9	RRM domain-containing protein	KIW84_010022	0.446687	0.686452	0.999918
A0A9D5BDS5	Persulfide dioxygenase ETHE1 mitochondrial	KIW84_010084	0.449879	-0.81238	0.999918
A0A9D5BDS3	Uncharacterized protein	KIW84_010004	0.642227	0.412426	0.999918
A0A9D5BDQ1	RRM domain-containing protein	KIW84_010440	0.469246	-0.771487	0.999918
A0A9D5BDN7	K Homology domain-containing protein	KIW84_025483	0.0696906	1.62218	0.999918
A0A9D5BDN6	Accessory factor associated with RNA polymerase II	KIW84_025546	0.973522	-0.0310618	0.999918
A0A9D5BDN4	peptidylprolyl isomerase	KIW84_025472	0.317503	0.90764	0.999918
A0A9D5BDN2;A0A9D5BD74	Acyl-activating enzyme 1	KIW84_025464	0.677944	-0.391087	0.999918
A0A9D5BDM7	YTH domain-containing family protein	KIW84_010362	0.291717	-0.933392	0.999918
A0A9D5BDM3	2-(3-amino-3-carboxypropyl)histidine synthase subunit 1	KIW84_025503	0.88031	0.150618	0.999918
A0A9D5BDL3	Rieske domain-containing protein	KIW84_025467	0.904316	-0.110976	0.999918
A0A9D5BDL0	THUMP domain-containing protein	KIW84_025457	0.872229	0.156993	0.999918
A0A9D5BDK5	UDP-glucose 4-epimerase	KIW84_025439	0.540778	-0.638936	0.999918
A0A9D5BDK3	Glyceraldehyde-3-phosphate dehydrogenase	KIW84_010293	0.503687	-0.619767	0.999918
A0A9D5BDK1	Transferring glycosyl group transferase	KIW84_025361	0.0353129	-2.13066	0.999918
A0A9D5BDJ6	Protein kinase domain-containing protein	KIW84_010271	0.593681	-0.533917	0.999918
A0A9D5BDJ5	Uncharacterized protein	KIW84_025341	0.798794	-0.239206	0.999918
A0A9D5BDJ4	Hexosyltransferase	KIW84_025397	0.596512	-0.489773	0.999918
A0A9D5BDE8	RuBisCO large subunit-binding protein subunit beta, chloroplastic	KIW84_010116	0.999918	9.37404e-05	0.999918
A0A9D5BDD8	Uncharacterized protein	KIW84_025170	0.258689	1.02276	0.999918
A0A9D5BDB8	Methylesterase 12	KIW84_010012	0.797542	-0.273522	0.999918
A0A9D5BDA9	Serine/threonine-protein kinase stn8	KIW84_025577	0.807779	-0.215491	0.999918
A0A9D5BDA2	non-specific serine/threonine protein kinase	KIW84_025065	0.0961988	1.77272	0.999918
A0A9D5BD95	Protein kinase domain-containing protein	KIW84_025526	0.998404	0.00183491	0.999918
A0A9D5BAX1;A0A9D5BD86;A0A9D4YIQ8;Q76FR9	12-oxophytodienoate reductase 1	KIW84_025500	0.735987	0.31164	0.999918
A0A9D5BPC9	Pseudouridine synthase RsuA/RluA-like domain-containing protein	KIW84_014931	0.926289	-0.099526	0.999918
A0A9D5BPB7	RING-type domain-containing protein	KIW84_014999	0.894004	-0.130189	0.999918
A0A9D5BPB5	Polyadenylate-binding protein rbp45	KIW84_014910	0.359212	0.835934	0.999918
A0A9D5BPB2	Peptidase A1 domain-containing protein	KIW84_014942	0.06223	1.9049	0.999918
A0A9D5BPA6	Mo25-like protein	KIW84_014990	0.829433	0.231506	0.999918
A0A9D5BNW9;A0A9D5BP99	Pentatricopeptide repeat-containing protein	KIW84_014755	0.893728	-0.141225	0.999918
A0A9D5BP92	CASP-like protein	KIW84_015049	0.512302	-0.62493	0.999918
A0A9D5BP87	Lactoylglutathione lyase	KIW84_014886	0.614073	0.481986	0.999918
A0A9D5BP74	Bifunctional AP-4-A phosphorylase/ADP sulfurylase	KIW84_014867	0.510537	0.633657	0.999918
A0A9D5BP67	Inositol-1-monophosphatase	KIW84_014788	0.143433	1.57368	0.999918
A0A9D5BP58	Malonyl-CoA decarboxylase	KIW84_014853	0.767538	-0.306411	0.999918
A0A9D5BP43	protein-serine/threonine phosphatase	KIW84_014993	0.257493	-1.21776	0.999918
A0A9D5BP31	Glutamine synthetase	KIW84_014983	0.242617	-1.11181	0.999918
A0A9D5BP28;A0A9D5BNM3	Mitochondrial pyruvate carrier	KIW84_014820	0.365093	-0.93671	0.999918
A0A9D5BP25	Plant UBX domain-containing protein 3	KIW84_014847	0.133879	1.4229	0.999918
A0A9D5BP21	Transcription initiation factor IIF subunit alpha	KIW84_014812	0.76334	-0.274404	0.999918
A0A9D5BNZ7	Photosystem I reaction center subunit III	KIW84_014646	0.829465	-0.209157	0.999918
A0A9D5BNZ5	Fumarylacetoacetase	KIW84_014811	0.296957	0.949641	0.999918
A0A9D5BNY7	IGR domain-containing protein	KIW84_014865	0.62788	-0.471885	0.999918
A0A9D5BNY2	dihydroxy-acid dehydratase	KIW84_014941	0.0168063	2.11828	0.999918
A0A9D5BNX1	Cytochrome b561 and DOMON domain-containing protein	KIW84_014787	0.67184	-0.394094	0.999918
A0A9D5BNW7	AAA+ ATPase domain-containing protein	KIW84_014846	0.79151	-0.264388	0.999918
A0A9D5BNW3	MYND-type domain-containing protein	KIW84_014912	0.795835	0.277085	0.999918
A0A9D5BNW0	Derlin	KIW84_014913	0.474982	-0.754539	0.999918
A0A9D5BNV7	Ferredoxin--NADP reductase, chloroplastic	KIW84_014596	0.902622	-0.118593	0.999918
A0A9D5BNV6	Phosphoglycolate phosphatase	KIW84_014728	0.107751	1.4454	0.999918
A0A9D5BNV5	Coatomer subunit zeta	KIW84_014668	0.504744	-0.590568	0.999918
A0A9D5BNV2	Glycerol channel	KIW84_014731	0.884152	-0.129003	0.999918
A0A9D5BNV1	Uncharacterized protein	KIW84_014763	0.319739	-0.882024	0.999918
A0A9D5BNU5	Autophagy-related protein	KIW84_014891	0.100351	1.45791	0.999918
A0A9D5BNR1	Actin-depolymerizing factor 2	KIW84_014675	0.0580716	-1.74952	0.999918
A0A9D5BNQ5	CN hydrolase domain-containing protein	KIW84_014776	0.0364312	1.85803	0.999918
A0A9D5BNQ3	NAD-dependent epimerase/dehydratase domain-containing protein	KIW84_014678	0.74928	-0.338325	0.999918
A0A9D5BNP8	U3 snoRNP-associated protein-like EMB2271	KIW84_014604	0.678464	0.36988	0.999918
A0A9D5BNP7	Plastid lipid-associated protein/fibrillin conserved domain-containing protein	KIW84_014837	0.251065	1.11703	0.999918
A0A9D5BD74	Acyl-activating enzyme 1	KIW84_025463	0.459415	-0.656271	0.999918
A0A9D5BD72	Metal transporter Nramp3	KIW84_024956	0.768442	-0.294655	0.999918
A0A9D5BD63	Long-chain-fatty-acid--CoA ligase	KIW84_025425	0.804293	0.219838	0.999918
A0A9D5BD52	Suppressor of white apricot N-terminal domain-containing protein	KIW84_024883	0.838137	-0.197945	0.999918
A0A9D5BD51	Cochaperone protein	KIW84_025385	0.698778	0.359058	0.999918
A0A9D5BD48	2-C-methyl-D-erythritol 2,4-cyclodiphosphate synthase	KIW84_025372	0.723255	-0.330242	0.999918
A0A9D5BD37	non-specific serine/threonine protein kinase	KIW84_024832	0.790811	-0.285214	0.999918
A0A9D5BD33	L-ascorbate oxidase	KIW84_024829	0.81002	-0.226764	0.999918
A0A9D5BD31	Synechocystis YCF37	KIW84_024807	0.480032	-0.636396	0.999918
A0A9D5BD25	40S ribosomal protein S4	KIW84_024780	0.970805	0.0336546	0.999918
A0A9D5BD14	Ribosomal 40S subunit protein S13	KIW84_025252	0.783594	-0.246651	0.999918
A0A9D5BD08	Flavin-containing monooxygenase	KIW84_025232	0.11303	-1.56818	0.999918
A0A9D5BD02	Actin patch protein	KIW84_024668	0.817702	0.212311	0.999918
A0A9D5BCZ6	Chaperone protein dnaJ 13	KIW84_025198	0.587217	-0.50392	0.999918
A0A9D5BCZ5	Protein AE7-like 1	KIW84_024630	0.894194	-0.141339	0.999918
A0A9D5BCY5	Formyltetrahydrofolate deformylase 1	KIW84_025169	0.463006	-0.660742	0.999918
A0A9D5BCX8	Phenylcoumaran benzylic ether reductase Betv6	KIW84_024590	0.615364	-0.456281	0.999918
A0A9D5BCX7	Polycomb protein VEFS-Box domain-containing protein	KIW84_025150	0.614004	0.539322	0.999918
A0A9D5BCW6	CDK5RAP1-like protein	KIW84_024548	0.653303	-0.397627	0.999918
A0A9D5BCW0	Ferredoxin--NADP reductase, chloroplastic	KIW84_024472	0.14112	-1.46138	0.999918
A0A9D5BCV6	Uncharacterized protein (Fragment)	KIW84_024515	0.781345	-0.298509	0.999918
A0A9D4XEB8;A0A9D5BCV0	Peroxidase	KIW84_024431	0.0688463	-1.65776	0.999918
A0A9D5BCU5	RRM domain-containing protein	KIW84_024412	0.687214	0.410701	0.999918
A0A9D5ARC8;A0A9D5BCT7	Cell number regulator 13	KIW84_024452	0.64339	-0.429041	0.999918
A0A9D5BCQ5	Glycosyltransferase	KIW84_024931	0.993785	-0.00837675	0.999918
A0A9D5BCQ3	Carotenoid cleavage dioxygenase 4	KIW84_024246	0.258883	-1.10628	0.999918
A0A9D5BCP7	DNA mismatch repair protein	KIW84_024317	0.563822	-0.587496	0.999918
A0A9D5BCM5	Formin-like protein	KIW84_024137	0.713692	0.392976	0.999918
A0A9D4YIU5;A0A9D5BCM4	AB hydrolase-1 domain-containing protein	KIW84_024828	0.275108	1.08095	0.999918
A0A9D5BCM1	Nucleoporin p58/p45	KIW84_024815	0.011144	2.71293	0.989986
A0A9D5BCL1	NmrA-like domain-containing protein	KIW84_024098	0.527038	-0.567542	0.999918
A0A9D5BCK2	Extra-large guanine nucleotide-binding protein 3	KIW84_024064	0.984289	-0.0173583	0.999918
A0A9D5BCH6	Abscisic acid receptor pyl1	KIW84_023948	0.94247	0.067177	0.999918
A0A9D5BCH4;A0A9D4WEU1;A0A9D4YID7	Laccase	KIW84_024602	0.965679	0.0461233	0.999918
A0A9D5BCH1	Protein ae7	KIW84_024061	0.620654	-0.493556	0.999918
A0A9D5BCG8	rRNA-processing protein EBP2 homolog	KIW84_024048	0.650927	0.40971	0.999918
A0A9D5BCG0;A0A9D4W7Q4;A0A9D5B170	D-2-hydroxyglutarate dehydrogenase (Fragment)	KIW84_024547	0.843501	0.207492	0.999918
A0A9D5AKA6;A0A9D5BCF5;A0A9D5H0L4;A0A9D5ADH1;A0A9D4VS22;A0A9D4X9I1;A0A9D4XU75;A0A9D4WMR3;A0A9D4XDL5;A0A9D4ZY57;A0A9D5B895;A0A9D4VKC0;A0A9D4XYQ5;A0A9D5BIZ4;A0A9D4VJJ1;A0A9D5H0F1;A0A9D4XD30;A0A9D5BDI8;A0A9D5A4Q7;A0A9D5H0B3;A0A9D4YNL1;A0A9D5BQ52;A0A9D4ZTH1;A0A9D5AB73	HSF-type DNA-binding domain-containing protein	KIW84_024004	0.526839	-0.640053	0.999918
A0A9D5BCF3;A0A9D4WWU0;A0A9D4WX14;A0A9D5BQB2;A0A9D4WX06	Transmembrane and coiled-coil domain-containing protein 4	KIW84_024526	0.392796	-0.76221	0.999918
A0A9D5AIQ1;A0A9D4WUS5;A0A9D5AP49;A0A9D5AT97;A0A9D4VFH0;A0A9D4VLB5;A0A9D5BCF2;A0A9D5BCZ3;A0A9D5AUJ6;A0A9D4VN26;A0A9D5AU03;A0A9D4VH56	Sphingoid long-chain bases kinase 1	KIW84_011332	0.46723	-0.704194	0.999918
A0A9D5BCE8	Elongation factor Ts, mitochondrial	EFTS	0.523132	0.625292	0.999918
A0A9D5BCE7	Plant/T31B5-30 protein	KIW84_023854	0.94962	0.0671176	0.999918
A0A9D5BCC6	Diaminopimelate decarboxylase 1	KIW84_024451	0.920285	-0.093299	0.999918
A0A9D5BCC1	CobW C-terminal domain-containing protein	KIW84_023778	0.328104	-1.03308	0.999918
A0A9D5BCB6	Beta-D-xylosidase 6	KIW84_023912	0.902155	-0.119997	0.999918
A0A9D5BCB3	ATP-dependent 6-phosphofructokinase	PFK	0.679479	-0.367038	0.999918
A0A9D5BCB2	oligopeptidase A	KIW84_023900	0.538919	-0.566459	0.999918
A0A9D5BCA8	Ribosomal RNA-processing protein 40	KIW84_023731	0.642807	0.427406	0.999918
A0A9D5BAR4;A0A9D4W1M9	ATP-dependent DNA helicase	KIW84_025448	0.921267	-0.0880779	0.999918
A0A9D5BAN9	V-type proton ATPase subunit E1, variant 2	KIW84_025396	0.412276	-0.758264	0.999918
A0A9D5BAL8	Glycosyltransferase	KIW84_022956	0.837307	-0.20378	0.999918
A0A9D5BAL6	Cyclin-dependent kinase F-1	KIW84_011120	0.262608	-1.05219	0.999918
A0A9D5BAL2	BSD domain-containing protein	KIW84_022946	0.390382	-0.764447	0.999918
A0A9D5BAH4	Glycosyltransferase	KIW84_021893	0.204175	-1.09894	0.999918
A0A9D5BAH2	Aluminum-activated malate transporter 9	KIW84_011013	0.0748077	-1.66013	0.999918
A0A9D5BAG7	Calcium-binding protein cml13, variant 2	KIW84_025253	0.933736	0.0767966	0.999918
A0A9D5BAG5	NADH dehydrogenase [ubiquinone] 1 beta subcomplex subunit 10-B	KIW84_010992	0.188061	-1.28238	0.999918
A0A9D5BAG4	Elongator complex protein 5	KIW84_021871	0.77924	0.288894	0.999918
A0A9D5BAB3	Acyl-coenzyme A oxidase	KIW84_025163	0.813624	-0.212249	0.999918
A0A9D5BAA1	J domain-containing protein	KIW84_022078	0.889478	0.14577	0.999918
A0A9D5BA97	PPIase cyclophilin-type domain-containing protein	KIW84_025131	0.997954	-0.00262747	0.999918
A0A9D5BA74	Glycine cleavage system H protein	KIW84_025092	0.956416	-0.0483858	0.999918
A0A9D5BA73	Pseudouridine synthase I TruA alpha/beta domain-containing protein	KIW84_021672	0.878943	-0.160021	0.999918
A0A9D5BA72	Glutamine synthetase	KIW84_010775	0.606922	-0.481052	0.999918
A0A9D5BA69	AT-hook motif nuclear-localized protein	KIW84_025084	0.0350587	2.12563	0.999918
A0A9D5BA48;A0A9D4VNC7	ATP synthase subunit alpha	KIW84_010703	0.571527	-0.546116	0.999918
A0A9D5BA42;A0A9D4W6D8	Fructose-bisphosphate aldolase	KIW84_021950	0.32866	0.905292	0.999918
A0A9D5BA31	SOUL heme-binding family protein	KIW84_010657	0.487515	0.704783	0.999918
A0A9D5BA27	Calcium-transporting ATPase	KIW84_025010	0.805461	-0.22999	0.999918
A0A9D5BA17	Large ribosomal subunit protein uL29m	KIW84_024989	0.581477	-0.513264	0.999918
A0A9D5BA12	RNA-binding protein that suppresses calcineurin deletion Rnc1	KIW84_024977	0.634534	0.421894	0.999918
A0A9D5BA03	Peptidase A1 domain-containing protein	KIW84_024958	0.936156	-0.0752385	0.999918
A0A9D5B9Y7	Transcription factor IIIC 90kDa subunit N-terminal domain-containing protein	KIW84_021456	0.925768	-0.100188	0.999918
A0A9D4VIJ1;A0A9D5AV03;A0A9D5AI94;A0A9D5B6F3;A0A9D4YED0;A0A9D4XIZ3;A0A9D4ZYU1;A0A9D4VM79;A0A9D4VST0;A0A9D5B9V1;A0A9D4XUI8;A0A9D4X3X4;A0A9D4VSK3;A0A9D4ZS38;A0A9D4Y3K6	fructokinase	KIW84_021361	0.0134143	2.344	0.999918
A0A9D5B9U9	PB1 domain-containing protein	KIW84_010492	0.814375	-0.243959	0.999918
A0A9D5B9U8	CBM20 domain-containing protein	KIW84_021794	0.6977	-0.343874	0.999918
A0A9D5B9U3	RPW8 domain-containing protein	KIW84_024831	0.630347	-0.449085	0.999918
A0A9D5B9S8	Uncharacterized protein	KIW84_010452	0.734976	0.308319	0.999918
A0A9D5B8X0;A0A9D4Y9N9;A0A9D4YB49;A0A9D5B9P4;A0A9D4Y8U9;A0A9D4YB35;A0A9D4Y999;A0A9D5B5Q1;A0A9D4YCC5;A0A9D4YB19;A0A9D4Y8H4;A0A9D5B9Q0	Uncharacterized protein	KIW84_021692	0.524032	-0.6308	0.999918
A0A9D5B9N7;A0A9D4WMR8	14-3-3 domain-containing protein (Fragment)	KIW84_022222	0.479017	-0.664128	0.999918
A0A9D5B9N3	Udp-glycosyltransferase	KIW84_010351	0.807219	0.260942	0.999918
A0A9D5B9N0	NAD(P)H dehydrogenase (quinone)	KIW84_024667	0.392418	-0.920024	0.999918
A0A9D5B9M5	Protein phosphatase	KIW84_024655	0.558368	-0.528909	0.999918
A0A9D5B9M0	Uncharacterized protein	KIW84_024643	0.665466	-0.375008	0.999918
A0A9D5B9L4	Signal peptidase complex subunit 2	KIW84_021167	0.54166	-0.547092	0.999918
A0A9D5B9L0	Aquaporin PIP-type 7a	KIW84_021155	0.625622	-0.432541	0.999918
A0A9D5B9J8	Phosphoglycerate kinase	KIW84_010283	0.488791	-0.677871	0.999918
A0A9D5B9J6	CBS domain-containing protein cbsx3	KIW84_021576	0.462685	0.656227	0.999918
A0A9D5B9I1	Pesticidal crystal cry8Ba protein	KIW84_022093	0.628729	0.449728	0.999918
A0A9D5B9E2	26S proteasome regulatory subunit RPN10	KIW84_024465	0.993703	-0.00711346	0.999918
A0A9D5B9D7	GTP-binding protein Rho1	KIW84_024454	0.843357	-0.175722	0.999918
A0A9D5B9D5	Amine oxidase domain-containing protein	KIW84_010152	0.561308	0.610774	0.999918
A0A9D4YFK4;A0A9D5B9C3	DNA-directed RNA polymerase subunit	KIW84_024420	0.881866	-0.134846	0.999918
A0A9D4VL56;A0A9D5B9C1	(S)-2-hydroxy-acid oxidase	KIW84_010118	0.249799	-1.14438	0.999918
A0A9D5B9B8	Ankyrin repeat domain-containing protein, chloroplastic	KIW84_024411	0.723843	0.317997	0.999918
A0A9D5B995	Autophagy-related protein 13 N-terminal domain-containing protein	KIW84_021931	0.494529	-0.666994	0.999918
A0A9D5B989	SAC domain-containing protein	KIW84_024351	0.806551	-0.217675	0.999918
A0A9D5B978	GST N-terminal domain-containing protein	KIW84_010029	0.882942	-0.132022	0.999918
A0A9D5B975	DRBM domain-containing protein	KIW84_021359	0.748114	-0.299555	0.999918
A0A9D5B967	NAD-dependent epimerase/dehydratase domain-containing protein	KIW84_010005	0.576356	-0.498066	0.999918
A0A9D5B954	Uncharacterized protein	KIW84_025565	0.320452	-0.882028	0.999918
A0A9D5B934	Mitochondrial glycoprotein	KIW84_021277	0.974453	0.0285792	0.999918
A0A9D5B920	WEB family protein, chloroplastic	KIW84_024176	0.371846	-0.806098	0.999918
A0A9D5B915	Endonuclease/exonuclease/phosphatase domain-containing protein	KIW84_024168	0.783361	0.270095	0.999918
A0A9D5B902	Mitoferrin-like	KIW84_021762	0.540816	-0.588973	0.999918
A0A9D5B8Z7	Sorting nexin 2B	KIW84_021753	0.610089	-0.463054	0.999918
A0A9D5B8Z1	Protein kinase domain-containing protein	KIW84_020710	0.787701	-0.244925	0.999918
A0A9D5B8X9	Photosystem II D2 protein	KIW84_021705	0.83349	-0.194872	0.999918
A0A9D5B8X6	Coronatine-insensitive protein 1	KIW84_021178	0.552166	-0.529765	0.999918
A0A9D5B8X1	Peroxisomal nicotinamide adenine dinucleotide carrier	KIW84_021165	0.968734	-0.0415567	0.999918
A0A9D5B8V1	Nucleolar protein 5-1	KIW84_025342	0.919794	-0.0926064	0.999918
A0A9D5B8U9	Uncharacterized protein	KIW84_021636	0.121665	1.47735	0.999918
A0A9D5B8T9	NAB domain-containing protein	KIW84_021609	0.617008	-0.461341	0.999918
A0A9D5B8T8	RanBD1 domain-containing protein	KIW84_025309	0.485099	-0.750849	0.999918
A0A9D5B8R9	Uncharacterized protein	KIW84_020563	0.657148	-0.3937	0.999918
A0A9D5B8R7	SNARE-interacting protein KEULE	KIW84_025260	0.950023	-0.0673992	0.999918
A0A9D5B8R6	Peptide-N(4)-(N-acetyl-beta-glucosaminyl)asparagine amidase	KIW84_021046	0.43198	-0.843669	0.999918
A0A9D5B8Q5	Pentatricopeptide repeat-containing protein At4g18975, chloroplastic	KIW84_025233	0.500418	-0.720367	0.999918
A0A9D5B7R1;A0A9D4WXD1;A0A9D4Y7C3;A0A9D5B8Q3	Hflx-type G domain-containing protein	KIW84_020532	0.922507	-0.0961095	0.999918
A0A9D5B8N4	indole-3-glycerol-phosphate synthase	KIW84_020963	0.756593	-0.320186	0.999918
A0A9D5B8M1	4-hydroxyphenylpyruvate dioxygenase	KIW84_020466	0.122019	1.61164	0.999918
A0A9D5AQM3;A0A9D5B8F3	Uncharacterized protein	KIW84_025021	0.108432	-1.71558	0.999918
A0A9D5B8C0	Protein kinase domain-containing protein	KIW84_020769	0.898159	0.132417	0.999918
A0A9D5B8B1	peptidylprolyl isomerase	KIW84_020261	0.922572	0.0868949	0.999918
A0A9D5B8A4	2-oxoadipate dioxygenase/decarboxylase	KIW84_023641	0.534204	-0.6635	0.999918
A0A9D5B8A2	SHSP domain-containing protein	KIW84_020745	0.0116762	2.51768	0.989986
A0A9D5B885	Mitochondrial import inner membrane translocase subunit TIM50	KIW84_020204	0.462527	0.790367	0.999918
A0A9D5B883	Auxin transporter-like protein 1	KIW84_021138	0.517864	-0.583199	0.999918
A0A9D5B879	HTH La-type RNA-binding domain-containing protein	KIW84_020695	0.648354	-0.460875	0.999918
A0A9D5B873	Protein misato homolog 1	KIW84_024841	0.717236	-0.33778	0.999918
A0A9D5B861	Ran guanine nucleotide release factor	KIW84_023554	0.8014	-0.261623	0.999918
A0A9D5B849	Protein dgs1	KIW84_020626	0.572978	-0.587907	0.999918
A0A9D5B848	Uridine kinase	KIW84_020125	0.677151	-0.383715	0.999918
A0A9D5B838	Lipoyl-binding domain-containing protein	KIW84_021018	0.536499	-0.547184	0.999918
A0A9D5B837	J domain-containing protein	KIW84_020103	0.595959	0.568584	0.999918
A0A9D5B828	Peptidase S59 domain-containing protein	KIW84_020079	0.743473	-0.301003	0.999918
A0A9D5B813	EF-hand domain-containing protein	KIW84_023466	0.962514	-0.04162	0.999918
A0A9D5B802	AP complex mu/sigma subunit domain-containing protein	KIW84_020033	0.556029	-0.52201	0.999918
A0A9D5B7Z0	Vam6/Vps39-like protein	KIW84_024628	0.500308	-0.596681	0.999918
A0A9D5B7Y1	Centromere/kinetochore protein zw10	KIW84_020885	0.440973	-0.685735	0.999918
A0A9D5B7W0;A0A9D5AQ82	Uncharacterized protein	KIW84_020438	0.73842	0.358626	0.999918
A0A9D5B7V9	Beta-galactosidase	KIW84_024558	0.490757	0.710747	0.999918
A0A9D5B7V6	Chaperone protein dnaJ 16	KIW84_023354	0.931467	-0.0903361	0.999918
A0A9D5B7S8	Uncharacterized protein	KIW84_024496	0.53988	-0.593238	0.999918
A0A9D5B7S3	non-specific serine/threonine protein kinase	KIW84_024483	0.275941	-1.02834	0.999918
A0A9D5B7R5	Protein transport protein S13 B	KIW84_020346	0.407998	-0.744802	0.999918
A0A9D5B7R3;A0A9D4VQ70	Protein EARLY-RESPONSIVE TO DEHYDRATION 7	KIW84_024464	0.0554919	-1.88003	0.999918
A0A9D5B7Q9	Aryl-alcohol oxidase 3	KIW84_020753	0.696646	0.418252	0.999918
A0A9D5A276;A0A9D5B7Q8	Vacuolar protein sorting-associated protein 35	KIW84_024453	0.721013	-0.323223	0.999918
A0A9D5B7N9	Ubiquitin thioesterase OTU	KIW84_020301	0.67824	-0.44408	0.999918
A0A9D5B7N8	RRM domain-containing protein	KIW84_020694	0.813852	-0.219072	0.999918
A0A9D5B7N6	RRM domain-containing protein	KIW84_036105	0.936272	-0.0710411	0.999918
A0A9D5B7M1	Carbonic anhydrase	KIW84_023174	0.521941	-0.566865	0.999918
A0A9D5B7L4	FRIGIDA-like protein	KIW84_020245	0.981503	0.0249358	0.999918
A0A9D5B7L0	Polygalacturonase	KIW84_023151	0.534291	-0.630326	0.999918
A0A9D5B7J1	2-phytyl-1,4-beta-naphthoquinone methyltransferase, chloroplastic	MENG	0.920719	-0.0884373	0.999918
A0A9D5B7G7	DNA-directed RNA polymerase subunit beta	KIW84_024238	0.843686	0.185208	0.999918
A0A9D5B7F0	Glycosyltransferase	KIW84_020496	0.093895	-1.80046	0.999918
A0A9D5B7E8	Vacuolar protein sorting-associated protein 18 like protein	KIW84_024175	0.481587	-0.623466	0.999918
A0A9D5B7E6	Uncharacterized protein	KIW84_020100	0.612249	-0.518758	0.999918
A0A9D5B7D7	J domain-containing protein	KIW84_024145	0.430344	-0.715487	0.999918
A0A9D5B7C7	Argonaute 1	KIW84_020444	0.890128	-0.14514	0.999918
A0A9D5B7B8	Peroxisomal and mitochondrial division factor 2-like	KIW84_020424	0.684764	-0.363169	0.999918
A0A9D5B7A6	SHSP domain-containing protein	KIW84_020393	0.0353126	-2.01601	0.999918
A0A9D5B7A5	Signal recognition particle 14 kDa protein	KIW84_020021	0.580559	-0.496982	0.999918
A0A9D5B7A1	Small nuclear ribonucleoprotein-associated protein	KIW84_020382	0.844556	0.180993	0.999918
A0A9D5B7A0	CMP-sialic acid transporter 2	KIW84_020011	0.448479	-0.798129	0.999918
A0A9D5B798	Vacuolar protein-sorting-associated protein 25	KIW84_024062	0.641523	-0.48614	0.999918
A0A9D5B788	Xyloglucan endotransglucosylase/hydrolase	KIW84_024041	0.295609	-1.1033	0.999918
A0A9D5B780	Serine/threonine-protein kinase stn7	KIW84_022900	0.637606	-0.422583	0.999918
A0A9D5B766	Trichome birefringence-like N-terminal domain-containing protein	KIW84_035806	0.579577	-0.572742	0.999918
A0A9D5B751	Mitochondrial carnitine/acylcarnitine carrier-like protein	KIW84_023946	0.47021	-0.64985	0.999918
A0A9D5B718	ATP synthase subunit b', chloroplastic	KIW84_020201	0.324863	-0.871761	0.999918
A0A9D5B715	Transcription factor CBF/NF-Y/archaeal histone domain-containing protein	KIW84_020189	0.690151	-0.354454	0.999918
A0A9D5B710	Ribosome biogenesis regulatory protein	KIW84_020177	0.0516113	2.00908	0.999918
A0A9D5B705	Uncharacterized protein	KIW84_036116	0.599094	0.465979	0.999918
A0A9D5B6Y8	Mediator of RNA polymerase II transcription subunit 25	KIW84_022692	0.785406	0.259854	0.999918
A0A9D4X9W6;A0A9D5B6Y6;A0A9D4XEH7	Armadillo repeat-containing protein 8	KIW84_020112	0.927287	-0.0979976	0.999918
A0A9D5B6X5	Beta-hexosaminidase	KIW84_035628	0.550359	0.546435	0.999918
A0A9D5B6X3;A0A9D4ZSE3;A0A9D4Y3K5;A0A9D5BJE8	Saccharopine dehydrogenase NADP binding domain-containing protein	KIW84_036051	0.743013	-0.350302	0.999918
A0A9D5B6V3	Uncharacterized protein	KIW84_020031	0.722152	0.371323	0.999918
A0A9D5B6U9	Epidermal growth factor receptor substrate 15-like 1	KIW84_020020	0.51796	-0.579993	0.999918
A0A9D5B6U8	Heat shock cognate 70 kDa protein 2	KIW84_035577	0.800308	-0.224812	0.999918
A0A9D5B6T3	Transaldolase	KIW84_036279	0.685719	-0.358557	0.999918
A0A9D5B6S9	No exine formation 1	KIW84_036271	0.370608	-0.792567	0.999918
A0A9D5B6S2	Ubiquitin receptor RAD23	KIW84_036252	0.12683	1.53003	0.999918
A0A9D5B6R5	V-type proton ATPase subunit d2	KIW84_035950	0.421172	-0.722865	0.999918
A0A9D5B6Q8	AB hydrolase-1 domain-containing protein	KIW84_036225	0.816527	0.247788	0.999918
A0A9D5B6P2	Formyltetrahydrofolate deformylase 1	KIW84_036176	0.417186	-0.728337	0.999918
A0A9D5B6M7	dolichyl-phosphate beta-glucosyltransferase	KIW84_035409	0.455099	-0.694228	0.999918
A0A9D5B6M3	DIS3-like exonuclease 2	KIW84_022421	0.130994	-1.26256	0.999918
A0A9D5B6L8	NAD(+) salvage pathway protein	KIW84_023553	0.943359	-0.0746445	0.999918
A0A9D5B6L2	Haloacid dehalogenase-like hydrolase domain-containing protein 3	KIW84_023542	0.375148	-0.898911	0.999918
A0A9D5B6J5	ATP-dependent DNA helicase	KIW84_036072	0.929898	-0.0812746	0.999918
A0A9D5B6G9	glutathione transferase	KIW84_023445	0.888808	0.135363	0.999918
A0A9D5B6G5;A0A9D4XZT5	Beta-D-xylosidase 7	KIW84_022300	0.575821	-0.495699	0.999918
A0A9D5B6F8	Alpha-L-fucosidase	KIW84_035244	0.559366	-0.622604	0.999918
A0A9D5B6C1;A0A9D5AGS5	Serine aminopeptidase S33 domain-containing protein	KIW84_035163	0.389902	-0.868765	0.999918
A0A9D5B6B2	Pyruvate dehydrogenase E1 component subunit beta	KIW84_035897	0.39721	-0.790173	0.999918
A0A9D5B6A8	Ras- protein RABA5d	KIW84_035883	0.82911	-0.194038	0.999918
A0A9D5B694	Sulfate transporter 4.1	KIW84_035635	0.773787	-0.281378	0.999918
A0A9D5B690	ZF-HD dimerization-type domain-containing protein	KIW84_022120	0.865194	0.162882	0.999918
A0A9D4Y3T4;A0A9D4Y434;A0A9D5B684	Uncharacterized protein	KIW84_035617	0.420674	0.864128	0.999918
A0A9D4Y5G3;A0A9D5GZB1;A0A9D5B680	GRF-type domain-containing protein	KIW84_014436;KIW84_022095	0.862204	-0.186166	0.999918
A0A9D5BI18	Co-chaperone protein p23	KIW84_012621	0.919934	0.108087	0.999918
A0A9D5BI14	DEAD-box ATP-dependent RNA helicase 39	KIW84_012639	0.756575	0.274414	0.999918
A0A9D5BI07	Polyadenylate-binding protein	KIW84_012633	0.154206	-1.44782	0.999918
A0A9D5BI06	Ras-related protein Rab7	KIW84_012627	0.269401	-1.13236	0.999918
A0A9D5BHY6	Glycosyltransferase	KIW84_012607	0.968687	-0.0388925	0.999918
A0A9D5BHU5	Aspartokinase	KIW84_012427	0.36708	0.938035	0.999918
A0A9D5AC81;A0A9D5BHT8	Pyruvate kinase	KIW84_012492	0.647767	0.411461	0.999918
A0A9D5BHS6	Fructose-2,6-bisphosphatase	KIW84_012431	0.392984	-0.83305	0.999918
A0A9D5BHS0	Glutathione reductase	KIW84_012465	0.354363	0.820653	0.999918
A0A9D5BHR6	Aminotransferase class I/classII domain-containing protein (Fragment)	KIW84_012434	0.668633	-0.381772	0.999918
A0A9D5BHR4;A0A9D4XZ70	Xyloglucan endotransglucosylase/hydrolase (Fragment)	KIW84_012408	0.0263238	-2.02464	0.999918
A0A9D5BHN7	DNA-binding proteins Bright/BRCAA1/rbp1	KIW84_012511	0.481322	-0.623444	0.999918
A0A9D5BHN1	mRNA-decapping enzyme subunit 2	KIW84_012468	0.793108	-0.246767	0.999918
A0A9D5BHM1	Nucleolar complex protein 2 homolog	KIW84_012455	0.210993	1.22164	0.999918
A0A9D5BHJ2	Uncharacterized protein	KIW84_012454	0.502802	-0.659071	0.999918
A0A9D4XYF1;A0A9D5AX03;A0A9D5BHI9	YTH domain-containing family protein	KIW84_012377	0.798693	-0.227738	0.999918
A0A9D5BHH4	Galactose-1-phosphate uridyl transferase N-terminal domain-containing protein	KIW84_012376	0.626468	-0.512456	0.999918
A0A9D5BHG5	superoxide dismutase	KIW84_012359	0.417228	-0.825921	0.999918
A0A9D5BHF8	DRBM domain-containing protein	KIW84_012340	0.936097	-0.0796104	0.999918
A0A9D5BBT6;A0A9D5BHE1	Subunit of heteropentameric Replication factor C (RF-C)	KIW84_012302	0.514659	0.576883	0.999918
A0A9D5BHD1	DUF6821 domain-containing protein	KIW84_012363	0.325476	-0.981515	0.999918
A0A9D5BHC1	CCT-theta	KIW84_012379	0.404264	0.743284	0.999918
A0A9D5BHB4	valine--tRNA ligase	KIW84_012304	0.70882	-0.336499	0.999918
A0A9D5BHB3	Small ribosomal subunit protein mS23 conserved domain-containing protein	KIW84_012339	0.895946	-0.126836	0.999918
A0A9D5BHB0;A0A9D4YA86	Cleavage stimulation factor subunit 77	KIW84_012268	0.92684	-0.0881606	0.999918
A0A9D5BHA8	mRNA cap-binding protein	KIW84_012360	0.787948	0.245985	0.999918
A0A9D5BHA0	Proteasome subunit alpha type	KIW84_012258	0.331319	-0.891664	0.999918
A0A9D5BH93	HRDC domain-containing protein	KIW84_012312	0.788879	0.25014	0.999918
A0A9D5BH91	BTB domain-containing protein	KIW84_012329	0.983075	0.0219936	0.999918
A0A9D5BH61	Short-chain alcohol dehydrogenase	KIW84_012208	0.00833344	2.77286	0.909966
A0A9D5BH52	CID domain-containing protein	KIW84_012271	0.752249	0.335487	0.999918
A0A9D5BH50	RRM domain-containing protein	KIW84_012226	0.992529	0.0083535	0.999918
A0A9D4XVY4;A0A9D4VQ66;A0A9D5BH47;A0A9D5AU54	Translation initiation factor eIF2B subunit epsilon	KIW84_012220	0.964012	-0.0412979	0.999918
A0A9D5BH28	Rubisco LSMT substrate-binding domain-containing protein	KIW84_012179	0.865498	0.170624	0.999918
A0A9D5BH14	Fidgetin-like protein 1	KIW84_012223	0.0115408	2.24511	0.989986
A0A9D5B665	threonine--tRNA ligase	KIW84_023212	0.523972	-0.580473	0.999918
A0A9D5B626;A0A9D4WPA6	60S ribosomal protein L10	KIW84_021974	0.796943	-0.24382	0.999918
A0A9D5B621	CBM20 domain-containing protein	KIW84_021965	0.849507	-0.168112	0.999918
A0A9D5AUP3;A0A9D5B606;A0A9D4WV14;A0A9D4VY37;A0A9D5ATY2	60S ribosomal protein L27a-3	KIW84_023057	0.943767	0.0680355	0.999918
A0A9D5B5Z6	Uncharacterized protein	KIW84_035432	0.967353	0.0362666	0.999918
A0A9D5B5Z0;A0A9D5B7E9	Serine hydrolase domain-containing protein (Fragment)	KIW84_023024	0.574689	-0.59604	0.999918
A0A9D4Y8X8;A0A9D4YDH1;A0A9D5B5X8;A0A9D4Y8Z5;A0A9D4Y8Y3	Cytochrome P450	KIW84_021870	0.638499	-0.436235	0.999918
A0A9D5B5X0	Translation initiation factor IF-2, mitochondrial	KIW84_022990	0.701143	-0.409098	0.999918
A0A9D5B5W8	Uncharacterized protein	KIW84_035357	0.781489	0.24574	0.999918
A0A9D5B5V9	Dodecenoyl-CoA isomerase	KIW84_035587	0.154213	-1.27945	0.999918
A0A9D5B5V8	NADH:ubiquinone reductase (non-electrogenic)	KIW84_021834	0.965939	0.0450915	0.999918
A0A9D4Y978;A0A9D4YDE9;A0A9D5B5V3	Uncharacterized protein	KIW84_021828	0.761611	-0.28753	0.999918
A0A9D5B5S7	Glycosylated integral ER membrane protein	KIW84_021765	0.817868	-0.233338	0.999918
A0A9D5B5R8	Methionine aminopeptidase	KIW84_022871	0.730589	-0.305706	0.999918
A0A9D5B5P0	Beta-grasp domain-containing protein	KIW84_034770	0.700697	-0.340704	0.999918
A0A9D5B5N8	Serotonin N-acetyltransferase 2	KIW84_022726	0.767627	-0.281497	0.999918
A0A9D5B5N2	Peroxidase	KIW84_021659	0.200387	-1.13494	0.999918
A0A9D5B5K8	ATPase of 26S proteasome regulatory subunit 4	KIW84_021599	0.369118	-0.841215	0.999918
A0A9D5B5K2	Cohesin-loading factor complex subunit scc4	KIW84_021578	0.277293	-1.02132	0.999918
A0A9D5B5G8	Protein kinase domain-containing protein	KIW84_021508	0.435352	-0.837334	0.999918
A0A9D5B5G5;A0A9D4YMS4;A0A9D4W147	Ribosomal protein S12	KIW84_035240	0.844824	-0.181017	0.999918
A0A9D5B5E5;A0A9D4Y0K4	Proteasome subunit beta	KIW84_035184	0.301284	-0.922981	0.999918
A0A9D5B5D9	Autophagy protein 5, variant 2	KIW84_021438	0.508209	-0.670245	0.999918
A0A9D5B550	GPI ethanolamine phosphate transferase 1	KIW84_035015	0.533963	0.584752	0.999918
A0A9D5B529	acetylornithine transaminase	KIW84_034826	0.162697	1.24778	0.999918
A0A9D5B523;A0A9D5BNW6;A0A9D4YAM1	Uncharacterized protein	KIW84_014605;KIW84_022243	0.844299	0.197128	0.999918
A0A9D5B512	PRA1 family protein (Fragment)	KIW84_034295	0.478145	-0.661709	0.999918
A0A9D5B4Z4	Protein yippee-like	KIW84_021113	0.340213	-0.917463	0.999918
A0A9D5B4X5	Fimbrin-2	KIW84_034713	0.640529	-0.449156	0.999918
A0A9D5B4V3	Alpha-soluble NSF attachment protein	KIW84_021009	0.417534	-0.764214	0.999918
A0A9D5B4U9	RCC1 domain-containing protein rug3	KIW84_034802	0.98556	0.0194637	0.999918
A0A9D5B4U5	Endoplasmic reticulum transmembrane protein	KIW84_034646	0.854452	-0.175289	0.999918
A0A9D5B4S1	ERBB-3 BINDING PROTEIN 1	KIW84_034129	0.932443	-0.077634	0.999918
A0A9D5B4P6	hydroxyacylglutathione hydrolase	KIW84_021973	0.956727	-0.0484275	0.999918
A0A9D5B4P4	O-fucosyltransferase family protein	KIW84_021964	0.295283	-0.954915	0.999918
A0A9D5B4P0	E3 ubiquitin protein ligase	KIW84_020880	0.793489	-0.232737	0.999918
A0A9D4VLR3;A0A9D5B4M5	DNA mismatch repair proteins mutS family domain-containing protein	KIW84_021925	0.729471	0.366564	0.999918
A0A9D5B4M2	Uncharacterized protein	KIW84_034499	0.661062	0.47165	0.999918
A0A9D5B4L5	Uncharacterized protein	KIW84_034622	0.0440903	-1.81038	0.999918
A0A9D5B4K5	Uncharacterized protein	KIW84_020804	0.884767	0.149455	0.999918
A0A9D5B4J1	PPPDE domain-containing protein	KIW84_034560	0.0112616	2.71224	0.989986
A0A9D5B4I1	Aryl-alcohol oxidase 3	KIW84_020763	0.429237	-0.810455	0.999918
A0A9D5B4H8	Tropinone reductase I	KIW84_034402	0.379348	-0.941222	0.999918
A0A9D5B4H1	Pectate lyase	KIW84_034519	0.388088	-0.764218	0.999918
A0A9D5B4D2	RRM domain-containing protein	KIW84_021730	0.756589	-0.279514	0.999918
A0A9D5B4C9	RING-type E3 ubiquitin transferase	KIW84_020633	0.417218	-0.847751	0.999918
A0A9D5B4C4	Uncharacterized protein	KIW84_034414	0.969831	0.0406847	0.999918
A0A9D5B4B7	Hexosyltransferase	KIW84_033842	0.744637	-0.294713	0.999918
A0A9D4WEG7;A0A9D5B1P0	Gibberellin receptor gid1b	KIW84_032289	0.998668	-0.00149762	0.999918
A0A9D5B1M8	Metacaspase-1	KIW84_034836	0.739734	0.350074	0.999918
A0A9D5B1M5	Dilute domain-containing protein	KIW84_032408	0.556639	-0.583808	0.999918
A0A9D5B1K8	Pectinesterase	KIW84_034795	0.869782	-0.15342	0.999918
A0A9D5B1J3	Uncharacterized protein	KIW84_031914	0.560237	0.526265	0.999918
A0A9D5B1I4	Thioredoxin domain-containing protein	KIW84_032323	0.518579	-0.617791	0.999918
A0A9D5B1F9	G3BP-like protein	KIW84_034672	0.757468	0.273599	0.999918
A0A9D5B1E7	ER lumen protein-retaining receptor	KIW84_034635	0.526898	-0.680374	0.999918
A0A9D5B1D2	Dolichyl-diphosphooligosaccharide--protein glycosyltransferase subunit 2	KIW84_032010	0.987374	0.0140111	0.999918
A0A9D5B1B8	Hcy-binding domain-containing protein	KIW84_032179	0.757133	-0.274312	0.999918
A0A9D5B1B5	Uncharacterized protein	KIW84_034562	0.875375	-0.165311	0.999918
A0A9D5B169	ADP-ribosylation factor GTPase-activating protein agd3	KIW84_035765	0.865269	0.1635	0.999918
A0A9D5B162	Laccase	KIW84_034435	0.0538012	-1.71287	0.999918
A0A9D5B150	Tropinone reductase I	KIW84_034404	0.00344958	-2.6632	0.553841
A0A9D5B104	Nodulin-like domain-containing protein	KIW84_031569	0.29418	-1.08157	0.999918
A0A9D5B0W0	70-kilodalton heat shock protein	KIW84_035566	0.416856	-0.724099	0.999918
A0A9D5B0V0	Transcription initiation factor TFIID subunit 6	KIW84_035540	0.816988	-0.248716	0.999918
A0A9D5B0T8;A0A9D4W4J4	Glucomannan 4-beta-mannosyltransferase 9	KIW84_031439	0.281649	-1.08685	0.999918
A0A9D5B0T4;A0A9D5B6R9;A0A9D5B2G5	70-kilodalton heat shock protein	KIW84_035503;KIW84_035504;KIW84_035505	0.420728	-0.744449	0.999918
A0A9D5B0S9	Chloroplast lumen common family protein	KIW84_031785	0.732724	0.306361	0.999918
A0A9D5B0R8	Cation-transporting P-type ATPase N-terminal domain-containing protein	KIW84_031771	0.634125	-0.429371	0.999918
A0A9D5B0R7	Triosephosphate isomerase, chloroplastic	KIW84_031555	0.0880471	1.52539	0.999918
A0A9D5B0R5	Metal-nicotianamine transporter ysl6	KIW84_035458	0.411652	-0.845137	0.999918
A0A9D5B0Q9	Tubulin beta-1 chain (Fragment)	KIW84_035445	0.543493	-0.567125	0.999918
A0A9D5B0Q3	Glycosyltransferase	KIW84_031525	0.000302292	-3.69555	0.12939
A0A9D5B0L6	C2 NT-type domain-containing protein	KIW84_035337	0.9006	-0.123264	0.999918
A0A9D5B0K5	Ethylene-insensitive protein 2	KIW84_031637	0.622081	-0.4619	0.999918
A0A9D5B0K1	Mitochondrial pyruvate carrier	KIW84_035307	0.735695	-0.323821	0.999918
A0A9D5B0J3	Homeobox domain-containing protein	KIW84_031219	0.640473	-0.461249	0.999918
A0A9D5B0I9	1,4-alpha-glucan branching enzyme	KIW84_031368	0.360134	-0.831307	0.999918
A0A9D5B0D3	Calcium homeostasis endoplasmic reticulum protein	KIW84_031091	0.652138	0.402769	0.999918
A0A9D5B0D1	TLD domain-containing protein 1	KIW84_031250	0.878668	-0.137765	0.999918
A0A9D5B0C2	Mediator of RNA polymerase II transcription subunit 27	KIW84_031227	0.887762	0.143039	0.999918
A0A9D5B096	7,8-dihydroneopterin aldolase	KIW84_031174	0.359349	0.858248	0.999918
A0A9D5B081	Purple acid phosphatase	KIW84_031351	0.0523683	1.98295	0.999918
A0A9D5B073	Phosphoglucan phosphatase lsf1	KIW84_035062	0.533234	-0.554874	0.999918
A0A9D5B071	Glucosamine 6-phosphate N-acetyltransferase	KIW84_031330	0.24968	1.22128	0.999918
A0A9D4YEQ9;A0A9D5B067	H(+)-transporting two-sector ATPase	KIW84_030930	0.795542	-0.247995	0.999918
A0A9D5B052	UPF0051 protein abci8	KIW84_035016	0.748605	-0.286792	0.999918
A0A9D5B045	mRNA-decapping enzyme-like protein	KIW84_031276	0.843144	0.194568	0.999918
A0A9D4XYY3;A0A9D5B041	HAD-like domain-containing protein	KIW84_033594	0.631364	-0.430974	0.999918
A0A9D5B040	LETM1-like protein	KIW84_031263	0.542697	-0.608183	0.999918
A0A9D5B032	Vesicle-associated protein 1-2	KIW84_034972	0.624394	0.442177	0.999918
A0A9D5B031	Peptidase A1 domain-containing protein	KIW84_031239	0.71154	-0.33633	0.999918
A0A9D5B026	Uncharacterized protein	KIW84_030842	0.408249	0.855888	0.999918
A0A9D5B023	Pectate lyase superfamily protein domain-containing protein	KIW84_033559	0.504659	-0.593344	0.999918
A0A9D5B016	Protein LOW PSII ACCUMULATION 1	KIW84_030999	0.863215	-0.15381	0.999918
A0A9D5B014	Uncharacterized protein	KIW84_033535	0.717648	-0.335977	0.999918
A0A9D5B013	WD repeat-containing protein gts1	KIW84_030987	0.405741	0.893944	0.999918
A0A9D5AZZ9	GTP diphosphokinase	KIW84_030952	0.749408	-0.334193	0.999918
A0A9D5AZZ2	Ubiquitin carboxyl-terminal hydrolase	KIW84_031175	0.683307	-0.438566	0.999918
A0A9D5AZZ0	DnaJ protein erdj3b	KIW84_030927	0.685386	-0.360432	0.999918
A0A9D5AZY9	Mal d 1-associated protein	KIW84_031163	0.948234	0.0645842	0.999918
A0A9D5AZY1	Pectin acetylesterase	KIW84_030767	0.331935	-1.0437	0.999918
A0A9D5AZX7	Trichome birefringence-like N-terminal domain-containing protein	KIW84_030902	0.136203	-1.4186	0.999918
A0A9D5AZX0	Biotin carboxyl carrier protein of acetyl-CoA carboxylase	KIW84_033407	0.476738	-0.662909	0.999918
A0A9D4Y163;A0A9D5AZW0	glutathione dehydrogenase (ascorbate)	KIW84_033388	0.967454	0.0363225	0.999918
A0A9D5AZV8	Phosphoglycolate phosphatase 1A	KIW84_033377	0.120356	1.39757	0.999918
A0A9D5AWS5;A0A9D5AZV4;A0A9D4XQW6	Short-chain dehydrogenase reductase 3b-like	KIW84_030851	0.4396	-0.684162	0.999918
A0A9D5AZV3	Uncharacterized protein	KIW84_031090	0.715091	-0.392581	0.999918
A0A9D5AZV2	Pectinesterase	KIW84_034794	0.184493	-1.25914	0.999918
A0A9D5AZU5	S-adenosylmethionine synthase	KIW84_030830	0.293741	-1.00799	0.999918
A0A9D5AZU3	Flavin-containing monooxygenase	KIW84_031067	0.701814	-0.344058	0.999918
A0A9D5AZT9	Large ribosomal subunit protein bL21m	KIW84_030688	0.587064	-0.53205	0.999918
A0A9D5AZT3	DUF1279 domain-containing protein	KIW84_033320	0.277495	-0.986977	0.999918
A0A9D5AZR6	VOC domain-containing protein	KIW84_034714	0.00318997	2.65998	0.523293
A0A9D5AZP6;A0A9D5BNE3	Hexosyltransferase	KIW84_034671	0.322414	-0.883301	0.999918
A0A9D5AZP2	Sucrose synthase	KIW84_030953	0.61708	-0.452614	0.999918
A0A9D5AZN4	Uncharacterized protein	KIW84_033216	0.260358	1.08094	0.999918
A0A9D5AZM9	ATP-dependent Clp protease proteolytic subunit	KIW84_033205	0.845458	-0.172654	0.999918
A0A9D5AZK3	Mitochondrial phosphate carrier protein 3	KIW84_033143	0.731618	-0.322703	0.999918
A0A9D5AZE4	YTH domain-containing family protein	KIW84_032994	0.911422	-0.117949	0.999918
A0A9D5AZC8	RRM domain-containing protein	KIW84_032962	0.714849	-0.346138	0.999918
A0A9D5AZC0	TRUD domain-containing protein	KIW84_030377	0.0464944	2.14132	0.999918
A0A9D5AZA6	Glucose-6-phosphate 1-dehydrogenase	KIW84_030686	0.654501	-0.39986	0.999918
A0A9D5AZ94	Uncharacterized protein	KIW84_030416	0.811912	-0.211309	0.999918
A0A9D5AZ93	RING-type domain-containing protein	KIW84_030321	0.359743	0.885313	0.999918
A0A9D5AZ73	Uncharacterized protein (Fragment)	KIW84_030279	0.815206	-0.235409	0.999918
A0A9D5AZ68	Serine/threonine-protein phosphatase	KIW84_030270	0.964138	-0.0466007	0.999918
A0A9D5AZ43	F-box domain-containing protein	KIW84_030298	0.593612	0.492987	0.999918
A0A9D4Y8N6;A0A9D5AZ32;A0A9D5AJ69;A0A9D4VPK6;A0A9D4ZXU0;A0A9D5AGF9	Cell cycle checkpoint control protein RAD9A	KIW84_030539	0.687775	-0.420687	0.999918
A0A9D5AZ25	TOG domain-containing protein	KIW84_030259	0.858542	-0.159406	0.999918
A0A9D5AZ20;A0A9D4XRV9	L-gulonolactone oxidase (Fragment)	KIW84_030245	0.057238	1.68562	0.999918
A0A9D5AZ16	Jasmonoyl--L-amino acid synthetase jar4	KIW84_030175	0.910662	-0.118011	0.999918
A0A9D5AZ13	PHD finger protein ALFIN-LIKE	KIW84_034177	0.851503	-0.171148	0.999918
A0A9D5AZ06	Calcium-dependent protein kinase 13	KIW84_034168	0.341582	0.96827	0.999918
A0A9D5AZ05	Pentacotripeptide-repeat region of PRORP domain-containing protein (Fragment)	KIW84_032675	0.894225	0.11772	0.999918
A0A9D5AYY9	Protein DEFECTIVE IN MERISTEM SILENCING 3	KIW84_030127	0.557899	0.560056	0.999918
A0A9D5AYY2	PORR domain-containing protein	KIW84_030158	0.726366	0.310384	0.999918
A0A9D5AYX4	Uncharacterized protein (Fragment)	KIW84_030090	0.626394	0.461234	0.999918
A0A9D5AYW7	Small ribosomal subunit protein bS18c	KIW84_030136	0.801544	-0.225287	0.999918
A0A9D5AYW5	RRM domain-containing protein	KIW84_030064	0.242248	-1.07256	0.999918
A0A9D5AYW1	UDP-sulfoquinovose synthase	KIW84_032577	0.796057	0.228814	0.999918
A0A9D5AYV4	Patellin-6	KIW84_034069	0.649118	0.489479	0.999918
A0A9D5AYU0	Pumilio homolog 23	KIW84_030008	0.936865	-0.0851944	0.999918
A0A9D5AYS8;A0A9D4XPC9	Palmitoyltransferase akr1	KIW84_030340	0.83682	-0.213865	0.999918
A0A9D5AYR8	Uncharacterized protein	KIW84_030318	0.822297	-0.216878	0.999918
A0A9D5AYR7	Exportin-T	KIW84_030006	0.628962	-0.511241	0.999918
A0A9D5AYR1	Tetratricopeptide repeat protein SKI3	KIW84_046513	0.649632	0.474038	0.999918
A0A9D5AYR0;A0A9D4XVU2;A0A9D4XSA0	Phenylalanine ammonia-lyase	KIW84_032476	0.125015	-1.60772	0.999918
A0A9D5AYP6	Adenylosuccinate synthetase, chloroplastic	PURA	0.890084	-0.126651	0.999918
A0A9D5AYP5	Low-specificity L-threonine aldolase 1	KIW84_030278	0.130601	-1.34059	0.999918
A0A9D5AYM5	CYRIA/CYRIB Rac1 binding domain-containing protein	KIW84_030236	0.883294	-0.14615	0.999918
A0A9D5AYM3	Leucine-rich repeat-containing N-terminal plant-type domain-containing protein	KIW84_032388	0.546588	0.551958	0.999918
A0A9D5AYM0	mannan endo-1,4-beta-mannosidase	KIW84_033902	0.127373	1.4808	0.999918
A0A9D5AAG1;A0A9D5AYL8	Cysteine synthase	KIW84_046431	0.590353	0.510398	0.999918
A0A9D5AYL7	Rhodanese-like domain-containing protein 9	KIW84_032379	0.67242	-0.374538	0.999918
A0A9D5AYK9	Acetyltransferase tap2	KIW84_033881	0.862248	0.165751	0.999918
A0A9D5B7E0;A0A9D4W208;A0A9D5AYK0;A0A9D5A2K9	DNA polymerase delta subunit 2	KIW84_032348	0.119999	1.44542	0.999918
A0A9D5AYJ5	Metal tolerance protein C2	KIW84_032338	0.215292	-1.14415	0.999918
A0A9D5AYH3	Pre-mRNA-splicing factor SLU7	KIW84_030124	0.8396	-0.18268	0.999918
A0A9D5AYG8	Kinesin-like protein	KIW84_033802	0.949317	-0.0683157	0.999918
A0A9D5AYE9	Uncharacterized protein	KIW84_046253	0.111238	1.42564	0.999918
A0A9D5AYD7	ribose-phosphate diphosphokinase	KIW84_046229	0.808934	-0.214235	0.999918
A0A9D5AYC2;A0A9D5B203;A0A9D5B0X5	Histone deacetylase	KIW84_046514	0.90988	-0.101228	0.999918
A0A9D5AYA8	Uncharacterized protein	KIW84_046227	0.679489	0.439379	0.999918
A0A9D5AY97	AT-hook motif nuclear-localized protein	KIW84_033640	0.49385	-0.617942	0.999918
A0A9D5AY96	Protein transport protein SEC23	KIW84_046166	0.52082	-0.576503	0.999918
A0A9D5AY86	AB hydrolase-1 domain-containing protein	KIW84_046189	0.244761	-1.23751	0.999918
A0A9D5AY82	Cyclic nucleotide-binding domain-containing protein	KIW84_033612	0.0264242	-2.36371	0.999918
A0A9D5AY76	Ferulic acid decarboxylase 1	KIW84_046432	0.707661	-0.403243	0.999918
A0A9D5AY75	3-hydroxyisobutyryl-CoA hydrolase	KIW84_046174	0.821984	-0.231182	0.999918
A0A9D5AY71	Small ribosomal subunit protein eS1	KIW84_046421	0.952891	0.0552823	0.999918
A0A9D5AY70	Carboxypeptidase	KIW84_046163	0.0522806	2.08692	0.999918
A0A9D5AY66	ATP-dependent helicase BRM	KIW84_033583	0.855796	-0.193664	0.999918
A0A9D5AY48;A0A9D5AVL3	G3BP-like protein	KIW84_031958	0.772127	0.257711	0.999918
A0A9D5AY29	Uncharacterized protein	KIW84_046051	0.941201	-0.0793252	0.999918
A0A9D5AY23	Golgin candidate 3	KIW84_033481	0.650644	-0.434588	0.999918
A0A9D4XNM0;A0A9D5AY16	Patatin	KIW84_046326	0.00986282	2.42019	0.979274
A0A9D5AY10	Lysine--tRNA ligase	KIW84_046315	0.554525	0.523448	0.999918
A0A9D5AY06	CBS domain-containing protein cbsx6	KIW84_033439	0.373412	-0.874176	0.999918
A0A9D5AY04	Elongator complex protein 4	KIW84_046309	0.611813	0.537705	0.999918
A0A9D5AXZ6	Carbohydrate kinase PfkB domain-containing protein	KIW84_031859	0.865326	-0.158039	0.999918
A0A9D5AXZ0	Peptide chain release factor PrfB1	KIW84_033398	0.960118	-0.0442945	0.999918
A0A9D5AXY2	IAA-amino acid hydrolase ILR1-like 1	KIW84_045961	0.382847	-0.885053	0.999918
A0A9D5AXW9	glutamate dehydrogenase (NADP(+))	KIW84_045940	0.98346	-0.0221863	0.999918
A0A9D5AXW6	UMP-CMP kinase	KIW84_046236	0.495966	-0.602707	0.999918
A0A9D4XZ20;A0A9D5AXV9;A0A9D4XQL3	GTP cyclohydrolase 1	KIW84_045926	0.446709	-0.704712	0.999918
A0A9D5AXV7	Arginine/serine-rich splicing factor	KIW84_031773	0.465602	0.660881	0.999918
A0A9D4VQA8;A0A9D5B1A6;A0A9D5AXS5;A0A9D4WIE1	Chaperonin CPN60-like 2, mitochondrial	KIW84_045874	0.701112	-0.341622	0.999918
A0A9D5AXS2	AB hydrolase-1 domain-containing protein	KIW84_031692	0.532669	-0.635878	0.999918
A0A9D4X532;A0A9D5AXS1	Beta-fructofuranosidase	KIW84_045860	0.509365	-0.709642	0.999918
A0A9D5AXR8	DNA-directed RNA polymerase subunit	KIW84_033248	0.579991	-0.489893	0.999918
A0A9D5AXQ9	Lipoxygenase	KIW84_045828	0.358308	0.813736	0.999918
A0A9D5AXP8	phenylalanine--tRNA ligase	KIW84_033204	0.714313	-0.324943	0.999918
A0A9D5AXP6	Acetyltransferase component of pyruvate dehydrogenase complex	KIW84_045811	0.943611	0.0654996	0.999918
A0A9D5AXN6	Phospholipid:diacylglycerol acyltransferase 1	KIW84_045775	0.551674	-0.544499	0.999918
A0A9D5AXN4	Aminotransferase-like plant mobile domain-containing protein	KIW84_045790	0.487436	-0.689299	0.999918
A0A9D5AXM8	NAD(P)-binding domain-containing protein	KIW84_045781	0.845441	0.20121	0.999918
A0A9D5AXM0	Serine/threonine protein phosphatase 2A regulatory subunit	KIW84_031568	0.690186	-0.367115	0.999918
A0A9D5AXL4	VHS domain-containing protein	KIW84_046049	0.350808	-0.86957	0.999918
A0A9D5AXL3	Light-regulated protein	KIW84_033132	0.588032	0.480203	0.999918
A0A9D5AXI9;A0A9D5AUX1	Stem 28 kDa glycoprotein	KIW84_045997	0.0385955	2.18474	0.999918
A0A9D5AXI8	Anaphase-promoting complex subunit 2	KIW84_033086	0.452308	-0.733514	0.999918
A0A9D5AXI1	WD-40 repeat-containing protein msi4	KIW84_031494	0.905628	-0.10618	0.999918
A0A9D5AXH4;A0A9D4XVN0;A0A9D4XVW7	Xyloglucan endotransglucosylase/hydrolase	KIW84_033058	0.0792573	-1.64698	0.999918
A0A9D5BC87	protein-serine/threonine phosphatase	KIW84_011168	0.504973	-0.604766	0.999918
A0A9D5BC79	High mobility group	KIW84_024325	0.766332	0.264951	0.999918
A0A9D5BC66	Altered inheritance of mitochondria protein 1	KIW84_011109	0.335871	-0.873374	0.999918
A0A9D5BC61	Leucine-rich repeat-containing N-terminal plant-type domain-containing protein	KIW84_023761	0.359876	-0.816698	0.999918
A0A9D5BC48	Plastid division regulator MinE	KIW84_023729	0.509265	0.601698	0.999918
A0A9D5BC29	Uncharacterized protein	KIW84_011014	0.507387	-0.600032	0.999918
A0A9D5BC28	Glycine-rich protein	KIW84_023675	0.880126	0.135081	0.999918
A0A9D5BBZ5	Pyruvate dehydrogenase E1 component subunit alpha	KIW84_023396	0.16306	-1.23503	0.999918
A0A9D5BBZ2	Methyltransferase	KIW84_024115	0.0630488	-1.70582	0.999918
A0A9D5BBY7;A0A9D5BKR2	MOB kinase activator 1A	KIW84_013701;KIW84_024104	0.0944418	-1.7397	0.999918
A0A9D5BBX9	Secretory carrier-associated membrane protein	KIW84_024084	0.449645	-0.695279	0.999918
A0A9D5BBX0	Uncharacterized protein	KIW84_024060	0.961141	0.0433255	0.999918
A0A9D5BBW8	RRM domain-containing protein	KIW84_023313	0.63778	0.416855	0.999918
A0A9D5BBV2	Inactive shikimate kinase like 2	KIW84_024015	0.77147	0.257308	0.999918
A0A9D5BBT6	Subunit of heteropentameric Replication factor C (RF-C)	KIW84_010788	0.0219318	-2.33887	0.999918
A0A9D5BBS7	RNA-binding protein 25	KIW84_023194	0.550247	0.568464	0.999918
A0A9D5BBP3	Ribose phosphate diphosphokinase subunit prs3	KIW84_023083	0.606897	0.467513	0.999918
A0A9D5BBP0	RRM domain-containing protein	KIW84_023863	0.897955	0.113695	0.999918
A0A9D5BBN9	alanine transaminase	KIW84_023070	0.697773	-0.359897	0.999918
A0A9D5BBM3	Nuclear pore complex protein NUP1	KIW84_010611	0.372497	-0.870009	0.999918
A0A9D5BBI3;A0A9D4WX25	Nodulin-like domain-containing protein (Fragment)	KIW84_010506	0.793722	-0.244166	0.999918
A0A9D5BBH7	NAC domain-containing protein	KIW84_022901	0.461545	0.656903	0.999918
A0A9D5BBH6	RRM domain-containing protein	KIW84_010483	0.758196	-0.310997	0.999918
A0A9D5BBF5	187-kDa microtubule-associated protein air9	KIW84_010437	0.383437	0.785098	0.999918
A0A9D5BBD9	Large ribosomal subunit protein uL18c	KIW84_010377	0.744442	-0.298678	0.999918
A0A9D5GZH4;A0A9D5BBA5;A0A9D5ANQ6;A0A9D4VPV1;A0A9D4ZSQ8;A0A9D5BP47	Phosphoglycerate kinase	KIW84_010284	0.590099	-0.501848	0.999918
A0A9D5BB72	Pre-tRNA nuclear export protein	KIW84_010203	0.611261	-0.494805	0.999918
A0A9D5BB59	Uncharacterized protein	KIW84_022826	0.0677222	1.95603	0.999918
A0A9D5BB42	Glutathione S-transferase	KIW84_010131	0.362344	0.971318	0.999918
A0A9D4XK72;A0A9D4VLA4;A0A9D5BB05	alpha,alpha-trehalose-phosphate synthase (UDP-forming)	KIW84_010040	0.80685	-0.234518	0.999918
A0A9D5BB02	Phospholipid/glycerol acyltransferase domain-containing protein	KIW84_022333	0.55994	-0.58529	0.999918
A0A9D5BB01	Methyltransferase type 11 domain-containing protein	KIW84_010030	0.601136	-0.514734	0.999918
A0A9D5BAY3	Cyclin-dependent kinase C-1	KIW84_022277	0.978558	-0.0242579	0.999918
A0A9D5BAY1;A0A9D5AYM0	mannan endo-1,4-beta-mannosidase	KIW84_025578	0.99069	0.010332	0.999918
A0A9D5BAX1	12-oxophytodienoate reductase 2	KIW84_025556	0.974606	0.0316939	0.999918
A0A9D5BAW4	DYW domain-containing protein	KIW84_025538	0.747249	-0.339977	0.999918
A0A9D5BAV7	2-hydroxyacyl-CoA lyase	KIW84_011343	0.916442	-0.0965562	0.999918
A0A9D5BAV6	Exostosin GT47 domain-containing protein	KIW84_022531	0.981862	0.0213283	0.999918
A0A9D5BAV2	ERAD-associated E3 ubiquitin-protein ligase hrd1a	KIW84_025522	0.64301	-0.498592	0.999918
A0A9D5BAR9	Glucose-6-phosphate isomerase	KIW84_022096	0.604829	0.484727	0.999918
A0A9D5AXH1;A0A9D4W684;A0A9D4XT64	60S ribosomal protein L24	KIW84_031473	0.674572	-0.386223	0.999918
A0A9D5AXF8	Glutaredoxin-dependent peroxiredoxin	KIW84_031438	0.453443	0.689847	0.999918
A0A9D5AXF6	Ubiquitin carboxyl-terminal hydrolase	KIW84_045938	0.452542	-0.676894	0.999918
A0A9D5AXF5	pectinesterase	KIW84_045635	0.951883	-0.0568239	0.999918
A0A9D5AXE8	DNA-directed RNA polymerase subunit beta	KIW84_045622	0.646159	0.492806	0.999918
A0A9D5AXE0	DUF2470 domain-containing protein	KIW84_032982	0.372419	-0.833049	0.999918
A0A9D5AXD6	Protein ROOT HAIR DEFECTIVE 3 homolog	KIW84_045903	0.123659	-1.36735	0.999918
A0A9D5AXC6	Cytochrome b5 heme-binding domain-containing protein	KIW84_045529	0.378643	0.941825	0.999918
A0A9D5AXB3	Lysophospholipid acyltransferase lpeat1	KIW84_031332	0.56791	-0.55443	0.999918
A0A9D5AXB0	Metallo-beta-lactamase domain-containing protein	KIW84_045861	0.220268	-1.16167	0.999918
A0A9D4WFA0;A0A9D5AXA6;A0A9D4XVT6;A0A9D4WGE8;A0A9D5GVA9;A0A9D4ZWN7	Ribosomal protein L25 beta domain-containing protein (Fragment)	KIW84_032919	0.984833	-0.016828	0.999918
A0A9D5AXA3	RAVE complex protein Rav1 C-terminal domain-containing protein	KIW84_045483	0.698096	-0.377	0.999918
A0A9D5AX82	Lipoxygenase	KIW84_045812	0.720227	-0.320804	0.999918
A0A9D5AX68	serine O-acetyltransferase	KIW84_045404	0.671312	-0.375711	0.999918
A0A9D5AX55	Oxidoreductase glyr1	KIW84_045388	0.121829	1.3849	0.999918
A0A9D5AX53	Serine hydrolase domain-containing protein	KIW84_032814	0.783705	-0.252333	0.999918
A0A9D5AX49	Glycosyl transferase family 1 domain-containing protein	KIW84_045357	0.71564	-0.362514	0.999918
A0A9D5AX48	Translocase of chloroplast	KIW84_032802	0.740785	-0.302245	0.999918
A0A9D5AX43	Fasciclin-like arabinogalactan protein 17	KIW84_031157	0.336549	-0.873221	0.999918
A0A9D5AX37	Pectate lyase superfamily protein domain-containing protein	KIW84_045321	0.657983	0.39948	0.999918
A0A9D5AX28;A0A9D4XYV6	Histone-lysine N-methyltransferase, H3 lysine-9 specific SUVH1	KIW84_032774	0.52035	-0.577188	0.999918
A0A9D5AX20	Protein FLUORESCENT IN BLUE LIGHT, chloroplastic	KIW84_045689	0.854644	-0.167754	0.999918
A0A9D5AX15	RNA polymerase Rpb2 domain-containing protein	KIW84_045260	0.385584	-0.804959	0.999918
A0A9D5AX14;A0A9D4VXU8	SNAP receptor	KIW84_045679	0.435172	-0.708636	0.999918
A0A9D5AX04	Ubiquitin carboxyl-terminal hydrolase	KIW84_032739	0.456924	0.705401	0.999918
A0A9D5AX00	Subtilisin-like protease SBT1.5	KIW84_045653	0.62715	0.430115	0.999918
A0A9D5AWY6	HMA domain-containing protein	KIW84_031001	0.681759	-0.424279	0.999918
A0A9D5AWX4	AB hydrolase-1 domain-containing protein	KIW84_030968	0.520814	-0.672163	0.999918
A0A9D5AWX0	Pectinesterase	KIW84_030955	0.976555	0.0276743	0.999918
A0A9D5AWW6	Kinesin motor domain-containing protein	KIW84_030941	0.656314	-0.436468	0.999918
A0A9D5AWW3	RAP domain-containing protein	KIW84_045151	0.625803	0.439067	0.999918
A0A9D5AWV4	(+)-neomenthol dehydrogenase-like	KIW84_045175	0.117315	-1.39413	0.999918
A0A9D5AWV2	Homeobox-leucine zipper protein ANTHOCYANINLESS 2	KIW84_045123	0.543886	0.6419	0.999918
A0A9D5AWS5	Short-chain dehydrogenase reductase 3b	KIW84_030852	0.845389	0.192199	0.999918
A0A9D5AWR8	Glycosyltransferase family 92 protein	KIW84_032556	0.342031	-1.00212	0.999918
A0A9D5AWQ2	Enoyl reductase (ER) domain-containing protein	KIW84_045428	0.484409	-0.638241	0.999918
A0A9D5AWN8	Ribonuclease 2	KIW84_045395	0.147069	-1.33075	0.999918
A0A9D5AWN3	arginine--tRNA ligase	KIW84_030766	0.584328	-0.495909	0.999918
A0A9D5AWL0	Mitogen-activated protein kinase mmk2	KIW84_045322	0.65683	-0.399776	0.999918
A0A9D5AWK5;A0A9D4WYB1;A0A9D4YB76	Calmodulin-binding receptor-like cytoplasmic kinase 2, variant 2	KIW84_045310	0.786195	-0.269241	0.999918
A0A9D5AWK0	Uncharacterized protein	KIW84_032409	0.0455287	2.06963	0.999918
A0A9D5AWJ9	ATP-dependent helicase BRM	KIW84_045299	0.816176	-0.213424	0.999918
A0A9D5AWJ1	Leucine-rich repeat-containing N-terminal plant-type domain-containing protein	KIW84_044915	0.0855319	-1.5293	0.999918
A0A9D5AWI5	Uncharacterized protein	KIW84_032378	0.893179	-0.119519	0.999918
A0A9D5A8N7;A0A9D5AWG7;A0A9D4YFB8	Importin subunit alpha	KIW84_030624	0.400265	-0.774438	0.999918
A0A9D5AWF4	Mic1 domain-containing protein	KIW84_032302	0.625232	-0.446781	0.999918
A0A9D5AWE0;A0A9D4XKG5	Short-chain dehydrogenase/reductase	KIW84_045173	0.0256004	-2.32872	0.999918
A0A9D5AWD8	60S ribosomal protein L18B	KIW84_030562	0.927903	-0.0919225	0.999918
A0A9D5AVJ9	DUF4005 domain-containing protein	KIW84_031691	0.61169	-0.454045	0.999918
A0A9D5AVI8	Pentatricopeptide repeat-containing protein	KIW84_046423	0.134357	1.4543	0.999918
A0A9D5AVG6	Chaperone protein dnaJ A6	KIW84_046375	0.87716	-0.136839	0.999918
A0A9D5AVF5	Multidrug resistance protein 1	KIW84_031593	0.706242	-0.339577	0.999918
A0A9D5AVF0	FAD synthase	KIW84_031580	0.78525	-0.277286	0.999918
A0A9D4XVD5;A0A9D5AVE7	non-specific serine/threonine protein kinase	KIW84_046339	0.721559	-0.322943	0.999918
A0A9D5AVE4	Uncharacterized protein	KIW84_031567	0.490782	-0.629105	0.999918
A0A9D5AVE3	glycine--tRNA ligase	KIW84_046336	0.724437	-0.315703	0.999918
A0A9D5AVD6	Centromere protein C	KIW84_043977	0.150604	1.52888	0.999918
A0A9D5AVC8;A0A9D5B0G2;A0A9D5B0Q8;A0A9D4XSM5	Glycosyltransferase	KIW84_031535	0.233472	-1.16195	0.999918
A0A9D5AVB8	NuA4 histone acetyltransferase subunit	KIW84_046289	0.532152	0.565055	0.999918
A0A9D5AVA4	alpha-amylase	KIW84_043901	0.149011	-1.31451	0.999918
A0A9D5AVA3	Cytochrome P450 monooxygenase 37	KIW84_044339	0.226069	1.25108	0.999918
A0A9D5AVA2	Protein TRIGALACTOSYLDIACYLGLYCEROL 4, chloroplastic	KIW84_046252	0.973191	0.0302761	0.999918
A0A9D5AV88	Major facilitator superfamily (MFS) profile domain-containing protein	KIW84_044305	0.310095	-0.913183	0.999918
A0A9D5AV80	2,4-dienoyl-CoA reductase [(3E)-enoyl-CoA-producing]	KIW84_044281	0.538492	-0.544522	0.999918
A0A9D5AV65	Uncharacterized protein	KIW84_046182	0.859449	-0.188559	0.999918
A0A9D5AV62	NAD-dependent epimerase/dehydratase domain-containing protein	KIW84_043818	0.0733243	-1.47488	0.999918
A0A9D5AV60	Hydroxyisourate hydrolase	KIW84_046176	0.787146	0.262571	0.999918
A0A9D5AV23	Uncharacterized protein	KIW84_043732	0.835539	-0.192703	0.999918
A0A9D5AV20	DNA repair protein recA homolog 1, chloroplastic	KIW84_044152	0.759826	-0.270834	0.999918
A0A9D5AV19	Cytochrome P450	KIW84_046101	0.536658	0.607688	0.999918
A0A9D5AV18	Spermidine synthase 2	KIW84_043723	0.2872	1.10298	0.999918
A0A9D5BBZ5;A0A9D5AV12	Pyruvate dehydrogenase E1 component subunit alpha	KIW84_043797	0.445998	-0.691888	0.999918
A0A9D5AV07	RNA helicase	KIW84_043787	0.900583	0.112106	0.999918
A0A9D5AUZ9	GPI transamidase component PIG-T	KIW84_046061	0.746195	-0.312578	0.999918
A0A9D5AUZ4	Aquaporin TIP2-1	KIW84_046050	0.871696	-0.144723	0.999918
A0A9D5AUY0	Uncharacterized protein	KIW84_044066	0.659197	-0.455032	0.999918
A0A9D5AUX6	Phosphotransferase	KIW84_046006	0.774925	-0.305414	0.999918
A0A9D5AUW9	Uncharacterized protein	KIW84_031164	0.635107	0.428675	0.999918
A0A9D5AUV0	Pyrrolidone-carboxylate peptidase	KIW84_043659	0.539323	-0.660145	0.999918
A0A9D4XFN2;A0A9D5AUS4	D-aminoacyl-tRNA deacylase	KIW84_043606	0.446866	0.711678	0.999918
A0A9D5AUR8	Uncharacterized protein	KIW84_043481	0.26625	-1.17989	0.999918
A0A9D5AUQ3	Inositol-tetrakisphosphate 1-kinase	KIW84_043569	0.619691	0.444116	0.999918
A0A9D5AUP7	Phosphate transporter (Fragment)	KIW84_043429	0.526359	-0.680779	0.999918
A0A9D5AUP3	60S ribosomal protein L27a-2	KIW84_043422	0.722254	-0.321696	0.999918
A0A9D5AUP1	methenyltetrahydrofolate cyclohydrolase	KIW84_031000	0.716458	-0.330063	0.999918
A0A9D5AUN2	Uncharacterized protein	KIW84_043519	0.755409	-0.290548	0.999918
A0A9D5AUK0	Peptidase S9 prolyl oligopeptidase catalytic domain-containing protein	KIW84_030903	0.251523	1.03384	0.999918
A0A9D5BKK2;A0A9D5AUJ3;A0A9D4XIE9	CTP synthase	KIW84_043320	0.91572	-0.0942602	0.999918
A0A9D5AAZ8;A0A9D5AUI8;A0A9D4WBD8;A0A9D4WCJ2	Swr complex subunit	KIW84_030876	0.43627	0.788192	0.999918
A0A9D5AUI7	BZIP transcription factor 16	KIW84_043312	0.774926	-0.276461	0.999918
A0A9D5AUG9	Oligouridylate-binding protein 1B	KIW84_045691	0.635729	0.421632	0.999918
A0A9D5AUG2	Uncharacterized protein	KIW84_043268	0.866197	-0.181178	0.999918
A0A9D5AUE1	Serine/threonine-protein phosphatase	KIW84_043220	0.694821	-0.402976	0.999918
A0A9D5AUD9	Peptidyl-prolyl cis-trans isomerase	KIW84_030765	0.237975	1.09773	0.999918
A0A9D5AUA8	Dual specificity protein kinase yak1	KIW84_043304	0.679187	-0.444828	0.999918
A0A9D5AUA0	PsbP domain-containing protein 1	KIW84_030677	0.886841	-0.125972	0.999918
A0A9D5AU81	Uncharacterized protein	KIW84_030631	0.164024	-1.32174	0.999918
A0A9D5AU69	Proteasome subunit alpha type	KIW84_043071	0.249489	-1.06098	0.999918
A0A9D5AU64	26S proteasome regulatory subunit RPN10	KIW84_043059	0.762103	0.270771	0.999918
A0A9D5AU57	Mediator of RNA polymerase II transcription subunit 19a	KIW84_045407	0.893295	-0.124609	0.999918
A0A9D4VSQ4;A0A9D5AU47	60S ribosomal protein L5	KIW84_045387	0.991672	0.00958375	0.999918
A0A9D5AU44	Serine/threonine-protein phosphatase	KIW84_030561	0.695075	-0.401767	0.999918
A0A9D5AU41	non-specific serine/threonine protein kinase	KIW84_043181	0.519676	-0.692671	0.999918
A0A9D5AU34	Protein RALF-like 33	KIW84_030540	0.0111422	-2.25326	0.989986
A0A9D5AU29	PWWP domain-containing protein	KIW84_030528	0.77324	-0.296031	0.999918
A0A9D5AU18	Ubiquitin-conjugating enzyme E2 4	KIW84_045300	0.378895	-0.784893	0.999918
A0A9D5AU15	Microtubule-binding protein TANGLED	KIW84_030500	0.0269324	-2.19934	0.999918
A0A9D5AU05	Signal peptidase complex subunit 3	KIW84_030477	0.633001	-0.428615	0.999918
A0A9D4WV14;A0A9D4VY37;A0A9D5ATY2	60S ribosomal protein L27a-3	KIW84_045217	0.958885	-0.0478015	0.999918
A0A9D5ATW7	Serine aminopeptidase S33 domain-containing protein	KIW84_030417	0.614911	-0.466498	0.999918
A0A9D5ATW1	alanine--glyoxylate transaminase	KIW84_042853	0.519092	0.596095	0.999918
A0A9D5ATV1	Myelin-associated oligodendrocyte basic protein	KIW84_030383	0.849074	-0.16878	0.999918
A0A9D5ATT4;A0A9D4Y1F8	COP9/signalosome complex subunit Csn1	KIW84_045103	0.548355	-0.538801	0.999918
A0A9D5ATS3	phospholipase D	KIW84_045083	0.936529	-0.0708628	0.999918
A0A9D5ATR4	Pentatricopeptide repeat-containing protein	KIW84_043258	0.637306	0.473817	0.999918
A0A9D5ATQ9;A0A9D4XD63	Molybdenum cofactor sulfurase	KIW84_042731	0.77623	-0.269271	0.999918
A0A9D5ATQ3	Cell cycle serine/threonine-protein kinase cdc5/MSD2	KIW84_030290	0.951777	0.0540644	0.999918
A0A9D5ATP5	non-specific serine/threonine protein kinase	KIW84_042697	0.560519	-0.515483	0.999918
A0A9D5ATP4	Thioredoxin domain-containing protein plp3b	KIW84_042907	0.956771	0.0491687	0.999918
A0A9D5ATP0	CDPK- kinase 5	KIW84_042685	0.184213	-1.18448	0.999918
A0A9D5ATN4	Pre-mRNA-splicing factor SYF2	KIW84_042888	0.629961	0.511766	0.999918
A0A9D5ATM2	Lethal giant larvae (Lgl)-like C-terminal domain-containing protein	KIW84_043170	0.59452	0.532314	0.999918
A0A9D5ATM0	Non-haem dioxygenase N-terminal domain-containing protein	KIW84_044961	0.966738	-0.0446219	0.999918
A0A9D5ATL1;A0A9D4XEW7	Acyl-activating enzyme 2	KIW84_043147	0.664145	-0.450851	0.999918
A0A9D5ATL0;A0A9D4XLV1	carotenoid 9,10-dioxygenase	KIW84_044942	0.383833	-0.855508	0.999918
A0A9D5ATK2	ADP/ATP translocase	KIW84_044928	0.619026	-0.463243	0.999918
A0A9D5ATJ2	J domain-containing protein	KIW84_044909	0.290621	-0.970886	0.999918
A0A9D5A6A2;A0A9D5ATH7	Uncharacterized protein	KIW84_042773	0.806847	-0.226429	0.999918
A0A9D5A0G5;A0A9D5B4A1;A0A9D4WDB8;A0A9D5ATG0	Ribosome-recycling factor, chloroplastic	KIW84_044830	0.182079	-1.41445	0.999918
A0A9D5ATF4	Uncharacterized protein	KIW84_030088	0.475472	0.667297	0.999918
A0A9D5ATB6	UVR domain-containing protein	KIW84_046515	0.343659	-0.838281	0.999918
A0A9D4WND2;A0A9D5ATB4;A0A9D4VIC2	Ras- protein RABH1b	KIW84_042379	0.949316	-0.0562829	0.999918
A0A9D5ATB0	Gamma-tubulin complex component	KIW84_046504	0.946552	-0.0622489	0.999918
A0A9D5ATA4	Beta-amylase	KIW84_042358	0.380987	-0.942451	0.999918
A0A9D5ATA2	Ferulate 5-hydroxylase	KIW84_042955	0.0250572	-2.28721	0.999918
A0A9D5AT98	Cytochrome P450	KIW84_044693	0.760391	0.294533	0.999918
A0A9D5AT96	Magnesium transporter	KIW84_046480	0.190601	-1.29065	0.999918
A0A9D5AT95	tRNA-dihydrouridine(16/17) synthase [NAD(P)(+)]	KIW84_042608	0.981614	-0.0237707	0.999918
A0A9D5AT89	tRNA/rRNA methyltransferase SpoU type domain-containing protein	KIW84_042327	0.894588	-0.134404	0.999918
A0A9D5AT86	Protein RER1	KIW84_042581	0.833128	-0.202277	0.999918
A0A9D5AT84	GTP-binding protein yptm2, variant 2	KIW84_042313	0.290591	-0.992057	0.999918
A0A9D5AT76	FRIGIDA-like protein	KIW84_042558	0.901858	-0.109167	0.999918
A0A9D5AT57	GTP-binding protein Era	KIW84_042875	0.926153	0.0820541	0.999918
A0A9D5AT53	C2H2-type domain-containing protein	KIW84_044578	0.936557	-0.0854725	0.999918
A0A9D5AT34	Dentin sialophosphoprotein-like	KIW84_042462	0.342534	-0.84294	0.999918
A0A9D5AT26	YbaK/aminoacyl-tRNA synthetase-associated domain-containing protein	KIW84_042179	0.94929	-0.0648072	0.999918
A0A9D5AT22	Hyaluronan/mRNA-binding protein domain-containing protein	KIW84_046335	0.46532	0.712906	0.999918
A0A9D5AT18	AT-hook motif nuclear-localized protein	KIW84_042428	0.343285	-0.961797	0.999918
A0A9D5AT10	Sugar phosphate transporter domain-containing protein	KIW84_042145	0.307986	-1.05676	0.999918
A0A9D5AT03	Protein DA1- 1	KIW84_042759	0.37242	-0.953232	0.999918
A0A9D5ASZ0	EndoU domain-containing protein	KIW84_042361	0.816319	-0.220476	0.999918
A0A9D5ASY9	Prolyl endopeptidase	KIW84_042732	0.849741	-0.172058	0.999918
A0A9D5ASY7	MI domain-containing protein	KIW84_046276	0.561989	-0.519336	0.999918
A0A9D5ASY4	Autophagy-related protein 101	KIW84_042720	0.709558	0.390386	0.999918
A0A9D5ASW4	NADH dehydrogenase [ubiquinone] 1 alpha subcomplex assembly factor 3	KIW84_046228	0.881098	0.155481	0.999918
A0A9D5ASW3	ATP synthase delta chain, chloroplastic	KIW84_042049	0.392965	-0.783381	0.999918
A0A9D5ASV4	Uncharacterized protein	KIW84_042657	0.850413	0.191456	0.999918
A0A9D5AST5	4Fe-4S ferredoxin-type domain-containing protein	KIW84_046175	0.712389	-0.326753	0.999918
A0A9D5ASS7	Uncharacterized protein	KIW84_042216	0.177235	1.28492	0.999918
A0A9D5ASR4	Vignain	KIW84_041955	0.0356517	-1.88874	0.999918
A0A9D4X1Q8;A0A9D5ASQ5	Chromatin remodeling protein EBS-like	KIW84_044201	0.725006	-0.325944	0.999918
A0A9D5ASQ3	RNA-binding protein that suppresses calcineurin deletion Rnc1	KIW84_042545	0.749767	0.325633	0.999918
A0A9D5ASQ2	Malate dehydrogenase	KIW84_044187	0.0261171	2.03367	0.999918
A0A9D4VRN2;A0A9D5AZA9;A0A9D4X3N5;A0A9D4XQ66;A0A9D4XPG2;A0A9D5ALG0;A0A9D5ASN8;A0A9D5AZB5	phosphoenolpyruvate carboxylase	KIW84_044165	0.921664	0.0879052	0.999918
A0A9D5ASM2	Protein CROWDED NUCLEI 4	KIW84_042474	0.990262	0.010854	0.999918
A0A9D5ASL8	Signal recognition particle 9 kDa protein	KIW84_046038	0.318129	-0.88418	0.999918
A0A9D5ASL7;A0A9D4WGG9;A0A9D5ACM0	Tubulin alpha chain	KIW84_042460	0.418936	-0.747055	0.999918
A0A9D5ASJ5	Obg-like ATPase 1	KIW84_044067	0.510027	-0.590945	0.999918
A0A9D5ASI6	Universal stress protein phos34	KIW84_044052	0.981645	0.0210524	0.999918
A0A9D5ASI5	Vacuolar protein sorting-associated protein 26A	KIW84_045968	0.623464	-0.447724	0.999918
A0A9D5ASI2	IAA-amino acid hydrolase ILR1-like 1	KIW84_045959	0.904706	0.107895	0.999918
A0A9D5ASI0	aminobutyraldehyde dehydrogenase	KIW84_041776	0.14301	1.33081	0.999918
A0A9D5ASH2	OCEL domain-containing protein	KIW84_045939	0.374725	0.954606	0.999918
A0A9D5ASG9;A0A9D4YIA8;A0A9D5AYD3	60S ribosomal protein L37A (Fragment)	KIW84_042347;KIW84_046287	0.990521	0.0110219	0.999918
A0A9D5ASE6	Aldehyde dehydrogenase domain-containing protein	KIW84_041706	0.818999	-0.20387	0.999918
A0A9D5ASB6	Fucosyltransferase	KIW84_041641	0.190592	-1.40051	0.999918
A0A9D5ASB1	Xyloglucan 6-xylosyltransferase 5	KIW84_041630	0.802972	-0.243344	0.999918
A0A9D5ASA8	FKBP12-interacting protein of 37 kDa	KIW84_041889	0.920844	-0.106621	0.999918
A0A9D5AS98	Phospholipid-transporting ATPase	KIW84_043836	0.553609	-0.583011	0.999918
A0A9D5AS85	beta-fructofuranosidase (Fragment)	KIW84_042156	0.73614	0.346314	0.999918
A0A9D5AS84	Protein ApaG	KIW84_041852	0.951036	-0.0657288	0.999918
A0A9D5AS80	Nudix hydrolase 14	KIW84_042146	0.146369	1.42331	0.999918
A0A9D5AS77	Uncharacterized protein	KIW84_041571	0.84982	0.192651	0.999918
A0A9D4YEU9;A0A9D5AS30;A0A9D5AS75	Purple acid phosphatase	KIW84_043786	0.182585	-1.21969	0.999918
A0A9D5AS74;A0A9D4XNW8	Peroxisomal membrane protein PEX14	KIW84_041833	0.472203	-0.638676	0.999918
A0A9D5AS68	Prokaryotic-type class I peptide chain release factors domain-containing protein	KIW84_042112	0.882485	-0.134891	0.999918
A0A9D5AS65	Ubiquitin-like protein ATG12	KIW84_045745	0.575748	-0.594434	0.999918
A0A9D5AS54	RmlD-like substrate binding domain-containing protein	KIW84_042080	0.302191	-0.93099	0.999918
A0A9D5AS51	Peptidase S49 domain-containing protein	KIW84_041524	0.757556	-0.3321	0.999918
A0A9D5AS49	H/ACA ribonucleoprotein complex subunit 2	KIW84_041514	0.322956	0.883727	0.999918
A0A9D5AS47	UBX domain-containing protein	KIW84_042067	0.416558	-0.83758	0.999918
A0A9D5AS41	RING-type domain-containing protein	KIW84_042061	0.198535	-1.2125	0.999918
A0A9D5AS30	Purple acid phosphatase	KIW84_042044	0.209173	-1.11276	0.999918
A0A9D5AS28	NADH:ubiquinone oxidoreductase intermediate-associated protein 30 domain-containing protein	KIW84_045670	0.727413	0.371367	0.999918
A0A9D5AS18	Protein kinase domain-containing protein	KIW84_041442	0.817644	-0.20457	0.999918
A0A9D5AS10	adenylate kinase	KIW84_042018	0.88694	0.129215	0.999918
A0A9D5AS03;A0A9D5AKL8;A0A9D4WRL4	Glyceraldehyde-3-phosphate dehydrogenase	KIW84_042005	0.922091	-0.0937579	0.999918
A0A9D5ARZ2;A0A9D4YEF9	Syntaxin-22	KIW84_043586	0.443274	-0.680277	0.999918
A0A9D5ARY2	Beta-glucuronosyltransferase GlcAT14B	KIW84_041345	0.51649	-0.662936	0.999918
A0A9D5ARW8	Uncharacterized protein	KIW84_041934	0.503097	-0.593987	0.999918
A0A9D5ARV3	Bifunctional inhibitor/plant lipid transfer protein/seed storage helical domain-containing protein	KIW84_041262	0.159125	1.44283	0.999918
A0A9D5ARS8	Uncharacterized protein	KIW84_043425	0.328424	-1.02727	0.999918
A0A9D5ARS6	U3 small nucleolar RNA-associated protein 25	KIW84_041574	0.745747	0.306425	0.999918
A0A9D5ARS5	Anthranilate phosphoribosyltransferase	KIW84_043414	0.166713	1.45222	0.999918
A0A9D5B4A8	Protein TIC110, chloroplastic	KIW84_021671	0.768574	-0.272207	0.999918
A0A9D5B4A4	Glycerol-3-phosphate 2-O-acyltransferase 6	KIW84_034246	0.199782	-1.1169	0.999918
A0A9D5B4A2	RRM domain-containing protein	KIW84_020577	0.917277	-0.0921562	0.999918
A0A9D5B475	Reticulon-like protein	KIW84_020510	0.762719	0.305645	0.999918
A0A9D5B472	RING-type E3 ubiquitin transferase	KIW84_034275	0.747816	-0.288477	0.999918
A0A9D5B452	U3 snoRNP protein	KIW84_033721	0.266932	1.06694	0.999918
A0A9D5B443	Chlorophyll synthase	KIW84_034137	0.896858	0.135462	0.999918
A0A9D5B440	glucan endo-1,3-beta-D-glucosidase	KIW84_021526	0.0158489	2.44093	0.999918
A0A9D5B438	Importin N-terminal domain-containing protein	KIW84_034127	0.0494524	-2.10328	0.999918
A0A9D5B437	Vacuolar cation/proton exchanger	KIW84_034194	0.458337	-0.797903	0.999918
A0A9D5B434	RNA helicase	KIW84_034186	0.892539	-0.137875	0.999918
A0A9D5B429	Protein STABILIZED1	KIW84_034175	0.934265	0.0730724	0.999918
A0A9D5B426	Serine/threonine-protein kinase RIO1	KIW84_033669	0.51185	0.619951	0.999918
A0A9D5B423	Ferritin	KIW84_034092	0.969337	0.0395706	0.999918
A0A9D5B3Z8;A0A9D5AY82	Cyclic nucleotide-binding domain-containing protein	KIW84_033614	0.786446	0.240009	0.999918
A0A9D5B3X4	CASP-like protein	KIW84_034056	0.857581	-0.188309	0.999918
A0A9D5B3X0	Uncharacterized protein	KIW84_020303	0.11793	1.57196	0.999918
A0A9D5B3W8	Maturation and nuclear export of 40S ribosomal subunits interacting protein	KIW84_021384	0.437852	0.834204	0.999918
A0A9D5B3V7	Uncharacterized protein	KIW84_034023	0.436778	-0.807254	0.999918
A0A9D5B3S8	UDP-arabinopyranose mutase	KIW84_033450	0.942292	0.0641094	0.999918
A0A9D5B3R9	Uncharacterized protein	KIW84_033892	0.430316	-0.823048	0.999918
A0A9D5B3R6	histone acetyltransferase	KIW84_021278	0.733044	0.306194	0.999918
A0A9D5B3Q9	Uncharacterized protein	KIW84_033869	0.838424	-0.182875	0.999918
A0A9D5B3P8	phosphoglycerate mutase (2,3-diphosphoglycerate-independent)	KIW84_033850	0.727519	-0.314658	0.999918
A0A9D5B3P0	Amino acid transporter transmembrane domain-containing protein	KIW84_020114	0.566383	-0.613341	0.999918
A0A9D5B3N4	Mediator of RNA polymerase II transcription subunit 33A	KIW84_033857	0.527322	0.648685	0.999918
A0A9D5B3M5	NAD-dependent epimerase/dehydratase domain-containing protein	KIW84_033839	0.443667	0.783651	0.999918
A0A9D5B3M4	Cucumisin	KIW84_021214	0.278856	-0.993301	0.999918
A0A9D4VUY1;A0A9D4ZYJ2;A0A9D5B3M2	Fimbrin-5	KIW84_020072	0.50334	-0.650506	0.999918
A0A9D5B3K4	C2H2-type domain-containing protein	KIW84_033789	0.59619	-0.469258	0.999918
A0A9D5B3J2	Subtilisin-like protease Glyma18g48580	KIW84_033290	0.978832	0.0236107	0.999918
A0A9D5B0U8;A0A9D4XF16;A0A9D5A883;A0A9D5GYE1;A0A9D4XYN8;A0A9D5BKW0;A0A9D5B3J0	ATP-dependent RNA helicase mtr4	KIW84_036288	0.760594	0.274675	0.999918
A0A9D5B3I8	BEACH domain-containing protein C2	KIW84_033758	0.625563	-0.43202	0.999918
A0A9D5B3G4	Anaphase-promoting complex subunit 1	KIW84_021069	0.645155	0.486045	0.999918
A0A9D5B3F5	Methyltransferase	KIW84_021047	0.309	-1.04618	0.999918
A0A9D5B3C9	O-fucosyltransferase family protein	KIW84_036149	0.623782	0.493696	0.999918
A0A9D5B3C0	GRAM domain-containing protein	KIW84_033158	0.711499	0.384157	0.999918
A0A9D5B3B7	Beta-amylase	KIW84_033610	0.550934	-0.540417	0.999918
A0A9D5B3B4	V-type proton ATPase subunit C	KIW84_033144	0.412427	-0.759831	0.999918
A0A9D5B382	Uncharacterized protein	KIW84_020886	0.724029	0.312784	0.999918
A0A9D5B370	AB hydrolase-1 domain-containing protein (Fragment)	KIW84_033490	0.586274	0.496774	0.999918
A0A9D5B359	Coatomer subunit alpha	KIW84_020843	0.863308	0.152278	0.999918
A0A9D5B342	Protein METHYLENE BLUE SENSITIVITY 1	KIW84_033426	0.412804	-0.873968	0.999918
A0A9D5B326	Protein TIC 20	KIW84_033405	0.801254	-0.241827	0.999918
A0A9D5B323	Cationic amino acid transporter 9	KIW84_035921	0.483284	-0.752773	0.999918
A0A9D5B302	1,3-beta-glucan synthase	KIW84_035875	0.685053	0.422252	0.999918
A0A9D5B301	Uncharacterized protein	KIW84_032928	0.992017	0.00904043	0.999918
A0A9D5B300	3-hydroxy-3-methylglutaryl coenzyme A reductase (Fragment)	KIW84_020731	0.429432	-0.738302	0.999918
A0A9D5B2Z6	Zinc metalloprotease egy1	KIW84_032921	0.949152	0.0632887	0.999918
A0A9D5B2Y1	Protein TRIGALACTOSYLDIACYLGLYCEROL 2	KIW84_020685	0.72965	0.309537	0.999918
A0A9D5B2T3	DNA ligase	KIW84_033215	0.783264	-0.245514	0.999918
A0A9D5B2S5	Secondary alcohol dehydrogenase (SADH2)	KIW84_035731	0.359954	-0.810824	0.999918
A0A9D5B2R8	Rho GTPase-activating protein 7	KIW84_020562	0.750676	0.326654	0.999918
A0A9D5B2P7	N-acetyl-D-glucosamine kinase	KIW84_020518	0.343782	-1.0141	0.999918
A0A9D5B2M6;A0A9D5AYY6;A0A9D4XZ32	Very-long-chain aldehyde decarbonylase cer1	KIW84_033097	0.7772	0.276208	0.999918
A0A9D5B2L5	Conserved oligomeric Golgi complex subunit 5	KIW84_020454	0.410034	-0.73013	0.999918
A0A9D5B2L2	non-specific serine/threonine protein kinase	KIW84_032992	0.475964	0.755004	0.999918
A0A9D5B2L0	CCAAT-binding factor domain-containing protein	KIW84_020445	0.589465	0.494783	0.999918
A0A9D5B2I3	non-specific serine/threonine protein kinase	KIW84_020395	0.411028	-0.883225	0.999918
A0A9D5B2G6	Calmodulin-binding domain-containing protein	KIW84_032578	0.723962	-0.379515	0.999918
A0A9D5B2G0	Uncharacterized protein	KIW84_035495	0.278502	-1.14989	0.999918
A0A9D5B2F9	EH domain-containing protein 1	KIW84_020347	0.521152	-0.64804	0.999918
A0A9D5B2F3	Cysteine synthase	KIW84_032860	0.688029	-0.368164	0.999918
A0A9D5B2E0	BTB/POZ and MATH domain-containing protein 4	KIW84_032918	0.520589	-0.637153	0.999918
A0A9D5B2D7	Actin-related protein 2	KIW84_035434	0.759561	-0.279372	0.999918
A0A9D5B2D4	polyribonucleotide nucleotidyltransferase	KIW84_032907	0.639475	-0.431082	0.999918
A0A9D5B2C6	glycerophosphodiester phosphodiesterase	KIW84_020282	0.319711	0.894962	0.999918
A0A9D5B2C1	Serine/threonine-protein phosphatase (Fragment)	KIW84_020270	0.767838	-0.283759	0.999918
A0A9D5B2B1	non-specific serine/threonine protein kinase	KIW84_020246	0.81548	0.203419	0.999918
A0A9D5B2B0	Polygalacturonase	KIW84_032477	0.994947	-0.00613222	0.999918
A0A9D5B2A2	Transcription termination factor mterf9	KIW84_020224	0.759047	-0.28649	0.999918
A0A9D5B289	DEK-C domain-containing protein	KIW84_020191	0.499682	-0.599194	0.999918
A0A9D5B283	Elongator complex protein 1	KIW84_020179	0.887052	-0.13101	0.999918
A0A9D5B269	CDPK- kinase 7	KIW84_032685	0.828264	0.200818	0.999918
A0A9D5B266	60S ribosomal protein L26A	KIW84_020132	0.896941	-0.120574	0.999918
A0A9D4XW58;A0A9D4XTY7;A0A9D5B255;A0A9D5B261;A0A9D4XV26;A0A9D5AX11	Transcription elongation factor spt6	KIW84_032763	0.832597	-0.187595	0.999918
A0A9D5B226	Peptidyl serine alpha-galactosyltransferase	KIW84_035124	0.914505	-0.113614	0.999918
A0A9D5B221	hydroxymethylglutaryl-CoA lyase	KIW84_032696	0.365177	-0.936201	0.999918
A0A9D5B220	Kinesin-like protein KIN-7D	KIW84_032304	0.725607	-0.330523	0.999918
A0A9D5B219	Serine/threonine-protein kinase bsk1	KIW84_020032	0.483012	-0.655878	0.999918
A0A9D5B214	Serine/threonine-protein kinase pix13	KIW84_020022	0.809896	-0.240026	0.999918
A0A9D4ZYV8;A0A9D4XBV0;A0A9D5B203;A0A9D4ZXK1	Histone deacetylase	KIW84_020005	0.279091	-1.06781	0.999918
A0A9D5B1Y6	Protein SWEETIE	KIW84_036262	0.577512	-0.506544	0.999918
A0A9D5B1Y1	RRM domain-containing protein	KIW84_036254	0.956567	0.050023	0.999918
A0A9D5B1X2	Uncharacterized protein	KIW84_032485	0.711423	-0.388798	0.999918
A0A9D5B1X0	RNA helicase	KIW84_032195	0.863854	0.183001	0.999918
A0A9D5B1W8	Enoyl reductase (ER) domain-containing protein	KIW84_035053	0.00113814	3.39822	0.372943
A0A9D5B1V3	DSBA-like thioredoxin domain-containing protein	KIW84_036177	0.064922	-1.87687	0.999918
A0A9D5B1T8	Polygalacturonase	KIW84_032407	0.532257	-0.606602	0.999918
A0A9D5B1T0	Short integuments 2	KIW84_032510	0.499103	-0.584486	0.999918
A0A9D5B1P9	Uncharacterized protein	KIW84_032310	0.270635	1.1846	0.999918
A0A9D5B1P8	TOM1-like protein 2	KIW84_032041	0.80167	0.251948	0.999918
A0A9D5B1P7	DNA-binding protein SMUBP-2	KIW84_032449	0.719691	-0.353195	0.999918
A0A9D5B1P4	Complex 1 LYR protein domain-containing protein	KIW84_036073	0.765941	-0.263515	0.999918
A0A9D5ARR7	ATP-dependent RNA helicase (Fragment)	KIW84_045450	0.40518	0.818955	0.999918
A0A9D5ARR1	Rhodanese-like domain-containing protein 4	KIW84_045442	0.178701	-1.2126	0.999918
A0A9D5ARQ9	Hexosyltransferase	KIW84_041545	0.584342	-0.497159	0.999918
A0A9D5ARQ1	Peptidase A1 domain-containing protein	KIW84_041125	0.0253172	1.98324	0.999918
A0A9D5ARP7	G10 protein	KIW84_041116	0.636534	-0.503302	0.999918
A0A9D5ARP5	Pre-rRNA-processing protein RIX1 N-terminal domain-containing protein	KIW84_045406	0.611919	0.512295	0.999918
A0A9D5ARN7	Rhodanese domain-containing protein	KIW84_041506	0.279215	-0.978782	0.999918
A0A9D4YHU0;A0A9D5ARM5	Single-stranded DNA-binding protein, mitochondrial (Fragment)	KIW84_041488	0.518189	-0.579745	0.999918
A0A9D5ARM1	Acyl carrier protein	KIW84_041051	0.586515	-0.580774	0.999918
A0A9D4VU65;A0A9D5ARK6;A0A9D4WIU2	AMP-activated serine/threonine-protein kinase regulatory subunit	KIW84_041013	0.627463	0.440482	0.999918
A0A9D5ARG8	PUM-HD domain-containing protein	KIW84_040929	0.494398	0.606282	0.999918
A0A9D5ARF5	Remorin	KIW84_045206	0.442226	-0.682914	0.999918
A0A9D5ARF4	Phosphoserine aminotransferase	KIW84_043149	0.470298	-0.649041	0.999918
A0A9D5ARE5	Phytocyanin domain-containing protein	KIW84_041309	0.389176	-0.7643	0.999918
A0A9D5ARE0	Topless- protein 4	KIW84_041303	0.609779	0.459419	0.999918
A0A9D5ARC7	SRP54-type proteins GTP-binding domain-containing protein	KIW84_045153	0.985199	0.0165952	0.999918
A0A9D5ARB8	Histone deacetylase 5	KIW84_041572	0.98507	-0.0189454	0.999918
A0A9D5ARA7	Dihydrolipoyl dehydrogenase	KIW84_040796	0.287547	-0.988475	0.999918
A0A9D5ARA5	Methyltransferase	KIW84_045102	0.45269	-0.668314	0.999918
A0A9D5ARA3	Uncharacterized protein	KIW84_041543	0.828731	0.203108	0.999918
A0A9D4YPI1;A0A9D5AR92	Plant SNARE 13	KIW84_040768	0.684716	-0.435471	0.999918
A0A9D5AR78	ATP-dependent RNA helicase	KIW84_041494	0.382573	-0.868925	0.999918
A0A9D5AR74;A0A9D4Y1G1	Pectin acetylesterase	KIW84_040735	0.605367	-0.553459	0.999918
A0A9D5AR71	Hexosyltransferase	KIW84_045046	0.858435	0.172014	0.999918
A0A9D5B069;A0A9D5AR69	Small-subunit processome Utp12 domain-containing protein	KIW84_040726	0.464154	0.663435	0.999918
A0A9D5AR60	Uncharacterized protein	KIW84_042957	0.46409	-0.787431	0.999918
A0A9D5AR59	Splicing factor 3B subunit 1	KIW84_040701	0.891251	0.128423	0.999918
A0A9D5B5C4;A0A9D5AR56	Morc S5 domain-containing protein (Fragment)	KIW84_042945	0.479343	-0.730764	0.999918
A0A9D5AR54	Embryogenesis-associated protein EMB8	KIW84_040694	0.239019	-1.16466	0.999918
A0A9D5AR43	AP-5 complex subunit mu	KIW84_041075	0.543302	-0.644576	0.999918
A0A9D5AR30	Sm-like protein lsm7	KIW84_044960	0.488454	-0.614965	0.999918
A0A9D5AR19	WD repeat-containing protein vip3	KIW84_040615	0.802331	-0.224391	0.999918
A0A9D5AQZ2	Xyloglucan galactosyltransferase gt19	KIW84_040979	0.489395	-0.730012	0.999918
A0A9D5AQY9	Annexin	KIW84_044890	0.473876	-0.654984	0.999918
A0A9D5AQY7	Membrane fusion protein Use1	KIW84_040548	0.333697	-1.02006	0.999918
A0A9D5AQX7	V-type proton ATPase subunit H	KIW84_042760	0.452988	-0.692418	0.999918
A0A9D5AQX3	K Homology domain-containing protein	KIW84_040516	0.523842	-0.579947	0.999918
A0A9D5AQW6	Hydroxyproline O-arabinosyltransferase rdn2	KIW84_044841	0.587108	-0.582195	0.999918
A0A9D5AQW5	Metaxin	KIW84_040494	0.416077	-0.844304	0.999918
A0A9D5AQV9;A0A9D5BLR4	Plasma membrane ATPase	KIW84_040484	0.400556	-0.764657	0.999918
A0A9D5AQT6	MHD domain-containing protein	KIW84_040426	0.365481	-0.811801	0.999918
A0A9D4YMJ6;A0A9D5AQS8	START domain-containing protein	KIW84_041155	0.588665	-0.492368	0.999918
A0A9D5AQQ6	Uncharacterized protein	KIW84_040843	0.450093	-0.668563	0.999918
A0A9D5AQP5	Uncharacterized protein	KIW84_040820	0.851053	-0.194204	0.999918
A0A9D5AQP1	Uncharacterized protein	KIW84_040324	0.808509	0.258338	0.999918
A0A9D5AQN8	Inosine/uridine-preferring nucleoside hydrolase domain-containing protein	KIW84_041063	0.651449	0.406621	0.999918
A0A9D5AQN2	Chromatin structure-remodeling complex protein SYD	KIW84_041052	0.997477	0.00299475	0.999918
A0A9D5AQL4	non-specific serine/threonine protein kinase	KIW84_040771	0.0521707	-1.87995	0.999918
A0A9D5APR7	DEAD-box ATP-dependent RNA helicase 58	KIW84_040217	0.744754	0.308599	0.999918
A0A9D5APR5	Uncharacterized protein	KIW84_043955	0.7744	0.277473	0.999918
A0A9D5APR3	Pentatricopeptide repeat-containing protein	KIW84_041768	0.891271	0.121304	0.999918
A0A9D5APQ1	CCHC-type domain-containing protein	KIW84_043917	0.664152	-0.443464	0.999918
A0A9D5APQ0	Protein kinase domain-containing protein	KIW84_040396	0.849465	0.20051	0.999918
A0A9D5APP1	Uncharacterized protein	KIW84_043889	0.466816	-0.701272	0.999918
A0A9D5APM1	Protein clmp1	KIW84_040135	0.551251	-0.529542	0.999918
A0A9D5APL7	Protein FLX-like 4	KIW84_040337	0.753059	0.338322	0.999918
A0A9D5APK9	NAD-dependent epimerase/dehydratase domain-containing protein	KIW84_043819	0.614396	-0.535501	0.999918
A0A9D5GZI7;A0A9D5APK6	Uncharacterized protein	KIW84_040103	0.337483	-0.876879	0.999918
A0A9D4X4R0;A0A9D5APK3	Beta-glucosidase 12	KIW84_057948	0.988605	0.0151292	0.999918
A0A9D5APJ7	Translation initiation factor IF-3	KIW84_040294	0.913172	-0.0975868	0.999918
A0A9D5APJ6	Oligopeptide transporter 3	KIW84_040084	0.111251	-1.65703	0.999918
A0A9D5APJ2	Ribosome biogenesis protein BOP1 homolog	KIW84_040282	0.210946	1.11882	0.999918
A0A9D5APH8	Hexosyltransferase	KIW84_040050	0.583271	-0.555384	0.999918
A0A9D5APH5	UDP-glucose 6-dehydrogenase	KIW84_041591	0.428402	-0.701716	0.999918
A0A9D5APH2	RNA polymerase II C-terminal domain phosphatase-like	KIW84_040247	0.848766	0.203047	0.999918
A0A9D5APG0	Aldehyde dehydrogenase 2 member B7	KIW84_043710	0.957129	-0.0500391	0.999918
A0A9D5APF6;A0A9D5AUQ7	Outer envelope pore protein 16	KIW84_057847	0.534204	-0.562875	0.999918
A0A9D5APE8	Uncharacterized protein	KIW84_058440	0.964577	0.0409875	0.999918
A0A9D5APE3	beta-aspartyl-peptidase	KIW84_041544	0.502651	0.659191	0.999918
A0A9D5APD2	glucan endo-1,3-beta-D-glucosidase	KIW84_040169	0.598398	0.506891	0.999918
A0A9D5APC4	leucine--tRNA ligase	KIW84_040150	0.914146	-0.0982457	0.999918
A0A9D5APC1	Uncharacterized protein	KIW84_057787	0.908002	-0.122958	0.999918
A0A9D5APB7	ACT domain-containing protein ACR	KIW84_058391	0.37864	0.790563	0.999918
A0A9D5APB3;A0A9D4WVB2	HTH TFE/IIEalpha-type domain-containing protein	KIW84_041475	0.532503	-0.604859	0.999918
A0A9D5APA9	4-coumarate--CoA ligase-like 7 (Fragment)	KIW84_057765	0.39567	0.771225	0.999918
A0A9D5APA3	DnaJ sub C grv2	KIW84_041460	0.382769	-0.775574	0.999918
A0A9D5AP87	EF-hand domain-containing protein	KIW84_058341	0.728377	0.373411	0.999918
A0A9D5AP81	Uncharacterized protein	KIW84_041392	0.939163	-0.0772671	0.999918
A0A9D5AP74	Fasciclin-like arabinogalactan protein 12	KIW84_057692	0.113194	-1.45335	0.999918
A0A9D5AP72	Coatomer subunit zeta	KIW84_058309	0.555509	-0.52495	0.999918
A0A9D5AP59	Carbamoyl-phosphate synthase (glutamine-hydrolyzing)	KIW84_057661	0.674296	-0.392571	0.999918
A0A9D4W6X7;A0A9D5AP55	DUF642 domain-containing protein	KIW84_058275	0.344716	-0.880516	0.999918
A0A9D5AP54	Mitotic spindle checkpoint protein MAD1	KIW84_040015	0.549837	0.538912	0.999918
A0A9D5AP45	Uncharacterized protein	KIW84_058446	0.597857	-0.567316	0.999918
A0A9D5AP42;A0A9D5BIT8	NADH dehydrogenase [ubiquinone] 1 alpha subcomplex subunit 5, mitochondrial	KIW84_058251	0.818323	-0.203681	0.999918
A0A9D5AP37	Uncharacterized protein	KIW84_058243	0.833995	-0.187739	0.999918
A0A9D5AP29	Ribulose bisphosphate carboxylase/oxygenase activase, chloroplastic	KIW84_058421	0.586721	-0.487204	0.999918
A0A9D5AP12	Small ribosomal subunit protein uS17c	KIW84_058205	0.627925	-0.450025	0.999918
A0A9D5AP08	CRM domain-containing protein	KIW84_043368	0.349745	0.932651	0.999918
A0A9D5AP01	Ubiquitin-like domain-containing protein cip73	KIW84_041187	0.571113	-0.526437	0.999918
A0A9D4WT99;A0A9D5ANX6	NADH dehydrogenase [ubiquinone] flavoprotein 2, mitochondrial	KIW84_058339	0.723232	0.326932	0.999918
A0A9D5ANW3	Diacylglycerol kinase	KIW84_057456	0.867063	0.148228	0.999918
A0A9D5ANV1	AP-4 complex subunit epsilon	KIW84_043249	0.629143	-0.428537	0.999918
A0A9D5ANU3	WD-40 repeat-containing protein msi4	KIW84_058071	0.920676	0.0890505	0.999918
A0A9D5ANS5	mTERF protein	KIW84_041003	0.996992	0.00374138	0.999918
A0A9D5ANS2	Cyclin-U1-1	KIW84_057377	0.724479	-0.345143	0.999918
A0A9D5ANR9	Nitrate regulatory gene2 protein-like	KIW84_058221	0.894179	-0.120145	0.999918
A0A9D5ANR4	Kinesin-like protein	KIW84_058216	0.98528	-0.0164946	0.999918
A0A9D5ANQ8;A0A9D4VUS0	Aconitate hydratase	KIW84_057354	0.629763	0.437415	0.999918
A0A9D4YFG6;A0A9D5ANQ3	Isocitrate dehydrogenase (NAD(+)) idh1	KIW84_043148	0.718513	-0.332631	0.999918
A0A9D5ANQ1	3-hydroxyacyl-CoA dehydrogenase	KIW84_040953	0.837053	-0.186616	0.999918
A0A9D4YHQ5;A0A9D5ANP9	ribonuclease Z	KIW84_058179	0.679134	0.433252	0.999918
A0A9D5ANP2	Non-haem dioxygenase N-terminal domain-containing protein	KIW84_040932	0.776824	0.285914	0.999918
A0A9D5ANP1;A0A9D5BI19	Transcription factor PosF21	KIW84_057982	0.612978	-0.489322	0.999918
A0A9D5ANP0	Uncharacterized protein	KIW84_057316	0.365246	-0.945603	0.999918
A0A9D4VYR0;A0A9D5ANN4	Multiple organellar RNA editing factor 1, mitochondrial	KIW84_058141	0.262255	1.02083	0.999918
A0A9D5ANL9	Serine/threonine-protein phosphatase 4 regulatory subunit 3-like central domain-containing protein	KIW84_040882	0.872364	-0.147009	0.999918
A0A9D5ANL6	RNA helicase	KIW84_057941	0.971501	-0.0363206	0.999918
A0A9D5ANL3	Large ribosomal subunit protein eL28	KIW84_058102	0.690111	-0.367238	0.999918
A0A9D5ANJ1	Uncharacterized protein	KIW84_057889	0.588614	-0.542819	0.999918
A0A9D5ANH9	Survival protein SurE-like phosphatase/nucleotidase domain-containing protein	KIW84_058044	0.951128	-0.0592132	0.999918
A0A9D5ANH8	Fatty acyl-CoA reductase	KIW84_057185	0.694115	-0.351666	0.999918
A0A9D5ANH5	Autophagy-related protein	KIW84_040781	0.555315	0.576612	0.999918
A0A9D5ANH2	Triose-phosphate isomerase	KIW84_057850	0.22737	1.10953	0.999918
A0A9D5ANF9	DYW domain-containing protein	KIW84_058011	0.196438	1.27669	0.999918
A0A9D5ANE8	Myb-like domain-containing protein	KIW84_057993	0.727905	0.35193	0.999918
A0A9D5ANE6	GTP cyclohydrolase II	KIW84_057809	0.50375	-0.617133	0.999918
A0A9D5ANE4	Pectinesterase	KIW84_040715	0.0741373	-1.86272	0.999918
A0A9D5ANE3	Electron transfer flavoprotein-ubiquinone oxidoreductase	KIW84_057980	0.596234	-0.523269	0.999918
A0A9D5AND9	Conserved oligomeric Golgi complex subunit 3	KIW84_040704	0.382846	-0.773696	0.999918
A0A9D5ANC5	Ubiquitin-specific protease ubp1	KIW84_040671	0.914335	0.106073	0.999918
A0A9D5AN98	AB hydrolase-1 domain-containing protein	KIW84_042865	0.608478	-0.468999	0.999918
A0A9D5ALE0;A0A9D4XQX1;A0A9D5AN85	ADP-ribosylation factor-like protein 2	KIW84_042844	0.67652	-0.375285	0.999918
A0A9D5AN76	Ubiquitin carboxyl-terminal hydrolase	KIW84_056941	0.523343	-0.565012	0.999918
A0A9D5AN56	Protein LIGHT-DEPENDENT SHORT HYPOCOTYLS 10	KIW84_057633	0.677232	-0.317503	0.999918
A0A9D5AN47	Srp40 C-terminal domain-containing protein	KIW84_040528	0.608829	-0.479316	0.999918
A0A9D5AN08	Phosphoglycerate mutase-like protein 4	KIW84_042687	0.183942	-1.34033	0.999918
A0A9D5AN05	protein-serine/threonine phosphatase	KIW84_056776	0.249031	-1.02067	0.999918
A0A9D5AMZ8	Protein transport protein S13 B	KIW84_057705	0.684603	-0.361601	0.999918
A0A9D5AMZ5	4-coumarate--CoA ligase	KIW84_040418	0.0651323	-1.79819	0.999918
A0A9D5AMZ3	Beta-galactosidase	KIW84_057693	0.812318	0.215491	0.999918
A0A9D5AMW1	Epidermis-specific secreted glycoprotein EP1-like	KIW84_056668	0.32854	-0.896322	0.999918
A0A9D4Y7T5;A0A9D5A218;A0A9D5AMV5;A0A9D4VWD5	Tetraspanin-8	KIW84_040339	0.761308	-0.283278	0.999918
A0A9D5AMU7	NECAP PHear domain-containing protein	KIW84_057605	0.930205	-0.083086	0.999918
A0A9D5AMU1	Autophagy-related protein 11	KIW84_040304	0.665666	-0.453517	0.999918
A0A9D5AMT6	DC-UbP/UBTD2 N-terminal domain-containing protein	KIW84_056599	0.0829574	-1.71259	0.999918
A0A9D5B9Z7;A0A9D5AMR9	Cyclic nucleotide-gated ion channel 5	KIW84_040266	0.699629	0.390955	0.999918
A0A9D5AMQ3	Pseudouridine synthase I TruA alpha/beta domain-containing protein	KIW84_040238	0.247648	-1.24348	0.999918
A0A9D5AMP0	Cytochrome P450 77A3 (Fragment)	KIW84_040206	0.974871	-0.0330061	0.999918
A0A9D5AMM8	Protein THYLAKOID FORMATION 1	KIW84_057457	0.592522	-0.480706	0.999918
A0A9D5AMM0	lactoylglutathione lyase	KIW84_040171	0.403841	0.748312	0.999918
A0A9D5AML5	Aminomethyltransferase	KIW84_040161	0.268262	-1.05057	0.999918
A0A9D5AMK8	Transferase	KIW84_042360	0.606289	-0.477561	0.999918
A0A9D4X0J9;A0A9D5AMJ8	3-deoxy-manno-octulosonate cytidylyltransferase	KIW84_056404	0.388752	-0.781501	0.999918
A0A9D4VP81;A0A9D5B1D0;A0A9D4X481;A0A9D4X302;A0A9D5AMI9;A0A9D4X4C0	Histone H2A	KIW84_057232	0.842082	-0.190658	0.999918
A0A9D5AMH6	Uncharacterized protein	KIW84_040073	0.857352	-0.174228	0.999918
A0A9D5AMD8	non-specific serine/threonine protein kinase	KIW84_057139	0.576249	0.574633	0.999918
A0A9D5AMD7	Cellulose synthase-like protein H1	KIW84_057317	0.41696	0.715233	0.999918
A0A9D5AMD5	transaldolase	KIW84_042157	0.451348	0.696989	0.999918
A0A9D5AMB3;A0A9D4YHR0	UDP-glucuronate 4-epimerase 5	KIW84_042100	0.685585	-0.369621	0.999918
A0A9D5AM99	3-isopropylmalate dehydrogenase	KIW84_058357	0.144065	1.29505	0.999918
A0A9D5AM76	50S ribosomal protein L27, chloroplastic	KIW84_056165	0.684527	-0.413817	0.999918
A0A9D5AM67	Calcium/calmodulin-regulated receptor-like kinase 1	KIW84_056997	0.802803	-0.250711	0.999918
A0A9D5BRX1;A0A9D5AM54	60S ribosomal protein L27	KIW84_015867;KIW84_058250	0.962095	-0.0443181	0.999918
A0A9D5AM50;A0A9D4XZH7;A0A9D4YBH8;A0A9D4VXT1	FACT complex subunit	KIW84_041970	0.594649	-0.547288	0.999918
A0A9D5AM43	AP-2 complex subunit alpha	KIW84_057146	0.820158	-0.209527	0.999918
A0A9D5AM42	tRNA (guanine(37)-N1)-methyltransferase	KIW84_056945	0.965501	0.0390879	0.999918
A0A9D5AM20	50S ribosomal protein L27, chloroplastic	KIW84_056036	0.66711	-0.400824	0.999918
A0A9D5AM10	Fiber protein Fb34	KIW84_056883	0.071172	-1.64291	0.999918
A0A9D5AM08	Carboxyl-terminal peptidase	KIW84_041878	0.544	0.638121	0.999918
A0A9D5BML2;A0A9D5GZE0;A0A9D5AM03	VAMP-like protein ykt61	KIW84_041869	0.664675	-0.421956	0.999918
A0A9D5ALZ0	Uncharacterized protein	KIW84_057038	0.588842	-0.569929	0.999918
A0A9D5ALX5;A0A9D4VP77	Kinesin-like protein KIN-14N	KIW84_057005	0.342177	-0.970944	0.999918
A0A9D5ALW8	RNA-dependent RNA polymerase	KIW84_041805	0.036925	-2.04712	0.999918
A0A9D4WUF6;A0A9D4WWQ9;A0A9D4WW61;A0A9D4W9M7;A0A9D5ALV2	Uncharacterized protein	KIW84_058031	0.788358	-0.251527	0.999918
A0A9D5ALS9	Protein RETICULATA-RELATED 1, chloroplastic	KIW84_056920	0.80043	-0.225843	0.999918
A0A9D5ALP0	TCP domain-containing protein	KIW84_041674	0.364472	-0.969193	0.999918
A0A9D5ALM9	HNH nuclease domain-containing protein	KIW84_041654	0.697208	-0.417745	0.999918
A0A9D5ALK6	non-specific serine/threonine protein kinase	KIW84_056559	0.355662	-0.9926	0.999918
A0A9D5ALJ3	Diacylglycerol kinase	KIW84_041590	0.270088	-1.18649	0.999918
A0A9D5ALI2	Receptor-like protein kinase HERK 1	KIW84_057790	0.463431	-0.65783	0.999918
A0A9D5ALI1	Flavonoid 3'-monooxygenase	KIW84_041581	0.659852	-0.403216	0.999918
A0A9D5ALG7	AAA ATPase cdc48	KIW84_057755	0.510228	-0.695717	0.999918
A0A9D4XAH2;A0A9D5ALG4	ABC transporter B member 25	KIW84_041553	0.41292	-0.727607	0.999918
A0A9D5ALG0	phosphoenolpyruvate carboxylase	KIW84_056669	0.00127088	-3.07681	0.377093
A0A9D5ALF6	Peroxin-5	KIW84_056462	0.522072	-0.570334	0.999918
A0A9D5ALF0	Pathogen-related protein	KIW84_056647	0.341089	-0.921103	0.999918
A0A9D5ALE7	Aquaporin NIP-type	KIW84_056446	0.835599	0.195162	0.999918
A0A9D5ALE4;A0A9D4XFH2	Inorganic pyrophosphatase ttm1, variant 2	KIW84_041515	0.628582	-0.457116	0.999918
A0A9D5ALD7	Protein kinase domain-containing protein	KIW84_057694	0.591532	-0.547759	0.999918
A0A9D5ALC8	glutathione transferase	KIW84_055425	0.130052	1.57764	0.999918
A0A9D5ALB6	non-specific serine/threonine protein kinase	KIW84_056561	0.781939	0.255376	0.999918
A0A9D5ALA9	Sodium/pyruvate cotransporter bass2	KIW84_041444	0.365674	0.875874	0.999918
A0A9D5AL72	Eukaryotic translation initiation factor 3 subunit C	KIW84_041346	0.758713	-0.272655	0.999918
A0A9D5AL57	Bifunctional protein FolD 1	KIW84_056320	0.47139	-0.726761	0.999918
A0A9D5AL51	Rab-GAP TBC domain-containing protein	KIW84_041290	0.59663	-0.480232	0.999918
A0A9D5AL42	CCR4-NOT transcription complex subunit 10-like	KIW84_041264	0.485257	-0.624067	0.999918
A0A9D5AL12	Ribose phosphate diphosphokinase subunit prs4	KIW84_055166	0.776366	0.253344	0.999918
A0A9D5AL02	DCD domain-containing protein	KIW84_056204	0.670029	-0.377217	0.999918
A0A9D5AKZ2;A0A9D4WZX1	MGS-like domain-containing protein	KIW84_056180	0.890927	-0.124681	0.999918
A0A9D5AKY7	Suppressor of the transcriptional defect of hpr1 by overexpression	KIW84_056168	0.954913	0.0549051	0.999918
A0A9D5AKX5	Protein DETOXIFICATION	KIW84_057356	0.871993	-0.15783	0.999918
A0A9D5AKW2	procollagen-proline 4-dioxygenase (Fragment)	KIW84_041064	0.56381	0.511203	0.999918
A0A9D5AKV1	Uncharacterized protein	KIW84_041035	0.57824	0.592134	0.999918
A0A9D5AKU3	Fasciclin-like arabinogalactan protein 17	KIW84_057302	0.553908	-0.627208	0.999918
A0A9D5AKU0	Uncharacterized protein	KIW84_041014	0.557559	0.630817	0.999918
A0A9D5AKT7	Uncharacterized protein	KIW84_041002	0.807012	-0.244529	0.999918
A0A9D5AKS9	AT hook motif-containing protein	KIW84_054974	0.477854	0.674571	0.999918
A0A9D5AKS2	Dynein light chain	KIW84_040952	0.910221	-0.105643	0.999918
A0A9D5AKR4	Sulfotransferase	KIW84_056189	0.450316	0.677515	0.999918
A0A9D5AKQ6;A0A9D4WU12	Ribosomal protein	KIW84_057210	0.935966	-0.0756484	0.999918
A0A9D5AKQ5	Uncharacterized protein	KIW84_040912	0.894467	-0.128904	0.999918
A0A9D5AKQ3	C2H2-type domain-containing protein	KIW84_054914	0.946967	0.0591915	0.999918
A0A9D5AKP7	Protein HIRA	KIW84_057188	0.67804	0.423014	0.999918
A0A9D5AWC5	ATP-dependent Clp protease proteolytic subunit	KIW84_030541	0.856306	0.167957	0.999918
A0A9D5AWB0	AB hydrolase-1 domain-containing protein	KIW84_030506	0.588992	-0.555703	0.999918
A0A9D5AWA8	DUF6737 domain-containing protein	KIW84_032194	0.790914	0.252784	0.999918
A0A9D5AW65	H15 domain-containing protein	KIW84_032098	0.917708	-0.0957752	0.999918
A0A9D5AW51	40S ribosomal protein S24	KIW84_030384	0.749603	0.286218	0.999918
A0A9D5AW54;A0A9D5AW36;A0A9D4XL08;A0A9D4XGZ9	Bet v I/Major latex protein domain-containing protein	KIW84_044629	0.0557937	-1.77186	0.999918
A0A9D5AW32	Transcription termination factor MTEF1, chloroplastic	KIW84_013259	0.380268	-0.735958	0.999918
A0A9D5AW14	Cysteine proteinase inhibitor	KIW84_044579	0.246465	-1.05152	0.999918
A0A9D5AW01	Flavin-containing monooxygenase	KIW84_044908	0.611883	-0.455842	0.999918
A0A9D5AVZ4	Single-stranded DNA-binding protein why2	KIW84_030261	0.639476	-0.42646	0.999918
A0A9D5AVW6	Transcription factor	KIW84_031897	0.283878	1.10524	0.999918
A0A9D5AVW3	Peptidase A1 domain-containing protein (Fragment)	KIW84_044840	0.722739	0.337141	0.999918
A0A9D5AVV0	Replication stress response regulator SDE2	KIW84_030149	0.667433	0.436299	0.999918
A0A9D5AVU6	Dopamine beta-monooxygenase	KIW84_030144	0.0487893	-1.74692	0.999918
A0A9D5AVS7	Glutathione S-transferase	KIW84_044269	0.996681	-0.0044648	0.999918
A0A9D5AVS6	Ras- protein raba3	KIW84_030103	0.530199	-0.645956	0.999918
A0A9D5AVR9;A0A9D4W3D9	26S proteasome regulatory subunit 4 A	KIW84_031837	0.799573	-0.23529	0.999918
A0A9D5AVR1	30S ribosomal protein S20, chloroplastic	KIW84_044232	0.817011	-0.214856	0.999918
A0A9D5AVP8	Prohibitin	KIW84_044702	0.96671	0.0369451	0.999918
A0A9D5AVP4	Agglutinin-like protein 3	KIW84_031778	0.528125	-0.60792	0.999918
A0A9D5AVN3	Chaperone protein dnaJ 10	KIW84_046516	0.497688	-0.696607	0.999918
A0A9D5AVK7	Integrase zinc-binding domain-containing protein	KIW84_044602	0.87593	-0.138458	0.999918
A0A9D5AVK2	protein-serine/threonine phosphatase	KIW84_046449	0.487359	-0.651152	0.999918
A0A9D5AVK1	Vacuolar protein-sorting-associated protein 36	KIW84_044588	0.402384	-0.845464	0.999918
A0A9D5AVK0	RRM domain-containing protein	KIW84_044178	0.876151	-0.143885	0.999918
A0A9D5AKP2	Cytochrome P450 monooxygenase 71	KIW84_057177	0.430376	-0.69868	0.999918
A0A9D4VUE1;A0A9D5AKN7	Arogenate dehydratase	KIW84_057164	0.292489	-0.936666	0.999918
A0A9D5AKN3	Cell division protein FtsZ 1	KIW84_054861	0.335338	0.836466	0.999918
A0A9D5AKM1	DNA replication licensing factor MCM2	KIW84_040841	0.0860391	1.52194	0.999918
A0A9D5AKK8;A0A9D4XI82;A0A9D4XZY9	C2 domain-containing protein	KIW84_054811	0.684924	-0.380315	0.999918
A0A9D5AKK0	Brix domain-containing protein	KIW84_056047	0.306058	0.934105	0.999918
A0A9D5AKJ5	Zeaxanthin epoxidase (Fragment)	KIW84_056037	0.500592	-0.620009	0.999918
A0A9D5AKI6	Uncharacterized protein	KIW84_040770	0.98039	-0.0217742	0.999918
A0A9D5AS12;A0A9D5AKF0	1-phosphatidylinositol-3-phosphate 5-kinase	KIW84_040703	0.577851	-0.508744	0.999918
A0A9D5AKE0	Peroxiredoxin Q, chloroplastic	KIW84_040684	0.446208	-0.695436	0.999918
A0A9D5AKD5	ATP synthase subunit O, mitochondrial	KIW84_055786	0.622714	-0.448652	0.999918
A0A9D5AKD2	Protein trichome birefringence-like 16	KIW84_040661	0.795784	0.255139	0.999918
A0A9D5AYQ5;A0A9D5B0W3;A0A9D5AKB5;A0A9D4W9A4;A0A9D5A4W7	Myosin-17-like	KIW84_040617	0.574545	-0.515089	0.999918
A0A9D5AKA5	uroporphyrinogen-III C-methyltransferase (Fragment)	KIW84_055712	0.458055	0.782564	0.999918
A0A9D5AK93	Sodium-dependent phosphate transport protein 1	KIW84_054562	0.239127	-1.07599	0.999918
A0A9D5AK64	PHD finger-like domain-containing protein 5B	KIW84_054497	0.844138	-0.174644	0.999918
A0A9D5AK45	Uncharacterized protein	KIW84_040446	0.54815	0.54408	0.999918
A0A9D5AK36	Xyloglucan 6-xylosyltransferase 3	KIW84_055564	0.542715	-0.563672	0.999918
A0A9D5AK32	RRM domain-containing protein	KIW84_055679	0.586028	0.57655	0.999918
A0A9D5AK09	Protein SMG7	KIW84_055505	0.616887	-0.533575	0.999918
A0A9D4VI28;A0A9D5AJW1	Ribosomal protein S19	KIW84_040274	0.953534	-0.0524032	0.999918
A0A9D5AJV8	Photosynthetic NDH subunit of subcomplex B 4, chloroplastic	KIW84_055528	0.3832	-0.871722	0.999918
A0A9D5AJV3	Chlorophyll a-b binding protein, chloroplastic	KIW84_055515	0.823211	-0.202429	0.999918
A0A9D5AJU4	Pectin lyase-like superfamily protein (Fragment)	KIW84_055359	0.451267	-0.672136	0.999918
A0A9D5AJU2	NAP1- protein 2	KIW84_055491	0.853936	-0.16401	0.999918
A0A9D4X3Q3;A0A9D5AJT4	NADH kinase	KIW84_056533	0.676989	0.437733	0.999918
A0A9D5AJT3	Glucose-1-phosphate adenylyltransferase	KIW84_040216	0.718553	-0.331114	0.999918
A0A9D5AJS7	DUF2062 domain-containing protein	KIW84_056510	0.684216	-0.387916	0.999918
A0A9D5AJS6	Cysteine proteinase inhibitor	KIW84_055325	0.669069	0.430682	0.999918
A0A9D4WY04;A0A9D5AJS1	Pre-mRNA-splicing factor cwc22	KIW84_055438	0.959656	-0.0459103	0.999918
A0A9D5AJR3	K Homology domain-containing protein	KIW84_056493	0.234888	-1.23242	0.999918
A0A9D5AJQ6	Uncharacterized protein	KIW84_056475	0.875949	0.167496	0.999918
A0A9D5AJQ4	CTLH domain-containing protein	KIW84_055389	0.769092	-0.266116	0.999918
A0A9D5AJQ2	Leucine-rich repeat-containing N-terminal plant-type domain-containing protein	KIW84_056461	0.9886	-0.0129581	0.999918
A0A9D5AJN6	RING-type E3 ubiquitin transferase	KIW84_056416	0.386781	-0.930898	0.999918
A0A9D5AJM8	Pentatricopeptide repeat-containing protein	KIW84_040091	0.847825	0.170744	0.999918
A0A9D5AJK4	2-C-methyl-D-erythritol 4-phosphate cytidylyltransferase	KIW84_040030	0.98112	-0.0227169	0.999918
A0A9D5AJK2	Tudor domain-containing protein	KIW84_040016	0.806174	0.224196	0.999918
A0A9D5AJI6	Uncharacterized protein	KIW84_055246	0.358647	-0.924026	0.999918
A0A9D5AJF3	Transcription elongation factor spt6	KIW84_056249	0.589648	0.543295	0.999918
A0A9D5AJE4	Alpha/beta hydrolase fold-3 domain-containing protein	KIW84_056231	0.949531	0.063838	0.999918
A0A9D5AJC4	Protein LURP-one-related 12	KIW84_058320	0.7258	-0.36276	0.999918
A0A9D5AJB0	Protein SirB1 N-terminal domain-containing protein	KIW84_056145	0.439381	0.83024	0.999918
A0A9D5AJA9	Serine/threonine-protein phosphatase 5	KIW84_055062	0.251143	1.05797	0.999918
A0A9D5AJA0	Tryptophan synthase	KIW84_055048	0.994666	0.00601694	0.999918
A0A9D5AJ93	Clathrin heavy chain	KIW84_053783	0.348571	-0.865978	0.999918
A0A9D5AJ66	Uncharacterized protein	KIW84_054967	0.0418734	1.80136	0.999918
A0A9D5AJ63	Aquaporin PIP-type 7a	KIW84_053720	0.613508	-0.47805	0.999918
A0A9D5B997;A0A9D5AHY1	Auxin response factor	KIW84_054144	0.914636	-0.0975508	0.999918
A0A9D5AHW8	DNA primase	KIW84_054216	0.343861	0.953074	0.999918
A0A9D5AHV9	UTP--glucose-1-phosphate uridylyltransferase	KIW84_054109	0.211394	1.21267	0.999918
A0A9D5AHV5	F12P19.7	KIW84_054102	0.676302	-0.418745	0.999918
A0A9D5AHV4	O-fucosyltransferase family protein	KIW84_052759	0.656929	-0.44596	0.999918
A0A9D5AHU2	RRM domain-containing protein	KIW84_054736	0.495205	0.616379	0.999918
A0A9D5AHS0	Methyltransferase	KIW84_054033	0.326891	-0.886665	0.999918
A0A9D5AHR9	Transmembrane protein 245	KIW84_054687	0.289493	-0.971734	0.999918
A0A9D5AHR5	5'-adenylylsulfate reductase-like 4 (Fragment)	KIW84_054025	0.335325	-0.909351	0.999918
A0A9D5AHQ7	NADPH-dependent 1-acyldihydroxyacetone phosphate reductase	KIW84_052652	0.481641	-0.668478	0.999918
A0A9D5AHQ5	Spermidine hydroxycinnamoyl transferase	KIW84_054658	0.523428	0.633072	0.999918
A0A9D5AHM6	Protein PLASTID TRANSCRIPTIONALLY ACTIVE 10	KIW84_054056	0.960325	0.0446205	0.999918
A0A9D5AHM5	Hexosyltransferase	KIW84_053942	0.316188	-0.975806	0.999918
A0A9D5BAQ6;A0A9D5AHL5	Oxysterol-binding protein- protein 1C	KIW84_053916	0.146813	-1.51233	0.999918
A0A9D5AHL3	UTP-monosaccharide-1-phosphate uridylyltransferase	KIW84_052563	0.128514	1.42298	0.999918
A0A9D5AHJ7	Uncharacterized protein	KIW84_057006	0.347109	-0.951788	0.999918
A0A9D5AHH6;A0A9D4WS84;A0A9D5AFB5;A0A9D4WNU2;A0A9D5AEY7	Alcohol dehydrogenase	KIW84_052486	0.323482	2.01389	0.999918
A0A9D5AHH4	Protein RETICULATA-RELATED 6	KIW84_053833	0.999376	0.000824205	0.999918
A0A9D5AHG3	mannosyl-glycoprotein endo-beta-N-acetylglucosaminidase	KIW84_053813	0.198759	1.31869	0.999918
A0A9D5AHF5	TH1 domain-containing protein	KIW84_052445	0.501882	-0.646176	0.999918
A0A9D5AHE8	Receptor-like protein kinase THESEUS 1	KIW84_056907	0.377935	-0.795631	0.999918
A0A9D5AHE6	GOLD domain-containing protein	KIW84_053892	0.0947666	-1.70411	0.999918
A0A9D5AHD3	Protein phosphatase	KIW84_054374	0.918818	-0.102984	0.999918
A0A9D5AHC5	Alanine--glyoxylate aminotransferase 2 2	KIW84_054351	0.858261	-0.186405	0.999918
A0A9D5AHA8	Importin subunit beta-1	KIW84_052354	0.378527	-0.806223	0.999918
A0A9D5AH99	Uncharacterized protein	KIW84_056755	0.945079	0.0703672	0.999918
A0A9D5AH90	Differentiation-associated protein 1	KIW84_053784	0.559814	-0.567438	0.999918
A0A9D5AH86	Protein IQ-DOMAIN 1	KIW84_056721	0.00245134	-3.25481	0.506106
A0A9D5AH76	Hexosyltransferase	KIW84_056702	0.267054	-1.14957	0.999918
A0A9D5AH63	Mannosyltransferase	KIW84_056670	0.60952	0.549149	0.999918
A0A9D5AH61	Protein yippee-like	KIW84_053732	0.967214	-0.044206	0.999918
A0A9D5AH55	60S ribosomal protein L17	KIW84_054175	0.8214	-0.20878	0.999918
A0A9D5AH37	protein-synthesizing GTPase	KIW84_056601	0.815523	0.207371	0.999918
A0A9D5AH26;A0A9D4Y9N1	Ras- protein rhn1	KIW84_054120	0.662994	-0.467684	0.999918
A0A9D5AH25	Expansin	KIW84_052154	0.585561	-0.499144	0.999918
A0A9D5AH20;A0A9D4VY79	Ribulose bisphosphate carboxylase/oxygenase activase, chloroplastic	KIW84_053606	0.963798	-0.0452508	0.999918
A0A9D5AH17	Sucrose synthase	KIW84_054101	0.803422	-0.220888	0.999918
A0A9D5AH16	Superoxide dismutase	KIW84_052142	0.630903	-0.441126	0.999918
A0A9D5AH15	non-specific serine/threonine protein kinase	KIW84_056552	0.904724	0.111134	0.999918
A0A9D5AH09	Protease Do-like 7	KIW84_053580	0.364848	-0.821568	0.999918
A0A9D5AH06	Uncharacterized protein	KIW84_053627	0.336566	-0.94163	0.999918
A0A9D5AGZ2	Myb-like domain-containing protein	KIW84_054049	0.872545	0.146291	0.999918
A0A9D5AGY7	Snurportin-1	KIW84_054040	0.563277	0.565488	0.999918
A0A9D5AGX4	DNA/RNA-binding protein Alba-like domain-containing protein	KIW84_052054	0.478776	-0.634362	0.999918
A0A9D5AGV6	mitogen-activated protein kinase kinase kinase	KIW84_053930	0.382732	0.826972	0.999918
A0A9D5AGV3	Gfo/Idh/MocA-like oxidoreductase N-terminal domain-containing protein	KIW84_053506	0.344155	-0.85509	0.999918
A0A9D5AGU5;A0A9D4YGB2	YbaK/aminoacyl-tRNA synthetase-associated domain-containing protein	KIW84_053894	0.908592	0.103056	0.999918
A0A9D5AGT2	Manganese-dependent ADP-ribose/CDP-alcohol diphosphatase	KIW84_053459	0.257418	-1.02397	0.999918
A0A9D5AGR1	Phloem specific protein	KIW84_053446	0.346347	-0.894429	0.999918
A0A9D5AGQ9	Carboxyl-terminal peptidase	KIW84_053398	0.306715	0.910412	0.999918
A0A9D5AGN5	Uncharacterized protein	KIW84_053347	0.251432	1.17283	0.999918
A0A9D5AGN1	Glucosidase II subunit alpha	KIW84_051910	0.362365	-0.812486	0.999918
A0A9D5AGL0	Uncharacterized protein	KIW84_056167	0.681453	-0.440522	0.999918
A0A9D5AGK9	Chlorophyll a-b binding protein, chloroplastic	KIW84_053733	0.385073	-0.773501	0.999918
A0A9D5AGK7	non-specific serine/threonine protein kinase	KIW84_051863	0.590308	-0.476643	0.999918
A0A9D5AGK5	Peptidase A1 domain-containing protein	KIW84_056155	0.692713	0.374088	0.999918
A0A9D5AGJ7	Manganese-transporting ATPase pdr2	KIW84_051840	0.618896	-0.440321	0.999918
A0A9D5AGJ4	FRIGIDA-like protein	KIW84_051828	0.898271	0.127562	0.999918
A0A9D5AGH0	AUGMIN subunit 1	KIW84_053273	0.829309	0.223602	0.999918
A0A9D5AGF0	DEK-C domain-containing protein	KIW84_051742	0.929217	-0.0792878	0.999918
A0A9D5AGE9	RRM domain-containing protein	KIW84_056026	0.821394	-0.216027	0.999918
A0A9D5AGD5;A0A9D5AWR8	Glycosyltransferase family 92 protein	KIW84_055989	0.349783	-0.835146	0.999918
A0A9D5AGB4	60S ribosomal export protein NMD3 (Fragment)	KIW84_053505	0.664346	0.386427	0.999918
A0A9D5AGA0;A0A9D4XB34	Serine/threonine-protein kinase afc2	KIW84_053470	0.977627	0.0268733	0.999918
A0A9D5AG98	GATA transcription factor 25	KIW84_051618	0.150482	1.53775	0.999918
A0A9D5AG95	Membrane-associated progesterone-binding protein 4	KIW84_053140	0.176953	-1.28891	0.999918
A0A9D5AG92	Uncharacterized protein	KIW84_051609	0.492484	-0.618169	0.999918
A0A9D5AG87	Argininosuccinate lyase (Fragment)	KIW84_051596	0.378074	-0.810414	0.999918
A0A9D5AG80	Histone deacetylase	KIW84_053416	0.93892	-0.0786009	0.999918
A0A9D5AG76	FKBP12-interacting protein of 37 kDa	KIW84_053406	0.287407	1.09309	0.999918
A0A9D5AG57	threonine--tRNA ligase	KIW84_053043	0.694864	-0.351149	0.999918
A0A9D5AG54	BURP domain-containing protein (Fragment)	KIW84_053346	0.585337	0.584719	0.999918
A0A9D5AG40	rRNA biogenesis protein RRP36	KIW84_053288	0.346333	-1.01064	0.999918
A0A9D5AG37	14-3-3-like protein B	KIW84_051569	0.638327	-0.435281	0.999918
A0A9D5AG36	Uncharacterized protein	KIW84_053275	0.868874	0.146377	0.999918
A0A9D5AG35	Uncharacterized protein	KIW84_053031	0.854072	-0.197772	0.999918
A0A9D5AG19	Mediator of RNA polymerase II transcription subunit 13	KIW84_053023	0.764421	0.314872	0.999918
A0A9D5AG03	K Homology domain-containing protein	KIW84_052995	0.94567	0.0730558	0.999918
A0A9D5AG01	Chlorophyll a-b binding protein, chloroplastic	KIW84_051475	0.24701	-1.2289	0.999918
A0A9D5AFZ4	Embryo defective 1381 protein	KIW84_053179	0.154323	-1.42451	0.999918
A0A9D5AFY2	Selenium-binding protein 2	KIW84_052951	0.400381	-0.757514	0.999918
A0A9D5AFV5	Mitochondrial import receptor subunit tom20	KIW84_052884	0.630812	0.449508	0.999918
A0A9D5AFV2	Interferon-related developmental regulator 1	KIW84_051356	0.733641	-0.312986	0.999918
A0A9D5AFU2	Small ribosomal subunit biogenesis GTPase RsgA 1, mitochondrial	KIW84_052877	0.79736	0.2481	0.999918
A0A9D5AFU1	Lecithin-cholesterol acyltransferase-like 1	KIW84_051333	0.977579	-0.0266972	0.999918
A0A9D5AFT4;Q43816	Glucose-1-phosphate adenylyltransferase	KIW84_053106	0.870972	-0.150633	0.999918
A0A9D5AFS8	glutathione transferase	KIW84_055426	0.875344	0.143408	0.999918
A0A9D5AFP4	Coilin N-terminal domain-containing protein	KIW84_052760	0.587915	0.481537	0.999918
A0A9D5AFL4	3-ketoacyl-CoA synthase	KIW84_051165	0.449306	-0.679147	0.999918
A0A9D5AFL1;A0A9D4ZVI9	ATP-binding cassette sub- D member 1	KIW84_052701	0.509303	-0.584891	0.999918
A0A9D5AFF5	Plastid transcriptionally active 6	KIW84_052575	0.959259	0.0457276	0.999918
A0A9D5AFE4	3-oxoacyl-[acyl-carrier-protein] reductase	KIW84_052854	0.649872	0.416511	0.999918
A0A9D5AFD8	50S ribosomal protein L16, chloroplastic	KIW84_052844	0.674872	-0.386722	0.999918
A0A9D5AFD5;A0A9D5A6B0	ACT domain-containing protein ACR	KIW84_052537	0.790516	-0.274036	0.999918
A0A9D5AFD2	Actin-related protein 2/3 complex subunit	KIW84_055077	0.765882	-0.315037	0.999918
A0A9D5AFB2	PsbP domain-containing protein 5	KIW84_050957	0.0744337	1.61225	0.999918
A0A9D5AF99	ubiquitinyl hydrolase 1	KIW84_050940	0.896541	-0.121834	0.999918
A0A9D5AF79	non-specific serine/threonine protein kinase	KIW84_054965	0.325552	-1.04486	0.999918
A0A9D4W553;A0A9D4YFX2;A0A9D4VHI9;A0A9D5AF74	FAD dependent oxidoreductase domain-containing protein	KIW84_050888	0.759623	-0.287563	0.999918
A0A9D5AF68	Large ribosomal subunit protein uL4m	KIW84_052397	0.912275	-0.0975804	0.999918
A0A9D5AF51	Uncharacterized protein	KIW84_052366	0.793485	-0.267233	0.999918
A0A9D5AF48	RING-type E3 ubiquitin transferase	KIW84_052634	0.353904	0.97517	0.999918
A0A9D5AF47	protein-serine/threonine phosphatase	KIW84_052355	0.806503	-0.220212	0.999918
A0A9D5AF42	EngB-type G domain-containing protein	KIW84_050803	0.936378	0.0773877	0.999918
A0A9D5AF40	Delta-aminolevulinic acid dehydratase	KIW84_052610	0.132273	1.34322	0.999918
A0A9D5AF15	Protein PLASTID TRANSCRIPTIONALLY ACTIVE 7	KIW84_052356	0.632727	0.423136	0.999918
A0A9D5AF03	Uncharacterized protein	KIW84_052332	0.943589	0.0726163	0.999918
A0A9D5AEZ8	Molybdate-anion transporter	KIW84_052322	0.474141	-0.655085	0.999918
A0A9D5AEZ1	NAC-A/B domain-containing protein (Fragment)	KIW84_052228	0.580512	0.49117	0.999918
A0A9D5AEY7	Alcohol dehydrogenase	KIW84_052479	0.0251661	2.19202	0.999918
A0A9D5AEX8	Protein cereblon	KIW84_050681	0.499673	-0.71888	0.999918
A0A9D5AEX5	Cycloeucalenol cycloisomerase	KIW84_054735	0.541259	0.656463	0.999918
A0A9D5AEX1	Poly(A) polymerase Cid12	KIW84_052265	0.570616	-0.503248	0.999918
A0A9D5AEW3	Nudix hydrolase domain-containing protein	KIW84_052242	0.553121	-0.630218	0.999918
A0A9D5AEV2	60S ribosomal protein L9	KIW84_052217	0.777798	-0.271012	0.999918
A0A9D5AEU7	Uncharacterized protein	KIW84_052388	0.273463	-1.0026	0.999918
A0A9D5AEU6	40S ribosomal protein S26	KIW84_052143	0.764695	0.271546	0.999918
A0A9D5AES7	Protein kinase domain-containing protein	KIW84_052106	0.52006	0.691853	0.999918
A0A9D5AER3	tRNA (guanine(26)-N(2))-dimethyltransferase	KIW84_052145	0.758574	-0.301735	0.999918
A0A9D5AER0	Antiviral helicase ski2	KIW84_054601	0.925159	-0.0895908	0.999918
A0A9D5AEQ4;A0A9D5AGX4	DNA/RNA-binding protein Alba-like domain-containing protein	KIW84_052055	0.525296	-0.562375	0.999918
A0A9D5AEP1	Poly(A) polymerase Cid12	KIW84_052264	0.625214	-0.443789	0.999918
A0A9D5AEN9	TLDc domain-containing protein	KIW84_052019	0.488462	-0.614735	0.999918
A0A9D5AEN7	60S acidic ribosomal protein P1	KIW84_052253	0.221153	-1.1694	0.999918
A0A9D5AEN5	ABC transporter F member 5	KIW84_052087	0.687946	-0.358969	0.999918
A0A9D5AEM8	NAC-A/B domain-containing protein	KIW84_052230	0.89804	0.11852	0.999918
A0A9D5AEM4	Protein RCC2 homolog	KIW84_050454	0.415351	-0.765634	0.999918
A0A9D5AEM3	Band 7 domain-containing protein	KIW84_052216	0.521637	-0.57892	0.999918
A0A9D5AEL9	Endoglucanase	KIW84_050441	0.274306	-1.17551	0.999918
A0A9D5AEK5	Transcription elongation factor	KIW84_052172	0.981406	0.0206827	0.999918
A0A9D5AEJ6	Chalcone-flavonone isomerase family protein	KIW84_052157	0.371871	0.817355	0.999918
A0A9D5AEJ2	GDSL esterase/lipase	KIW84_054458	0.917104	-0.110934	0.999918
A0A9D5AEJ0	Uncharacterized protein	KIW84_051911	0.927132	-0.0894982	0.999918
A0A9D4XSV1;A0A9D4W845;A0A9D4VLN4;A0A9D5AEG3;A0A9D4W2M6;A0A9D5BQC8;A0A9D4W820;A0A9D4VQN4;A0A9D5AN56;A0A9D4YCL4;A0A9D4X1J8;A0A9D4ZWC8;A0A9D5A6P5	ALOG domain-containing protein	KIW84_054396	0.566037	-0.516478	0.999918
A0A9D5AEG0	Bromo domain-containing protein	KIW84_050302	0.92721	-0.091316	0.999918
A0A9D5AEF6	Dehydrogenase E1 component domain-containing protein	KIW84_051959	0.504962	-0.656056	0.999918
A0A9D5AEF3	RRM domain-containing protein	KIW84_052057	0.790249	0.238286	0.999918
A0A9D5AEF2	Methyltransferase PMT26	KIW84_051946	0.109926	-1.49478	0.999918
A0A9D5AED5	Alpha-mannosidase	KIW84_051791	0.847673	-0.175439	0.999918
A0A9D5AED2	Scaffold protein Scd2	KIW84_051782	0.926963	0.089075	0.999918
A0A9D5AEB1	BURP domain-containing protein	KIW84_050210	0.373839	-0.951708	0.999918
A0A9D5AE27;A0A9D5H0P5;A0A9D5AE94;A0A9D5BQN4	Acetolactate synthase	KIW84_051701	0.808154	0.223683	0.999918
A0A9D5AE87	Uncharacterized protein	KIW84_051831	0.825607	0.200388	0.999918
A0A9D5AE83	Dehydrin	KIW84_050139	0.104099	-1.49601	0.999918
A0A9D5AE64	Carboxypeptidase	KIW84_051784	0.996266	0.00429573	0.999918
A0A9D5AE53	Protein kinase domain-containing protein	KIW84_051759	0.505835	-0.672014	0.999918
[truncated: 5,548 more rows]

## Sheet: Sheet 2
Table S8, sheet 2: List of up-regulated proteins identified from pairwise differential abundance analysis between CO-R and TR-R in nuclear proteome.
protein_name	protein_description	gene_name	p_value	fold_change	adjusted_p_value
A0A9D4YKX0;A0A9D4YL32	Beta-glucosidase 44	KIW84_010839	2.31368e-09	5.4331	1.74591e-05
A0A9D4XPK0;A0A9D4XQ92	Adenylosuccinate lyase PurB C-terminal domain-containing protein	KIW84_045981;KIW84_045982	6.55097e-06	4.77316	0.00988672
A0A9D4WPZ8	Lipoxygenase	KIW84_053260	6.087e-06	4.45352	0.00988672
A0A9D4Y596	Uncharacterized protein	KIW84_020412	1.8774e-05	4.41541	0.0236114
A0A9D4WA41	Plastid developmental protein DAG	KIW84_063660	4.1212e-06	4.15522	0.00988672
A0A9D4X921	Amine oxidase	KIW84_041089	4.69529e-05	3.66632	0.0442883

## Sheet: Sheet 3
Table S8, sheet 3: List of down-regulated proteins identified from pairwise differential abundance analysis between CO-R and TR-R in nuclear proteome.
protein_name	protein_description	gene_name	p_value	fold_change	adjusted_p_value
A0A9D4VGJ0;A0A9D4VFG1	Pectinesterase	KIW84_070330	3.55993e-08	-4.92031	0.000134316
A0A9D4XKG5	(+)-neomenthol dehydrogenase	KIW84_045172	5.57623e-05	-4.17713	0.0467536
A0A9D5A262	Malonate--CoA ligase	KIW84_077101	3.93641e-05	-3.65101	0.0424345

## Sheet: Sheet 4
Table S8, sheet 4: List of all proteins identified from pairwise differential abundance analysis between CO-YS and TR-YS in nuclear proteome.
protein_name	protein_description	gene_name	p_value	fold_change	adjusted_p_value
A0A9D5H0I7	Ras- protein RABA1f	KIW84_015365	0.185757	-1.22203	0.714855
A0A9D5H0H9	Katanin p80 WD40 repeat-containing subunit B1 homolog	KIW84_015499	0.0698434	-2.02798	0.605515
A0A9D5H0F4	Protein IQ-DOMAIN 1	KIW84_015344	0.873723	0.124251	0.974544
A0A9D5H0F0	Enoyl-CoA delta isomerase 2	KIW84_015456	0.827815	0.13032	0.964506
A0A9D5H0E8	Anaphase-promoting complex subunit 7	KIW84_015058	0.567785	0.391601	0.88068
A0A9D5H0E4	TOD1/MUCI70 glycosyltransferase-like domain-containing protein	KIW84_015442	0.929568	0.0679546	0.989633
A0A9D5H0D0	Uncharacterized protein	KIW84_015167	0.450339	0.541569	0.839798
A0A9D5H0C7	Single-stranded DNA binding protein Ssb-like OB fold domain-containing protein	KIW84_015411	0.0781817	-1.5721	0.616931
A0A9D5H0B4	Protein FAR1-RELATED SEQUENCE	KIW84_014987	0.333876	-1.02483	0.780251
A0A9D5H0A1	Uncharacterized protein	KIW84_015098	0.739687	-0.269273	0.937602
A0A9D5H091	alpha-1,2-Mannosidase	KIW84_015077	0.137819	-1.02243	0.678397
A0A9D5H090	ATP-dependent (S)-NAD(P)H-hydrate dehydratase	KIW84_014939	0.158836	-1.09854	0.700246
A0A9D5H082	Protein kinase domain-containing protein	KIW84_015178	0.446111	-0.449571	0.838445
A0A9D5H074	Divinyl chlorophyllide a 8-vinyl-reductase, chloroplastic	KIW84_015046	0.17346	-1.33913	0.706439
A0A9D5H072	PITH domain-containing protein	KIW84_015153	0.840948	0.135732	0.966463
A0A9D5H068	Protein PLASTID TRANSCRIPTIONALLY ACTIVE 12	KIW84_015143	0.488658	0.402379	0.856852
A0A9D5H060	Cullin-4	KIW84_015097	0.423614	0.461559	0.82598
A0A9D5H057	14-3-3-like protein GF14-C	KIW84_015278	0.083287	-2.39461	0.623067
A0A9D5H035	C-22 sterol desaturase	KIW84_015070	0.117168	-1.35372	0.655412
A0A9D5H008	PCI domain-containing protein	KIW84_014994	0.412031	-0.663444	0.821666
A0A9D5H007	Pentatricopeptide repeat-containing protein	KIW84_014915	0.746011	0.196976	0.938077
A0A9D5H002	tRNA (guanine(9)-N(1))-methyltransferase	KIW84_014739	0.00699234	-3.45957	0.588113
A0A9D5H000	Uncharacterized protein	KIW84_015165	0.0381574	1.58098	0.588113
A0A9D5GZZ9	starch synthase	KIW84_014894	0.631034	0.306989	0.905871
A0A9D5GZZ7	non-specific serine/threonine protein kinase	KIW84_014727	0.669718	0.365221	0.917657
A0A9D5GZZ1	Hydroxyproline O-galactosyltransferase galt2	KIW84_015141	0.736902	0.221554	0.936454
A0A9D4Y5R6;A0A9D5GZV6	60S ribosomal protein L18a-2 (Fragment)	KIW84_015067	0.273838	0.787165	0.761207
A0A9D5AJR4;A0A9D5GZV0	5'-adenylylsulfate reductase 3	KIW84_014884	0.550181	0.370342	0.877175
A0A9D5GZU6	Beta-amylase	KIW84_015044	0.429751	-0.694346	0.829599
A0A9D5GZT7	beta-glucosidase	KIW84_014602	0.133036	-1.07419	0.676019
A0A9D5GZT4	Sister chromatid cohesion protein PDS5 homolog A	KIW84_014737	0.645199	-0.263029	0.910202
A0A9D5GZS4	Ras- protein RABB1c, variant 2	KIW84_014713	0.628721	0.28264	0.905871
A0A9D5GZS2	Uncharacterized protein	KIW84_014819	0.451259	-0.621592	0.84014
A0A9D5GZR1	Endoglucanase	KIW84_014684	0.866769	0.0969881	0.973104
A0A9D5GZQ9	RRM domain-containing protein	KIW84_014783	0.696637	-0.241919	0.924228
A0A9D5GZM5	ribose-5-phosphate isomerase	KIW84_014499	0.436775	-0.607661	0.833056
A0A9D5GZL9	RNA helicase	KIW84_014487	0.882596	0.0952524	0.976693
A0A9D5GZL7	Endoplasmic reticulum transmembrane protein	KIW84_014871	0.00683635	2.53329	0.588113
A0A9D5GZK2	EH domain-containing protein 1	KIW84_014827	0.564959	-0.446673	0.87986
A0A9D5GZJ1	Aldehyde dehydrogenase domain-containing protein	KIW84_014429	0.956806	-0.0310342	0.992035
A0A9D5GZI7	MO25-like protein At5g47540	KIW84_014791	0.780842	-0.216148	0.950692
A0A9D5GZI4	Large ribosomal subunit protein bL12 C-terminal domain-containing protein	KIW84_014520	0.0487574	-2.10001	0.588113
A0A9D5GZI3	WPP domain-associated protein	KIW84_014593	0.705657	-0.334536	0.928651
A0A9D4WZC2;A0A9D5AJY1;A0A9D5GZH3	Cytochrome f	KIW84_014497	0.269439	-1.09752	0.760838
A0A9D5GZF9	FAD-binding PCMH-type domain-containing protein	KIW84_014551	0.707883	0.217852	0.928821
A0A9D5GZE2	Uncharacterized protein	KIW84_014327	0.15246	-1.37991	0.696296
A0A9D5GZD3	Protein ROOT HAIR DEFECTIVE 3 homolog	KIW84_014648	0.346461	-0.606413	0.789568
A0A9D5GZC8	alpha-glucosidase	KIW84_014541	0.0805085	-2.43273	0.620406
A0A9D5GZC0;A0A9D5AB63;A0A9D5GYX7	ABC-type xenobiotic transporter	KIW84_014284	0.866973	0.0996277	0.973104
A0A9D5GZA9	MAGE domain-containing protein	KIW84_014346	0.802537	0.245148	0.958055
A0A9D5GZA5	mTERF protein	KIW84_014256	0.546118	-0.49058	0.876889
A0A9D5GZA4	AIG1-type G domain-containing protein	KIW84_014572	0.697493	0.219394	0.924228
A0A9D5GZ84	FAS1 domain-containing protein	KIW84_014212	0.0150382	-2.51596	0.588113
A0A9D5GZ82	Large ribosomal subunit protein bL12 C-terminal domain-containing protein	KIW84_014529	0.0500154	-2.02634	0.588113
A0A9D5GZ79;A0A9D5B4V8;A0A9D4Y5X6	Uncharacterized protein	KIW84_014435	0.336326	-0.906987	0.781765
A0A9D5GZ66	Phospholipase	KIW84_014326	0.890121	0.13396	0.979704
A0A9D5GZ10	Cytochrome P450	KIW84_014202	0.632347	0.480216	0.905871
A0A9D5GZ09	Peroxisomal fatty acid beta-oxidation multifunctional protein mfp2	KIW84_014301	0.280848	-0.793753	0.762057
A0A9D5GYY8	Protein src2	KIW84_014263	0.438399	0.669365	0.8335
A0A9D5GYY3	Pentatricopeptide repeat-containing protein	KIW84_014072	0.772664	0.178622	0.94713
A0A9D5GZ33;A0A9D5GYW3;A0A9D5BMP3	mTERF protein	KIW84_014252	0.383582	0.859981	0.804597
A0A9D5GYW1	60S ribosomal protein L7-4	KIW84_013959	0.282072	0.763649	0.763455
A0A9D5GYV8	mTERF protein	KIW84_014242	0.859202	0.110749	0.971859
A0A9D5GYV4	Pentatricopeptide repeat-containing protein	KIW84_014200	0.168775	0.857198	0.706439
A0A9D5GYV2	Adenosine kinase	KIW84_014073	0.953558	0.0371579	0.991584
A0A9D5GYT7	D-aminoacyl-tRNA deacylase	KIW84_014166	0.0645718	-2.12687	0.598307
A0A9D5GYS7	Uncharacterized protein	KIW84_013946	0.888692	0.0824975	0.979417
A0A9D5GYR6	Uncharacterized protein	KIW84_013865	0.855087	-0.180175	0.970623
A0A9D5GYR1	Pectinesterase	KIW84_013853	0.244639	-1.21291	0.747463
A0A9D5GYQ9	DNA ligase	KIW84_013973	0.247212	1.08476	0.750785
A0A9D5GYP2	Lycopene epsilon cyclase	KIW84_013864	0.352452	1.01613	0.790123
A0A9D5GYN3	Lysine--tRNA ligase	KIW84_014071	0.883355	-0.0992987	0.977096
A0A9D5GYM1	glucose-6-phosphate 1-epimerase	KIW84_014049	0.461223	-0.633767	0.845425
A0A9D5GYM0	Villin-4	KIW84_014048	0.167287	-1.22773	0.706439
A0A9D5GYK6	beta-ketoacyl-[acyl-carrier-protein] synthase I	KIW84_013769	0.592887	0.329732	0.891221
A0A9D5GYH9	Replication protein A subunit (Fragment)	KIW84_013688	0.0386638	-1.62025	0.588113
A0A9D5GYH7	Calcium-transporting ATPase	KIW84_013955	0.229521	0.713184	0.738893
A0A9D5GYG8	Glutaredoxin-C4	KIW84_013931	0.421393	0.695495	0.825803
A0A9D5GYF9	mitogen-activated protein kinase kinase	KIW84_013665	0.29662	0.817601	0.768907
A0A9D5GYF6	Isocitrate dehydrogenase [NADP]	KIW84_013643	0.918607	-0.0603353	0.985895
A0A9D5GYE0	Nucleosome assembly protein 1	KIW84_013873	0.719671	-0.261775	0.931703
A0A9D5GYD7	Auxin-binding protein ABP19a	KIW84_013697	0.451054	0.661979	0.84014
A0A9D5GYC7	Uncharacterized protein	KIW84_013874	0.497607	0.460264	0.860043
A0A9D5GYC5	Citrate synthase	KIW84_013593	0.170312	-1.12839	0.706439
A0A9D5GYC4	1,3-beta-glucan synthase	KIW84_013583	0.691742	0.252498	0.923644
A0A9D5GYB2	AT-rich interactive domain-containing protein 4	KIW84_013837	0.42103	-0.582865	0.825803
A0A9D5GY82	20 kDa chaperonin	KIW84_013778	0.0182413	-3.05927	0.588113
A0A9D5GY78	Pectinesterase inhibitor domain-containing protein	KIW84_013768	0.0698791	-1.20895	0.605515
A0A9D5GY75	Strictosidine synthase conserved region domain-containing protein	KIW84_013723	0.261965	-1.12518	0.760065
A0A9D5GY39	Canalicular multispecific organic anion transporter 1	KIW84_013641	0.273806	-1.11667	0.761207
A0A9D5GY30;A0A9D5GY35;A0A9D5BK82	Cyclic nucleotide-gated ion channel 20	KIW84_013423	0.332942	1.46495	0.779515
A0A9D5GY20	RING-type E3 ubiquitin transferase	KIW84_013389	0.668478	0.367	0.917657
A0A9D5GY12	Carboxyl-terminal peptidase	KIW84_013633	0.729944	-0.217727	0.934738
A0A9D5GY04	DNA-binding protein RHL1	KIW84_013377	0.316719	-0.668833	0.778311
A0A9D5GY03	Uncharacterized protein	KIW84_013569	0.576555	-0.772149	0.884244
A0A9D5GXZ4	FCP1 homology domain-containing protein	KIW84_013544	0.17543	-0.904586	0.706439
A0A9D5GXY1	O-fucosyltransferase family protein	KIW84_013511	0.682549	-0.335528	0.920634
A0A9D5GXW9	C3H1-type domain-containing protein	KIW84_013545	0.637617	0.281814	0.906915
A0A9D5GXW8	DUF1308 domain-containing protein	KIW84_013301	0.0206015	-2.77886	0.588113
A0A9D5GXS9	Prokaryotic-type class I peptide chain release factors domain-containing protein	KIW84_013214	0.0952183	-1.38084	0.633211
A0A9D5GXR9	Chlorophyll a-b binding protein, chloroplastic	KIW84_013191	0.97584	-0.0276159	0.995195
A0A9D5GY15;A0A9D5GXQ5	Metal-nicotianamine transporter ysl7	KIW84_013376	0.605434	-0.355364	0.895454
A0A9D5GXP4	Beta-glucosidase 12	KIW84_013354	0.716117	-0.307041	0.931533
A0A9D5GXL9	Large ribosomal subunit protein mL54 (Fragment)	KIW84_013355	0.196257	1.01454	0.718134
A0A9D5GXL2	1-aminocyclopropane-1-carboxylate synthase	KIW84_013156	0.67991	0.285143	0.92028
A0A9D5GXK7	Zinc finger CCCH domain-containing protein 48	KIW84_013054	0.924521	-0.053958	0.987274
A0A9D5GXI5	F-box domain-containing protein	KIW84_013077	0.424253	-0.868314	0.826385
A0A9D5GXI1	Alcohol dehydrogenase-like 6	KIW84_013298	0.0450989	1.85329	0.588113
A0A9D5GXH4	Uncharacterized protein	KIW84_013052	0.121484	-1.37213	0.663789
A0A9D5BJB3;A0A9D5GXC3	Hypersensitive-induced response protein 4	KIW84_013177	0.663087	-0.571625	0.917337
A0A9D5GXB0	60S ribosomal protein L6	KIW84_012907	0.177473	1.0777	0.706439
A0A9D5GX69	ABC transporter B member 28	KIW84_013051	0.909659	-0.0724088	0.983505
A0A9D5GX42	PORR domain-containing protein	KIW84_012748	0.696177	-0.301185	0.924228
A0A9D5GX40	Uncharacterized protein	KIW84_012987	0.651023	-0.336108	0.913709
A0A9D5GX15	tRNA (adenine(58)-N(1))-methyltransferase	KIW84_012682	0.565301	-0.502811	0.87986
A0A9D5GWZ4	Septum site-determining protein minD chloroplastic	KIW84_012691	0.942372	-0.0396466	0.990993
A0A9D5GWY6	Uncharacterized protein	KIW84_012624	0.218603	0.948778	0.728873
A0A9D5GWY1	Gfo/Idh/MocA-like oxidoreductase N-terminal domain-containing protein	KIW84_012615	0.681889	-0.262272	0.920489
A0A9D5GWX9	Ribonuclease ageritin	KIW84_012863	0.0567099	-1.7787	0.588113
A0A9D5GWX8;A0A9D4WC46;A0A9D5GXP3	Ribosomal 40S subunit protein S18A	KIW84_012655	0.371729	0.631656	0.800605
A0A9D5GWX0	Myb-like domain-containing protein	KIW84_012550	0.478247	-0.539568	0.850944
A0A9D5GWV3	IST1-like protein	KIW84_012604	0.466155	-0.504032	0.847208
A0A9D5GWU0	General transcription and DNA repair factor IIH helicase subunit XPD	KIW84_012537	0.676986	0.304374	0.919726
A0A9D5GWP6	Uncharacterized protein	KIW84_012414	0.381255	-0.875153	0.802848
A0A9D5GWP5;A0A9D4YKP3	PPPDE domain-containing protein	KIW84_012690	0.074608	-1.93635	0.616599
A0A9D5GWN9	Uncharacterized protein	KIW84_012653	0.0344051	-1.98799	0.588113
A0A9D5GWM5	Inactive shikimate kinase like 1, chloroplastic	KIW84_012463	0.0365473	-1.64672	0.588113
A0A9D5GWM3;A0A9D4WDF5;A0A9D4ZT49;A0A9D4W307;A0A9D5AWA1;A0A9D5B950	Type IV inositol polyphosphate 5-phosphatase 3	KIW84_012646	0.805374	0.291932	0.958247
A0A9D5GWL4	Tubulin alpha chain	KIW84_012358	0.358238	-1.31492	0.794649
A0A9D5GWK7	Potassium transporter	KIW84_012421	0.273895	0.839396	0.761207
A0A9D5GWH5	Fructose-1,6-bisphosphatase, cytosolic	KIW84_012536	0.440386	0.776769	0.833916
A0A9D5GWG2	5-methyltetrahydropteroyltriglutamate--homocysteine S-methyltransferase	KIW84_012333	0.329418	-0.679455	0.77836
A0A9D5GWG1	C2 domain-containing protein	KIW84_012345	0.558826	-0.592715	0.878796
A0A9D5GWG0	Mitochondrial import receptor subunit tom20	KIW84_012257	0.833165	-0.136541	0.964798
A0A9D5GWF7	ABC-type xenobiotic transporter	KIW84_012501	0.684694	-0.342885	0.920936
A0A9D5GWC2	Chlorophyll a-b binding protein, chloroplastic	KIW84_012438	0.632405	0.471776	0.905871
A0A9D5GWB8	Cytochrome c domain-containing protein	KIW84_012177	0.631184	0.3798	0.905871
A0A9D5GW97	Peptidyl serine alpha-galactosyltransferase	KIW84_012143	0.520178	0.463705	0.868476
A0A9D5GW95	Sulfite oxidase	KIW84_012230	0.130761	-1.06061	0.674452
A0A9D5GW80	Protein NDH-DEPENDENT CYCLIC ELECTRON FLOW 5	KIW84_012380	0.45617	-0.475672	0.844381
A0A9D5GW74	Fatty acid hydroxylase domain-containing protein	KIW84_012100	0.636543	-0.321882	0.906595
A0A9D5GW47;A0A9D5BGM7	Uncharacterized protein	KIW84_012112	0.141129	-1.10644	0.679573
A0A9D5GW39	Ferredoxin-thioredoxin reductase catalytic chain, chloroplastic	KIW84_012038	0.231041	1.19026	0.739684
A0A9D5GW32	Glycerol-3-phosphate dehydrogenase [NAD(+)]	KIW84_012125	0.554792	-0.451031	0.878402
A0A9D5GW15	Histidine triad nucleotide-binding protein 1	KIW84_012263	0.566511	-0.473251	0.87986
A0A9D5GW10	Phosphoglycerate kinase	KIW84_012093	0.577809	-0.43644	0.884272
A0A9D5GZA3;A0A9D5GVY4	Lipase	KIW84_012216;KIW84_014335	0.0231368	1.96397	0.588113
A0A9D5GVW0	Cytochrome c domain-containing protein	KIW84_012175	0.73251	0.231431	0.935125
A0A9D5GVS8	K Homology domain-containing protein	KIW84_011840	0.836188	0.158998	0.966038
A0A9D5GVM0	Uncharacterized protein	KIW84_012036	0.836226	-0.152602	0.966038
A0A9D5GVL7	Expansin	KIW84_011849	0.496008	-1.03863	0.860043
A0A9D5GVJ3	DUF3598 domain-containing protein	KIW84_011804	0.53951	0.451259	0.876889
A0A9D5GVI1	T4P13.26 protein	KIW84_011778	0.586528	0.317539	0.887632
A0A9D5GVG1	Beta-glucuronosyltransferase GlcAT14A	KIW84_011955	0.397537	0.625071	0.814694
A0A9D5GVF5;A0A9D4Y7U3	Integral membrane HRF1 family protein	KIW84_011621	0.60685	0.30266	0.896481
A0A9D5GVF1	Sister chromatid cohesion protein	KIW84_011724	0.952261	-0.0562954	0.991584
A0A9D5GVE6	Chlororespiratory reduction 7	KIW84_011709	0.591993	-0.350089	0.891119
A0A9D5GVE3	glucan endo-1,3-beta-D-glucosidase	KIW84_011601	0.753628	-0.22362	0.941536
A0A9D5GVC8	Uncharacterized protein	KIW84_011678	0.406431	-0.832191	0.81802
A0A9D5GVB5	glucan endo-1,3-beta-D-glucosidase	KIW84_011600	0.436178	-0.527319	0.833056
A0A9D5GV97;A0A9D5BFB1;A0A9D5GUU7	Translation initiation factor eIF2B subunit delta	KIW84_011576	0.383275	0.552185	0.804597
A0A9D5GV85	Uncharacterized protein	KIW84_011551	0.428747	0.91535	0.829149
A0A9D5GV83	Transmembrane protein 33 homolog	KIW84_011599	0.790288	0.156925	0.954135
A0A9D5GV66	Cytochrome b561 domain-containing protein	KIW84_011575	0.8722	-0.0950196	0.974333
A0A9D5GV53	TOG domain-containing protein	KIW84_011504	0.467218	-0.591011	0.848308
A0A9D5GV44	Uncharacterized protein	KIW84_011535	0.919773	-0.0546591	0.986252
A0A9D5GV18	UspA domain-containing protein	KIW84_011442	0.162059	-1.14455	0.702413
A0A9D5GV04	RNA helicase	KIW84_011417	0.829163	-0.16101	0.964524
A0A9D5GUZ3	60S ribosomal protein L3B	KIW84_011463	0.219017	0.753749	0.729026
A0A9D5GUZ1	ARM repeat superfamily protein	KIW84_011650	0.251444	0.993218	0.754431
A0A9D5GUZ0	tryptophan synthase	KIW84_011618	0.0124713	1.98795	0.588113
A0A9D5GUY7	sulfate adenylyltransferase	KIW84_011642	0.0766105	-1.33569	0.616599
A0A9D5GUY4	AAA+ ATPase domain-containing protein	KIW84_011441	0.361112	0.529742	0.796375
A0A9D5GUX1	Uncharacterized protein	KIW84_011416	0.283267	0.664726	0.763801
A0A9D5GUW0	protein-S-isoprenylcysteine alpha-carbonyl methylesterase	KIW84_011598	0.421614	-0.685752	0.825803
A0A9D5GUU6	rRNA adenine N(6)-methyltransferase	KIW84_011371	0.708577	-0.300567	0.928821
A0A9D5GUS8;A0A9D5BF81	Alpha-dioxygenase 1	KIW84_011533	0.570285	0.486278	0.881598
A0A9D5GUQ9	Cdk-activating kinase assembly factor MAT1 centre domain-containing protein	KIW84_011449	0.916894	-0.124339	0.985895
A0A9D5GUQ2	Protease Do-like 1	KIW84_011471	0.194892	0.964513	0.718134
A0A9D5GUN4	DUF1421 domain-containing protein	KIW84_011384	0.139737	-1.43782	0.679551
A0A9D5A3F5;A0A9D5GUM0	Eukaryotic translation initiation factor 3 subunit I	KIW84_011394	0.381195	-0.573755	0.802848
A0A9D5BS69	Eukaryotic translation initiation factor 3 subunit C	KIW84_015904	0.331543	0.604531	0.778657
Q08150;A0A9D5BS48;Q08149;A0A9D4VS42;A0A9D5H0I7	Ras- protein RABA2a	KIW84_015913	0.584654	-0.362215	0.886437
A0A9D5BS47	ATP-dependent RNA helicase	KIW84_015833	0.874455	-0.10193	0.974544
A0A9D5BS32	methionine S-methyltransferase	KIW84_015934	0.0634809	-1.55298	0.595064
A0A9D5BS20	GST N-terminal domain-containing protein	KIW84_015912	0.220851	1.25806	0.72966
A0A9D5BRU2;A0A9D5BRZ7;A0A9D4X517	Elongation factor 1-gamma	KIW84_015908	0.159573	-1.14778	0.700486
A0A9D5BRZ3	Large ribosomal subunit protein mL43	KIW84_015878	0.0947101	1.61505	0.632404
A0A9D5BRY6	thiamine phosphate synthase	KIW84_015861	0.162999	0.897164	0.70252
A0A9D5BRX9	Ceramidase	KIW84_015853	0.180239	0.936085	0.708376
A0A9D5BRX5	Uncharacterized protein	KIW84_015802	0.973721	0.0229731	0.994847
A0A9D5BRX0	Phospho-2-dehydro-3-deoxyheptonate aldolase	KIW84_015708	0.680539	0.260732	0.92028
A0A9D5BRW3	Cell division control protein 48 C	KIW84_015832	0.324306	-0.784526	0.778311
A0A9D4ZSH1;A0A9D5BRU6	70-kilodalton heat shock protein (Fragment)	KIW84_015901	0.0306305	-2.48204	0.588113
A0A9D5BRU4	Plastid-lipid-associated protein 4	KIW84_015819	0.844131	-0.171315	0.967763
A0A9D5BRT8	K Homology domain-containing protein	KIW84_015673	0.199284	-1.02528	0.718234
A0A9D5BRT7	Bromo domain-containing protein	KIW84_015892	0.0723605	1.45487	0.61283
A0A9D5BRT0	Pinin/SDK/MemA protein domain-containing protein	KIW84_015800	0.583132	-0.398378	0.885375
A0A9D5BRS1	Patatin	KIW84_015812	0.191778	-1.39926	0.717882
A0A9D5BRS0	fructose-bisphosphatase	KIW84_015780	0.264057	1.0452	0.760838
A0A9D5BRR5	Phosphatidylserine decarboxylase proenzyme 2	PSD2	0.785999	0.161867	0.953008
A0A9D5BRQ5	Transcriptional repressor protein yy1	KIW84_015869	0.0203277	-2.13747	0.588113
A0A9D5BRP0	Pentatricopeptide repeat-containing protein At1g10910, chloroplastic	KIW84_015831	0.26806	0.802588	0.760838
A0A9D5BRN9	Chlorophyll a-b binding protein, chloroplastic	KIW84_015744	0.322614	-0.994447	0.778311
A0A9D5BRD9	Importin N-terminal domain-containing protein	KIW84_015850	0.80419	-0.140533	0.958221
A0A9D5BRC8	inorganic diphosphatase	KIW84_015634	0.878407	0.0947515	0.975927
A0A9D5BRC6	Lysine ketoglutarate reductase trans-splicing-like protein	KIW84_015508	0.0823155	1.39245	0.622745
A0A9D5BRB8	Pectin methylesterase cgr2	KIW84_015624	0.520182	0.382203	0.868476
A0A9D5BR95	Ribosome assembly factor mrt4	KIW84_015805	0.728767	-0.335497	0.934439
A0A9D5BR93	Uncharacterized protein	KIW84_015593	0.866563	-0.115422	0.973104
A0A9D5BR76	Serine decarboxylase	KIW84_015777	0.764304	-0.199942	0.945947
A0A9D5BR69	Multiple organellar RNA editing factor 9	KIW84_015578	0.948975	0.0422422	0.991416
A0A9D5BR53	Oligopeptide transporter 4	KIW84_015646	0.572866	0.418665	0.882214
A0A9D5BR47	Ubiquitin thioesterase	KIW84_015555	0.136402	-1.1571	0.67785
A0A9D5BR23	4-hydroxy-4-methyl-2-oxoglutarate aldolase	KIW84_015592	0.275042	-0.910908	0.761207
A0A9D5BR15	Enoyl reductase (ER) domain-containing protein	KIW84_015518	0.0101178	-2.35068	0.588113
A0A9D4VPE1;A0A9D5BR06	PSP proline-rich domain-containing protein	KIW84_015466	0.620754	-0.343141	0.90308
A0A9D5BR01	Carbonic anhydrase	KIW84_015695	0.135002	-1.32812	0.677792
A0A9D5BQZ5	Callose synthase 12	KIW84_015452	0.867491	-0.150608	0.973396
A0A9D4YIW1;A0A9D5BQY6	Dynamin- protein 3A	KIW84_015668	0.98548	-0.0121053	0.997108
A0A9D5BQX5	methylmalonate-semialdehyde dehydrogenase (CoA acylating)	KIW84_015660	0.0712079	-1.83516	0.608581
A0A9D5BQV9	RNA helicase	KIW84_015351	0.807603	-0.193701	0.958247
A0A9D5BQU6;A0A9D5B266;A0A9D4YIB1	60S ribosomal protein L26B	KIW84_015517	0.201352	0.906864	0.718234
A0A9D5BQT2	DUF2921 family protein	KIW84_015447	0.0598766	-1.37837	0.588853
A0A9D4XPX7;A0A9D5BQS7	Eukaryotic translation initiation factor 3 subunit D	KIW84_015435	0.448383	-0.474353	0.839186
A0A9D5BQR4;A0A9D5BQR7	Uncharacterized protein	KIW84_015424	0.952765	0.0501302	0.991584
A0A9D5BQP8	Alpha-1,4 glucan phosphorylase	KIW84_015402	0.436858	0.493952	0.833056
A0A9D5BQP2	Uncharacterized protein	KIW84_015487	0.953265	0.0382388	0.991584
A0A9D5BQP1	WD repeat-containing protein 55	KIW84_015566	0.607463	0.362056	0.896945
A0A9D5BQN7	Homeobox-DDT domain protein RLT1	KIW84_015397	0.642894	-0.591279	0.909403
A0A9D5BQJ6	Uncharacterized protein	KIW84_015521	0.595497	0.302817	0.891238
A0A9D5BQJ5	Protein kinase domain-containing protein	KIW84_015437	0.920676	-0.0750469	0.986356
A0A9D5BQI5	40S ribosomal protein S6	KIW84_015427	0.585245	0.323451	0.886526
A0A9D5BQH9	THO complex subunit 7A	KIW84_015329	0.999399	-0.000565598	0.999423
A0A9D5BQH2	Glucose-induced degradation complex subunit	KIW84_015492	0.701751	-0.238986	0.926744
A0A9D5BQG6	non-specific serine/threonine protein kinase	KIW84_015261	0.588332	0.514242	0.887812
A0A9D5BQE8	60S ribosomal protein L34	KIW84_015316	0.922388	-0.0668413	0.98662
A0A9D5BQD9	LPPG:FO 2-phospho-L-lactate transferase CofD/UPF0052	KIW84_015306	0.704421	-0.263243	0.928483
A0A9D5BQC6	Uncharacterized protein	KIW84_015369	0.363145	0.509195	0.797292
A0A9D5BQC3	Putative tRNA (cytidine(32)/guanosine(34)-2'-O)-methyltransferase	KIW84_015454	0.148064	-1.36902	0.690501
A0A9D5BQB0	Nucleoporin protein Ndc1-Nup	KIW84_015138	0.563542	-0.372258	0.879703
A0A9D5BQA3	Protein trichome birefringence-like 38	KIW84_015318	0.110874	-1.20997	0.651215
A0A9D5BQ43	GTP-binding protein OBGC, chloroplastic	KIW84_015064	0.885432	-0.088584	0.977906
A0A9D5BQ38	Histone H2B	KIW84_015184	0.201376	1.2447	0.718234
A0A9D5BQ36	Myb/SANT-like DNA-binding domain-containing protein	KIW84_015272	0.113629	-1.34941	0.653746
A0A9D5BQ34	Serine/threonine-protein kinase pbl27	KIW84_015053	0.697111	0.258784	0.924228
A0A9D5BQ33;A0A9D4VZH6;A0A9D4WJY8	1-(5-phosphoribosyl)-5-[(5-phosphoribosylamino)methylideneamino] imidazole-4-carboxamide isomerase, chloroplastic	KIW84_015362	0.744198	-0.279012	0.938077
A0A9D5BQ19	Target of rapamycin complex subunit LST8	KIW84_015235	0.570813	0.342884	0.881598
A0A9D5BQ05	Uncharacterized protein	KIW84_015149	0.507477	-0.467949	0.863844
A0A9D5BPZ8	Eukaryotic translation initiation factor 4E-1	KIW84_015156	0.128195	-1.54615	0.671666
A0A9D5BPZ4	pyridoxal 5'-phosphate synthase (glutamine hydrolyzing)	KIW84_015197	0.85246	-0.17485	0.97027
A0A9D5BPY5	ABC-type xenobiotic transporter	KIW84_015123	0.340206	0.588458	0.784702
A0A9D5BPY4	Cinnamoyl-Coa reductase	KIW84_015187	0.151458	-0.840745	0.695404
A0A9D5BPY1	DUF642 domain-containing protein	KIW84_015073	0.0237045	-1.91722	0.588113
A0A9D5BPW8	K Homology domain-containing protein	KIW84_015120	0.341129	-0.823529	0.785044
A0A9D5AKV1;A0A9D5BPW4	Uncharacterized protein	KIW84_015052	0.541052	-0.444227	0.876889
A0A9D5BPV9	indole-3-glycerol-phosphate synthase	KIW84_014981	0.0581411	-1.62796	0.588113
A0A9D5BPU4	Metallo-beta-lactamase domain-containing protein	KIW84_015148	0.383688	-0.607689	0.804597
A0A9D5BPS3	procollagen-proline 4-dioxygenase	KIW84_015012	0.187481	-1.03923	0.714855
A0A9D5BPR0	Amine oxidase domain-containing protein	KIW84_015059	0.213472	-0.81583	0.726744
A0A9D5BPQ1	NAD(P)-binding domain-containing protein	KIW84_015047	0.0712135	-2.04957	0.608581
A0A9D5BPP8	Transcription repressor	KIW84_015215	0.0253569	2.45168	0.588113
A0A9D5BPP2	J domain-containing protein	KIW84_015037	0.685509	-0.3406	0.920954
A0A9D5BPN9	Protein kinase domain-containing protein	KIW84_015038	0.433433	0.470677	0.831397
A0A9D5BPN3	La-related protein 6A	KIW84_015072	0.681501	-0.283785	0.92028
A0A9D5BPN0	Protease Do-like 5	KIW84_015113	0.243991	-1.07158	0.747223
A0A9D5BPL9	Exosome complex component rrp45b	KIW84_015103	0.545221	-0.392226	0.876889
A0A9D5BPL2	Uncharacterized protein	KIW84_015010	0.967735	-0.0235302	0.994082
A0A9D5BPJ0	BSD domain-containing protein	KIW84_014989	0.501606	-0.505061	0.861481
A0A9D5BPI7	60S ribosomal protein L38	KIW84_015146	0.405472	0.588778	0.81802
A0A9D5BPI3	Mitogen-activated protein kinase 16	KIW84_014973	0.314338	0.92345	0.777611
A0A9D5BPH4	CSC1-like protein erd4	KIW84_015140	0.421651	0.474159	0.825803
A0A9D5BPG2	PPIase cyclophilin-type domain-containing protein	KIW84_014897	0.661806	-0.310542	0.917337
A0A9D5BPF8	Acyl carrier protein	KIW84_015040	0.624628	-0.373048	0.904042
A0A9D5BPF6	Sirohydrochlorin ferrochelatase	KIW84_015117	0.0388741	-2.69757	0.588113
A0A9D5BPF4;A0A9D5ARR2	polyribonucleotide nucleotidyltransferase	KIW84_015116	0.667985	0.264238	0.917657
A0A9D5BPE0	DUF3700 domain-containing protein	KIW84_014940	0.630589	0.506246	0.905871
A0A9D5BPC9	Pseudouridine synthase RsuA/RluA-like domain-containing protein	KIW84_014931	0.217517	-0.843116	0.727906
A0A9D5BPB5	Polyadenylate-binding protein rbp45	KIW84_014910	0.0239129	-2.39853	0.588113
A0A9D5BPB2	Peptidase A1 domain-containing protein	KIW84_014942	0.0454978	1.49023	0.588113
A0A9D5BPA6	Mo25-like protein	KIW84_014990	0.923601	0.0826667	0.987234
A0A9D5BNW9;A0A9D5BP99	Pentatricopeptide repeat-containing protein	KIW84_014755	0.539325	0.449066	0.876889
A0A9D5BP92	CASP-like protein	KIW84_015049	0.40725	-0.477919	0.81802
A0A9D5BP89	Myb-like domain-containing protein	KIW84_014746	0.921228	0.0961294	0.986384
A0A9D5BP87	Lactoylglutathione lyase	KIW84_014886	0.401202	-0.603583	0.81713
A0A9D5BP77	Rab GDP dissociation inhibitor alpha	KIW84_014800	0.66914	-0.509931	0.917657
A0A9D5BP74	Bifunctional AP-4-A phosphorylase/ADP sulfurylase	KIW84_014867	0.303186	-0.794372	0.772571
A0A9D5BP67	Inositol-1-monophosphatase	KIW84_014788	0.031461	-1.98818	0.588113
A0A9D5BP58	Malonyl-CoA decarboxylase	KIW84_014853	0.41716	0.627169	0.823409
A0A9D5BP43	protein-serine/threonine phosphatase	KIW84_014993	0.80925	0.193757	0.958563
A0A9D5BP31	Glutamine synthetase	KIW84_014983	0.205863	-1.30749	0.720758
A0A9D5BP28;A0A9D5BNM3	Mitochondrial pyruvate carrier	KIW84_014820	0.628161	-0.457412	0.905871
A0A9D5BP25	Plant UBX domain-containing protein 3	KIW84_014847	0.371404	-0.87693	0.800605
A0A9D5BP21	Transcription initiation factor IIF subunit alpha	KIW84_014812	0.728375	-0.267846	0.93443
A0A9D5BNZ7	Photosystem I reaction center subunit III	KIW84_014646	0.503529	0.632321	0.861481
A0A9D5BNZ5	Fumarylacetoacetase	KIW84_014811	0.0473081	-1.77939	0.588113
A0A9D5BNY7	IGR domain-containing protein	KIW84_014865	0.375706	0.588079	0.800959
A0A9D5BNY5	Uncharacterized protein	KIW84_014798	0.110886	-1.9371	0.651215
A0A9D5BNY2	dihydroxy-acid dehydratase	KIW84_014941	0.0151964	-2.87399	0.588113
A0A9D5BNX1	Cytochrome b561 and DOMON domain-containing protein	KIW84_014787	0.751408	0.221083	0.941141
A0A9D5BNW7	AAA+ ATPase domain-containing protein	KIW84_014846	0.588139	0.400949	0.887812
A0A9D5BNW3	MYND-type domain-containing protein	KIW84_014912	0.998439	-0.0021803	0.999423
A0A9D5BNW0	Derlin	KIW84_014913	0.395051	-0.597945	0.812276
A0A9D5BNV7	Ferredoxin--NADP reductase, chloroplastic	KIW84_014596	0.0543675	-2.20455	0.588113
A0A9D5BNV6	Phosphoglycolate phosphatase	KIW84_014728	0.0147941	-2.40468	0.588113
A0A9D5BNV5	Coatomer subunit zeta	KIW84_014668	0.752512	0.184165	0.941141
A0A9D5BNV2	Glycerol channel	KIW84_014731	0.813816	-0.159044	0.958938
A0A9D5BNV1	Uncharacterized protein	KIW84_014763	0.865033	0.241019	0.972865
A0A9D5BNU5	Autophagy-related protein	KIW84_014891	0.0925094	-1.50221	0.628145
A0A9D5BNR1	Actin-depolymerizing factor 2	KIW84_014675	0.708193	-0.491349	0.928821
A0A9D5BNQ5	CN hydrolase domain-containing protein	KIW84_014776	0.0218616	-2.52068	0.588113
A0A9D5BNQ3	NAD-dependent epimerase/dehydratase domain-containing protein	KIW84_014678	0.180394	1.26514	0.708618
A0A9D5BNP8	U3 snoRNP-associated protein-like EMB2271	KIW84_014604	0.86573	0.135034	0.972885
A0A9D5BNP7	Plastid lipid-associated protein/fibrillin conserved domain-containing protein	KIW84_014837	0.0877168	-1.75082	0.625648
A0A9D4Y747;A0A9D5BNP5	Magnesium transporter CorA-like family protein	KIW84_014667	0.258512	-0.78477	0.756772
A0A9D5BNP4	Sugar phosphate transporter domain-containing protein	KIW84_014653	0.812591	-0.139122	0.958595
A0A9D5BNP3	Pyrophosphate--fructose 6-phosphate 1-phosphotransferase subunit beta	PFP-BETA	0.036786	-1.87939	0.588113
A0A9D5BNN9	Peptidase A1 domain-containing protein	KIW84_014699	0.656689	-0.286561	0.915109
A0A9D5BNN8	Ubiquitin-specific protease family C19-related protein	KIW84_014826	0.216338	1.12475	0.727314
A0A9D5BNN6	HMA domain-containing protein	KIW84_014751	0.528026	-0.637429	0.871868
A0A9D5BNN0	CAP-Gly domain-containing protein	KIW84_014652	0.114197	-1.48399	0.653746
A0A9D5BNM8	Patellin-4	KIW84_014537	0.0184544	-3.08047	0.588113
A0A9D5BNM7	Phosphatidate cytidylyltransferase	KIW84_014814	0.179608	1.08789	0.706996
A0A9D5BNM5	LRR receptor-like serine/threonine-protein kinase ghr1	KIW84_014587	0.0364771	-2.11153	0.588113
A0A9D5BNL5	histidinol dehydrogenase	KIW84_014580	0.0158617	-2.51835	0.588113
A0A9D5BNK9	RNA polymerase Rpb4/RPC9 core domain-containing protein	KIW84_014717	0.77642	-0.261001	0.948758
A0A9D5BNK4	Uncharacterized protein	KIW84_014516	0.920736	-0.067121	0.986356
A0A9D5BNK3	F-box domain-containing protein	KIW84_014796	0.652205	0.328526	0.913709
A0A9D5BNK2	Uncharacterized protein	KIW84_014656	0.0796945	-1.14581	0.619335
A0A9D4VFF1;A0A9D5BNI4	Type 1 membrane protein	KIW84_014577	0.0610564	-2.71044	0.589501
A0A9D5BNI3	YTH domain-containing family protein	KIW84_014492	0.206753	-1.30477	0.721295
A0A9D5BNI2	Pentatricopeptide repeat-containing protein	KIW84_014756	0.414909	0.512556	0.822672
A0A9D5BNI0	2-succinylbenzoate--CoA ligase, chloroplastic/peroxisomal	KIW84_014594	0.72333	0.233392	0.932237
A0A9D5BNH9	Vacuolar protein sorting-associated protein 53	KIW84_014689	0.96257	-0.028875	0.993206
A0A9D5BNH8	Tubulin beta chain	KIW84_014564	0.254804	0.908289	0.754558
A0A9D5BNH1	Peroxidase (Fragment)	KIW84_014616	0.109436	-1.70319	0.649588
A0A9D5BNG5	SNF1- protein kinase regulatory subunit beta-2	KIW84_014750	0.744876	-0.202303	0.938077
A0A9D5BNG3	SIT4 phosphatase-associated family protein	KIW84_014603	0.394511	0.617475	0.812276
A0A9D5BNG2	Uncharacterized protein	KIW84_014666	0.728895	-0.259207	0.934439
A0A9D5BNF7	Uncharacterized protein	KIW84_014536	0.710122	-0.347759	0.928821
A0A9D5BNF1	FAD-binding PCMH-type domain-containing protein	KIW84_014557	0.593621	-0.4809	0.891238
W8VNI6	guanylate kinase	PsGKpm	0.0133323	-2.15622	0.588113
W0M6C5	Aquaporin PIP2-7	PIP2-2	0.109637	1.17063	0.649588
W0M1Z1	PIP2-3	PIP2-3	0.237566	0.749116	0.743021
Q9XGG8	Aquaporin PIP2-7	pip2-1	0.0660638	1.43194	0.602802
Q9XGG6	Aquaporin-like protein	tip1-1	0.937989	-0.0626843	0.990993
Q9T0M9	Sucrose synthase	Sus1	0.169389	1.1251	0.706439
Q9SWS9	40S ribosomal protein S26	RPS26	0.201714	0.930041	0.718666
Q9M6S1	Mitogen-activated protein kinase	Mapk3	0.352602	0.930967	0.790123
Q9M6R8	Mitogen-activated protein kinase	Mapk2	0.791043	-0.163951	0.954135
Q9FSD6	beta-ketoacyl-[acyl-carrier-protein] synthase III	KAS	0.221102	-0.818763	0.729848
A0A9D4YIQ8;A0A9D4YP01;Q9AVK9	12-oxophytodienoate reductase 11	OPDAR	0.0556897	-1.49527	0.588113
Q9AR82	Thioredoxin h	trxh	0.585159	-0.58594	0.886526
Q93VB1	Heme oxygenase 1	HO1	0.468037	-0.471628	0.848993
A0A9D5AP70;A0A9D4Y9P5;Q8L7F6	Calcineurin B-like protein	CnB	0.604043	-0.427089	0.89529
Q8H1A4;Q8H1A5;A0A9D5AIX9;A0A9D4XJK3	RNA helicase	KIW84_013648	0.956262	0.0384332	0.992035
Q8H1A4	RNA helicase	KIW84_040599	0.392883	0.536652	0.812276
A0A9D5A314;Q8H1A3;A0A9D4W8A1;A0A9D4WA35	DNA replication licensing factor MCM6	mcm6	0.682339	-0.42351	0.920602
Q9AR82;A0A9D4XT09;Q8GUR9	Thioredoxin h	KIW84_050489	0.654631	-0.329618	0.91435
Q7Y1T5	Oxygen-evolving enhancer protein 3	psbQ	0.276436	-1.07524	0.761207
Q76FR9	12-oxophytodienoate reductase 11	PsOPR5	0.0259849	-2.3776	0.588113
Q6YBV9	Cryptochrome 1 apoprotein	CRY1	0.138973	-1.41758	0.679551
Q6XAF4	Ent-kaurene oxidase	LH	0.682606	0.385853	0.920634
Q6UEJ2	DNA replication licensing factor MCM7	MCM7	0.623898	-0.506936	0.903808
Q6UEJ1	Ripening-related protein	KIW84_044627	0.400896	0.573412	0.816857
Q6KBB1	Glutaredoxin-dependent peroxiredoxin	prx	0.324591	-0.686744	0.778311
A0A9D4W9A9;Q6EAM9	Cryptochrome 2A apoprotein	CRY2A	0.143209	-1.2062	0.683127
Q68HK1	Phytochrome	PHYA	0.934824	0.0562918	0.989922
Q5DWE8	Superoxide dismutase [Cu-Zn]	SOD	0.950889	-0.07434	0.991561
Q52ZH8;A0A9D5AII5	FVE	FVE	0.517918	-0.603408	0.868476
Q4VYF4	SNF1- protein kinase regulatory subunit beta-1	akin	0.527853	0.405989	0.871868
Q43819	Glucose-1-phosphate adenylyltransferase	agpl1	0.0112952	-2.01353	0.588113
Q43816	Glucose-1-phosphate adenylyltransferase	agpS2	0.176634	0.889047	0.706439
Q41043	Expansin	orf	0.611197	-0.321579	0.899043
Q41038	Chlorophyll a-b binding protein, chloroplastic	lhaB	0.772811	-0.362136	0.94713
Q41024	Ras- protein RABE1a	KIW84_061822	0.403482	-0.633741	0.81802
A0A9D5AVL1;Q41023	Ras- protein RABE1c	KIW84_020180	0.220741	1.04686	0.729614
Q3LSN2	Protein trichome birefringence-like 39	KIW84_057601	0.695507	0.303508	0.923833
Q1I184	WD-40 repeat protein	MSI1	0.349176	-0.812956	0.790123
Q0KKQ8	Cytochrome c oxidase subunit 5b-2	coxVb	0.394339	-0.655264	0.812276
Q0KKQ3	Cytochrome c oxidase subunit 5b-2	coxVb	0.279857	-0.745702	0.762015
A0A9D5AYG3;Q08152;A0A9D4XW79;A0A9D5AT84	GTP-binding protein	KIW84_015915	0.245792	-1.00444	0.749425
Q08151	GTP-binding protein	KIW84_057058	0.291875	-0.705587	0.768075
Q08150	GTP-binding protein	KIW84_056634	0.599167	-0.33618	0.893378
Q08149	GTP-binding protein	KIW84_073052	0.472921	-0.523052	0.850581
Q08151;Q08148	GTP-binding protein	KIW84_057586	0.51377	-0.373283	0.867149
Q04918	Chlorophyll a-b binding protein, chloroplastic	Lhcb3*1	0.367326	-0.810103	0.799724
P93489	non-specific serine/threonine protein kinase	KIW84_057780	0.51386	0.466691	0.867149
P93486	Glycine-rich RNA-binding protein	KIW84_052975	0.177548	-1.26449	0.706439
O82135	cyclin-dependent kinase	KIW84_072402	0.973409	0.0281014	0.994847
O04696	AT-hook motif nuclear-localized protein	PsAHL1	0.67065	0.25769	0.917963
O04277	GA 20-oxidase	KIW84_013089	0.773379	0.241289	0.947389
I6P9G0	1-aminocyclopropane-1-carboxylate synthase	TAR3	0.040669	-2.17106	0.588113
H2BNC1	Centromere specific histone H3 variant	PsCENH3B	0.431043	-0.677394	0.82965
H2BNC0	Centromere specific histone H3 variant	PsCENH3A	0.426806	0.775407	0.828718
G9FRT5	Mg-protoporphyrin IX chelatase	ChlI	0.325358	0.753792	0.778311
E5KXR1	A2 protein	A2	0.381685	-0.551473	0.803403
E3VST7	Actin isoform PEAc14-1	KIW84_035412	0.379308	0.559315	0.802571
D5MAL6;A0A9D4XFT9	Photosystem II CP47 reaction center protein	psbB	0.283666	-1.08079	0.764481
A0A9D5BIL2;D5MAI0	Photosystem II CP43 reaction center protein	psbC	0.321947	-1.1067	0.778311
A0A9D4XIJ7;A0A9D4Y385;D5MAG1	Photosystem II protein D1	psbA	0.240157	-1.17427	0.743825
C0STY9	Catalase	PCAT1	0.478152	0.596875	0.850944
C0STY6	Nucleoside diphosphate kinase	RPNDK2	0.0178584	-2.3482	0.588113
A8I367	Protein-serine/threonine kinase	PDK3	0.813195	-0.132717	0.958595
A0A9D5GUN0;A4UTS3;A0A9D4WBI0;A0A9D4W529	Chloroplast phosphoenolpyruvate/phosphate translocator	KIW84_053379	0.676595	-0.226444	0.919726
A0EXV1	Eukaryotic translation initiation factor isoform 4E	eIF4Eiso	0.0652542	-1.81976	0.600587
A0A9D5H1F4	Cleavage and polyadenylation specificity factor subunit 3-I	KIW84_015866	0.543337	-0.461455	0.876889
A0A9D5H1D6	Late embryogenesis abundant protein LEA-2 subgroup domain-containing protein	KIW84_015799	0.0856852	-1.46999	0.625587
A0A9D5H1C9	Soyasaponin III rhamnosyltransferase	KIW84_015765	0.275451	0.770288	0.761207
A0A9D5H1A8;A0A9D4XR68	Ion channel sym8	KIW84_015885	0.319308	-0.678437	0.778311
A0A9D5H1A3	ATP phosphoribosyltransferase	KIW84_015875	0.116145	-1.41144	0.653746
A0A9D5H195	Serine hydroxymethyltransferase	KIW84_015857	0.655224	-0.257056	0.91443
A0A9D5H186	U3 small nucleolar RNA-associated protein 18 homolog	KIW84_015653	0.78569	-0.293209	0.952879
A0A9D4VTW4;A0A9D5H185;A0A9D4VWP8	UDP-glucose:glycoprotein glucosyltransferase	KIW84_015835	0.571338	-0.336437	0.881598
A0A9D5H182	Heat shock 70 kDa protein, mitochondrial	KIW84_015644	0.0778723	-1.74822	0.616599
A0A9D5H181	Arginine/glutamate-rich 1 protein	KIW84_015826	0.562047	-0.612362	0.879189
A0A9D5H172	COP9 signalosome complex subunit 8	KIW84_015797	0.950441	-0.0362874	0.991561
A0A9D5H161	Glycine-rich RNA-binding protein rz1a	KIW84_015773	0.613049	-0.415704	0.900029
A0A9D5H156;A0A9D5BR23	4-hydroxy-4-methyl-2-oxoglutarate aldolase	KIW84_015588	0.0135689	-1.87725	0.588113
A0A9D5H155	K Homology domain-containing protein	KIW84_015907	0.729497	-0.218083	0.934738
A0A9D5H152	MACPF domain-containing protein	KIW84_015898	0.325891	0.787553	0.778311
A0A9D5H148	YTH domain-containing family protein	KIW84_015886	0.964555	0.0349963	0.993313
A0A9D5H144	NifU-like protein 2	KIW84_015876	0.675091	0.374571	0.919662
A0A9D5H142	Retrotransposon gag domain-containing protein	KIW84_015554	0.489848	0.830903	0.85813
A0A9D5H141;A0A9D4VIU3	CG-1 domain-containing protein	KIW84_015733	0.512931	0.406468	0.866942
A0A9D5H130	Ubiquinol-cytochrome c chaperone domain-containing protein	KIW84_015685	0.153221	-1.01132	0.696296
A0A9D5H125	Cytochrome P450-dit2	KIW84_015703	0.717858	-0.246765	0.931533
A0A9D5H124	RRM domain-containing protein	KIW84_015931	0.599444	0.376183	0.893378
A0A9D5H117	Uncharacterized protein	KIW84_015818	0.0167537	2.32685	0.588113
A0A9D5H116	Uncharacterized protein	KIW84_015642	0.642975	-0.418342	0.909403
A0A9D5H0Z8	Splicing factor U2af large subunit	KIW84_015476	0.462639	-0.584152	0.845702
A0A9D5H0Z7	NAD(P)H-dependent D-xylose reductase (XR)	KIW84_015764	0.327446	-0.747716	0.778311
A0A9D5H0Z2	Clathrin light chain	KIW84_015471	0.141051	0.959115	0.679573
A0A9D5H0Y3	Potassium transporter	KIW84_015735	0.310605	0.902719	0.775878
A0A9D5H0W8	TATA-binding protein	KIW84_015806	0.154297	1.00675	0.696997
A0A9D5H0W5	C3H1-type domain-containing protein	KIW84_015415	0.55598	0.544941	0.878796
A0A9D5H0W2	26S proteasome regulatory subunit 6B	KIW84_015686	0.517115	0.551312	0.868476
A0A9D5H0V0;A0A9D5BR60	non-specific serine/threonine protein kinase	KIW84_015761	0.592448	0.351732	0.891221
A0A9D5H0U9	Cinnamoyl-Coa reductase	KIW84_015652	0.573741	0.349059	0.882349
A0A9D5H0U4	DNA polymerase V	KIW84_015643	0.997775	-0.00249972	0.999423
A0A9D5H0T9	E3 ubiquitin-protein ligase csu1	KIW84_015551	0.701193	-0.428646	0.926689
A0A9D5H0T8	allantoinase	KIW84_015483	0.375989	-0.56008	0.800983
A0A9D5H0T2	DUF3700 domain-containing protein	KIW84_015475	0.518762	0.716618	0.868476
A0A9D5H0T1	GDSL esterase/lipase	KIW84_015354	0.128663	-1.74869	0.671886
A0A9D5H0S5	Bifunctional riboflavin biosynthesis protein RIBA 1	KIW84_015702	0.376817	-0.566049	0.801185
A0A9D5H0P7	Proline iminopeptidase	KIW84_015630	0.0534063	-1.83021	0.588113
A0A9D5H0P5;A0A9D5BQN4	Acetolactate synthase	KIW84_015474	0.0906325	-1.08959	0.628145
A0A9D5H0P1	Peroxin-7	KIW84_015268	0.877684	0.0875757	0.975927
A0A9D5H0N8	Suppressor of forked domain-containing protein	KIW84_015525	0.949221	-0.047712	0.991531
A0A9D5H0N5	Enoyl-CoA delta isomerase 2	KIW84_015457	0.79416	0.25924	0.954712
A0A9D5H0N0	Transmembrane protein	KIW84_015443	0.069929	-2.41289	0.605515
A0A9D5H0M8	Thioredoxin-like protein cxxs1	KIW84_015597	0.995367	-0.00358074	0.999423
A0A9D5H0J0	Serine hydroxymethyltransferase	KIW84_015154	0.527546	0.397783	0.871849
A0A9D5H0I8	Receptor-like protein 4	KIW84_015414	0.745852	-0.209904	0.938077
A0A9D5BNE3	Hexosyltransferase	KIW84_014711	0.692065	0.264977	0.923644
A0A9D5BNE2	FAD-binding PCMH-type domain-containing protein	KIW84_014552	0.205783	-1.09326	0.720758
A0A9D5BND9	Toprim domain-containing protein	KIW84_014533	0.196971	1.23233	0.718134
A0A9D5BND8	30-kDa cleavage and polyadenylation specificity factor 30	KIW84_014627	0.945668	0.0556902	0.990993
A0A9D5BND3	Enhancer of mRNA-decapping protein 4 WD40 repeat region domain-containing protein	KIW84_014712	0.320443	-0.893061	0.778311
A0A9D5BNC9	Peroxidase	KIW84_014615	0.330025	-0.795903	0.77836
A0A9D5BNB9	Coatomer subunit epsilon	KIW84_014512	0.293079	-0.919608	0.768075
A0A9D5BNB3	Ribosomal protein/NADH dehydrogenase domain-containing protein	KIW84_014423	0.831969	-0.13081	0.964798
A0A9D5BN97	70-kilodalton heat shock protein	KIW84_014511	0.100938	-1.22266	0.634925
A0A9D5BN94	Ribosomal 40S subunit protein S1B	KIW84_014467	0.209855	1.04631	0.723674
A0A9D5BN91	Dihydrolipoyl dehydrogenase 2	KIW84_014401	0.00240169	-2.91801	0.558436
A0A9D5BN90	BRISC and BRCA1-A complex member 2	KIW84_014654	0.799445	-0.160496	0.95695
A0A9D5BN88	CBBY-like protein	KIW84_014647	0.841639	0.125758	0.966636
A0A9D5BN81	30S ribosomal protein S6	KIW84_014456	0.933912	0.051626	0.989922
A0A9D5BN69	Prefoldin subunit 3	KIW84_014443	0.013582	-3.82838	0.588113
A0A9D5BN68	Polygalacturonase	KIW84_014475	0.269335	-0.997421	0.760838
O82135;A0A9D5BN62	cyclin-dependent kinase	KIW84_014514	0.972377	-0.0198119	0.994847
A0A9D5BN55	Protein arginine methyltransferase NDUFAF7	KIW84_014544	0.708331	0.26691	0.928821
A0A9D5BN33	Obg-like ATPase 1	KIW84_014590	0.0492386	-1.74841	0.588113
A0A9D5BN20	CCHC-type domain-containing protein	KIW84_014466	0.793601	0.174287	0.954512
A0A9D5BN18	GTP-binding protein SAR1a	KIW84_014398	0.897578	0.0761831	0.981612
A0A9D5BN03	CG-1 domain-containing protein	KIW84_014397	0.215197	1.11894	0.727314
A0A9D5BN01	Importin subunit alpha	KIW84_014366	0.403426	-0.67462	0.81802
A0A9D5BMZ1	Transcription termination factor mterf5	KIW84_014400	0.831723	0.166588	0.964798
A0A9D5BMY4	Variant 2, Beta-D-xylosidase 1	KIW84_014392	0.0864441	1.57596	0.625587
A0A9D5BMX8	isoleucine--tRNA ligase	KIW84_014280	0.150663	1.02987	0.694473
A0A9D5BMX2	Polygalacturonase	KIW84_014338	0.634389	-0.465859	0.905874
A0A9D4ZW88;A0A9D5BMW9	UDP-arabinose 4-epimerase 1	KIW84_014513	0.680931	-0.264362	0.92028
A0A9D5BMW5	Acyl-CoA dehydrogenase ibr3 (Fragment)	KIW84_014321	0.241352	0.729193	0.744025
A0A9D5BMU8	AMP-activated serine/threonine-protein kinase regulatory subunit	KIW84_014250	0.869657	-0.0976583	0.973943
A0A9D5BMT7	Protein pleiotropic regulator prl2	KIW84_014293	0.631817	-0.348711	0.905871
A0A9D5BMT3;A0A9D5A1C8;A0A9D4W9K7;A0A9D5A8Q0	HECT-type E3 ubiquitin transferase	KIW84_014465	0.776126	0.17895	0.948694
A0A9D5BMQ5	ATP citrate synthase	KIW84_014433	0.448977	-0.634377	0.839186
A0A9D4Y0T1;A0A9D5BMP1;A0A9D4YKL9	40S ribosomal protein S21-2 (Fragment)	KIW84_014273	0.857762	-0.104681	0.971622
A0A9D5BMN8	mTERF protein	KIW84_014278	0.709391	0.210984	0.928821
A0A9D5BMM9	Phytochrome	KIW84_014434	0.4543	0.466148	0.84343
A0A9D5BML4	mTERF protein	KIW84_014245	0.651581	0.251937	0.913709
A0A9D5BMJ9	mTERF protein	KIW84_014277	0.482512	0.691032	0.852312
A0A9D5BMJ8	Pentatricopeptide repeat-containing protein At2g37230	KIW84_014239	0.362988	0.553742	0.797292
A0A9D5BMJ0	DYW domain-containing protein	KIW84_014195	0.0160237	2.02112	0.588113
A0A9D5BMI9	Uncharacterized protein	KIW84_014266	0.293686	-0.60276	0.768075
A0A9D5BMI0	Mediator of RNA polymerase II transcription subunit 18	KIW84_014142	0.667487	-0.343193	0.917657
A0A9D5BMH0	TCTP domain-containing protein	KIW84_014287	0.571955	0.362803	0.881711
A0A9D5BMG5	Disease resistance response protein Pi49	KIW84_014356	0.339918	1.01477	0.784702
A0A9D5BMF1	RNA helicase	KIW84_014160	0.981062	0.0161865	0.997011
A0A9D5BLX2;A0A9D5BME5;A0A9D4VMZ3	Potassium transporter	KIW84_014157	0.462749	0.648093	0.845702
A0A9D5BRX1;A0A9D5AM54;A0A9D5BME2	60S ribosomal protein L27	KIW84_014168	0.219528	0.914819	0.729372
A0A9D5BMC9	J domain-containing protein	KIW84_014290	0.946166	0.0460975	0.99105
A0A9D5BMC3	Kinesin-like protein	KIW84_014286	0.352632	-0.829992	0.790123
A0A9D5BMB7	ATP-dependent zinc metalloprotease FTSH 2	KIW84_014159	0.429328	0.694104	0.829599
A0A9D5BM73	Protein PLASTID TRANSCRIPTIONALLY ACTIVE 14	KIW84_014193	0.765466	-0.179621	0.946546
A0A9D5BM68	Plasma membrane-associated cation-binding protein 1	KIW84_014233	0.107215	1.64547	0.644758
A0A9D5BM60	Cullin-1	KIW84_014241	0.72135	0.211322	0.931703
A0A9D5BM48	non-specific serine/threonine protein kinase	KIW84_014209	0.282863	0.84812	0.763801
A0A9D5BM27	Haloacid dehalogenase-like hydrolase domain-containing protein 3	KIW84_014187	0.492794	-0.431611	0.859797
A0A9D5BM24	Glycerol-3-phosphate acyltransferase 9	KIW84_014150	0.828547	-0.182183	0.964506
A0A9D5BM09;A0A9D5AUC0	Metal tolerance protein 1	KIW84_014077	0.406315	0.585756	0.81802
A0A9D5BM03	Cellulose synthase	KIW84_014174	0.956754	-0.0805734	0.992035
A0A9D5BLY4	K Homology domain-containing protein	KIW84_013976	0.117917	-1.38657	0.658134
A0A9D5BLX9	Metaxin	KIW84_014044	0.76977	0.262671	0.946965
A0A9D5BLX8	Subtilisin-like protease SBT2.6	KIW84_014000	0.293488	0.687376	0.768075
A0A9D5BLR4	Plasma membrane ATPase	KIW84_014068	0.469965	0.454059	0.849341
A0A9D5BLN5	Transmembrane protein	KIW84_013989	0.714076	0.229188	0.931285
A0A9D5BLN1	PUM-HD domain-containing protein	KIW84_014047	0.271587	0.937474	0.761207
A0A9D5BLM6	Uncharacterized protein	KIW84_013997	0.317931	-0.734388	0.778311
A0A9D5BLL9;A0A9D4XS31;A0A9D5GYS6	Palmitoyltransferase akr1	KIW84_013888	0.13482	-1.57785	0.677792
A0A9D5BLL5	Xyloglucan endotransglucosylase/hydrolase	KIW84_013916	0.279798	1.26463	0.762015
A0A9D5BJJ9	non-specific serine/threonine protein kinase	KIW84_013268	0.00243976	2.83822	0.558436
A0A9D5BJH6;A0A9D4Y0Q8	DNA (cytosine-5)-methyltransferase	KIW84_013246	0.186459	-1.30294	0.714855
A0A9D5BJH4	Embryo-specific protein ATS3B	KIW84_013136	0.141869	-1.49197	0.67963
A0A9D5BJH3	fructokinase	KIW84_013081	0.0173667	2.32251	0.588113
A0A9D5BJD4	J domain-containing protein	KIW84_013197	0.2323	-0.819154	0.741045
A0A9D5BJC3	Protein kinase domain-containing protein	KIW84_013189	0.0759221	-1.52388	0.616599
A0A9D5BJB5	Enoyl reductase (ER) domain-containing protein	KIW84_013055	0.327093	0.651301	0.778311
A0A9D5BJA6	Damage-control phosphatase ARMT1-like metal-binding domain-containing protein	KIW84_013170	0.108549	-1.53244	0.647518
A0A9D5BJA3	Trichome birefringence-like N-terminal domain-containing protein	KIW84_013163	0.477465	-0.514012	0.850799
A0A9D5BJ98	Adenosylhomocysteinase	KIW84_013046	0.320411	0.673352	0.778311
A0A9D5BJ97	Cleavage and polyadenylation specificity factor subunit 1	KIW84_013159	0.703457	-0.26235	0.927928
A0A9D5BJ78	RNA helicase	KIW84_013134	0.731491	-0.312134	0.935015
A0A9D5BJ67;A0A9D5BJB4	Pectinesterase	KIW84_013006	0.664115	0.28581	0.917337
A0A9D5BJ55	Uncharacterized protein	KIW84_012996	0.605979	-0.319936	0.895733
A0A9D5BJ40	RHOMBOID-like protein	KIW84_012967	0.0615004	1.5906	0.589501
A0A9D5BJ35	Methyltransferase (Fragment)	KIW84_012971	0.71424	0.220757	0.931338
A0A9D5BJ30;A0A9D5GXC8	SPX domain-containing protein	KIW84_012953;KIW84_012954	0.0343014	1.75056	0.588113
A0A9D5BIZ6	Post-GPI attachment to proteins factor 3	KIW84_013043	0.832414	-0.217104	0.964798
A0A9D5BIT8	NADH dehydrogenase [ubiquinone] 1 alpha subcomplex subunit 5, mitochondrial	KIW84_012826	0.401986	-0.500032	0.81763
A0A9D5BIS1	Uncharacterized protein	KIW84_012833	0.215929	-1.09318	0.727314
A0A9D5BIS0	Variant 2, tripeptidyl-peptidase II Tpp2	KIW84_012936	0.500391	-0.454325	0.861481
A0A9D4W169;A0A9D5BIR7	Protein kinase domain-containing protein	KIW84_012744	0.233497	-1.05272	0.74164
A0A9D5BIQ2	Pentatricopeptide repeat-containing protein	KIW84_012782	0.37753	0.608837	0.801185
A0A9D5BIN9	DNA-directed RNA polymerase	KIW84_012803	0.922112	0.0629684	0.98662
A0A9D5BIH9	Cleavage and polyadenylation specificity factor subunit 2	KIW84_012810	0.65721	-0.327372	0.915339
A0A9D5BIH1	BAHD acyltransferase DCR	KIW84_012720	0.0245892	-2.49224	0.588113
A0A9D5BIG2	Uncharacterized protein	KIW84_012631	0.36484	-0.653602	0.798259
A0A9D4Y483;A0A9D4Y3E5;A0A9D4VSA3;A0A9D4VN34;A0A9D4VXC1;A0A9D4Y5J6;A0A9D5BIE8;A0A9D4Y3P8;A0A9D4ZTI5	Histone H2A/H2B/H3 domain-containing protein	KIW84_012647	0.997615	0.00257259	0.999423
A0A9D5BIE7	SLH domain-containing protein	KIW84_012805	0.448906	0.456834	0.839186
A0A9D5BIE5	Uncharacterized protein	KIW84_012798	0.709078	-0.216715	0.928821
A0A9D5BIE4;A0A9D5BIF3	GLTSCR protein conserved domain-containing protein	KIW84_012650;KIW84_012753	0.569085	0.446731	0.881598
A0A9D5BID6	C2 domain-containing protein	KIW84_012713	0.506504	0.687034	0.863161
A0A9D5BIC3	5-formyltetrahydrofolate cyclo-ligase-like protein COG0212	KIW84_012589	0.943505	-0.0444476	0.990993
A0A9D5BIA6	Protein MITOFERRINLIKE 1	KIW84_012746	0.665155	0.235772	0.91743
A0A9D5BI66	rRNA 2'-O-methyltransferase fibrillarin	KIW84_012702	0.903339	0.108756	0.983141
A0A9D5BI63	Glycosyltransferase	KIW84_012608	0.0755532	-1.52788	0.616599
A0A9D5BI48	Transcription factor WD40-like family	KIW84_012567	0.918483	-0.135771	0.985895
A0A9D5BI45	Glycosyltransferase	KIW84_012609	0.374994	-0.677743	0.800959
A0A9D5BI24	Ran-binding protein 1 c	KIW84_012648	0.805521	-0.245569	0.958247
A0A9D5BI23	RRM domain-containing protein	KIW84_012588	0.441903	-0.540409	0.834902
A0A9D5BI18	Co-chaperone protein p23	KIW84_012621	0.384206	-0.755995	0.804667
A0A9D5BI14	DEAD-box ATP-dependent RNA helicase 39	KIW84_012639	0.562953	0.329601	0.879482
A0A9D5BI07	Polyadenylate-binding protein	KIW84_012633	0.733302	0.305926	0.935292
A0A9D5BI06	Ras-related protein Rab7	KIW84_012627	0.0934822	-1.59662	0.628154
A0A9D5BHU5	Aspartokinase	KIW84_012427	0.734385	0.274159	0.93548
A0A9D5AC81;A0A9D5BHT8	Pyruvate kinase	KIW84_012492	0.139819	-1.00711	0.679551
A0A9D5BHS6	Fructose-2,6-bisphosphatase	KIW84_012431	0.970203	0.0236418	0.994847
A0A9D5BHS0	Glutathione reductase	KIW84_012465	0.026272	-2.41324	0.588113
A0A9D5BHR6	Aminotransferase class I/classII domain-containing protein (Fragment)	KIW84_012434	0.105216	1.04048	0.644548
A0A9D5BHR4;A0A9D4XZ70	Xyloglucan endotransglucosylase/hydrolase (Fragment)	KIW84_012408	0.835943	-0.154384	0.966038
A0A9D5BHN7	DNA-binding proteins Bright/BRCAA1/rbp1	KIW84_012511	0.945816	0.0433448	0.990993
A0A9D5BHN1	mRNA-decapping enzyme subunit 2	KIW84_012468	0.593413	-0.304811	0.891238
A0A9D5BHM1	Nucleolar complex protein 2 homolog	KIW84_012455	0.906394	0.11821	0.983505
A0A9D5BHK8	Apyrase 2	KIW84_012403	0.0406306	-1.83337	0.588113
A0A9D5BHJ2	Uncharacterized protein	KIW84_012454	0.0677584	-1.86976	0.602885
A0A9D4XYF1;A0A9D5AX03;A0A9D5BHI9	YTH domain-containing family protein	KIW84_012377	0.450504	-0.519397	0.839798
A0A9D5BHH4	Galactose-1-phosphate uridyl transferase N-terminal domain-containing protein	KIW84_012376	0.960856	0.0357802	0.992035
A0A9D5BHF8	DRBM domain-containing protein	KIW84_012340	0.197544	-1.04406	0.718134
A0A9D5BBT6;A0A9D5BHE1	Subunit of heteropentameric Replication factor C (RF-C)	KIW84_012302	0.498118	0.486227	0.860043
A0A9D5BHC1	CCT-theta	KIW84_012379	0.429664	-0.625495	0.829599
A0A9D5BHB4	valine--tRNA ligase	KIW84_012304	0.798749	-0.161875	0.95658
A0A9D5BHB3	Small ribosomal subunit protein mS23 conserved domain-containing protein	KIW84_012339	0.320463	0.65591	0.778311
A0A9D5BHB0;A0A9D4YA86	Cleavage stimulation factor subunit 77	KIW84_012268	0.699875	-0.278242	0.926399
A0A9D5BHA8	mRNA cap-binding protein	KIW84_012360	0.150099	-1.46232	0.693599
A0A9D5BHA0	Proteasome subunit alpha type	KIW84_012258	0.118652	-1.36478	0.659919
A0A9D5BH93	HRDC domain-containing protein	KIW84_012312	0.458543	-0.58768	0.844381
A0A9D5BH91	BTB domain-containing protein	KIW84_012329	0.378968	0.857252	0.802571
A0A9D5BH61	Short-chain alcohol dehydrogenase	KIW84_012208	0.0495704	2.36588	0.588113
A0A9D5BH52	CID domain-containing protein	KIW84_012271	0.324177	-0.695235	0.778311
A0A9D5BH50	RRM domain-containing protein	KIW84_012226	0.814218	0.139567	0.958938
A0A9D4XVY4;A0A9D4VQ66;A0A9D5BH47;A0A9D5AU54	Translation initiation factor eIF2B subunit epsilon	KIW84_012220	0.303597	0.700497	0.772571
A0A9D5BH28	Rubisco LSMT substrate-binding domain-containing protein	KIW84_012179	0.0312064	-2.35627	0.588113
A0A9D5BH14	Fidgetin-like protein 1	KIW84_012223	0.972919	-0.0199651	0.994847
A0A9D5BH10	Serine/threonine protein phosphatase 2A regulatory subunit	KIW84_012151	0.7621	-0.215133	0.944756
A0A9D5BH26;A0A9D5BH61;A0A9D5BH02;A0A9D5GVX9;A0A9D5GVX1;A0A9D5GVX3	Short-chain alcohol dehydrogenase	KIW84_012211	0.284028	0.857347	0.765037
A0A9D5BGZ8	DM2 domain-containing protein	KIW84_012222	0.989108	0.00867782	0.997737
A0A9D5BGY4	Glucose-6-phosphate 1-dehydrogenase	KIW84_012160	0.545719	0.437132	0.876889
A0A9D5BGX5	COP9 signalosome complex subunit 3	KIW84_012181	0.762718	-0.177678	0.944761
A0A9D5BGV7	Plant UBX domain-containing protein 1	KIW84_012161	0.234841	-1.25112	0.742144
A0A9D5BGU0;A0A9D4WLQ7;A0A9D5B463	Pentatricopeptide repeat-containing protein	KIW84_012114	0.892598	0.0819558	0.980327
A0A9D4WEL5;A0A9D4VXP6;A0A9D5A9I7;A0A9D4WE92;A0A9D5A1L7;A0A9D4VXC7;A0A9D4W086;A0A9D5BGT4	Elongation factor 1-alpha	KIW84_012118	0.495832	-0.548273	0.860043
A0A9D5BGR9	Ribulose bisphosphate carboxylase small subunit, chloroplastic	RBCS	0.61106	-0.591065	0.899017
A0A9D5BGQ7	Ultraviolet-B receptor UVR8-like	KIW84_012054	0.111086	-1.12004	0.651215
A0A9D5BGP7	Ras- protein RABB1c	KIW84_012116	0.244763	1.66506	0.747463
A0A9D5BGP6	HMA domain-containing protein	KIW84_012045	0.482141	-0.552931	0.852312
A0A9D5BGN4	CRM domain-containing protein	KIW84_012033	0.107475	-1.02237	0.64496
A0A9D5BGN0;A7X6P5	60S ribosomal protein L30	KIW84_012048;KIW84_035760	0.173253	0.977619	0.706439
A0A9D5BGJ9	Histone deacetylase interacting domain-containing protein	KIW84_012003	0.670488	-0.372675	0.917907
A0A9D5BGJ6	Diacylglycerol O-acyltransferase	KIW84_012050	0.464877	-0.543952	0.846683
A0A9D5BGI8	Nucleotidyl transferase domain-containing protein	KIW84_012013	0.0329808	-1.39149	0.588113
A0A9D5BGI7	Peroxidase	KIW84_012041	0.0282765	-1.95345	0.588113
A0A9D5BGI6	Senescence-associated carboxylesterase 101	KIW84_012042	0.343424	0.58458	0.786644
A0A9D5BGG5;A0A9D5BGF8	Cytochrome P450	KIW84_012022	0.725942	0.239343	0.933182
A0A9D5BGG0	rRNA methyltransferase YlbH	KIW84_011972	0.862424	0.101095	0.972144
A0A9D5BGF9	Alpha-mannosidase	KIW84_012012	0.501736	-0.375939	0.861481
A0A9D5BGD7;A0A9D4WZP6	Uncharacterized protein	KIW84_011952	0.325774	0.732643	0.778311
A0A9D5BGD5	Glucose-6-phosphate isomerase	KIW84_011990	0.0256835	-2.1636	0.588113
A0A9D5BGD2	Inactive LRR receptor-like serine/threonine-protein kinase bir2	KIW84_011989	0.894324	-0.0728436	0.980327
A0A9D5BGC6	Mitochondrial porin	KIW84_011940	0.568547	0.351993	0.881227
A0A9D5BGC1	Transmembrane protein	KIW84_011924	0.399536	0.50484	0.816432
A0A9D5BGB0	procollagen-proline 4-dioxygenase	KIW84_011967	0.633296	-0.316336	0.905874
A0A9D5BG97	Protease Do-like 8	KIW84_011892	0.107317	-1.37231	0.644758
A0A9D5BG96	Protein hir2	KIW84_011941	0.556654	0.401703	0.878796
A0A9D5BG86	Cullin-3A	KIW84_011895	0.78831	0.170981	0.953757
A0A9D5BG84;A0A9D5BG19	Chlorophyll a-b binding protein, chloroplastic (Fragment)	KIW84_011887	0.722149	0.245682	0.931756
A0A9D5BG96;A0A9D5BG83	Hypersensitive-induced response protein-like protein 2	KIW84_011944	0.264178	0.759275	0.760838
A0A9D5BG77	3-dehydroquinate synthase	KIW84_011916	0.298835	0.802854	0.770621
A0A9D5BG57	ABC transporter B member 19	KIW84_011896	0.503657	-0.630455	0.861481
A0A9D5BG51	DUF2428 domain-containing protein	KIW84_011894	0.992622	-0.00502713	0.999064
A0A9D5BG46	Starch synthase, chloroplastic/amyloplastic (Fragment)	KIW84_011869	0.339259	-0.626551	0.784342
A0A9D5BG24	RRM domain-containing protein	KIW84_011846	0.103143	-1.50511	0.640063
A0A9D5BG18	Vesicle transport v-SNARE 13	KIW84_011810	0.652039	0.35274	0.913709
A0A9D5BG01	E3 ubiquitin-protein ligase pub1	KIW84_011780	0.0249443	-2.03726	0.588113
A0A9D5BFY4	Saccharopine dehydrogenase NADP binding domain-containing protein (Fragment)	KIW84_011783	0.187455	-1.3409	0.714855
A0A9D5BFX4;A0A9D4Y4I3	Chaperone protein ClpB3	KIW84_011771	0.675341	-0.275167	0.919662
A0A9D5BFX1	non-specific serine/threonine protein kinase	KIW84_011807	0.798203	0.153426	0.956223
A0A9D5BFW8	Uncharacterized protein	KIW84_011824	0.0988399	-1.00373	0.634925
A0A9D5BFW1	Chorismate mutase	KIW84_011788	0.0567379	1.82112	0.588113
A0A9D5BFU8	Checkpoint protein	KIW84_011800	0.997984	-0.00193115	0.999423
A0A9D5BFT7	Ribosome biogenesis protein WDR12 homolog	KIW84_011719	0.306546	-0.989192	0.775406
A0A9D5BFS4	Alpha-1,4 glucan phosphorylase	KIW84_011729	0.245317	-1.00827	0.748549
A0A9D5BFR9	Biotin carboxyl carrier protein of acetyl-CoA carboxylase	KIW84_011725	0.0526528	-1.66895	0.588113
A0A9D5GV45;A0A9D5BFR0;A0A9D5GVN4;A0A9D5GV63	Glycosyltransferase	KIW84_011737	0.425061	-0.748199	0.827318
A0A9D5BFQ1	Nuclear matrix constituent protein 1-like protein	KIW84_011703	0.692908	-0.302306	0.923644
A0A9D5BFP1	Eukaryotic translation initiation factor 3 subunit M	KIW84_011694	0.528355	-0.396076	0.871939
A0A9D5BFM3;A0A9D5BFM2	TIR domain-containing protein	KIW84_011687	0.134641	1.43641	0.677785
A0A9D5BFM0	tRNA (guanine(26)-N(2))-dimethyltransferase	KIW84_011671	0.813074	-0.161628	0.958595
A0A9D5BFK5	Hexosyltransferase	KIW84_011633	0.306605	0.667745	0.775406
A0A9D5BFK3;A0A9D5B5X1	ATP-dependent zinc metalloprotease FTSH 7	KIW84_011674	0.527379	0.357826	0.871794
A0A9D5BFI9	UDP-arabinopyranose mutase	KIW84_011670	0.273628	-1.00619	0.761207
A0A9D4YKR1;A0A9D5BFH4	Hexosyltransferase	KIW84_011614	0.470906	0.513956	0.850088
A0A9D5BFE7;A0A9D5BNW7	Inactive ATP-dependent zinc metalloprotease FTSHI 3	KIW84_011624	0.509418	0.458	0.864868
A0A9D5BFD5	CCHC-type domain-containing protein	KIW84_011596	0.440113	-0.892705	0.833916
A0A9D5BFD0	Thylakoid membrane protein slr0575	KIW84_011567	0.672444	0.361894	0.919095
A0A9D5BFC9	DDT domain-containing protein	KIW84_011566	0.766637	0.252653	0.946687
A0A9D5BF81	Alpha-dioxygenase 1	KIW84_011532	0.0365018	-1.9709	0.588113
A0A9D5BF26	peptidylprolyl isomerase	KIW84_011487	0.0456351	-2.08371	0.588113
A0A9D5BRN2	OCRE domain-containing protein	KIW84_015736	0.628802	-0.390897	0.905871
A0A9D5BRN0	PPM-type phosphatase domain-containing protein	KIW84_015745	0.273379	0.865456	0.761207
A0A9D5BRM2	Kinesin-like protein	KIW84_015595	0.944738	-0.0811724	0.990993
A0A9D5AR59;A0A9D5BRL5	Splicing factor 3B subunit 1	KIW84_015707	0.900424	-0.0900422	0.982002
A0A9D5BRJ8	Actin	KIW84_015779	0.224858	0.82405	0.73295
A0A9D5BRH7	Poly(A)+ RNA export protein rae1	KIW84_015758	0.210282	-1.35386	0.723874
A0A9D5BRH1	DUF1682 family protein	KIW84_015883	0.731307	0.23317	0.935015
A0A9D5BRF8	3'(2'),5'-bisphosphate nucleotidase	KIW84_015542	0.833158	-0.13269	0.964798
A0A9D5BRF1	Transmembrane 9 superfamily member	KIW84_015863	0.447285	-0.480395	0.839006
A0A9D5BRE3	Cytochrome P450	KIW84_015636	0.999206	0.00111039	0.999423
A0A9D5BF16	Proteasome subunit alpha type-3 (Fragment)	KIW84_011480	0.612108	0.409696	0.899507
A0A9D5BF12	HD domain-containing protein	KIW84_011482	0.41963	0.819407	0.825803
A0A9D5AZ00;A0A9D5BF15;A0A9D4VGM0;A0A9D5BF11;A0A9D4VSA6;A0A9D4VYH4;A0A9D4WUX5;A0A9D4VNW6;A0A9D4X6Y4	Formate dehydrogenase, mitochondrial	KIW84_011478	0.139	1.04267	0.679551
A0A9D5BF08	Carbonic anhydrase	KIW84_011466	0.0283474	-2.46539	0.588113
A0A9D5BF06	L-aspartate oxidase	KIW84_011469	0.93294	0.0847312	0.989644
A0A9D5BF03	Protein farnesyltransferase subunit beta	KIW84_011477	0.232918	1.12606	0.741511
A0A9D5BF00	Uncharacterized protein	KIW84_011468	0.091382	-1.14274	0.628145
A0A9D5BEY4	Protein kinase domain-containing protein	KIW84_011448	0.803551	-0.143089	0.958055
A0A9D5BEX4	PWWP domain-containing protein	KIW84_011438	0.580917	-0.520947	0.884884
A0A9D5BEX2	60S ribosomal protein L12	KIW84_011434	0.740414	0.252993	0.937602
A0A9D5BEU8	Isocitrate dehydrogenase [NADP]	KIW84_011413	0.0428925	-1.51107	0.588113
A0A9D5BEU4	mitogen-activated protein kinase kinase	KIW84_011399	0.371762	0.708197	0.800605
A0A9D5BET6	Zinc finger CCCH domain-containing protein 41	KIW84_011387	0.670019	0.476718	0.917657
A0A9D5BES9;A0A9D5BAE6	DUF3730 domain-containing protein	KIW84_011391	0.923652	-0.0774123	0.987234
A0A9D5BES7	Glycosylphosphatidylinositol anchor attachment 1 protein	KIW84_011380	0.197375	1.19964	0.718134
A0A9D5BES4;A0A9D4X8D4	Ribosomal protein S11	KIW84_011377	0.254617	0.736102	0.754558
A0A9D5BES1	Glycosyltransferase bc10	KIW84_011381	0.991389	-0.00798296	0.998668
A0A9D5BER9	RRM domain-containing protein	KIW84_011376	0.439248	-0.627715	0.833916
A0A9D5BER8	BIG2 domain-containing protein	KIW84_011378	0.678551	0.248382	0.920098
A0A9D5BER7	Altered inheritance of mitochondria protein 32	KIW84_011369	0.95122	0.0426408	0.991561
A0A9D5BEQ8	Cytochrome P450	KIW84_011367	0.235194	1.19467	0.742271
A0A9D5BEQ7	CRM domain-containing protein	KIW84_011356	0.477385	0.63471	0.850799
A0A9D5BEQ3	Golgin candidate 6	KIW84_011357	0.404448	0.52735	0.81802
A0A9D5BEP9	BZIP domain-containing protein	KIW84_011352	0.976586	-0.0273607	0.995484
A0A9D5BEP7	U2A'/phosphoprotein 32 family A C-terminal domain-containing protein	KIW84_011342	0.407919	-0.597223	0.818442
A0A9D5BEP1	cytidine deaminase	KIW84_011274	0.782991	-0.169505	0.951595
A0A9D5BEN1	Ninja-family protein	KIW84_011166	0.833131	-0.186085	0.964798
A0A9D5BEM3	Large ribosomal subunit protein uL22c	KIW84_011321	0.236921	0.918413	0.743021
A0A9D5BEM0	Uncharacterized protein	KIW84_011301	0.675748	-0.344368	0.919662
A0A9D5BEL6	Thioredoxin domain-containing protein	KIW84_011276	0.158955	-1.00003	0.700246
A0A9D5BEK9	Gamma-butyrobetaine hydroxylase-like N-terminal domain-containing protein	KIW84_011032	0.492132	0.507371	0.859281
A0A9D5BEI5	Uncharacterized protein (Fragment)	KIW84_010905	0.692013	0.251029	0.923644
A0A9D5BEG9	H15 domain-containing protein	KIW84_010831	0.422834	-0.539288	0.82598
A0A9D5BEG7	Lysine-specific histone demethylase 1 1	KIW84_011015	0.972177	0.0307291	0.994847
A0A9D5BEG4	phosphoethanolamine N-methyltransferase	KIW84_010807	0.0527814	-2.22274	0.588113
A0A9D5BEG2	Katanin p80 WD40 repeat-containing subunit B1 homolog	KIW84_011330	0.546277	-0.520244	0.876889
A0A9D5BEF4	NF-X1-type zinc finger protein NFXL1 (Fragment)	KIW84_010774	0.25064	1.00059	0.753672
A0A9D5BEE6	Methyltransferase type 11 domain-containing protein	KIW84_011273	0.0324621	-2.14109	0.588113
A0A9D5BED9	Cytochrome P450 85A	KIW84_010916	0.855115	0.187496	0.970623
A0A9D5BEC6	Fe2OG dioxygenase domain-containing protein	KIW84_010871	0.926226	0.06516	0.988167
A0A9D5BE96	Pre-mRNA polyadenylation factor Fip1 domain-containing protein	KIW84_010582	0.749978	-0.273648	0.940589
A0A9D5BE95	ATPase AAA-type core domain-containing protein	KIW84_011099	0.480743	0.619841	0.852312
A0A9D5BE94	Annexin	KIW84_010728	0.475448	-0.462216	0.850799
A0A9D5BE87	Acyl-activating enzyme 17	KIW84_010693	0.448069	-0.598196	0.839186
A0A9D5BE69	Heparanase-like protein 3	KIW84_010491	0.605088	-0.481561	0.89529
A0A9D5BE63	Uncharacterized protein	KIW84_010468	0.131838	-1.25493	0.675891
A0A9D5BE57	Splicing factor YJU2	KIW84_010451	0.380047	-0.816556	0.802848
A0A9D5BE43	adenylate kinase	KIW84_010529	0.579356	-0.43208	0.884662
A0A9D5BE42	Ubiquitin-like domain-containing protein	KIW84_010400	0.240971	-0.818011	0.744025
A0A9D5BE39	CMP/dCMP-type deaminase domain-containing protein	KIW84_010390	0.750177	0.29629	0.940589
A0A9D5BE25	Endoplasmic reticulum oxidoreductin-2	KIW84_010457	0.308007	-0.657619	0.775878
A0A9D5BE19	Cyclin-dependent kinase D-1	KIW84_010852	0.756267	-0.22551	0.943213
A0A9D5BE05	Protein kinase domain-containing protein	KIW84_010272	0.964152	0.0291177	0.993313
A0A9D5BE04	SURF1-like protein	KIW84_010796	0.803758	0.165753	0.958055
A0A9D5BDZ4	Extra-large guanine nucleotide-binding protein 3	KIW84_010760	0.990254	0.00923474	0.997924
A0A9D5AA59;A0A9D5BDX4	Enoyl reductase (ER) domain-containing protein	KIW84_010680	0.538859	-0.468583	0.876889
A0A9D5BDW6	Cold-responsive protein kinase 1	KIW84_010151	0.087956	1.60175	0.625648
A0A9D5BDW3	G-patch domain-containing protein	KIW84_010143	0.940481	-0.0524882	0.990993
A0A9D5BDU7	Topoisomerase II-associated protein PAT1	KIW84_010173	0.200767	1.51601	0.718234
A0A9D5BDU1	Photosystem II 10 kDa polypeptide, chloroplastic	KIW84_010153	0.320166	0.881257	0.778311
A0A9D5BDT6	Glutathione S-transferase	KIW84_010132	0.592821	-0.525078	0.891221
A0A9D5BDT1	Uncharacterized protein	KIW84_010537	0.0251617	-2.57021	0.588113
A0A9D5BDS9	RRM domain-containing protein	KIW84_010022	0.19164	-1.36898	0.717882
A0A9D5BDS5	Persulfide dioxygenase ETHE1 mitochondrial	KIW84_010084	0.896039	0.115168	0.981356
A0A9D5BDS3	Uncharacterized protein	KIW84_010004	0.683683	0.224914	0.920936
A0A9D5BDQ1	RRM domain-containing protein	KIW84_010440	0.5139	-0.610121	0.867149
A0A9D5BDN7	K Homology domain-containing protein	KIW84_025483	0.038991	-2.36274	0.588113
A0A9D5BC48	Plastid division regulator MinE	KIW84_023729	0.344568	-0.544294	0.787435
A0A9D5BC29	Uncharacterized protein	KIW84_011014	0.449297	-0.523078	0.839414
A0A9D5BC28	Glycine-rich protein	KIW84_023675	0.0399689	-2.16525	0.588113
A0A9D5BBZ5	Pyruvate dehydrogenase E1 component subunit alpha	KIW84_023396	0.0240569	-1.6422	0.588113
A0A9D5BBZ2	Methyltransferase	KIW84_024115	0.436567	-0.464861	0.833056
A0A9D5BBX9	Secretory carrier-associated membrane protein	KIW84_024084	0.184839	-1.55516	0.714855
A0A9D5BBX0	Uncharacterized protein	KIW84_024060	0.220591	0.966111	0.729614
A0A9D5BBW8	RRM domain-containing protein	KIW84_023313	0.754721	-0.19751	0.942277
A0A9D5BBV2	Inactive shikimate kinase like 2	KIW84_024015	0.536363	-0.445433	0.876889
A0A9D5BBT6	Subunit of heteropentameric Replication factor C (RF-C)	KIW84_010788	0.0250555	-2.33387	0.588113
A0A9D5BBS7	RNA-binding protein 25	KIW84_023194	0.801781	-0.165531	0.957756
A0A9D5BBP3	Ribose phosphate diphosphokinase subunit prs3	KIW84_023083	0.925596	-0.0523598	0.987774
A0A9D5BBP0	RRM domain-containing protein	KIW84_023863	0.722406	-0.232316	0.93177
A0A9D5BBN9	alanine transaminase	KIW84_023070	0.217523	-1.27674	0.727906
A0A9D5BBM3	Nuclear pore complex protein NUP1	KIW84_010611	0.199143	1.74112	0.718234
A0A9D5BBL9	Very-long-chain aldehyde decarbonylase cer3	KIW84_010601	0.747007	-0.247476	0.938557
A0A9D5BBI3;A0A9D4WX25	Nodulin-like domain-containing protein (Fragment)	KIW84_010506	0.123704	1.81505	0.665318
A0A9D5BBH7	NAC domain-containing protein	KIW84_022901	0.393954	0.620754	0.812276
A0A9D5BBH6	RRM domain-containing protein	KIW84_010483	0.197192	1.01542	0.718134
A0A9D5BBF7	2-oxoadipate dioxygenase/decarboxylase	KIW84_023640	0.0296183	-2.67641	0.588113
A0A9D5BBF5	187-kDa microtubule-associated protein air9	KIW84_010437	0.173304	0.93499	0.706439
A0A9D5BBD9	Large ribosomal subunit protein uL18c	KIW84_010377	0.471921	0.519263	0.850088
A0A9D5GZH4;A0A9D5BBA5;A0A9D5ANQ6;A0A9D4VPV1;A0A9D4ZSQ8;A0A9D5BP47	Phosphoglycerate kinase	KIW84_010284	0.86843	-0.112205	0.973581
A0A9D5BB72	Pre-tRNA nuclear export protein	KIW84_010203	0.202332	-0.961295	0.718958
A0A9D5BB42	Glutathione S-transferase	KIW84_010131	0.575614	-0.386875	0.883613
A0A9D4XK72;A0A9D4VLA4;A0A9D5BB05	alpha,alpha-trehalose-phosphate synthase (UDP-forming)	KIW84_010040	0.2896	0.886914	0.76769
A0A9D5BB02	Phospholipid/glycerol acyltransferase domain-containing protein	KIW84_022333	0.582517	0.533041	0.884975
A0A9D5BB01	Methyltransferase type 11 domain-containing protein	KIW84_010030	0.939976	0.0483698	0.990993
A0A9D5BAY3	Cyclin-dependent kinase C-1	KIW84_022277	0.920502	-0.0706912	0.986356
A0A9D5BAY1;A0A9D5AYM0	mannan endo-1,4-beta-mannosidase	KIW84_025578	0.933017	-0.0521403	0.989644
A0A9D5BAX1	12-oxophytodienoate reductase 2	KIW84_025556	0.22965	-1.12658	0.738991
A0A9D5BAW4	DYW domain-containing protein	KIW84_025538	0.729977	-0.362799	0.934738
A0A9D5BAV7	2-hydroxyacyl-CoA lyase	KIW84_011343	0.0220549	-2.07642	0.588113
A0A9D5BAV6	Exostosin GT47 domain-containing protein	KIW84_022531	0.566482	0.367877	0.87986
A0A9D5BAV2	ERAD-associated E3 ubiquitin-protein ligase hrd1a	KIW84_025522	0.733544	0.249683	0.935292
A0A9D5BAU2	PWWP domain-containing protein	KIW84_025502	0.345768	-1.09338	0.788743
A0A9D5BAR9	Glucose-6-phosphate isomerase	KIW84_022096	0.0235815	-2.22926	0.588113
A0A9D5BAR4;A0A9D4W1M9	ATP-dependent DNA helicase	KIW84_025448	0.664321	0.28511	0.917353
A0A9D5BAN9	V-type proton ATPase subunit E1, variant 2	KIW84_025396	0.657011	-0.363246	0.915231
A0A9D5BAL8	Glycosyltransferase	KIW84_022956	0.328804	-0.98102	0.77836
A0A9D5BAL7	AT-hook motif nuclear-localized protein	KIW84_025350	0.545332	0.524142	0.876889
A0A9D5BAL2	BSD domain-containing protein	KIW84_022946	0.774583	0.162604	0.948008
A0A9D5BAH4	Glycosyltransferase	KIW84_021893	0.0636642	-1.41996	0.595444
A0A9D5BAH2	Aluminum-activated malate transporter 9	KIW84_011013	0.473871	0.762437	0.850799
A0A9D5BAG7	Calcium-binding protein cml13, variant 2	KIW84_025253	0.372879	-0.605207	0.800605
A0A9D5BAG5	NADH dehydrogenase [ubiquinone] 1 beta subcomplex subunit 10-B	KIW84_010992	0.00630927	2.68939	0.588113
A0A9D5BAG4	Elongator complex protein 5	KIW84_021871	0.877751	-0.106255	0.975927
A0A9D5BAC9	Pectinesterase	KIW84_025188	0.0658769	-1.53655	0.601913
A0A9D5BAB3	Acyl-coenzyme A oxidase	KIW84_025163	0.0573368	-1.58185	0.588113
A0A9D5BAA1	J domain-containing protein	KIW84_022078	0.479323	-0.854535	0.852312
A0A9D5BA97	PPIase cyclophilin-type domain-containing protein	KIW84_025131	0.503652	-0.507779	0.861481
A0A9D5BA74	Glycine cleavage system H protein	KIW84_025092	0.711595	0.268311	0.929495
A0A9D5BA73	Pseudouridine synthase I TruA alpha/beta domain-containing protein	KIW84_021672	0.734958	-0.318	0.935716
A0A9D5BA72	Glutamine synthetase	KIW84_010775	0.319422	0.772763	0.778311
A0A9D5BA69	AT-hook motif nuclear-localized protein	KIW84_025084	0.284075	1.19016	0.765037
A0A9D5BA48;A0A9D4VNC7	ATP synthase subunit alpha	KIW84_010703	0.415797	-0.733391	0.822672
A0A9D5BA42;A0A9D4W6D8	Fructose-bisphosphate aldolase	KIW84_021950	0.0219982	-2.75395	0.588113
A0A9D5BA31	SOUL heme-binding family protein	KIW84_010657	0.0829616	-1.69498	0.623067
A0A9D5BA27	Calcium-transporting ATPase	KIW84_025010	0.147429	1.05395	0.689281
A0A9D5BA17	Large ribosomal subunit protein uL29m	KIW84_024989	0.419238	0.503148	0.825803
A0A9D5BA15	Alcohol dehydrogenase-like C-terminal domain-containing protein	KIW84_022507	0.275872	0.956154	0.761207
A0A9D5BA12	RNA-binding protein that suppresses calcineurin deletion Rnc1	KIW84_024977	0.91813	0.062186	0.985895
A0A9D5B9Y7	Transcription factor IIIC 90kDa subunit N-terminal domain-containing protein	KIW84_021456	0.0186636	2.30652	0.588113
A0A9D4VIJ1;A0A9D5AV03;A0A9D5AI94;A0A9D5B6F3;A0A9D4YED0;A0A9D4XIZ3;A0A9D4ZYU1;A0A9D4VM79;A0A9D4VST0;A0A9D5B9V1;A0A9D4XUI8;A0A9D4X3X4;A0A9D4VSK3;A0A9D4ZS38;A0A9D4Y3K6	fructokinase	KIW84_021361	0.0428006	-2.09898	0.588113
A0A9D5B9U9	PB1 domain-containing protein	KIW84_010492	0.727256	0.305247	0.933917
A0A9D5B9U8	CBM20 domain-containing protein	KIW84_021794	0.461639	0.53656	0.845517
A0A9D5B9U3	RPW8 domain-containing protein	KIW84_024831	0.151503	1.21503	0.695404
A0A9D5B9S8	Uncharacterized protein	KIW84_010452	0.525899	-0.39919	0.871734
A0A9D5B8X0;A0A9D4Y9N9;A0A9D4YB49;A0A9D5B9P4;A0A9D4Y8U9;A0A9D4YB35;A0A9D4Y999;A0A9D5B5Q1;A0A9D4YCC5;A0A9D4YB19;A0A9D4Y8H4;A0A9D5B9Q0	Uncharacterized protein	KIW84_021692	0.877659	-0.105848	0.975927
A0A9D5B9N7;A0A9D4WMR8	14-3-3 domain-containing protein (Fragment)	KIW84_022222	0.453897	-0.542312	0.843262
A0A9D5B9N3	Udp-glycosyltransferase	KIW84_010351	0.541369	-0.567521	0.876889
A0A9D5B9N0	NAD(P)H dehydrogenase (quinone)	KIW84_024667	0.67949	0.2794	0.920262
A0A9D5B9M5	Protein phosphatase	KIW84_024655	0.852601	0.104216	0.97027
A0A9D5B9M0	Uncharacterized protein	KIW84_024643	0.160124	-1.55318	0.70106
A0A9D5B9L4	Signal peptidase complex subunit 2	KIW84_021167	0.169029	-0.891392	0.706439
A0A9D5B9L0	Aquaporin PIP-type 7a	KIW84_021155	0.160137	0.914599	0.70106
A0A9D5B9J8	Phosphoglycerate kinase	KIW84_010283	0.933466	-0.0719891	0.989734
A0A9D5B9J6	CBS domain-containing protein cbsx3	KIW84_021576	0.997025	-0.00293433	0.999423
A0A9D5B9I1	Pesticidal crystal cry8Ba protein	KIW84_022093	0.438018	0.807928	0.833056
A0A9D5B9E2	26S proteasome regulatory subunit RPN10	KIW84_024465	0.168689	-1.02265	0.706439
A0A9D5B9D7	GTP-binding protein Rho1	KIW84_024454	0.370194	0.496892	0.800605
A0A9D5B9D5	Amine oxidase domain-containing protein	KIW84_010152	0.361989	-0.647127	0.796375
A0A9D4YFK4;A0A9D5B9C3	DNA-directed RNA polymerase subunit	KIW84_024420	0.267314	0.805218	0.760838
A0A9D4VL56;A0A9D5B9C1	(S)-2-hydroxy-acid oxidase	KIW84_010118	0.397846	-0.731784	0.814694
A0A9D5B9B8	Ankyrin repeat domain-containing protein, chloroplastic	KIW84_024411	0.930505	0.0518027	0.989644
A0A9D5B995	Autophagy-related protein 13 N-terminal domain-containing protein	KIW84_021931	0.740836	-0.454099	0.937894
A0A9D5B989	SAC domain-containing protein	KIW84_024351	0.258567	0.727249	0.756772
A0A9D5B978	GST N-terminal domain-containing protein	KIW84_010029	0.108954	1.04929	0.648394
A0A9D5B975	DRBM domain-containing protein	KIW84_021359	0.416326	-0.714553	0.822838
A0A9D5B967	NAD-dependent epimerase/dehydratase domain-containing protein	KIW84_010005	0.521093	0.470716	0.868476
A0A9D5B954	Uncharacterized protein	KIW84_025565	0.548831	-0.383833	0.876889
A0A9D5B934	Mitochondrial glycoprotein	KIW84_021277	0.0921153	-1.12324	0.628145
A0A9D5B920	WEB family protein, chloroplastic	KIW84_024176	0.613559	0.300805	0.900029
A0A9D5B915	Endonuclease/exonuclease/phosphatase domain-containing protein	KIW84_024168	0.0269423	-2.15504	0.588113
A0A9D5B902	Mitoferrin-like	KIW84_021762	0.731433	-0.275723	0.935015
A0A9D5B8Z7	Sorting nexin 2B	KIW84_021753	0.745666	-0.198107	0.938077
A0A9D5B8Z1	Protein kinase domain-containing protein	KIW84_020710	0.400878	-0.468315	0.816857
A0A9D5B8X9	Photosystem II D2 protein	KIW84_021705	0.216321	-1.29768	0.727314
A0A9D5B8X6	Coronatine-insensitive protein 1	KIW84_021178	0.167153	1.12301	0.706439
A0A9D5B8X1	Peroxisomal nicotinamide adenine dinucleotide carrier	KIW84_021165	0.293065	-0.905544	0.768075
A0A9D5B8V1	Nucleolar protein 5-1	KIW84_025342	0.371056	-0.755789	0.800605
A0A9D5B8T9	NAB domain-containing protein	KIW84_021609	0.807187	0.158088	0.958247
A0A9D5B8T8	RanBD1 domain-containing protein	KIW84_025309	0.38048	-1.1846	0.802848
A0A9D5B8R9	Uncharacterized protein	KIW84_020563	0.513463	0.407626	0.867149
A0A9D5B8R7	SNARE-interacting protein KEULE	KIW84_025260	0.640434	0.37822	0.908635
A0A9D5B8R6	Peptide-N(4)-(N-acetyl-beta-glucosaminyl)asparagine amidase	KIW84_021046	0.975906	0.0364491	0.995195
A0A9D5B8Q5	Pentatricopeptide repeat-containing protein At4g18975, chloroplastic	KIW84_025233	0.297608	0.91306	0.769719
A0A9D5B7R1;A0A9D4WXD1;A0A9D4Y7C3;A0A9D5B8Q3	Hflx-type G domain-containing protein	KIW84_020532	0.212113	0.910297	0.725683
A0A9D5B8N4	indole-3-glycerol-phosphate synthase	KIW84_020963	0.055652	-1.50986	0.588113
A0A9D5B8M1	4-hydroxyphenylpyruvate dioxygenase	KIW84_020466	0.122747	-1.58196	0.664003
A0A9D5B8L1	Cytochrome b5 heme-binding domain-containing protein	KIW84_023866	0.440277	-0.761738	0.833916
A0A9D5B8H4	DNA-directed DNA polymerase family A palm domain-containing protein	KIW84_020375	0.00673714	-2.76402	0.588113
A0A9D5B8C0	Protein kinase domain-containing protein	KIW84_020769	0.911537	0.0739174	0.984183
A0A9D5B8B1	peptidylprolyl isomerase	KIW84_020261	0.0582896	-1.65603	0.588136
A0A9D5B8A4	2-oxoadipate dioxygenase/decarboxylase	KIW84_023641	0.652567	-0.321359	0.913763
A0A9D5B885	Mitochondrial import inner membrane translocase subunit TIM50	KIW84_020204	0.138956	-1.15062	0.679551
A0A9D5B879	HTH La-type RNA-binding domain-containing protein	KIW84_020695	0.243435	-0.944581	0.746934
A0A9D5B873	Protein misato homolog 1	KIW84_024841	0.166331	0.987797	0.706439
A0A9D5B861	Ran guanine nucleotide release factor	KIW84_023554	0.572343	0.511192	0.881948
A0A9D5B849	Protein dgs1	KIW84_020626	0.789205	0.187935	0.953972
A0A9D5B848	Uridine kinase	KIW84_020125	0.705874	0.245234	0.928699
A0A9D5B838	Lipoyl-binding domain-containing protein	KIW84_021018	0.325671	-0.667267	0.778311
A0A9D5B837	J domain-containing protein	KIW84_020103	0.745128	-0.279077	0.938077
A0A9D5B828	Peptidase S59 domain-containing protein	KIW84_020079	0.842543	0.142461	0.967013
A0A9D5B813	EF-hand domain-containing protein	KIW84_023466	0.65926	0.289446	0.916466
A0A9D5B802	AP complex mu/sigma subunit domain-containing protein	KIW84_020033	0.20278	1.69642	0.719406
A0A9D5B7Z5	Protein SDA1	KIW84_024642	0.684905	-0.350609	0.920936
A0A9D5B7Z0	Vam6/Vps39-like protein	KIW84_024628	0.178193	0.812066	0.706439
A0A9D5B7Y1	Centromere/kinetochore protein zw10	KIW84_020885	0.409474	0.492114	0.818723
A0A9D5B7W0;A0A9D5AQ82	Uncharacterized protein	KIW84_020438	0.136426	-1.23537	0.67785
A0A9D5B7V9	Beta-galactosidase	KIW84_024558	0.0818947	-1.66321	0.622745
A0A9D5B7V6	Chaperone protein dnaJ 16	KIW84_023354	0.0626556	2.01211	0.59248
A0A9D5B7S8	Uncharacterized protein	KIW84_024496	0.432827	-0.543102	0.831072
A0A9D5B7S3	non-specific serine/threonine protein kinase	KIW84_024483	0.547627	0.498956	0.876889
A0A9D5B7R5	Protein transport protein S13 B	KIW84_020346	0.349716	-0.676606	0.790123
A0A9D5B7R3;A0A9D4VQ70	Protein EARLY-RESPONSIVE TO DEHYDRATION 7	KIW84_024464	0.251682	-1.19377	0.754558
A0A9D5B7Q9	Aryl-alcohol oxidase 3	KIW84_020753	0.445343	-0.52368	0.838253
A0A9D5BLK3	FPL domain-containing protein	KIW84_013962	0.705126	-0.372525	0.928651
A0A9D5BLJ4	Beta-galactosidase	KIW84_013901	0.463302	0.544202	0.846098
A0A9D5BLI1	DNA replication complex GINS protein SLD5	KIW84_013819	0.0703069	-1.66579	0.605515
A0A9D5BLG1	Smu-2 suppressor of mec-8 and unc-52 protein	KIW84_013818	0.575648	-0.455263	0.883613
A0A9D5BLE1	Amine oxidase domain-containing protein	KIW84_013900	0.0287406	-2.30267	0.588113
A0A9D5BLD9	Cleavage polyadenylation factor subunit fip1	KIW84_013706	0.310652	0.786521	0.775878
A0A9D5BLD0	Translation machinery-associated protein 22	KIW84_013891	0.262252	-0.922332	0.760065
A0A9D5BLB6	Sucrose synthase	KIW84_013808	0.484102	0.464786	0.853486
A0A9D5BLB3	Nucleosome assembly protein 1	KIW84_013868	0.429167	-0.506387	0.829599
A0A9D5BLA5	ATP citrate synthase	KIW84_013856	0.880073	0.112912	0.976088
A0A9D5BLA1	Uncharacterized protein	KIW84_013867	0.383625	0.536165	0.804597
A0A9D4X2Q7;A0A9D5BL94	DnaJ protein erdj2a	KIW84_013843	0.734405	0.183261	0.93548
A0A9D5BL86	ATP-dependent RNA helicase	KIW84_013774	0.247983	-0.968471	0.752122
A0A9D5BL71	Glycylpeptide N-tetradecanoyltransferase	KIW84_013860	0.147308	-0.883001	0.689144
A0A9D5BL68	Tubulin--tyrosine ligase-like protein 12	KIW84_013705	0.0580768	-1.52498	0.588113
A0A9D5BL37	Subtilisin-like protease	KIW84_013717	0.178993	-1.23773	0.706621
A0A9D5BL22	Mediator of RNA polymerase II transcription subunit 22a	KIW84_013645	0.319004	-0.83734	0.778311
A0A9D5BL01	U6 snRNA-associated Sm-like protein LSm1	LSM1	0.932094	0.067787	0.989644
A0A9D5BKZ2	Methylthioribose-1-phosphate isomerase	KIW84_013725	0.383628	0.569549	0.804597
A0A9D5BKY8	Bromo domain-containing protein	KIW84_013554	0.328198	-1.00716	0.778311
A0A9D4W1X2;A0A9D5BKW7	Myosin-12	KIW84_013629	0.348777	-0.67784	0.790123
A0A9D5BKV2	Protein CTR9	KIW84_013692	0.815644	0.148359	0.959548
A0A9D5BKU9	Proteasome assembly chaperone 1	KIW84_013590	0.100234	-1.39948	0.634925
A0A9D5BKT1	Proteasome subunit alpha type	KIW84_013565	0.0901629	-1.59519	0.628145
A0A9D5BKT0	aldehyde dehydrogenase (NAD(+))	KIW84_013722	0.0284417	-2.35521	0.588113
A0A9D5BKS4	UDP-arabinopyranose mutase (Fragment)	KIW84_013538	0.0600036	-3.25066	0.588853
A0A9D5BKR4	NADH-ubiquinone oxidoreductase chain 1	KIW84_013527	0.480974	-0.944503	0.852312
A0A9D5BKP3	Protein argonaute PNH1	KIW84_013521	0.0477396	-1.79084	0.588113
A0A9D5BKN7	Cleavage stimulation factor 50 kDa subunit	KIW84_013542	0.160354	-1.54415	0.70106
A0A9D5BKN5	Protein kinase domain-containing protein	KIW84_013469	0.886495	0.0891209	0.978568
A0A9D5BKK8	Sucrose synthase	KIW84_013451	0.509575	-0.441578	0.864868
A0A9D5BKK2;A0A9D4XIE9	CTP synthase	KIW84_013640	0.826861	-0.135448	0.964373
A0A9D5BKJ8	Protein SEH1	KIW84_013498	0.0964036	-1.77411	0.634925
A0A9D4VRC3;A0A9D5BKI2	3-ketoacyl-CoA synthase	KIW84_013465	0.62351	0.495415	0.903766
A0A9D5BKH2	Transmembrane 9 superfamily member	KIW84_013468	0.532129	-0.365127	0.874526
A0A9D5GV24;A0A9D4Y887;A0A9D4Y2L9;A0A9D5BKG9	COBRA-like protein	KIW84_013540	0.956904	0.0309599	0.992035
A0A9D5BKG6	Protein FLX-like 1	KIW84_013567	0.538593	-0.574619	0.876889
A0A9D5A5E3;A0A9D5BKE5	Glutamate decarboxylase	KIW84_013454	0.0492536	-1.96448	0.588113
A0A9D5BKD7	GAGA-binding transcriptional activator	KIW84_013487	0.0999534	-1.54606	0.634925
A0A9D4WGZ8;A0A9D5A764;A0A9D5B7C7;A0A9D5BKD1	Argonaute 1	KIW84_013449	0.176126	0.934772	0.706439
A0A9D5BKC6	Beta-amylase	KIW84_013431	0.35724	-0.83631	0.794649
A0A9D5BKC2	Glycosyltransferase	KIW84_013509	0.0765619	-1.68191	0.616599
A0A9D5BKB0	Ethylene-responsive transcription factor 13 (Fragment)	KIW84_013405	0.294197	0.616623	0.768075
A0A9D5BK88	dolichyl-diphosphooligosaccharide--protein glycotransferase	KIW84_013384	0.520518	0.35217	0.868476
A0A9D5BK66	Succinate--CoA ligase [ADP-forming] subunit alpha, mitochondrial	KIW84_013383	0.85787	-0.104046	0.971622
A0A9D5BJX7;A0A9D5BK51	Uncharacterized protein	KIW84_013360	0.905644	-0.094357	0.983505
A0A9D5A607;A0A9D4XLV9;A0A9D4W640;A0A9D5A7N6;A0A9D4W7E8;A0A9D5A418;A0A9D5BK47	ABC-type xenobiotic transporter	KIW84_013344	0.252039	0.835613	0.754558
A0A9D5BK45	RRM domain-containing protein (Fragment)	KIW84_013438	0.112825	2.31332	0.652781
A0A9D5BK24	SHSP domain-containing protein	KIW84_013391	0.215954	-1.33289	0.727314
A0A9D5BJY4	Eukaryotic translation initiation factor 3 30 kDa subunit	KIW84_013395	0.969189	0.023481	0.994847
A0A9D5BJY3	BED-type domain-containing protein	KIW84_013351	0.5715	0.493035	0.881598
A0A9D5BJX8	Uncharacterized protein	KIW84_013256	0.112347	2.31787	0.651925
A0A9D5BJW7	ABC transporter G member 11	KIW84_013266	0.173448	0.855652	0.706439
A0A9D5BJV4	Eukaryotic translation initiation factor 6	EIF6	0.573676	-0.466522	0.882349
A0A9D5BJU6	Alpha/beta hydrolase fold-3 domain-containing protein	KIW84_013235	0.943102	0.0740197	0.990993
A0A9D5BJT4	Histone deacetylation protein Rxt3	KIW84_013232	0.198478	1.39591	0.718134
A0A9D5BJQ3;A0A9D5BJS9;A0A9D5GXS4	Kunitz-type trypsin inhibitor-like 2 protein	KIW84_013203	0.421368	0.615966	0.825803
A0A9D5BJR2	Pentatricopeptide repeat-containing protein	KIW84_013233	0.857337	0.135207	0.971537
A0A9D5AAS7;A0A9D4X1V8;A0A9D4VLH8;A0A9D4VTA2;A0A9D4XEC2;A0A9D4X090;A0A9D5BJB0;A0A9D4WZT9;A0A9D5AAL4;A0A9D5B307;A0A9D5BEF3;A0A9D5AKQ2;A0A9D4X064;A0A9D4X0V7;A0A9D5AKP6;A0A9D4XQV2;A0A9D4WY95;A0A9D5AJE9;A0A9D4VM70;A0A9D4XLF5;A0A9D5A6G6;A0A9D4Y2A1;A0A9D4WA82;A0A9D5AJ64;A0A9D5GXA0;A0A9D4X4K7;A0A9D4XQG6;A0A9D5BRC2;A0A9D5BJQ6;A0A9D4WUH3	Cysteine-rich receptor-kinase-like protein	KIW84_013126	0.102794	1.54516	0.63842
A0A9D5BJP3	Uncharacterized protein	KIW84_013192	0.616744	0.465478	0.901499
A0A9D5BJM8	(S)-ureidoglycine aminohydrolase cupin domain-containing protein	KIW84_013194	0.0267626	-1.59388	0.588113
A0A9D5BJM7	Clp R domain-containing protein	KIW84_013161	0.0182859	-1.7612	0.588113
A0A9D5BJM3	phosphopyruvate hydratase	KIW84_013168	0.156594	-1.1987	0.697557
A0A9D5BJK4	T-complex protein 1 subunit gamma	KIW84_013250	0.514506	-0.545224	0.867977
A0A9D5A276;A0A9D5B7Q8	Vacuolar protein sorting-associated protein 35	KIW84_024453	0.471882	0.460976	0.850088
A0A9D5B7N9	Ubiquitin thioesterase OTU	KIW84_020301	0.952321	-0.0463321	0.991584
A0A9D5B7N8	RRM domain-containing protein	KIW84_020694	0.885506	-0.106121	0.977906
A0A9D5B7N6	RRM domain-containing protein	KIW84_036105	0.145775	-1.23129	0.687012
A0A9D5B7M1	Carbonic anhydrase	KIW84_023174	0.196277	-0.899363	0.718134
A0A9D5B7L4	FRIGIDA-like protein	KIW84_020245	0.519531	0.558994	0.868476
A0A9D5B7L0	Polygalacturonase	KIW84_023151	0.583637	0.584929	0.885749
A0A9D5B7J1	2-phytyl-1,4-beta-naphthoquinone methyltransferase, chloroplastic	MENG	0.60351	0.280972	0.89529
A0A9D5B7G7	DNA-directed RNA polymerase subunit beta	KIW84_024238	0.429509	0.579785	0.829599
A0A9D5B7G4	Mitochondrial fission 1 protein	KIW84_020528	0.193302	-1.56449	0.718134
A0A9D5B7E8	Vacuolar protein sorting-associated protein 18 like protein	KIW84_024175	0.358311	0.556013	0.794649
A0A9D5B7E6	Uncharacterized protein	KIW84_020100	0.2806	0.826001	0.762015
A0A9D5B7D7	J domain-containing protein	KIW84_024145	0.82591	0.169372	0.964212
A0A9D5B7C7	Argonaute 1	KIW84_020444	0.195254	1.20914	0.718134
A0A9D5B7C0	Transmembrane protein	KIW84_020051	0.526281	-0.462793	0.871794
A0A9D5B7B8	Peroxisomal and mitochondrial division factor 2-like	KIW84_020424	0.0738587	-1.63543	0.615378
A0A9D5B7A6	SHSP domain-containing protein	KIW84_020393	0.077612	1.96243	0.616599
A0A9D5B7A5	Signal recognition particle 14 kDa protein	KIW84_020021	0.940551	-0.0482631	0.990993
A0A9D5B7A1	Small nuclear ribonucleoprotein-associated protein	KIW84_020382	0.892002	-0.0946752	0.980327
A0A9D5B7A0	CMP-sialic acid transporter 2	KIW84_020011	0.566607	-0.505332	0.87986
A0A9D5B798	Vacuolar protein-sorting-associated protein 25	KIW84_024062	0.360352	-0.739756	0.796257
A0A9D4Y4T3;A0A9D5B796	DNA/RNA-binding protein Kin17 WH-like domain-containing protein	KIW84_020372	0.539224	-0.531943	0.876889
A0A9D5B780	Serine/threonine-protein kinase stn7	KIW84_022900	0.0863112	1.30098	0.625587
A0A9D5B766	Trichome birefringence-like N-terminal domain-containing protein	KIW84_035806	0.362122	-0.787918	0.796435
A0A9D5B756	Transcription factor	KIW84_023955	0.53352	-0.674263	0.875169
A0A9D5B751	Mitochondrial carnitine/acylcarnitine carrier-like protein	KIW84_023946	0.50926	0.388212	0.864868
A0A9D5B744	RNA polymerase II C-terminal domain phosphatase-like	KIW84_035757	0.768429	0.237867	0.946687
A0A9D5B718	ATP synthase subunit b', chloroplastic	KIW84_020201	0.407175	-0.878827	0.81802
A0A9D5B715	Transcription factor CBF/NF-Y/archaeal histone domain-containing protein	KIW84_020189	0.184195	-0.851482	0.714252
A0A9D5B710	Ribosome biogenesis regulatory protein	KIW84_020177	0.329386	-1.15037	0.77836
A0A9D5B705	Uncharacterized protein	KIW84_036116	0.0810231	-1.62116	0.620406
A0A9D5B6Y8	Mediator of RNA polymerase II transcription subunit 25	KIW84_022692	0.105892	-1.436	0.644758
A0A9D4X9W6;A0A9D5B6Y6;A0A9D4XEH7	Armadillo repeat-containing protein 8	KIW84_020112	0.824786	0.237098	0.964212
A0A9D5B6X5	Beta-hexosaminidase	KIW84_035628	0.155085	-1.03486	0.697419
A0A9D5B6X3;A0A9D4ZSE3;A0A9D4Y3K5;A0A9D5BJE8	Saccharopine dehydrogenase NADP binding domain-containing protein	KIW84_036051	0.437815	-0.606121	0.833056
A0A9D5B6V3	Uncharacterized protein	KIW84_020031	0.168402	1.16971	0.706439
A0A9D5B6U9	Epidermal growth factor receptor substrate 15-like 1	KIW84_020020	0.954691	-0.0358684	0.992035
A0A9D5B6U8	Heat shock cognate 70 kDa protein 2	KIW84_035577	0.135907	-1.34561	0.67785
A0A9D5B6T3	Transaldolase	KIW84_036279	0.441288	-0.580046	0.834577
A0A9D5B6S9	No exine formation 1	KIW84_036271	0.685733	-0.219617	0.920954
A0A9D5B6S2	Ubiquitin receptor RAD23	KIW84_036252	0.0571847	-2.24147	0.588113
A0A9D5B6R5	V-type proton ATPase subunit d2	KIW84_035950	0.975895	-0.0179602	0.995195
A0A9D5B6Q8	AB hydrolase-1 domain-containing protein	KIW84_036225	0.665811	-0.392974	0.917657
A0A9D5B6P2	Formyltetrahydrofolate deformylase 1	KIW84_036176	0.802149	0.15046	0.957756
A0A9D5B6M7	dolichyl-phosphate beta-glucosyltransferase	KIW84_035409	0.202368	0.945777	0.718958
A0A9D5B6L8	NAD(+) salvage pathway protein	KIW84_023553	0.894107	-0.0974863	0.980327
A0A9D5B6J5	ATP-dependent DNA helicase	KIW84_036072	0.279314	1.03821	0.762015
A0A9D5B6G9	glutathione transferase	KIW84_023445	0.051055	-1.65917	0.588113
A0A9D5B6G5;A0A9D4XZT5	Beta-D-xylosidase 7	KIW84_022300	0.0269362	-1.71612	0.588113
A0A9D5B6F8	Alpha-L-fucosidase	KIW84_035244	0.998136	-0.00199575	0.999423
A0A9D5B6C1;A0A9D5AGS5	Serine aminopeptidase S33 domain-containing protein	KIW84_035163	0.865965	0.123262	0.972885
A0A9D5B6B3	sphinganine-1-phosphate aldolase	KIW84_035672	0.665424	-0.2645	0.917589
A0A9D5B6B2	Pyruvate dehydrogenase E1 component subunit beta	KIW84_035897	0.0683345	-1.39245	0.603808
A0A9D5B6A8	Ras- protein RABA5d	KIW84_035883	0.886866	-0.0802852	0.978592
A0A9D5B690	ZF-HD dimerization-type domain-containing protein	KIW84_022120	0.952477	0.0690872	0.991584
A0A9D4Y3T4;A0A9D4Y434;A0A9D5B684	Uncharacterized protein	KIW84_035617	0.0152352	-2.64959	0.588113
A0A9D4Y5G3;A0A9D5GZB1;A0A9D5B680	GRF-type domain-containing protein	KIW84_014436;KIW84_022095	0.0914466	-1.98064	0.628145
A0A9D5B665	threonine--tRNA ligase	KIW84_023212	0.976619	0.0186999	0.995484
A0A9D5B626;A0A9D4WPA6	60S ribosomal protein L10	KIW84_021974	0.193827	0.964735	0.718134
A0A9D5B621	CBM20 domain-containing protein	KIW84_021965	0.571648	0.338753	0.881598
A0A9D5AUP3;A0A9D5B606;A0A9D4WV14;A0A9D4VY37;A0A9D5ATY2	60S ribosomal protein L27a-3	KIW84_023057	0.300754	0.772643	0.771672
A0A9D5B5Z6	Uncharacterized protein	KIW84_035432	0.745945	0.204635	0.938077
A0A9D5B5Z0;A0A9D5B7E9	Serine hydrolase domain-containing protein (Fragment)	KIW84_023024	0.824474	0.290396	0.964212
A0A9D4Y8X8;A0A9D4YDH1;A0A9D5B5X8;A0A9D4Y8Z5;A0A9D4Y8Y3	Cytochrome P450	KIW84_021870	0.144027	1.33383	0.684585
A0A9D5B5X0	Translation initiation factor IF-2, mitochondrial	KIW84_022990	0.494472	-0.617979	0.860043
A0A9D5B5W8	Uncharacterized protein	KIW84_035357	0.150296	1.01086	0.693812
A0A9D5B5V9	Dodecenoyl-CoA isomerase	KIW84_035587	0.70462	-0.279254	0.928498
A0A9D5B5N8	Serotonin N-acetyltransferase 2	KIW84_022726	0.349479	-0.71888	0.790123
A0A9D5B5N2	Peroxidase	KIW84_021659	0.161005	-1.60095	0.702184
A0A9D5B5K8	ATPase of 26S proteasome regulatory subunit 4	KIW84_021599	0.589256	0.427221	0.888772
A0A9D5B5K3	K Homology domain-containing protein	KIW84_021589	0.801487	0.246714	0.957756
A0A9D5B5K2	Cohesin-loading factor complex subunit scc4	KIW84_021578	0.999096	-0.000953402	0.999423
A0A9D5B5G8	Protein kinase domain-containing protein	KIW84_021508	0.421314	-0.833118	0.825803
A0A9D5B5G5;A0A9D4YMS4;A0A9D4W147	Ribosomal protein S12	KIW84_035240	0.400749	0.594228	0.816857
A0A9D5B5E5;A0A9D4Y0K4	Proteasome subunit beta	KIW84_035184	0.0936844	-1.47714	0.628393
A0A9D5B5D9	Autophagy protein 5, variant 2	KIW84_021438	0.416166	0.67507	0.822737
A0A9D5B529	acetylornithine transaminase	KIW84_034826	0.101558	-1.46559	0.634925
A0A9D5B512	PRA1 family protein (Fragment)	KIW84_034295	0.705638	0.222036	0.928651
A0A9D5B4Z4	Protein yippee-like	KIW84_021113	0.694543	-0.369218	0.923833
A0A9D5B4X5	Fimbrin-2	KIW84_034713	0.499038	-0.70648	0.860741
A0A9D5B4V3	Alpha-soluble NSF attachment protein	KIW84_021009	0.483154	-0.509493	0.852578
A0A9D5B4U9	RCC1 domain-containing protein rug3	KIW84_034802	0.0918412	1.50319	0.628145
A0A9D5B4U5	Endoplasmic reticulum transmembrane protein	KIW84_034646	0.0561198	1.39436	0.588113
A0A9D5B4S1	ERBB-3 BINDING PROTEIN 1	KIW84_034129	0.897458	-0.0739388	0.981612
A0A9D5B4P6	hydroxyacylglutathione hydrolase	KIW84_021973	0.557682	0.354282	0.878796
A0A9D5B4P4	O-fucosyltransferase family protein	KIW84_021964	0.238856	-0.706391	0.743785
A0A9D5B4P0	E3 ubiquitin protein ligase	KIW84_020880	0.435372	0.53517	0.832148
A0A9D4VLR3;A0A9D5B4M5	DNA mismatch repair proteins mutS family domain-containing protein	KIW84_021925	0.722054	0.249668	0.931756
A0A9D5B4M2	Uncharacterized protein	KIW84_034499	0.354736	0.981202	0.791496
A0A9D5B4L5	Uncharacterized protein	KIW84_034622	0.230335	1.08493	0.738991
A0A9D5B4L0	Uncharacterized protein	KIW84_020817	0.0928781	-1.76057	0.628145
A0A9D5B4K5	Uncharacterized protein	KIW84_020804	0.0385924	-2.90491	0.588113
A0A9D5B4J9	VTT domain-containing protein	KIW84_034580	0.555329	-0.779347	0.878686
A0A9D5B4J1	PPPDE domain-containing protein	KIW84_034560	0.0923312	-2.16009	0.628145
A0A9D5B4I1	Aryl-alcohol oxidase 3	KIW84_020763	0.85902	-0.35098	0.971859
A0A9D5B4H8	Tropinone reductase I	KIW84_034402	0.171154	-0.930248	0.706439
A0A9D5B4H1	Pectate lyase	KIW84_034519	0.960375	0.0360615	0.992035
A0A9D5B4D2	RRM domain-containing protein	KIW84_021730	0.608966	-0.345168	0.898212
A0A9D5B4C9	RING-type E3 ubiquitin transferase	KIW84_020633	0.404824	0.698428	0.81802
A0A9D5B4C4	Uncharacterized protein	KIW84_034414	0.290984	-1.22369	0.76769
A0A9D5B4B7	Hexosyltransferase	KIW84_033842	0.590975	0.351609	0.890297
A0A9D5B4A8	Protein TIC110, chloroplastic	KIW84_021671	0.5119	0.416944	0.866292
A0A9D5B4A4	Glycerol-3-phosphate 2-O-acyltransferase 6	KIW84_034246	0.561407	-0.472577	0.878916
A0A9D5B4A2	RRM domain-containing protein	KIW84_020577	0.336029	-0.571536	0.781765
A0A9D5B475	Reticulon-like protein	KIW84_020510	0.181343	-0.915418	0.709389
A0A9D5B472	RING-type E3 ubiquitin transferase	KIW84_034275	0.826238	0.182382	0.964212
A0A9D5B452	U3 snoRNP protein	KIW84_033721	0.89302	0.124399	0.980327
A0A9D5B443	Chlorophyll synthase	KIW84_034137	0.823308	-0.134604	0.963516
A0A9D5B440	glucan endo-1,3-beta-D-glucosidase	KIW84_021526	0.23321	-1.52696	0.741595
A0A9D5B438	Importin N-terminal domain-containing protein	KIW84_034127	0.866865	-0.130336	0.973104
A0A9D5B437	Vacuolar cation/proton exchanger	KIW84_034194	0.285892	1.28682	0.766317
A0A9D5B434	RNA helicase	KIW84_034186	0.812001	-0.227363	0.958595
A0A9D5B429	Protein STABILIZED1	KIW84_034175	0.99696	0.00273696	0.999423
A0A9D5B423	Ferritin	KIW84_034092	0.0357907	-1.99822	0.588113
A0A9D5B3Z8;A0A9D5AY82	Cyclic nucleotide-binding domain-containing protein	KIW84_033614	0.372393	0.568369	0.800605
A0A9D5B3X4	CASP-like protein	KIW84_034056	0.216153	1.04735	0.727314
A0A9D5B3X0	Uncharacterized protein	KIW84_020303	0.116651	-1.54455	0.653973
A0A9D5B3W8	Maturation and nuclear export of 40S ribosomal subunits interacting protein	KIW84_021384	0.306627	-1.05544	0.775406
A0A9D5B3V7	Uncharacterized protein	KIW84_034023	0.898697	0.114416	0.981922
A0A9D5B3S8	UDP-arabinopyranose mutase	KIW84_033450	0.0483546	-1.96852	0.588113
A0A9D5B3R9	Uncharacterized protein	KIW84_033892	0.146966	-1.15298	0.688948
A0A9D5B3R6	histone acetyltransferase	KIW84_021278	0.125325	-1.36824	0.669311
A0A9D5B3P8	phosphoglycerate mutase (2,3-diphosphoglycerate-independent)	KIW84_033850	0.310227	-0.85945	0.775878
A0A9D5B3P0	Amino acid transporter transmembrane domain-containing protein	KIW84_020114	0.365994	-0.792442	0.798614
A0A9D5B3N4	Mediator of RNA polymerase II transcription subunit 33A	KIW84_033857	0.882812	-0.132837	0.976788
A0A9D5B3M4	Cucumisin	KIW84_021214	0.553457	-0.599804	0.878103
A0A9D4VUY1;A0A9D4ZYJ2;A0A9D5B3M2	Fimbrin-5	KIW84_020072	0.334284	-0.73211	0.7806
A0A9D5B3K4	C2H2-type domain-containing protein	KIW84_033789	0.171466	-1.13677	0.706439
A0A9D5B3J2	Subtilisin-like protease Glyma18g48580	KIW84_033290	0.686264	0.272444	0.920958
A0A9D5B0U8;A0A9D4XF16;A0A9D5A883;A0A9D5GYE1;A0A9D4XYN8;A0A9D5BKW0;A0A9D5B3J0	ATP-dependent RNA helicase mtr4	KIW84_036288	0.803621	-0.204576	0.958055
A0A9D5B3I8	BEACH domain-containing protein C2	KIW84_033758	0.568605	0.319351	0.881227
A0A9D5B3G4	Anaphase-promoting complex subunit 1	KIW84_021069	0.22099	1.34136	0.729798
A0A9D5B3F5	Methyltransferase	KIW84_021047	0.440026	0.634728	0.833916
A0A9D5B3C9	O-fucosyltransferase family protein	KIW84_036149	0.0243633	2.97883	0.588113
A0A9D5B3B7	Beta-amylase	KIW84_033610	0.582041	-0.471662	0.884884
A0A9D5B3B4	V-type proton ATPase subunit C	KIW84_033144	0.531983	-0.490799	0.874526
A0A9D5B3B0	Coiled-coil domain-containing protein 86	KIW84_033133	0.380069	-1.13976	0.802848
A0A9D5B382	Uncharacterized protein	KIW84_020886	0.269019	0.647874	0.760838
A0A9D5B370	AB hydrolase-1 domain-containing protein (Fragment)	KIW84_033490	0.0537033	-1.74094	0.588113
A0A9D5B359	Coatomer subunit alpha	KIW84_020843	0.503054	0.440124	0.861481
A0A9D5B326	Protein TIC 20	KIW84_033405	0.179311	-1.00893	0.706621
A0A9D5B323	Cationic amino acid transporter 9	KIW84_035921	0.941474	-0.0557229	0.990993
A0A9D5B302	1,3-beta-glucan synthase	KIW84_035875	0.282494	0.842234	0.763801
A0A9D5B301	Uncharacterized protein	KIW84_032928	0.808941	-0.188609	0.958563
A0A9D5B300	3-hydroxy-3-methylglutaryl coenzyme A reductase (Fragment)	KIW84_020731	0.751278	0.251532	0.941141
A0A9D5B2Z6	Zinc metalloprotease egy1	KIW84_032921	0.508156	-0.50911	0.86422
A0A9D5B2Y1	Protein TRIGALACTOSYLDIACYLGLYCEROL 2	KIW84_020685	0.172734	-0.901139	0.706439
A0A9D5B2U5	Uncharacterized protein	KIW84_035779	0.0100337	3.64219	0.588113
A0A9D5B2T3	DNA ligase	KIW84_033215	0.206163	0.771421	0.720758
A0A9D5B2S5	Secondary alcohol dehydrogenase (SADH2)	KIW84_035731	0.960658	0.0326036	0.992035
A0A9D5B2R8	Rho GTPase-activating protein 7	KIW84_020562	0.641165	0.321414	0.90893
A0A9D5B2P7	N-acetyl-D-glucosamine kinase	KIW84_020518	0.467547	-0.67118	0.848308
A0A9D5B2N3	CDT1 Geminin-binding domain-containing protein	KIW84_035662	0.133608	-1.84452	0.677215
A0A9D5B2M6;A0A9D5AYY6;A0A9D4XZ32	Very-long-chain aldehyde decarbonylase cer1	KIW84_033097	0.330529	-1.01262	0.77836
A0A9D5B2L5	Conserved oligomeric Golgi complex subunit 5	KIW84_020454	0.338891	0.571258	0.784179
A0A9D5B2L2	non-specific serine/threonine protein kinase	KIW84_032992	0.171695	1.52619	0.706439
A0A9D5B2L0	CCAAT-binding factor domain-containing protein	KIW84_020445	0.956369	0.0465074	0.992035
A0A9D5B2I5	MI domain-containing protein	KIW84_032938	0.481631	0.895442	0.852312
A0A9D5B2I3	non-specific serine/threonine protein kinase	KIW84_020395	0.315587	0.742898	0.778055
A0A9D5B2G6	Calmodulin-binding domain-containing protein	KIW84_032578	0.956814	0.0518111	0.992035
A0A9D5B2G0	Uncharacterized protein	KIW84_035495	0.981594	-0.0263195	0.997108
A0A9D5B2F9	EH domain-containing protein 1	KIW84_020347	0.6306	0.517054	0.905871
A0A9D5B2F4	SURP motif domain-containing protein	KIW84_020337	0.464692	0.575262	0.846588
A0A9D5B2F3	Cysteine synthase	KIW84_032860	0.142479	-1.10026	0.680903
A0A9D5B2E0	BTB/POZ and MATH domain-containing protein 4	KIW84_032918	0.727152	0.254654	0.933917
A0A9D5B2D7	Actin-related protein 2	KIW84_035434	0.260276	0.759217	0.757997
A0A9D5B2D4	polyribonucleotide nucleotidyltransferase	KIW84_032907	0.241369	-0.870766	0.744025
A0A9D5B2C6	glycerophosphodiester phosphodiesterase	KIW84_020282	0.03788	-1.95338	0.588113
A0A9D5B2C1	Serine/threonine-protein phosphatase (Fragment)	KIW84_020270	0.0623856	-1.40692	0.590667
A0A9D5B2A2	Transcription termination factor mterf9	KIW84_020224	0.893885	-0.0964167	0.980327
A0A9D5B289	DEK-C domain-containing protein	KIW84_020191	0.936417	0.0579389	0.99044
A0A9D5B283	Elongator complex protein 1	KIW84_020179	0.734648	0.203362	0.93548
A0A9D5B269	CDPK- kinase 7	KIW84_032685	0.477526	0.467828	0.850799
A0A9D5B266	60S ribosomal protein L26A	KIW84_020132	0.269611	0.753395	0.760838
A0A9D4XW58;A0A9D4XTY7;A0A9D5B255;A0A9D5B261;A0A9D4XV26;A0A9D5AX11	Transcription elongation factor spt6	KIW84_032763	0.853938	0.123796	0.970623
A0A9D5B226	Peptidyl serine alpha-galactosyltransferase	KIW84_035124	0.781612	0.217037	0.950692
A0A9D5B221	hydroxymethylglutaryl-CoA lyase	KIW84_032696	0.361038	0.722359	0.796375
A0A9D5B220	Kinesin-like protein KIN-7D	KIW84_032304	0.851605	0.13366	0.97027
A0A9D5B219	Serine/threonine-protein kinase bsk1	KIW84_020032	0.553919	0.395956	0.87823
A0A9D5B215	Histone H2A	KIW84_032293	0.529374	-0.558588	0.872655
A0A9D5B214	Serine/threonine-protein kinase pix13	KIW84_020022	0.310244	0.750187	0.775878
A0A9D4ZYV8;A0A9D4XBV0;A0A9D5B203;A0A9D4ZXK1	Histone deacetylase	KIW84_020005	0.910145	-0.095127	0.983505
A0A9D5B1Y6	Protein SWEETIE	KIW84_036262	0.173943	0.946595	0.706439
A0A9D5B1Y1	RRM domain-containing protein	KIW84_036254	0.0524149	-1.78948	0.588113
A0A9D5B1X2	Uncharacterized protein	KIW84_032485	0.552488	0.499475	0.877619
A0A9D5B1X0	RNA helicase	KIW84_032195	0.477217	0.85873	0.850799
A0A9D4VX49;A0A9D4XWW8;A0A9D5A5K1;A0A9D5B1U2	non-specific serine/threonine protein kinase	KIW84_034994	0.524556	0.505941	0.871681
A0A9D5B1T8	Polygalacturonase	KIW84_032407	0.0133305	-2.80326	0.588113
A0A9D5B1T0	Short integuments 2	KIW84_032510	0.45869	-0.533017	0.844381
A0A9D5B1P9	Uncharacterized protein	KIW84_032310	0.331022	-0.809219	0.77836
A0A9D5B1P8	TOM1-like protein 2	KIW84_032041	0.330179	-0.888613	0.77836
A0A9D5B1P7	DNA-binding protein SMUBP-2	KIW84_032449	0.957642	-0.0375082	0.992035
A0A9D5B1P4	Complex 1 LYR protein domain-containing protein	KIW84_036073	0.821116	0.155059	0.962732
A0A9D4WEG7;A0A9D5B1P0	Gibberellin receptor gid1b	KIW84_032289	0.19871	0.767739	0.718134
A0A9D5B1M8	Metacaspase-1	KIW84_034836	0.128288	-1.58939	0.671666
A0A9D5B1M5	Dilute domain-containing protein	KIW84_032408	0.495524	-0.510879	0.860043
A0A9D5B1K2	HTH myb-type domain-containing protein	KIW84_031937	0.0394573	-2.18272	0.588113
A0A9D5B1J3	Uncharacterized protein	KIW84_031914	0.580106	0.396385	0.884878
A0A9D5B1J2	ZF-HD dimerization-type domain-containing protein	KIW84_035982	0.75506	-0.267019	0.942545
A0A9D5B1I4	Thioredoxin domain-containing protein	KIW84_032323	0.538349	-0.597359	0.876889
A0A9D5B1F9	G3BP-like protein	KIW84_034672	0.240574	-0.784825	0.743825
A0A9D5B1E7	ER lumen protein-retaining receptor	KIW84_034635	0.209238	0.997035	0.723674
A0A9D5B1D2	Dolichyl-diphosphooligosaccharide--protein glycosyltransferase subunit 2	KIW84_032010	0.611944	-0.319203	0.899507
A0A9D5B1B8	Hcy-binding domain-containing protein	KIW84_032179	0.0871994	1.18486	0.625648
A0A9D5BDN6	Accessory factor associated with RNA polymerase II	KIW84_025546	0.701537	-0.243793	0.926689
A0A9D5BDN4	peptidylprolyl isomerase	KIW84_025472	0.731994	-0.320105	0.935015
A0A9D5BDN2;A0A9D5BD74	Acyl-activating enzyme 1	KIW84_025464	0.18709	0.952765	0.714855
A0A9D5BDM7	YTH domain-containing family protein	KIW84_010362	0.931739	-0.0497186	0.989644
A0A9D5BDM3	2-(3-amino-3-carboxypropyl)histidine synthase subunit 1	KIW84_025503	0.898921	0.0938184	0.981942
A0A9D5BDL3	Rieske domain-containing protein	KIW84_025467	0.183765	1.06947	0.713685
A0A9D5BDL0	THUMP domain-containing protein	KIW84_025457	0.0676626	-1.54457	0.602885
A0A9D5BDK5	UDP-glucose 4-epimerase	KIW84_025439	0.55089	-0.540781	0.877563
A0A9D5BDK3	Glyceraldehyde-3-phosphate dehydrogenase	KIW84_010293	0.0776063	-1.57937	0.616599
A0A9D5BDJ6	Protein kinase domain-containing protein	KIW84_010271	0.303818	-0.711314	0.772571
A0A9D5BDJ5	Uncharacterized protein	KIW84_025341	0.836569	0.280749	0.966056
A0A9D5BDJ4	Hexosyltransferase	KIW84_025397	0.138712	1.70244	0.679551
A0A9D5BDE8	RuBisCO large subunit-binding protein subunit beta, chloroplastic	KIW84_010116	0.0330207	-2.11038	0.588113
A0A9D5BDD8	Uncharacterized protein	KIW84_025170	0.695298	-0.380875	0.923833
A0A9D5BDB8	Methylesterase 12	KIW84_010012	0.194863	-1.42661	0.718134
A0A9D5BDA9	Serine/threonine-protein kinase stn8	KIW84_025577	0.274097	0.706003	0.761207
A0A9D5BDA2	non-specific serine/threonine protein kinase	KIW84_025065	0.275164	-1.04973	0.761207
A0A9D5BD95	Protein kinase domain-containing protein	KIW84_025526	0.787414	-0.172857	0.953438
A0A9D5BAX1;A0A9D5BD86;A0A9D4YIQ8;Q76FR9	12-oxophytodienoate reductase 1	KIW84_025500	0.975111	-0.0223634	0.995083
A0A9D5BD74	Acyl-activating enzyme 1	KIW84_025463	0.0964426	1.26405	0.634925
A0A9D5BD72	Metal transporter Nramp3	KIW84_024956	0.364632	-0.694842	0.798259
A0A9D5BD63	Long-chain-fatty-acid--CoA ligase	KIW84_025425	0.210997	-0.849765	0.724337
A0A9D5BD52	Suppressor of white apricot N-terminal domain-containing protein	KIW84_024883	0.375218	-0.740094	0.800959
A0A9D5BD51	Cochaperone protein	KIW84_025385	0.0605143	-1.89891	0.588963
A0A9D5BD48	2-C-methyl-D-erythritol 2,4-cyclodiphosphate synthase	KIW84_025372	0.116256	-1.1881	0.653746
A0A9D5BD33	L-ascorbate oxidase	KIW84_024829	0.0213765	-2.35762	0.588113
A0A9D5BD31	Synechocystis YCF37	KIW84_024807	0.218718	-1.01682	0.728873
A0A9D5BD25	40S ribosomal protein S4	KIW84_024780	0.0449205	2.46706	0.588113
A0A9D5BD14	Ribosomal 40S subunit protein S13	KIW84_025252	0.209006	0.895759	0.723674
A0A9D5BD08	Flavin-containing monooxygenase	KIW84_025232	0.158534	-1.3013	0.700246
A0A9D5BD02	Actin patch protein	KIW84_024668	0.0196505	-2.02369	0.588113
A0A9D5BCZ6	Chaperone protein dnaJ 13	KIW84_025198	0.986701	0.0102821	0.99732
A0A9D5BCZ5	Protein AE7-like 1	KIW84_024630	0.35918	0.730418	0.795265
A0A9D5BCY5	Formyltetrahydrofolate deformylase 1	KIW84_025169	0.92358	0.0542868	0.987234
A0A9D5BCX8	Phenylcoumaran benzylic ether reductase Betv6	KIW84_024590	0.0845275	2.13835	0.625498
A0A9D5BCX7	Polycomb protein VEFS-Box domain-containing protein	KIW84_025150	0.47975	-0.905685	0.852312
A0A9D5BCW6	CDK5RAP1-like protein	KIW84_024548	0.0609683	-1.16405	0.589501
A0A9D5BCW0	Ferredoxin--NADP reductase, chloroplastic	KIW84_024472	0.20421	-1.279	0.720758
A0A9D5BCV6	Uncharacterized protein (Fragment)	KIW84_024515	0.797415	0.224609	0.956188
A0A9D5BCU5	RRM domain-containing protein	KIW84_024412	0.997123	-0.00265693	0.999423
A0A9D5ARC8;A0A9D5BCT7	Cell number regulator 13	KIW84_024452	0.302746	-0.859581	0.772571
A0A9D5BCQ3	Carotenoid cleavage dioxygenase 4	KIW84_024246	0.964186	-0.0548936	0.993313
A0A9D5BCP7	DNA mismatch repair protein	KIW84_024317	0.935267	-0.0885933	0.990043
A0A9D5BCM5	Formin-like protein	KIW84_024137	0.470368	0.55962	0.849341
A0A9D4YIU5;A0A9D5BCM4	AB hydrolase-1 domain-containing protein	KIW84_024828	0.0319291	-2.41893	0.588113
A0A9D5BCM1	Nucleoporin p58/p45	KIW84_024815	0.0976894	-1.96728	0.634925
A0A9D5BCL1	NmrA-like domain-containing protein	KIW84_024098	0.861563	0.116671	0.972092
A0A9D5BCK2	Extra-large guanine nucleotide-binding protein 3	KIW84_024064	0.649231	-0.357121	0.913554
A0A9D5BCH6	Abscisic acid receptor pyl1	KIW84_023948	0.437031	0.551272	0.833056
A0A9D5BCH4;A0A9D4WEU1;A0A9D4YID7	Laccase	KIW84_024602	0.0277963	-2.10224	0.588113
A0A9D5BCH1	Protein ae7	KIW84_024061	0.169999	1.1749	0.706439
A0A9D5BCG8	rRNA-processing protein EBP2 homolog	KIW84_024048	0.645484	0.311782	0.910434
A0A9D5BCG0;A0A9D4W7Q4;A0A9D5B170	D-2-hydroxyglutarate dehydrogenase (Fragment)	KIW84_024547	0.0742656	-1.30608	0.616367
A0A9D5BCF9	Uncharacterized protein	KIW84_024016	0.459261	-1.0412	0.844381
A0A9D5AKA6;A0A9D5BCF5;A0A9D5H0L4;A0A9D5ADH1;A0A9D4VS22;A0A9D4X9I1;A0A9D4XU75;A0A9D4WMR3;A0A9D4XDL5;A0A9D4ZY57;A0A9D5B895;A0A9D4VKC0;A0A9D4XYQ5;A0A9D5BIZ4;A0A9D4VJJ1;A0A9D5H0F1;A0A9D4XD30;A0A9D5BDI8;A0A9D5A4Q7;A0A9D5H0B3;A0A9D4YNL1;A0A9D5BQ52;A0A9D4ZTH1;A0A9D5AB73	HSF-type DNA-binding domain-containing protein	KIW84_024004	0.196507	-0.863912	0.718134
A0A9D5BCF3;A0A9D4WWU0;A0A9D4WX14;A0A9D5BQB2;A0A9D4WX06	Transmembrane and coiled-coil domain-containing protein 4	KIW84_024526	0.895917	-0.0860324	0.981356
A0A9D5AIQ1;A0A9D4WUS5;A0A9D5AP49;A0A9D5AT97;A0A9D4VFH0;A0A9D4VLB5;A0A9D5BCF2;A0A9D5BCZ3;A0A9D5AUJ6;A0A9D4VN26;A0A9D5AU03;A0A9D4VH56	Sphingoid long-chain bases kinase 1	KIW84_011332	0.882288	-0.112846	0.976515
A0A9D5BCE8	Elongation factor Ts, mitochondrial	EFTS	0.0673756	-1.40802	0.602885
A0A9D5BCE7	Plant/T31B5-30 protein	KIW84_023854	0.17402	-1.07173	0.706439
A0A9D5BCC6	Diaminopimelate decarboxylase 1	KIW84_024451	0.683775	-0.262549	0.920936
A0A9D5BCC1	CobW C-terminal domain-containing protein	KIW84_023778	0.667613	-0.324079	0.917657
A0A9D5BCB6	Beta-D-xylosidase 6	KIW84_023912	0.0611852	-1.6478	0.589501
A0A9D5BCB3	ATP-dependent 6-phosphofructokinase	PFK	0.541764	0.402115	0.876889
A0A9D5BCB2	oligopeptidase A	KIW84_023900	0.19312	0.838702	0.718134
A0A9D5BCA8	Ribosomal RNA-processing protein 40	KIW84_023731	0.509931	-0.435733	0.86506
A0A9D5BC87	protein-serine/threonine phosphatase	KIW84_011168	0.583597	0.342317	0.885749
A0A9D5BC80	Protein kinase domain-containing protein	KIW84_023642	0.395704	-0.529065	0.812912
A0A9D5BC79	High mobility group	KIW84_024325	0.272907	-0.733484	0.761207
A0A9D5BC66	Altered inheritance of mitochondria protein 1	KIW84_011109	0.942188	-0.0445176	0.990993
A0A9D5BC61	Leucine-rich repeat-containing N-terminal plant-type domain-containing protein	KIW84_023761	0.983038	-0.0127377	0.997108
A0A9D5B1B5	Uncharacterized protein	KIW84_034562	0.238446	-1.53827	0.743785
A0A9D5B194	Transmembrane protein	KIW84_034511	0.0265256	-2.67317	0.588113
A0A9D5B169	ADP-ribosylation factor GTPase-activating protein agd3	KIW84_035765	0.643706	-0.304535	0.909403
A0A9D5B162	Laccase	KIW84_034435	0.349078	-0.89701	0.790123
A0A9D5B150	Tropinone reductase I	KIW84_034404	8.26605e-05	-4.75008	0.089108
A0A9D5B0W0	70-kilodalton heat shock protein	KIW84_035566	0.269133	-0.871409	0.760838
A0A9D5B0V0	Transcription initiation factor TFIID subunit 6	KIW84_035540	0.607938	-0.345077	0.897253
A0A9D5B0T8;A0A9D4W4J4	Glucomannan 4-beta-mannosyltransferase 9	KIW84_031439	0.549401	-0.51163	0.876889
A0A9D5B0T4;A0A9D5B6R9;A0A9D5B2G5	70-kilodalton heat shock protein	KIW84_035503;KIW84_035504;KIW84_035505	0.159327	-1.15716	0.700486
A0A9D5B0S9	Chloroplast lumen common family protein	KIW84_031785	0.0590131	-1.66227	0.588853
A0A9D5B0R8	Cation-transporting P-type ATPase N-terminal domain-containing protein	KIW84_031771	0.564251	0.314076	0.87986
A0A9D5B0R7	Triosephosphate isomerase, chloroplastic	KIW84_031555	0.0579017	-1.95079	0.588113
A0A9D5B0R5	Metal-nicotianamine transporter ysl6	KIW84_035458	0.437189	-0.739963	0.833056
A0A9D5B0Q9	Tubulin beta-1 chain (Fragment)	KIW84_035445	0.65425	0.308927	0.91435
A0A9D5B0G2;A0A9D5B0Q8;A0A9D4XSM5	Glycosyltransferase	KIW84_031533	0.148952	0.86763	0.691264
A0A9D5B0Q3	Glycosyltransferase	KIW84_031525	0.0322954	-1.99158	0.588113
A0A9D5B0L6	C2 NT-type domain-containing protein	KIW84_035337	0.489971	0.650347	0.85813
A0A9D5B0K5	Ethylene-insensitive protein 2	KIW84_031637	0.90612	-0.0750496	0.983505
A0A9D5B0K1	Mitochondrial pyruvate carrier	KIW84_035307	0.429748	0.553118	0.829599
A0A9D5B0J3	Homeobox domain-containing protein	KIW84_031219	0.624302	0.395116	0.904042
A0A9D5B0I9	1,4-alpha-glucan branching enzyme	KIW84_031368	0.343488	-0.776132	0.786644
A0A9D5B0D3	Calcium homeostasis endoplasmic reticulum protein	KIW84_031091	0.163845	-1.61854	0.703293
A0A9D5B0D1	TLD domain-containing protein 1	KIW84_031250	0.0943603	-1.34925	0.631441
A0A9D5B0C2	Mediator of RNA polymerase II transcription subunit 27	KIW84_031227	0.950324	-0.0393532	0.991561
A0A9D5B096	7,8-dihydroneopterin aldolase	KIW84_031174	0.0175968	-3.17091	0.588113
A0A9D4XXJ7;A0A9D5B093	SET domain-containing protein	KIW84_033712	0.0231136	-2.25788	0.588113
A0A9D5B081	Purple acid phosphatase	KIW84_031351	0.0388814	-2.33348	0.588113
A0A9D5B080	Uncharacterized protein	KIW84_033681	0.0363151	-2.52743	0.588113
A0A9D5B073	Phosphoglucan phosphatase lsf1	KIW84_035062	0.358375	0.664826	0.794649
A0A9D5B071	Glucosamine 6-phosphate N-acetyltransferase	KIW84_031330	0.0308231	-2.12964	0.588113
A0A9D4YEQ9;A0A9D5B067	H(+)-transporting two-sector ATPase	KIW84_030930	0.390864	-0.873242	0.812276
A0A9D5B052	UPF0051 protein abci8	KIW84_035016	0.0214357	-1.97058	0.588113
A0A9D5B045	mRNA-decapping enzyme-like protein	KIW84_031276	0.297604	-0.915069	0.769719
A0A9D4XYY3;A0A9D5B041	HAD-like domain-containing protein	KIW84_033594	0.15329	1.04502	0.696296
A0A9D5B040	LETM1-like protein	KIW84_031263	0.663283	-0.352771	0.917337
A0A9D5B032	Vesicle-associated protein 1-2	KIW84_034972	0.415173	-0.695838	0.822672
A0A9D5B031	Peptidase A1 domain-containing protein	KIW84_031239	0.766847	-0.178514	0.946687
A0A9D5B026	Uncharacterized protein	KIW84_030842	0.461525	1.02251	0.845513
A0A9D5B024	Pre-rRNA-processing protein Ipi1 N-terminal domain-containing protein	KIW84_031228	0.832518	0.236103	0.964798
A0A9D5B023	Pectate lyase superfamily protein domain-containing protein	KIW84_033559	0.361446	-0.612129	0.796375
A0A9D5B016	Protein LOW PSII ACCUMULATION 1	KIW84_030999	0.219135	0.753984	0.729097
A0A9D5B013	WD repeat-containing protein gts1	KIW84_030987	0.859112	0.118705	0.971859
A0A9D5AZZ9	GTP diphosphokinase	KIW84_030952	0.670184	0.28421	0.917657
A0A9D5AZZ2	Ubiquitin carboxyl-terminal hydrolase	KIW84_031175	0.270516	1.37085	0.761207
A0A9D5AZZ0	DnaJ protein erdj3b	KIW84_030927	0.373183	0.550544	0.800605
A0A9D5AZY9	Mal d 1-associated protein	KIW84_031163	0.878793	-0.190922	0.975927
A0A9D5AZY1	Pectin acetylesterase	KIW84_030767	0.0173922	-2.14235	0.588113
A0A9D5AZX7	Trichome birefringence-like N-terminal domain-containing protein	KIW84_030902	0.108085	-1.95864	0.646282
A0A9D5AZX0	Biotin carboxyl carrier protein of acetyl-CoA carboxylase	KIW84_033407	0.529394	-0.476089	0.872655
A0A9D5AZV8	Phosphoglycolate phosphatase 1A	KIW84_033377	0.0427829	-2.06791	0.588113
A0A9D5AWS5;A0A9D5AZV4;A0A9D4XQW6	Short-chain dehydrogenase reductase 3b-like	KIW84_030851	0.321102	-0.883	0.778311
A0A9D5AZV3	Uncharacterized protein	KIW84_031090	0.353346	0.730486	0.790566
A0A9D5AZV2	Pectinesterase	KIW84_034794	0.00609911	-2.67053	0.588113
A0A9D5AZU5	S-adenosylmethionine synthase	KIW84_030830	0.718043	0.236324	0.931533
A0A9D5AZU3	Flavin-containing monooxygenase	KIW84_031067	0.0225912	2.69817	0.588113
A0A9D5AZT9	Large ribosomal subunit protein bL21m	KIW84_030688	0.400062	0.623369	0.816432
A0A9D5AZT3	DUF1279 domain-containing protein	KIW84_033320	0.239619	-0.786512	0.743825
A0A9D5AZR6	VOC domain-containing protein	KIW84_034714	0.125329	-1.91167	0.669311
A0A9D5AZP6;A0A9D5BNE3	Hexosyltransferase	KIW84_034671	0.759041	0.181384	0.944087
A0A9D5AZP2	Sucrose synthase	KIW84_030953	0.469953	0.499341	0.849341
A0A9D5AZN4	Uncharacterized protein	KIW84_033216	0.676383	0.404824	0.919662
A0A9D5AZM9	ATP-dependent Clp protease proteolytic subunit	KIW84_033205	0.692679	0.235159	0.923644
A0A9D5AZK3	Mitochondrial phosphate carrier protein 3	KIW84_033143	0.469509	0.4652	0.849341
A0A9D5AZE4	YTH domain-containing family protein	KIW84_032994	0.223853	-0.825071	0.731336
A0A9D5AZC8	RRM domain-containing protein	KIW84_032962	0.179271	-1.42782	0.706621
A0A9D5AZC0	TRUD domain-containing protein	KIW84_030377	0.0502014	-1.84539	0.588113
A0A9D5AZB1	Delta-1-pyrroline-5-carboxylate synthase	KIW84_034387	0.421959	0.650959	0.825803
A0A9D5AYV4	Patellin-6	KIW84_034069	0.62575	-0.389596	0.905057
A0A9D5AYU0	Pumilio homolog 23	KIW84_030008	0.775494	0.253463	0.948287
A0A9D5AYS8;A0A9D4XPC9	Palmitoyltransferase akr1	KIW84_030340	0.371714	-0.718153	0.800605
A0A9D5AYR8	Uncharacterized protein	KIW84_030318	0.0722256	-1.90995	0.61283
A0A9D5AYR7	Exportin-T	KIW84_030006	0.907546	0.101888	0.983505
A0A9D5AYR1	Tetratricopeptide repeat protein SKI3	KIW84_046513	0.421309	0.621745	0.825803
A0A9D5AYP6	Adenylosuccinate synthetase, chloroplastic	PURA	0.0366966	-1.79918	0.588113
A0A9D5AYP5	Low-specificity L-threonine aldolase 1	KIW84_030278	0.533356	-0.564873	0.875169
A0A9D5AYM5	CYRIA/CYRIB Rac1 binding domain-containing protein	KIW84_030236	0.366957	0.680177	0.799151
A0A9D5AYM3	Leucine-rich repeat-containing N-terminal plant-type domain-containing protein	KIW84_032388	0.414176	0.695845	0.822672
A0A9D5AYM0	mannan endo-1,4-beta-mannosidase	KIW84_033902	0.5287	0.381738	0.872038
A0A9D5AAG1;A0A9D5AYL8	Cysteine synthase	KIW84_046431	0.0177569	-2.47131	0.588113
A0A9D5AYL7	Rhodanese-like domain-containing protein 9	KIW84_032379	0.940851	0.0485627	0.990993
A0A9D5AYK9	Acetyltransferase tap2	KIW84_033881	0.419316	-0.56243	0.825803
A0A9D5B7E0;A0A9D4W208;A0A9D5AYK0;A0A9D5A2K9	DNA polymerase delta subunit 2	KIW84_032348	0.229476	-1.23821	0.738893
A0A9D5AYJ5	Metal tolerance protein C2	KIW84_032338	0.86311	-0.116208	0.972144
A0A9D5AYH3	Pre-mRNA-splicing factor SLU7	KIW84_030124	0.284979	-1.05461	0.766103
A0A9D5AYG8	Kinesin-like protein	KIW84_033802	0.957094	-0.0405509	0.992035
A0A9D5AYG3	Ras- protein RABD2a	KIW84_046334	0.215585	-1.15805	0.727314
A0A9D5AYE9	Uncharacterized protein	KIW84_046253	0.00624299	-3.0243	0.588113
A0A9D5AYD7	ribose-phosphate diphosphokinase	KIW84_046229	0.703759	0.22118	0.927934
A0A9D5AYC2;A0A9D5B203;A0A9D5B0X5	Histone deacetylase	KIW84_046514	0.8942	0.0843085	0.980327
A0A9D5AYA8	Uncharacterized protein	KIW84_046227	0.431841	0.614835	0.829993
A0A9D5AY97	AT-hook motif nuclear-localized protein	KIW84_033640	0.247246	0.749071	0.750785
A0A9D5AY96	Protein transport protein SEC23	KIW84_046166	0.904056	-0.0747908	0.983505
A0A9D5AY82	Cyclic nucleotide-binding domain-containing protein	KIW84_033612	0.000701959	-3.43286	0.320964
A0A9D5AY81	Sugar transport protein 13	KIW84_046441	0.898224	-0.11166	0.981922
A0A9D5AY76	Ferulic acid decarboxylase 1	KIW84_046432	0.959328	0.0382784	0.992035
A0A9D5AY75	3-hydroxyisobutyryl-CoA hydrolase	KIW84_046174	0.661433	-0.310385	0.917337
A0A9D5AY71	Small ribosomal subunit protein eS1	KIW84_046421	0.141128	1.19346	0.679573
A0A9D5AY70	Carboxypeptidase	KIW84_046163	0.0481548	-1.90887	0.588113
A0A9D5AY66	ATP-dependent helicase BRM	KIW84_033583	0.6271	-0.446346	0.905871
A0A9D5AY48;A0A9D5AVL3	G3BP-like protein	KIW84_031958	0.494533	-0.541639	0.860043
A0A9D5AY29	Uncharacterized protein	KIW84_046051	0.533465	-0.403601	0.875169
A0A9D5AY23	Golgin candidate 3	KIW84_033481	0.262051	-1.02324	0.760065
A0A9D4XNM0;A0A9D5AY16	Patatin	KIW84_046326	0.650383	0.424679	0.913709
A0A9D5AY10	Lysine--tRNA ligase	KIW84_046315	0.162171	-1.00963	0.702494
A0A9D5AY06	CBS domain-containing protein cbsx6	KIW84_033439	0.153245	1.24554	0.696296
A0A9D5AY04	Elongator complex protein 4	KIW84_046309	0.890471	0.102599	0.979803
A0A9D5AXZ6	Carbohydrate kinase PfkB domain-containing protein	KIW84_031859	0.317339	-0.788172	0.778311
A0A9D5AXZ0	Peptide chain release factor PrfB1	KIW84_033398	0.36251	0.555409	0.796832
A0A9D5AXW6	UMP-CMP kinase	KIW84_046236	0.0736165	-1.30676	0.615183
A0A9D4XZ20;A0A9D5AXV9;A0A9D4XQL3	GTP cyclohydrolase 1	KIW84_045926	0.480631	-0.508369	0.852312
A0A9D5AXV7	Arginine/serine-rich splicing factor	KIW84_031773	0.846209	0.165939	0.968085
A0A9D4VQA8;A0A9D5B1A6;A0A9D5AXS5;A0A9D4WIE1	Chaperonin CPN60-like 2, mitochondrial	KIW84_045874	0.187332	-1.01779	0.714855
A0A9D5AXS2	AB hydrolase-1 domain-containing protein	KIW84_031692	0.84992	-0.139434	0.968806
A0A9D4X532;A0A9D5AXS1	Beta-fructofuranosidase	KIW84_045860	0.178002	0.936972	0.706439
A0A9D5AXR8	DNA-directed RNA polymerase subunit	KIW84_033248	0.277026	-1.28976	0.761822
A0A9D5AXQ9	Lipoxygenase	KIW84_045828	0.407639	1.0045	0.818097
A0A9D5AXP8	phenylalanine--tRNA ligase	KIW84_033204	0.437492	0.55365	0.833056
A0A9D5AXP6	Acetyltransferase component of pyruvate dehydrogenase complex	KIW84_045811	0.745408	0.219556	0.938077
A0A9D5AXN6	Phospholipid:diacylglycerol acyltransferase 1	KIW84_045775	0.263121	-0.685761	0.760587
A0A9D5AXN4	Aminotransferase-like plant mobile domain-containing protein	KIW84_045790	0.0291228	-2.25531	0.588113
A0A9D5AXM8	NAD(P)-binding domain-containing protein	KIW84_045781	0.0567237	-2.01101	0.588113
A0A9D5AXM0	Serine/threonine protein phosphatase 2A regulatory subunit	KIW84_031568	0.761333	0.187681	0.944674
A0A9D5AXL4	VHS domain-containing protein	KIW84_046049	0.205789	-1.3868	0.720758
A0A9D5AXL3	Light-regulated protein	KIW84_033132	0.390303	-0.666154	0.812028
A0A9D5AXI9;A0A9D5AUX1	Stem 28 kDa glycoprotein	KIW84_045997	0.0580923	-1.35317	0.588113
A0A9D5AXI8	Anaphase-promoting complex subunit 2	KIW84_033086	0.580336	0.421785	0.884878
A0A9D5AXI1	WD-40 repeat-containing protein msi4	KIW84_031494	0.677568	-0.371842	0.919768
A0A9D5AXH4;A0A9D4XVN0;A0A9D4XVW7	Xyloglucan endotransglucosylase/hydrolase	KIW84_033058	0.856047	-0.111833	0.97095
A0A9D5AXH1;A0A9D4W684;A0A9D4XT64	60S ribosomal protein L24	KIW84_031473	0.501873	0.446343	0.861481
A0A9D5AXF8	Glutaredoxin-dependent peroxiredoxin	KIW84_031438	0.295441	-0.829228	0.768075
A0A9D5AXF6	Ubiquitin carboxyl-terminal hydrolase	KIW84_045938	0.164276	-0.9021	0.703409
A0A9D5AXF5	pectinesterase	KIW84_045635	0.86267	-0.129734	0.972144
A0A9D5AXE8	DNA-directed RNA polymerase subunit beta	KIW84_045622	0.905279	-0.0907726	0.983505
A0A9D5AXE0	DUF2470 domain-containing protein	KIW84_032982	0.0924796	-1.21875	0.628145
A0A9D5AXD6	Protein ROOT HAIR DEFECTIVE 3 homolog	KIW84_045903	0.765541	-0.190467	0.946546
A0A9D5AXC6	Cytochrome b5 heme-binding domain-containing protein	KIW84_045529	0.180201	-0.994672	0.708376
A0A9D5AXB3	Lysophospholipid acyltransferase lpeat1	KIW84_031332	0.278441	-0.731139	0.762015
A0A9D5AXB0	Metallo-beta-lactamase domain-containing protein	KIW84_045861	0.958569	0.0471604	0.992035
A0A9D4WFA0;A0A9D5AXA6;A0A9D4XVT6;A0A9D4WGE8;A0A9D5GVA9;A0A9D4ZWN7	Ribosomal protein L25 beta domain-containing protein (Fragment)	KIW84_032919	0.515077	0.393412	0.868358
A0A9D5AXA3	RAVE complex protein Rav1 C-terminal domain-containing protein	KIW84_045483	0.470272	0.454765	0.849341
A0A9D5AX82	Lipoxygenase	KIW84_045812	0.893363	-0.113928	0.980327
A0A9D5AX68	serine O-acetyltransferase	KIW84_045404	0.52596	0.374982	0.871734
A0A9D5AX55	Oxidoreductase glyr1	KIW84_045388	0.054821	-1.99756	0.588113
A0A9D5AX53	Serine hydrolase domain-containing protein	KIW84_032814	0.642339	-0.334957	0.909403
A0A9D5AX49	Glycosyl transferase family 1 domain-containing protein	KIW84_045357	0.612398	-0.345609	0.899691
A0A9D5AX48	Translocase of chloroplast	KIW84_032802	0.540076	0.372837	0.876889
A0A9D5AX43	Fasciclin-like arabinogalactan protein 17	KIW84_031157	0.43945	-0.484415	0.833916
A0A9D5AX37	Pectate lyase superfamily protein domain-containing protein	KIW84_045321	0.0743299	-1.43721	0.616367
A0A9D5AX28;A0A9D4XYV6	Histone-lysine N-methyltransferase, H3 lysine-9 specific SUVH1	KIW84_032774	0.838481	-0.113897	0.966125
A0A9D5AX20	Protein FLUORESCENT IN BLUE LIGHT, chloroplastic	KIW84_045689	0.994212	0.00444548	0.999423
A0A9D5AX15	RNA polymerase Rpb2 domain-containing protein	KIW84_045260	0.369991	0.507333	0.800605
A0A9D5AX14;A0A9D4VXU8	SNAP receptor	KIW84_045679	0.430983	-0.469176	0.82965
A0A9D5AX04	Ubiquitin carboxyl-terminal hydrolase	KIW84_032739	0.327605	0.763157	0.778311
A0A9D5AX00	Subtilisin-like protease SBT1.5	KIW84_045653	0.584987	-0.457641	0.886526
A0A9D5AWY6	HMA domain-containing protein	KIW84_031001	0.501773	-0.560897	0.861481
A0A9D5AWY2	Thiamine pyrophosphokinase	KIW84_030990	0.0390879	-1.59984	0.588113
A0A9D5AWX4	AB hydrolase-1 domain-containing protein	KIW84_030968	0.413353	-0.656573	0.822563
A0A9D5AWX0	Pectinesterase	KIW84_030955	0.427658	-0.512521	0.829105
A0A9D5AWW3	RAP domain-containing protein	KIW84_045151	0.984983	0.0116173	0.997108
A0A9D5AWV4	(+)-neomenthol dehydrogenase-like	KIW84_045175	0.528097	0.36845	0.871868
A0A9D5AWV2	Homeobox-leucine zipper protein ANTHOCYANINLESS 2	KIW84_045123	0.598434	-0.478201	0.89333
A0A9D5AWU4	Thioesterase domain-containing protein	KIW84_045155	0.224955	-1.18141	0.73295
A0A9D5AWS5	Short-chain dehydrogenase reductase 3b	KIW84_030852	0.716513	-0.374486	0.931533
A0A9D5AWR8	Glycosyltransferase family 92 protein	KIW84_032556	0.103397	1.64596	0.641111
A0A9D5AWQ2	Enoyl reductase (ER) domain-containing protein	KIW84_045428	0.187505	0.958776	0.714855
A0A9D5AWN8	Ribonuclease 2	KIW84_045395	0.0989095	-2.61214	0.634925
A0A9D5AWN3	arginine--tRNA ligase	KIW84_030766	0.351838	-0.693175	0.790123
A0A9D5AWL0	Mitogen-activated protein kinase mmk2	KIW84_045322	0.985443	0.0111537	0.997108
A0A9D5AWK5;A0A9D4WYB1;A0A9D4YB76	Calmodulin-binding receptor-like cytoplasmic kinase 2, variant 2	KIW84_045310	0.204936	1.13121	0.720758
A0A9D5AWK0	Uncharacterized protein	KIW84_032409	0.259175	-1.37637	0.757449
A0A9D5AWJ9	ATP-dependent helicase BRM	KIW84_045299	0.97351	-0.0226406	0.994847
A0A9D5AWJ1	Leucine-rich repeat-containing N-terminal plant-type domain-containing protein	KIW84_044915	0.910106	0.138874	0.983505
A0A9D5AWI5	Uncharacterized protein	KIW84_032378	0.852347	0.104106	0.97027
A0A9D5A8N7;A0A9D5AWG7;A0A9D4YFB8	Importin subunit alpha	KIW84_030624	0.152563	-1.23783	0.696296
A0A9D5AWF4	Mic1 domain-containing protein	KIW84_032302	0.861101	0.103377	0.972081
A0A9D5AWE0;A0A9D4XKG5	Short-chain dehydrogenase/reductase	KIW84_045173	0.0219237	-2.05118	0.588113
A0A9D5AWD8	60S ribosomal protein L18B	KIW84_030562	0.24433	1.19195	0.747463
A0A9D5AWC5	ATP-dependent Clp protease proteolytic subunit	KIW84_030541	0.633876	0.332074	0.905874
A0A9D5AWB0	AB hydrolase-1 domain-containing protein	KIW84_030506	0.932308	0.0653329	0.989644
A0A9D5AWA8	DUF6737 domain-containing protein	KIW84_032194	0.0687133	-1.89375	0.605515
A0A9D5AW65	H15 domain-containing protein	KIW84_032098	0.841666	-0.153283	0.966636
A0A9D5AW51	40S ribosomal protein S24	KIW84_030384	0.254687	0.708026	0.754558
A0A9D5AW54;A0A9D5AW36;A0A9D4XL08;A0A9D4XGZ9	Bet v I/Major latex protein domain-containing protein	KIW84_044629	0.359341	0.728904	0.795265
A0A9D5AW32	Transcription termination factor MTEF1, chloroplastic	KIW84_013259	0.82285	-0.156826	0.963368
A0A9D5AW14	Cysteine proteinase inhibitor	KIW84_044579	0.69528	-0.290682	0.923833
A0A9D5AW01	Flavin-containing monooxygenase	KIW84_044908	0.0448603	2.27278	0.588113
A0A9D5AVZ4	Single-stranded DNA-binding protein why2	KIW84_030261	0.485269	0.457117	0.854772
A0A9D5AVW8	Uncharacterized protein	KIW84_030195	0.932608	-0.0999064	0.989644
A0A9D5AVW6	Transcription factor	KIW84_031897	0.411657	-1.02099	0.821137
A0A9D5AVW3	Peptidase A1 domain-containing protein (Fragment)	KIW84_044840	0.331261	-0.863372	0.77836
A0A9D5AVV0	Replication stress response regulator SDE2	KIW84_030149	0.175201	-1.4782	0.706439
A0A9D5AVS7	Glutathione S-transferase	KIW84_044269	0.0963349	-1.68746	0.634925
A0A9D5AVS6	Ras- protein raba3	KIW84_030103	0.665996	-0.530461	0.917657
A0A9D5AVR9;A0A9D4W3D9	26S proteasome regulatory subunit 4 A	KIW84_031837	0.171754	0.899288	0.706439
A0A9D5AVR1	30S ribosomal protein S20, chloroplastic	KIW84_044232	0.415481	0.626025	0.822672
A0A9D5AVP8	Prohibitin	KIW84_044702	0.0575221	1.1933	0.588113
A0A9D5AVN3	Chaperone protein dnaJ 10	KIW84_046516	0.139678	-1.44456	0.679551
A0A9D5AVK7	Integrase zinc-binding domain-containing protein	KIW84_044602	0.0123317	2.60705	0.588113
A0A9D5AVK2	protein-serine/threonine phosphatase	KIW84_046449	0.924856	0.0669382	0.987274
A0A9D5AVK1	Vacuolar protein-sorting-associated protein 36	KIW84_044588	0.334761	-0.822738	0.780671
A0A9D5AVK0	RRM domain-containing protein	KIW84_044178	0.0676789	-2.16462	0.602885
A0A9D5AVJ9	DUF4005 domain-containing protein	KIW84_031691	0.75933	-0.190145	0.944087
A0A9D5AVI8	Pentatricopeptide repeat-containing protein	KIW84_046423	0.159264	0.95209	0.700486
A0A9D5AVG6	Chaperone protein dnaJ A6	KIW84_046375	0.864989	0.111654	0.972865
A0A9D5B5V8	NADH:ubiquinone reductase (non-electrogenic)	KIW84_021834	0.264542	1.06525	0.760838
A0A9D4Y978;A0A9D4YDE9;A0A9D5B5V3	Uncharacterized protein	KIW84_021828	0.302571	0.720071	0.772571
A0A9D5B5S7	Glycosylated integral ER membrane protein	KIW84_021765	0.684452	0.278102	0.920936
A0A9D5B5R8	Methionine aminopeptidase	KIW84_022871	0.971385	-0.0222633	0.994847
A0A9D5B5P0	Beta-grasp domain-containing protein	KIW84_034770	0.950793	-0.0346903	0.991561
A0A9D5AVF5	Multidrug resistance protein 1	KIW84_031593	0.818111	-0.124406	0.960253
A0A9D5AVF4	Cell division cycle protein 16	KIW84_044094	0.262588	-0.821248	0.760065
A0A9D5AVF0	FAD synthase	KIW84_031580	0.188684	-1.1621	0.715075
A0A9D5AVE4	Uncharacterized protein	KIW84_031567	0.821357	-0.124314	0.962864
A0A9D5AVE3	glycine--tRNA ligase	KIW84_046336	0.847929	-0.133229	0.96865
A0A9D5AVD6	Centromere protein C	KIW84_043977	0.0340804	-2.69185	0.588113
A0A9D5AVC8;A0A9D5B0G2;A0A9D5B0Q8;A0A9D4XSM5	Glycosyltransferase	KIW84_031535	0.114893	-1.7128	0.653746
A0A9D5AVB8	NuA4 histone acetyltransferase subunit	KIW84_046289	0.634019	-0.394102	0.905874
A0A9D5AVA4	alpha-amylase	KIW84_043901	0.620262	0.367727	0.902909
A0A9D5AVA3	Cytochrome P450 monooxygenase 37	KIW84_044339	0.0246363	-2.36055	0.588113
A0A9D5AVA2	Protein TRIGALACTOSYLDIACYLGLYCEROL 4, chloroplastic	KIW84_046252	0.276764	0.655199	0.761378
A0A9D5AV80	2,4-dienoyl-CoA reductase [(3E)-enoyl-CoA-producing]	KIW84_044281	0.376823	0.534217	0.801185
A0A9D5AV65	Uncharacterized protein	KIW84_046182	0.859006	-0.184164	0.971859
A0A9D5AV62	NAD-dependent epimerase/dehydratase domain-containing protein	KIW84_043818	0.528525	-0.475461	0.871939
A0A9D5AV60	Hydroxyisourate hydrolase	KIW84_046176	0.805355	-0.15122	0.958247
A0A9D5AV23	Uncharacterized protein	KIW84_043732	0.106645	1.13973	0.644758
A0A9D5AV20	DNA repair protein recA homolog 1, chloroplastic	KIW84_044152	0.679223	0.232206	0.920262
A0A9D5AV18	Spermidine synthase 2	KIW84_043723	0.0509144	-1.54438	0.588113
A0A9D5BBZ5;A0A9D5AV12	Pyruvate dehydrogenase E1 component subunit alpha	KIW84_043797	0.105318	-1.16544	0.644548
A0A9D5AV07	RNA helicase	KIW84_043787	0.594465	0.301116	0.891238
A0A9D5AUZ9	GPI transamidase component PIG-T	KIW84_046061	0.343596	0.686696	0.786644
A0A9D5AUZ4	Aquaporin TIP2-1	KIW84_046050	0.715243	-0.286766	0.931533
A0A9D5AUY0	Uncharacterized protein	KIW84_044066	0.766829	-0.227842	0.946687
A0A9D5AUX6	Phosphotransferase	KIW84_046006	0.780058	0.212683	0.950479
A0A9D5AUW9	Uncharacterized protein	KIW84_031164	0.634149	-0.448063	0.905874
A0A9D5AUV0	Pyrrolidone-carboxylate peptidase	KIW84_043659	0.115712	1.15084	0.653746
A0A9D4XFN2;A0A9D5AUS4	D-aminoacyl-tRNA deacylase	KIW84_043606	0.0599346	2.33569	0.588853
A0A9D5AUS0	Large ribosomal subunit protein uL30m	KIW84_045904	0.140627	1.29129	0.679573
A0A9D5AUR8	Uncharacterized protein	KIW84_043481	0.678913	-0.438822	0.920258
A0A9D5AUQ3	Inositol-tetrakisphosphate 1-kinase	KIW84_043569	0.186097	-1.35444	0.714855
A0A9D5AUP7	Phosphate transporter (Fragment)	KIW84_043429	0.121345	-1.24112	0.663789
A0A9D5AUP3	60S ribosomal protein L27a-2	KIW84_043422	0.859454	-0.115664	0.971859
A0A9D5AUP1	methenyltetrahydrofolate cyclohydrolase	KIW84_031000	0.361041	0.579064	0.796375
A0A9D5AUN2	Uncharacterized protein	KIW84_043519	0.890643	0.087809	0.97985
A0A9D5AUK0	Peptidase S9 prolyl oligopeptidase catalytic domain-containing protein	KIW84_030903	0.0837434	-1.61364	0.623067
A0A9D5BKK2;A0A9D5AUJ3;A0A9D4XIE9	CTP synthase	KIW84_043320	0.752391	-0.202655	0.941141
A0A9D5AAZ8;A0A9D5AUI8;A0A9D4WBD8;A0A9D4WCJ2	Swr complex subunit	KIW84_030876	0.361741	-0.832495	0.796375
A0A9D5AUI7	BZIP transcription factor 16	KIW84_043312	0.151942	-1.62251	0.696296
A0A9D5AUG9	Oligouridylate-binding protein 1B	KIW84_045691	0.114687	-1.44931	0.653746
A0A9D5AUG2	Uncharacterized protein	KIW84_043268	0.429943	-0.534799	0.829621
A0A9D5AUE1	Serine/threonine-protein phosphatase	KIW84_043220	0.677058	-0.335386	0.919726
A0A9D5AUD9	Peptidyl-prolyl cis-trans isomerase	KIW84_030765	0.556859	-0.426925	0.878796
A0A9D5AUA8	Dual specificity protein kinase yak1	KIW84_043304	0.0860836	-1.55192	0.625587
A0A9D5AUA0	PsbP domain-containing protein 1	KIW84_030677	0.0519697	-1.47098	0.588113
A0A9D5AU69	Proteasome subunit alpha type	KIW84_043071	0.123639	-1.3518	0.665318
A0A9D5AU64	26S proteasome regulatory subunit RPN10	KIW84_043059	0.0268801	-2.35407	0.588113
A0A9D4VSQ4;A0A9D5AU47	60S ribosomal protein L5	KIW84_045387	0.310746	0.67622	0.775878
A0A9D5AU44	Serine/threonine-protein phosphatase	KIW84_030561	0.458146	0.55301	0.844381
A0A9D5AU29	PWWP domain-containing protein	KIW84_030528	0.332783	-0.652138	0.779387
A0A9D5AU18	Ubiquitin-conjugating enzyme E2 4	KIW84_045300	0.693487	0.355181	0.923644
A0A9D5AU05	Signal peptidase complex subunit 3	KIW84_030477	0.944442	0.0398248	0.990993
A0A9D4WV14;A0A9D4VY37;A0A9D5ATY2	60S ribosomal protein L27a-3	KIW84_045217	0.119374	1.11241	0.660601
A0A9D5ATW7	Serine aminopeptidase S33 domain-containing protein	KIW84_030417	0.162419	-0.827955	0.70252
A0A9D5ATW6	Anaphase-promoting complex subunit 10	KIW84_042863	0.359611	-1.09558	0.795332
A0A9D5ATW1	alanine--glyoxylate transaminase	KIW84_042853	0.0769457	-1.82289	0.616599
A0A9D5ATV1	Myelin-associated oligodendrocyte basic protein	KIW84_030383	0.814386	0.142962	0.958938
A0A9D5ATT4;A0A9D4Y1F8	COP9/signalosome complex subunit Csn1	KIW84_045103	0.989673	-0.00718233	0.997818
A0A9D5ATS3	phospholipase D	KIW84_045083	0.288448	-0.734039	0.76769
A0A9D5ATR4	Pentatricopeptide repeat-containing protein	KIW84_043258	0.928741	-0.0756931	0.989419
A0A9D5ATQ9;A0A9D4XD63	Molybdenum cofactor sulfurase	KIW84_042731	0.613678	0.32992	0.900029
A0A9D5ATQ3	Cell cycle serine/threonine-protein kinase cdc5/MSD2	KIW84_030290	0.774889	-0.215793	0.948008
A0A9D5ATP5	non-specific serine/threonine protein kinase	KIW84_042697	0.681473	0.279266	0.92028
A0A9D5ATP4	Thioredoxin domain-containing protein plp3b	KIW84_042907	0.884107	0.0866731	0.977505
A0A9D5ATP2;A0A9D5B513	Peptidyl-prolyl cis-trans isomerase	KIW84_030269	0.245919	0.844001	0.749476
A0A9D5ATP0	CDPK- kinase 5	KIW84_042685	0.831027	0.135732	0.964798
A0A9D5ATN4	Pre-mRNA-splicing factor SYF2	KIW84_042888	0.934186	0.0701178	0.989922
A0A9D5ATM2	Lethal giant larvae (Lgl)-like C-terminal domain-containing protein	KIW84_043170	0.218176	-0.956884	0.728589
A0A9D5AS47	UBX domain-containing protein	KIW84_042067	0.266442	-0.992477	0.760838
A0A9D5AS37	CMP/dCMP-type deaminase domain-containing protein	KIW84_042050	0.361551	-1.01366	0.796375
A0A9D5AS30	Purple acid phosphatase	KIW84_042044	0.127044	-1.10523	0.669753
A0A9D5AS28	NADH:ubiquinone oxidoreductase intermediate-associated protein 30 domain-containing protein	KIW84_045670	0.0592435	-2.19522	0.588853
A0A9D5AS18	Protein kinase domain-containing protein	KIW84_041442	0.177314	-0.822898	0.706439
A0A9D5AS10	adenylate kinase	KIW84_042018	0.0251631	-2.5332	0.588113
A0A9D5AS03;A0A9D5AKL8;A0A9D4WRL4	Glyceraldehyde-3-phosphate dehydrogenase	KIW84_042005	0.0129655	-2.50114	0.588113
A0A9D5ARZ2;A0A9D4YEF9	Syntaxin-22	KIW84_043586	0.19144	0.779103	0.717882
A0A9D5ARY2	Beta-glucuronosyltransferase GlcAT14B	KIW84_041345	0.239275	-1.04393	0.743825
A0A9D5ARW8	Uncharacterized protein	KIW84_041934	0.183899	-0.895687	0.713837
A0A9D5ARV3	Bifunctional inhibitor/plant lipid transfer protein/seed storage helical domain-containing protein	KIW84_041262	0.15308	1.69267	0.696296
A0A9D5ARS8	Uncharacterized protein	KIW84_043425	0.392526	0.774802	0.812276
A0A9D5ARS6	U3 small nucleolar RNA-associated protein 25	KIW84_041574	0.919673	0.0653116	0.986252
A0A9D5ARS5	Anthranilate phosphoribosyltransferase	KIW84_043414	0.0849238	-1.35473	0.625587
A0A9D5ARR7	ATP-dependent RNA helicase (Fragment)	KIW84_045450	0.653367	-0.344657	0.914243
A0A9D5ARR1	Rhodanese-like domain-containing protein 4	KIW84_045442	0.174771	-0.943522	0.706439
A0A9D5ARQ9	Hexosyltransferase	KIW84_041545	0.0359937	3.71511	0.588113
A0A9D5ARQ1	Peptidase A1 domain-containing protein	KIW84_041125	0.0990179	1.61901	0.634925
A0A9D5ARP7	G10 protein	KIW84_041116	0.364324	-0.759747	0.798254
A0A9D5ARP5	Pre-rRNA-processing protein RIX1 N-terminal domain-containing protein	KIW84_045406	0.622875	-0.423507	0.903539
A0A9D5ARN7	Rhodanese domain-containing protein	KIW84_041506	0.120672	-1.00653	0.663479
A0A9D4YHU0;A0A9D5ARM5	Single-stranded DNA-binding protein, mitochondrial (Fragment)	KIW84_041488	0.718156	0.255306	0.931533
A0A9D5ARM1	Acyl carrier protein	KIW84_041051	0.369738	-0.667009	0.800605
A0A9D4VU65;A0A9D5ARK6;A0A9D4WIU2	AMP-activated serine/threonine-protein kinase regulatory subunit	KIW84_041013	0.83062	-0.124413	0.964798
A0A9D5ARJ4	YLP motif-containing protein 1	KIW84_041707	0.0449394	-1.77509	0.588113
A0A9D5ARG8	PUM-HD domain-containing protein	KIW84_040929	0.516395	-0.590241	0.868476
A0A9D5ARF5	Remorin	KIW84_045206	0.290703	0.700827	0.76769
A0A9D5ARF4	Phosphoserine aminotransferase	KIW84_043149	0.236967	-0.788807	0.743021
A0A9D5ARE0	Topless- protein 4	KIW84_041303	0.685875	-0.430975	0.920954
A0A9D5ARC7	SRP54-type proteins GTP-binding domain-containing protein	KIW84_045153	0.383259	0.534573	0.804597
A0A9D5ARB8	Histone deacetylase 5	KIW84_041572	0.616809	0.357483	0.901499
A0A9D5ARA7	Dihydrolipoyl dehydrogenase	KIW84_040796	0.166019	-1.26781	0.706439
A0A9D5ARA5	Methyltransferase	KIW84_045102	0.869353	0.0991581	0.973892
A0A9D5ARA3	Uncharacterized protein	KIW84_041543	0.601278	0.449917	0.89439
A0A9D4YPI1;A0A9D5AR92	Plant SNARE 13	KIW84_040768	0.960582	0.040797	0.992035
A0A9D5AR78	ATP-dependent RNA helicase	KIW84_041494	0.98942	-0.0118933	0.99775
A0A9D5AR74;A0A9D4Y1G1	Pectin acetylesterase	KIW84_040735	0.970862	0.0306604	0.994847
A0A9D5AR71	Hexosyltransferase	KIW84_045046	0.294103	0.958106	0.768075
A0A9D5B069;A0A9D5AR69	Small-subunit processome Utp12 domain-containing protein	KIW84_040726	0.930937	0.0694899	0.989644
A0A9D5AR61	Phosphopantothenoylcysteine decarboxylase	KIW84_045022	0.0863446	-1.97352	0.625587
A0A9D5AR60	Uncharacterized protein	KIW84_042957	0.459176	0.589878	0.844381
A0A9D5AR59	Splicing factor 3B subunit 1	KIW84_040701	0.813014	-0.176288	0.958595
A0A9D5AR54	Embryogenesis-associated protein EMB8	KIW84_040694	0.545917	0.547388	0.876889
A0A9D5AR43	AP-5 complex subunit mu	KIW84_041075	0.974476	0.0261243	0.994912
A0A9D5AR32	J domain-containing protein	KIW84_041055	0.848805	-0.166957	0.968806
A0A9D5AR30	Sm-like protein lsm7	KIW84_044960	0.441664	-0.447111	0.83474
A0A9D5AR19	WD repeat-containing protein vip3	KIW84_040615	0.760999	-0.194796	0.944674
A0A9D5AQZ2	Xyloglucan galactosyltransferase gt19	KIW84_040979	0.579221	-0.499109	0.884662
A0A9D5AQY9	Annexin	KIW84_044890	0.0516685	-1.44585	0.588113
A0A9D5AQY7	Membrane fusion protein Use1	KIW84_040548	0.455818	0.590778	0.844381
A0A9D5AQX7	V-type proton ATPase subunit H	KIW84_042760	0.69295	-0.294804	0.923644
A0A9D5AQX3	K Homology domain-containing protein	KIW84_040516	0.254794	-1.07162	0.754558
A0A9D5AQW6	Hydroxyproline O-arabinosyltransferase rdn2	KIW84_044841	0.664103	0.301273	0.917337
A0A9D5AQW5	Metaxin	KIW84_040494	0.893631	-0.100778	0.980327
A0A9D5AQV9;A0A9D5BLR4	Plasma membrane ATPase	KIW84_040484	0.419929	0.52267	0.825803
A0A9D5AQT6	MHD domain-containing protein	KIW84_040426	0.769042	-0.190215	0.946687
A0A9D5AQT5	CTLH domain-containing protein	KIW84_042666	0.990103	0.00849228	0.997905
A0A9D4YMJ6;A0A9D5AQS8	START domain-containing protein	KIW84_041155	0.352528	0.567974	0.790123
A0A9D5AQQ6	Uncharacterized protein	KIW84_040843	0.237034	0.716897	0.743021
A0A9D5AQP1	Uncharacterized protein	KIW84_040324	0.390849	0.81297	0.812276
A0A9D5AQN8	Inosine/uridine-preferring nucleoside hydrolase domain-containing protein	KIW84_041063	0.0927331	1.04137	0.628145
A0A9D5AQN2	Chromatin structure-remodeling complex protein SYD	KIW84_041052	0.675107	-0.29418	0.919662
A0A9D5AQL0	NADH-cytochrome b5 reductase	KIW84_044589	0.694834	0.316531	0.923833
A0A9D5AQI1	ribose-phosphate diphosphokinase	KIW84_042391	0.971676	0.0224045	0.994847
A0A9D5AQG5	Large ribosomal subunit protein eL14 domain-containing protein	KIW84_040921	0.239657	0.806816	0.743825
A0A9D5AQC9	Uncharacterized protein	KIW84_040849	0.0267775	-2.13249	0.588113
A0A9D5AQC7	SNF1- protein kinase regulatory subunit beta-2	KIW84_040081	0.959526	-0.0644091	0.992035
A0A9D5AQB7	Galactokinase	KIW84_040829	0.885904	0.115783	0.978067
A0A9D5AQB4	Agenet domain-containing protein	KIW84_042225	0.547662	-0.434506	0.876889
A0A9D5AQB3	non-specific serine/threonine protein kinase	KIW84_040596	0.51114	0.490682	0.865589
A0A9D5AQB1	YacP-like NYN domain protein	KIW84_040039	0.129372	-1.69584	0.671886
A0A9D5AQA8	Uncharacterized protein	KIW84_040589	0.0161712	-2.61732	0.588113
A0A9D5AQA7	Protein REDUCED WALL ACETYLATION 2	KIW84_040810	0.339265	0.706429	0.784342
A0A9D5AQA5	Peptidyl-prolyl cis-trans isomerase	KIW84_044352	0.865883	0.133625	0.972885
A0A9D5AQA4	Protein arginine N-methyltransferase 1.6	KIW84_042207	0.00134222	-3.25428	0.452664
A0A9D5AQ98	RNA helicase	KIW84_040007	0.794765	0.212585	0.954995
A0A9D5AQ97	C3H1-type domain-containing protein	KIW84_040569	0.834336	-0.156468	0.965147
A0A9D5AQ83	Superoxide dismutase copper chaperone	KIW84_042147	0.227864	1.40586	0.736387
A0A9D5AQ81	Sugar phosphate transporter domain-containing protein	KIW84_040769	0.543184	0.397624	0.876889
A0A9D5AEC6;A0A9D5AE25;A0A9D4WBF1;A0A9D5AQ24	Nucleolar protein 56	KIW84_042020	0.846206	0.170417	0.968085
A0A9D5AQ22	OBP3-responsive gene 4	KIW84_040646	0.585907	0.458583	0.887089
A0A9D5AQ20	Mitochondrial outer membrane protein porin 6	KIW84_040419	0.199632	0.748729	0.718234
A0A9D5AQ11	Peptide chain release factor 1	KIW84_041984	0.63512	-0.327191	0.905874
A0A9D5AQ10	FGGY carbohydrate kinase domain-containing protein	KIW84_040398	0.0393865	-2.07712	0.588113
A0A9D5AQ08	threonine synthase	KIW84_040616	0.024064	-2.22107	0.588113
A0A9D5AQ03	RING-type E3 ubiquitin transferase	KIW84_040605	0.318629	1.10927	0.778311
A0A9D5APZ4	Myb-like domain-containing protein	KIW84_058229	0.392085	-0.828018	0.812276
A0A9D5APY9	Rhm1p	KIW84_044113	0.784219	0.158942	0.952279
A0A9D5APY5	Ribosomal protein L37	KIW84_058215	0.136542	1.08261	0.67785
A0A9D5APY2	Plant intracellular Ras-group- LRR protein 1	KIW84_041910	0.0392472	-1.6103	0.588113
A0A9D5APW6	Inactive ATP-dependent zinc metalloprotease FTSHI 2	KIW84_058165	0.206315	0.74568	0.720758
A0A9D5APV6	L-dopachrome isomerase	KIW84_040517	0.831022	0.230521	0.964798
A0A9D5APT4	RNase III domain-containing protein	KIW84_041806	0.715874	-0.233365	0.931533
A0A9D5APS7	Replication termination factor 2	KIW84_040239	0.492305	-0.558206	0.859342
A0A9D5APS1	Protein HGH1 homolog	KIW84_043964	0.376083	-0.940391	0.800983
A0A9D5APR9	Afadin/alpha-actinin-binding protein	KIW84_040436	0.82607	-0.145681	0.964212
A0A9D5APR7	DEAD-box ATP-dependent RNA helicase 58	KIW84_040217	0.493044	0.399601	0.859836
A0A9D5APR3	Pentatricopeptide repeat-containing protein	KIW84_041768	0.989752	0.00722142	0.997818
A0A9D5APQ1	CCHC-type domain-containing protein	KIW84_043917	0.205075	1.20672	0.720758
A0A9D5APQ0	Protein kinase domain-containing protein	KIW84_040396	0.457625	0.511159	0.844381
A0A9D5APP1	Uncharacterized protein	KIW84_043889	0.794907	-0.181989	0.954995
A0A9D5APM1	Protein clmp1	KIW84_040135	0.537764	-0.400443	0.876889
A0A9D5APL7	Protein FLX-like 4	KIW84_040337	0.630849	-0.431755	0.905871
A0A9D5APK9	NAD-dependent epimerase/dehydratase domain-containing protein	KIW84_043819	0.900434	-0.104687	0.982002
A0A9D5GZI7;A0A9D5APK6	Uncharacterized protein	KIW84_040103	0.98724	-0.0103198	0.997389
A0A9D4X4R0;A0A9D5APK3	Beta-glucosidase 12	KIW84_057948	0.943532	-0.0553067	0.990993
A0A9D5APJ7	Translation initiation factor IF-3	KIW84_040294	0.757673	0.191043	0.94391
A0A9D5APJ6	Oligopeptide transporter 3	KIW84_040084	0.620063	0.442843	0.902909
A0A9D5APJ2	Ribosome biogenesis protein BOP1 homolog	KIW84_040282	0.970888	0.034609	0.994847
A0A9D5APH8	Hexosyltransferase	KIW84_040050	0.579276	0.473046	0.884662
A0A9D5APH5	UDP-glucose 6-dehydrogenase	KIW84_041591	0.396462	-0.521656	0.813848
A0A9D5APH2	RNA polymerase II C-terminal domain phosphatase-like	KIW84_040247	0.586618	-0.506545	0.887632
A0A9D5APG2	Calcineurin-like phosphoesterase domain-containing protein	KIW84_040226	0.699156	0.218508	0.925909
A0A9D5APG0	Aldehyde dehydrogenase 2 member B7	KIW84_043710	0.173959	-1.00569	0.706439
A0A9D5APF6;A0A9D5AUQ7	Outer envelope pore protein 16	KIW84_057847	0.509497	0.357585	0.864868
A0A9D5APE8	Uncharacterized protein	KIW84_058440	0.552146	-0.369488	0.877619
A0A9D5APE3	beta-aspartyl-peptidase	KIW84_041544	0.0454264	-2.125	0.588113
A0A9D5APD2	glucan endo-1,3-beta-D-glucosidase	KIW84_040169	0.0681541	-1.81098	0.60292
A0A9D5AS14;A0A9D5APC9	Sulfotransferase	KIW84_043645	0.111844	-1.42202	0.651215
A0A9D5APC4	leucine--tRNA ligase	KIW84_040150	0.0514861	-1.80364	0.588113
A0A9D5APC1	Uncharacterized protein	KIW84_057787	0.531701	-0.456059	0.874503
A0A9D5APB7	ACT domain-containing protein ACR	KIW84_058391	0.0671969	-1.75835	0.602885
A0A9D5APB3;A0A9D4WVB2	HTH TFE/IIEalpha-type domain-containing protein	KIW84_041475	0.261755	-0.970343	0.760065
A0A9D5APA9	4-coumarate--CoA ligase-like 7 (Fragment)	KIW84_057765	0.0527581	1.31709	0.588113
A0A9D5APA3	DnaJ sub C grv2	KIW84_041460	0.255807	0.713131	0.75526
A0A9D5AP87	EF-hand domain-containing protein	KIW84_058341	0.492484	-0.561377	0.859455
A0A9D5AP81	Uncharacterized protein	KIW84_041392	0.519695	0.481883	0.868476
A0A9D5AP72	Coatomer subunit zeta	KIW84_058309	0.540974	0.404274	0.876889
A0A9D5AP59	Carbamoyl-phosphate synthase (glutamine-hydrolyzing)	KIW84_057661	0.59915	-0.392594	0.893378
A0A9D4W6X7;A0A9D5AP55	DUF642 domain-containing protein	KIW84_058275	0.170527	-0.96293	0.706439
A0A9D5AP54	Mitotic spindle checkpoint protein MAD1	KIW84_040015	0.296286	-0.841957	0.768571
A0A9D5AP45	Uncharacterized protein	KIW84_058446	0.911742	0.0815874	0.984264
A0A9D5AP42;A0A9D5BIT8	NADH dehydrogenase [ubiquinone] 1 alpha subcomplex subunit 5, mitochondrial	KIW84_058251	0.687355	-0.224407	0.922094
A0A9D5AP37	Uncharacterized protein	KIW84_058243	0.312949	0.602242	0.777068
A0A9D5AP29	Ribulose bisphosphate carboxylase/oxygenase activase, chloroplastic	KIW84_058421	0.330603	0.792531	0.77836
A0A9D5AP12	Small ribosomal subunit protein uS17c	KIW84_058205	0.278231	0.870234	0.762015
A0A9D5AP08	CRM domain-containing protein	KIW84_043368	0.87386	0.105382	0.974544
A0A9D5AZA6	Glucose-6-phosphate 1-dehydrogenase	KIW84_030686	0.256146	0.696092	0.755585
A0A9D5AZ95	Uncharacterized protein	KIW84_032883	0.838011	0.203493	0.966125
A0A9D5AZ94	Uncharacterized protein	KIW84_030416	0.548169	0.349792	0.876889
A0A9D5AZ93	RING-type domain-containing protein	KIW84_030321	0.744644	0.281775	0.938077
A0A9D5AZ73	Uncharacterized protein (Fragment)	KIW84_030279	0.209929	-0.787527	0.723674
A0A9D5AZ68	Serine/threonine-protein phosphatase	KIW84_030270	0.226661	-1.12937	0.735926
A0A9D5AZ43	F-box domain-containing protein	KIW84_030298	0.97275	0.0347374	0.994847
A0A9D5AZ40	rRNA-processing protein fcf1	KIW84_030215	0.399903	0.949763	0.816432
A0A9D4Y8N6;A0A9D5AZ32;A0A9D5AJ69;A0A9D4VPK6;A0A9D4ZXU0;A0A9D5AGF9	Cell cycle checkpoint control protein RAD9A	KIW84_030539	0.515709	0.729282	0.868476
A0A9D5AZ25	TOG domain-containing protein	KIW84_030259	0.61044	0.281702	0.898641
A0A9D5AZ20;A0A9D4XRV9	L-gulonolactone oxidase (Fragment)	KIW84_030245	0.914322	-0.0953718	0.985126
A0A9D5AZ16	Jasmonoyl--L-amino acid synthetase jar4	KIW84_030175	0.71759	-0.238446	0.931533
A0A9D5AZ13	PHD finger protein ALFIN-LIKE	KIW84_034177	0.706992	-0.239194	0.928821
A0A9D5AZ06	Calcium-dependent protein kinase 13	KIW84_034168	0.642218	-0.540011	0.909403
A0A9D5AZ05	Pentacotripeptide-repeat region of PRORP domain-containing protein (Fragment)	KIW84_032675	0.634839	-0.334379	0.905874
A0A9D5AYY9	Protein DEFECTIVE IN MERISTEM SILENCING 3	KIW84_030127	0.343008	-0.70957	0.786644
A0A9D5AYY2	PORR domain-containing protein	KIW84_030158	0.744982	0.208701	0.938077
A0A9D5AYX4	Uncharacterized protein (Fragment)	KIW84_030090	0.0498456	-2.11441	0.588113
A0A9D5AYW7	Small ribosomal subunit protein bS18c	KIW84_030136	0.122215	1.13356	0.663789
A0A9D5AYW5	RRM domain-containing protein	KIW84_030064	0.914499	-0.0761731	0.985126
A0A9D5AYW1	UDP-sulfoquinovose synthase	KIW84_032577	0.0163845	-2.19339	0.588113
A0A9D5AP01	Ubiquitin-like domain-containing protein cip73	KIW84_041187	0.494822	-0.527873	0.860043
A0A9D4WT99;A0A9D5ANX6	NADH dehydrogenase [ubiquinone] flavoprotein 2, mitochondrial	KIW84_058339	0.435107	-0.485462	0.832062
A0A9D5ANW3	Diacylglycerol kinase	KIW84_057456	0.598356	0.293852	0.89333
A0A9D5ANV1	AP-4 complex subunit epsilon	KIW84_043249	0.565765	0.34501	0.87986
A0A9D5ANU3	WD-40 repeat-containing protein msi4	KIW84_058071	0.697417	-0.35573	0.924228
A0A9D5ANS5	mTERF protein	KIW84_041003	0.337356	1.06796	0.783274
A0A9D5ANS2	Cyclin-U1-1	KIW84_057377	0.280631	0.945674	0.762015
A0A9D5ANR9	Nitrate regulatory gene2 protein-like	KIW84_058221	0.739345	0.200558	0.937602
A0A9D5ANR4	Kinesin-like protein	KIW84_058216	0.779717	-0.170011	0.950479
A0A9D5ANQ8;A0A9D4VUS0	Aconitate hydratase	KIW84_057354	0.0276395	-2.13799	0.588113
A0A9D4YFG6;A0A9D5ANQ3	Isocitrate dehydrogenase (NAD(+)) idh1	KIW84_043148	0.346941	-0.721463	0.789749
A0A9D5ANQ1	3-hydroxyacyl-CoA dehydrogenase	KIW84_040953	0.913062	-0.0705458	0.984605
A0A9D4YHQ5;A0A9D5ANP9	ribonuclease Z	KIW84_058179	0.892942	-0.0812723	0.980327
A0A9D5ANP1;A0A9D5BI19	Transcription factor PosF21	KIW84_057982	0.57938	-0.351988	0.884662
A0A9D5ANP0	Uncharacterized protein	KIW84_057316	0.262371	-0.872269	0.760065
A0A9D4VYR0;A0A9D5ANN4	Multiple organellar RNA editing factor 1, mitochondrial	KIW84_058141	0.819422	-0.189069	0.961343
A0A9D5ANL9	Serine/threonine-protein phosphatase 4 regulatory subunit 3-like central domain-containing protein	KIW84_040882	0.505899	0.398791	0.862715
A0A9D5ANL6	RNA helicase	KIW84_057941	0.982001	-0.0167294	0.997108
A0A9D5ANL3	Large ribosomal subunit protein eL28	KIW84_058102	0.198214	0.890434	0.718134
A0A9D5ANJ1	Uncharacterized protein	KIW84_057889	0.428749	-0.610445	0.829149
A0A9D5ANH9	Survival protein SurE-like phosphatase/nucleotidase domain-containing protein	KIW84_058044	0.17713	-1.06701	0.706439
A0A9D5ANH8	Fatty acyl-CoA reductase	KIW84_057185	0.78613	0.181106	0.953008
A0A9D5ANH5	Autophagy-related protein	KIW84_040781	0.621195	-0.356117	0.90308
A0A9D5ANH2	Triose-phosphate isomerase	KIW84_057850	0.0718036	-1.88712	0.610169
A0A9D5ANF9	DYW domain-containing protein	KIW84_058011	0.437851	0.792543	0.833056
A0A9D5ANE8	Myb-like domain-containing protein	KIW84_057993	0.364477	-0.623893	0.798259
A0A9D5ANE6	GTP cyclohydrolase II	KIW84_057809	0.274591	1.02749	0.761207
A0A9D5ANE3	Electron transfer flavoprotein-ubiquinone oxidoreductase	KIW84_057980	0.604266	0.382041	0.89529
A0A9D5AND9	Conserved oligomeric Golgi complex subunit 3	KIW84_040704	0.280399	0.645892	0.762015
A0A9D5ANC5	Ubiquitin-specific protease ubp1	KIW84_040671	0.0415455	-1.75126	0.588113
A0A9D5AN98	AB hydrolase-1 domain-containing protein	KIW84_042865	0.28627	1.15236	0.766317
A0A9D5ALE0;A0A9D4XQX1;A0A9D5AN85	ADP-ribosylation factor-like protein 2	KIW84_042844	0.716738	0.213501	0.931533
A0A9D5AN76	Ubiquitin carboxyl-terminal hydrolase	KIW84_056941	0.405666	-0.648693	0.81802
A0A9D5AN47	Srp40 C-terminal domain-containing protein	KIW84_040528	0.0867884	-2.00383	0.625648
A0A9D5AN43	Transcription factor GTE4	KIW84_057595	0.887439	-0.12711	0.978894
A0A9D5AN23	dTMP kinase	KIW84_056816	0.0153667	-2.98694	0.588113
A0A9D5AN05	protein-serine/threonine phosphatase	KIW84_056776	0.413208	-0.452982	0.82251
A0A9D5AMZ8	Protein transport protein S13 B	KIW84_057705	0.15849	-1.09777	0.700246
A0A9D5AMZ3	Beta-galactosidase	KIW84_057693	0.075908	-2.22121	0.616599
A0A9D5AMW1	Epidermis-specific secreted glycoprotein EP1-like	KIW84_056668	0.807021	-0.144825	0.958247
A0A9D4Y7T5;A0A9D5A218;A0A9D5AMV5;A0A9D4VWD5	Tetraspanin-8	KIW84_040339	0.545374	-0.406931	0.876889
A0A9D5AMU7	NECAP PHear domain-containing protein	KIW84_057605	0.237166	-1.09466	0.743021
A0A9D5AMU4	Beta-amylase	KIW84_057397	0.170596	-1.17997	0.706439
A0A9D5AMU1	Autophagy-related protein 11	KIW84_040304	0.566335	0.493246	0.87986
A0A9D5AMT6	DC-UbP/UBTD2 N-terminal domain-containing protein	KIW84_056599	0.324486	-0.992304	0.778311
A0A9D5B9Z7;A0A9D5AMR9	Cyclic nucleotide-gated ion channel 5	KIW84_040266	0.0996743	1.40682	0.634925
A0A9D5AMQ3	Pseudouridine synthase I TruA alpha/beta domain-containing protein	KIW84_040238	0.740941	-0.26533	0.937894
A0A9D5AMQ1	Cytochrome c oxidase subunit 6A	KIW84_042461	0.513872	0.645429	0.867149
A0A9D5AMP0	Cytochrome P450 77A3 (Fragment)	KIW84_040206	0.860695	0.107172	0.971892
A0A9D5AMM8	Protein THYLAKOID FORMATION 1	KIW84_057457	0.0191409	-2.0514	0.588113
A0A9D5AMM0	lactoylglutathione lyase	KIW84_040171	0.277809	-0.909682	0.762015
A0A9D5AML5	Aminomethyltransferase	KIW84_040161	0.915912	-0.101989	0.985895
A0A9D5AMK8	Transferase	KIW84_042360	0.0777886	-1.41443	0.616599
A0A9D4X0J9;A0A9D5AMJ8	3-deoxy-manno-octulosonate cytidylyltransferase	KIW84_056404	0.763439	0.185043	0.945496
A0A9D4VP81;A0A9D5B1D0;A0A9D4X481;A0A9D4X302;A0A9D5AMI9;A0A9D4X4C0	Histone H2A	KIW84_057232	0.964536	-0.0331052	0.993313
A0A9D5AMH6	Uncharacterized protein	KIW84_040073	0.643513	-0.294641	0.909403
A0A9D5AMG1	Uncharacterized protein	KIW84_057178	0.500786	0.747175	0.861481
A0A9D5AME9	Uncharacterized protein	KIW84_057155	0.581132	0.430823	0.884884
A0A9D5AMD8	non-specific serine/threonine protein kinase	KIW84_057139	0.674395	0.318951	0.919662
A0A9D5AMD7	Cellulose synthase-like protein H1	KIW84_057317	0.434452	0.532973	0.831465
A0A9D5AMD5	transaldolase	KIW84_042157	0.289409	-1.00795	0.76769
A0A9D5AMB3;A0A9D4YHR0	UDP-glucuronate 4-epimerase 5	KIW84_042100	0.572589	0.416313	0.881967
A0A9D5AM99	3-isopropylmalate dehydrogenase	KIW84_058357	0.0218688	-2.2733	0.588113
A0A9D5AM76	50S ribosomal protein L27, chloroplastic	KIW84_056165	0.185508	1.513	0.714855
A0A9D5AM67	Calcium/calmodulin-regulated receptor-like kinase 1	KIW84_056997	0.087205	-1.23922	0.625648
A0A9D5AM64	Protein LONG AFTER FAR-RED 3	KIW84_056143	0.110468	-1.47249	0.651215
A0A9D5BRX1;A0A9D5AM54	60S ribosomal protein L27	KIW84_015867;KIW84_058250	0.280112	0.745215	0.762015
A0A9D5AGU5;A0A9D4YGB2	YbaK/aminoacyl-tRNA synthetase-associated domain-containing protein	KIW84_053894	0.477475	-0.573691	0.850799
A0A9D5AGT2	Manganese-dependent ADP-ribose/CDP-alcohol diphosphatase	KIW84_053459	0.201415	1.40911	0.718234
A0A9D5AGR1	Phloem specific protein	KIW84_053446	0.180701	1.35413	0.709084
A0A9D5AGQ9	Carboxyl-terminal peptidase	KIW84_053398	0.955478	0.0553953	0.992035
A0A9D5AGN5	Uncharacterized protein	KIW84_053347	0.733633	0.301148	0.935292
A0A9D5AGN1	Glucosidase II subunit alpha	KIW84_051910	0.230004	-0.974703	0.738991
A0A9D5AGL0	Uncharacterized protein	KIW84_056167	0.120767	-1.19975	0.663479
A0A9D5AGK9	Chlorophyll a-b binding protein, chloroplastic	KIW84_053733	0.918251	-0.113237	0.985895
A0A9D5AGK7	non-specific serine/threonine protein kinase	KIW84_051863	0.873997	0.0931646	0.974544
A0A9D5AGK5	Peptidase A1 domain-containing protein	KIW84_056155	0.50227	-0.504318	0.861481
A0A9D5AGJ7	Manganese-transporting ATPase pdr2	KIW84_051840	0.442451	0.469026	0.835643
A0A9D5AGJ4	FRIGIDA-like protein	KIW84_051828	0.223092	1.06851	0.730634
A0A9D5AGI3	FHA domain-containing protein	KIW84_053242	0.710164	-0.517656	0.928821
A0A9D5AGH0	AUGMIN subunit 1	KIW84_053273	0.942063	-0.0542184	0.990993
A0A9D5AGF0	DEK-C domain-containing protein	KIW84_051742	0.191496	-1.10165	0.717882
A0A9D5AGE9	RRM domain-containing protein	KIW84_056026	0.531954	-0.530173	0.874526
A0A9D5AGE0	AMP-activated protein kinase glycogen-binding domain-containing protein	KIW84_053568	0.0210315	-2.06323	0.588113
A0A9D5AGD5;A0A9D5AWR8	Glycosyltransferase family 92 protein	KIW84_055989	0.358618	0.517991	0.794649
A0A9D5AGB4	60S ribosomal export protein NMD3 (Fragment)	KIW84_053505	0.42338	0.521758	0.82598
A0A9D5AGA5	galactinol--sucrose galactosyltransferase	KIW84_053481	0.0242751	-2.02211	0.588113
A0A9D5AGA0;A0A9D4XB34	Serine/threonine-protein kinase afc2	KIW84_053470	0.637627	0.419666	0.906915
A0A9D5AG98	GATA transcription factor 25	KIW84_051618	0.721841	-0.226154	0.931756
A0A9D5AG92	Uncharacterized protein	KIW84_051609	0.0515823	1.31959	0.588113
A0A9D5AG87	Argininosuccinate lyase (Fragment)	KIW84_051596	0.04755	-2.12485	0.588113
A0A9D5AG80	Histone deacetylase	KIW84_053416	0.809456	-0.168491	0.958563
A0A9D5AG76	FKBP12-interacting protein of 37 kDa	KIW84_053406	0.950566	0.0473551	0.991561
A0A9D5AG57	threonine--tRNA ligase	KIW84_053043	0.345451	0.641742	0.788736
A0A9D5AG54	BURP domain-containing protein (Fragment)	KIW84_053346	0.663878	-0.319345	0.917337
A0A9D5AG40	rRNA biogenesis protein RRP36	KIW84_053288	0.344189	-0.974431	0.787194
A0A9D5AG37	14-3-3-like protein B	KIW84_051569	0.974016	0.023859	0.994847
A0A9D5AG36	Uncharacterized protein	KIW84_053275	0.952342	0.0425457	0.991584
A0A9D5AG35	Uncharacterized protein	KIW84_053031	0.275317	0.852228	0.761207
A0A9D5AG22	Phosphatidylglycerophosphatase	KIW84_053241	0.877564	0.147875	0.975927
A0A9D5AG19	Mediator of RNA polymerase II transcription subunit 13	KIW84_053023	0.040341	-1.96619	0.588113
A0A9D5AG03	K Homology domain-containing protein	KIW84_052995	0.41966	-0.882988	0.825803
A0A9D5AG01	Chlorophyll a-b binding protein, chloroplastic	KIW84_051475	0.345983	1.16131	0.78889
A0A9D5AFZ4	Embryo defective 1381 protein	KIW84_053179	0.935794	0.0558444	0.990115
A0A9D5AFY2	Selenium-binding protein 2	KIW84_052951	0.928528	-0.0539292	0.989364
A0A9D5AFV5	Mitochondrial import receptor subunit tom20	KIW84_052884	0.787842	-0.180292	0.953612
A0A9D5AFV2	Interferon-related developmental regulator 1	KIW84_051356	0.346041	0.929099	0.78889
A0A9D5AFU2	Small ribosomal subunit biogenesis GTPase RsgA 1, mitochondrial	KIW84_052877	0.142386	0.976659	0.680903
A0A9D5AFU1	Lecithin-cholesterol acyltransferase-like 1	KIW84_051333	0.0801224	-1.16886	0.620406
A0A9D5AFT4;Q43816	Glucose-1-phosphate adenylyltransferase	KIW84_053106	0.330311	0.693433	0.77836
A0A9D5AFS8	glutathione transferase	KIW84_055426	0.234088	0.7125	0.741884
A0A9D5AFP4	Coilin N-terminal domain-containing protein	KIW84_052760	0.85209	-0.167516	0.97027
A0A9D5AFL4	3-ketoacyl-CoA synthase	KIW84_051165	0.498392	0.437853	0.860043
A0A9D5AFL1;A0A9D4ZVI9	ATP-binding cassette sub- D member 1	KIW84_052701	0.276102	0.660032	0.761207
A0A9D5AFF5	Plastid transcriptionally active 6	KIW84_052575	0.394375	-0.529243	0.812276
A0A9D5AFE4	3-oxoacyl-[acyl-carrier-protein] reductase	KIW84_052854	0.13203	-1.13676	0.675891
A0A9D5AFD8	50S ribosomal protein L16, chloroplastic	KIW84_052844	0.386634	0.648613	0.807289
A0A9D5AFD5;A0A9D5A6B0	ACT domain-containing protein ACR	KIW84_052537	0.776941	0.209026	0.948855
A0A9D5AFD2	Actin-related protein 2/3 complex subunit	KIW84_055077	0.935657	0.0635168	0.99011
A0A9D5AFB2	PsbP domain-containing protein 5	KIW84_050957	0.140149	-1.35651	0.679551
A0A9D5AF99	ubiquitinyl hydrolase 1	KIW84_050940	0.905318	-0.0749848	0.983505
A0A9D5AF79	non-specific serine/threonine protein kinase	KIW84_054965	0.97306	-0.034971	0.994847
A0A9D4W553;A0A9D4YFX2;A0A9D4VHI9;A0A9D5AF74	FAD dependent oxidoreductase domain-containing protein	KIW84_050888	0.728084	-0.217942	0.934375
A0A9D5AF68	Large ribosomal subunit protein uL4m	KIW84_052397	0.320258	0.604243	0.778311
A0A9D5AF51	Uncharacterized protein	KIW84_052366	0.0462715	-2.06255	0.588113
A0A9D5AF47	protein-serine/threonine phosphatase	KIW84_052355	0.0238514	2.72879	0.588113
A0A9D5AF42	EngB-type G domain-containing protein	KIW84_050803	0.796686	-0.146753	0.955921
A0A9D5AF40	Delta-aminolevulinic acid dehydratase	KIW84_052610	0.0211061	-2.59489	0.588113
A0A9D5AF34	Zinc finger PHD-type domain-containing protein	KIW84_054853	0.337665	-0.866932	0.783385
A0A9D5AF15	Protein PLASTID TRANSCRIPTIONALLY ACTIVE 7	KIW84_052356	0.921322	0.0603144	0.986384
A0A9D5AF03	Uncharacterized protein	KIW84_052332	0.44102	0.526926	0.834487
A0A9D5AEZ8	Molybdate-anion transporter	KIW84_052322	0.857789	-0.110567	0.971622
A0A9D5AEZ1	NAC-A/B domain-containing protein (Fragment)	KIW84_052228	0.0248687	-2.42342	0.588113
A0A9D5AEY7	Alcohol dehydrogenase	KIW84_052479	0.0307825	2.32484	0.588113
A0A9D5AEX5	Cycloeucalenol cycloisomerase	KIW84_054735	0.613191	0.408749	0.900029
A0A9D5AEX1	Poly(A) polymerase Cid12	KIW84_052265	0.66243	0.257189	0.917337
A0A9D5AEW3	Nudix hydrolase domain-containing protein	KIW84_052242	0.863413	0.128279	0.972144
A0A9D5AEV5	mRNA (guanine-N(7))-methyltransferase	KIW84_052411	0.204687	1.43443	0.720758
A0A9D5AEV2	60S ribosomal protein L9	KIW84_052217	0.492156	0.499047	0.859281
A0A9D5AEU7	Uncharacterized protein	KIW84_052388	0.0664971	-1.61473	0.602885
A0A9D5AEU6	40S ribosomal protein S26	KIW84_052143	0.0538134	1.22107	0.588113
A0A9D5AES7	Protein kinase domain-containing protein	KIW84_052106	0.933032	0.0589973	0.989644
A0A9D5AER3	tRNA (guanine(26)-N(2))-dimethyltransferase	KIW84_052145	0.816501	0.16333	0.959706
A0A9D5AER0	Antiviral helicase ski2	KIW84_054601	0.270491	1.16005	0.761207
A0A9D5AEQ4;A0A9D5AGX4	DNA/RNA-binding protein Alba-like domain-containing protein	KIW84_052055	0.325107	-0.579475	0.778311
A0A9D5AEP1	Poly(A) polymerase Cid12	KIW84_052264	0.907833	0.0696775	0.983505
A0A9D5AEN9	TLDc domain-containing protein	KIW84_052019	0.604267	-0.348554	0.89529
A0A9D5AEN7	60S acidic ribosomal protein P1	KIW84_052253	0.992709	-0.014467	0.999064
A0A9D5AEN5	ABC transporter F member 5	KIW84_052087	0.789671	-0.155419	0.954135
A0A9D5AEM8	NAC-A/B domain-containing protein	KIW84_052230	0.016951	-2.74022	0.588113
A0A9D5AEM4	Protein RCC2 homolog	KIW84_050454	0.266158	-1.07882	0.760838
A0A9D5AEM3	Band 7 domain-containing protein	KIW84_052216	0.413043	0.501776	0.82251
A0A9D5AEL9	Endoglucanase	KIW84_050441	0.207088	-1.15634	0.721667
A0A9D5AEL4	Uncharacterized protein	KIW84_050432	0.0481234	-1.76903	0.588113
A0A9D5AEL2	HTH OST-type domain-containing protein	KIW84_052044	0.99572	0.00603383	0.999423
A0A9D5AEK5	Transcription elongation factor	KIW84_052172	0.924722	-0.0537502	0.987274
A0A9D5AEJ6	Chalcone-flavonone isomerase family protein	KIW84_052157	0.472133	-0.504873	0.850088
A0A9D5AEJ2	GDSL esterase/lipase	KIW84_054458	0.65831	-0.399281	0.916364
A0A9D5AEJ1	protein-disulfide reductase	KIW84_050393	0.129462	-1.33752	0.671886
A0A9D5AEJ0	Uncharacterized protein	KIW84_051911	0.538863	-0.366411	0.876889
A0A9D4XSV1;A0A9D4W845;A0A9D4VLN4;A0A9D5AEG3;A0A9D4W2M6;A0A9D5BQC8;A0A9D4W820;A0A9D4VQN4;A0A9D5AN56;A0A9D4YCL4;A0A9D4X1J8;A0A9D4ZWC8;A0A9D5A6P5	ALOG domain-containing protein	KIW84_054396	0.845743	-0.122228	0.968066
A0A9D5AEG0	Bromo domain-containing protein	KIW84_050302	0.230716	0.683969	0.739684
A0A9D5AEF6	Dehydrogenase E1 component domain-containing protein	KIW84_051959	0.0301515	-1.80052	0.588113
A0A9D5AEF3	RRM domain-containing protein	KIW84_052057	0.652116	-0.324428	0.913709
A0A9D5AEF2	Methyltransferase PMT26	KIW84_051946	0.0795847	-1.41498	0.619335
A0A9D5AED5	Alpha-mannosidase	KIW84_051791	0.196251	-0.798646	0.718134
A0A9D5AED2	Scaffold protein Scd2	KIW84_051782	0.19011	-1.01802	0.716569
A0A9D5AEB1	BURP domain-containing protein	KIW84_050210	0.000660678	-3.4354	0.320964
A0A9D5AE27;A0A9D5H0P5;A0A9D5AE94;A0A9D5BQN4	Acetolactate synthase	KIW84_051701	0.0954935	-1.24485	0.633211
A0A9D5AE87	Uncharacterized protein	KIW84_051831	0.497136	-0.512629	0.860043
A0A9D5AE83	Dehydrin	KIW84_050139	0.739828	-0.291447	0.937602
A0A9D5AE64	Carboxypeptidase	KIW84_051784	0.495654	-0.446188	0.860043
A0A9D5AE59	Uncharacterized protein	KIW84_050073	0.587343	-0.514637	0.887812
A0A9D5AE53	Protein kinase domain-containing protein	KIW84_051759	0.455447	0.605236	0.844134
A0A9D5AE23	Monosaccharide-sensing protein 2	KIW84_050008	0.602023	-0.46237	0.894793
A0A9D5AE16	Proteasome subunit beta	KIW84_054048	0.0921385	-1.65356	0.628145
A0A9D5AE01	Mediator of RNA polymerase II transcription subunit 30	KIW84_051718	0.943021	-0.0720542	0.990993
A0A9D5B927;A0A9D5ADZ7	Xaa-Pro dipeptidyl-peptidase-like domain-containing protein	KIW84_021812;KIW84_066552	0.710158	0.224981	0.928821
A0A9D5ADZ1	Ubiquitin-like modifier-activating enzyme 5	KIW84_051696	0.369434	0.683976	0.800605
A0A9D5ADY9	Protein CMSS1	KIW84_066540	0.735551	-0.253964	0.935809
A0A9D5ADY4	phosphoglycerate mutase (2,3-diphosphoglycerate-dependent)	KIW84_053977	0.28258	-1.09414	0.763801
A0A9D5ADY1	Protein WEAK CHLOROPLAST MOVEMENT UNDER BLUE LIGHT 1	KIW84_051476	0.914066	-0.0632798	0.985082
A0A9D5ADY0	BEACH domain-containing protein B	KIW84_051611	0.614133	0.420486	0.900029
A0A9D5ADX8	PTI1-like tyrosine-protein kinase 1	KIW84_066524	0.856504	-0.100982	0.971101
A0A9D5ADW4	Vacuolar protein sorting-associated protein 9A	KIW84_053940	0.486792	-0.482043	0.855732
A0A9D5ADU9	J domain-containing protein	KIW84_051588	0.609816	-0.469151	0.898414
A0A9D5ADU3	Macrophage erythroblast attacher-like	KIW84_066438	0.323263	0.722721	0.778311
A0A9D5ADT9	adenine phosphoribosyltransferase	KIW84_051367	0.566135	0.391551	0.87986
A0A9D5ADS7	Lipoyl-binding domain-containing protein	KIW84_053832	0.330826	-0.710674	0.77836
A0A9D5ADS2	Surfeit locus protein 2	KIW84_051334	0.973925	0.0376161	0.994847
A0A9D5AZW0;A0A9D5ADR7	glutathione dehydrogenase (ascorbate) (Fragment)	KIW84_066386	0.0711941	1.60563	0.608581
A0A9D5ADP4	Phosphoinositide phospholipase C	KIW84_053752	0.939575	-0.0486507	0.990993
A0A9D5ADP1	PPM-type phosphatase domain-containing protein	KIW84_051492	0.640599	0.371816	0.908635
A0A9D5ADN9	ABC1 atypical kinase-like domain-containing protein	KIW84_053745	0.303845	0.704905	0.772571
A0A9D5H001;A0A9D5ADK5	Uncharacterized protein	KIW84_014985;KIW84_051200	0.110828	-1.40657	0.651215
A0A9D5ADH6	Late embryogenesis abundant protein LEA-2 subgroup domain-containing protein	KIW84_051269	0.37907	0.686062	0.802571
A0A9D5ADG9	DNA-directed RNA polymerase subunit beta	KIW84_051131	0.893641	-0.106519	0.980327
A0A9D5GXX9;A0A9D4YAS5;A0A9D5ADT8;A0A9D5ADG2	Uncharacterized protein	KIW84_051237	0.0650445	-1.2695	0.600587
A0A9D5ADF7	Chaperone protein ClpB4	KIW84_051114	0.759341	-0.184749	0.944087
A0A9D5ADE6	Nuclear condensin complex subunit 3 C-terminal domain-containing protein	KIW84_053538	0.856566	-0.158848	0.971101
A0A9D5ADC8	peptide-methionine (S)-S-oxide reductase	KIW84_053492	0.72425	-0.285375	0.932938
A0A9D5ADC7	NAD(P)-binding domain-containing protein	KIW84_051155	0.273335	-0.688309	0.761207
A0A9D5ADC3	Protein TIC 55	KIW84_051143	0.402342	0.598547	0.817696
A0A9D5ADB8	PLD phosphodiesterase domain-containing protein	KIW84_051132	0.151909	1.10163	0.696296
A0A9D5ATM0	Non-haem dioxygenase N-terminal domain-containing protein	KIW84_044961	0.326381	-1.08203	0.778311
A0A9D5ATL1;A0A9D4XEW7	Acyl-activating enzyme 2	KIW84_043147	0.0986814	1.47413	0.634925
A0A9D5ATL0;A0A9D4XLV1	carotenoid 9,10-dioxygenase	KIW84_044942	0.167789	-1.15577	0.706439
A0A9D5ATK2	ADP/ATP translocase	KIW84_044928	0.767238	0.179075	0.946687
A0A9D5ATJ2	J domain-containing protein	KIW84_044909	0.124535	-1.36555	0.667659
A0A9D5A6A2;A0A9D5ATH7	Uncharacterized protein	KIW84_042773	0.252416	-1.98379	0.754558
A0A9D5A0G5;A0A9D5B4A1;A0A9D4WDB8;A0A9D5ATG0	Ribosome-recycling factor, chloroplastic	KIW84_044830	0.154894	-1.29008	0.696997
A0A9D5ATF4	Uncharacterized protein	KIW84_030088	0.714905	0.356359	0.931533
A0A9D5ATF0	Protein component of the small (40S) ribosomal subunit	KIW84_044808	0.501534	0.474767	0.861481
A0A9D5ATB6	UVR domain-containing protein	KIW84_046515	0.971821	0.0288147	0.994847
A0A9D4WND2;A0A9D5ATB4;A0A9D4VIC2	Ras- protein RABH1b	KIW84_042379	0.490542	-0.434178	0.858354
A0A9D5ATB0	Gamma-tubulin complex component	KIW84_046504	0.26781	1.04101	0.760838
A0A9D5ATA4	Beta-amylase	KIW84_042358	0.472392	-0.723034	0.85035
A0A9D5AT95	tRNA-dihydrouridine(16/17) synthase [NAD(P)(+)]	KIW84_042608	0.0560163	-1.49655	0.588113
A0A9D5AT89	tRNA/rRNA methyltransferase SpoU type domain-containing protein	KIW84_042327	0.718204	0.281748	0.931533
A0A9D5AT86	Protein RER1	KIW84_042581	0.278377	0.755024	0.762015
A0A9D5AT84	GTP-binding protein yptm2, variant 2	KIW84_042313	0.26384	0.847476	0.760838
A0A9D5AT76	FRIGIDA-like protein	KIW84_042558	0.862185	0.114198	0.972144
A0A9D5AT57	GTP-binding protein Era	KIW84_042875	0.473895	0.437659	0.850799
A0A9D5AT53	C2H2-type domain-containing protein	KIW84_044578	0.71396	-0.245659	0.931285
A0A9D5AT38	Anaphase-promoting complex component apc8	KIW84_044550	0.372205	0.772381	0.800605
A0A9D5AT34	Dentin sialophosphoprotein-like	KIW84_042462	0.0994448	-1.47895	0.634925
A0A9D5AT26	YbaK/aminoacyl-tRNA synthetase-associated domain-containing protein	KIW84_042179	0.427098	-0.798383	0.828718
A0A9D5AT22	Hyaluronan/mRNA-binding protein domain-containing protein	KIW84_046335	0.0514832	-1.98073	0.588113
A0A9D5AT18	AT-hook motif nuclear-localized protein	KIW84_042428	0.178184	-1.34115	0.706439
A0A9D5ASZ0	EndoU domain-containing protein	KIW84_042361	0.105164	-1.77089	0.644548
A0A9D5ASY9	Prolyl endopeptidase	KIW84_042732	0.0115473	-2.00381	0.588113
A0A9D5ASY7	MI domain-containing protein	KIW84_046276	0.157952	-1.25971	0.699885
A0A9D5ASY4	Autophagy-related protein 101	KIW84_042720	0.692349	-0.308977	0.923644
A0A9D5ASW4	NADH dehydrogenase [ubiquinone] 1 alpha subcomplex assembly factor 3	KIW84_046228	0.416906	-0.581785	0.823409
A0A9D5ASW3	ATP synthase delta chain, chloroplastic	KIW84_042049	0.654925	-0.4502	0.91435
A0A9D5ASV4	Uncharacterized protein	KIW84_042657	0.266333	-1.07245	0.760838
A0A9D5AST5	4Fe-4S ferredoxin-type domain-containing protein	KIW84_046175	0.368368	-0.609861	0.800605
A0A9D5ASS7	Uncharacterized protein	KIW84_042216	0.0929439	-1.23812	0.628145
A0A9D5ASS1	DNA-directed RNA polymerase II subunit 4	KIW84_046143	0.508686	0.487488	0.864414
A0A9D4X1Q8;A0A9D5ASQ5	Chromatin remodeling protein EBS-like	KIW84_044201	0.982986	-0.0127654	0.997108
A0A9D5ASQ3	RNA-binding protein that suppresses calcineurin deletion Rnc1	KIW84_042545	0.294026	0.72008	0.768075
A0A9D5ASQ2	Malate dehydrogenase	KIW84_044187	0.0191246	-2.67932	0.588113
A0A9D4VRN2;A0A9D5AZA9;A0A9D4X3N5;A0A9D4XQ66;A0A9D4XPG2;A0A9D5ALG0;A0A9D5ASN8;A0A9D5AZB5	phosphoenolpyruvate carboxylase	KIW84_044165	0.0582992	-1.82734	0.588136
A0A9D5ASM2	Protein CROWDED NUCLEI 4	KIW84_042474	0.5207	-0.413431	0.868476
A0A9D5ASL8	Signal recognition particle 9 kDa protein	KIW84_046038	0.428403	-0.509343	0.829149
A0A9D5ASL7;A0A9D4WGG9;A0A9D5ACM0	Tubulin alpha chain	KIW84_042460	0.470272	0.550384	0.849341
A0A9D5ASJ5	Obg-like ATPase 1	KIW84_044067	0.832281	0.131098	0.964798
A0A9D5ASI6	Universal stress protein phos34	KIW84_044052	0.056739	-1.6585	0.588113
A0A9D5ASI5	Vacuolar protein sorting-associated protein 26A	KIW84_045968	0.837002	0.124784	0.966125
A0A9D5ASI2	IAA-amino acid hydrolase ILR1-like 1	KIW84_045959	0.211003	0.835097	0.724337
A0A9D5ASI0	aminobutyraldehyde dehydrogenase	KIW84_041776	0.0165552	-2.60621	0.588113
A0A9D5ASH2	OCEL domain-containing protein	KIW84_045939	0.0371702	-2.63857	0.588113
A0A9D5ASG9;A0A9D4YIA8;A0A9D5AYD3	60S ribosomal protein L37A (Fragment)	KIW84_042347;KIW84_046287	0.179069	1.1464	0.706621
A0A9D5ASG4;A0A9D5AF33;A0A9D4YJM7;A0A9D4WRY6	Calcineurin B-like protein	KIW84_042335	0.160526	-1.08579	0.701409
A0A9D5ASE6	Aldehyde dehydrogenase domain-containing protein	KIW84_041706	0.0666395	-1.89228	0.602885
A0A9D5ASB6	Fucosyltransferase	KIW84_041641	0.080039	-1.94706	0.620406
A0A9D5ASB1	Xyloglucan 6-xylosyltransferase 5	KIW84_041630	0.577779	-0.362728	0.884272
A0A9D5ASA8	FKBP12-interacting protein of 37 kDa	KIW84_041889	0.293549	-0.811296	0.768075
A0A9D5AS98	Phospholipid-transporting ATPase	KIW84_043836	0.771157	0.212232	0.947025
A0A9D5AS85	beta-fructofuranosidase (Fragment)	KIW84_042156	0.926951	-0.094492	0.988381
A0A9D5AS84	Protein ApaG	KIW84_041852	0.212145	-0.943374	0.725683
A0A9D5AS82	X8 domain-containing protein (Fragment)	KIW84_041579	0.2855	-1.0892	0.766317
A0A9D5AS80	Nudix hydrolase 14	KIW84_042146	0.0698065	-1.81493	0.605515
A0A9D5AS77	Uncharacterized protein	KIW84_041571	0.213191	-1.18414	0.726631
A0A9D4YEU9;A0A9D5AS30;A0A9D5AS75	Purple acid phosphatase	KIW84_043786	0.247608	-0.70357	0.751286
A0A9D5AS74;A0A9D4XNW8	Peroxisomal membrane protein PEX14	KIW84_041833	0.862642	-0.0961316	0.972144
A0A9D5AS68	Prokaryotic-type class I peptide chain release factors domain-containing protein	KIW84_042112	0.477033	-0.735762	0.850799
A0A9D5AS65	Ubiquitin-like protein ATG12	KIW84_045745	0.303637	0.932053	0.772571
A0A9D5AS54	RmlD-like substrate binding domain-containing protein	KIW84_042080	0.239709	-0.696401	0.743825
A0A9D5AS51	Peptidase S49 domain-containing protein	KIW84_041524	0.285323	1.16233	0.766317
A0A9D5AS49	H/ACA ribonucleoprotein complex subunit 2	KIW84_041514	0.631059	0.413253	0.905871
A0A9D5ADB7	Omega-amidase	KIW84_051227	0.238229	-1.07432	0.743456
A0A9D5ADB0	Pachytene checkpoint protein 2 homolog	KIW84_053447	0.732649	-0.291414	0.935143
A0A9D5AD94	Fiber protein Fb34	KIW84_066011	0.70725	-0.295588	0.928821
A0A9D5AD93	cysteine--tRNA ligase	KIW84_051075	0.901172	-0.0758396	0.982002
A0A9D5AD89	BAT2 N-terminal domain-containing protein	KIW84_053396	0.0435825	-2.88364	0.588113
A0A9D5AD63	C3H1-type domain-containing protein	KIW84_065990	0.616352	0.311591	0.901244
A0A9D5AD54	Aspartate/glutamate/uridylate kinase domain-containing protein	KIW84_050929	0.462202	-0.483023	0.845702
A0A9D5AD52;A0A9D4WA69;A0A9D4W225	Transmembrane 9 superfamily member	KIW84_051133	0.188922	-0.938145	0.715075
A0A9D5AD50	Uncharacterized protein	KIW84_050919	0.107166	1.48827	0.644758
A0A9D5AD49	TFIIS central domain-containing protein	KIW84_050959	0.682746	0.371696	0.920658
A0A9D5AD47	Transcription initiation factor TFIID subunit 5	KIW84_051123	0.809462	-0.184681	0.958563
A0A9D4XUX7;A0A9D5AD42	Protein FAR1-RELATED SEQUENCE	KIW84_053263	0.472006	-0.59913	0.850088
A0A9D5AD41	Lunapark domain-containing protein	KIW84_050941	0.552762	0.481441	0.877619
A0A9D5AD22	beta-glucosidase	KIW84_053220	0.551168	-0.445433	0.877619
A0A9D5B8D3;A0A9D5AD18;A0A9D5B7S9;A0A9D5BP62;A0A9D5B4K0	Chitin elicitor receptor kinase 1	KIW84_053210	0.856371	0.11751	0.971101
A0A9D5AD14	MATH domain-containing protein	KIW84_051067	0.298888	1.2157	0.770621
A0A9D4YBN4;A0A9D5AD13;A0A9D5BJ44	Protein FAM91A1	KIW84_053198	0.616357	0.304812	0.901244
A0A9D5ACY9;A0A9D4VR77;A0A9D5A5S1;A0A9D4VYH1;A0A9D4YG72;A0A9D5BJK3;A0A9D4VN37	RNA helicase	KIW84_051027	0.918652	-0.0748757	0.985895
A0A9D5ACY6	RING-type domain-containing protein	KIW84_065794	0.308136	0.727849	0.775878
A0A9D5ACX1	Uncharacterized protein	KIW84_050766	0.570706	-0.699964	0.881598
A0A9D5ACW5	Eukaryotic translation initiation factor 3 subunit L	KIW84_050768	0.570013	-0.383428	0.881598
A0A9D5ACW0	Tocopherol cyclase	KIW84_050747	0.725357	-0.248562	0.932938
A0A9D5AT82;A0A9D5ACU3	ATP-dependent DNA helicase chr12	KIW84_065688	0.546897	0.527548	0.876889
A0A9D5ACT9	peptidyl-tRNA hydrolase	KIW84_050712	0.558874	0.353229	0.878796
A0A9D5ACT7	Cryptochrome DASH	KIW84_050942	0.177852	-0.780587	0.706439
A0A9D4XTJ6;A0A9D4XQ63;A0A9D5AN28;A0A9D4VTY7;A0A9D5AK59;A0A9D5ACT6	GBF-interacting protein 1 N-terminal domain-containing protein	KIW84_053076	0.881901	0.142825	0.976449
A0A9D5ACT2	Uncharacterized protein	KIW84_050932	0.757987	0.18948	0.943951
A0A9D5ACT0	Transcriptional adapter	KIW84_053066	0.0878556	-1.82321	0.625648
A0A9D5ACS6	Phytocyanin domain-containing protein	KIW84_065649	0.101777	-1.79668	0.635256
A0A9D5ACR2	Imidazoleglycerol-phosphate dehydratase	KIW84_065626	0.106114	-1.80074	0.644758
A0A9D5ACP2	non-specific serine/threonine protein kinase	KIW84_050624	0.827584	0.116882	0.964506
A0A9D5B8C4;A0A9D5ACN7	Serine/threonine-protein kinase afc3	KIW84_050844	0.25843	-0.770041	0.756772
A0A9D5ACL3	Glutamyl-tRNA reductase	KIW84_050602	0.948329	-0.0410729	0.991416
A0A9D5ACK3	FCP1 homology domain-containing protein	KIW84_052885	0.20939	-1.08089	0.723674
A0A9D5ACJ8	Aspartate aminotransferase	KIW84_050769	0.0858237	-1.41191	0.625587
A0A9D5ACI2	Small ribosomal subunit protein uS8c	KIW84_052843	0.209524	1.01785	0.723674
A0A9D5ACI1	Bifunctional nuclease 1	KIW84_050521	0.029626	2.60665	0.588113
A0A9D5ACH6	Trihelix transcription factor GT-4	KIW84_052829	0.791305	-0.236559	0.954135
A0A9D5ACH1	Protein kinase domain-containing protein	KIW84_052819	0.151204	1.06503	0.695299
A0A9D5ACG8	Lon N-terminal domain-containing protein	KIW84_050488	0.220022	-0.742017	0.729372
A0A9D5ACE0	Tubulin beta chain	KIW84_065372	0.449014	0.589887	0.839186
A0A9D5ACD8	GDSL esterase/lipase EXL3	KIW84_050417	0.809925	-0.327655	0.958563
A0A9D5ACC0	Xylulose kinase	KIW84_050626	0.437652	-0.509135	0.833056
A0A9D5ACB3	Asparagine synthetase [glutamine-hydrolyzing]	KIW84_052709	0.617042	0.319333	0.901666
A0A9D5ACA2	Bms1-type G domain-containing protein	KIW84_050326	0.966904	0.028323	0.993567
A0A9D5ACA0	rhamnogalacturonan endolyase	KIW84_050588	0.828512	0.146355	0.964506
A0A9D5AC98	Cruciform DNA binding protein	KIW84_050325	0.378036	0.597101	0.801534
A0A9D5AC90	Coiled-coil domain-containing protein 115	KIW84_050294	0.571001	-0.477729	0.881598
A0A9D5AC83	RING-type E3 ubiquitin transferase	KIW84_050292	0.467444	0.51896	0.848308
A0A9D5AC81	Pyruvate kinase (Fragment)	KIW84_065264	0.0451417	-1.44679	0.588113
A0A9D5AC50	TFIIF beta subunit HTH domain-containing protein	KIW84_050477	0.0264374	-2.2063	0.588113
A0A9D5AC46	chloroplast protein-transporting ATPase	KIW84_052581	0.633448	0.271505	0.905874
A0A9D5AC37	RRM domain-containing protein	KIW84_050180	0.0184636	-2.46154	0.588113
A0A9D5AC36	NAD(P)H-quinone oxidoreductase subunit M, chloroplastic	KIW84_052564	0.859348	-0.149115	0.971859
A0A9D5AC29	glucan endo-1,3-beta-D-glucosidase	KIW84_050188	0.458296	-0.733557	0.844381
A0A9D4X1Q8;A0A9D5AC25	Chromatin remodeling protein SHL-like	KIW84_050142	0.986211	-0.0156424	0.99732
A0A9D5AC14	Uncharacterized protein	KIW84_050406	0.324388	0.643623	0.778311
A0A9D5AC15;A0A9D5ABZ7	CCHC-type domain-containing protein	KIW84_050123;KIW84_050125	0.976072	0.0265643	0.995195
A0A9D5ABZ6	Vacuolar protein sorting-associated protein 45	KIW84_052466	0.357421	-0.691485	0.794649
A0A9D5ABX9	Tyrosine protein phosphatase 1	KIW84_065091	0.694305	0.243592	0.923833
A0A9D5ABX7	Uncharacterized protein	KIW84_050074	0.833305	-0.161461	0.964798
A0A9D5ABX6	Uncharacterized protein	KIW84_050327	0.0436018	-1.51813	0.588113
A0A9D5ABX5	Dehydrogenase/reductase SDR family member on chromosome X	KIW84_052419	0.980809	0.0186211	0.996977
A0A9D5ABX3	HECT-type E3 ubiquitin transferase	KIW84_050064	0.767605	0.237121	0.946687
A0A9D5AVD0;A0A9D5ABW5	TOD1/MUCI70 glycosyltransferase-like domain-containing protein	KIW84_065058	0.833333	0.139024	0.964798
A0A9D5ABW0	Uncharacterized protein	KIW84_050295	0.971558	-0.022233	0.994847
A0A9D5ABV6	Pentatricopeptide repeat-containing protein	KIW84_052382	0.661239	0.257883	0.917337
A0A9D5A9U3	ubiquitinyl hydrolase 1	KIW84_065218	0.0534724	-1.67968	0.588113
A0A9D5A9T3	Trihelix transcription factor GT-2	KIW84_065197	0.660926	-0.364571	0.917337
A0A9D5A9R8	RRM domain-containing protein	KIW84_065166	0.746675	-0.218337	0.938557
A0A9D5A9R0	phosphoglucomutase (alpha-D-glucose-1,6-bisphosphate-dependent)	KIW84_064953	0.0156823	-2.43177	0.588113
A0A9D5A9Q4	Transmembrane protein 161B	KIW84_065408	0.722528	0.253351	0.93177
A0A9D5A9P6;A0A9D5AW35	Inositol polyphosphate-related phosphatase domain-containing protein	KIW84_065129	0.111447	1.53637	0.651215
A0A9D4VP66;A0A9D5A9P5;A0A9D4Y2A0;A0A9D5BCF6;A0A9D4XRW0	Malic enzyme	KIW84_050682	0.0151559	-2.17438	0.588113
A0A9D5A9P4	Vacuolar protein-sorting-associated protein 33	KIW84_064913	0.67016	0.491954	0.917657
A0A9D4W9X4;A0A9D5A9P3	C2 domain-containing protein	KIW84_063479	0.709365	0.432437	0.928821
A0A9D5A9P2	Low-temperature-induced 65 kDa protein	KIW84_065385	0.0364374	-2.31369	0.588113
A0A9D5A9P0	Hypoxanthine phosphoribosyltransferase	KIW84_065118	0.542989	0.401244	0.876889
A0A9D5A9N6	Peptidyl-prolyl cis-trans isomerase	KIW84_064893	0.2436	-0.811168	0.746934
A0A9D5A9N1	tripeptidyl-peptidase II	KIW84_065364	0.917271	-0.0723999	0.985895
A0A9D5BJ20;A0A9D5A9M6	60S ribosomal protein L36	KIW84_065354	0.241019	0.822744	0.744025
A0A9D5A9K9	Mitochondrial transcription termination factor family protein	KIW84_065059	0.168676	-1.58351	0.706439
A0A9D5A9J8;A0A9D4VT58	Alkaline/neutral invertase	KIW84_065036	0.244099	-0.90598	0.747251
[truncated: 5,548 more rows]

## Sheet: Sheet 5
Table S8, sheet 5: List of up-regulated proteins identified from pairwise differential abundance analysis between CO-YS and TR-YS in nuclear proteome.
protein_name	protein_description	gene_name	p_value	fold_change	adjusted_p_value
A0A9D4VP09	Pentatricopeptide repeat-containing protein	KIW84_072764	4.40358e-06	5.75265	0.00830736

## Sheet: Sheet 6
Table S8, sheet 6: List of down-regulated proteins identified from pairwise differential abundance analysis between CO-YS and TR-YS in nuclear proteome.
protein_name	protein_description	gene_name	p_value	fold_change	adjusted_p_value
A0A9D5A3E3	thioredoxin-dependent peroxiredoxin	KIW84_062293	2.26579e-07	-6.768	0.00170668
A0A9D5A5M6	thioredoxin-dependent peroxiredoxin	KIW84_062292	4.52341e-07	-5.99763	0.00170668
A0A9D4XU02	Activator of Hsp90 ATPase AHSA1-like N-terminal domain-containing protein	KIW84_032320	1.35855e-06	-5.91615	0.0034172
A0A9D4X861	Large ribosomal subunit protein uL10-like insertion domain-containing protein	KIW84_058206	3.22542e-05	-4.94707	0.048678

## Sheet: Sheet 7
Table S8, sheet 7: List of all proteins identified from pairwise differential abundance analysis between CO-MT and TR-MT in nuclear proteome.
protein_name	protein_description	gene_name	p_value	fold_change	adjusted_p_value
W8VNI6	guanylate kinase	PsGKpm	0.000472573	-2.80554	0.05281
W0M6C5	Aquaporin PIP2-7	PIP2-2	0.877467	0.0921992	0.999804
W0M1Z1	PIP2-3	PIP2-3	0.546683	0.347567	0.999804
Q9XGG8	Aquaporin PIP2-7	pip2-1	0.495566	0.392826	0.999804
Q9XGG6	Aquaporin-like protein	tip1-1	0.976911	-0.0172278	0.999804
Q9T0M9	Sucrose synthase	Sus1	0.229106	0.719786	0.999804
Q9SWS9	40S ribosomal protein S26	RPS26	0.456032	0.447505	0.999804
Q9M6S1	Mitogen-activated protein kinase	Mapk3	0.299314	0.91903	0.999804
Q9M6R8	Mitogen-activated protein kinase	Mapk2	0.958485	0.0306524	0.999804
Q9FSD6	beta-ketoacyl-[acyl-carrier-protein] synthase III	KAS	0.639844	0.272326	0.999804
A0A9D4YIQ8;A0A9D4YP01;Q9AVK9	12-oxophytodienoate reductase 11	OPDAR	0.187643	-0.760386	0.999804
Q9AR82	Thioredoxin h	trxh	0.476418	0.581689	0.999804
Q93VB1	Heme oxygenase 1	HO1	0.874711	0.0909741	0.999804
A0A9D5AP70;A0A9D4Y9P5;Q8L7F6	Calcineurin B-like protein	CnB	0.664217	0.272076	0.999804
Q8H1A4;Q8H1A5;A0A9D5AIX9;A0A9D4XJK3	RNA helicase	KIW84_013648	0.554932	0.354401	0.999804
Q8H1A4	RNA helicase	KIW84_040599	0.518386	0.372541	0.999804
A0A9D5A314;Q8H1A3;A0A9D4W8A1;A0A9D4WA35	DNA replication licensing factor MCM6	mcm6	0.00418155	-2.04597	0.213646
Q9AR82;A0A9D4XT09;Q8GUR9	Thioredoxin h	KIW84_050489	0.379179	-0.507404	0.999804
Q84ZW1	Ent-kaurenoic acid oxidase	KAO1	0.11158	1.41287	0.999804
Q7Y1T5	Oxygen-evolving enhancer protein 3	psbQ	0.616927	-0.297865	0.999804
Q76FR9	12-oxophytodienoate reductase 11	PsOPR5	0.86385	-0.225677	0.999804
Q6YBV9	Cryptochrome 1 apoprotein	CRY1	0.135633	-1.32601	0.999804
Q6XAF4	Ent-kaurene oxidase	LH	0.759184	-0.20599	0.999804
Q6UEJ2	DNA replication licensing factor MCM7	MCM7	0.54224	-0.36578	0.999804
Q6UEJ1	Ripening-related protein	KIW84_044627	0.0420551	1.18628	0.815749
Q6KBB1	Glutaredoxin-dependent peroxiredoxin	prx	0.663158	-0.251606	0.999804
A0A9D4W9A9;Q6EAM9	Cryptochrome 2A apoprotein	CRY2A	0.404995	-0.618612	0.999804
Q68HK1	Phytochrome	PHYA	0.739645	0.22488	0.999804
Q5DWE8	Superoxide dismutase [Cu-Zn]	SOD	0.129876	-1.02559	0.999804
Q52ZH8;A0A9D5AII5	FVE	FVE	0.70961	-0.218727	0.999804
Q4VYF4	SNF1- protein kinase regulatory subunit beta-1	akin	0.974319	-0.0185722	0.999804
Q43819	Glucose-1-phosphate adenylyltransferase	agpl1	0.702347	0.220557	0.999804
Q43816	Glucose-1-phosphate adenylyltransferase	agpS2	0.156624	0.831031	0.999804
Q41043	Expansin	orf	0.839371	0.119747	0.999804
Q41038	Chlorophyll a-b binding protein, chloroplastic	lhaB	0.522012	0.471248	0.999804
Q41024	Ras- protein RABE1a	KIW84_061822	0.777225	-0.238997	0.999804
A0A9D5AVL1;Q41023	Ras- protein RABE1c	KIW84_020180	0.287197	0.880223	0.999804
Q3LSN2	Protein trichome birefringence-like 39	KIW84_057601	0.564496	0.332194	0.999804
Q1I184	WD-40 repeat protein	MSI1	0.609822	-0.294453	0.999804
Q0KKQ8	Cytochrome c oxidase subunit 5b-2	coxVb	0.68696	0.232289	0.999804
Q0KKQ3	Cytochrome c oxidase subunit 5b-2	coxVb	0.753998	0.181589	0.999804
A0A9D5AYG3;Q08152;A0A9D4XW79;A0A9D5AT84	GTP-binding protein	KIW84_015915	0.645983	0.343414	0.999804
Q08151	GTP-binding protein	KIW84_057058	0.89036	0.0910623	0.999804
Q08150	GTP-binding protein	KIW84_056634	0.640756	0.271108	0.999804
Q08149	GTP-binding protein	KIW84_073052	0.679322	0.360587	0.999804
Q08151;Q08148	GTP-binding protein	KIW84_057586	0.738107	0.192907	0.999804
Q04918	Chlorophyll a-b binding protein, chloroplastic	Lhcb3*1	0.903666	0.0697887	0.999804
P93489	non-specific serine/threonine protein kinase	KIW84_057780	0.625356	0.281687	0.999804
P93486	Glycine-rich RNA-binding protein	KIW84_052975	0.478965	-0.428368	0.999804
O04696	AT-hook motif nuclear-localized protein	PsAHL1	0.951353	-0.035194	0.999804
O04277	GA 20-oxidase	KIW84_013089	0.0116088	2.17819	0.411839
I6P9G0	1-aminocyclopropane-1-carboxylate synthase	TAR3	0.841854	0.120978	0.999804
H2BNC1	Centromere specific histone H3 variant	PsCENH3B	0.45811	-0.638144	0.999804
H2BNC0	Centromere specific histone H3 variant	PsCENH3A	0.973327	0.0293569	0.999804
G9FRT5	Mg-protoporphyrin IX chelatase	ChlI	0.0550029	1.14581	0.927814
E5KXR1	A2 protein	A2	0.952005	-0.0347278	0.999804
E3VST7	Actin isoform PEAc14-1	KIW84_035412	0.627909	0.288099	0.999804
D5MAL6;A0A9D4XFT9	Photosystem II CP47 reaction center protein	psbB	0.995373	0.00344171	0.999804
A0A9D5BIL2;D5MAI0	Photosystem II CP43 reaction center protein	psbC	0.892601	0.0803859	0.999804
A0A9D4XIJ7;A0A9D4Y385;D5MAG1	Photosystem II protein D1	psbA	0.968964	-0.0230764	0.999804
D2D4A6	MLO-like protein	MLO1	0.000319043	-3.13465	0.0432929
C0STY9	Catalase	PCAT1	0.477698	0.426573	0.999804
C0STY6	Nucleoside diphosphate kinase	RPNDK2	0.508722	0.39627	0.999804
A8I367	Protein-serine/threonine kinase	PDK3	0.436688	0.455292	0.999804
A0A9D5GUN0;A4UTS3;A0A9D4WBI0;A0A9D4W529	Chloroplast phosphoenolpyruvate/phosphate translocator	KIW84_053379	0.679852	0.237942	0.999804
A0EXV1	Eukaryotic translation initiation factor isoform 4E	eIF4Eiso	0.36942	-0.519529	0.999804
A0A9D5H1F4	Cleavage and polyadenylation specificity factor subunit 3-I	KIW84_015866	0.83357	-0.12124	0.999804
A0A9D5H1D6	Late embryogenesis abundant protein LEA-2 subgroup domain-containing protein	KIW84_015799	0.627545	-0.414383	0.999804
A0A9D5H1C9	Soyasaponin III rhamnosyltransferase	KIW84_015765	0.360415	-0.529852	0.999804
A0A9D5H1A8;A0A9D4XR68	Ion channel sym8	KIW84_015885	0.494273	0.550281	0.999804
A0A9D5H1A3	ATP phosphoribosyltransferase	KIW84_015875	0.313863	0.637904	0.999804
A0A9D5H195	Serine hydroxymethyltransferase	KIW84_015857	0.747176	0.196584	0.999804
A0A9D5H186	U3 small nucleolar RNA-associated protein 18 homolog	KIW84_015653	0.902253	0.10843	0.999804
A0A9D4VTW4;A0A9D5H185;A0A9D4VWP8	UDP-glucose:glycoprotein glucosyltransferase	KIW84_015835	0.881845	-0.0865588	0.999804
A0A9D5H182	Heat shock 70 kDa protein, mitochondrial	KIW84_015644	0.302582	-0.597295	0.999804
A0A9D5H181	Arginine/glutamate-rich 1 protein	KIW84_015826	0.588277	-0.47668	0.999804
A0A9D5H172	COP9 signalosome complex subunit 8	KIW84_015797	0.232944	0.689143	0.999804
A0A9D5H161	Glycine-rich RNA-binding protein rz1a	KIW84_015773	0.604338	-0.298975	0.999804
A0A9D5H156;A0A9D5BR23	4-hydroxy-4-methyl-2-oxoglutarate aldolase	KIW84_015588	0.129664	-0.877964	0.999804
A0A9D5H155	K Homology domain-containing protein	KIW84_015907	0.949648	0.0411543	0.999804
A0A9D5H152	MACPF domain-containing protein	KIW84_015898	0.947771	0.0538915	0.999804
A0A9D5H148	YTH domain-containing family protein	KIW84_015886	0.698473	-0.341735	0.999804
A0A9D5H144	NifU-like protein 2	KIW84_015876	0.25179	1.0185	0.999804
A0A9D5H142	Retrotransposon gag domain-containing protein	KIW84_015554	0.940461	-0.0636152	0.999804
A0A9D5H141;A0A9D4VIU3	CG-1 domain-containing protein	KIW84_015733	0.932288	0.052569	0.999804
A0A9D5H135	T-complex protein 11	KIW84_015859	0.724166	0.275604	0.999804
A0A9D5H130	Ubiquinol-cytochrome c chaperone domain-containing protein	KIW84_015685	0.974111	0.0207879	0.999804
A0A9D5H125	Cytochrome P450-dit2	KIW84_015703	0.956474	-0.0334901	0.999804
A0A9D5H124	RRM domain-containing protein	KIW84_015931	0.802378	0.144834	0.999804
A0A9D5H117	Uncharacterized protein	KIW84_015818	0.933242	-0.0512334	0.999804
A0A9D5H116	Uncharacterized protein	KIW84_015642	0.377191	0.760667	0.999804
A0A9D5H0Z8	Splicing factor U2af large subunit	KIW84_015476	0.71021	0.214874	0.999804
A0A9D5H0Z7	NAD(P)H-dependent D-xylose reductase (XR)	KIW84_015764	0.47326	-0.421441	0.999804
A0A9D5H0Z2	Clathrin light chain	KIW84_015471	0.852584	-0.110661	0.999804
A0A9D5H0Y3	Potassium transporter	KIW84_015735	0.506178	0.544301	0.999804
A0A9D5H0W8	TATA-binding protein	KIW84_015806	0.455481	0.447417	0.999804
A0A9D5H0W2	26S proteasome regulatory subunit 6B	KIW84_015686	0.924552	-0.0795554	0.999804
A0A9D5H0V0;A0A9D5BR60	non-specific serine/threonine protein kinase	KIW84_015761	0.780336	0.180527	0.999804
A0A9D5H0U9	Cinnamoyl-Coa reductase	KIW84_015652	0.953116	0.0339231	0.999804
A0A9D5H0U4	DNA polymerase V	KIW84_015643	0.409112	-0.516957	0.999804
A0A9D5H0T8	allantoinase	KIW84_015483	0.437641	-0.447851	0.999804
A0A9D5H0T2	DUF3700 domain-containing protein	KIW84_015475	0.794752	0.221452	0.999804
A0A9D5H0S5	Bifunctional riboflavin biosynthesis protein RIBA 1	KIW84_015702	0.936792	0.0562253	0.999804
A0A9D5H0P7	Proline iminopeptidase	KIW84_015630	0.455667	-0.432219	0.999804
A0A9D5H0P5;A0A9D5BQN4	Acetolactate synthase	KIW84_015474	0.84975	-0.117321	0.999804
A0A9D5H0P1	Peroxin-7	KIW84_015268	0.828759	0.124718	0.999804
A0A9D5GYR6	Uncharacterized protein	KIW84_013865	0.00198821	-1.89038	0.133703
A0A9D5GYR1	Pectinesterase	KIW84_013853	0.23291	-0.707103	0.999804
A0A9D5GYQ9	DNA ligase	KIW84_013973	0.661852	0.377261	0.999804
A0A9D5GYP2	Lycopene epsilon cyclase	KIW84_013864	0.182856	0.900001	0.999804
A0A9D5GYN3	Lysine--tRNA ligase	KIW84_014071	0.782498	0.164715	0.999804
A0A9D5GYM1	glucose-6-phosphate 1-epimerase	KIW84_014049	0.466474	-0.422013	0.999804
A0A9D5GYM0	Villin-4	KIW84_014048	0.793229	-0.153017	0.999804
A0A9D5GYK6	beta-ketoacyl-[acyl-carrier-protein] synthase I	KIW84_013769	0.867289	0.0972095	0.999804
A0A9D5GYH9	Replication protein A subunit (Fragment)	KIW84_013688	0.540244	-0.366673	0.999804
A0A9D5GYH7	Calcium-transporting ATPase	KIW84_013955	0.676047	0.241057	0.999804
A0A9D4XP23;A0A9D5GYH4;A0A9D5B0B7;A0A9D4XQU1;A0A9D4XSJ5	UDENN domain-containing protein	KIW84_013696	0.831073	0.18578	0.999804
A0A9D5GYG8	Glutaredoxin-C4	KIW84_013931	0.0996856	1.01794	0.999804
A0A9D5GYF9	mitogen-activated protein kinase kinase	KIW84_013665	0.284313	0.872056	0.999804
A0A9D5GYF6	Isocitrate dehydrogenase [NADP]	KIW84_013643	0.69871	-0.223325	0.999804
A0A9D5GYE0	Nucleosome assembly protein 1	KIW84_013873	0.818986	0.136687	0.999804
A0A9D5GYD7	Auxin-binding protein ABP19a	KIW84_013697	0.0734634	1.04521	0.999804
A0A9D5GYC7	Uncharacterized protein	KIW84_013874	0.942704	-0.0451077	0.999804
A0A9D5GYC5	Citrate synthase	KIW84_013593	0.725852	0.209914	0.999804
A0A9D5GYC4	1,3-beta-glucan synthase	KIW84_013583	0.624525	0.289435	0.999804
A0A9D5GYB2	AT-rich interactive domain-containing protein 4	KIW84_013837	0.658396	0.385797	0.999804
A0A9D5GY82	20 kDa chaperonin	KIW84_013778	0.233776	-0.712714	0.999804
A0A9D5GY78	Pectinesterase inhibitor domain-containing protein	KIW84_013768	0.453072	0.43463	0.999804
A0A9D5GY75	Strictosidine synthase conserved region domain-containing protein	KIW84_013723	0.295162	0.887502	0.999804
A0A9D5GY39	Canalicular multispecific organic anion transporter 1	KIW84_013641	0.323036	0.861371	0.999804
A0A9D5GY30;A0A9D5GY35;A0A9D5BK82	Cyclic nucleotide-gated ion channel 20	KIW84_013423	0.933034	-0.26216	0.999804
A0A9D5GY20	RING-type E3 ubiquitin transferase	KIW84_013389	0.759445	0.244877	0.999804
A0A9D5GY12	Carboxyl-terminal peptidase	KIW84_013633	0.922948	0.0559935	0.999804
A0A9D5GY04	DNA-binding protein RHL1	KIW84_013377	0.84099	0.117459	0.999804
A0A9D5GY03	Uncharacterized protein	KIW84_013569	0.831117	0.183443	0.999804
A0A9D5GXZ4	FCP1 homology domain-containing protein	KIW84_013544	0.684005	0.235746	0.999804
A0A9D5GXY1	O-fucosyltransferase family protein	KIW84_013511	0.358251	-0.680597	0.999804
A0A9D5GXS9	Prokaryotic-type class I peptide chain release factors domain-containing protein	KIW84_013214	0.78571	-0.220737	0.999804
A0A9D5GXR9	Chlorophyll a-b binding protein, chloroplastic	KIW84_013191	0.53522	0.368812	0.999804
A0A9D5GY15;A0A9D5GXQ5	Metal-nicotianamine transporter ysl7	KIW84_013376	0.614245	-0.403385	0.999804
A0A9D5GXQ2	Extradiol ring-cleavage dioxygenase class III enzyme subunit B domain-containing protein	KIW84_013230	0.993802	-0.00664743	0.999804
A0A9D5GXL9	Large ribosomal subunit protein mL54 (Fragment)	KIW84_013355	0.611438	0.335972	0.999804
A0A9D5GXL2	1-aminocyclopropane-1-carboxylate synthase	KIW84_013156	0.620987	0.322715	0.999804
A0A9D5GXK7	Zinc finger CCCH domain-containing protein 48	KIW84_013054	0.969994	0.0218955	0.999804
A0A9D5GXI5	F-box domain-containing protein	KIW84_013077	0.52736	-0.544423	0.999804
A0A9D5GXI1	Alcohol dehydrogenase-like 6	KIW84_013298	0.622688	0.297135	0.999804
A0A9D5BJB3;A0A9D5GXC3	Hypersensitive-induced response protein 4	KIW84_013177	0.975658	0.0175966	0.999804
A0A9D5GXB0	60S ribosomal protein L6	KIW84_012907	0.32424	0.589948	0.999804
A0A9D5GX69	ABC transporter B member 28	KIW84_013051	0.618321	0.287273	0.999804
A0A9D5GX42	PORR domain-containing protein	KIW84_012748	0.196354	1.11694	0.999804
A0A9D5GX40	Uncharacterized protein	KIW84_012987	0.764103	0.189259	0.999804
A0A9D5GX15	tRNA (adenine(58)-N(1))-methyltransferase	KIW84_012682	0.91953	0.0848493	0.999804
A0A9D5GWZ4	Septum site-determining protein minD chloroplastic	KIW84_012691	0.593058	0.308317	0.999804
A0A9D5GWY6	Uncharacterized protein	KIW84_012624	0.76419	0.174477	0.999804
A0A9D5GWY1	Gfo/Idh/MocA-like oxidoreductase N-terminal domain-containing protein	KIW84_012615	0.756758	-0.179401	0.999804
A0A9D5GWX9	Ribonuclease ageritin	KIW84_012863	0.27156	-0.634374	0.999804
A0A9D5GWX8;A0A9D4WC46;A0A9D5GXP3	Ribosomal 40S subunit protein S18A	KIW84_012655	0.262755	0.670197	0.999804
A0A9D5GWX0	Myb-like domain-containing protein	KIW84_012550	0.468613	-0.424382	0.999804
A0A9D5GWV3	IST1-like protein	KIW84_012604	0.6773	-0.250239	0.999804
A0A9D5GWU0	General transcription and DNA repair factor IIH helicase subunit XPD	KIW84_012537	0.560652	-0.43762	0.999804
A0A9D5GWT7	Steroid 5-alpha reductase C-terminal domain-containing protein	KIW84_012579	0.755291	-0.241133	0.999804
A0A9D5GWQ1	AAA+ ATPase domain-containing protein	KIW84_012475	0.728299	-0.306047	0.999804
A0A9D5GWP6	Uncharacterized protein	KIW84_012414	0.364736	0.727575	0.999804
A0A9D5GWN9	Uncharacterized protein	KIW84_012653	0.374499	0.551398	0.999804
A0A9D5GWM5	Inactive shikimate kinase like 1, chloroplastic	KIW84_012463	0.505265	-0.384411	0.999804
A0A9D5GWL4	Tubulin alpha chain	KIW84_012358	0.534523	1.51943	0.999804
A0A9D5GWK7	Potassium transporter	KIW84_012421	0.590417	0.33156	0.999804
A0A9D5GWH5	Fructose-1,6-bisphosphatase, cytosolic	KIW84_012536	0.114438	0.935319	0.999804
A0A9D5GWG2	5-methyltetrahydropteroyltriglutamate--homocysteine S-methyltransferase	KIW84_012333	0.163405	0.83163	0.999804
A0A9D5GWG1	C2 domain-containing protein	KIW84_012345	0.0595649	1.59135	0.960602
A0A9D5GWG0	Mitochondrial import receptor subunit tom20	KIW84_012257	0.569519	0.330417	0.999804
A0A9D5GWD8	Glycosyltransferase	KIW84_012474	0.0302935	1.57675	0.689224
A0A9D5GWC2	Chlorophyll a-b binding protein, chloroplastic	KIW84_012438	0.224717	0.729994	0.999804
A0A9D5GWB8	Cytochrome c domain-containing protein	KIW84_012177	0.258969	0.99832	0.999804
A0A9D5GW97	Peptidyl serine alpha-galactosyltransferase	KIW84_012143	0.879269	-0.0876428	0.999804
A0A9D5GW95	Sulfite oxidase	KIW84_012230	0.622705	-0.419936	0.999804
A0A9D5GW80	Protein NDH-DEPENDENT CYCLIC ELECTRON FLOW 5	KIW84_012380	0.663206	-0.256425	0.999804
A0A9D5GW74	Fatty acid hydroxylase domain-containing protein	KIW84_012100	0.227506	-1.0556	0.999804
A0A9D5GW57	Serine aminopeptidase S33 domain-containing protein	KIW84_012071	0.957201	-0.0437852	0.999804
A0A9D5GW47;A0A9D5BGM7	Uncharacterized protein	KIW84_012112	0.00266293	-2.66802	0.161885
A0A9D5GW39	Ferredoxin-thioredoxin reductase catalytic chain, chloroplastic	KIW84_012038	0.544414	0.419187	0.999804
A0A9D5GW32	Glycerol-3-phosphate dehydrogenase [NAD(+)]	KIW84_012125	0.507845	0.546388	0.999804
A0A9D5GW16	Alpha-1,3-glucosyltransferase	KIW84_012059	0.402219	0.738916	0.999804
A0A9D5GW15	Histidine triad nucleotide-binding protein 1	KIW84_012263	0.838558	-0.1175	0.999804
A0A9D5GW10	Phosphoglycerate kinase	KIW84_012093	0.736786	-0.298165	0.999804
A0A9D5GZA3;A0A9D5GVY4	Lipase	KIW84_012216;KIW84_014335	0.767342	0.228657	0.999804
A0A9D5GVW0	Cytochrome c domain-containing protein	KIW84_012175	0.263896	0.656343	0.999804
A0A9D5GVV9	Inositol hexakisphosphate and diphosphoinositol-pentakisphosphate kinase	KIW84_011947	0.0650912	1.59017	0.987281
A0A9D5GVS8	K Homology domain-containing protein	KIW84_011840	0.87398	-0.0944107	0.999804
A0A9D5GVL7	Expansin	KIW84_011849	5.53003e-06	3.10568	0.00161626
A0A9D5GVL2	Peptidase S54 rhomboid domain-containing protein	KIW84_012047	0.26572	0.882434	0.999804
A0A9D5GVJ3	DUF3598 domain-containing protein	KIW84_011804	0.0847959	0.995528	0.999804
A0A9D5GVI1	T4P13.26 protein	KIW84_011778	0.318907	0.575727	0.999804
A0A9D5GVG1	Beta-glucuronosyltransferase GlcAT14A	KIW84_011955	0.871807	-0.0973034	0.999804
A0A9D5GVF5;A0A9D4Y7U3	Integral membrane HRF1 family protein	KIW84_011621	0.898281	-0.0737508	0.999804
A0A9D5GVE6	Chlororespiratory reduction 7	KIW84_011709	0.6159	0.290072	0.999804
A0A9D5GVE3	glucan endo-1,3-beta-D-glucosidase	KIW84_011601	0.666212	0.248865	0.999804
A0A9D5GVB5	glucan endo-1,3-beta-D-glucosidase	KIW84_011600	0.655988	-0.368457	0.999804
A0A9D5GV97;A0A9D5BFB1;A0A9D5GUU7	Translation initiation factor eIF2B subunit delta	KIW84_011576	0.939286	0.0439725	0.999804
A0A9D5GV85	Uncharacterized protein	KIW84_011551	0.790944	0.208852	0.999804
A0A9D5GV83	Transmembrane protein 33 homolog	KIW84_011599	0.970713	0.0211827	0.999804
A0A9D5GV66	Cytochrome b561 domain-containing protein	KIW84_011575	0.772232	-0.16701	0.999804
A0A9D5GV61	Protein KINESIN LIGHT CHAIN-RELATED 2	KIW84_011473	0.264931	0.651593	0.999804
A0A9D5GV53	TOG domain-containing protein	KIW84_011504	0.593662	-0.307656	0.999804
A0A9D5GV44	Uncharacterized protein	KIW84_011535	0.871604	-0.0932615	0.999804
A0A9D5GV18	UspA domain-containing protein	KIW84_011442	0.847832	-0.162688	0.999804
A0A9D5GV04	RNA helicase	KIW84_011417	0.891796	0.0790978	0.999804
A0A9D5GUZ3	60S ribosomal protein L3B	KIW84_011463	0.509829	0.380773	0.999804
A0A9D5GUZ1	ARM repeat superfamily protein	KIW84_011650	0.562212	0.378417	0.999804
A0A9D5GUZ0	tryptophan synthase	KIW84_011618	0.000685711	2.96803	0.0633571
A0A9D5GUY7	sulfate adenylyltransferase	KIW84_011642	0.738494	0.195484	0.999804
A0A9D5GUY4	AAA+ ATPase domain-containing protein	KIW84_011441	0.999383	-0.000446419	0.999804
A0A9D5GUX1	Uncharacterized protein	KIW84_011416	0.921168	-0.0571172	0.999804
A0A9D5GUW0	protein-S-isoprenylcysteine alpha-carbonyl methylesterase	KIW84_011598	0.707717	-0.270673	0.999804
A0A9D5GUU6	rRNA adenine N(6)-methyltransferase	KIW84_011371	0.0676276	-1.3636	0.990178
A0A9D5GUS8;A0A9D5BF81	Alpha-dioxygenase 1	KIW84_011533	0.292944	0.624947	0.999804
A0A9D5GUQ9	Cdk-activating kinase assembly factor MAT1 centre domain-containing protein	KIW84_011449	0.147708	0.968715	0.999804
A0A9D5GUQ2	Protease Do-like 1	KIW84_011471	0.151424	0.852941	0.999804
A0A9D5GUN4	DUF1421 domain-containing protein	KIW84_011384	0.724475	-0.203785	0.999804
A0A9D5A3F5;A0A9D5GUM0	Eukaryotic translation initiation factor 3 subunit I	KIW84_011394	0.717923	-0.215339	0.999804
A0A9D5BS69	Eukaryotic translation initiation factor 3 subunit C	KIW84_015904	0.778306	0.165948	0.999804
A0A9D5BS58	Potassium channel	KIW84_015855	0.614843	-0.400682	0.999804
Q08150;A0A9D5BS48;Q08149;A0A9D4VS42;A0A9D5H0I7	Ras- protein RABA2a	KIW84_015913	0.949322	0.0374347	0.999804
A0A9D5BS47	ATP-dependent RNA helicase	KIW84_015833	0.981774	-0.0131783	0.999804
A0A9D5BS32	methionine S-methyltransferase	KIW84_015934	0.407832	-0.479184	0.999804
A0A9D5BS20	GST N-terminal domain-containing protein	KIW84_015912	0.601886	0.30434	0.999804
A0A9D5BRU2;A0A9D5BRZ7;A0A9D4X517	Elongation factor 1-gamma	KIW84_015908	0.629631	0.288903	0.999804
A0A9D5BRZ3	Large ribosomal subunit protein mL43	KIW84_015878	0.322304	0.755849	0.999804
A0A9D5BRY6	thiamine phosphate synthase	KIW84_015861	0.767436	0.170525	0.999804
A0A9D5BRX9	Ceramidase	KIW84_015853	0.848858	0.166005	0.999804
A0A9D5BRX5	Uncharacterized protein	KIW84_015802	0.800102	-0.146339	0.999804
A0A9D5BRX0	Phospho-2-dehydro-3-deoxyheptonate aldolase	KIW84_015708	0.916597	-0.0621983	0.999804
A0A9D4ZSH1;A0A9D5BRU6	70-kilodalton heat shock protein (Fragment)	KIW84_015901	0.695717	0.234502	0.999804
A0A9D5BRU4	Plastid-lipid-associated protein 4	KIW84_015819	0.149463	0.966776	0.999804
A0A9D5BRT8	K Homology domain-containing protein	KIW84_015673	0.725502	-0.225711	0.999804
A0A9D5BRT0	Pinin/SDK/MemA protein domain-containing protein	KIW84_015800	0.783303	0.16105	0.999804
A0A9D5BRS1	Patatin	KIW84_015812	0.154456	1.16671	0.999804
A0A9D5BRR5	Phosphatidylserine decarboxylase proenzyme 2	PSD2	0.636602	0.272584	0.999804
A0A9D5BRQ6	Soyasaponin III rhamnosyltransferase	KIW84_015766	0.903912	0.104258	0.999804
A0A9D5BRQ5	Transcriptional repressor protein yy1	KIW84_015869	0.000693739	-3.01408	0.0633571
A0A9D5BRP0	Pentatricopeptide repeat-containing protein At1g10910, chloroplastic	KIW84_015831	0.495125	0.554909	0.999804
A0A9D5BRN9	Chlorophyll a-b binding protein, chloroplastic	KIW84_015744	0.8938	0.0780268	0.999804
A0A9D5BRN2	OCRE domain-containing protein	KIW84_015736	0.767795	0.246895	0.999804
A0A9D5BRN0	PPM-type phosphatase domain-containing protein	KIW84_015745	0.000129494	2.72268	0.0229305
A0A9D5AR59;A0A9D5BRL5	Splicing factor 3B subunit 1	KIW84_015707	0.743238	-0.190104	0.999804
A0A9D5BRJ8	Actin	KIW84_015779	0.694593	0.235438	0.999804
A0A9D5BRH7	Poly(A)+ RNA export protein rae1	KIW84_015758	0.257915	-0.735836	0.999804
A0A9D5BRH1	DUF1682 family protein	KIW84_015883	0.660857	0.256249	0.999804
A0A9D5BRF8	3'(2'),5'-bisphosphate nucleotidase	KIW84_015542	0.638065	0.271587	0.999804
A0A9D5BRF1	Transmembrane 9 superfamily member	KIW84_015863	0.507687	-0.381859	0.999804
A0A9D5BRE3	Cytochrome P450	KIW84_015636	0.989535	-0.00775568	0.999804
A0A9D5BRD9	Importin N-terminal domain-containing protein	KIW84_015850	0.544233	0.349836	0.999804
A0A9D5BRC8	inorganic diphosphatase	KIW84_015634	0.980831	0.013862	0.999804
A0A9D5BRC6	Lysine ketoglutarate reductase trans-splicing-like protein	KIW84_015508	0.179174	-1.19067	0.999804
A0A9D5BRB8	Pectin methylesterase cgr2	KIW84_015624	0.93381	-0.0487214	0.999804
A0A9D5BRB5	peptidylprolyl isomerase	KIW84_015691	0.791749	-0.227415	0.999804
A0A9D5BR95	Ribosome assembly factor mrt4	KIW84_015805	0.45276	-0.437266	0.999804
A0A9D5BR93	Uncharacterized protein	KIW84_015593	0.868275	-0.0956913	0.999804
A0A9D5BR76	Serine decarboxylase	KIW84_015777	0.298921	-0.705916	0.999804
A0A9D5BR69	Multiple organellar RNA editing factor 9	KIW84_015578	0.000233967	2.16002	0.0373171
A0A9D5BR53	Oligopeptide transporter 4	KIW84_015646	0.434139	0.48774	0.999804
A0A9D5BR47	Ubiquitin thioesterase	KIW84_015555	0.735064	-0.20829	0.999804
A0A9D5BR15	Enoyl reductase (ER) domain-containing protein	KIW84_015518	0.0967588	-0.957833	0.999804
A0A9D4VPE1;A0A9D5BR06	PSP proline-rich domain-containing protein	KIW84_015466	0.947667	-0.0378711	0.999804
A0A9D5BR01	Carbonic anhydrase	KIW84_015695	0.829536	-0.167198	0.999804
A0A9D5BQZ5	Callose synthase 12	KIW84_015452	0.0129	-2.19298	0.43762
A0A9D4YIW1;A0A9D5BQY6	Dynamin- protein 3A	KIW84_015668	0.660126	-0.254129	0.999804
A0A9D5BQX5	methylmalonate-semialdehyde dehydrogenase (CoA acylating)	KIW84_015660	0.158931	-1.09433	0.999804
A0A9D5BQV9	RNA helicase	KIW84_015351	0.369775	0.789433	0.999804
A0A9D5BQU6;A0A9D5B266;A0A9D4YIB1	60S ribosomal protein L26B	KIW84_015517	0.610899	0.303629	0.999804
A0A9D5BQT2	DUF2921 family protein	KIW84_015447	0.825123	0.196066	0.999804
A0A9D4XPX7;A0A9D5BQS7	Eukaryotic translation initiation factor 3 subunit D	KIW84_015435	0.835265	0.122054	0.999804
A0A9D5BQP8	Alpha-1,4 glucan phosphorylase	KIW84_015402	0.563889	0.332654	0.999804
A0A9D5BQP2	Uncharacterized protein	KIW84_015487	0.18812	0.758928	0.999804
A0A9D5BQP1	WD repeat-containing protein 55	KIW84_015566	0.578729	0.470718	0.999804
A0A9D5BQN7	Homeobox-DDT domain protein RLT1	KIW84_015397	0.466332	-0.556092	0.999804
A0A9D5BQJ6	Uncharacterized protein	KIW84_015521	0.739452	0.191959	0.999804
A0A9D5BQI7	Secretory carrier-associated membrane protein	KIW84_015510	0.533792	-0.553017	0.999804
A0A9D5BQI5	40S ribosomal protein S6	KIW84_015427	0.647405	0.269979	0.999804
A0A9D5BQH9	THO complex subunit 7A	KIW84_015329	0.902857	0.0739047	0.999804
A0A9D5BQH2	Glucose-induced degradation complex subunit	KIW84_015492	0.736445	0.194192	0.999804
A0A9D5BQG6	non-specific serine/threonine protein kinase	KIW84_015261	0.844111	-0.114798	0.999804
A0A9D5BQE8	60S ribosomal protein L34	KIW84_015316	0.177002	0.79713	0.999804
A0A9D5BQD9	LPPG:FO 2-phospho-L-lactate transferase CofD/UPF0052	KIW84_015306	0.368433	-0.770443	0.999804
A0A9D5BQC6	Uncharacterized protein	KIW84_015369	0.834016	0.130353	0.999804
A0A9D5BQC3	Putative tRNA (cytidine(32)/guanosine(34)-2'-O)-methyltransferase	KIW84_015454	0.406881	-0.708389	0.999804
A0A9D5BQB0	Nucleoporin protein Ndc1-Nup	KIW84_015138	0.239223	-0.938059	0.999804
A0A9D5BQA3	Protein trichome birefringence-like 38	KIW84_015318	0.299076	-0.599142	0.999804
A0A9D5BQ89	Uncharacterized protein	KIW84_015236	0.0225859	2.02824	0.580226
A0A9D5BQ84	Receptor-like protein 51	KIW84_015240	0.0148943	2.13347	0.458227
A0A9D5BQ43	GTP-binding protein OBGC, chloroplastic	KIW84_015064	0.679638	-0.23975	0.999804
A0A9D5BQ41	Ubiquitin-like domain-containing protein	KIW84_015137	0.502835	0.591556	0.999804
A0A9D5BQ38	Histone H2B	KIW84_015184	0.498133	0.579682	0.999804
A0A9D5BQ36	Myb/SANT-like DNA-binding domain-containing protein	KIW84_015272	0.961797	0.0403251	0.999804
A0A9D5BQ34	Serine/threonine-protein kinase pbl27	KIW84_015053	0.966279	0.0250416	0.999804
A0A9D5BQ33;A0A9D4VZH6;A0A9D4WJY8	1-(5-phosphoribosyl)-5-[(5-phosphoribosylamino)methylideneamino] imidazole-4-carboxamide isomerase, chloroplastic	KIW84_015362	0.471633	0.437187	0.999804
A0A9D5BQ19	Target of rapamycin complex subunit LST8	KIW84_015235	0.775494	0.164537	0.999804
A0A9D5BQ05	Uncharacterized protein	KIW84_015149	0.627537	0.281828	0.999804
A0A9D5BPZ8	Eukaryotic translation initiation factor 4E-1	KIW84_015156	0.420424	-0.464855	0.999804
A0A9D5BPZ4	pyridoxal 5'-phosphate synthase (glutamine hydrolyzing)	KIW84_015197	0.113428	0.944063	0.999804
A0A9D5BPZ0	Histidine-containing phosphotransfer protein	KIW84_015013	0.951709	0.0486688	0.999804
A0A9D5BPY5	ABC-type xenobiotic transporter	KIW84_015123	0.498244	0.390693	0.999804
A0A9D5BPY4	Cinnamoyl-Coa reductase	KIW84_015187	0.315742	-0.579131	0.999804
A0A9D5BPY1	DUF642 domain-containing protein	KIW84_015073	0.122436	-1.04623	0.999804
A0A9D5BPW8	K Homology domain-containing protein	KIW84_015120	0.578537	-0.328695	0.999804
A0A9D5AKV1;A0A9D5BPW4	Uncharacterized protein	KIW84_015052	0.60898	-0.294924	0.999804
A0A9D5BPV9	indole-3-glycerol-phosphate synthase	KIW84_014981	0.710039	-0.214391	0.999804
A0A9D5BPU4	Metallo-beta-lactamase domain-containing protein	KIW84_015148	0.882726	-0.0965341	0.999804
A0A9D5BPS3	procollagen-proline 4-dioxygenase	KIW84_015012	0.621717	-0.284697	0.999804
A0A9D5BPR0	Amine oxidase domain-containing protein	KIW84_015059	0.40746	0.736211	0.999804
A0A9D5BKZ2	Methylthioribose-1-phosphate isomerase	KIW84_013725	0.265979	0.643369	0.999804
A0A9D5BKY8	Bromo domain-containing protein	KIW84_013554	0.295541	-0.843392	0.999804
A0A9D4W1X2;A0A9D5BKW7	Myosin-12	KIW84_013629	0.866176	-0.097226	0.999804
A0A9D5BKV2	Protein CTR9	KIW84_013692	0.954267	-0.0358366	0.999804
A0A9D5BKU9	Proteasome assembly chaperone 1	KIW84_013590	0.597169	0.32479	0.999804
A0A9D5BKT1	Proteasome subunit alpha type	KIW84_013565	0.800884	0.150474	0.999804
A0A9D5BKT0	aldehyde dehydrogenase (NAD(+))	KIW84_013722	0.236356	-0.684605	0.999804
A0A9D5BKS4	UDP-arabinopyranose mutase (Fragment)	KIW84_013538	0.39722	3.2798	0.999804
A0A9D5BKR4	NADH-ubiquinone oxidoreductase chain 1	KIW84_013527	0.604658	1.21352	0.999804
A0A9D5BKP9	Beta-hexosaminidase	KIW84_013626	0.00161457	-2.76263	0.112561
A0A9D5BKP3	Protein argonaute PNH1	KIW84_013521	0.000638669	-2.13085	0.060757
A0A9D5BKN7	Cleavage stimulation factor 50 kDa subunit	KIW84_013542	0.275865	-0.966797	0.999804
A0A9D5BKN5	Protein kinase domain-containing protein	KIW84_013469	0.902224	-0.0717688	0.999804
A0A9D5BKK8	Sucrose synthase	KIW84_013451	0.766888	0.171017	0.999804
A0A9D5BKK2;A0A9D4XIE9	CTP synthase	KIW84_013640	0.879998	0.0873458	0.999804
A0A9D5BKJ8	Protein SEH1	KIW84_013498	0.876854	0.136216	0.999804
A0A9D4VRC3;A0A9D5BKI2	3-ketoacyl-CoA synthase	KIW84_013465	0.000940102	2.79376	0.0736478
A0A9D5BKH2	Transmembrane 9 superfamily member	KIW84_013468	0.743746	-0.190898	0.999804
A0A9D5GV24;A0A9D4Y887;A0A9D4Y2L9;A0A9D5BKG9	COBRA-like protein	KIW84_013540	0.948315	-0.0374012	0.999804
A0A9D5BKG6	Protein FLX-like 1	KIW84_013567	0.571173	-0.326645	0.999804
A0A9D5BKG2	NADP-dependent oxidoreductase domain-containing protein	KIW84_013476	0.50333	0.507948	0.999804
A0A9D5A5E3;A0A9D5BKE5	Glutamate decarboxylase	KIW84_013454	0.891073	-0.0817184	0.999804
A0A9D4WGZ8;A0A9D5A764;A0A9D5B7C7;A0A9D5BKD1	Argonaute 1	KIW84_013449	0.81334	0.139323	0.999804
A0A9D5BKC6	Beta-amylase	KIW84_013431	0.867692	-0.107124	0.999804
A0A9D5BKC2	Glycosyltransferase	KIW84_013509	0.903663	-0.107595	0.999804
A0A9D5BKB0	Ethylene-responsive transcription factor 13 (Fragment)	KIW84_013405	0.747297	0.186576	0.999804
A0A9D5BKA5	ZF-HD dimerization-type domain-containing protein	KIW84_013493	0.468727	-0.6287	0.999804
A0A9D5BK88	dolichyl-diphosphooligosaccharide--protein glycotransferase	KIW84_013384	0.842902	0.114269	0.999804
A0A9D5BK77	3,4-dihydroxy-2-butanone kinase	KIW84_013494	0.370915	0.764531	0.999804
A0A9D5BK66	Succinate--CoA ligase [ADP-forming] subunit alpha, mitochondrial	KIW84_013383	0.554211	0.3475	0.999804
A0A9D5BK53	AWPM-19-like family protein	KIW84_013295	0.914021	0.293453	0.999804
A0A9D5BJX7;A0A9D5BK51	Uncharacterized protein	KIW84_013360	0.520852	-0.533139	0.999804
A0A9D5A607;A0A9D4XLV9;A0A9D4W640;A0A9D5A7N6;A0A9D4W7E8;A0A9D5A418;A0A9D5BK47	ABC-type xenobiotic transporter	KIW84_013344	0.806898	0.151467	0.999804
A0A9D5BK45	RRM domain-containing protein (Fragment)	KIW84_013438	0.0253424	1.36436	0.619097
A0A9D5BK24	SHSP domain-containing protein	KIW84_013391	0.238879	0.725555	0.999804
A0A9D5BJY4	Eukaryotic translation initiation factor 3 30 kDa subunit	KIW84_013395	0.100104	0.957746	0.999804
A0A9D5BJX8	Uncharacterized protein	KIW84_013256	0.0241305	1.88659	0.606841
A0A9D5BJW7	ABC transporter G member 11	KIW84_013266	0.631337	0.276864	0.999804
A0A9D5BJV4	Eukaryotic translation initiation factor 6	EIF6	0.806918	0.14151	0.999804
A0A9D5BJU6	Alpha/beta hydrolase fold-3 domain-containing protein	KIW84_013235	0.437169	0.631369	0.999804
A0A9D5BJQ3;A0A9D5BJS9;A0A9D5GXS4	Kunitz-type trypsin inhibitor-like 2 protein	KIW84_013203	0.98234	0.0192873	0.999804
A0A9D5BJS1	Chloride channel protein	KIW84_013247	0.921031	-0.0879963	0.999804
A0A9D5BJR6	Iron-binding zinc finger CDGSH type domain-containing protein	KIW84_013139	0.344456	0.779102	0.999804
A0A9D5BJR2	Pentatricopeptide repeat-containing protein	KIW84_013233	0.89198	0.119231	0.999804
A0A9D5BJQ7	CLP protease regulatory subunit clpx3	KIW84_013195	0.828555	0.192088	0.999804
A0A9D5AAS7;A0A9D4X1V8;A0A9D4VLH8;A0A9D4VTA2;A0A9D4XEC2;A0A9D4X090;A0A9D5BJB0;A0A9D4WZT9;A0A9D5AAL4;A0A9D5B307;A0A9D5BEF3;A0A9D5AKQ2;A0A9D4X064;A0A9D4X0V7;A0A9D5AKP6;A0A9D4XQV2;A0A9D4WY95;A0A9D5AJE9;A0A9D4VM70;A0A9D4XLF5;A0A9D5A6G6;A0A9D4Y2A1;A0A9D4WA82;A0A9D5AJ64;A0A9D5GXA0;A0A9D4X4K7;A0A9D4XQG6;A0A9D5BRC2;A0A9D5BJQ6;A0A9D4WUH3	Cysteine-rich receptor-kinase-like protein	KIW84_013126	0.610624	-0.304545	0.999804
A0A9D5BJP3	Uncharacterized protein	KIW84_013192	0.984327	0.0156592	0.999804
A0A9D5BJN8	Alpha-galactosidase	KIW84_013313	0.783034	0.214014	0.999804
A0A9D5BJM8	(S)-ureidoglycine aminohydrolase cupin domain-containing protein	KIW84_013194	0.853048	-0.160842	0.999804
A0A9D5BJM7	Clp R domain-containing protein	KIW84_013161	0.94385	0.042478	0.999804
A0A9D5BJM3	phosphopyruvate hydratase	KIW84_013168	0.120639	-0.901535	0.999804
A0A9D5BJK4	T-complex protein 1 subunit gamma	KIW84_013250	0.831351	0.125787	0.999804
A0A9D5BJJ9	non-specific serine/threonine protein kinase	KIW84_013268	0.595654	0.400736	0.999804
A0A9D5BJJ8	Peroxidase	KIW84_013224	0.371579	0.760604	0.999804
A0A9D5BJH6;A0A9D4Y0Q8	DNA (cytosine-5)-methyltransferase	KIW84_013246	0.183189	-0.790608	0.999804
A0A9D5BJH4	Embryo-specific protein ATS3B	KIW84_013136	0.68961	-1.22342	0.999804
A0A9D5BJH3	fructokinase	KIW84_013081	0.0312695	1.24255	0.700935
A0A9D5BJD4	J domain-containing protein	KIW84_013197	0.855526	-0.107262	0.999804
A0A9D5BJB5	Enoyl reductase (ER) domain-containing protein	KIW84_013055	0.582077	0.324664	0.999804
A0A9D5BJA6	Damage-control phosphatase ARMT1-like metal-binding domain-containing protein	KIW84_013170	0.670931	-0.3742	0.999804
A0A9D5BJA3	Trichome birefringence-like N-terminal domain-containing protein	KIW84_013163	0.716873	0.213296	0.999804
A0A9D5BJ97	Cleavage and polyadenylation specificity factor subunit 1	KIW84_013159	0.561759	-0.33445	0.999804
A0A9D5BJ78	RNA helicase	KIW84_013134	0.69425	-0.258605	0.999804
A0A9D5BJ76	Peptidase M48 domain-containing protein	KIW84_013127	0.225659	0.989452	0.999804
A0A9D5BJ55	Uncharacterized protein	KIW84_012996	0.760006	0.176626	0.999804
A0A9D5H0N8	Suppressor of forked domain-containing protein	KIW84_015525	0.947082	-0.0383046	0.999804
A0A9D5H0N5	Enoyl-CoA delta isomerase 2	KIW84_015457	0.0611532	1.6567	0.966514
A0A9D5H0N0	Transmembrane protein	KIW84_015443	0.969925	0.0814961	0.999804
A0A9D5H0M8	Thioredoxin-like protein cxxs1	KIW84_015597	0.230391	0.69435	0.999804
A0A9D5H0M7	Cellulose synthase	KIW84_015239	0.982625	-0.012603	0.999804
A0A9D5H0J0	Serine hydroxymethyltransferase	KIW84_015154	0.425445	0.474263	0.999804
A0A9D5H0I8	Receptor-like protein 4	KIW84_015414	0.609694	0.342996	0.999804
A0A9D5H0I7	Ras- protein RABA1f	KIW84_015365	0.672428	-0.338276	0.999804
A0A9D5H0I6	DUF676 domain-containing protein	KIW84_015279	0.303799	0.852988	0.999804
A0A9D5H0H9	Katanin p80 WD40 repeat-containing subunit B1 homolog	KIW84_015499	0.993478	0.00661111	0.999804
A0A9D5H0F4	Protein IQ-DOMAIN 1	KIW84_015344	0.511764	0.431999	0.999804
A0A9D5H0F0	Enoyl-CoA delta isomerase 2	KIW84_015456	0.528721	0.363743	0.999804
A0A9D5H0E8	Anaphase-promoting complex subunit 7	KIW84_015058	0.535438	0.456584	0.999804
A0A9D5H0E4	TOD1/MUCI70 glycosyltransferase-like domain-containing protein	KIW84_015442	0.664728	-0.259808	0.999804
A0A9D5H0D0	Uncharacterized protein	KIW84_015167	0.28962	-0.889679	0.999804
A0A9D5H0C7	Single-stranded DNA binding protein Ssb-like OB fold domain-containing protein	KIW84_015411	0.504551	-0.385045	0.999804
A0A9D5H0B4	Protein FAR1-RELATED SEQUENCE	KIW84_014987	0.196122	-0.879462	0.999804
A0A9D5H0A1	Uncharacterized protein	KIW84_015098	0.58871	0.476598	0.999804
A0A9D5H099	FAS1 domain-containing protein	KIW84_015220	0.630225	-0.305729	0.999804
A0A9D5H091	alpha-1,2-Mannosidase	KIW84_015077	0.776755	-0.163988	0.999804
A0A9D5H090	ATP-dependent (S)-NAD(P)H-hydrate dehydratase	KIW84_014939	0.608751	-0.302532	0.999804
A0A9D5H083	Taxadien-5-alpha-ol O-acetyltransferase	KIW84_015333	0.551206	-0.498583	0.999804
A0A9D5H082	Protein kinase domain-containing protein	KIW84_015178	0.93197	-0.0492473	0.999804
A0A9D5H074	Divinyl chlorophyllide a 8-vinyl-reductase, chloroplastic	KIW84_015046	0.184212	0.766185	0.999804
A0A9D5H072	PITH domain-containing protein	KIW84_015153	0.448007	-0.443985	0.999804
A0A9D5H068	Protein PLASTID TRANSCRIPTIONALLY ACTIVE 12	KIW84_015143	0.746253	0.186605	0.999804
A0A9D5H060	Cullin-4	KIW84_015097	0.654444	0.258488	0.999804
A0A9D5H057	14-3-3-like protein GF14-C	KIW84_015278	0.628776	0.278873	0.999804
A0A9D5H035	C-22 sterol desaturase	KIW84_015070	0.802792	-0.217111	0.999804
A0A9D5H008	PCI domain-containing protein	KIW84_014994	0.476004	-0.454395	0.999804
A0A9D5H007	Pentatricopeptide repeat-containing protein	KIW84_014915	0.93271	0.0487203	0.999804
A0A9D5H002	tRNA (guanine(9)-N(1))-methyltransferase	KIW84_014739	0.0408009	-1.81439	0.805963
A0A9D5H000	Uncharacterized protein	KIW84_015165	0.161039	1.21921	0.999804
A0A9D5GZZ9	starch synthase	KIW84_014894	0.629398	0.27987	0.999804
A0A9D5GZZ7	non-specific serine/threonine protein kinase	KIW84_014727	0.833189	0.131304	0.999804
A0A9D5GZZ1	Hydroxyproline O-galactosyltransferase galt2	KIW84_015141	0.811958	-0.148327	0.999804
A0A9D4Y5R6;A0A9D5GZV6	60S ribosomal protein L18a-2 (Fragment)	KIW84_015067	0.589338	0.322895	0.999804
A0A9D5AJR4;A0A9D5GZV0	5'-adenylylsulfate reductase 3	KIW84_014884	0.198228	0.744567	0.999804
A0A9D5GZU6	Beta-amylase	KIW84_015044	0.532269	0.529164	0.999804
A0A9D5GZT7	beta-glucosidase	KIW84_014602	0.775852	-0.16925	0.999804
A0A9D5GZT4	Sister chromatid cohesion protein PDS5 homolog A	KIW84_014737	0.974679	-0.0183151	0.999804
A0A9D5GZS9;A0A9D5AJL7	C2 and GRAM domain-containing protein	KIW84_014726	0.916923	-0.0924439	0.999804
A0A9D5GZS4	Ras- protein RABB1c, variant 2	KIW84_014713	0.925001	0.0542676	0.999804
A0A9D5GZS2	Uncharacterized protein	KIW84_014819	0.42274	-0.712253	0.999804
A0A9D5GZR1	Endoglucanase	KIW84_014684	0.972438	-0.0202851	0.999804
A0A9D5GZQ9	RRM domain-containing protein	KIW84_014783	0.376226	0.510547	0.999804
A0A9D5GZM5	ribose-5-phosphate isomerase	KIW84_014499	0.299086	0.598932	0.999804
A0A9D5GZM4	Protein kinase domain-containing protein	KIW84_014592	0.235736	0.984241	0.999804
A0A9D5GZL9	RNA helicase	KIW84_014487	0.938281	-0.0446991	0.999804
A0A9D5GZL7	Endoplasmic reticulum transmembrane protein	KIW84_014871	0.807387	-0.149795	0.999804
A0A9D5GZJ1	Aldehyde dehydrogenase domain-containing protein	KIW84_014429	0.540198	-0.35343	0.999804
A0A9D5GZI7	MO25-like protein At5g47540	KIW84_014791	0.627752	-0.390768	0.999804
A0A9D5GZI4	Large ribosomal subunit protein bL12 C-terminal domain-containing protein	KIW84_014520	0.00400682	-2.49614	0.210568
A0A9D5GZI3	WPP domain-associated protein	KIW84_014593	0.395522	-0.724539	0.999804
A0A9D4WZC2;A0A9D5AJY1;A0A9D5GZH3	Cytochrome f	KIW84_014497	0.756281	0.179822	0.999804
A0A9D5GZH2	Choline transporter-like protein 2 (Fragment)	KIW84_014396	0.382342	0.58777	0.999804
A0A9D5GZF9	FAD-binding PCMH-type domain-containing protein	KIW84_014551	0.834753	-0.120356	0.999804
A0A9D5GZE2	Uncharacterized protein	KIW84_014327	0.246061	-0.946061	0.999804
A0A9D5GZD3	Protein ROOT HAIR DEFECTIVE 3 homolog	KIW84_014648	0.925526	0.0538892	0.999804
A0A9D5GZC8	alpha-glucosidase	KIW84_014541	0.802731	0.157649	0.999804
A0A9D5GZC0;A0A9D5AB63;A0A9D5GYX7	ABC-type xenobiotic transporter	KIW84_014284	0.969607	0.022038	0.999804
A0A9D5GZA5	mTERF protein	KIW84_014256	0.201534	1.13172	0.999804
A0A9D5GZA4	AIG1-type G domain-containing protein	KIW84_014572	0.818022	-0.132743	0.999804
A0A9D5GZ84	FAS1 domain-containing protein	KIW84_014212	0.658625	-0.363655	0.999804
A0A9D5GZ82	Large ribosomal subunit protein bL12 C-terminal domain-containing protein	KIW84_014529	0.412164	-0.5276	0.999804
A0A9D5GZ79;A0A9D5B4V8;A0A9D4Y5X6	Uncharacterized protein	KIW84_014435	0.000347722	3.13583	0.044039
A0A9D5GZ66	Phospholipase	KIW84_014326	0.183134	1.09371	0.999804
A0A9D5GZ41	Vacuolar-sorting receptor 6	KIW84_014201	0.861818	-0.133867	0.999804
A0A9D5GZ10	Cytochrome P450	KIW84_014202	0.132974	-1.24607	0.999804
A0A9D5GZ09	Peroxisomal fatty acid beta-oxidation multifunctional protein mfp2	KIW84_014301	0.485251	-0.416697	0.999804
A0A9D5GYY8	Protein src2	KIW84_014263	0.630556	-0.333175	0.999804
A0A9D5GYY3	Pentatricopeptide repeat-containing protein	KIW84_014072	0.902556	-0.0708865	0.999804
A0A9D5GYX2	Uncharacterized protein	KIW84_014122	0.434214	0.690001	0.999804
A0A9D5GZ33;A0A9D5GYW3;A0A9D5BMP3	mTERF protein	KIW84_014252	0.25467	-0.990286	0.999804
A0A9D5GYW1	60S ribosomal protein L7-4	KIW84_013959	0.573624	0.336838	0.999804
A0A9D5GYV8	mTERF protein	KIW84_014242	0.896521	0.0789935	0.999804
A0A9D5GYV4	Pentatricopeptide repeat-containing protein	KIW84_014200	0.673511	0.243866	0.999804
A0A9D5GYV2	Adenosine kinase	KIW84_014073	0.833632	0.121348	0.999804
A0A9D5GYT7	D-aminoacyl-tRNA deacylase	KIW84_014166	0.840313	-0.177827	0.999804
A0A9D5GYS7	Uncharacterized protein	KIW84_013946	0.698197	-0.224296	0.999804
A0A9D5BJ40	RHOMBOID-like protein	KIW84_012967	0.704689	0.238306	0.999804
A0A9D5BJ35	Methyltransferase (Fragment)	KIW84_012971	0.704564	0.219372	0.999804
A0A9D5BJ30;A0A9D5GXC8	SPX domain-containing protein	KIW84_012953;KIW84_012954	0.90369	0.0824529	0.999804
A0A9D5BIZ6	Post-GPI attachment to proteins factor 3	KIW84_013043	0.0861734	-1.50503	0.999804
A0A9D5BIT8	NADH dehydrogenase [ubiquinone] 1 alpha subcomplex subunit 5, mitochondrial	KIW84_012826	0.387889	0.498854	0.999804
A0A9D5BIS1	Uncharacterized protein	KIW84_012833	0.435997	-0.53863	0.999804
A0A9D5BIS0	Variant 2, tripeptidyl-peptidase II Tpp2	KIW84_012936	0.928459	-0.0518502	0.999804
A0A9D4W169;A0A9D5BIR7	Protein kinase domain-containing protein	KIW84_012744	0.963992	-0.0392966	0.999804
A0A9D5BIQ2	Pentatricopeptide repeat-containing protein	KIW84_012782	0.629152	0.280675	0.999804
A0A9D5BIN9	DNA-directed RNA polymerase	KIW84_012803	0.824537	-0.130783	0.999804
A0A9D5BIH9	Cleavage and polyadenylation specificity factor subunit 2	KIW84_012810	0.991866	0.00587741	0.999804
A0A9D5BIH1	BAHD acyltransferase DCR	KIW84_012720	0.10268	-0.942604	0.999804
A0A9D5BIG2	Uncharacterized protein	KIW84_012631	0.00463988	1.93425	0.224576
A0A9D4Y483;A0A9D4Y3E5;A0A9D4VSA3;A0A9D4VN34;A0A9D4VXC1;A0A9D4Y5J6;A0A9D5BIE8;A0A9D4Y3P8;A0A9D4ZTI5	Histone H2A/H2B/H3 domain-containing protein	KIW84_012647	0.731596	-0.204743	0.999804
A0A9D5BIE7	SLH domain-containing protein	KIW84_012805	0.68729	0.236602	0.999804
A0A9D5BIE5	Uncharacterized protein	KIW84_012798	0.423017	0.465297	0.999804
A0A9D5BIE4;A0A9D5BIF3	GLTSCR protein conserved domain-containing protein	KIW84_012650;KIW84_012753	0.0540083	-1.6734	0.9202
A0A9D5BID6	C2 domain-containing protein	KIW84_012713	0.514083	-0.414594	0.999804
A0A9D5BIC3	5-formyltetrahydrofolate cyclo-ligase-like protein COG0212	KIW84_012589	0.334488	0.569588	0.999804
A0A9D5BIA6	Protein MITOFERRINLIKE 1	KIW84_012746	0.520042	0.372231	0.999804
A0A9D5BIA1	Uncharacterized protein (Fragment)	KIW84_012576	0.000278329	-2.11014	0.041471
A0A9D5BI80	Enoyl reductase (ER) domain-containing protein	KIW84_012628	0.224122	-1.08017	0.999804
A0A9D5BI66	rRNA 2'-O-methyltransferase fibrillarin	KIW84_012702	0.702315	-0.227278	0.999804
A0A9D5BI63	Glycosyltransferase	KIW84_012608	0.207258	-0.728642	0.999804
A0A9D5BI54	Choline kinase 1	KIW84_012640	0.0113686	1.59251	0.4075
A0A9D5BI48	Transcription factor WD40-like family	KIW84_012567	0.950168	-0.0422488	0.999804
A0A9D5BI45	Glycosyltransferase	KIW84_012609	0.575368	0.49662	0.999804
[truncated: 7,117 more rows]

## Sheet: Sheet 8
Table S8, sheet 8: List of up-regulated proteins identified from pairwise differential abundance analysis between CO-MT and TR-MT in nuclear proteome.
[truncated: 31 more rows]

[truncated: 28 more sheets: Sheet 9, Sheet 10, Sheet 11, Sheet 12, Sheet 13, Sheet 14, Sheet 15, Sheet 16, Sheet 17, Sheet 18, Sheet 19, Sheet 20, Sheet 21, Sheet 22, Sheet 23, Sheet 24, Sheet 25, Sheet 26, Sheet 27, Sheet 28 …]
