# Supplementary material for: Integrative nuclear and total proteomics of compound leaves in semi-leafless and leafed pea cultivars reveal regulatory cues in leaf development
Source: BMC Plant Biol. 2026 Mar 4;26:824. doi: 10.1186/s12870-026-08381-5 (PMC13154526; doi:10.1186/s12870-026-08381-5)
Supplement: Supplementary file 1 — Supplementary Material 1: Fig. S1 Nuclei quality analysis and PCR analysis of PsPALM1a/b gene. Representative images of nuclei isolated from young tendril of Cooper A, and petiole of Trapper B. The nuclei were stained with DAPI and visualized on eclipse TE300 inverted microscope. C Full-length original agarose gel image showing PCR amplified PsPALM1a/1b gene fragments from genomic DNA of Cooper and Trapper pea cultivars. The red colored rectangular shape denotes the cropped image shown in Fig. 1D. Lane 1 to 20 represents PCR amplification of other candidate genes and is not related to current study. The PsTubulin PCR was performed on genomic DNA of Cooper and Trapper pea cultivars to check their DNA quality. The 100 base pair marker was loaded for size verification and non-template control (NTC) was used as negative control. Fig. S2 Sample intensity correlation plot and protein count. A Protein intensity correlation matrix of total proteome and, B nuclear proteome. The scale bar red to blue color represents low to higher sample correlation values. C Bar chart of protein count in replicates of each tissue-types from total proteome, and D nuclear proteome. The y-axis represents protein count and x-axis specify sample (tissue and genotype) details. The bar color represents specific tissue-types used in this study. Fig. S3 Significant biological processes in up and down-regulated proteins identified in different tissue-type comparisons from total proteome analysis. The dot color denotes the significant enrichment, and the dot size specifies the number of DAPs related to the biological process. Details of these biological processes are provided in Table S9. The contrasts without significant GO-terms were not included in the Figure. Table S1 All identified precursor peptides and protein groups detected in total proteome study. Table S2 All identified precursor peptides and protein groups detected in nuclear proteome study. Table S3 List of differentially abundant protein [file 12870_2026_8381_MOESM1_ESM.zip › Table S9-Goyal.xlsx]

## Sheet: Sheet1
Table S9, sheet 1; All significant biological processes identified in total proteome.
	Group	GOBP	Gene_number	GeneRatio	p.adjust	|log10(FDR)|
1	CO-R_vs_TR-R_down	peptide biosynthetic process(GO:0043043)	73	0.176755	1.95e-16	15.7094
2	CO-R_vs_TR-R_down	translation(GO:0006412)	72	0.174334	2.45e-16	15.6108
3	CO-R_vs_TR-R_down	peptide metabolic process(GO:0006518)	73	0.176755	3.47e-16	15.46
4	CO-R_vs_TR-R_down	amide metabolic process(GO:0043603)	76	0.184019	3.47e-16	15.4595
5	CO-R_vs_TR-R_down	amide biosynthetic process(GO:0043604)	74	0.179177	4.24e-16	15.3728
6	CO-R_vs_TR-R_down	ncRNA metabolic process(GO:0034660)	31	0.0750605	0.000260583	3.58405
7	CO-R_vs_TR-R_down	RNA modification(GO:0009451)	12	0.0290557	0.0140389	1.85267
8	CO-R_vs_TR-R_down	ncRNA processing(GO:0034470)	20	0.0484262	0.0162274	1.78975
9	CO-R_vs_TR-R_down	tRNA metabolic process(GO:0006399)	22	0.0532688	0.0285861	1.54385
10	CO-R_vs_TR-R_down	RNA processing(GO:0006396)	27	0.0653753	0.0497697	1.30303
11	CO-YS_vs_TR-YS_down	polyol metabolic process(GO:0019751)	4	0.0380952	0.0360051	1.44364
12	CO-MT_vs_TR-MT_up	response to oxidative stress(GO:0006979)	6	0.0645161	0.0135627	1.86765
13	TR-YT_vs_TR-MT_up	DNA replication(GO:0006260)	8	0.0879121	0.0354209	1.45074
14	TR-YT_vs_TR-MT_down	response to oxidative stress(GO:0006979)	5	0.0943396	0.000843561	3.07388
15	TR-YT_vs_TR-MT_down	glucan metabolic process(GO:0044042)	4	0.0754717	0.0106613	1.97219
16	TR-YT_vs_TR-MT_down	cell wall organization(GO:0071555)	3	0.0566038	0.031474	1.50205
17	TR-YT_vs_TR-MT_down	external encapsulating structure organization(GO:0045229)	3	0.0566038	0.032631	1.48637
18	TR-YT_vs_TR-MT_down	negative regulation of catalytic activity(GO:0043086)	3	0.0566038	0.037972	1.42054
19	TR-YT_vs_TR-MT_down	negative regulation of molecular function(GO:0044092)	3	0.0566038	0.037972	1.42054
20	CO-P_vs_TR-P_up	response to oxidative stress(GO:0006979)	13	0.0714286	1.76e-08	7.75331
21	CO-P_vs_TR-P_up	response to biotic stimulus(GO:0009607)	7	0.0384615	0.0138024	1.86005
22	CO-P_vs_TR-P_up	chitin catabolic process(GO:0006032)	3	0.0164835	0.0220817	1.65597
23	CO-P_vs_TR-P_up	amino sugar catabolic process(GO:0046348)	3	0.0164835	0.0220817	1.65597
24	CO-P_vs_TR-P_up	glucosamine-containing compound catabolic process(GO:1901072)	3	0.0164835	0.0220817	1.65597
25	CO-P_vs_TR-P_up	defense response(GO:0006952)	7	0.0384615	0.0225699	1.64647
26	CO-P_vs_TR-P_up	aminoglycan catabolic process(GO:0006026)	3	0.0164835	0.0332937	1.47764
27	CO-P_vs_TR-P_up	chitin metabolic process(GO:0006030)	3	0.0164835	0.0442146	1.35443
28	CO-P_vs_TR-P_up	glucosamine-containing compound metabolic process(GO:1901071)	3	0.0164835	0.0442146	1.35443
29	CO-P_vs_TR-P_down	biosynthetic process(GO:0009058)	583	0.358328	2.49e-20	19.6042
30	CO-P_vs_TR-P_down	organic substance biosynthetic process(GO:1901576)	541	0.332514	4.71e-18	17.3272
31	CO-P_vs_TR-P_down	cellular biosynthetic process(GO:0044249)	519	0.318992	8.76e-16	15.0575
32	CO-P_vs_TR-P_down	cellular nitrogen compound metabolic process(GO:0034641)	542	0.333128	4.09e-15	14.388
33	CO-P_vs_TR-P_down	organonitrogen compound biosynthetic process(GO:1901566)	305	0.187462	1.19e-13	12.9258
34	CO-P_vs_TR-P_down	translation(GO:0006412)	154	0.0946527	3.94e-11	10.4046
35	CO-P_vs_TR-P_down	peptide metabolic process(GO:0006518)	157	0.0964966	6.09e-11	10.2152
36	CO-P_vs_TR-P_down	peptide biosynthetic process(GO:0043043)	155	0.0952674	6.09e-11	10.2152
37	CO-P_vs_TR-P_down	macromolecule biosynthetic process(GO:0009059)	364	0.223725	6.51e-11	10.1865
38	CO-P_vs_TR-P_down	amide metabolic process(GO:0043603)	164	0.100799	2.55e-10	9.59403
39	CO-P_vs_TR-P_down	cellular nitrogen compound biosynthetic process(GO:0044271)	377	0.231715	2.55e-10	9.59289
40	CO-P_vs_TR-P_down	amide biosynthetic process(GO:0043604)	159	0.0977259	2.83e-10	9.54823
41	CO-P_vs_TR-P_down	gene expression(GO:0010467)	349	0.214505	1.52e-09	8.81723
42	CO-P_vs_TR-P_down	organic cyclic compound metabolic process(GO:1901360)	444	0.272895	3.33e-08	7.47708
43	CO-P_vs_TR-P_down	macromolecule metabolic process(GO:0043170)	601	0.369392	1.43e-07	6.84482
44	CO-P_vs_TR-P_down	methylation(GO:0032259)	40	0.0245851	2.97e-07	6.52725
45	CO-P_vs_TR-P_down	heterocycle metabolic process(GO:0046483)	412	0.253227	8.16e-07	6.0881
46	CO-P_vs_TR-P_down	cellular aromatic compound metabolic process(GO:0006725)	409	0.251383	3e-06	5.52223
47	CO-P_vs_TR-P_down	organonitrogen compound metabolic process(GO:1901564)	511	0.314075	6.07e-06	5.21681
48	CO-P_vs_TR-P_down	nucleic acid metabolic process(GO:0090304)	307	0.188691	1.1e-05	4.96004
49	CO-P_vs_TR-P_down	nucleobase-containing compound metabolic process(GO:0006139)	367	0.225569	2.29e-05	4.6407
50	CO-P_vs_TR-P_down	ncRNA metabolic process(GO:0034660)	81	0.0497849	4.4e-05	4.35666
51	CO-P_vs_TR-P_down	macromolecule methylation(GO:0043414)	30	0.0184388	8.37e-05	4.07705
52	CO-P_vs_TR-P_down	tRNA metabolic process(GO:0006399)	66	0.0405655	0.000152226	3.81751
53	CO-P_vs_TR-P_down	extracellular polysaccharide biosynthetic process(GO:0045226)	28	0.0172096	0.000187281	3.72751
54	CO-P_vs_TR-P_down	extracellular polysaccharide metabolic process(GO:0046379)	28	0.0172096	0.000187281	3.72751
55	CO-P_vs_TR-P_down	RNA modification(GO:0009451)	30	0.0184388	0.000349819	3.45616
56	CO-P_vs_TR-P_down	carboxylic acid metabolic process(GO:0019752)	141	0.0866626	0.000494473	3.30586
57	CO-P_vs_TR-P_down	oxoacid metabolic process(GO:0043436)	141	0.0866626	0.000494473	3.30586
58	CO-P_vs_TR-P_down	organic acid metabolic process(GO:0006082)	141	0.0866626	0.000573286	3.24163
59	CO-P_vs_TR-P_down	DNA metabolic process(GO:0006259)	104	0.0639213	0.000611592	3.21354
60	CO-P_vs_TR-P_down	small molecule metabolic process(GO:0044281)	216	0.13276	0.000625687	3.20364
61	CO-P_vs_TR-P_down	organic cyclic compound biosynthetic process(GO:1901362)	267	0.164106	0.000696081	3.15734
62	CO-P_vs_TR-P_down	ncRNA processing(GO:0034470)	54	0.0331899	0.00098721	3.00559
63	CO-P_vs_TR-P_down	tetrapyrrole biosynthetic process(GO:0033014)	60	0.0368777	0.00112698	2.94808
64	CO-P_vs_TR-P_down	amino acid metabolic process(GO:0006520)	92	0.0565458	0.00126899	2.89654
65	CO-P_vs_TR-P_down	carbohydrate biosynthetic process(GO:0016051)	69	0.0424093	0.00206316	2.68547
66	CO-P_vs_TR-P_down	sulfur compound biosynthetic process(GO:0044272)	22	0.0135218	0.00209045	2.67976
67	CO-P_vs_TR-P_down	rRNA modification(GO:0000154)	18	0.0110633	0.00220689	2.65622
68	CO-P_vs_TR-P_down	RNA methylation(GO:0001510)	17	0.0104487	0.00251458	2.59953
69	CO-P_vs_TR-P_down	porphyrin-containing compound biosynthetic process(GO:0006779)	50	0.0307314	0.00259124	2.58649
70	CO-P_vs_TR-P_down	lipid metabolic process(GO:0006629)	155	0.0952674	0.00259124	2.58649
71	CO-P_vs_TR-P_down	RNA metabolic process(GO:0016070)	235	0.144438	0.00268248	2.57146
72	CO-P_vs_TR-P_down	tRNA processing(GO:0008033)	39	0.0239705	0.0029799	2.5258
73	CO-P_vs_TR-P_down	tRNA modification(GO:0006400)	13	0.00799017	0.00321714	2.49253
74	CO-P_vs_TR-P_down	ribosome biogenesis(GO:0042254)	30	0.0184388	0.00338037	2.47104
75	CO-P_vs_TR-P_down	protein metabolic process(GO:0019538)	332	0.204057	0.0039128	2.40751
76	CO-P_vs_TR-P_down	RNA processing(GO:0006396)	81	0.0497849	0.00399076	2.39894
77	CO-P_vs_TR-P_down	lipid biosynthetic process(GO:0008610)	94	0.057775	0.00425064	2.37155
78	CO-P_vs_TR-P_down	pigment biosynthetic process(GO:0046148)	55	0.0338045	0.00490279	2.30956
79	CO-P_vs_TR-P_down	rRNA processing(GO:0006364)	26	0.0159803	0.00491329	2.30863
80	CO-P_vs_TR-P_down	rRNA metabolic process(GO:0016072)	26	0.0159803	0.00491329	2.30863
81	CO-P_vs_TR-P_down	protein methylation(GO:0006479)	19	0.0116779	0.00491329	2.30863
82	CO-P_vs_TR-P_down	protein alkylation(GO:0008213)	19	0.0116779	0.00491329	2.30863
83	CO-P_vs_TR-P_down	vitamin metabolic process(GO:0006766)	27	0.016595	0.00575576	2.2399
84	CO-P_vs_TR-P_down	water-soluble vitamin metabolic process(GO:0006767)	27	0.016595	0.00575576	2.2399
85	CO-P_vs_TR-P_down	vitamin biosynthetic process(GO:0009110)	27	0.016595	0.00575576	2.2399
86	CO-P_vs_TR-P_down	water-soluble vitamin biosynthetic process(GO:0042364)	27	0.016595	0.00575576	2.2399
87	CO-P_vs_TR-P_down	ribonucleoprotein complex biogenesis(GO:0022613)	30	0.0184388	0.00629824	2.20078
88	CO-P_vs_TR-P_down	chlorophyll biosynthetic process(GO:0015995)	36	0.0221266	0.00650021	2.18707
89	CO-P_vs_TR-P_down	pyrimidine-containing compound metabolic process(GO:0072527)	26	0.0159803	0.00674012	2.17133
90	CO-P_vs_TR-P_down	small molecule biosynthetic process(GO:0044283)	87	0.0534726	0.00826912	2.08254
91	CO-P_vs_TR-P_down	polysaccharide metabolic process(GO:0005976)	65	0.0399508	0.00847311	2.07196
92	CO-P_vs_TR-P_down	heterocycle biosynthetic process(GO:0018130)	233	0.143208	0.0119783	1.92161
93	CO-P_vs_TR-P_down	aromatic compound biosynthetic process(GO:0019438)	229	0.14075	0.012997	1.88616
94	CO-P_vs_TR-P_down	histidine biosynthetic process(GO:0000105)	12	0.00737554	0.0130826	1.88331
95	CO-P_vs_TR-P_down	histidine metabolic process(GO:0006547)	12	0.00737554	0.0130826	1.88331
96	CO-P_vs_TR-P_down	thiamine metabolic process(GO:0006772)	12	0.00737554	0.0130826	1.88331
97	CO-P_vs_TR-P_down	thiamine biosynthetic process(GO:0009228)	12	0.00737554	0.0130826	1.88331
98	CO-P_vs_TR-P_down	thiamine-containing compound metabolic process(GO:0042723)	12	0.00737554	0.0130826	1.88331
99	CO-P_vs_TR-P_down	thiamine-containing compound biosynthetic process(GO:0042724)	12	0.00737554	0.0130826	1.88331
100	CO-P_vs_TR-P_down	imidazole-containing compound metabolic process(GO:0052803)	12	0.00737554	0.0130826	1.88331
101	CO-P_vs_TR-P_down	DNA damage response(GO:0006974)	55	0.0338045	0.0146984	1.83273
102	CO-P_vs_TR-P_down	polysaccharide biosynthetic process(GO:0000271)	56	0.0344192	0.0147802	1.83032
103	CO-P_vs_TR-P_down	cellular response to stress(GO:0033554)	56	0.0344192	0.0147802	1.83032
104	CO-P_vs_TR-P_down	tetrapyrrole metabolic process(GO:0033013)	63	0.0387216	0.015898	1.79866
105	CO-P_vs_TR-P_down	sulfur compound metabolic process(GO:0006790)	32	0.0196681	0.017232	1.76366
106	CO-P_vs_TR-P_down	DNA repair(GO:0006281)	53	0.0325753	0.0202359	1.69388
107	CO-P_vs_TR-P_down	aromatic amino acid family biosynthetic process(GO:0009073)	18	0.0110633	0.020995	1.67788
108	CO-P_vs_TR-P_down	DNA replication(GO:0006260)	37	0.0227412	0.0304908	1.51583
109	CO-P_vs_TR-P_down	amino acid activation(GO:0043038)	29	0.0178242	0.0316716	1.49933
110	CO-P_vs_TR-P_down	tRNA aminoacylation(GO:0043039)	29	0.0178242	0.0316716	1.49933
111	CO-P_vs_TR-P_down	cellulose biosynthetic process(GO:0030244)	10	0.00614628	0.0322098	1.49201
112	CO-P_vs_TR-P_down	organic hydroxy compound biosynthetic process(GO:1901617)	6	0.00368777	0.0368341	1.43375
113	CO-P_vs_TR-P_down	porphyrin-containing compound metabolic process(GO:0006778)	53	0.0325753	0.0397304	1.40088
114	CO-MS_vs_TR-MS_up	response to oxidative stress(GO:0006979)	14	0.0576132	5.31e-06	5.27502
115	CO-MS_vs_TR-MS_up	response to stress(GO:0006950)	32	0.131687	4.36e-05	4.36042
116	CO-MS_vs_TR-MS_up	photosynthesis(GO:0015979)	15	0.0617284	0.0472646	1.32546
117	CO-YT_vs_CO-MT_up	gene expression(GO:0010467)	369	0.280822	1.8e-30	29.7444
118	CO-YT_vs_CO-MT_up	cellular nitrogen compound metabolic process(GO:0034641)	509	0.387367	5.56e-28	27.2552
119	CO-YT_vs_CO-MT_up	nucleic acid metabolic process(GO:0090304)	323	0.245814	9.54e-19	18.0205
120	CO-YT_vs_CO-MT_up	cellular nitrogen compound biosynthetic process(GO:0044271)	347	0.264079	1.35e-17	16.8695
121	CO-YT_vs_CO-MT_up	RNA metabolic process(GO:0016070)	262	0.199391	1.65e-16	15.7824
122	CO-YT_vs_CO-MT_up	nucleobase-containing compound metabolic process(GO:0006139)	367	0.2793	5.88e-16	15.2308
123	CO-YT_vs_CO-MT_up	macromolecule biosynthetic process(GO:0009059)	332	0.252664	1.17e-15	14.9305
124	CO-YT_vs_CO-MT_up	cellular aromatic compound metabolic process(GO:0006725)	393	0.299087	8.94e-15	14.0489
125	CO-YT_vs_CO-MT_up	heterocycle metabolic process(GO:0046483)	391	0.297565	2.06e-14	13.6853
126	CO-YT_vs_CO-MT_up	amide biosynthetic process(GO:0043604)	142	0.108067	2.23e-13	12.6511
127	CO-YT_vs_CO-MT_up	translation(GO:0006412)	135	0.10274	2.44e-13	12.6122
128	CO-YT_vs_CO-MT_up	peptide biosynthetic process(GO:0043043)	136	0.103501	3.7e-13	12.4316
129	CO-YT_vs_CO-MT_up	cellular biosynthetic process(GO:0044249)	427	0.324962	3.74e-13	12.427
130	CO-YT_vs_CO-MT_up	organic substance biosynthetic process(GO:1901576)	436	0.331811	3.92e-13	12.4068
131	CO-YT_vs_CO-MT_up	peptide metabolic process(GO:0006518)	137	0.104262	5.05e-13	12.2966
132	CO-YT_vs_CO-MT_up	amide metabolic process(GO:0043603)	144	0.109589	8.8e-13	12.0556
133	CO-YT_vs_CO-MT_up	organic cyclic compound metabolic process(GO:1901360)	398	0.302892	5.18e-12	11.2855
134	CO-YT_vs_CO-MT_up	ribonucleoprotein complex biogenesis(GO:0022613)	44	0.0334855	3.53e-11	10.452
135	CO-YT_vs_CO-MT_up	ribosome biogenesis(GO:0042254)	43	0.0327245	4.87e-11	10.3127
136	CO-YT_vs_CO-MT_up	methylation(GO:0032259)	40	0.0304414	2.51e-10	9.60021
137	CO-YT_vs_CO-MT_up	RNA processing(GO:0006396)	90	0.0684932	2.7e-09	8.56875
138	CO-YT_vs_CO-MT_up	rRNA processing(GO:0006364)	35	0.0266362	5.28e-09	8.27752
139	CO-YT_vs_CO-MT_up	rRNA metabolic process(GO:0016072)	35	0.0266362	5.28e-09	8.27752
140	CO-YT_vs_CO-MT_up	RNA modification(GO:0009451)	33	0.0251142	2.44e-07	6.61301
141	CO-YT_vs_CO-MT_up	macromolecule methylation(GO:0043414)	30	0.022831	4.02e-07	6.39576
142	CO-YT_vs_CO-MT_up	RNA biosynthetic process(GO:0032774)	152	0.115677	7.43e-07	6.12905
143	CO-YT_vs_CO-MT_up	DNA-templated transcription initiation(GO:0006352)	28	0.021309	8.14e-07	6.08935
144	CO-YT_vs_CO-MT_up	DNA-templated transcription(GO:0006351)	150	0.114155	1.73e-06	5.76243
145	CO-YT_vs_CO-MT_up	organonitrogen compound biosynthetic process(GO:1901566)	223	0.169711	2.08e-06	5.68138
146	CO-YT_vs_CO-MT_up	nucleobase-containing compound biosynthetic process(GO:0034654)	181	0.137747	9.27e-06	5.0328
147	CO-YT_vs_CO-MT_up	RNA methylation(GO:0001510)	18	0.0136986	9.31e-06	5.03125
148	CO-YT_vs_CO-MT_up	aromatic compound biosynthetic process(GO:0019438)	213	0.1621	1.54e-05	4.81197
149	CO-YT_vs_CO-MT_up	rRNA modification(GO:0000154)	18	0.0136986	4.02e-05	4.39553
150	CO-YT_vs_CO-MT_up	heterocycle biosynthetic process(GO:0018130)	213	0.1621	6.41e-05	4.19347
151	CO-YT_vs_CO-MT_up	ncRNA processing(GO:0034470)	51	0.0388128	8.36e-05	4.07767
152	CO-YT_vs_CO-MT_up	DNA metabolic process(GO:0006259)	97	0.0738204	8.36e-05	4.07767
153	CO-YT_vs_CO-MT_up	ncRNA metabolic process(GO:0034660)	66	0.0502283	0.000544499	3.264
154	CO-YT_vs_CO-MT_up	organic cyclic compound biosynthetic process(GO:1901362)	221	0.168189	0.00199187	2.70074
155	CO-YT_vs_CO-MT_up	RNA splicing(GO:0008380)	14	0.0106545	0.00238755	2.62205
156	CO-YT_vs_CO-MT_up	DNA replication(GO:0006260)	39	0.0296804	0.00240352	2.61915
157	CO-YT_vs_CO-MT_up	protein methylation(GO:0006479)	17	0.0129376	0.00340134	2.46835
158	CO-YT_vs_CO-MT_up	protein alkylation(GO:0008213)	17	0.0129376	0.00340134	2.46835
159	CO-YT_vs_CO-MT_up	DNA alkylation(GO:0006305)	9	0.00684931	0.00632387	2.19902
160	CO-YT_vs_CO-MT_up	DNA methylation(GO:0006306)	9	0.00684931	0.00632387	2.19902
161	CO-YT_vs_CO-MT_up	mRNA metabolic process(GO:0016071)	27	0.0205479	0.00660885	2.17987
162	CO-YT_vs_CO-MT_up	chromosome organization(GO:0051276)	35	0.0266362	0.00829422	2.08122
163	CO-YT_vs_CO-MT_up	rRNA methylation(GO:0031167)	10	0.00761035	0.0094562	2.02428
164	CO-YT_vs_CO-MT_up	RNA splicing, via transesterification reactions(GO:0000375)	11	0.00837139	0.0200052	1.69886
165	CO-YT_vs_CO-MT_up	RNA splicing, via transesterification reactions with bulged adenosine as nucleophile(GO:0000377)	11	0.00837139	0.0200052	1.69886
166	CO-YT_vs_CO-MT_up	mRNA splicing, via spliceosome(GO:0000398)	11	0.00837139	0.0200052	1.69886
167	CO-YT_vs_CO-MT_up	negative regulation of macromolecule metabolic process(GO:0010605)	16	0.0121766	0.022437	1.64903
168	CO-YT_vs_CO-MT_up	negative regulation of biological process(GO:0048519)	24	0.0182648	0.0225558	1.64674
169	CO-YT_vs_CO-MT_up	cellular component biogenesis(GO:0044085)	64	0.0487062	0.0227741	1.64256
170	CO-YT_vs_CO-MT_up	regulation of macromolecule metabolic process(GO:0060255)	110	0.0837139	0.0230948	1.63649
171	CO-YT_vs_CO-MT_up	negative regulation of metabolic process(GO:0009892)	17	0.0129376	0.0289969	1.53765
172	CO-YT_vs_CO-MT_up	mRNA processing(GO:0006397)	22	0.0167428	0.03379	1.47121
173	CO-YT_vs_CO-MT_up	nodulation(GO:0009877)	5	0.00380518	0.0350812	1.45493
174	CO-YT_vs_CO-MT_up	regulation of metabolic process(GO:0019222)	114	0.086758	0.0358838	1.4451
175	CO-YT_vs_CO-MT_up	negative regulation of gene expression(GO:0010629)	15	0.0114155	0.0415944	1.38097
176	CO-YT_vs_CO-MT_up	DNA modification(GO:0006304)	11	0.00837139	0.0451024	1.3458
177	CO-YT_vs_CO-MT_down	response to oxidative stress(GO:0006979)	27	0.0253759	1.5e-08	7.82258
178	CO-YT_vs_CO-MT_down	carbohydrate metabolic process(GO:0005975)	132	0.12406	0.000144405	3.84042
179	CO-YT_vs_CO-MT_down	cell wall organization or biogenesis(GO:0071554)	20	0.018797	0.00455545	2.34147
180	CO-YT_vs_CO-MT_down	ATP metabolic process(GO:0046034)	30	0.0281955	0.00867915	2.06152
181	CO-YT_vs_CO-MT_down	cell wall macromolecule catabolic process(GO:0016998)	8	0.0075188	0.0203723	1.69096
182	CO-YT_vs_CO-MT_down	photosynthesis(GO:0015979)	42	0.0394737	0.0221807	1.65402
183	CO-YT_vs_CO-MT_down	purine nucleoside triphosphate metabolic process(GO:0009144)	30	0.0281955	0.0231192	1.63603
184	CO-YT_vs_CO-MT_down	ribonucleoside triphosphate metabolic process(GO:0009199)	30	0.0281955	0.0231192	1.63603
185	CO-YT_vs_CO-MT_down	purine ribonucleoside triphosphate metabolic process(GO:0009205)	30	0.0281955	0.0231192	1.63603
186	CO-YT_vs_CO-MT_down	steroid biosynthetic process(GO:0006694)	22	0.0206767	0.0250516	1.60117
187	CO-YT_vs_CO-MT_down	steroid metabolic process(GO:0008202)	22	0.0206767	0.0250516	1.60117
188	CO-YT_vs_CO-MT_down	ribonucleoside monophosphate metabolic process(GO:0009161)	33	0.031015	0.0305134	1.51551
189	CO-YT_vs_CO-MT_down	cell wall macromolecule metabolic process(GO:0044036)	8	0.0075188	0.0308598	1.51061
190	CO-YT_vs_CO-MT_down	nucleoside triphosphate metabolic process(GO:0009141)	30	0.0281955	0.0411574	1.38555
191	CO-YT_vs_CO-MT_down	nucleoside monophosphate metabolic process(GO:0009123)	33	0.031015	0.0479085	1.31959
192	CO-MT_vs_TR-LF_up	establishment of localization(GO:0051234)	394	0.194568	2.01e-09	8.69616
193	CO-MT_vs_TR-LF_up	transport(GO:0006810)	392	0.19358	2.01e-09	8.69616
194	CO-MT_vs_TR-LF_up	localization(GO:0051179)	399	0.197037	2.01e-09	8.69616
195	CO-MT_vs_TR-LF_up	transmembrane transport(GO:0055085)	119	0.0587654	1.06e-07	6.97357
196	CO-MT_vs_TR-LF_up	vesicle-mediated transport(GO:0016192)	95	0.0469136	5.22e-07	6.28222
197	CO-MT_vs_TR-LF_up	cellular localization(GO:0051641)	150	0.0740741	4.39e-06	5.358
198	CO-MT_vs_TR-LF_up	nitrogen compound transport(GO:0071705)	168	0.082963	4.51e-06	5.34602
199	CO-MT_vs_TR-LF_up	protein localization(GO:0008104)	162	0.08	5.02e-06	5.29915
200	CO-MT_vs_TR-LF_up	amide transport(GO:0042886)	161	0.0795062	5.08e-06	5.29387
201	CO-MT_vs_TR-LF_up	establishment of protein localization(GO:0045184)	160	0.0790123	5.17e-06	5.28692
202	CO-MT_vs_TR-LF_up	peptide transport(GO:0015833)	160	0.0790123	6.15e-06	5.21084
203	CO-MT_vs_TR-LF_up	cellular macromolecule localization(GO:0070727)	134	0.0661728	6.49e-06	5.18765
204	CO-MT_vs_TR-LF_up	protein transport(GO:0015031)	158	0.0780247	6.49e-06	5.18765
205	CO-MT_vs_TR-LF_up	organic substance transport(GO:0071702)	185	0.091358	8.44e-06	5.07375
206	CO-MT_vs_TR-LF_up	macromolecule localization(GO:0033036)	172	0.0849383	1.03e-05	4.98636
207	CO-MT_vs_TR-LF_up	intracellular protein transport(GO:0006886)	130	0.0641975	1.03e-05	4.98636
208	CO-MT_vs_TR-LF_up	intracellular transport(GO:0046907)	136	0.0671605	1.6e-05	4.79463
209	CO-MT_vs_TR-LF_up	establishment of localization in cell(GO:0051649)	136	0.0671605	2.08e-05	4.68252
210	CO-MT_vs_TR-LF_up	polysaccharide biosynthetic process(GO:0000271)	72	0.0355556	0.000424615	3.372
211	CO-MT_vs_TR-LF_up	polysaccharide metabolic process(GO:0005976)	81	0.04	0.000467159	3.33054
212	CO-MT_vs_TR-LF_up	monoatomic ion transmembrane transport(GO:0034220)	51	0.0251852	0.000733515	3.13459
213	CO-MT_vs_TR-LF_up	carbohydrate derivative biosynthetic process(GO:1901137)	99	0.0488889	0.000998358	3.00071
214	CO-MT_vs_TR-LF_up	carbohydrate biosynthetic process(GO:0016051)	80	0.0395062	0.00264892	2.57693
215	CO-MT_vs_TR-LF_up	proton transmembrane transport(GO:1902600)	42	0.0207407	0.00298942	2.52441
216	CO-MT_vs_TR-LF_up	monoatomic cation transmembrane transport(GO:0098655)	44	0.0217284	0.00556215	2.25476
217	CO-MT_vs_TR-LF_up	inorganic ion transmembrane transport(GO:0098660)	44	0.0217284	0.00556215	2.25476
218	CO-MT_vs_TR-LF_up	inorganic cation transmembrane transport(GO:0098662)	44	0.0217284	0.00556215	2.25476
219	CO-MT_vs_TR-LF_up	glycoprotein metabolic process(GO:0009100)	16	0.00790123	0.00872559	2.05921
220	CO-MT_vs_TR-LF_up	sulfate assimilation(GO:0000103)	13	0.00641975	0.0104078	1.98264
221	CO-MT_vs_TR-LF_up	protein glycosylation(GO:0006486)	15	0.00740741	0.0154668	1.8106
222	CO-MT_vs_TR-LF_up	glycoprotein biosynthetic process(GO:0009101)	15	0.00740741	0.0154668	1.8106
223	CO-MT_vs_TR-LF_up	macromolecule glycosylation(GO:0043413)	15	0.00740741	0.0154668	1.8106
224	CO-MT_vs_TR-LF_up	monoatomic ion transport(GO:0006811)	123	0.0607407	0.0189496	1.7224
225	CO-MT_vs_TR-LF_up	coenzyme A metabolic process(GO:0015936)	9	0.00444444	0.0189496	1.7224
226	CO-MT_vs_TR-LF_up	nucleoside bisphosphate metabolic process(GO:0033865)	9	0.00444444	0.0189496	1.7224
227	CO-MT_vs_TR-LF_up	ribonucleoside bisphosphate metabolic process(GO:0033875)	9	0.00444444	0.0189496	1.7224
228	CO-MT_vs_TR-LF_up	purine nucleoside bisphosphate metabolic process(GO:0034032)	9	0.00444444	0.0189496	1.7224
229	CO-MT_vs_TR-LF_up	ribonucleotide metabolic process(GO:0009259)	59	0.0291358	0.0346893	1.4598
230	CO-MT_vs_TR-LF_up	glucan metabolic process(GO:0044042)	22	0.0108642	0.0346893	1.4598
231	CO-MT_vs_TR-LF_up	carbohydrate derivative metabolic process(GO:1901135)	136	0.0671605	0.0380009	1.42021
232	CO-MT_vs_TR-LF_up	coenzyme A biosynthetic process(GO:0015937)	8	0.00395062	0.0380009	1.42021
233	CO-MT_vs_TR-LF_up	protein processing(GO:0016485)	8	0.00395062	0.0380009	1.42021
234	CO-MT_vs_TR-LF_up	nucleoside bisphosphate biosynthetic process(GO:0033866)	8	0.00395062	0.0380009	1.42021
235	CO-MT_vs_TR-LF_up	ribonucleoside bisphosphate biosynthetic process(GO:0034030)	8	0.00395062	0.0380009	1.42021
236	CO-MT_vs_TR-LF_up	purine nucleoside bisphosphate biosynthetic process(GO:0034033)	8	0.00395062	0.0380009	1.42021
237	CO-MT_vs_TR-LF_up	energy coupled proton transmembrane transport, against electrochemical gradient(GO:0015988)	22	0.0108642	0.0460758	1.33653
238	CO-MT_vs_TR-LF_up	lipopolysaccharide metabolic process(GO:0008653)	35	0.017284	0.0473099	1.32505
239	CO-MT_vs_TR-LF_up	lipopolysaccharide biosynthetic process(GO:0009103)	35	0.017284	0.0473099	1.32505
240	CO-MT_vs_TR-LF_down	phospholipid metabolic process(GO:0006644)	7	0.048951	0.0302953	1.51862
241	CO-MT_vs_TR-LF_down	lipid phosphorylation(GO:0046834)	3	0.020979	0.0450587	1.34622
242	CO-MT_vs_TR-LF_down	phosphatidylinositol phosphate biosynthetic process(GO:0046854)	3	0.020979	0.0450587	1.34622
243	CO-MT_vs_TR-LF_down	organic hydroxy compound biosynthetic process(GO:1901617)	3	0.020979	0.0450587	1.34622
244	CO-YS_vs_CO-MS_up	cellular nitrogen compound metabolic process(GO:0034641)	703	0.33365	2.1e-16	15.6785
245	CO-YS_vs_CO-MS_up	gene expression(GO:0010467)	477	0.226388	2.29e-16	15.6399
246	CO-YS_vs_CO-MS_up	macromolecule biosynthetic process(GO:0009059)	464	0.220218	2.29e-11	10.6398
247	CO-YS_vs_CO-MS_up	cellular biosynthetic process(GO:0044249)	629	0.298529	2.58e-11	10.5886
248	CO-YS_vs_CO-MS_up	organic substance biosynthetic process(GO:1901576)	641	0.304224	1.13e-10	9.94517
249	CO-YS_vs_CO-MS_up	nucleic acid metabolic process(GO:0090304)	432	0.205031	1.54e-10	9.8117
250	CO-YS_vs_CO-MS_up	nucleobase-containing compound metabolic process(GO:0006139)	513	0.243474	4.16e-10	9.38087
251	CO-YS_vs_CO-MS_up	cellular nitrogen compound biosynthetic process(GO:0044271)	472	0.224015	1.15e-09	8.938
252	CO-YS_vs_CO-MS_up	macromolecule metabolic process(GO:0043170)	785	0.372568	3.2e-09	8.49489
253	CO-YS_vs_CO-MS_up	biosynthetic process(GO:0009058)	671	0.318462	4.47e-09	8.35004
254	CO-YS_vs_CO-MS_up	translation(GO:0006412)	175	0.0830565	9.06e-09	8.04308
255	CO-YS_vs_CO-MS_up	peptide biosynthetic process(GO:0043043)	177	0.0840057	9.85e-09	8.00639
256	CO-YS_vs_CO-MS_up	peptide metabolic process(GO:0006518)	179	0.0849549	1.4e-08	7.85462
257	CO-YS_vs_CO-MS_up	cellular aromatic compound metabolic process(GO:0006725)	551	0.261509	2.13e-08	7.6718
258	CO-YS_vs_CO-MS_up	heterocycle metabolic process(GO:0046483)	548	0.260085	5.08e-08	7.29382
259	CO-YS_vs_CO-MS_up	amide biosynthetic process(GO:0043604)	182	0.0863787	5.53e-08	7.25712
260	CO-YS_vs_CO-MS_up	nitrogen compound metabolic process(GO:0006807)	910	0.431894	5.82e-08	7.23481
261	CO-YS_vs_CO-MS_up	RNA metabolic process(GO:0016070)	338	0.160418	1.26e-07	6.90048
262	CO-YS_vs_CO-MS_up	cellular metabolic process(GO:0044237)	985	0.467489	1.53e-07	6.81466
263	CO-YS_vs_CO-MS_up	organic cyclic compound metabolic process(GO:1901360)	572	0.271476	2.14e-07	6.66882
264	CO-YS_vs_CO-MS_up	amide metabolic process(GO:0043603)	185	0.0878026	3.37e-07	6.47293
265	CO-YS_vs_CO-MS_up	RNA processing(GO:0006396)	116	0.0550546	3.22e-06	5.49275
266	CO-YS_vs_CO-MS_up	organonitrogen compound biosynthetic process(GO:1901566)	332	0.15757	6.41e-06	5.19325
267	CO-YS_vs_CO-MS_up	ribonucleoprotein complex biogenesis(GO:0022613)	45	0.0213574	0.000170266	3.76887
268	CO-YS_vs_CO-MS_up	ribosome biogenesis(GO:0042254)	44	0.0208828	0.000171246	3.76638
269	CO-YS_vs_CO-MS_up	rRNA processing(GO:0006364)	37	0.0175605	0.000306019	3.51425
270	CO-YS_vs_CO-MS_up	rRNA metabolic process(GO:0016072)	37	0.0175605	0.000306019	3.51425
271	CO-YS_vs_CO-MS_up	methylation(GO:0032259)	40	0.0189843	0.000805853	3.09374
272	CO-YS_vs_CO-MS_up	ncRNA metabolic process(GO:0034660)	95	0.0450878	0.00089361	3.04885
273	CO-YS_vs_CO-MS_up	ncRNA processing(GO:0034470)	68	0.0322734	0.00161925	2.79069
274	CO-YS_vs_CO-MS_up	DNA-templated transcription initiation(GO:0006352)	30	0.0142383	0.0016255	2.78901
275	CO-YS_vs_CO-MS_up	DNA metabolic process(GO:0006259)	131	0.0621737	0.0078683	2.10412
276	CO-YS_vs_CO-MS_up	mRNA metabolic process(GO:0016071)	37	0.0175605	0.00821071	2.08562
277	CO-YS_vs_CO-MS_up	aromatic compound biosynthetic process(GO:0019438)	300	0.142383	0.011599	1.93558
278	CO-YS_vs_CO-MS_up	macromolecule methylation(GO:0043414)	30	0.0142383	0.0161705	1.79128
279	CO-YS_vs_CO-MS_up	aromatic amino acid family biosynthetic process, prephenate pathway(GO:0009095)	7	0.00332226	0.0167179	1.77682
280	CO-YS_vs_CO-MS_up	nucleobase-containing compound biosynthetic process(GO:0034654)	246	0.116754	0.0185408	1.73187
281	CO-YS_vs_CO-MS_up	rRNA modification(GO:0000154)	19	0.00901756	0.0239534	1.62063
282	CO-YS_vs_CO-MS_up	RNA modification(GO:0009451)	33	0.0156621	0.0281382	1.5507
283	CO-YS_vs_CO-MS_up	transcription initiation at RNA polymerase II promoter(GO:0006367)	13	0.00616991	0.0369277	1.43265
284	CO-YS_vs_CO-MS_up	negative regulation of macromolecule metabolic process(GO:0010605)	21	0.00996678	0.0369277	1.43265
285	CO-YS_vs_CO-MS_up	organic cyclic compound biosynthetic process(GO:1901362)	327	0.155197	0.0388674	1.41041
286	CO-YS_vs_CO-MS_up	RNA splicing(GO:0008380)	16	0.00759373	0.0390102	1.40882
287	CO-YS_vs_CO-MS_up	heterocycle biosynthetic process(GO:0018130)	299	0.141908	0.0403915	1.39371
288	CO-YS_vs_CO-MS_up	DNA topological change(GO:0006265)	9	0.00427148	0.0445714	1.35094
289	CO-YS_vs_CO-MS_down	response to oxidative stress(GO:0006979)	25	0.0354108	4.31e-11	10.3655
290	CO-YS_vs_CO-MS_down	proteolysis(GO:0006508)	62	0.0878187	0.000124309	3.9055
291	CO-YS_vs_CO-MS_down	ATP metabolic process(GO:0046034)	27	0.0382436	0.000162028	3.79041
292	CO-YS_vs_CO-MS_down	purine nucleoside triphosphate metabolic process(GO:0009144)	27	0.0382436	0.000491249	3.3087
293	CO-YS_vs_CO-MS_down	ribonucleoside triphosphate metabolic process(GO:0009199)	27	0.0382436	0.000491249	3.3087
294	CO-YS_vs_CO-MS_down	purine ribonucleoside triphosphate metabolic process(GO:0009205)	27	0.0382436	0.000491249	3.3087
295	CO-YS_vs_CO-MS_down	carbohydrate metabolic process(GO:0005975)	92	0.130312	0.000574473	3.24073
296	CO-YS_vs_CO-MS_down	nucleoside triphosphate metabolic process(GO:0009141)	27	0.0382436	0.000966488	3.0148
297	CO-YS_vs_CO-MS_down	purine nucleoside monophosphate metabolic process(GO:0009126)	27	0.0382436	0.00131857	2.8799
298	CO-YS_vs_CO-MS_down	purine ribonucleoside monophosphate metabolic process(GO:0009167)	27	0.0382436	0.00131857	2.8799
299	CO-YS_vs_CO-MS_down	nucleoside monophosphate metabolic process(GO:0009123)	29	0.0410765	0.00155671	2.80779
300	CO-YS_vs_CO-MS_down	photosynthesis(GO:0015979)	34	0.0481586	0.0016854	2.7733
301	CO-YS_vs_CO-MS_down	ribonucleoside monophosphate metabolic process(GO:0009161)	28	0.0396601	0.00227476	2.64306
302	CO-YS_vs_CO-MS_down	energy coupled proton transport, down electrochemical gradient(GO:0015985)	13	0.0184136	0.0038679	2.41253
303	CO-YS_vs_CO-MS_down	proton motive force-driven ATP synthesis(GO:0015986)	13	0.0184136	0.0038679	2.41253
304	CO-YS_vs_CO-MS_down	ATP biosynthetic process(GO:0006754)	19	0.0269122	0.00700959	2.15431
305	CO-YS_vs_CO-MS_down	cell recognition(GO:0008037)	5	0.00708215	0.0116276	1.93451
306	CO-YS_vs_CO-MS_down	cell wall organization or biogenesis(GO:0071554)	14	0.01983	0.0116586	1.93335
307	CO-YS_vs_CO-MS_down	purine ribonucleotide metabolic process(GO:0009150)	27	0.0382436	0.014306	1.84448
308	CO-YS_vs_CO-MS_down	nucleoside triphosphate biosynthetic process(GO:0009142)	19	0.0269122	0.0151587	1.81934
309	CO-YS_vs_CO-MS_down	purine nucleoside triphosphate biosynthetic process(GO:0009145)	19	0.0269122	0.0151587	1.81934
310	CO-YS_vs_CO-MS_down	ribonucleoside triphosphate biosynthetic process(GO:0009201)	19	0.0269122	0.0151587	1.81934
311	CO-YS_vs_CO-MS_down	purine ribonucleoside triphosphate biosynthetic process(GO:0009206)	19	0.0269122	0.0151587	1.81934
312	CO-YS_vs_CO-MS_down	purine nucleotide metabolic process(GO:0006163)	27	0.0382436	0.0151587	1.81934
313	CO-YS_vs_CO-MS_down	purine-containing compound metabolic process(GO:0072521)	27	0.0382436	0.0171444	1.76588
314	CO-YS_vs_CO-MS_down	tissue development(GO:0009888)	6	0.00849858	0.0180344	1.7439
315	CO-YS_vs_CO-MS_down	ribonucleotide metabolic process(GO:0009259)	28	0.0396601	0.0189526	1.72233
316	CO-YS_vs_CO-MS_down	response to stress(GO:0006950)	52	0.0736544	0.0207025	1.68398
317	CO-YS_vs_CO-MS_down	biological process involved in interaction with host(GO:0051701)	14	0.01983	0.0237791	1.6238
318	CO-YS_vs_CO-MS_down	cell wall modification(GO:0042545)	7	0.00991501	0.0308754	1.51039
319	CO-YS_vs_CO-MS_down	ribose phosphate metabolic process(GO:0019693)	33	0.0467422	0.0341982	1.466
320	CO-YS_vs_CO-MS_down	purine nucleoside monophosphate biosynthetic process(GO:0009127)	19	0.0269122	0.0414062	1.38293
321	CO-YS_vs_CO-MS_down	purine ribonucleoside monophosphate biosynthetic process(GO:0009168)	19	0.0269122	0.0414062	1.38293
322	CO-YS_vs_CO-MS_down	nucleoside monophosphate biosynthetic process(GO:0009124)	21	0.029745	0.0425031	1.37158
323	CO-YS_vs_CO-MS_down	pollination(GO:0009856)	4	0.00566572	0.0449882	1.3469
324	CO-YS_vs_CO-MS_down	pollen-pistil interaction(GO:0009875)	4	0.00566572	0.0449882	1.3469
325	CO-YS_vs_CO-MS_down	multi-multicellular organism process(GO:0044706)	4	0.00566572	0.0449882	1.3469
326	CO-YS_vs_CO-MS_down	recognition of pollen(GO:0048544)	4	0.00566572	0.0449882	1.3469
327	CO-YS_vs_CO-MS_down	nucleotide metabolic process(GO:0009117)	37	0.0524079	0.0494017	1.30626
328	TR-YS_vs_TR-MS_up	nucleic acid metabolic process(GO:0090304)	426	0.206997	4.16e-10	9.38043
329	TR-YS_vs_TR-MS_up	nucleobase-containing compound metabolic process(GO:0006139)	497	0.241497	2.02e-08	7.69567
330	TR-YS_vs_TR-MS_up	RNA metabolic process(GO:0016070)	341	0.165695	3.43e-08	7.46446
331	TR-YS_vs_TR-MS_up	cellular aromatic compound metabolic process(GO:0006725)	529	0.257046	6.22e-06	5.20631
332	TR-YS_vs_TR-MS_up	heterocycle metabolic process(GO:0046483)	527	0.256074	9.43e-06	5.02538
333	TR-YS_vs_TR-MS_up	cellular macromolecule localization(GO:0070727)	135	0.0655977	1.77e-05	4.75299
334	TR-YS_vs_TR-MS_up	intracellular protein transport(GO:0006886)	131	0.063654	3.21e-05	4.49289
335	TR-YS_vs_TR-MS_up	organic cyclic compound metabolic process(GO:1901360)	547	0.265792	8.38e-05	4.07701
336	TR-YS_vs_TR-MS_up	establishment of localization in cell(GO:0051649)	136	0.0660836	8.41e-05	4.07537
337	TR-YS_vs_TR-MS_up	intracellular transport(GO:0046907)	135	0.0655977	0.00010135	3.99418
338	TR-YS_vs_TR-MS_up	cellular localization(GO:0051641)	145	0.0704568	0.000106978	3.97071
339	TR-YS_vs_TR-MS_up	RNA biosynthetic process(GO:0032774)	208	0.101069	0.000135375	3.86846
340	TR-YS_vs_TR-MS_up	peptide transport(GO:0015833)	155	0.0753158	0.000171865	3.76481
341	TR-YS_vs_TR-MS_up	nitrogen compound transport(GO:0071705)	162	0.0787172	0.00017658	3.75306
342	TR-YS_vs_TR-MS_up	amide transport(GO:0042886)	155	0.0753158	0.000204787	3.6887
343	TR-YS_vs_TR-MS_up	DNA-templated transcription(GO:0006351)	206	0.100097	0.000212819	3.67199
344	TR-YS_vs_TR-MS_up	protein localization(GO:0008104)	155	0.0753158	0.000243942	3.61271
345	TR-YS_vs_TR-MS_up	gene expression(GO:0010467)	412	0.200194	0.00032659	3.486
346	TR-YS_vs_TR-MS_up	protein transport(GO:0015031)	151	0.0733722	0.000393331	3.40524
347	TR-YS_vs_TR-MS_up	macromolecule localization(GO:0033036)	164	0.079689	0.000512781	3.29007
348	TR-YS_vs_TR-MS_up	establishment of protein localization(GO:0045184)	152	0.0738581	0.000512781	3.29007
349	TR-YS_vs_TR-MS_up	organic substance transport(GO:0071702)	175	0.085034	0.000525595	3.27935
350	TR-YS_vs_TR-MS_up	cellular nitrogen compound metabolic process(GO:0034641)	616	0.29932	0.00070118	3.15417
351	TR-YS_vs_TR-MS_up	nucleobase-containing compound biosynthetic process(GO:0034654)	251	0.121963	0.0013974	2.85468
352	TR-YS_vs_TR-MS_up	transport(GO:0006810)	348	0.169096	0.00147245	2.83196
353	TR-YS_vs_TR-MS_up	vesicle-mediated transport(GO:0016192)	85	0.0413022	0.00166797	2.77781
354	TR-YS_vs_TR-MS_up	establishment of localization(GO:0051234)	349	0.169582	0.00166797	2.77781
355	TR-YS_vs_TR-MS_up	localization(GO:0051179)	353	0.171526	0.00223597	2.65053
356	TR-YS_vs_TR-MS_up	DNA metabolic process(GO:0006259)	129	0.0626822	0.00239584	2.62054
357	TR-YS_vs_TR-MS_up	macromolecule biosynthetic process(GO:0009059)	405	0.196793	0.0028855	2.53978
358	TR-YS_vs_TR-MS_up	RNA modification(GO:0009451)	36	0.0174927	0.00381018	2.41905
359	TR-YS_vs_TR-MS_up	DNA-templated transcription initiation(GO:0006352)	30	0.0145773	0.00466684	2.33098
360	TR-YS_vs_TR-MS_up	chromosome organization(GO:0051276)	50	0.0242954	0.00480253	2.31853
361	TR-YS_vs_TR-MS_up	aromatic compound biosynthetic process(GO:0019438)	296	0.143829	0.0125345	1.90189
362	TR-YS_vs_TR-MS_up	RNA processing(GO:0006396)	102	0.0495627	0.0131612	1.8807
363	TR-YS_vs_TR-MS_up	methylation(GO:0032259)	37	0.0179786	0.0157962	1.80145
364	TR-YS_vs_TR-MS_up	macromolecule metabolic process(GO:0043170)	708	0.344023	0.020354	1.69135
365	TR-YS_vs_TR-MS_up	rRNA processing(GO:0006364)	33	0.016035	0.020354	1.69135
366	TR-YS_vs_TR-MS_up	rRNA metabolic process(GO:0016072)	33	0.016035	0.020354	1.69135
367	TR-YS_vs_TR-MS_up	mRNA metabolic process(GO:0016071)	36	0.0174927	0.0229421	1.63937
368	TR-YS_vs_TR-MS_up	ribonucleoprotein complex biogenesis(GO:0022613)	39	0.0189504	0.0238478	1.62255
369	TR-YS_vs_TR-MS_up	ribosome biogenesis(GO:0042254)	38	0.0184645	0.0255888	1.59195
370	TR-YS_vs_TR-MS_down	pyridine-containing compound metabolic process(GO:0072524)	12	0.0631579	0.00109199	2.96178
371	TR-YS_vs_TR-MS_down	pyridine-containing compound biosynthetic process(GO:0072525)	8	0.0421053	0.00220864	2.65587
372	TR-YS_vs_TR-MS_down	pyridine nucleotide metabolic process(GO:0019362)	11	0.0578947	0.00220864	2.65587
373	TR-YS_vs_TR-MS_down	nicotinamide nucleotide metabolic process(GO:0046496)	11	0.0578947	0.00220864	2.65587
374	TR-YS_vs_TR-MS_down	negative regulation of catalytic activity(GO:0043086)	7	0.0368421	0.00284574	2.54581
375	TR-YS_vs_TR-MS_down	negative regulation of molecular function(GO:0044092)	7	0.0368421	0.00284574	2.54581
376	TR-YS_vs_TR-MS_down	nicotinamide nucleotide biosynthetic process(GO:0019359)	7	0.0368421	0.00645351	2.1902
377	TR-YS_vs_TR-MS_down	pyridine nucleotide biosynthetic process(GO:0019363)	7	0.0368421	0.00645351	2.1902
378	TR-YS_vs_TR-MS_down	regulation of catalytic activity(GO:0050790)	7	0.0368421	0.00886101	2.05252
379	TR-YS_vs_TR-MS_down	glycolytic process(GO:0006096)	6	0.0315789	0.00886101	2.05252
380	TR-YS_vs_TR-MS_down	purine nucleoside diphosphate metabolic process(GO:0009135)	6	0.0315789	0.00886101	2.05252
381	TR-YS_vs_TR-MS_down	purine ribonucleoside diphosphate metabolic process(GO:0009179)	6	0.0315789	0.00886101	2.05252
382	TR-YS_vs_TR-MS_down	ribonucleoside diphosphate metabolic process(GO:0009185)	6	0.0315789	0.00886101	2.05252
383	TR-YS_vs_TR-MS_down	pyruvate biosynthetic process(GO:0042866)	6	0.0315789	0.00886101	2.05252
384	TR-YS_vs_TR-MS_down	ADP metabolic process(GO:0046031)	6	0.0315789	0.00886101	2.05252
385	TR-YS_vs_TR-MS_down	pyruvate metabolic process(GO:0006090)	6	0.0315789	0.0100018	1.99992
386	TR-YS_vs_TR-MS_down	glycine metabolic process(GO:0006544)	5	0.0263158	0.0100315	1.99863
387	TR-YS_vs_TR-MS_down	ATP metabolic process(GO:0046034)	10	0.0526316	0.0102546	1.98908
388	TR-YS_vs_TR-MS_down	ribose phosphate metabolic process(GO:0019693)	14	0.0736842	0.0126586	1.89762
389	TR-YS_vs_TR-MS_down	carbohydrate catabolic process(GO:0016052)	7	0.0368421	0.0126586	1.89762
390	TR-YS_vs_TR-MS_down	nucleotide catabolic process(GO:0009166)	6	0.0315789	0.0126586	1.89762
391	TR-YS_vs_TR-MS_down	nucleoside phosphate catabolic process(GO:1901292)	6	0.0315789	0.0126586	1.89762
392	TR-YS_vs_TR-MS_down	purine nucleoside triphosphate metabolic process(GO:0009144)	10	0.0526316	0.0126586	1.89762
393	TR-YS_vs_TR-MS_down	ribonucleoside triphosphate metabolic process(GO:0009199)	10	0.0526316	0.0126586	1.89762
394	TR-YS_vs_TR-MS_down	purine ribonucleoside triphosphate metabolic process(GO:0009205)	10	0.0526316	0.0126586	1.89762
395	TR-YS_vs_TR-MS_down	regulation of molecular function(GO:0065009)	7	0.0368421	0.0129212	1.8887
396	TR-YS_vs_TR-MS_down	monocarboxylic acid metabolic process(GO:0032787)	12	0.0631579	0.0131932	1.87965
397	TR-YS_vs_TR-MS_down	nucleoside diphosphate metabolic process(GO:0009132)	6	0.0315789	0.0131939	1.87963
398	TR-YS_vs_TR-MS_down	organophosphate catabolic process(GO:0046434)	7	0.0368421	0.0156517	1.80544
399	TR-YS_vs_TR-MS_down	nucleoside triphosphate metabolic process(GO:0009141)	10	0.0526316	0.0159192	1.79808
400	TR-YS_vs_TR-MS_down	purine nucleoside monophosphate metabolic process(GO:0009126)	10	0.0526316	0.0173964	1.75954
401	TR-YS_vs_TR-MS_down	purine ribonucleoside monophosphate metabolic process(GO:0009167)	10	0.0526316	0.0173964	1.75954
402	TR-YS_vs_TR-MS_down	ATP biosynthetic process(GO:0006754)	8	0.0421053	0.0173964	1.75954
403	TR-YS_vs_TR-MS_down	serine family amino acid metabolic process(GO:0009069)	5	0.0263158	0.0173964	1.75954
404	TR-YS_vs_TR-MS_down	nucleotide metabolic process(GO:0009117)	15	0.0789474	0.0174658	1.75781
405	TR-YS_vs_TR-MS_down	regulation of biological quality(GO:0065008)	13	0.0684211	0.0197462	1.70452
406	TR-YS_vs_TR-MS_down	nucleoside triphosphate biosynthetic process(GO:0009142)	8	0.0421053	0.021552	1.66651
407	TR-YS_vs_TR-MS_down	purine nucleoside triphosphate biosynthetic process(GO:0009145)	8	0.0421053	0.021552	1.66651
408	TR-YS_vs_TR-MS_down	ribonucleoside triphosphate biosynthetic process(GO:0009201)	8	0.0421053	0.021552	1.66651
409	TR-YS_vs_TR-MS_down	purine ribonucleoside triphosphate biosynthetic process(GO:0009206)	8	0.0421053	0.021552	1.66651
410	TR-YS_vs_TR-MS_down	nucleoside phosphate metabolic process(GO:0006753)	15	0.0789474	0.021552	1.66651
411	TR-YS_vs_TR-MS_down	organic substance catabolic process(GO:1901575)	16	0.0842105	0.0248726	1.60428
412	TR-YS_vs_TR-MS_down	ribonucleoside monophosphate metabolic process(GO:0009161)	10	0.0526316	0.0252528	1.59769
413	TR-YS_vs_TR-MS_down	organic acid biosynthetic process(GO:0016053)	13	0.0684211	0.0256404	1.59108
414	TR-YS_vs_TR-MS_down	carboxylic acid biosynthetic process(GO:0046394)	13	0.0684211	0.0256404	1.59108
415	TR-YS_vs_TR-MS_down	nucleoside monophosphate metabolic process(GO:0009123)	10	0.0526316	0.0276901	1.55767
416	TR-YS_vs_TR-MS_down	monocarboxylic acid biosynthetic process(GO:0072330)	7	0.0368421	0.0295133	1.52998
417	TR-YS_vs_TR-MS_down	purine ribonucleotide metabolic process(GO:0009150)	10	0.0526316	0.0295133	1.52998
418	TR-YS_vs_TR-MS_down	purine nucleoside monophosphate biosynthetic process(GO:0009127)	8	0.0421053	0.0295133	1.52998
419	TR-YS_vs_TR-MS_down	purine ribonucleoside monophosphate biosynthetic process(GO:0009168)	8	0.0421053	0.0295133	1.52998
420	TR-YS_vs_TR-MS_down	nucleobase-containing compound catabolic process(GO:0034655)	6	0.0315789	0.0306293	1.51386
421	TR-YS_vs_TR-MS_down	purine nucleotide metabolic process(GO:0006163)	10	0.0526316	0.0306293	1.51386
422	TR-YS_vs_TR-MS_down	purine-containing compound metabolic process(GO:0072521)	10	0.0526316	0.0323142	1.49061
423	TR-YS_vs_TR-MS_down	nucleobase-containing small molecule metabolic process(GO:0055086)	15	0.0789474	0.035669	1.44771
424	TR-YS_vs_TR-MS_down	nucleobase-containing small molecule biosynthetic process(GO:0034404)	6	0.0315789	0.0403449	1.39421
425	TR-YS_vs_TR-MS_down	ribonucleotide metabolic process(GO:0009259)	10	0.0526316	0.0448948	1.3478
426	TR-YS_vs_TR-MS_down	ribonucleoside monophosphate biosynthetic process(GO:0009156)	8	0.0421053	0.0477066	1.32142
427	TR-YS_vs_TR-MS_down	amino sugar metabolic process(GO:0006040)	3	0.0157895	0.0477066	1.32142
428	TR-YS_vs_TR-MS_down	cell wall organization(GO:0071555)	4	0.0210526	0.0477066	1.32142
429	TR-YS_vs_TR-MS_down	purine ribonucleotide biosynthetic process(GO:0009152)	8	0.0421053	0.0478404	1.32021
430	TR-YS_vs_TR-MS_down	small molecule biosynthetic process(GO:0044283)	15	0.0789474	0.048529	1.314
431	TR-LF_vs_CO-MS_up	GTP biosynthetic process(GO:0006183)	3	0.026087	0.0049366	2.30657
432	TR-LF_vs_CO-MS_up	UTP biosynthetic process(GO:0006228)	3	0.026087	0.0049366	2.30657
433	TR-LF_vs_CO-MS_up	CTP biosynthetic process(GO:0006241)	3	0.026087	0.0049366	2.30657
434	TR-LF_vs_CO-MS_up	pyrimidine nucleoside triphosphate biosynthetic process(GO:0009148)	3	0.026087	0.0049366	2.30657
435	TR-LF_vs_CO-MS_up	pyrimidine ribonucleoside triphosphate metabolic process(GO:0009208)	3	0.026087	0.0049366	2.30657
436	TR-LF_vs_CO-MS_up	pyrimidine ribonucleoside triphosphate biosynthetic process(GO:0009209)	3	0.026087	0.0049366	2.30657
437	TR-LF_vs_CO-MS_up	CTP metabolic process(GO:0046036)	3	0.026087	0.0049366	2.30657
438	TR-LF_vs_CO-MS_up	UTP metabolic process(GO:0046051)	3	0.026087	0.0049366	2.30657
439	TR-LF_vs_CO-MS_up	GTP metabolic process(GO:0046039)	3	0.026087	0.00873008	2.05898
440	TR-LF_vs_CO-MS_up	purine nucleoside biosynthetic process(GO:0042451)	3	0.026087	0.0115462	1.93756
441	TR-LF_vs_CO-MS_up	purine ribonucleoside biosynthetic process(GO:0046129)	3	0.026087	0.0115462	1.93756
442	TR-LF_vs_CO-MS_up	guanosine-containing compound biosynthetic process(GO:1901070)	3	0.026087	0.0115462	1.93756
443	TR-LF_vs_CO-MS_up	pyrimidine nucleoside triphosphate metabolic process(GO:0009147)	3	0.026087	0.0138799	1.85761
444	TR-LF_vs_CO-MS_up	purine nucleoside metabolic process(GO:0042278)	3	0.026087	0.0138799	1.85761
445	TR-LF_vs_CO-MS_up	purine ribonucleoside metabolic process(GO:0046128)	3	0.026087	0.0138799	1.85761
446	TR-LF_vs_CO-MS_up	guanosine-containing compound metabolic process(GO:1901068)	3	0.026087	0.0138799	1.85761
447	TR-LF_vs_CO-MS_up	pyrimidine ribonucleotide metabolic process(GO:0009218)	3	0.026087	0.0411405	1.38573
448	TR-LF_vs_CO-MS_up	pyrimidine ribonucleotide biosynthetic process(GO:0009220)	3	0.026087	0.0411405	1.38573
449	TR-LF_vs_CO-MS_up	pyrimidine ribonucleoside biosynthetic process(GO:0046132)	3	0.026087	0.0411405	1.38573
450	TR-LF_vs_CO-MS_up	pyrimidine nucleoside biosynthetic process(GO:0046134)	3	0.026087	0.0411405	1.38573
451	TR-LF_vs_CO-MS_up	pyrimidine-containing compound biosynthetic process(GO:0072528)	5	0.0434783	0.0426913	1.36966
452	TR-LF_vs_CO-MS_up	pyrimidine ribonucleoside metabolic process(GO:0046131)	3	0.026087	0.0471792	1.32625
453	TR-LF_vs_CO-MS_down	photosynthesis(GO:0015979)	28	0.0821114	2.74e-06	5.56235
454	TR-LF_vs_CO-MS_down	response to oxidative stress(GO:0006979)	15	0.0439883	7.69e-06	5.11413
455	TR-LF_vs_CO-MS_down	response to stress(GO:0006950)	39	0.11437	4.33e-05	4.36359
456	TR-LF_vs_CO-MS_down	defense response(GO:0006952)	11	0.0322581	0.00368395	2.43369
457	TR-LF_vs_CO-MS_down	response to biotic stimulus(GO:0009607)	10	0.0293255	0.00652762	2.18525
458	TR-LF_vs_CO-MS_down	glucan metabolic process(GO:0044042)	8	0.0234604	0.00694665	2.15822
459	TR-LF_vs_CO-MS_down	transmembrane transport(GO:0055085)	24	0.0703812	0.0233995	1.63079

## Sheet: Sheet 2
Table S9, sheet 2; The top 100 significant biological processes identified in total proteome.
	Group	GOBP	Gene_number	GeneRatio	p.adjust	|log10(FDR)|
117	CO-YT_vs_CO-MT_up	gene expression(GO:0010467)	369	0.280822	1.8e-30	29.7444
118	CO-YT_vs_CO-MT_up	cellular nitrogen compound metabolic process(GO:0034641)	509	0.387367	5.56e-28	27.2552
29	CO-P_vs_TR-P_down	biosynthetic process(GO:0009058)	583	0.358328	2.49e-20	19.6042
119	CO-YT_vs_CO-MT_up	nucleic acid metabolic process(GO:0090304)	323	0.245814	9.54e-19	18.0205
30	CO-P_vs_TR-P_down	organic substance biosynthetic process(GO:1901576)	541	0.332514	4.71e-18	17.3272
120	CO-YT_vs_CO-MT_up	cellular nitrogen compound biosynthetic process(GO:0044271)	347	0.264079	1.35e-17	16.8695
121	CO-YT_vs_CO-MT_up	RNA metabolic process(GO:0016070)	262	0.199391	1.65e-16	15.7824
1	CO-R_vs_TR-R_down	peptide biosynthetic process(GO:0043043)	73	0.176755	1.95e-16	15.7094
244	CO-YS_vs_CO-MS_up	cellular nitrogen compound metabolic process(GO:0034641)	703	0.33365	2.1e-16	15.6785
245	CO-YS_vs_CO-MS_up	gene expression(GO:0010467)	477	0.226388	2.29e-16	15.6399
2	CO-R_vs_TR-R_down	translation(GO:0006412)	72	0.174334	2.45e-16	15.6108
3	CO-R_vs_TR-R_down	peptide metabolic process(GO:0006518)	73	0.176755	3.47e-16	15.46
4	CO-R_vs_TR-R_down	amide metabolic process(GO:0043603)	76	0.184019	3.47e-16	15.4595
5	CO-R_vs_TR-R_down	amide biosynthetic process(GO:0043604)	74	0.179177	4.24e-16	15.3728
122	CO-YT_vs_CO-MT_up	nucleobase-containing compound metabolic process(GO:0006139)	367	0.2793	5.88e-16	15.2308
31	CO-P_vs_TR-P_down	cellular biosynthetic process(GO:0044249)	519	0.318992	8.76e-16	15.0575
123	CO-YT_vs_CO-MT_up	macromolecule biosynthetic process(GO:0009059)	332	0.252664	1.17e-15	14.9305
32	CO-P_vs_TR-P_down	cellular nitrogen compound metabolic process(GO:0034641)	542	0.333128	4.09e-15	14.388
124	CO-YT_vs_CO-MT_up	cellular aromatic compound metabolic process(GO:0006725)	393	0.299087	8.94e-15	14.0489
125	CO-YT_vs_CO-MT_up	heterocycle metabolic process(GO:0046483)	391	0.297565	2.06e-14	13.6853
33	CO-P_vs_TR-P_down	organonitrogen compound biosynthetic process(GO:1901566)	305	0.187462	1.19e-13	12.9258
126	CO-YT_vs_CO-MT_up	amide biosynthetic process(GO:0043604)	142	0.108067	2.23e-13	12.6511
127	CO-YT_vs_CO-MT_up	translation(GO:0006412)	135	0.10274	2.44e-13	12.6122
128	CO-YT_vs_CO-MT_up	peptide biosynthetic process(GO:0043043)	136	0.103501	3.7e-13	12.4316
129	CO-YT_vs_CO-MT_up	cellular biosynthetic process(GO:0044249)	427	0.324962	3.74e-13	12.427
130	CO-YT_vs_CO-MT_up	organic substance biosynthetic process(GO:1901576)	436	0.331811	3.92e-13	12.4068
131	CO-YT_vs_CO-MT_up	peptide metabolic process(GO:0006518)	137	0.104262	5.05e-13	12.2966
132	CO-YT_vs_CO-MT_up	amide metabolic process(GO:0043603)	144	0.109589	8.8e-13	12.0556
133	CO-YT_vs_CO-MT_up	organic cyclic compound metabolic process(GO:1901360)	398	0.302892	5.18e-12	11.2855
246	CO-YS_vs_CO-MS_up	macromolecule biosynthetic process(GO:0009059)	464	0.220218	2.29e-11	10.6398
247	CO-YS_vs_CO-MS_up	cellular biosynthetic process(GO:0044249)	629	0.298529	2.58e-11	10.5886
134	CO-YT_vs_CO-MT_up	ribonucleoprotein complex biogenesis(GO:0022613)	44	0.0334855	3.53e-11	10.452
34	CO-P_vs_TR-P_down	translation(GO:0006412)	154	0.0946527	3.94e-11	10.4046
289	CO-YS_vs_CO-MS_down	response to oxidative stress(GO:0006979)	25	0.0354108	4.31e-11	10.3655
135	CO-YT_vs_CO-MT_up	ribosome biogenesis(GO:0042254)	43	0.0327245	4.87e-11	10.3127
35	CO-P_vs_TR-P_down	peptide metabolic process(GO:0006518)	157	0.0964966	6.09e-11	10.2152
36	CO-P_vs_TR-P_down	peptide biosynthetic process(GO:0043043)	155	0.0952674	6.09e-11	10.2152
37	CO-P_vs_TR-P_down	macromolecule biosynthetic process(GO:0009059)	364	0.223725	6.51e-11	10.1865
248	CO-YS_vs_CO-MS_up	organic substance biosynthetic process(GO:1901576)	641	0.304224	1.13e-10	9.94517
249	CO-YS_vs_CO-MS_up	nucleic acid metabolic process(GO:0090304)	432	0.205031	1.54e-10	9.8117
136	CO-YT_vs_CO-MT_up	methylation(GO:0032259)	40	0.0304414	2.51e-10	9.60021
38	CO-P_vs_TR-P_down	amide metabolic process(GO:0043603)	164	0.100799	2.55e-10	9.59403
39	CO-P_vs_TR-P_down	cellular nitrogen compound biosynthetic process(GO:0044271)	377	0.231715	2.55e-10	9.59289
40	CO-P_vs_TR-P_down	amide biosynthetic process(GO:0043604)	159	0.0977259	2.83e-10	9.54823
250	CO-YS_vs_CO-MS_up	nucleobase-containing compound metabolic process(GO:0006139)	513	0.243474	4.16e-10	9.38087
328	TR-YS_vs_TR-MS_up	nucleic acid metabolic process(GO:0090304)	426	0.206997	4.16e-10	9.38043
251	CO-YS_vs_CO-MS_up	cellular nitrogen compound biosynthetic process(GO:0044271)	472	0.224015	1.15e-09	8.938
41	CO-P_vs_TR-P_down	gene expression(GO:0010467)	349	0.214505	1.52e-09	8.81723
192	CO-MT_vs_TR-LF_up	establishment of localization(GO:0051234)	394	0.194568	2.01e-09	8.69616
193	CO-MT_vs_TR-LF_up	transport(GO:0006810)	392	0.19358	2.01e-09	8.69616
194	CO-MT_vs_TR-LF_up	localization(GO:0051179)	399	0.197037	2.01e-09	8.69616
137	CO-YT_vs_CO-MT_up	RNA processing(GO:0006396)	90	0.0684932	2.7e-09	8.56875
252	CO-YS_vs_CO-MS_up	macromolecule metabolic process(GO:0043170)	785	0.372568	3.2e-09	8.49489
253	CO-YS_vs_CO-MS_up	biosynthetic process(GO:0009058)	671	0.318462	4.47e-09	8.35004
138	CO-YT_vs_CO-MT_up	rRNA processing(GO:0006364)	35	0.0266362	5.28e-09	8.27752
139	CO-YT_vs_CO-MT_up	rRNA metabolic process(GO:0016072)	35	0.0266362	5.28e-09	8.27752
254	CO-YS_vs_CO-MS_up	translation(GO:0006412)	175	0.0830565	9.06e-09	8.04308
255	CO-YS_vs_CO-MS_up	peptide biosynthetic process(GO:0043043)	177	0.0840057	9.85e-09	8.00639
256	CO-YS_vs_CO-MS_up	peptide metabolic process(GO:0006518)	179	0.0849549	1.4e-08	7.85462
177	CO-YT_vs_CO-MT_down	response to oxidative stress(GO:0006979)	27	0.0253759	1.5e-08	7.82258
20	CO-P_vs_TR-P_up	response to oxidative stress(GO:0006979)	13	0.0714286	1.76e-08	7.75331
329	TR-YS_vs_TR-MS_up	nucleobase-containing compound metabolic process(GO:0006139)	497	0.241497	2.02e-08	7.69567
257	CO-YS_vs_CO-MS_up	cellular aromatic compound metabolic process(GO:0006725)	551	0.261509	2.13e-08	7.6718
42	CO-P_vs_TR-P_down	organic cyclic compound metabolic process(GO:1901360)	444	0.272895	3.33e-08	7.47708
330	TR-YS_vs_TR-MS_up	RNA metabolic process(GO:0016070)	341	0.165695	3.43e-08	7.46446
258	CO-YS_vs_CO-MS_up	heterocycle metabolic process(GO:0046483)	548	0.260085	5.08e-08	7.29382
259	CO-YS_vs_CO-MS_up	amide biosynthetic process(GO:0043604)	182	0.0863787	5.53e-08	7.25712
260	CO-YS_vs_CO-MS_up	nitrogen compound metabolic process(GO:0006807)	910	0.431894	5.82e-08	7.23481
195	CO-MT_vs_TR-LF_up	transmembrane transport(GO:0055085)	119	0.0587654	1.06e-07	6.97357
261	CO-YS_vs_CO-MS_up	RNA metabolic process(GO:0016070)	338	0.160418	1.26e-07	6.90048
43	CO-P_vs_TR-P_down	macromolecule metabolic process(GO:0043170)	601	0.369392	1.43e-07	6.84482
262	CO-YS_vs_CO-MS_up	cellular metabolic process(GO:0044237)	985	0.467489	1.53e-07	6.81466
263	CO-YS_vs_CO-MS_up	organic cyclic compound metabolic process(GO:1901360)	572	0.271476	2.14e-07	6.66882
140	CO-YT_vs_CO-MT_up	RNA modification(GO:0009451)	33	0.0251142	2.44e-07	6.61301
44	CO-P_vs_TR-P_down	methylation(GO:0032259)	40	0.0245851	2.97e-07	6.52725
264	CO-YS_vs_CO-MS_up	amide metabolic process(GO:0043603)	185	0.0878026	3.37e-07	6.47293
141	CO-YT_vs_CO-MT_up	macromolecule methylation(GO:0043414)	30	0.022831	4.02e-07	6.39576
196	CO-MT_vs_TR-LF_up	vesicle-mediated transport(GO:0016192)	95	0.0469136	5.22e-07	6.28222
142	CO-YT_vs_CO-MT_up	RNA biosynthetic process(GO:0032774)	152	0.115677	7.43e-07	6.12905
143	CO-YT_vs_CO-MT_up	DNA-templated transcription initiation(GO:0006352)	28	0.021309	8.14e-07	6.08935
45	CO-P_vs_TR-P_down	heterocycle metabolic process(GO:0046483)	412	0.253227	8.16e-07	6.0881
144	CO-YT_vs_CO-MT_up	DNA-templated transcription(GO:0006351)	150	0.114155	1.73e-06	5.76243
145	CO-YT_vs_CO-MT_up	organonitrogen compound biosynthetic process(GO:1901566)	223	0.169711	2.08e-06	5.68138
453	TR-LF_vs_CO-MS_down	photosynthesis(GO:0015979)	28	0.0821114	2.74e-06	5.56235
46	CO-P_vs_TR-P_down	cellular aromatic compound metabolic process(GO:0006725)	409	0.251383	3e-06	5.52223
265	CO-YS_vs_CO-MS_up	RNA processing(GO:0006396)	116	0.0550546	3.22e-06	5.49275
197	CO-MT_vs_TR-LF_up	cellular localization(GO:0051641)	150	0.0740741	4.39e-06	5.358
198	CO-MT_vs_TR-LF_up	nitrogen compound transport(GO:0071705)	168	0.082963	4.51e-06	5.34602
199	CO-MT_vs_TR-LF_up	protein localization(GO:0008104)	162	0.08	5.02e-06	5.29915
200	CO-MT_vs_TR-LF_up	amide transport(GO:0042886)	161	0.0795062	5.08e-06	5.29387
201	CO-MT_vs_TR-LF_up	establishment of protein localization(GO:0045184)	160	0.0790123	5.17e-06	5.28692
114	CO-MS_vs_TR-MS_up	response to oxidative stress(GO:0006979)	14	0.0576132	5.31e-06	5.27502
47	CO-P_vs_TR-P_down	organonitrogen compound metabolic process(GO:1901564)	511	0.314075	6.07e-06	5.21681
202	CO-MT_vs_TR-LF_up	peptide transport(GO:0015833)	160	0.0790123	6.15e-06	5.21084
331	TR-YS_vs_TR-MS_up	cellular aromatic compound metabolic process(GO:0006725)	529	0.257046	6.22e-06	5.20631
266	CO-YS_vs_CO-MS_up	organonitrogen compound biosynthetic process(GO:1901566)	332	0.15757	6.41e-06	5.19325
203	CO-MT_vs_TR-LF_up	cellular macromolecule localization(GO:0070727)	134	0.0661728	6.49e-06	5.18765
204	CO-MT_vs_TR-LF_up	protein transport(GO:0015031)	158	0.0780247	6.49e-06	5.18765
454	TR-LF_vs_CO-MS_down	response to oxidative stress(GO:0006979)	15	0.0439883	7.69e-06	5.11413
205	CO-MT_vs_TR-LF_up	organic substance transport(GO:0071702)	185	0.091358	8.44e-06	5.07375

## Sheet: TP_Down_CO-MT_vs_TR-LF
Table S9; downregulated GO terms in CO-MT_vs_TR-LF contrast in total proteome.
ID	Description	GeneRatio	BgRatio	pvalue	p.adjust	qvalue	Count	Ontology	geneID
GO:0019842	vitamin binding	8/143	55/5418	8.25573e-05	0.0302953	0.0287067	8	MF	Psat04G0285300/Psat05G0435100/Psat02G0389900/Psat03G0602300/Psat03G0006600/Psat04G0557800/Psat06G0445400/Psat06G0057600
GO:0006644	phospholipid metabolic process	7/143	43/5418	0.000111997	0.0302953	0.0287067	7	BP	Psat01G0253600/Psat01G0478800/Psat02G0482800/Psat01G0061700/Psat02G0482700/Psat05G0267400/Psat07G0142700
GO:0030170	pyridoxal phosphate binding	6/143	40/5418	0.000557218	0.0450587	0.042696	6	MF	Psat04G0285300/Psat05G0435100/Psat02G0389900/Psat03G0602300/Psat06G0445400/Psat06G0057600
GO:0070279	vitamin B6 binding	6/143	40/5418	0.000557218	0.0450587	0.042696	6	MF	Psat04G0285300/Psat05G0435100/Psat02G0389900/Psat03G0602300/Psat06G0445400/Psat06G0057600
GO:0046834	lipid phosphorylation	3/143	1285106	0.000583015	0.0450587	0.042696	3	BP	Psat01G0253600/Psat01G0478800/Psat01G0061700
GO:0046854	phosphatidylinositol phosphate biosynthetic process	3/143	1285106	0.000583015	0.0450587	0.042696	3	BP	Psat01G0253600/Psat01G0478800/Psat01G0061700
GO:1901617	organic hydroxy compound biosynthetic process	3/143	1285106	0.000583015	0.0450587	0.042696	3	BP	Psat01G0519700/Psat05G0267400/Psat07G0142700

## Sheet: TP_UP_CO-MT_vs_TR-LF
Table S9; upregulated GO terms in CO-MT_vs_TR-LF contrast in total proteome.
ID	Description	GeneRatio	BgRatio	pvalue	p.adjust	qvalue	Count	Ontology	geneID
GO:0016020	membrane	574/2025	1137/5418	2.16463519628047e-24	4.27298987745764e-21	3.82115076227615e-21	574	CC	Psat01G0577300/Psat01G0585900/Psat01G0570300/Psat01G0547100/Psat01G0573500/Psat01G0547500/Psat01G0547400/Psat01G0523900/Psat01G0522000/Psat01G0472700/Psat01G0487100/Psat01G0449700/Psat01G0358300/Psat01G0235800/Psat01G0225700/Psat01G0250100/Psat01G0233100/Psat01G0540200/Psat01G0551000/Psat01G0524000/Psat01G0512300/Psat01G0514000/Psat01G0482000/Psat01G0495700/Psat01G0464600/Psat01G0478700/Psat01G04…
GO:0098796	membrane protein complex	141/2025	233/5418	2.16796238458752e-13	2.13977887358788e-10	1.91351206260698e-10	141	CC	Psat01G0547100/Psat01G0547400/Psat01G0358300/Psat01G0225700/Psat01G0540200/Psat01G0464600/Psat01G0451200/Psat01G0436600/Psat01G0150400/Psat01G0580200/Psat01G0585000/Psat01G0138000/Psat01G0015300/Psat02G0480700/Psat02G0539600/Psat01G0070300/Psat02G0116700/Psat02G0445300/Psat03G0025900/Psat04G0616600/Psat01G0101400/Psat04G0276000/Psat04G0084300/Psat04G0002900/Psat04G0324900/Psat03G0314400/Psat03G02…
GO:0051234	establishment of localization	394/2025	816/5418	3.25848575650551e-12	2.01299359863114e-09	1.80013345326317e-09	394	BP	Psat01G0570300/Psat01G0547100/Psat01G0573500/Psat01G0547400/Psat01G0523900/Psat01G0473700/Psat01G0487100/Psat01G0225700/Psat01G0250100/Psat01G0551000/Psat01G0524000/Psat01G0512300/Psat01G0482000/Psat01G0495700/Psat06G0182200/Psat01G0466600/Psat01G0451200/Psat01G0459000/Psat01G0436600/Psat01G0423300/Psat01G0368200/Psat01G0274600/Psat01G0209700/Psat01G0194000/Psat01G0189600/Psat01G0181000/Psat01G01…
GO:0006810	transport	392/2025	813/5418	4.86990798446827e-12	2.01299359863114e-09	1.80013345326317e-09	392	BP	Psat01G0570300/Psat01G0547100/Psat01G0573500/Psat01G0547400/Psat01G0523900/Psat01G0473700/Psat01G0487100/Psat01G0225700/Psat01G0250100/Psat01G0551000/Psat01G0524000/Psat01G0512300/Psat01G0482000/Psat01G0495700/Psat06G0182200/Psat01G0466600/Psat01G0451200/Psat01G0459000/Psat01G0436600/Psat01G0423300/Psat01G0368200/Psat01G0274600/Psat01G0209700/Psat01G0194000/Psat01G0189600/Psat01G0181000/Psat01G01…
GO:0051179	localization	399/2025	830/5418	5.09876798032203e-12	2.01299359863114e-09	1.80013345326317e-09	399	BP	Psat01G0570300/Psat01G0547100/Psat01G0573500/Psat01G0547400/Psat01G0523900/Psat01G0473700/Psat01G0487100/Psat01G0225700/Psat01G0250100/Psat01G0551000/Psat01G0524000/Psat01G0512300/Psat01G0482000/Psat01G0495700/Psat06G0182200/Psat01G0466600/Psat01G0451200/Psat01G0459000/Psat01G0436600/Psat01G0423300/Psat01G0368200/Psat01G0274600/Psat01G0209700/Psat01G0194000/Psat01G0189600/Psat01G0181000/Psat01G01…
GO:0055085	transmembrane transport	119/2025	203/5418	3.23021807329336e-10	1.06274174611352e-07	9.50364159458416e-08	119	BP	Psat01G0570300/Psat01G0573500/Psat01G0250100/Psat01G0512300/Psat01G0482000/Psat01G0436600/Psat01G0423300/Psat01G0209700/Psat01G0194000/Psat01G0189600/Psat01G0564600/Psat02G0480700/Psat02G0539600/Psat01G0070300/Psat01G0324700/Psat03G0419400/Psat04G0644100/Psat03G0159300/Psat04G0099000/Psat04G0276000/Psat04G0084300/Psat04G0041900/Psat02G0011400/Psat03G0375800/Psat03G0314400/Psat03G0201000/Psat03G01…
GO:0031090	organelle membrane	80/2025	126/5418	1.67415564349097e-09	4.72111891464454e-07	4.22189325433739e-07	80	CC	Psat01G0547100/Psat01G0225700/Psat01G0540200/Psat01G0482000/Psat01G0442300/Psat01G0436600/Psat01G0194000/Psat01G0135700/Psat03G0338800/Psat04G0616600/Psat04G0099000/Psat04G0276000/Psat04G0084300/Psat04G0041900/Psat04G0002900/Psat05G0825100/Psat04G0351900/Psat06G0411100/Psat07G0470400/Psat07G0421900/Psat05G0288400/Psat05G0029200/Psat05G0000900/Psat07G0440600/Psat02G0493900/Psat05G0378300/Psat05G04…
GO:0016192	vesicle-mediated transport	95/2025	157/5418	2.11603457303465e-09	5.221315308963e-07	4.66919734076199e-07	95	BP	Psat01G0547100/Psat01G0473700/Psat01G0524000/Psat01G0466600/Psat01G0451200/Psat01G0150400/Psat01G0585000/Psat01G0135700/Psat02G0056300/Psat02G0462800/Psat02G0445300/Psat02G0417500/Psat03G0025900/Psat04G0616600/Psat01G0101400/Psat04G0567900/Psat04G0276000/Psat04G0324900/Psat05G0760500/Psat05G0714600/Psat04G0186900/Psat06G0620300/Psat04G0358600/Psat06G0619000/Psat06G0383900/Psat06G0292600/Psat07G06…
GO:0030117	membrane coat	46/2025	62/5418	3.39783605620634e-09	6.70732837495132e-07	5.99807480658741e-07	46	CC	Psat01G0547100/Psat01G0451200/Psat01G0150400/Psat01G0585000/Psat03G0025900/Psat04G0616600/Psat01G0101400/Psat04G0324900/Psat05G0714600/Psat07G0712200/Psat07G0421900/Psat07G0440600/Psat02G0493900/Psat01G0121600/Psat05G0378300/Psat05G0447300/Psat02G0508600/Psat02G0447500/Psat02G0400900/Psat07G0429600/Psat07G0292400/Psat07G0035000/Psat02G0308700/Psat02G0208100/Psat03G0070100/Psat02G0106600/Psat03G01…
GO:0048475	coated membrane	46/2025	62/5418	3.39783605620634e-09	6.70732837495132e-07	5.99807480658741e-07	46	CC	Psat01G0547100/Psat01G0451200/Psat01G0150400/Psat01G0585000/Psat03G0025900/Psat04G0616600/Psat01G0101400/Psat04G0324900/Psat05G0714600/Psat07G0712200/Psat07G0421900/Psat07G0440600/Psat02G0493900/Psat01G0121600/Psat05G0378300/Psat05G0447300/Psat02G0508600/Psat02G0447500/Psat02G0400900/Psat07G0429600/Psat07G0292400/Psat07G0035000/Psat02G0308700/Psat02G0208100/Psat03G0070100/Psat02G0106600/Psat03G01…
GO:0098588	bounding membrane of organelle	55/2025	80/5418	9.87159467324514e-09	1.77150253499872e-06	1.58417839875905e-06	55	CC	Psat01G0547100/Psat01G0225700/Psat01G0436600/Psat01G0194000/Psat01G0135700/Psat03G0338800/Psat04G0616600/Psat04G0099000/Psat04G0276000/Psat04G0041900/Psat04G0351900/Psat06G0411100/Psat07G0421900/Psat05G0288400/Psat05G0029200/Psat05G0000900/Psat07G0440600/Psat02G0493900/Psat05G0378300/Psat05G0447300/Psat01G0081300/Psat02G0285000/Psat02G0400900/Psat07G0429600/Psat07G0292400/Psat03G0593600/Psat02G05…
GO:0012505	endomembrane system	86/2025	142/5418	1.1743598659619e-08	1.93182197950732e-06	1.72754517124395e-06	86	CC	Psat01G0547100/Psat01G0487100/Psat01G0442300/Psat01G0138000/Psat01G0135700/Psat01G0090500/Psat02G0116700/Psat02G0445300/Psat01G0356700/Psat04G0616600/Psat04G0520600/Psat04G0276000/Psat03G0201000/Psat04G0070400/Psat06G0479200/Psat06G0507000/Psat03G0047700/Psat06G0383900/Psat06G0292600/Psat07G0696200/Psat07G0421900/Psat05G0116500/Psat05G0178200/Psat05G0344700/Psat05G0000900/Psat07G0440600/Psat02G04…
GO:0051641	cellular localization	150/2025	283/5418	2.88799674294919e-08	4.38531197737054e-06	3.92159557726785e-06	150	BP	Psat01G0547100/Psat01G0523900/Psat01G0473700/Psat01G0487100/Psat01G0225700/Psat01G0451200/Psat01G0436600/Psat01G0181000/Psat01G0150400/Psat01G0585000/Psat01G0135700/Psat01G0090500/Psat02G0462800/Psat02G0445300/Psat02G0417500/Psat01G0356700/Psat03G0338800/Psat03G0025900/Psat04G0616600/Psat01G0101400/Psat04G0623600/Psat04G0604900/Psat04G0520600/Psat04G0515300/Psat04G0099000/Psat04G0276000/Psat04G03…
GO:0071705	nitrogen compound transport	168/2025	324/5418	3.19709804480339e-08	4.50790824317278e-06	4.03122813619195e-06	168	BP	Psat01G0547100/Psat01G0523900/Psat01G0473700/Psat01G0487100/Psat01G0225700/Psat01G0551000/Psat01G0451200/Psat01G0436600/Psat01G0368200/Psat01G0274600/Psat01G0181000/Psat01G0150400/Psat01G0585000/Psat01G0135700/Psat01G0090500/Psat02G0462800/Psat02G0445300/Psat02G0417500/Psat01G0356700/Psat03G0338800/Psat03G0025900/Psat04G0616600/Psat01G0101400/Psat04G0623600/Psat04G0604900/Psat04G0520600/Psat04G05…
GO:0008104	protein localization	162/2025	311/5418	3.81590827348488e-08	5.02173528790611e-06	4.49072152605905e-06	162	BP	Psat01G0547100/Psat01G0523900/Psat01G0473700/Psat01G0487100/Psat01G0225700/Psat01G0551000/Psat01G0451200/Psat01G0436600/Psat01G0368200/Psat01G0181000/Psat01G0150400/Psat01G0585000/Psat01G0135700/Psat01G0090500/Psat02G0462800/Psat02G0445300/Psat02G0417500/Psat01G0356700/Psat03G0338800/Psat03G0025900/Psat04G0616600/Psat01G0101400/Psat04G0623600/Psat04G0604900/Psat04G0520600/Psat04G0515300/Psat04G00…
GO:0042886	amide transport	161/2025	309/5418	4.1200911198787e-08	5.08316241915034e-06	4.54565316318196e-06	161	BP	Psat01G0547100/Psat01G0523900/Psat01G0473700/Psat01G0487100/Psat01G0225700/Psat01G0551000/Psat01G0451200/Psat01G0436600/Psat01G0368200/Psat01G0181000/Psat01G0150400/Psat01G0585000/Psat01G0135700/Psat01G0090500/Psat02G0462800/Psat02G0445300/Psat02G0417500/Psat01G0356700/Psat03G0338800/Psat03G0025900/Psat04G0616600/Psat01G0101400/Psat04G0623600/Psat04G0604900/Psat04G0520600/Psat04G0515300/Psat04G00…
GO:0045184	establishment of protein localization	160/2025	307/5418	4.44820105847181e-08	5.16514640554315e-06	4.61896791025215e-06	160	BP	Psat01G0547100/Psat01G0523900/Psat01G0473700/Psat01G0487100/Psat01G0225700/Psat01G0551000/Psat01G0451200/Psat01G0436600/Psat01G0368200/Psat01G0181000/Psat01G0150400/Psat01G0585000/Psat01G0135700/Psat01G0090500/Psat02G0462800/Psat02G0445300/Psat02G0417500/Psat01G0356700/Psat03G0338800/Psat03G0025900/Psat04G0616600/Psat01G0101400/Psat04G0623600/Psat04G0604900/Psat04G0520600/Psat04G0515300/Psat04G00…
GO:0005575	cellular_component	938/2025	2259/5418	5.79902196755264e-08	6.15400375878261e-06	5.50326044018474e-06	938	CC	Psat05G0705800/Psat05G0663400/Psat05G0758600/Psat01G0577300/Psat01G0585900/Psat01G0570300/Psat01G0576400/Psat01G0547100/Psat01G0573500/Psat01G0576100/Psat01G0547500/Psat01G0547400/Psat01G0523900/Psat01G0542300/Psat01G0522000/Psat01G0472700/Psat01G0471300/Psat01G0487100/Psat01G0452000/Psat01G0449700/Psat01G0454100/Psat01G0393100/Psat01G0358300/Psat01G0323000/Psat01G0317700/Psat01G0235800/Psat01G02…
GO:0015833	peptide transport	160/2025	308/5418	5.92330655607242e-08	6.15400375878261e-06	5.50326044018474e-06	160	BP	Psat01G0547100/Psat01G0523900/Psat01G0473700/Psat01G0487100/Psat01G0225700/Psat01G0551000/Psat01G0451200/Psat01G0436600/Psat01G0368200/Psat01G0181000/Psat01G0150400/Psat01G0585000/Psat01G0135700/Psat01G0090500/Psat02G0462800/Psat02G0445300/Psat02G0417500/Psat01G0356700/Psat03G0338800/Psat03G0025900/Psat04G0616600/Psat01G0101400/Psat04G0623600/Psat04G0604900/Psat04G0520600/Psat04G0515300/Psat04G00…
GO:0070727	cellular macromolecule localization	134/2025	250/5418	6.84240265435502e-08	6.49155423051316e-06	5.80511728500537e-06	134	BP	Psat01G0547100/Psat01G0523900/Psat01G0473700/Psat01G0487100/Psat01G0225700/Psat01G0451200/Psat01G0436600/Psat01G0181000/Psat01G0150400/Psat01G0585000/Psat01G0135700/Psat01G0090500/Psat02G0462800/Psat02G0417500/Psat01G0356700/Psat03G0338800/Psat03G0025900/Psat04G0616600/Psat01G0101400/Psat04G0623600/Psat04G0604900/Psat04G0520600/Psat04G0515300/Psat04G0099000/Psat04G0276000/Psat04G0324900/Psat03G05…
GO:0015031	protein transport	158/2025	304/5418	6.90590875586507e-08	6.49155423051316e-06	5.80511728500537e-06	158	BP	Psat01G0547100/Psat01G0523900/Psat01G0473700/Psat01G0487100/Psat01G0225700/Psat01G0551000/Psat01G0451200/Psat01G0436600/Psat01G0368200/Psat01G0181000/Psat01G0150400/Psat01G0585000/Psat01G0135700/Psat01G0090500/Psat02G0462800/Psat02G0445300/Psat02G0417500/Psat01G0356700/Psat03G0338800/Psat03G0025900/Psat04G0616600/Psat01G0101400/Psat04G0623600/Psat04G0604900/Psat04G0520600/Psat04G0515300/Psat04G00…
GO:0071702	organic substance transport	185/2025	367/5418	9.40421135213275e-08	8.4381423677773e-06	7.54586719498882e-06	185	BP	Psat01G0547100/Psat01G0523900/Psat01G0473700/Psat01G0487100/Psat01G0225700/Psat01G0551000/Psat01G0482000/Psat01G0451200/Psat01G0436600/Psat01G0368200/Psat01G0274600/Psat01G0181000/Psat01G0150400/Psat01G0585000/Psat01G0135700/Psat01G0090500/Psat02G0462800/Psat02G0445300/Psat02G0417500/Psat01G0356700/Psat03G0338800/Psat03G0025900/Psat04G0616600/Psat01G0101400/Psat04G0623600/Psat04G0604900/Psat04G05…
GO:0033036	macromolecule localization	172/2025	338/5418	1.2041732284784e-07	1.03190745788668e-05	9.22790383872429e-06	172	BP	Psat01G0547100/Psat01G0523900/Psat01G0473700/Psat01G0487100/Psat01G0225700/Psat01G0551000/Psat01G0451200/Psat01G0436600/Psat01G0368200/Psat01G0181000/Psat01G0150400/Psat01G0585000/Psat01G0135700/Psat01G0090500/Psat02G0462800/Psat02G0445300/Psat02G0417500/Psat01G0356700/Psat03G0338800/Psat03G0025900/Psat04G0616600/Psat01G0101400/Psat04G0623600/Psat04G0604900/Psat04G0520600/Psat04G0515300/Psat04G02…
GO:0006886	intracellular protein transport	130/2025	243/5418	1.25459873299293e-07	1.03190745788668e-05	9.22790383872429e-06	130	BP	Psat01G0547100/Psat01G0523900/Psat01G0473700/Psat01G0487100/Psat01G0225700/Psat01G0451200/Psat01G0436600/Psat01G0181000/Psat01G0150400/Psat01G0585000/Psat01G0135700/Psat01G0090500/Psat02G0462800/Psat02G0417500/Psat01G0356700/Psat03G0338800/Psat03G0025900/Psat04G0616600/Psat01G0101400/Psat04G0623600/Psat04G0604900/Psat04G0520600/Psat04G0515300/Psat04G0099000/Psat04G0276000/Psat04G0324900/Psat03G05…
GO:0046907	intracellular transport	136/2025	258/5418	2.03220197120103e-07	1.60462667646033e-05	1.43494850766489e-05	136	BP	Psat01G0547100/Psat01G0523900/Psat01G0473700/Psat01G0487100/Psat01G0225700/Psat01G0451200/Psat01G0436600/Psat01G0181000/Psat01G0150400/Psat01G0585000/Psat01G0135700/Psat01G0090500/Psat02G0462800/Psat02G0445300/Psat02G0417500/Psat01G0356700/Psat03G0338800/Psat03G0025900/Psat04G0616600/Psat01G0101400/Psat04G0623600/Psat04G0604900/Psat04G0520600/Psat04G0515300/Psat04G0099000/Psat04G0276000/Psat04G03…
GO:0051649	establishment of localization in cell	136/2025	259/5418	2.7359237522338e-07	2.0771974949652e-05	1.85754823177979e-05	136	BP	Psat01G0547100/Psat01G0523900/Psat01G0473700/Psat01G0487100/Psat01G0225700/Psat01G0451200/Psat01G0436600/Psat01G0181000/Psat01G0150400/Psat01G0585000/Psat01G0135700/Psat01G0090500/Psat02G0462800/Psat02G0445300/Psat02G0417500/Psat01G0356700/Psat03G0338800/Psat03G0025900/Psat04G0616600/Psat01G0101400/Psat04G0623600/Psat04G0604900/Psat04G0520600/Psat04G0515300/Psat04G0099000/Psat04G0276000/Psat04G03…
GO:0005798	Golgi-associated vesicle	19/2025	21/5418	6.31566083592678e-07	3.77791348185438e-05	3.37842527012734e-05	19	CC	Psat01G0547100/Psat04G0616600/Psat07G0421900/Psat07G0440600/Psat02G0493900/Psat05G0378300/Psat05G0447300/Psat02G0400900/Psat07G0429600/Psat07G0292400/Psat03G0070100/Psat02G0106600/Psat03G0080800/Psat03G0529900/Psat05G0018400/Psat05G0293300/Psat06G0622200/Psat06G0471200/Psat07G0689200
GO:0012506	vesicle membrane	19/2025	21/5418	6.31566083592678e-07	3.77791348185438e-05	3.37842527012734e-05	19	CC	Psat01G0547100/Psat04G0616600/Psat07G0421900/Psat07G0440600/Psat02G0493900/Psat05G0378300/Psat05G0447300/Psat02G0400900/Psat07G0429600/Psat07G0292400/Psat03G0070100/Psat02G0106600/Psat03G0080800/Psat03G0529900/Psat05G0018400/Psat05G0293300/Psat06G0622200/Psat06G0471200/Psat07G0689200
GO:0030120	vesicle coat	19/2025	21/5418	6.31566083592678e-07	3.77791348185438e-05	3.37842527012734e-05	19	CC	Psat01G0547100/Psat04G0616600/Psat07G0421900/Psat07G0440600/Psat02G0493900/Psat05G0378300/Psat05G0447300/Psat02G0400900/Psat07G0429600/Psat07G0292400/Psat03G0070100/Psat02G0106600/Psat03G0080800/Psat03G0529900/Psat05G0018400/Psat05G0293300/Psat06G0622200/Psat06G0471200/Psat07G0689200
GO:0030135	coated vesicle	19/2025	21/5418	6.31566083592678e-07	3.77791348185438e-05	3.37842527012734e-05	19	CC	Psat01G0547100/Psat04G0616600/Psat07G0421900/Psat07G0440600/Psat02G0493900/Psat05G0378300/Psat05G0447300/Psat02G0400900/Psat07G0429600/Psat07G0292400/Psat03G0070100/Psat02G0106600/Psat03G0080800/Psat03G0529900/Psat05G0018400/Psat05G0293300/Psat06G0622200/Psat06G0471200/Psat07G0689200
GO:0030659	cytoplasmic vesicle membrane	19/2025	21/5418	6.31566083592678e-07	3.77791348185438e-05	3.37842527012734e-05	19	CC	Psat01G0547100/Psat04G0616600/Psat07G0421900/Psat07G0440600/Psat02G0493900/Psat05G0378300/Psat05G0447300/Psat02G0400900/Psat07G0429600/Psat07G0292400/Psat03G0070100/Psat02G0106600/Psat03G0080800/Psat03G0529900/Psat05G0018400/Psat05G0293300/Psat06G0622200/Psat06G0471200/Psat07G0689200
GO:0030660	Golgi-associated vesicle membrane	19/2025	21/5418	6.31566083592678e-07	3.77791348185438e-05	3.37842527012734e-05	19	CC	Psat01G0547100/Psat04G0616600/Psat07G0421900/Psat07G0440600/Psat02G0493900/Psat05G0378300/Psat05G0447300/Psat02G0400900/Psat07G0429600/Psat07G0292400/Psat03G0070100/Psat02G0106600/Psat03G0080800/Psat03G0529900/Psat05G0018400/Psat05G0293300/Psat06G0622200/Psat06G0471200/Psat07G0689200
GO:0030662	coated vesicle membrane	19/2025	21/5418	6.31566083592678e-07	3.77791348185438e-05	3.37842527012734e-05	19	CC	Psat01G0547100/Psat04G0616600/Psat07G0421900/Psat07G0440600/Psat02G0493900/Psat05G0378300/Psat05G0447300/Psat02G0400900/Psat07G0429600/Psat07G0292400/Psat03G0070100/Psat02G0106600/Psat03G0080800/Psat03G0529900/Psat05G0018400/Psat05G0293300/Psat06G0622200/Psat06G0471200/Psat07G0689200
GO:0022857	transmembrane transporter activity	138/2025	270/5418	1.6739160146761e-06	9.71855944991359e-05	8.69088902975795e-05	138	MF	Psat01G0573500/Psat01G0547400/Psat01G0523900/Psat01G0522000/Psat01G0250100/Psat01G0512300/Psat01G0495700/Psat06G0182200/Psat01G0459000/Psat01G0423300/Psat01G0209700/Psat01G0189600/Psat01G0586300/Psat02G0480700/Psat02G0539600/Psat01G0324700/Psat03G0563500/Psat03G0123900/Psat04G0644100/Psat03G0159300/Psat04G0276000/Psat04G0084300/Psat03G0314400/Psat03G0201000/Psat04G0075700/Psat04G0284400/Psat05G06…
GO:0005215	transporter activity	165/2025	333/5418	1.96303985138508e-06	0.000110715	9.90080550608354e-05	165	MF	Psat01G0570300/Psat01G0573500/Psat01G0547400/Psat01G0523900/Psat01G0522000/Psat01G0250100/Psat01G0512300/Psat01G0495700/Psat06G0182200/Psat01G0459000/Psat01G0436600/Psat01G0423300/Psat01G0384300/Psat01G0209700/Psat01G0189600/Psat01G0586300/Psat01G0135700/Psat02G0495600/Psat02G0480700/Psat02G0539600/Psat02G0116700/Psat02G0115500/Psat01G0324700/Psat03G0563500/Psat02G0051000/Psat03G0163700/Psat03G01…
GO:0005794	Golgi apparatus	35/2025	50/5418	2.62489686897239e-06	0.000143932	0.000128712	35	CC	Psat01G0547100/Psat01G0487100/Psat01G0135700/Psat04G0276000/Psat04G0070400/Psat06G0479200/Psat06G0507000/Psat06G0383900/Psat06G0292600/Psat07G0696200/Psat07G0421900/Psat05G0178200/Psat05G0000900/Psat02G0493900/Psat05G0378300/Psat05G0447300/Psat06G0441700/Psat02G0424000/Psat07G0429600/Psat07G0292400/Psat02G0000800/Psat02G0106600/Psat03G0529900/Psat03G0332200/Psat04G0203500/Psat03G0097200/Psat04G05…
GO:0030118	clathrin coat	18/2025	21/5418	7.00240625967069e-06	0.000362623	0.000324278	18	CC	Psat01G0547100/Psat01G0451200/Psat05G0714600/Psat02G0493900/Psat05G0378300/Psat05G0447300/Psat02G0508600/Psat07G0292400/Psat02G0308700/Psat02G0208100/Psat02G0106600/Psat04G0373600/Psat04G0341000/Psat05G0051000/Psat05G0080200/Psat06G0619200/Psat07G0689200/Psat07G0411600
GO:0031410	cytoplasmic vesicle	21/2025	26/5418	7.34797772210696e-06	0.000362623	0.000324278	21	CC	Psat01G0547100/Psat04G0616600/Psat07G0421900/Psat07G0440600/Psat02G0493900/Psat05G0378300/Psat05G0447300/Psat02G0400900/Psat07G0429600/Psat07G0292400/Psat03G0070100/Psat02G0106600/Psat03G0080800/Psat03G0529900/Psat05G0018400/Psat05G0293300/Psat06G0622200/Psat06G0471200/Psat07G0689200/Psat06G0194100/Psat07G0338600
GO:0031982	vesicle	21/2025	26/5418	7.34797772210696e-06	0.000362623	0.000324278	21	CC	Psat01G0547100/Psat04G0616600/Psat07G0421900/Psat07G0440600/Psat02G0493900/Psat05G0378300/Psat05G0447300/Psat02G0400900/Psat07G0429600/Psat07G0292400/Psat03G0070100/Psat02G0106600/Psat03G0080800/Psat03G0529900/Psat05G0018400/Psat05G0293300/Psat06G0622200/Psat06G0471200/Psat07G0689200/Psat06G0194100/Psat07G0338600
GO:0097708	intracellular vesicle	21/2025	26/5418	7.34797772210696e-06	0.000362623	0.000324278	21	CC	Psat01G0547100/Psat04G0616600/Psat07G0421900/Psat07G0440600/Psat02G0493900/Psat05G0378300/Psat05G0447300/Psat02G0400900/Psat07G0429600/Psat07G0292400/Psat03G0070100/Psat02G0106600/Psat03G0080800/Psat03G0529900/Psat05G0018400/Psat05G0293300/Psat06G0622200/Psat06G0471200/Psat07G0689200/Psat06G0194100/Psat07G0338600
GO:0000271	polysaccharide biosynthetic process	72/2025	128/5418	8.81926345278104e-06	0.000424615	0.000379715	72	BP	Psat01G0523900/Psat01G0472700/Psat01G0358300/Psat01G0552100/Psat01G0451400/Psat01G0451300/Psat01G0417400/Psat02G0557700/Psat02G0483200/Psat02G0290000/Psat02G0409800/Psat04G0411300/Psat03G0459200/Psat05G0718500/Psat05G0640400/Psat04G0210000/Psat04G0390100/Psat04G0208000/Psat06G0645300/Psat07G0683600/Psat05G0186300/Psat05G0115500/Psat05G0000900/Psat02G0540000/Psat05G0265200/Psat02G0450100/Psat07G01…
GO:0046527	glucosyltransferase activity	22/2025	28/5418	1.00507997820928e-05	0.000467159	0.00041776	22	MF	Psat01G0583500/Psat01G0523900/Psat01G0358300/Psat01G0417400/Psat01G0391600/Psat01G0240800/Psat03G0305800/Psat03G0459200/Psat04G0390100/Psat07G0192600/Psat07G0132900/Psat03G0306100/Psat03G0307000/Psat04G0029600/Psat05G0406600/Psat05G0580900/Psat06G0650600/Psat06G0567300/Psat05G0102300/Psat07G0546700/Psat07G0459600/Psat07G0382800
GO:0005976	polysaccharide metabolic process	81/2025	148/5418	1.01762005723862e-05	0.000467159	0.00041776	81	BP	Psat01G0523900/Psat01G0472700/Psat01G0358300/Psat01G0552100/Psat01G0451400/Psat01G0451300/Psat01G0417400/Psat01G0391600/Psat01G0240800/Psat02G0557700/Psat02G0483200/Psat02G0290000/Psat02G0409800/Psat03G0305800/Psat04G0411300/Psat03G0459200/Psat05G0718500/Psat05G0640400/Psat04G0210000/Psat06G0503600/Psat04G0390100/Psat04G0208000/Psat06G0645300/Psat07G0683600/Psat05G0186300/Psat05G0115500/Psat05G00…
GO:0042626	ATPase-coupled transmembrane transporter activity	30/2025	43/5418	1.53550012220696e-05	0.000688881	0.000616037	30	MF	Psat01G0250100/Psat01G0512300/Psat01G0189600/Psat02G0539600/Psat03G0159300/Psat04G0276000/Psat04G0075700/Psat06G0452200/Psat04G0246200/Psat04G0204900/Psat05G0494100/Psat02G0285000/Psat05G0578600/Psat02G0158300/Psat02G0060700/Psat02G0305600/Psat03G0185000/Psat04G0626700/Psat04G0602300/Psat04G0567600/Psat03G0384800/Psat04G0203500/Psat04G0525600/Psat04G0033300/Psat03G0560700/Psat07G0694800/Psat06G01…
GO:0034220	monoatomic ion transmembrane transport	51/2025	85/5418	1.67214771162524e-05	0.000733515	0.000655951	51	BP	Psat01G0573500/Psat01G0482000/Psat01G0436600/Psat02G0480700/Psat02G0539600/Psat01G0070300/Psat04G0276000/Psat04G0084300/Psat02G0011400/Psat03G0375800/Psat03G0314400/Psat04G0204900/Psat06G0411100/Psat07G0681400/Psat05G0029200/Psat07G0459800/Psat05G0494100/Psat02G0447500/Psat02G0285000/Psat05G0578600/Psat07G0275000/Psat07G0055900/Psat07G0056000/Psat03G0449500/Psat03G0165800/Psat03G0185000/Psat04G06…
GO:0015399	primary active transmembrane transporter activity	32/2025	47/5418	1.76607203526641e-05	0.000757875	0.000677735	32	MF	Psat01G0250100/Psat01G0512300/Psat01G0189600/Psat02G0539600/Psat03G0159300/Psat04G0276000/Psat04G0075700/Psat06G0452200/Psat04G0246200/Psat04G0204900/Psat05G0494100/Psat02G0285000/Psat05G0578600/Psat02G0158300/Psat02G0060700/Psat02G0305600/Psat03G0185000/Psat04G0626700/Psat04G0602300/Psat04G0567600/Psat03G0384800/Psat04G0203500/Psat04G0525600/Psat04G0033300/Psat04G0122500/Psat03G0560700/Psat07G06…
GO:0030133	transport vesicle	15/2025	17/5418	2.16823156945592e-05	0.000910657	0.000814362	15	CC	Psat01G0547100/Psat04G0616600/Psat07G0440600/Psat02G0493900/Psat05G0378300/Psat05G0447300/Psat02G0400900/Psat07G0292400/Psat03G0070100/Psat02G0106600/Psat03G0080800/Psat05G0293300/Psat06G0622200/Psat06G0194100/Psat07G0338600
GO:1901137	carbohydrate derivative biosynthetic process	99/2025	191/5418	2.4276170352269e-05	0.000998358	0.000892788	99	BP	Psat01G0583500/Psat01G0472700/Psat01G0552100/Psat01G0451400/Psat02G0557700/Psat02G0483200/Psat02G0480700/Psat01G0011800/Psat02G0012500/Psat01G0338400/Psat02G0290000/Psat01G0028400/Psat03G0100100/Psat04G0084300/Psat03G0201000/Psat05G0640400/Psat04G0204900/Psat06G0645300/Psat06G0478300/Psat07G0534600/Psat07G0683600/Psat05G0670200/Psat05G0186300/Psat05G0116500/Psat05G0000900/Psat07G0204600/Psat01G01…
GO:0030658	transport vesicle membrane	13/2025	14/5418	2.4833896765912e-05	0.00100045	0.00089466	13	CC	Psat01G0547100/Psat04G0616600/Psat07G0440600/Psat02G0493900/Psat05G0378300/Psat05G0447300/Psat02G0400900/Psat07G0292400/Psat03G0070100/Psat02G0106600/Psat03G0080800/Psat05G0293300/Psat06G0622200
GO:0005509	calcium ion binding	65/2025	116/5418	2.83200269235706e-05	0.00111807	0.000999846	65	MF	Psat01G0072800/Psat02G0525300/Psat02G0002000/Psat03G0125000/Psat03G0348100/Psat03G0308600/Psat05G0834100/Psat04G0004800/Psat02G0034700/Psat06G0516600/Psat04G0390100/Psat04G0233500/Psat06G0404800/Psat07G0689800/Psat05G0095700/Psat05G0029500/Psat02G0456300/Psat02G0347100/Psat07G0079000/Psat07G0104900/Psat02G0227400/Psat02G0050900/Psat02G0539000/Psat04G0648700/Psat03G0033300/Psat04G0488400/Psat01G01…
GO:0051020	GTPase binding	29/2025	42/5418	2.91495127550659e-05	0.00112826	0.00100895	29	MF	Psat01G0523900/Psat01G0246800/Psat01G0585000/Psat03G0573100/Psat05G0235400/Psat07G0061200/Psat02G0551000/Psat02G0286400/Psat02G0285000/Psat07G0275000/Psat07G0067900/Psat02G0000800/Psat04G0547900/Psat03G0381100/Psat03G0305100/Psat04G0497700/Psat04G0029600/Psat04G0072100/Psat04G0176000/Psat05G0580900/Psat06G0654500/Psat06G0625700/Psat05G0266000/Psat05G0362100/Psat05G0041500/Psat05G0102300/Psat05G00…
GO:0033178	proton-transporting two-sector ATPase complex, catalytic domain	23/2025	31/5418	3.24553136676816e-05	0.00123205	0.00110177	23	CC	Psat01G0436600/Psat02G0539600/Psat01G0070300/Psat04G0276000/Psat03G0314400/Psat06G0411100/Psat07G0681400/Psat05G0029200/Psat05G0494100/Psat02G0285000/Psat03G0449500/Psat03G0185000/Psat04G0626700/Psat04G0419400/Psat04G0525600/Psat04G0033300/Psat05G0266000/Psat06G0596000/Psat06G0490800/Psat07G0558200/Psat06G0124500/Psat07G0183900/Psat07G0076500
GO:0019001	guanyl nucleotide binding	110/2025	220/5418	6.55886020689254e-05	0.00239763	0.0021441	110	MF	Psat05G0705800/Psat05G0663400/Psat05G0758600/Psat01G0471300/Psat01G0464800/Psat01G0235800/Psat01G0250100/Psat01G0512300/Psat01G0495700/Psat01G0456400/Psat06G0182200/Psat01G0459000/Psat01G0439800/Psat01G0211800/Psat01G0211600/Psat01G0566800/Psat01G0326600/Psat03G0544500/Psat04G0623600/Psat04G0590300/Psat03G0159300/Psat04G0515300/Psat04G0099000/Psat02G0034700/Psat03G0244900/Psat04G0075700/Psat04G02…
GO:0032561	guanyl ribonucleotide binding	110/2025	220/5418	6.55886020689254e-05	0.00239763	0.0021441	110	MF	Psat05G0705800/Psat05G0663400/Psat05G0758600/Psat01G0471300/Psat01G0464800/Psat01G0235800/Psat01G0250100/Psat01G0512300/Psat01G0495700/Psat01G0456400/Psat06G0182200/Psat01G0459000/Psat01G0439800/Psat01G0211800/Psat01G0211600/Psat01G0566800/Psat01G0326600/Psat03G0544500/Psat04G0623600/Psat04G0590300/Psat03G0159300/Psat04G0515300/Psat04G0099000/Psat02G0034700/Psat03G0244900/Psat04G0075700/Psat04G02…
GO:0016051	carbohydrate biosynthetic process	80/2025	152/5418	7.38048414704427e-05	0.00264892	0.00236882	80	BP	Psat01G0523900/Psat01G0472700/Psat01G0358300/Psat01G0552100/Psat01G0451400/Psat01G0451300/Psat01G0417400/Psat02G0557700/Psat02G0483200/Psat02G0290000/Psat02G0409800/Psat04G0048400/Psat04G0411300/Psat03G0459200/Psat05G0718500/Psat05G0640400/Psat04G0210000/Psat04G0390100/Psat04G0373200/Psat04G0208000/Psat06G0645300/Psat07G0683600/Psat05G0186300/Psat05G0115500/Psat05G0000900/Psat07G0363900/Psat02G05…
GO:0001882	nucleoside binding	110/2025	221/5418	8.3456413400921e-05	0.00294184	0.00263076	110	MF	Psat05G0705800/Psat05G0663400/Psat05G0758600/Psat01G0471300/Psat01G0464800/Psat01G0235800/Psat01G0250100/Psat01G0512300/Psat01G0495700/Psat01G0456400/Psat06G0182200/Psat01G0459000/Psat01G0439800/Psat01G0211800/Psat01G0211600/Psat01G0566800/Psat01G0326600/Psat03G0544500/Psat04G0623600/Psat04G0590300/Psat03G0159300/Psat04G0515300/Psat04G0099000/Psat02G0034700/Psat03G0244900/Psat04G0075700/Psat04G02…
GO:0001883	purine nucleoside binding	109/2025	219/5418	9.00461225820944e-05	0.00296252	0.00264925	109	MF	Psat05G0705800/Psat05G0663400/Psat05G0758600/Psat01G0471300/Psat01G0464800/Psat01G0235800/Psat01G0250100/Psat01G0512300/Psat01G0495700/Psat01G0456400/Psat06G0182200/Psat01G0459000/Psat01G0439800/Psat01G0211800/Psat01G0211600/Psat01G0566800/Psat01G0326600/Psat03G0544500/Psat04G0623600/Psat04G0590300/Psat03G0159300/Psat04G0515300/Psat04G0099000/Psat02G0034700/Psat03G0244900/Psat04G0075700/Psat04G02…
GO:0005525	GTP binding	109/2025	219/5418	9.00461225820944e-05	0.00296252	0.00264925	109	MF	Psat05G0705800/Psat05G0663400/Psat05G0758600/Psat01G0471300/Psat01G0464800/Psat01G0235800/Psat01G0250100/Psat01G0512300/Psat01G0495700/Psat01G0456400/Psat06G0182200/Psat01G0459000/Psat01G0439800/Psat01G0211800/Psat01G0211600/Psat01G0566800/Psat01G0326600/Psat03G0544500/Psat04G0623600/Psat04G0590300/Psat03G0159300/Psat04G0515300/Psat04G0099000/Psat02G0034700/Psat03G0244900/Psat04G0075700/Psat04G02…
GO:0032549	ribonucleoside binding	109/2025	219/5418	9.00461225820944e-05	0.00296252	0.00264925	109	MF	Psat05G0705800/Psat05G0663400/Psat05G0758600/Psat01G0471300/Psat01G0464800/Psat01G0235800/Psat01G0250100/Psat01G0512300/Psat01G0495700/Psat01G0456400/Psat06G0182200/Psat01G0459000/Psat01G0439800/Psat01G0211800/Psat01G0211600/Psat01G0566800/Psat01G0326600/Psat03G0544500/Psat04G0623600/Psat04G0590300/Psat03G0159300/Psat04G0515300/Psat04G0099000/Psat02G0034700/Psat03G0244900/Psat04G0075700/Psat04G02…
GO:0032550	purine ribonucleoside binding	109/2025	219/5418	9.00461225820944e-05	0.00296252	0.00264925	109	MF	Psat05G0705800/Psat05G0663400/Psat05G0758600/Psat01G0471300/Psat01G0464800/Psat01G0235800/Psat01G0250100/Psat01G0512300/Psat01G0495700/Psat01G0456400/Psat06G0182200/Psat01G0459000/Psat01G0439800/Psat01G0211800/Psat01G0211600/Psat01G0566800/Psat01G0326600/Psat03G0544500/Psat04G0623600/Psat04G0590300/Psat03G0159300/Psat04G0515300/Psat04G0099000/Psat02G0034700/Psat03G0244900/Psat04G0075700/Psat04G02…
GO:1902600	proton transmembrane transport	42/2025	70/5418	9.23781235273804e-05	0.00298942	0.00267331	42	BP	Psat01G0436600/Psat02G0480700/Psat02G0539600/Psat01G0070300/Psat04G0276000/Psat04G0084300/Psat03G0314400/Psat04G0204900/Psat06G0411100/Psat07G0681400/Psat05G0029200/Psat07G0459800/Psat05G0494100/Psat02G0447500/Psat02G0285000/Psat05G0578600/Psat07G0275000/Psat07G0055900/Psat07G0056000/Psat03G0449500/Psat03G0165800/Psat03G0185000/Psat04G0626700/Psat04G0419400/Psat04G0525600/Psat04G0033300/Psat05G08…
GO:0035251	UDP-glucosyltransferase activity	13/2025	15/5418	0.000122038	0.00388552	0.00347465	13	MF	Psat01G0583500/Psat01G0523900/Psat01G0358300/Psat01G0417400/Psat03G0459200/Psat07G0132900/Psat04G0029600/Psat05G0406600/Psat05G0580900/Psat06G0650600/Psat05G0102300/Psat07G0546700/Psat07G0382800
GO:0043227	membrane-bounded organelle	297/2025	677/5418	0.000124751	0.00390886	0.00349552	297	CC	Psat05G0705800/Psat05G0663400/Psat05G0758600/Psat01G0576400/Psat01G0547100/Psat01G0471300/Psat01G0487100/Psat01G0225700/Psat01G0540200/Psat01G0482000/Psat01G0481200/Psat01G0495700/Psat05G0048900/Psat06G0182200/Psat01G0442300/Psat01G0439800/Psat01G0436600/Psat01G0233900/Psat01G0231200/Psat01G0216000/Psat01G0211600/Psat01G0194000/Psat01G0581900/Psat01G0581300/Psat01G0588300/Psat01G0167200/Psat01G01…
GO:0016462	pyrophosphatase activity	188/2025	409/5418	0.000134696	0.00415452	0.00371521	188	MF	Psat05G0705800/Psat05G0663400/Psat05G0758600/Psat01G0580600/Psat01G0471300/Psat01G0464800/Psat01G0235800/Psat01G0250100/Psat01G0512300/Psat01G0495700/Psat01G0456400/Psat01G0364800/Psat06G0182200/Psat01G0459000/Psat01G0439800/Psat01G0428600/Psat01G0362900/Psat01G0211800/Psat01G0211600/Psat01G0189600/Psat01G0566800/Psat02G0539600/Psat01G0326600/Psat03G0607200/Psat03G0544500/Psat04G0590300/Psat04G05…
GO:0003924	GTPase activity	96/2025	191/5418	0.000148433	0.0045078	0.00403113	96	MF	Psat05G0705800/Psat05G0663400/Psat05G0758600/Psat01G0471300/Psat01G0464800/Psat01G0235800/Psat01G0250100/Psat01G0512300/Psat01G0495700/Psat01G0456400/Psat06G0182200/Psat01G0459000/Psat01G0439800/Psat01G0211800/Psat01G0211600/Psat01G0566800/Psat01G0326600/Psat03G0544500/Psat04G0590300/Psat03G0159300/Psat02G0034700/Psat04G0075700/Psat04G0284400/Psat06G0452200/Psat04G0237900/Psat04G0246000/Psat06G04…
GO:0017111	ribonucleoside triphosphate phosphatase activity	184/2025	401/5418	0.000178868	0.00534979	0.00478408	184	MF	Psat05G0705800/Psat05G0663400/Psat05G0758600/Psat01G0580600/Psat01G0471300/Psat01G0464800/Psat01G0235800/Psat01G0250100/Psat01G0512300/Psat01G0495700/Psat01G0456400/Psat01G0364800/Psat06G0182200/Psat01G0459000/Psat01G0439800/Psat01G0428600/Psat01G0362900/Psat01G0211800/Psat01G0211600/Psat01G0189600/Psat01G0566800/Psat02G0539600/Psat01G0326600/Psat03G0607200/Psat03G0544500/Psat04G0590300/Psat04G05…
GO:0016818	hydrolase activity, acting on acid anhydrides, in phosphorus-containing anhydrides	190/2025	416/5418	0.000191352	0.00555838	0.00497062	190	MF	Psat05G0705800/Psat05G0663400/Psat05G0758600/Psat01G0580600/Psat01G0471300/Psat01G0464800/Psat01G0235800/Psat01G0250100/Psat01G0512300/Psat01G0495700/Psat01G0456400/Psat01G0364800/Psat06G0182200/Psat01G0459000/Psat01G0439800/Psat01G0428600/Psat01G0362900/Psat01G0211800/Psat01G0211600/Psat01G0189600/Psat01G0566800/Psat02G0539600/Psat01G0356700/Psat01G0326600/Psat03G0607200/Psat03G0544500/Psat04G05…
GO:0004127	cytidylate kinase activity	14/2025	17/5418	0.000191474	0.00555838	0.00497062	14	MF	Psat02G0012500/Psat01G0326600/Psat04G0623600/Psat05G0344700/Psat07G0388900/Psat03G0577100/Psat02G0457500/Psat03G0211400/Psat04G0203200/Psat05G0467100/Psat05G0315700/Psat07G0482700/Psat03G0534900/Psat07G0003500
GO:0022804	active transmembrane transporter activity	44/2025	76/5418	0.000202875	0.00556215	0.00497399	44	MF	Psat01G0250100/Psat01G0512300/Psat01G0189600/Psat02G0539600/Psat03G0159300/Psat04G0276000/Psat04G0075700/Psat04G0144400/Psat06G0452200/Psat06G0582000/Psat04G0342900/Psat04G0246200/Psat04G0204900/Psat07G0420200/Psat05G0494100/Psat06G0399800/Psat02G0285000/Psat05G0735600/Psat05G0578600/Psat02G0158300/Psat02G0060700/Psat02G0305600/Psat03G0488700/Psat03G0185000/Psat04G0626700/Psat04G0602300/Psat04G05…
GO:0098655	monoatomic cation transmembrane transport	44/2025	76/5418	0.000202875	0.00556215	0.00497399	44	BP	Psat01G0573500/Psat01G0436600/Psat02G0480700/Psat02G0539600/Psat01G0070300/Psat04G0276000/Psat04G0084300/Psat03G0314400/Psat04G0204900/Psat06G0411100/Psat07G0681400/Psat05G0029200/Psat07G0459800/Psat05G0494100/Psat02G0447500/Psat02G0285000/Psat05G0578600/Psat07G0275000/Psat07G0055900/Psat07G0056000/Psat03G0449500/Psat03G0165800/Psat03G0185000/Psat04G0626700/Psat04G0419400/Psat04G0525600/Psat04G00…
GO:0098660	inorganic ion transmembrane transport	44/2025	76/5418	0.000202875	0.00556215	0.00497399	44	BP	Psat01G0573500/Psat01G0436600/Psat02G0480700/Psat02G0539600/Psat01G0070300/Psat04G0276000/Psat04G0084300/Psat03G0314400/Psat04G0204900/Psat06G0411100/Psat07G0681400/Psat05G0029200/Psat07G0459800/Psat05G0494100/Psat02G0447500/Psat02G0285000/Psat05G0578600/Psat07G0275000/Psat07G0055900/Psat07G0056000/Psat03G0449500/Psat03G0165800/Psat03G0185000/Psat04G0626700/Psat04G0419400/Psat04G0525600/Psat04G00…
GO:0098662	inorganic cation transmembrane transport	44/2025	76/5418	0.000202875	0.00556215	0.00497399	44	BP	Psat01G0573500/Psat01G0436600/Psat02G0480700/Psat02G0539600/Psat01G0070300/Psat04G0276000/Psat04G0084300/Psat03G0314400/Psat04G0204900/Psat06G0411100/Psat07G0681400/Psat05G0029200/Psat07G0459800/Psat05G0494100/Psat02G0447500/Psat02G0285000/Psat05G0578600/Psat07G0275000/Psat07G0055900/Psat07G0056000/Psat03G0449500/Psat03G0165800/Psat03G0185000/Psat04G0626700/Psat04G0419400/Psat04G0525600/Psat04G00…
GO:0016817	hydrolase activity, acting on acid anhydrides	192/2025	422/5418	0.000229086	0.00619475	0.0055397	192	MF	Psat05G0705800/Psat05G0663400/Psat05G0758600/Psat01G0580600/Psat01G0471300/Psat01G0464800/Psat01G0235800/Psat01G0250100/Psat01G0512300/Psat01G0495700/Psat01G0456400/Psat01G0364800/Psat06G0182200/Psat01G0459000/Psat01G0439800/Psat01G0428600/Psat01G0362900/Psat01G0211800/Psat01G0211600/Psat01G0189600/Psat01G0566800/Psat02G0539600/Psat01G0356700/Psat01G0326600/Psat03G0607200/Psat02G0111300/Psat03G05…
GO:0031267	small GTPase binding	22/2025	32/5418	0.000302878	0.00807947	0.00722512	22	MF	Psat01G0523900/Psat01G0585000/Psat03G0573100/Psat05G0235400/Psat02G0551000/Psat02G0286400/Psat02G0285000/Psat07G0275000/Psat07G0067900/Psat04G0547900/Psat03G0305100/Psat04G0029600/Psat04G0176000/Psat05G0580900/Psat06G0654500/Psat06G0625700/Psat05G0266000/Psat05G0041500/Psat05G0102300/Psat05G0003400/Psat07G0385200/Psat07G0183900
GO:0009100	glycoprotein metabolic process	16/2025	21/5418	0.000333	0.00872559	0.00780292	16	BP	Psat01G0583500/Psat01G0338400/Psat03G0201000/Psat05G0670200/Psat05G0116500/Psat05G0000900/Psat06G0148000/Psat06G0032800/Psat03G0034700/Psat04G0417000/Psat03G0029700/Psat06G0629000/Psat06G0494800/Psat05G0027800/Psat07G0433200/Psat07G0101200
GO:0019899	enzyme binding	31/2025	50/5418	0.00033594	0.00872559	0.00780292	31	MF	Psat01G0523900/Psat01G0246800/Psat01G0585000/Psat03G0573100/Psat05G0235400/Psat07G0061200/Psat02G0551000/Psat02G0286400/Psat02G0285000/Psat07G0275000/Psat07G0067900/Psat02G0000800/Psat04G0547900/Psat03G0339900/Psat03G0381100/Psat03G0305100/Psat04G0497700/Psat04G0029600/Psat04G0072100/Psat04G0176000/Psat04G0396100/Psat05G0580900/Psat06G0654500/Psat06G0625700/Psat05G0266000/Psat05G0362100/Psat05G00…
GO:0016469	proton-transporting two-sector ATPase complex	41/2025	71/5418	0.000357688	0.00916982	0.00820017	41	CC	Psat01G0436600/Psat02G0480700/Psat02G0539600/Psat01G0070300/Psat04G0276000/Psat04G0084300/Psat03G0314400/Psat06G0411100/Psat07G0681400/Psat05G0029200/Psat07G0459800/Psat05G0494100/Psat02G0447500/Psat02G0285000/Psat07G0275000/Psat07G0055900/Psat07G0056000/Psat03G0449500/Psat03G0165800/Psat03G0185000/Psat04G0626700/Psat04G0419400/Psat04G0525600/Psat04G0033300/Psat05G0823700/Psat04G0018300/Psat05G04…
GO:0043231	intracellular membrane-bounded organelle	289/2025	666/5418	0.000388897	0.00984209	0.00880136	289	CC	Psat05G0705800/Psat05G0663400/Psat05G0758600/Psat01G0576400/Psat01G0547100/Psat01G0471300/Psat01G0487100/Psat01G0225700/Psat01G0540200/Psat01G0482000/Psat01G0481200/Psat01G0495700/Psat05G0048900/Psat06G0182200/Psat01G0442300/Psat01G0439800/Psat01G0436600/Psat01G0233900/Psat01G0231200/Psat01G0216000/Psat01G0211600/Psat01G0194000/Psat01G0581900/Psat01G0581300/Psat01G0588300/Psat01G0167200/Psat01G01…
GO:0000103	sulfate assimilation	13/2025	16/5418	0.00042707	0.0104078	0.00930729	13	BP	Psat03G0159300/Psat04G0515300/Psat04G0075700/Psat07G0701700/Psat06G0177000/Psat02G0312700/Psat02G0432400/Psat03G0131200/Psat04G0567600/Psat02G0501500/Psat03G0560700/Psat07G0419800/Psat07G0003500
GO:0004020	adenylylsulfate kinase activity	13/2025	16/5418	0.00042707	0.0104078	0.00930729	13	MF	Psat03G0159300/Psat04G0515300/Psat04G0075700/Psat07G0701700/Psat06G0177000/Psat02G0312700/Psat02G0432400/Psat03G0131200/Psat04G0567600/Psat02G0501500/Psat03G0560700/Psat07G0419800/Psat07G0003500
GO:0044769	ATPase activity, coupled to transmembrane movement of ions, rotational mechanism	13/2025	16/5418	0.00042707	0.0104078	0.00930729	13	MF	Psat02G0539600/Psat04G0276000/Psat04G0204900/Psat05G0494100/Psat02G0285000/Psat05G0578600/Psat03G0185000/Psat04G0626700/Psat04G0525600/Psat04G0033300/Psat06G0124500/Psat07G0183900/Psat07G0076500
GO:0005543	phospholipid binding	18/2025	25/5418	0.00045247	0.0107612	0.00962324	18	MF	Psat01G0072800/Psat04G0604900/Psat02G0424000/Psat07G0206900/Psat02G0227400/Psat02G0102600/Psat02G0053400/Psat04G0488400/Psat04G0488700/Psat04G0488100/Psat05G0606300/Psat05G0606400/Psat04G0125800/Psat05G0105100/Psat06G0053400/Psat06G0225500/Psat07G0145600/Psat07G0001400
GO:0008194	UDP-glycosyltransferase activity	18/2025	25/5418	0.00045247	0.0107612	0.00962324	18	MF	Psat01G0583500/Psat01G0523900/Psat01G0358300/Psat01G0417400/Psat03G0459200/Psat05G0000900/Psat02G0493500/Psat07G0132900/Psat03G0168900/Psat04G0029600/Psat05G0406600/Psat05G0580900/Psat06G0650600/Psat05G0102300/Psat07G0546700/Psat06G0087600/Psat07G0382800/Psat07G0207100
GO:0019867	outer membrane	31/2025	51/5418	0.000552848	0.0128516	0.0114926	31	CC	Psat01G0225700/Psat01G0194000/Psat03G0338800/Psat03G0237800/Psat04G0295700/Psat04G0099000/Psat04G0041900/Psat05G0784700/Psat04G0151500/Psat05G0288400/Psat01G0081300/Psat03G0593600/Psat02G0501200/Psat03G0488700/Psat02G0105300/Psat03G0381100/Psat04G0590900/Psat04G0389600/Psat05G0805100/Psat05G0791600/Psat05G0784600/Psat05G0379500/Psat06G0462000/Psat06G0594900/Psat05G0078300/Psat06G0344300/Psat07G05…
GO:0015318	inorganic molecular entity transmembrane transporter activity	100/2025	206/5418	0.000553386	0.0128516	0.0114926	100	MF	Psat01G0573500/Psat01G0523900/Psat01G0522000/Psat01G0495700/Psat06G0182200/Psat01G0459000/Psat01G0423300/Psat01G0586300/Psat02G0480700/Psat02G0539600/Psat01G0324700/Psat03G0563500/Psat03G0123900/Psat04G0276000/Psat04G0084300/Psat03G0314400/Psat03G0201000/Psat04G0284400/Psat04G0144400/Psat06G0582000/Psat04G0342900/Psat04G0237900/Psat04G0246200/Psat04G0204900/Psat06G0600100/Psat07G0530500/Psat07G06…
GO:0006486	protein glycosylation	15/2025	20/5418	0.000689504	0.0154668	0.0138313	15	BP	Psat01G0583500/Psat01G0338400/Psat03G0201000/Psat05G0670200/Psat05G0116500/Psat05G0000900/Psat06G0148000/Psat06G0032800/Psat04G0417000/Psat03G0029700/Psat06G0629000/Psat06G0494800/Psat05G0027800/Psat07G0433200/Psat07G0101200
GO:0009101	glycoprotein biosynthetic process	15/2025	20/5418	0.000689504	0.0154668	0.0138313	15	BP	Psat01G0583500/Psat01G0338400/Psat03G0201000/Psat05G0670200/Psat05G0116500/Psat05G0000900/Psat06G0148000/Psat06G0032800/Psat04G0417000/Psat03G0029700/Psat06G0629000/Psat06G0494800/Psat05G0027800/Psat07G0433200/Psat07G0101200
GO:0043413	macromolecule glycosylation	15/2025	20/5418	0.000689504	0.0154668	0.0138313	15	BP	Psat01G0583500/Psat01G0338400/Psat03G0201000/Psat05G0670200/Psat05G0116500/Psat05G0000900/Psat06G0148000/Psat06G0032800/Psat04G0417000/Psat03G0029700/Psat06G0629000/Psat06G0494800/Psat05G0027800/Psat07G0433200/Psat07G0101200
GO:0031966	mitochondrial membrane	42/2025	75/5418	0.000737465	0.0163568	0.0146272	42	CC	Psat01G0225700/Psat01G0540200/Psat01G0482000/Psat01G0194000/Psat03G0338800/Psat04G0099000/Psat04G0084300/Psat04G0041900/Psat04G0002900/Psat05G0825100/Psat07G0470400/Psat05G0288400/Psat06G0362700/Psat01G0081300/Psat02G0447500/Psat07G0055900/Psat07G0056000/Psat03G0593600/Psat02G0501200/Psat03G0381100/Psat04G0590900/Psat04G0389600/Psat04G0155800/Psat05G0823700/Psat04G0023200/Psat05G0717300/Psat04G00…
GO:0006811	monoatomic ion transport	123/2025	263/5418	0.000882678	0.0189496	0.0169458	123	BP	Psat01G0570300/Psat01G0573500/Psat01G0547400/Psat01G0482000/Psat01G0495700/Psat06G0182200/Psat01G0459000/Psat01G0436600/Psat01G0423300/Psat01G0274600/Psat02G0480700/Psat02G0539600/Psat01G0070300/Psat01G0324700/Psat03G0563500/Psat02G0459000/Psat03G0100100/Psat04G0490800/Psat04G0276000/Psat04G0084300/Psat02G0011400/Psat03G0375800/Psat03G0314400/Psat03G0201000/Psat04G0092200/Psat04G0284400/Psat04G01…
GO:0031683	G-protein beta/gamma-subunit complex binding	17/2025	24/5418	0.000887359	0.0189496	0.0169458	17	MF	Psat01G0495700/Psat01G0439800/Psat03G0159300/Psat04G0075700/Psat04G0284400/Psat07G0429700/Psat02G0312700/Psat02G0158300/Psat02G0502500/Psat04G0567600/Psat03G0063400/Psat04G0088900/Psat04G0038400/Psat03G0560700/Psat06G0355800/Psat06G0060000/Psat07G0013700
GO:0016301	kinase activity	156/2025	343/5418	0.000911867	0.0189496	0.0169458	156	MF	Psat01G0576100/Psat01G0517800/Psat01G0472700/Psat01G0459200/Psat01G0478700/Psat01G0451400/Psat01G0362900/Psat01G0144800/Psat01G0139900/Psat01G0052900/Psat01G0085200/Psat02G0557700/Psat02G0483200/Psat01G0112000/Psat02G0012500/Psat01G0349400/Psat01G0326600/Psat01G0326800/Psat02G0290000/Psat02G0150800/Psat03G0025900/Psat01G0028400/Psat04G0623600/Psat04G0532400/Psat03G0100100/Psat04G0532200/Psat03G01…
GO:0015936	coenzyme A metabolic process	45901	1285198	0.000935327	0.0189496	0.0169458	9	BP	Psat01G0432700/Psat02G0012500/Psat03G0100100/Psat03G0211400/Psat04G0367200/Psat04G0203200/Psat05G0467100/Psat05G0336600/Psat03G0534900
GO:0033865	nucleoside bisphosphate metabolic process	45901	1285198	0.000935327	0.0189496	0.0169458	9	BP	Psat01G0432700/Psat02G0012500/Psat03G0100100/Psat03G0211400/Psat04G0367200/Psat04G0203200/Psat05G0467100/Psat05G0336600/Psat03G0534900
GO:0033875	ribonucleoside bisphosphate metabolic process	45901	1285198	0.000935327	0.0189496	0.0169458	9	BP	Psat01G0432700/Psat02G0012500/Psat03G0100100/Psat03G0211400/Psat04G0367200/Psat04G0203200/Psat05G0467100/Psat05G0336600/Psat03G0534900
GO:0034032	purine nucleoside bisphosphate metabolic process	45901	1285198	0.000935327	0.0189496	0.0169458	9	BP	Psat01G0432700/Psat02G0012500/Psat03G0100100/Psat03G0211400/Psat04G0367200/Psat04G0203200/Psat05G0467100/Psat05G0336600/Psat03G0534900
GO:0030119	AP-type membrane coat adaptor complex	45992	15/5418	0.00094076	0.0189496	0.0169458	12	CC	Psat01G0451200/Psat05G0714600/Psat02G0508600/Psat02G0308700/Psat02G0208100/Psat04G0373600/Psat04G0341000/Psat05G0051000/Psat05G0080200/Psat06G0619200/Psat07G0689200/Psat07G0411600
GO:0030131	clathrin adaptor complex	45992	15/5418	0.00094076	0.0189496	0.0169458	12	CC	Psat01G0451200/Psat05G0714600/Psat02G0508600/Psat02G0308700/Psat02G0208100/Psat04G0373600/Psat04G0341000/Psat05G0051000/Psat05G0080200/Psat06G0619200/Psat07G0689200/Psat07G0411600
GO:0009522	photosystem I	13/2025	17/5418	0.00119276	0.0236051	0.021109	13	CC	Psat01G0464600/Psat06G0105600/Psat07G0681500/Psat02G0170300/Psat01G0042800/Psat04G0643600/Psat03G0343200/Psat04G0474700/Psat05G0820800/Psat05G0648700/Psat05G0203700/Psat06G0178000/Psat01G0449800
GO:0071944	cell periphery	54/2025	103/5418	0.0011958	0.0236051	0.021109	54	CC	Psat01G0547100/Psat01G0522000/Psat01G0358300/Psat01G0423300/Psat01G0400000/Psat01G0391600/Psat01G0240800/Psat02G0464300/Psat01G0356700/Psat02G0111300/Psat03G0305800/Psat04G0246200/Psat06G0292600/Psat05G0319800/Psat02G0493900/Psat05G0378300/Psat05G0447300/Psat06G0441700/Psat02G0458100/Psat07G0292400/Psat07G0192600/Psat02G0007300/Psat02G0053400/Psat03G0625800/Psat03G0306100/Psat02G0106600/Psat03G03…
GO:0005783	endoplasmic reticulum	32/2025	55/5418	0.00130844	0.0255729	0.0228687	32	CC	Psat01G0487100/Psat01G0138000/Psat02G0116700/Psat04G0520600/Psat03G0201000/Psat03G0047700/Psat05G0116500/Psat05G0344700/Psat06G0148000/Psat07G0709100/Psat02G0337100/Psat07G0104900/Psat03G0464300/Psat03G0315900/Psat03G0228600/Psat03G0441200/Psat03G0340100/Psat04G0256400/Psat05G0770200/Psat05G0573100/Psat02G0301100/Psat05G0341800/Psat06G0494800/Psat06G0444400/Psat05G0027800/Psat07G0613300/Psat07G05…
GO:0032555	purine ribonucleotide binding	340/2025	807/5418	0.00148254	0.0286915	0.0256576	340	MF	Psat05G0705800/Psat05G0663400/Psat05G0758600/Psat01G0580600/Psat01G0576100/Psat01G0517800/Psat01G0472700/Psat01G0471300/Psat01G0459200/Psat01G0487100/Psat01G0464800/Psat01G0235800/Psat01G0250100/Psat01G0512300/Psat01G0495700/Psat01G0456400/Psat01G0364800/Psat06G0182200/Psat01G0442300/Psat01G0451400/Psat01G0459000/Psat01G0439800/Psat01G0428600/Psat01G0368200/Psat01G0362900/Psat01G0211800/Psat01G02…
GO:0005739	mitochondrion	54/2025	104/5418	0.00159716	0.0306096	0.0273728	54	CC	Psat01G0225700/Psat01G0540200/Psat01G0482000/Psat01G0233900/Psat01G0194000/Psat03G0338800/Psat04G0099000/Psat04G0084300/Psat04G0041900/Psat04G0002900/Psat05G0825100/Psat06G0623000/Psat07G0470400/Psat05G0288400/Psat07G0440400/Psat06G0362700/Psat01G0081300/Psat02G0447500/Psat07G0055900/Psat07G0056000/Psat02G0222100/Psat03G0593600/Psat02G0031300/Psat02G0501200/Psat03G0252800/Psat04G0499400/Psat03G03…
GO:0015075	monoatomic ion transmembrane transporter activity	101/2025	214/5418	0.0017278	0.0326892	0.0292325	101	MF	Psat01G0573500/Psat01G0523900/Psat01G0522000/Psat01G0495700/Psat06G0182200/Psat01G0459000/Psat01G0423300/Psat01G0586300/Psat02G0480700/Psat02G0539600/Psat01G0324700/Psat03G0563500/Psat03G0123900/Psat04G0276000/Psat04G0084300/Psat03G0314400/Psat03G0201000/Psat04G0284400/Psat04G0144400/Psat06G0582000/Psat04G0237900/Psat04G0246200/Psat04G0204900/Psat06G0600100/Psat07G0530500/Psat07G0681400/Psat05G01…
GO:0017076	purine nucleotide binding	348/2025	829/5418	0.00173879	0.0326892	0.0292325	348	MF	Psat05G0705800/Psat05G0663400/Psat05G0758600/Psat01G0580600/Psat01G0576100/Psat01G0517800/Psat01G0472700/Psat01G0471300/Psat01G0459200/Psat01G0487100/Psat01G0464800/Psat01G0235800/Psat01G0250100/Psat01G0512300/Psat01G0495700/Psat01G0456400/Psat01G0364800/Psat06G0182200/Psat01G0442300/Psat01G0451400/Psat01G0459000/Psat01G0439800/Psat01G0428600/Psat01G0368200/Psat01G0362900/Psat01G0211800/Psat01G02…
GO:0044877	protein-containing complex binding	23/2025	37/5418	0.00186296	0.0346893	0.0310211	23	MF	Psat01G0495700/Psat01G0439800/Psat03G0159300/Psat04G0075700/Psat04G0284400/Psat07G0429700/Psat02G0372700/Psat02G0312700/Psat02G0158300/Psat02G0502500/Psat04G0567600/Psat04G0233400/Psat04G0160900/Psat03G0063400/Psat04G0088900/Psat05G0826000/Psat04G0038400/Psat04G0025700/Psat04G0386000/Psat03G0560700/Psat06G0355800/Psat06G0060000/Psat07G0013700
GO:0009259	ribonucleotide metabolic process	59/2025	116/5418	0.00189226	0.0346893	0.0310211	59	BP	Psat01G0432700/Psat01G0540200/Psat02G0480700/Psat01G0070300/Psat01G0011800/Psat02G0012500/Psat03G0544500/Psat01G0028400/Psat03G0100100/Psat04G0084300/Psat04G0204900/Psat06G0478300/Psat07G0534600/Psat07G0681400/Psat07G0204600/Psat01G0132800/Psat05G0494100/Psat02G0509400/Psat02G0447500/Psat02G0258700/Psat05G0578600/Psat07G0055900/Psat07G0056000/Psat03G0211400/Psat03G0165800/Psat04G0626700/Psat03G02…
GO:0044042	glucan metabolic process	22/2025	35/5418	0.00189789	0.0346893	0.0310211	22	BP	Psat01G0523900/Psat01G0358300/Psat01G0417400/Psat01G0391600/Psat01G0240800/Psat03G0305800/Psat03G0459200/Psat06G0503600/Psat04G0390100/Psat07G0192600/Psat07G0132900/Psat03G0306100/Psat03G0307000/Psat04G0029600/Psat05G0406600/Psat05G0580900/Psat06G0650600/Psat06G0567300/Psat05G0102300/Psat07G0546700/Psat07G0459600/Psat07G0382800
GO:0035639	purine ribonucleoside triphosphate binding	335/2025	797/5418	0.00194155	0.0350308	0.0313265	335	MF	Psat05G0705800/Psat05G0663400/Psat05G0758600/Psat01G0580600/Psat01G0576100/Psat01G0517800/Psat01G0472700/Psat01G0471300/Psat01G0459200/Psat01G0487100/Psat01G0464800/Psat01G0235800/Psat01G0250100/Psat01G0512300/Psat01G0495700/Psat01G0456400/Psat01G0364800/Psat06G0182200/Psat01G0442300/Psat01G0451400/Psat01G0459000/Psat01G0439800/Psat01G0428600/Psat01G0368200/Psat01G0362900/Psat01G0211800/Psat01G02…
GO:0005740	mitochondrial envelope	43/2025	80/5418	0.00195207	0.0350308	0.0313265	43	CC	Psat01G0225700/Psat01G0540200/Psat01G0482000/Psat01G0194000/Psat03G0338800/Psat04G0099000/Psat04G0084300/Psat04G0041900/Psat04G0002900/Psat05G0825100/Psat07G0470400/Psat05G0288400/Psat06G0362700/Psat01G0081300/Psat02G0447500/Psat07G0055900/Psat07G0056000/Psat03G0593600/Psat02G0501200/Psat03G0381100/Psat04G0590900/Psat04G0389600/Psat04G0155800/Psat05G0823700/Psat04G0023200/Psat05G0717300/Psat04G00…
GO:0046961	proton-transporting ATPase activity, rotational mechanism	45962	14/5418	0.00204323	0.0363364	0.032494	11	MF	Psat02G0539600/Psat04G0276000/Psat05G0494100/Psat02G0285000/Psat03G0185000/Psat04G0626700/Psat04G0525600/Psat04G0033300/Psat06G0124500/Psat07G0183900/Psat07G0076500
GO:0031967	organelle envelope	54/2025	105/5418	0.00211204	0.0372247	0.0332884	54	CC	Psat01G0225700/Psat01G0540200/Psat01G0482000/Psat01G0442300/Psat01G0194000/Psat01G0090500/Psat01G0356700/Psat03G0338800/Psat04G0099000/Psat04G0084300/Psat04G0041900/Psat04G0002900/Psat05G0825100/Psat07G0470400/Psat05G0288400/Psat06G0362700/Psat06G0142700/Psat01G0062800/Psat01G0081300/Psat02G0447500/Psat07G0055900/Psat07G0056000/Psat03G0593600/Psat02G0501200/Psat03G0381100/Psat03G0314000/Psat04G05…
GO:1901135	carbohydrate derivative metabolic process	136/2025	300/5418	0.002237	0.0380009	0.0339825	136	BP	Psat01G0583500/Psat01G0472700/Psat01G0439600/Psat01G0432700/Psat01G0305400/Psat01G0540200/Psat01G0552100/Psat01G0451400/Psat01G0147900/Psat02G0557700/Psat02G0483200/Psat02G0480700/Psat01G0070300/Psat01G0011800/Psat02G0012500/Psat01G0338400/Psat02G0290000/Psat03G0544500/Psat01G0028400/Psat03G0100100/Psat04G0490800/Psat04G0084300/Psat03G0201000/Psat05G0640400/Psat04G0204900/Psat06G0645300/Psat06G04…
GO:0015937	coenzyme A biosynthetic process	45870	1285168	0.00227158	0.0380009	0.0339825	8	BP	Psat02G0012500/Psat03G0100100/Psat03G0211400/Psat04G0367200/Psat04G0203200/Psat05G0467100/Psat05G0336600/Psat03G0534900
GO:0016485	protein processing	45870	1285168	0.00227158	0.0380009	0.0339825	8	BP	Psat02G0116700/Psat03G0230400/Psat03G0047700/Psat05G0344700/Psat01G0121500/Psat05G0573100/Psat05G0352000/Psat07G0438600
GO:0033866	nucleoside bisphosphate biosynthetic process	45870	1285168	0.00227158	0.0380009	0.0339825	8	BP	Psat02G0012500/Psat03G0100100/Psat03G0211400/Psat04G0367200/Psat04G0203200/Psat05G0467100/Psat05G0336600/Psat03G0534900
GO:0034030	ribonucleoside bisphosphate biosynthetic process	45870	1285168	0.00227158	0.0380009	0.0339825	8	BP	Psat02G0012500/Psat03G0100100/Psat03G0211400/Psat04G0367200/Psat04G0203200/Psat05G0467100/Psat05G0336600/Psat03G0534900
GO:0034033	purine nucleoside bisphosphate biosynthetic process	45870	1285168	0.00227158	0.0380009	0.0339825	8	BP	Psat02G0012500/Psat03G0100100/Psat03G0211400/Psat04G0367200/Psat04G0203200/Psat05G0467100/Psat05G0336600/Psat03G0534900
GO:0016773	phosphotransferase activity, alcohol group as acceptor	148/2025	330/5418	0.00246569	0.0408024	0.0364878	148	MF	Psat01G0576100/Psat01G0517800/Psat01G0472700/Psat01G0459200/Psat01G0478700/Psat01G0451400/Psat01G0362900/Psat01G0264000/Psat01G0144800/Psat01G0139900/Psat01G0085200/Psat02G0557700/Psat02G0483200/Psat01G0112000/Psat02G0012500/Psat01G0349400/Psat01G0326800/Psat02G0290000/Psat02G0150800/Psat03G0550300/Psat03G0025900/Psat04G0532400/Psat03G0100100/Psat04G0532200/Psat03G0159300/Psat04G0515300/Psat04G00…
GO:0022890	inorganic cation transmembrane transporter activity	90/2025	190/5418	0.00263834	0.0408024	0.0364878	90	MF	Psat01G0573500/Psat01G0523900/Psat01G0522000/Psat01G0495700/Psat06G0182200/Psat01G0459000/Psat01G0423300/Psat01G0586300/Psat02G0480700/Psat02G0539600/Psat03G0123900/Psat04G0276000/Psat04G0084300/Psat03G0314400/Psat03G0201000/Psat04G0284400/Psat04G0144400/Psat06G0582000/Psat04G0237900/Psat04G0246200/Psat04G0204900/Psat06G0600100/Psat07G0530500/Psat07G0681400/Psat05G0178200/Psat07G0623400/Psat07G04…
GO:0003942	N-acetyl-gamma-glutamyl-phosphate reductase activity	45809	1285076	0.00271331	0.0408024	0.0364878	6	MF	Psat01G0211800/Psat06G0301400/Psat06G0500800/Psat07G0675700/Psat07G0675600/Psat07G0015400
GO:0005905	clathrin-coated pit	45809	1285076	0.00271331	0.0408024	0.0364878	6	CC	Psat01G0547100/Psat02G0493900/Psat05G0378300/Psat05G0447300/Psat07G0292400/Psat02G0106600
GO:0009538	photosystem I reaction center	45809	1285076	0.00271331	0.0408024	0.0364878	6	CC	Psat01G0464600/Psat04G0643600/Psat03G0343200/Psat04G0474700/Psat05G0820800/Psat06G0178000
GO:0012510	trans-Golgi network transport vesicle membrane	45809	1285076	0.00271331	0.0408024	0.0364878	6	CC	Psat01G0547100/Psat02G0493900/Psat05G0378300/Psat05G0447300/Psat07G0292400/Psat02G0106600
GO:0030125	clathrin vesicle coat	45809	1285076	0.00271331	0.0408024	0.0364878	6	CC	Psat01G0547100/Psat02G0493900/Psat05G0378300/Psat05G0447300/Psat07G0292400/Psat02G0106600
GO:0030130	clathrin coat of trans-Golgi network vesicle	45809	1285076	0.00271331	0.0408024	0.0364878	6	CC	Psat01G0547100/Psat02G0493900/Psat05G0378300/Psat05G0447300/Psat07G0292400/Psat02G0106600
GO:0030132	clathrin coat of coated pit	45809	1285076	0.00271331	0.0408024	0.0364878	6	CC	Psat01G0547100/Psat02G0493900/Psat05G0378300/Psat05G0447300/Psat07G0292400/Psat02G0106600
GO:0030136	clathrin-coated vesicle	45809	1285076	0.00271331	0.0408024	0.0364878	6	CC	Psat01G0547100/Psat02G0493900/Psat05G0378300/Psat05G0447300/Psat07G0292400/Psat02G0106600
GO:0030140	trans-Golgi network transport vesicle	45809	1285076	0.00271331	0.0408024	0.0364878	6	CC	Psat01G0547100/Psat02G0493900/Psat05G0378300/Psat05G0447300/Psat07G0292400/Psat02G0106600
GO:0030665	clathrin-coated vesicle membrane	45809	1285076	0.00271331	0.0408024	0.0364878	6	CC	Psat01G0547100/Psat02G0493900/Psat05G0378300/Psat05G0447300/Psat07G0292400/Psat02G0106600
GO:0046933	proton-transporting ATP synthase activity, rotational mechanism	45809	1285076	0.00271331	0.0408024	0.0364878	6	MF	Psat04G0204900/Psat05G0494100/Psat05G0578600/Psat04G0626700/Psat04G0525600/Psat04G0033300
GO:0008289	lipid binding	33/2025	59/5418	0.00272843	0.0408024	0.0364878	33	MF	Psat01G0384300/Psat01G0293200/Psat01G0072800/Psat03G0409100/Psat04G0604900/Psat04G0295700/Psat04G0115500/Psat07G0689800/Psat06G0142700/Psat02G0424000/Psat07G0206900/Psat02G0227400/Psat02G0102600/Psat02G0053400/Psat02G0410100/Psat03G0106500/Psat04G0488400/Psat04G0488700/Psat04G0488100/Psat05G0606300/Psat05G0606400/Psat04G0125800/Psat05G0105100/Psat05G0084800/Psat06G0363400/Psat06G0331600/Psat06G01…
GO:0019829	ATPase-coupled monoatomic cation transmembrane transporter activity	13/2025	18/5418	0.00282628	0.0413266	0.0369566	13	MF	Psat02G0539600/Psat04G0276000/Psat04G0204900/Psat05G0494100/Psat02G0285000/Psat05G0578600/Psat03G0185000/Psat04G0626700/Psat04G0525600/Psat04G0033300/Psat06G0124500/Psat07G0183900/Psat07G0076500
GO:0022853	active monoatomic ion transmembrane transporter activity	13/2025	18/5418	0.00282628	0.0413266	0.0369566	13	MF	Psat02G0539600/Psat04G0276000/Psat04G0204900/Psat05G0494100/Psat02G0285000/Psat05G0578600/Psat03G0185000/Psat04G0626700/Psat04G0525600/Psat04G0033300/Psat06G0124500/Psat07G0183900/Psat07G0076500
GO:0042625	ATPase-coupled ion transmembrane transporter activity	13/2025	18/5418	0.00282628	0.0413266	0.0369566	13	MF	Psat02G0539600/Psat04G0276000/Psat04G0204900/Psat05G0494100/Psat02G0285000/Psat05G0578600/Psat03G0185000/Psat04G0626700/Psat04G0525600/Psat04G0033300/Psat06G0124500/Psat07G0183900/Psat07G0076500
GO:0015988	energy coupled proton transmembrane transport, against electrochemical gradient	22/2025	36/5418	0.00317442	0.0460758	0.0412036	22	BP	Psat01G0436600/Psat02G0539600/Psat01G0070300/Psat04G0276000/Psat03G0314400/Psat06G0411100/Psat07G0681400/Psat05G0029200/Psat07G0459800/Psat02G0285000/Psat07G0275000/Psat03G0449500/Psat03G0185000/Psat04G0419400/Psat05G0266000/Psat06G0490800/Psat06G0081300/Psat07G0558200/Psat06G0124500/Psat07G0422800/Psat07G0183900/Psat07G0076500
GO:0050145	nucleoside monophosphate kinase activity	15/2025	22/5418	0.00325875	0.0469545	0.0419894	15	MF	Psat02G0012500/Psat01G0326600/Psat04G0623600/Psat05G0344700/Psat07G0388900/Psat03G0577100/Psat02G0457500/Psat03G0211400/Psat04G0203200/Psat05G0467100/Psat05G0181100/Psat05G0315700/Psat07G0482700/Psat03G0534900/Psat07G0003500
GO:0008324	monoatomic cation transmembrane transporter activity	92/2025	196/5418	0.00332927	0.0473099	0.0423072	92	MF	Psat01G0573500/Psat01G0523900/Psat01G0522000/Psat01G0495700/Psat06G0182200/Psat01G0459000/Psat01G0423300/Psat01G0586300/Psat02G0480700/Psat02G0539600/Psat03G0123900/Psat04G0276000/Psat04G0084300/Psat03G0314400/Psat03G0201000/Psat04G0284400/Psat04G0144400/Psat06G0582000/Psat04G0237900/Psat04G0246200/Psat04G0204900/Psat06G0600100/Psat07G0530500/Psat07G0681400/Psat05G0178200/Psat07G0623400/Psat07G04…
GO:0008653	lipopolysaccharide metabolic process	35/2025	64/5418	0.00341817	0.0473099	0.0423072	35	BP	Psat01G0472700/Psat01G0552100/Psat01G0451400/Psat02G0557700/Psat02G0483200/Psat02G0290000/Psat05G0640400/Psat06G0645300/Psat07G0683600/Psat05G0186300/Psat05G0000900/Psat02G0540000/Psat07G0181700/Psat07G0079000/Psat07G0010000/Psat02G0128000/Psat02G0068200/Psat02G0539000/Psat03G0499100/Psat04G0252500/Psat04G0061100/Psat05G0768600/Psat05G0677000/Psat05G0569900/Psat05G0514600/Psat04G0018300/Psat05G02…
GO:0009103	lipopolysaccharide biosynthetic process	35/2025	64/5418	0.00341817	0.0473099	0.0423072	35	BP	Psat01G0472700/Psat01G0552100/Psat01G0451400/Psat02G0557700/Psat02G0483200/Psat02G0290000/Psat05G0640400/Psat06G0645300/Psat07G0683600/Psat05G0186300/Psat05G0000900/Psat02G0540000/Psat07G0181700/Psat07G0079000/Psat07G0010000/Psat02G0128000/Psat02G0068200/Psat02G0539000/Psat03G0499100/Psat04G0252500/Psat04G0061100/Psat05G0768600/Psat05G0677000/Psat05G0569900/Psat05G0514600/Psat04G0018300/Psat05G02…
GO:0005544	calcium-dependent phospholipid binding	45901	1285229	0.00342721	0.0473099	0.0423072	9	MF	Psat01G0072800/Psat02G0227400/Psat04G0488400/Psat04G0488700/Psat04G0488100/Psat05G0606300/Psat05G0606400/Psat07G0145600/Psat07G0001400
GO:0016759	cellulose synthase activity	45901	1285229	0.00342721	0.0473099	0.0423072	9	MF	Psat01G0523900/Psat01G0417400/Psat03G0459200/Psat07G0132900/Psat04G0029600/Psat05G0580900/Psat05G0102300/Psat07G0546700/Psat07G0382800
GO:0016760	cellulose synthase (UDP-forming) activity	45901	1285229	0.00342721	0.0473099	0.0423072	9	MF	Psat01G0523900/Psat01G0417400/Psat03G0459200/Psat07G0132900/Psat04G0029600/Psat05G0580900/Psat05G0102300/Psat07G0546700/Psat07G0382800

## Sheet: TP_Down_CO-P_vs_TR-P
Table S9; downregulated GO terms in CO-P_vs_TR-P contrast in total proteome.
ID	Description	GeneRatio	BgRatio	pvalue	p.adjust	qvalue	Count	Ontology	geneID
GO:0009058	biosynthetic process	583/1627	1502/5678	1.30873918371332e-23	2.48791318823903e-20	2.18628324689794e-20	583	BP	Psat01G0587500/Psat01G0558800/Psat01G0570200/Psat01G0523900/Psat01G0504600/Psat01G0290700/Psat01G0265500/Psat01G0141700/Psat01G0144100/Psat01G0590400/Psat01G0593400/Psat01G0590800/Psat01G0570800/Psat01G0570700/Psat01G0542700/Psat01G0531600/Psat01G0518400/Psat01G0523500/Psat01G0515600/Psat01G0519700/Psat01G0512000/Psat01G0498100/Psat01G0498300/Psat01G0484600/Psat01G0473900/Psat01G0489400/Psat01G05…
GO:1901576	organic substance biosynthetic process	541/1627	1399/5678	4.95263588496902e-21	4.70748040866306e-18	4.13675428918202e-18	541	BP	Psat01G0587500/Psat01G0558800/Psat01G0570200/Psat01G0523900/Psat01G0504600/Psat01G0290700/Psat01G0265500/Psat01G0144100/Psat01G0590400/Psat01G0590800/Psat01G0570800/Psat01G0570700/Psat01G0542700/Psat01G0531600/Psat01G0518400/Psat01G0523500/Psat01G0515600/Psat01G0519700/Psat01G0512000/Psat01G0498100/Psat01G0498300/Psat01G0484600/Psat01G0473900/Psat01G0514100/Psat01G0506700/Psat01G0386400/Psat01G03…
GO:0044249	cellular biosynthetic process	519/1627	1359/5678	1.38254407997697e-18	8.7607209867874e-16	7.69858756113492e-16	519	BP	Psat01G0587500/Psat01G0558800/Psat01G0570200/Psat01G0523900/Psat01G0290700/Psat01G0265500/Psat01G0144100/Psat01G0590400/Psat01G0590800/Psat01G0570800/Psat01G0570700/Psat01G0542700/Psat01G0531600/Psat01G0518400/Psat01G0523500/Psat01G0515600/Psat01G0519700/Psat01G0512000/Psat01G0498100/Psat01G0498300/Psat01G0484600/Psat01G0473900/Psat01G0514100/Psat01G0506700/Psat01G0386400/Psat01G0368800/Psat01G03…
GO:0034641	cellular nitrogen compound metabolic process	542/1627	1442/5678	8.61221024974887e-18	4.09295292119315e-15	3.59673096482933e-15	542	BP	Psat01G0587500/Psat01G0558800/Psat01G0570200/Psat01G0305400/Psat01G0290700/Psat01G0268200/Psat01G0265500/Psat01G0144100/Psat01G0153300/Psat01G0590400/Psat01G0590800/Psat01G0570700/Psat01G0540200/Psat01G0542700/Psat01G0531600/Psat01G0506400/Psat01G0518400/Psat01G0523500/Psat01G0515600/Psat01G0519700/Psat01G0512000/Psat01G0498100/Psat01G0484600/Psat01G0473900/Psat01G0506700/Psat01G0448700/Psat01G04…
GO:1901566	organonitrogen compound biosynthetic process	305/1627	731/5678	3.12025726254648e-16	1.18632181122017e-13	1.04249437382342e-13	305	BP	Psat01G0587500/Psat01G0570200/Psat01G0290700/Psat01G0265500/Psat01G0144100/Psat01G0590400/Psat01G0590800/Psat01G0570800/Psat01G0542700/Psat01G0531600/Psat01G0515600/Psat01G0519700/Psat01G0498100/Psat01G0498300/Psat01G0514100/Psat01G0506700/Psat01G0387400/Psat01G0364100/Psat01G0370500/Psat01G0249200/Psat01G0230400/Psat01G0236000/Psat01G0211800/Psat01G0199000/Psat01G0184400/Psat01G0177100/Psat01G01…
GO:0016741	transferase activity, transferring one-carbon groups	107/1627	197/5678	1.38417219646542e-14	4.38551890913461e-12	3.85382679963268e-12	107	MF	Psat01G0515400/Psat01G0268200/Psat01G0223000/Psat01G0141700/Psat01G0593400/Psat01G0523500/Psat01G0297100/Psat01G0270200/Psat01G0167100/Psat01G0451300/Psat02G0411500/Psat02G0069400/Psat03G0580600/Psat03G0617600/Psat03G0489000/Psat01G0080700/Psat02G0447200/Psat04G0510200/Psat02G0104700/Psat04G0372300/Psat04G0342200/Psat05G0616700/Psat05G0194600/Psat04G0016100/Psat05G0618000/Psat05G0285300/Psat05G04…
GO:0003735	structural constituent of ribosome	115/1627	221/5678	7.69741114937071e-14	1.82909732436922e-11	1.60734098605938e-11	115	MF	Psat01G0290700/Psat01G0265500/Psat01G0542700/Psat01G0531600/Psat01G0506700/Psat01G0143400/Psat01G0445600/Psat01G0427300/Psat01G0037700/Psat02G0498900/Psat02G0197400/Psat03G0535700/Psat02G0287100/Psat01G0132100/Psat04G0510200/Psat05G0820500/Psat02G0045400/Psat04G0642100/Psat04G0423200/Psat05G0284400/Psat05G0239700/Psat05G0214300/Psat05G0284300/Psat05G0616500/Psat05G0603600/Psat05G0316900/Psat05G04…
GO:0005840	ribosome	115/1627	221/5678	7.69741114937071e-14	1.82909732436922e-11	1.60734098605938e-11	115	CC	Psat01G0290700/Psat01G0265500/Psat01G0542700/Psat01G0531600/Psat01G0506700/Psat01G0143400/Psat01G0445600/Psat01G0427300/Psat01G0037700/Psat02G0498900/Psat02G0197400/Psat03G0535700/Psat02G0287100/Psat01G0132100/Psat04G0510200/Psat05G0820500/Psat02G0045400/Psat04G0642100/Psat04G0423200/Psat05G0284400/Psat05G0239700/Psat05G0214300/Psat05G0284300/Psat05G0616500/Psat05G0603600/Psat05G0316900/Psat05G04…
GO:0006412	translation	154/1627	326/5678	1.86478656966474e-13	3.93884363214742e-11	3.46130559772859e-11	154	BP	Psat01G0290700/Psat01G0265500/Psat01G0590400/Psat01G0590800/Psat01G0542700/Psat01G0531600/Psat01G0515600/Psat01G0506700/Psat01G0370500/Psat01G0230400/Psat01G0236000/Psat01G0143400/Psat01G0445600/Psat01G0428000/Psat01G0427300/Psat01G0037700/Psat02G0498900/Psat02G0321200/Psat02G0197400/Psat03G0535700/Psat02G0287100/Psat01G0132100/Psat04G0510200/Psat04G0015000/Psat05G0820500/Psat02G0045400/Psat04G06…
GO:0006518	peptide metabolic process	157/1627	336/5678	3.34903534093876e-13	6.09321973887092e-11	5.35448917499828e-11	157	BP	Psat01G0290700/Psat01G0265500/Psat01G0590400/Psat01G0590800/Psat01G0542700/Psat01G0531600/Psat01G0515600/Psat01G0506700/Psat01G0370500/Psat01G0230400/Psat01G0236000/Psat01G0143400/Psat01G0445600/Psat01G0428000/Psat01G0427300/Psat01G0037700/Psat02G0498900/Psat02G0321200/Psat02G0197400/Psat03G0535700/Psat02G0287100/Psat01G0132100/Psat04G0510200/Psat04G0015000/Psat05G0820500/Psat02G0045400/Psat04G06…
GO:0016740	transferase activity	426/1627	1137/5678	3.5687465638397e-13	6.09321973887092e-11	5.35448917499828e-11	426	MF	Psat01G0587500/Psat01G0566100/Psat01G0523900/Psat01G0515400/Psat01G0268200/Psat01G0269100/Psat01G0223000/Psat01G0195500/Psat01G0141700/Psat01G0164200/Psat01G0593400/Psat01G0570800/Psat01G0590100/Psat01G0570700/Psat01G0540200/Psat01G0523500/Psat01G0473900/Psat01G0489400/Psat01G0514100/Psat01G0407200/Psat01G0368800/Psat01G0387400/Psat01G0417400/Psat01G0386800/Psat01G0387700/Psat01G0297100/Psat01G02…
GO:0043043	peptide biosynthetic process	155/1627	331/5678	3.84632492721994e-13	6.09321973887092e-11	5.35448917499828e-11	155	BP	Psat01G0290700/Psat01G0265500/Psat01G0590400/Psat01G0590800/Psat01G0542700/Psat01G0531600/Psat01G0515600/Psat01G0506700/Psat01G0370500/Psat01G0230400/Psat01G0236000/Psat01G0143400/Psat01G0445600/Psat01G0428000/Psat01G0427300/Psat01G0037700/Psat02G0498900/Psat02G0321200/Psat02G0197400/Psat03G0535700/Psat02G0287100/Psat01G0132100/Psat04G0510200/Psat04G0015000/Psat05G0820500/Psat02G0045400/Psat04G06…
GO:0009059	macromolecule biosynthetic process	364/1627	945/5678	4.45142504170944e-13	6.50935308022281e-11	5.72017128841529e-11	364	BP	Psat01G0558800/Psat01G0523900/Psat01G0290700/Psat01G0265500/Psat01G0144100/Psat01G0590400/Psat01G0590800/Psat01G0570700/Psat01G0542700/Psat01G0531600/Psat01G0518400/Psat01G0523500/Psat01G0515600/Psat01G0512000/Psat01G0484600/Psat01G0473900/Psat01G0514100/Psat01G0506700/Psat01G0368800/Psat01G0364100/Psat01G0417400/Psat01G0386800/Psat01G0370500/Psat01G0280300/Psat01G0237900/Psat01G0230400/Psat01G02…
GO:0043603	amide metabolic process	164/1627	361/5678	1.87550703444436e-12	2.5466706231991e-10	2.23791704034828e-10	164	BP	Psat01G0290700/Psat01G0265500/Psat01G0590400/Psat01G0590800/Psat01G0542700/Psat01G0531600/Psat01G0515600/Psat01G0506700/Psat01G0448700/Psat01G0370500/Psat01G0230400/Psat01G0236000/Psat01G0143400/Psat01G0445600/Psat01G0428000/Psat01G0427300/Psat01G0037700/Psat02G0498900/Psat02G0321200/Psat02G0197400/Psat03G0535700/Psat02G0287100/Psat01G0132100/Psat04G0510200/Psat04G0015000/Psat05G0820500/Psat02G00…
GO:0044271	cellular nitrogen compound biosynthetic process	377/1627	994/5678	2.01476316268607e-12	2.55337651484414e-10	2.24380992223354e-10	377	BP	Psat01G0558800/Psat01G0570200/Psat01G0290700/Psat01G0265500/Psat01G0144100/Psat01G0590400/Psat01G0590800/Psat01G0542700/Psat01G0531600/Psat01G0518400/Psat01G0523500/Psat01G0515600/Psat01G0519700/Psat01G0512000/Psat01G0498100/Psat01G0484600/Psat01G0473900/Psat01G0506700/Psat01G0387400/Psat01G0364100/Psat01G0386800/Psat01G0370500/Psat01G0280300/Psat01G0249200/Psat01G0237900/Psat01G0230400/Psat01G02…
GO:0043604	amide biosynthetic process	159/1627	348/5678	2.38182111233025e-12	2.82990120908737e-10	2.48680927978165e-10	159	BP	Psat01G0290700/Psat01G0265500/Psat01G0590400/Psat01G0590800/Psat01G0542700/Psat01G0531600/Psat01G0515600/Psat01G0506700/Psat01G0370500/Psat01G0230400/Psat01G0236000/Psat01G0143400/Psat01G0445600/Psat01G0428000/Psat01G0427300/Psat01G0037700/Psat02G0498900/Psat02G0321200/Psat02G0197400/Psat03G0535700/Psat02G0287100/Psat01G0132100/Psat04G0510200/Psat04G0015000/Psat05G0820500/Psat02G0045400/Psat04G06…
GO:0008168	methyltransferase activity	95/1627	179/5678	2.78868968684313e-12	3.11841123216987e-10	2.74034088731891e-10	95	MF	Psat01G0268200/Psat01G0223000/Psat01G0593400/Psat01G0523500/Psat01G0297100/Psat01G0270200/Psat01G0167100/Psat01G0451300/Psat02G0411500/Psat02G0069400/Psat03G0489000/Psat01G0080700/Psat02G0447200/Psat04G0510200/Psat02G0104700/Psat04G0372300/Psat04G0342200/Psat05G0616700/Psat05G0194600/Psat04G0016100/Psat05G0285300/Psat05G0403300/Psat06G0433100/Psat06G0352400/Psat06G0256100/Psat06G0396800/Psat06G00…
GO:1990904	ribonucleoprotein complex	129/1627	271/5678	1.02533583703101e-11	1.08286857010887e-09	9.51583610156854e-10	129	CC	Psat01G0290700/Psat01G0265500/Psat01G0585000/Psat01G0542700/Psat01G0531600/Psat01G0506700/Psat01G0386800/Psat01G0143400/Psat01G0445600/Psat01G0427300/Psat01G0037700/Psat02G0498900/Psat02G0197400/Psat03G0535700/Psat02G0287100/Psat01G0132100/Psat04G0510200/Psat05G0820500/Psat02G0045400/Psat04G0642100/Psat04G0423200/Psat05G0284400/Psat05G0239700/Psat05G0222800/Psat05G0214300/Psat05G0284300/Psat05G00…
GO:0010467	gene expression	349/1627	919/5678	1.52244136858828e-11	1.52324265351911e-09	1.33856756340698e-09	349	BP	Psat01G0558800/Psat01G0290700/Psat01G0268200/Psat01G0265500/Psat01G0144100/Psat01G0590400/Psat01G0590800/Psat01G0542700/Psat01G0531600/Psat01G0518400/Psat01G0523500/Psat01G0515600/Psat01G0519700/Psat01G0512000/Psat01G0484600/Psat01G0473900/Psat01G0506700/Psat01G0386400/Psat01G0364100/Psat01G0386800/Psat01G0387700/Psat01G0370500/Psat01G0280300/Psat01G0270200/Psat01G0237900/Psat01G0230400/Psat01G02…
GO:0140098	catalytic activity, acting on RNA	129/1627	282/5678	3.01715991989836e-10	2.86781050386339e-08	2.52012252256773e-08	129	MF	Psat01G0268200/Psat01G0144100/Psat01G0519700/Psat01G0473900/Psat01G0370500/Psat01G0280300/Psat01G0270200/Psat01G0234000/Psat01G0237900/Psat01G0230400/Psat01G0177100/Psat01G0167100/Psat01G0428000/Psat02G0497700/Psat02G0321200/Psat01G0080700/Psat04G0260800/Psat04G0217900/Psat04G0015000/Psat03G0290700/Psat03G0451100/Psat03G0093000/Psat04G0631500/Psat03G0320400/Psat03G0189700/Psat04G0633600/Psat04G03…
GO:1901363	heterocyclic compound binding	651/1627	1920/5678	3.20940133571737e-10	2.90527235199939e-08	2.5530425663075e-08	651	MF	Psat04G0059900/Psat07G0305200/Psat01G0558800/Psat01G0590700/Psat01G0547600/Psat01G0536500/Psat01G0290700/Psat01G0268200/Psat01G0269100/Psat01G0265500/Psat01G0141700/Psat01G0144100/Psat01G0153300/Psat01G0590400/Psat01G0593400/Psat01G0590800/Psat01G0567300/Psat01G0563600/Psat01G0566800/Psat01G0543500/Psat01G0506400/Psat01G0518400/Psat01G0515600/Psat01G0519700/Psat01G0512000/Psat01G0491000/Psat01G04…
GO:1901360	organic cyclic compound metabolic process	444/1627	1241/5678	3.85802674027882e-10	3.33368583330456e-08	2.92951599847966e-08	444	BP	Psat01G0587500/Psat01G0558800/Psat01G0570200/Psat01G0504600/Psat01G0305400/Psat01G0268200/Psat01G0144100/Psat01G0153300/Psat01G0590400/Psat01G0570800/Psat01G0570700/Psat01G0540200/Psat01G0518400/Psat01G0523500/Psat01G0519700/Psat01G0512000/Psat01G0498100/Psat01G0484600/Psat01G0473900/Psat01G0439600/Psat01G0386400/Psat01G0368800/Psat01G0387400/Psat01G0364100/Psat01G0386800/Psat01G0387700/Psat01G03…
GO:0097159	organic cyclic compound binding	651/1627	1923/5678	4.53328879485398e-10	3.74686173870322e-08	3.29259922994657e-08	651	MF	Psat04G0059900/Psat07G0305200/Psat01G0558800/Psat01G0590700/Psat01G0547600/Psat01G0536500/Psat01G0290700/Psat01G0268200/Psat01G0269100/Psat01G0265500/Psat01G0141700/Psat01G0144100/Psat01G0153300/Psat01G0590400/Psat01G0593400/Psat01G0590800/Psat01G0567300/Psat01G0563600/Psat01G0566800/Psat01G0543500/Psat01G0506400/Psat01G0518400/Psat01G0515600/Psat01G0519700/Psat01G0512000/Psat01G0491000/Psat01G04…
GO:0043170	macromolecule metabolic process	601/1627	1768/5678	1.80473581990467e-09	1.42950116401616e-07	1.25619111674944e-07	601	BP	Psat01G0558800/Psat01G0585900/Psat01G0523900/Psat01G0290700/Psat01G0268200/Psat01G0265500/Psat01G0144100/Psat01G0153300/Psat01G0590400/Psat01G0593400/Psat01G0590800/Psat01G0570700/Psat01G0542700/Psat01G0531600/Psat01G0518400/Psat01G0523500/Psat01G0515600/Psat01G0519700/Psat01G0512000/Psat01G0484600/Psat01G0473900/Psat01G0514100/Psat01G0506700/Psat01G0439600/Psat01G0386400/Psat01G0368800/Psat01G03…
GO:0005198	structural molecule activity	147/1627	341/5678	2.94575413241026e-09	2.23995144228476e-07	1.96838391921477e-07	147	MF	Psat01G0290700/Psat01G0265500/Psat01G0157600/Psat01G0542700/Psat01G0531600/Psat01G0506700/Psat01G0386400/Psat01G0143400/Psat01G0445600/Psat01G0427300/Psat01G0037700/Psat02G0498900/Psat02G0197400/Psat03G0535700/Psat02G0287100/Psat01G0132100/Psat04G0510200/Psat05G0820500/Psat02G0045400/Psat04G0642100/Psat04G0423200/Psat04G0496100/Psat05G0284400/Psat05G0239700/Psat05G0214300/Psat05G0284300/Psat05G06…
GO:0032259	methylation	40/1627	62/5678	4.06204274599975e-09	2.96997817697905e-07	2.60990357809781e-07	40	BP	Psat01G0268200/Psat01G0593400/Psat01G0270200/Psat01G0167100/Psat03G0489000/Psat01G0080700/Psat02G0447200/Psat05G0616700/Psat06G0433100/Psat06G0352400/Psat07G0612700/Psat07G0189600/Psat01G0126200/Psat06G0059900/Psat02G0046300/Psat02G0438600/Psat03G0327900/Psat02G0018200/Psat03G0518200/Psat03G0312400/Psat04G0438100/Psat04G0334400/Psat04G0329100/Psat04G0096900/Psat04G0018100/Psat05G0701300/Psat04G00…
GO:0046483	heterocycle metabolic process	412/1627	1164/5678	1.15954165345398e-08	8.16403216005934e-07	7.17424017166266e-07	412	BP	Psat01G0587500/Psat01G0558800/Psat01G0570200/Psat01G0305400/Psat01G0268200/Psat01G0144100/Psat01G0153300/Psat01G0590400/Psat01G0570700/Psat01G0540200/Psat01G0518400/Psat01G0523500/Psat01G0519700/Psat01G0512000/Psat01G0498100/Psat01G0484600/Psat01G0473900/Psat01G0439600/Psat01G0386400/Psat01G0368800/Psat01G0387400/Psat01G0364100/Psat01G0386800/Psat01G0387700/Psat01G0370500/Psat01G0280300/Psat01G02…
GO:0003676	nucleic acid binding	350/1627	967/5678	1.37056349451665e-08	9.30514715384338e-07	8.17700851803729e-07	350	MF	Psat04G0059900/Psat01G0558800/Psat01G0590700/Psat01G0547600/Psat01G0290700/Psat01G0268200/Psat01G0265500/Psat01G0141700/Psat01G0144100/Psat01G0153300/Psat01G0590400/Psat01G0590800/Psat01G0567300/Psat01G0543500/Psat01G0518400/Psat01G0515600/Psat01G0512000/Psat01G0491000/Psat01G0484600/Psat01G0448700/Psat01G0368800/Psat01G0387400/Psat01G0364100/Psat01G0417400/Psat01G0386800/Psat01G0280300/Psat01G02…
GO:0043232	intracellular non-membrane-bounded organelle	145/1627	344/5678	2.28948883709201e-08	1.49274727486172e-06	1.3117693874169e-06	145	CC	Psat01G0290700/Psat01G0265500/Psat01G0542700/Psat01G0531600/Psat01G0506700/Psat01G0249200/Psat01G0143400/Psat01G0475600/Psat01G0445600/Psat01G0427300/Psat01G0037700/Psat02G0498900/Psat02G0197400/Psat03G0535700/Psat02G0287100/Psat01G0132100/Psat04G0204900/Psat04G0510200/Psat05G0820500/Psat02G0045400/Psat04G0642100/Psat04G0423200/Psat05G0284400/Psat05G0239700/Psat05G0222800/Psat05G0214300/Psat05G02…
GO:0036094	small molecule binding	409/1627	1160/5678	2.35572952371655e-08	1.49274727486172e-06	1.3117693874169e-06	409	MF	Psat04G0059900/Psat07G0305200/Psat01G0536500/Psat01G0269100/Psat01G0141700/Psat01G0144100/Psat01G0593400/Psat01G0566800/Psat01G0540200/Psat01G0506400/Psat01G0519700/Psat01G0484600/Psat01G0448700/Psat01G0386400/Psat01G0387400/Psat01G0364100/Psat01G0406800/Psat01G0370500/Psat01G0262000/Psat01G0237900/Psat01G0230400/Psat01G0211800/Psat01G0177100/Psat01G0180700/Psat01G0144800/Psat01G0458000/Psat01G04…
GO:0006725	cellular aromatic compound metabolic process	409/1627	1166/5678	4.89945599832773e-08	3.00447285574871e-06	2.64021618653518e-06	409	BP	Psat01G0587500/Psat01G0558800/Psat01G0305400/Psat01G0268200/Psat01G0144100/Psat01G0153300/Psat01G0590400/Psat01G0570800/Psat01G0570700/Psat01G0540200/Psat01G0518400/Psat01G0523500/Psat01G0519700/Psat01G0512000/Psat01G0498100/Psat01G0484600/Psat01G0473900/Psat01G0439600/Psat01G0386400/Psat01G0368800/Psat01G0387400/Psat01G0364100/Psat01G0386800/Psat01G0387700/Psat01G0370500/Psat01G0280300/Psat01G02…
GO:0043168	anion binding	382/1627	1083/5678	8.05561637499358e-08	4.66280560455444e-06	4.09749577476005e-06	382	MF	Psat04G0059900/Psat07G0305200/Psat01G0536500/Psat01G0269100/Psat01G0141700/Psat01G0144100/Psat01G0593400/Psat01G0566800/Psat01G0540200/Psat01G0506400/Psat01G0519700/Psat01G0484600/Psat01G0448700/Psat01G0386400/Psat01G0387400/Psat01G0364100/Psat01G0391800/Psat01G0370500/Psat01G0262000/Psat01G0237900/Psat01G0230400/Psat01G0211800/Psat01G0177100/Psat01G0180700/Psat01G0144800/Psat01G0440100/Psat01G04…
GO:0016887	ATP hydrolysis activity	119/1627	275/5678	8.09429694635964e-08	4.66280560455444e-06	4.09749577476005e-06	119	MF	Psat04G0059900/Psat07G0305200/Psat01G0536500/Psat01G0141700/Psat01G0144100/Psat01G0506400/Psat01G0484600/Psat01G0448700/Psat01G0387400/Psat01G0364100/Psat01G0249200/Psat01G0177100/Psat01G0414100/Psat02G0377800/Psat04G0246200/Psat04G0204900/Psat04G0000700/Psat05G0816500/Psat04G0075700/Psat03G0628800/Psat03G0244900/Psat03G0093000/Psat04G0529900/Psat03G0189700/Psat03G0159300/Psat04G0415200/Psat04G03…
GO:0043228	non-membrane-bounded organelle	145/1627	350/5678	8.57064787734455e-08	4.79200047495059e-06	4.21102730072625e-06	145	CC	Psat01G0290700/Psat01G0265500/Psat01G0542700/Psat01G0531600/Psat01G0506700/Psat01G0249200/Psat01G0143400/Psat01G0475600/Psat01G0445600/Psat01G0427300/Psat01G0037700/Psat02G0498900/Psat02G0197400/Psat03G0535700/Psat02G0287100/Psat01G0132100/Psat04G0204900/Psat04G0510200/Psat05G0820500/Psat02G0045400/Psat04G0642100/Psat04G0423200/Psat05G0284400/Psat05G0239700/Psat05G0222800/Psat05G0214300/Psat05G02…
GO:1901564	organonitrogen compound metabolic process	511/1627	1507/5678	1.11756744969158e-07	6.06998777675342e-06	5.3340738125129e-06	511	BP	Psat01G0587500/Psat01G0585900/Psat01G0570200/Psat01G0515400/Psat01G0305400/Psat01G0290700/Psat01G0268200/Psat01G0265500/Psat01G0144100/Psat01G0590400/Psat01G0593400/Psat01G0590800/Psat01G0570800/Psat01G0540200/Psat01G0542700/Psat01G0531600/Psat01G0506400/Psat01G0515600/Psat01G0519700/Psat01G0498100/Psat01G0498300/Psat01G0514100/Psat01G0506700/Psat01G0448700/Psat01G0439600/Psat01G0407200/Psat01G03…
GO:0090304	nucleic acid metabolic process	307/1627	851/5678	2.07624245255475e-07	1.09637136175183e-05	9.63449348597773e-06	307	BP	Psat01G0558800/Psat01G0268200/Psat01G0144100/Psat01G0153300/Psat01G0570700/Psat01G0518400/Psat01G0523500/Psat01G0519700/Psat01G0512000/Psat01G0484600/Psat01G0473900/Psat01G0439600/Psat01G0386400/Psat01G0368800/Psat01G0387400/Psat01G0364100/Psat01G0386800/Psat01G0387700/Psat01G0370500/Psat01G0280300/Psat01G0270200/Psat01G0249200/Psat01G0237900/Psat01G0230400/Psat01G0231200/Psat01G0189500/Psat01G01…
GO:0006139	nucleobase-containing compound metabolic process	367/1627	1049/5678	4.45159792342104e-07	2.2871588249793e-05	2.00986796713206e-05	367	BP	Psat01G0558800/Psat01G0305400/Psat01G0268200/Psat01G0144100/Psat01G0153300/Psat01G0590400/Psat01G0570700/Psat01G0540200/Psat01G0518400/Psat01G0523500/Psat01G0519700/Psat01G0512000/Psat01G0484600/Psat01G0473900/Psat01G0439600/Psat01G0386400/Psat01G0368800/Psat01G0387400/Psat01G0364100/Psat01G0386800/Psat01G0387700/Psat01G0370500/Psat01G0280300/Psat01G0270200/Psat01G0249200/Psat01G0237900/Psat01G02…
GO:0004386	helicase activity	84/1627	184/5678	4.77510964856267e-07	2.38881143208359e-05	2.09919640229057e-05	84	MF	Psat04G0059900/Psat01G0141700/Psat01G0144100/Psat01G0484600/Psat01G0448700/Psat01G0177100/Psat01G0414100/Psat04G0000700/Psat05G0816500/Psat04G0075700/Psat03G0628800/Psat03G0244900/Psat03G0093000/Psat04G0529900/Psat04G0378700/Psat05G0358000/Psat05G0616700/Psat05G0460100/Psat05G0208700/Psat06G0654000/Psat05G0111400/Psat05G0344700/Psat05G0258100/Psat05G0231000/Psat04G0003100/Psat05G0803000/Psat06G04…
GO:0034660	ncRNA metabolic process	81/1627	178/5678	9.02449152839527e-07	4.398861127046e-05	3.86555143200089e-05	81	BP	Psat01G0268200/Psat01G0519700/Psat01G0386400/Psat01G0387700/Psat01G0370500/Psat01G0270200/Psat01G0230400/Psat01G0167100/Psat01G0440100/Psat01G0428000/Psat02G0321200/Psat01G0080700/Psat04G0260800/Psat04G0079600/Psat04G0015000/Psat04G0631500/Psat03G0320400/Psat04G0633600/Psat05G0616700/Psat05G0304300/Psat05G0088800/Psat05G0107500/Psat04G0016100/Psat05G0475500/Psat06G0396800/Psat01G0222400/Psat02G04…
GO:0000166	nucleotide binding	374/1627	1083/5678	1.59750216579696e-06	7.40695516385369e-05	6.50894977437682e-05	374	MF	Psat04G0059900/Psat07G0305200/Psat01G0536500/Psat01G0269100/Psat01G0141700/Psat01G0144100/Psat01G0566800/Psat01G0506400/Psat01G0519700/Psat01G0484600/Psat01G0448700/Psat01G0386400/Psat01G0387400/Psat01G0364100/Psat01G0406800/Psat01G0370500/Psat01G0262000/Psat01G0237900/Psat01G0230400/Psat01G0211800/Psat01G0177100/Psat01G0180700/Psat01G0144800/Psat01G0458000/Psat01G0440100/Psat01G0439800/Psat01G04…
GO:1901265	nucleoside phosphate binding	374/1627	1083/5678	1.59750216579696e-06	7.40695516385369e-05	6.50894977437682e-05	374	MF	Psat04G0059900/Psat07G0305200/Psat01G0536500/Psat01G0269100/Psat01G0141700/Psat01G0144100/Psat01G0566800/Psat01G0506400/Psat01G0519700/Psat01G0484600/Psat01G0448700/Psat01G0386400/Psat01G0387400/Psat01G0364100/Psat01G0406800/Psat01G0370500/Psat01G0262000/Psat01G0237900/Psat01G0230400/Psat01G0211800/Psat01G0177100/Psat01G0180700/Psat01G0144800/Psat01G0458000/Psat01G0440100/Psat01G0439800/Psat01G04…
GO:0008276	protein methyltransferase activity	26/1627	40/5678	1.81842984383891e-06	8.2305598408042e-05	7.23270216083295e-05	26	MF	Psat01G0268200/Psat01G0223000/Psat01G0593400/Psat01G0270200/Psat01G0167100/Psat03G0489000/Psat01G0080700/Psat05G0616700/Psat07G0612700/Psat01G0126200/Psat06G0059900/Psat02G0306000/Psat03G0312400/Psat04G0438100/Psat04G0334400/Psat04G0096900/Psat05G0123300/Psat05G0084600/Psat05G0123500/Psat05G0038600/Psat05G0584900/Psat06G0627700/Psat06G0374400/Psat06G0162200/Psat07G0103200/Psat07G0006000
GO:0043414	macromolecule methylation	30/1627	49/5678	1.8942325622485e-06	8.37427000194047e-05	7.35898917084057e-05	30	BP	Psat01G0268200/Psat01G0593400/Psat01G0270200/Psat01G0167100/Psat03G0489000/Psat01G0080700/Psat02G0447200/Psat05G0616700/Psat06G0433100/Psat06G0352400/Psat07G0612700/Psat01G0126200/Psat06G0059900/Psat02G0438600/Psat02G0018200/Psat03G0518200/Psat03G0312400/Psat04G0438100/Psat04G0334400/Psat04G0329100/Psat04G0096900/Psat04G0018100/Psat05G0701300/Psat04G0049100/Psat05G0038600/Psat05G0093600/Psat06G06…
GO:0003723	RNA binding	133/1627	332/5678	2.77369861980356e-06	0.000119836	0.000105308	133	MF	Psat01G0590700/Psat01G0290700/Psat01G0268200/Psat01G0265500/Psat01G0144100/Psat01G0590400/Psat01G0590800/Psat01G0567300/Psat01G0543500/Psat01G0515600/Psat01G0512000/Psat01G0417400/Psat01G0270200/Psat01G0236000/Psat01G0207500/Psat01G0177100/Psat01G0167100/Psat01G0446700/Psat01G0445600/Psat02G0497700/Psat02G0196500/Psat01G0080700/Psat02G0478000/Psat02G0460200/Psat04G0287500/Psat04G0627600/Psat05G08…
GO:0016817	hydrolase activity, acting on acid anhydrides	176/1627	462/5678	3.08717306758712e-06	0.000129001	0.000113362	176	MF	Psat04G0059900/Psat07G0305200/Psat01G0536500/Psat01G0141700/Psat01G0144100/Psat01G0566800/Psat01G0506400/Psat01G0484600/Psat01G0448700/Psat01G0387400/Psat01G0364100/Psat01G0249200/Psat01G0211800/Psat01G0177100/Psat01G0439800/Psat01G0432100/Psat01G0414100/Psat02G0111300/Psat02G0377800/Psat04G0287500/Psat04G0246200/Psat04G0204900/Psat04G0000700/Psat05G0816500/Psat04G0324900/Psat05G0821600/Psat04G00…
GO:0140101	catalytic activity, acting on a tRNA	50/1627	99/5678	3.12154966350565e-06	0.000129001	0.000113362	50	MF	Psat01G0268200/Psat01G0519700/Psat01G0370500/Psat01G0270200/Psat01G0230400/Psat01G0167100/Psat01G0428000/Psat02G0321200/Psat01G0080700/Psat04G0260800/Psat04G0217900/Psat04G0015000/Psat04G0631500/Psat03G0320400/Psat04G0633600/Psat04G0360600/Psat05G0304300/Psat05G0107500/Psat05G0071200/Psat04G0158100/Psat05G0475500/Psat06G0396800/Psat02G0483500/Psat07G0612700/Psat01G0121900/Psat06G0059900/Psat02G02…
GO:0006399	tRNA metabolic process	66/1627	142/5678	3.82763073010651e-06	0.000152226	0.00013377	66	BP	Psat01G0268200/Psat01G0519700/Psat01G0386400/Psat01G0387700/Psat01G0370500/Psat01G0270200/Psat01G0230400/Psat01G0167100/Psat01G0440100/Psat01G0428000/Psat02G0321200/Psat01G0080700/Psat04G0260800/Psat04G0079600/Psat04G0015000/Psat04G0631500/Psat03G0320400/Psat04G0633600/Psat05G0304300/Psat05G0088800/Psat05G0107500/Psat04G0016100/Psat05G0475500/Psat06G0396800/Psat01G0222400/Psat02G0483500/Psat07G06…
GO:0017111	ribonucleoside triphosphate phosphatase activity	168/1627	439/5678	3.84367952535914e-06	0.000152226	0.00013377	168	MF	Psat04G0059900/Psat07G0305200/Psat01G0536500/Psat01G0141700/Psat01G0144100/Psat01G0566800/Psat01G0506400/Psat01G0484600/Psat01G0448700/Psat01G0387400/Psat01G0364100/Psat01G0249200/Psat01G0211800/Psat01G0177100/Psat01G0439800/Psat01G0414100/Psat02G0377800/Psat04G0287500/Psat04G0246200/Psat04G0204900/Psat04G0000700/Psat05G0816500/Psat04G0324900/Psat05G0821600/Psat04G0075700/Psat03G0628800/Psat03G02…
GO:0045226	extracellular polysaccharide biosynthetic process	28/1627	46/5678	4.92585746147033e-06	0.000187281	0.000164575	28	BP	Psat01G0451300/Psat03G0440200/Psat02G0543900/Psat02G0409800/Psat04G0208000/Psat04G0411300/Psat04G0517500/Psat04G0517300/Psat05G0115500/Psat05G0265200/Psat02G0450100/Psat01G0004100/Psat07G0417000/Psat07G0158700/Psat03G0405100/Psat03G0067900/Psat03G0033200/Psat04G0517200/Psat04G0032800/Psat04G0123900/Psat05G0297200/Psat05G0001500/Psat06G0450700/Psat06G0394800/Psat07G0643600/Psat07G0551800/Psat07G04…
GO:0046379	extracellular polysaccharide metabolic process	28/1627	46/5678	4.92585746147033e-06	0.000187281	0.000164575	28	BP	Psat01G0451300/Psat03G0440200/Psat02G0543900/Psat02G0409800/Psat04G0208000/Psat04G0411300/Psat04G0517500/Psat04G0517300/Psat05G0115500/Psat05G0265200/Psat02G0450100/Psat01G0004100/Psat07G0417000/Psat07G0158700/Psat03G0405100/Psat03G0067900/Psat03G0033200/Psat04G0517200/Psat04G0032800/Psat04G0123900/Psat05G0297200/Psat05G0001500/Psat06G0450700/Psat06G0394800/Psat07G0643600/Psat07G0551800/Psat07G04…
GO:0008757	S-adenosylmethionine-dependent methyltransferase activity	31/1627	53/5678	5.0354350613256e-06	0.000187693	0.000164938	31	MF	Psat01G0268200/Psat01G0223000/Psat01G0523500/Psat01G0270200/Psat01G0167100/Psat03G0489000/Psat01G0080700/Psat05G0616700/Psat05G0285300/Psat06G0396800/Psat07G0612700/Psat01G0126200/Psat06G0059900/Psat02G0306000/Psat03G0371600/Psat03G0312400/Psat04G0334400/Psat04G0096900/Psat04G0049100/Psat05G0123300/Psat05G0084600/Psat05G0123500/Psat05G0038600/Psat05G0584900/Psat06G0627700/Psat07G0675700/Psat06G03…
GO:0016818	hydrolase activity, acting on acid anhydrides, in phosphorus-containing anhydrides	172/1627	454/5678	5.98456249604197e-06	0.000218782	0.000192257	172	MF	Psat04G0059900/Psat07G0305200/Psat01G0536500/Psat01G0141700/Psat01G0144100/Psat01G0566800/Psat01G0506400/Psat01G0484600/Psat01G0448700/Psat01G0387400/Psat01G0364100/Psat01G0249200/Psat01G0211800/Psat01G0177100/Psat01G0439800/Psat01G0414100/Psat02G0377800/Psat04G0287500/Psat04G0246200/Psat04G0204900/Psat04G0000700/Psat05G0816500/Psat04G0324900/Psat05G0821600/Psat04G0075700/Psat03G0628800/Psat03G02…
GO:0030554	adenyl nucleotide binding	279/1627	791/5678	7.62972961735357e-06	0.000272116	0.000239125	279	MF	Psat04G0059900/Psat07G0305200/Psat01G0536500/Psat01G0269100/Psat01G0141700/Psat01G0144100/Psat01G0506400/Psat01G0484600/Psat01G0448700/Psat01G0387400/Psat01G0364100/Psat01G0370500/Psat01G0262000/Psat01G0237900/Psat01G0230400/Psat01G0177100/Psat01G0180700/Psat01G0144800/Psat01G0439800/Psat01G0428000/Psat01G0432100/Psat01G0414100/Psat02G0227700/Psat01G0070300/Psat02G0076900/Psat02G0012500/Psat02G03…
GO:0004719	protein-L-isoaspartate (D-aspartate) O-methyltransferase activity	15/1627	19/5678	7.72975071567035e-06	0.000272116	0.000239125	15	MF	Psat01G0268200/Psat01G0270200/Psat01G0080700/Psat05G0616700/Psat07G0612700/Psat01G0126200/Psat06G0059900/Psat05G0123300/Psat05G0123500/Psat05G0038600/Psat05G0584900/Psat06G0627700/Psat06G0374400/Psat06G0162200/Psat07G0006000
GO:0016462	pyrophosphatase activity	169/1627	447/5678	8.37823114643094e-06	0.000289582	0.000254474	169	MF	Psat04G0059900/Psat07G0305200/Psat01G0536500/Psat01G0141700/Psat01G0144100/Psat01G0566800/Psat01G0506400/Psat01G0484600/Psat01G0448700/Psat01G0387400/Psat01G0364100/Psat01G0249200/Psat01G0211800/Psat01G0177100/Psat01G0439800/Psat01G0414100/Psat02G0377800/Psat04G0287500/Psat04G0246200/Psat04G0204900/Psat04G0000700/Psat05G0816500/Psat04G0324900/Psat05G0821600/Psat04G0075700/Psat03G0628800/Psat03G02…
GO:0032559	adenyl ribonucleotide binding	271/1627	768/5678	1.02496783896373e-05	0.00034794	0.000305756	271	MF	Psat04G0059900/Psat07G0305200/Psat01G0536500/Psat01G0269100/Psat01G0141700/Psat01G0144100/Psat01G0506400/Psat01G0484600/Psat01G0448700/Psat01G0387400/Psat01G0364100/Psat01G0370500/Psat01G0262000/Psat01G0237900/Psat01G0230400/Psat01G0177100/Psat01G0180700/Psat01G0144800/Psat01G0439800/Psat01G0428000/Psat01G0432100/Psat01G0414100/Psat02G0227700/Psat01G0070300/Psat02G0076900/Psat02G0012500/Psat02G03…
GO:0009451	RNA modification	30/1627	52/5678	1.04949472752055e-05	0.000349819	0.000307408	30	BP	Psat01G0268200/Psat01G0387700/Psat01G0270200/Psat01G0167100/Psat01G0080700/Psat02G0454800/Psat05G0616700/Psat04G0016100/Psat06G0491200/Psat03G0037700/Psat07G0612700/Psat01G0126200/Psat06G0059900/Psat02G0167300/Psat03G0371600/Psat02G0018200/Psat04G0438100/Psat04G0096900/Psat04G0018100/Psat05G0701300/Psat05G0123300/Psat05G0084600/Psat05G0123500/Psat05G0038600/Psat06G0627700/Psat07G0675700/Psat06G03…
GO:0008831	dTDP-4-dehydrorhamnose reductase activity	27/1627	45/5678	1.06730779540483e-05	0.000349819	0.000307408	27	MF	Psat01G0451300/Psat03G0440200/Psat02G0543900/Psat02G0409800/Psat04G0208000/Psat04G0411300/Psat04G0517500/Psat04G0517300/Psat05G0115500/Psat05G0265200/Psat02G0450100/Psat01G0004100/Psat07G0417000/Psat07G0158700/Psat03G0405100/Psat03G0067900/Psat03G0033200/Psat04G0517200/Psat04G0032800/Psat04G0123900/Psat05G0297200/Psat05G0001500/Psat06G0450700/Psat06G0394800/Psat07G0643600/Psat07G0451800/Psat06G01…
GO:0005524	ATP binding	268/1627	759/5678	1.09521962620149e-05	0.000352883	0.000310101	268	MF	Psat04G0059900/Psat07G0305200/Psat01G0536500/Psat01G0269100/Psat01G0141700/Psat01G0144100/Psat01G0506400/Psat01G0484600/Psat01G0448700/Psat01G0387400/Psat01G0364100/Psat01G0370500/Psat01G0262000/Psat01G0237900/Psat01G0230400/Psat01G0177100/Psat01G0180700/Psat01G0144800/Psat01G0439800/Psat01G0428000/Psat01G0432100/Psat01G0414100/Psat02G0227700/Psat01G0070300/Psat02G0076900/Psat02G0012500/Psat02G03…
GO:0035639	purine ribonucleoside triphosphate binding	296/1627	851/5678	1.42177196033784e-05	0.000450465	0.000395851	296	MF	Psat04G0059900/Psat07G0305200/Psat01G0536500/Psat01G0269100/Psat01G0141700/Psat01G0144100/Psat01G0566800/Psat01G0506400/Psat01G0484600/Psat01G0448700/Psat01G0387400/Psat01G0364100/Psat01G0370500/Psat01G0262000/Psat01G0237900/Psat01G0230400/Psat01G0211800/Psat01G0177100/Psat01G0180700/Psat01G0144800/Psat01G0439800/Psat01G0428000/Psat01G0432100/Psat01G0414100/Psat02G0227700/Psat01G0070300/Psat02G00…
GO:0017076	purine nucleotide binding	306/1627	884/5678	1.54714343060296e-05	0.000482151	0.000423696	306	MF	Psat04G0059900/Psat07G0305200/Psat01G0536500/Psat01G0269100/Psat01G0141700/Psat01G0144100/Psat01G0566800/Psat01G0506400/Psat01G0484600/Psat01G0448700/Psat01G0387400/Psat01G0364100/Psat01G0370500/Psat01G0262000/Psat01G0237900/Psat01G0230400/Psat01G0211800/Psat01G0177100/Psat01G0180700/Psat01G0144800/Psat01G0439800/Psat01G0428000/Psat01G0432100/Psat01G0414100/Psat02G0227700/Psat01G0070300/Psat02G00…
GO:0019752	carboxylic acid metabolic process	141/1627	366/5678	1.6387067398018e-05	0.000494473	0.000434524	141	BP	Psat01G0587500/Psat01G0515400/Psat01G0570800/Psat01G0519700/Psat01G0498100/Psat01G0498300/Psat01G0430100/Psat01G0407200/Psat01G0370500/Psat01G0249200/Psat01G0230400/Psat01G0211800/Psat01G0199000/Psat01G0184400/Psat01G0172500/Psat01G0458000/Psat01G0440100/Psat01G0428000/Psat01G0110900/Psat02G0307000/Psat02G0516300/Psat01G0011800/Psat02G0096300/Psat03G0580600/Psat03G0567200/Psat02G0321200/Psat02G04…
GO:0043436	oxoacid metabolic process	141/1627	366/5678	1.6387067398018e-05	0.000494473	0.000434524	141	BP	Psat01G0587500/Psat01G0515400/Psat01G0570800/Psat01G0519700/Psat01G0498100/Psat01G0498300/Psat01G0430100/Psat01G0407200/Psat01G0370500/Psat01G0249200/Psat01G0230400/Psat01G0211800/Psat01G0199000/Psat01G0184400/Psat01G0172500/Psat01G0458000/Psat01G0440100/Psat01G0428000/Psat01G0110900/Psat02G0307000/Psat02G0516300/Psat01G0011800/Psat02G0096300/Psat03G0580600/Psat03G0567200/Psat02G0321200/Psat02G04…
GO:0006082	organic acid metabolic process	141/1627	367/5678	1.93005153210669e-05	0.000573286	0.000503782	141	BP	Psat01G0587500/Psat01G0515400/Psat01G0570800/Psat01G0519700/Psat01G0498100/Psat01G0498300/Psat01G0430100/Psat01G0407200/Psat01G0370500/Psat01G0249200/Psat01G0230400/Psat01G0211800/Psat01G0199000/Psat01G0184400/Psat01G0172500/Psat01G0458000/Psat01G0440100/Psat01G0428000/Psat01G0110900/Psat02G0307000/Psat02G0516300/Psat01G0011800/Psat02G0096300/Psat03G0580600/Psat03G0567200/Psat02G0321200/Psat02G04…
GO:0032555	purine ribonucleotide binding	298/1627	861/5678	2.08711275407803e-05	0.0006104	0.000536396	298	MF	Psat04G0059900/Psat07G0305200/Psat01G0536500/Psat01G0269100/Psat01G0141700/Psat01G0144100/Psat01G0566800/Psat01G0506400/Psat01G0484600/Psat01G0448700/Psat01G0387400/Psat01G0364100/Psat01G0370500/Psat01G0262000/Psat01G0237900/Psat01G0230400/Psat01G0211800/Psat01G0177100/Psat01G0180700/Psat01G0144800/Psat01G0439800/Psat01G0428000/Psat01G0432100/Psat01G0414100/Psat02G0227700/Psat01G0070300/Psat02G00…
GO:0006259	DNA metabolic process	104/1627	257/5678	2.1233590640301e-05	0.000611592	0.000537444	104	BP	Psat01G0144100/Psat01G0153300/Psat01G0570700/Psat01G0484600/Psat01G0439600/Psat01G0368800/Psat01G0387400/Psat01G0386800/Psat01G0249200/Psat01G0177100/Psat01G0172500/Psat01G0462700/Psat02G0447200/Psat02G0431700/Psat05G0816500/Psat03G0378900/Psat03G0244900/Psat04G0415200/Psat05G0616700/Psat05G0270100/Psat05G0226400/Psat05G0111400/Psat05G0344700/Psat05G0094200/Psat05G0231000/Psat04G0003100/Psat05G02…
GO:0044281	small molecule metabolic process	216/1627	600/5678	2.20520879439063e-05	0.000625687	0.00054983	216	BP	Psat01G0587500/Psat01G0570200/Psat01G0515400/Psat01G0305400/Psat01G0590400/Psat01G0570800/Psat01G0540200/Psat01G0519700/Psat01G0498100/Psat01G0498300/Psat01G0448700/Psat01G0430100/Psat01G0407200/Psat01G0387400/Psat01G0370500/Psat01G0249200/Psat01G0230400/Psat01G0211800/Psat01G0199000/Psat01G0184400/Psat01G0172500/Psat01G0458000/Psat01G0440100/Psat01G0428000/Psat01G0110900/Psat02G0307000/Psat02G05…
GO:1901362	organic cyclic compound biosynthetic process	267/1627	763/5678	2.48992727505315e-05	0.000696081	0.00061169	267	BP	Psat01G0587500/Psat01G0558800/Psat01G0570200/Psat01G0504600/Psat01G0144100/Psat01G0570800/Psat01G0518400/Psat01G0523500/Psat01G0519700/Psat01G0512000/Psat01G0498100/Psat01G0484600/Psat01G0473900/Psat01G0387400/Psat01G0364100/Psat01G0386800/Psat01G0280300/Psat01G0249200/Psat01G0237900/Psat01G0199000/Psat01G0189500/Psat01G0184400/Psat01G0177100/Psat01G0167200/Psat01G0458000/Psat01G0462700/Psat01G04…
GO:0008170	N-methyltransferase activity	22/1627	35/5678	2.53002480113255e-05	0.00069704	0.000612532	22	MF	Psat01G0223000/Psat01G0167100/Psat03G0489000/Psat01G0080700/Psat02G0447200/Psat05G0285300/Psat01G0126200/Psat02G0306000/Psat03G0371600/Psat03G0518200/Psat03G0312400/Psat04G0438100/Psat04G0334400/Psat04G0049100/Psat05G0123300/Psat05G0084600/Psat05G0123500/Psat07G0675700/Psat06G0374400/Psat06G0162200/Psat07G0368900/Psat07G0006000
GO:0032553	ribonucleotide binding	303/1627	880/5678	2.81733004921984e-05	0.000765106	0.000672346	303	MF	Psat04G0059900/Psat07G0305200/Psat01G0536500/Psat01G0269100/Psat01G0141700/Psat01G0144100/Psat01G0566800/Psat01G0506400/Psat01G0484600/Psat01G0448700/Psat01G0387400/Psat01G0364100/Psat01G0370500/Psat01G0262000/Psat01G0237900/Psat01G0230400/Psat01G0211800/Psat01G0177100/Psat01G0180700/Psat01G0144800/Psat01G0439800/Psat01G0428000/Psat01G0432100/Psat01G0414100/Psat02G0227700/Psat01G0070300/Psat02G00…
GO:0034470	ncRNA processing	54/1627	117/5678	3.68710681707311e-05	0.00098721	0.000867522	54	BP	Psat01G0268200/Psat01G0519700/Psat01G0386400/Psat01G0387700/Psat01G0270200/Psat01G0167100/Psat01G0440100/Psat01G0080700/Psat04G0260800/Psat04G0079600/Psat03G0320400/Psat05G0616700/Psat05G0088800/Psat04G0016100/Psat06G0396800/Psat01G0222400/Psat07G0612700/Psat07G0170600/Psat01G0126200/Psat06G0059900/Psat03G0371600/Psat03G0199800/Psat03G0261800/Psat04G0438100/Psat04G0401000/Psat04G0165700/Psat04G00…
GO:0033014	tetrapyrrole biosynthetic process	60/1627	134/5678	4.26842870164015e-05	0.00112698	0.00099035	60	BP	Psat01G0144100/Psat01G0387400/Psat01G0364100/Psat01G0177100/Psat03G0440200/Psat05G0816500/Psat03G0244900/Psat04G0542800/Psat03G0159300/Psat05G0270100/Psat05G0261000/Psat05G0208700/Psat05G0111400/Psat05G0344700/Psat05G0231000/Psat04G0158100/Psat06G0110200/Psat06G0197600/Psat05G0126800/Psat05G0033700/Psat07G0230500/Psat07G0282400/Psat07G0229200/Psat02G0545200/Psat02G0201700/Psat02G0003700/Psat03G04…
GO:0006520	amino acid metabolic process	92/1627	226/5678	4.87302315619259e-05	0.00126899	0.00111514	92	BP	Psat01G0587500/Psat01G0515400/Psat01G0570800/Psat01G0519700/Psat01G0498100/Psat01G0498300/Psat01G0407200/Psat01G0370500/Psat01G0230400/Psat01G0211800/Psat01G0172500/Psat01G0458000/Psat01G0428000/Psat02G0307000/Psat01G0011800/Psat02G0096300/Psat03G0580600/Psat02G0321200/Psat02G0409800/Psat04G0260800/Psat04G0015000/Psat04G0631500/Psat03G0320400/Psat04G0540400/Psat04G0633600/Psat04G0342200/Psat04G03…
GO:0097367	carbohydrate derivative binding	306/1627	897/5678	5.88227215529531e-05	0.00151111	0.0013279	306	MF	Psat04G0059900/Psat07G0305200/Psat01G0536500/Psat01G0269100/Psat01G0141700/Psat01G0144100/Psat01G0566800/Psat01G0506400/Psat01G0484600/Psat01G0448700/Psat01G0387400/Psat01G0364100/Psat01G0370500/Psat01G0262000/Psat01G0237900/Psat01G0230400/Psat01G0211800/Psat01G0177100/Psat01G0180700/Psat01G0144800/Psat01G0439800/Psat01G0428000/Psat01G0432100/Psat01G0414100/Psat02G0227700/Psat01G0070300/Psat02G00…
GO:0016757	glycosyltransferase activity	75/1627	178/5678	6.40965166760127e-05	0.00162463	0.00142767	75	MF	Psat01G0587500/Psat01G0566100/Psat01G0523900/Psat01G0195500/Psat01G0540200/Psat01G0514100/Psat01G0417400/Psat01G0240800/Psat01G0163300/Psat01G0161400/Psat02G0047500/Psat03G0384200/Psat04G0163000/Psat04G0134500/Psat03G0152500/Psat03G0506200/Psat03G0305800/Psat03G0153500/Psat04G0390100/Psat05G0469900/Psat06G0660400/Psat05G0212900/Psat05G0556400/Psat03G0467100/Psat06G0585900/Psat01G0004100/Psat07G00…
GO:0008173	RNA methyltransferase activity	25/1627	44/5678	8.11948564635586e-05	0.00203094	0.00178471	25	MF	Psat01G0268200/Psat01G0270200/Psat01G0167100/Psat01G0080700/Psat05G0285300/Psat06G0396800/Psat07G0612700/Psat01G0126200/Psat06G0059900/Psat03G0371600/Psat03G0605400/Psat04G0096900/Psat05G0123300/Psat05G0084600/Psat05G0123500/Psat05G0038600/Psat05G0573000/Psat06G0627700/Psat07G0675700/Psat06G0374400/Psat06G0162200/Psat07G0368900/Psat07G0047300/Psat07G0103200/Psat07G0006000
GO:0016051	carbohydrate biosynthetic process	69/1627	162/5678	8.35681252258414e-05	0.00206316	0.00181302	69	BP	Psat01G0523900/Psat01G0417400/Psat01G0199000/Psat01G0451300/Psat01G0432100/Psat03G0440200/Psat01G0080700/Psat02G0543900/Psat02G0409800/Psat04G0208000/Psat04G0411300/Psat04G0517500/Psat04G0517300/Psat04G0390100/Psat05G0393000/Psat05G0469900/Psat05G0115500/Psat05G0084400/Psat05G0769400/Psat05G0265200/Psat02G0450100/Psat01G0048900/Psat01G0004100/Psat02G0465800/Psat07G0417000/Psat07G0158700/Psat07G01…
GO:0044272	sulfur compound biosynthetic process	22/1627	37/5678	8.57733973816945e-05	0.00209045	0.00183701	22	BP	Psat01G0519700/Psat01G0498100/Psat01G0011800/Psat02G0096300/Psat02G0478000/Psat04G0260800/Psat04G0540400/Psat05G0304300/Psat06G0168800/Psat03G0083000/Psat02G0506000/Psat02G0020800/Psat03G0158600/Psat03G0156000/Psat04G0077800/Psat05G0456700/Psat05G0606400/Psat07G0230900/Psat07G0204500/Psat07G0204200/Psat07G0218200/Psat03G0293700
GO:0000154	rRNA modification	18/1627	28/5678	9.17119517495506e-05	0.00220689	0.00193933	18	BP	Psat01G0167100/Psat01G0080700/Psat05G0616700/Psat07G0612700/Psat01G0126200/Psat06G0059900/Psat03G0371600/Psat04G0438100/Psat04G0096900/Psat04G0018100/Psat05G0701300/Psat05G0123300/Psat05G0123500/Psat07G0675700/Psat06G0374400/Psat06G0162200/Psat07G0368900/Psat07G0006000
GO:0001510	RNA methylation	17/1627	26/5678	0.000105821	0.00251458	0.00220972	17	BP	Psat01G0268200/Psat01G0270200/Psat01G0167100/Psat01G0080700/Psat05G0616700/Psat07G0612700/Psat01G0126200/Psat06G0059900/Psat02G0018200/Psat04G0438100/Psat04G0096900/Psat04G0018100/Psat05G0701300/Psat05G0038600/Psat06G0627700/Psat06G0374400/Psat07G0006000
GO:0016851	magnesium chelatase activity	37/1627	75/5678	0.000112301	0.00257211	0.00226027	37	MF	Psat01G0144100/Psat01G0364100/Psat01G0177100/Psat05G0816500/Psat03G0244900/Psat03G0159300/Psat05G0270100/Psat05G0208700/Psat05G0111400/Psat05G0344700/Psat05G0231000/Psat06G0110200/Psat06G0197600/Psat05G0126800/Psat05G0033700/Psat07G0230500/Psat07G0229200/Psat02G0545200/Psat03G0250400/Psat04G0436600/Psat04G0427900/Psat04G0418000/Psat05G0178800/Psat05G0230700/Psat05G0198400/Psat05G0456800/Psat05G04…
GO:0051002	ligase activity, forming nitrogen-metal bonds	37/1627	75/5678	0.000112301	0.00257211	0.00226027	37	MF	Psat01G0144100/Psat01G0364100/Psat01G0177100/Psat05G0816500/Psat03G0244900/Psat03G0159300/Psat05G0270100/Psat05G0208700/Psat05G0111400/Psat05G0344700/Psat05G0231000/Psat06G0110200/Psat06G0197600/Psat05G0126800/Psat05G0033700/Psat07G0230500/Psat07G0229200/Psat02G0545200/Psat03G0250400/Psat04G0436600/Psat04G0427900/Psat04G0418000/Psat05G0178800/Psat05G0230700/Psat05G0198400/Psat05G0456800/Psat05G04…
GO:0051003	ligase activity, forming nitrogen-metal bonds, forming coordination complexes	37/1627	75/5678	0.000112301	0.00257211	0.00226027	37	MF	Psat01G0144100/Psat01G0364100/Psat01G0177100/Psat05G0816500/Psat03G0244900/Psat03G0159300/Psat05G0270100/Psat05G0208700/Psat05G0111400/Psat05G0344700/Psat05G0231000/Psat06G0110200/Psat06G0197600/Psat05G0126800/Psat05G0033700/Psat07G0230500/Psat07G0229200/Psat02G0545200/Psat03G0250400/Psat04G0436600/Psat04G0427900/Psat04G0418000/Psat05G0178800/Psat05G0230700/Psat05G0198400/Psat05G0456800/Psat05G04…
GO:0006779	porphyrin-containing compound biosynthetic process	50/1627	110/5678	0.00011503	0.00259124	0.00227708	50	BP	Psat01G0144100/Psat01G0364100/Psat01G0177100/Psat03G0440200/Psat05G0816500/Psat03G0244900/Psat04G0542800/Psat03G0159300/Psat05G0270100/Psat05G0208700/Psat05G0111400/Psat05G0344700/Psat05G0231000/Psat06G0110200/Psat06G0197600/Psat05G0126800/Psat05G0033700/Psat07G0230500/Psat07G0282400/Psat07G0229200/Psat02G0545200/Psat02G0201700/Psat02G0003700/Psat03G0440000/Psat03G0250400/Psat04G0504300/Psat04G05…
GO:0006629	lipid metabolic process	155/1627	422/5678	0.000115863	0.00259124	0.00227708	155	BP	Psat01G0566100/Psat01G0504600/Psat01G0211200/Psat01G0580500/Psat01G0517400/Psat01G0478800/Psat01G0430100/Psat01G0386400/Psat01G0387700/Psat01G0210300/Psat01G0440100/Psat01G0451300/Psat01G0432100/Psat01G0110900/Psat02G0339600/Psat02G0516300/Psat02G0317400/Psat01G0080700/Psat01G0017300/Psat02G0543900/Psat02G0537200/Psat02G0409800/Psat04G0246200/Psat04G0079600/Psat04G0411300/Psat04G0381900/Psat04G00…
GO:0016070	RNA metabolic process	235/1627	675/5678	0.000121354	0.00268248	0.00235726	235	BP	Psat01G0558800/Psat01G0268200/Psat01G0144100/Psat01G0518400/Psat01G0523500/Psat01G0519700/Psat01G0512000/Psat01G0484600/Psat01G0473900/Psat01G0386400/Psat01G0364100/Psat01G0386800/Psat01G0387700/Psat01G0370500/Psat01G0280300/Psat01G0270200/Psat01G0237900/Psat01G0230400/Psat01G0231200/Psat01G0189500/Psat01G0177100/Psat01G0167100/Psat01G0167200/Psat01G0462700/Psat01G0440100/Psat01G0428000/Psat02G04…
GO:0016278	lysine N-methyltransferase activity	10/1627	1380223	0.000132593	0.0028209	0.0024789	10	MF	Psat01G0223000/Psat03G0489000/Psat01G0080700/Psat02G0306000/Psat03G0312400/Psat04G0334400/Psat05G0084600/Psat05G0123500/Psat06G0374400/Psat07G0006000
GO:0016279	protein-lysine N-methyltransferase activity	10/1627	1380223	0.000132593	0.0028209	0.0024789	10	MF	Psat01G0223000/Psat03G0489000/Psat01G0080700/Psat02G0306000/Psat03G0312400/Psat04G0334400/Psat05G0084600/Psat05G0123500/Psat06G0374400/Psat07G0006000
GO:0042054	histone methyltransferase activity	10/1627	1380223	0.000132593	0.0028209	0.0024789	10	MF	Psat01G0223000/Psat03G0489000/Psat01G0080700/Psat02G0306000/Psat03G0312400/Psat04G0334400/Psat05G0084600/Psat05G0123500/Psat06G0374400/Psat07G0006000
GO:0010340	carboxyl-O-methyltransferase activity	15/1627	22/5678	0.000135035	0.0028209	0.0024789	15	MF	Psat01G0268200/Psat01G0270200/Psat01G0080700/Psat05G0616700/Psat07G0612700/Psat01G0126200/Psat06G0059900/Psat05G0123300/Psat05G0123500/Psat05G0038600/Psat05G0584900/Psat06G0627700/Psat06G0374400/Psat06G0162200/Psat07G0006000
GO:0051998	protein carboxyl O-methyltransferase activity	15/1627	22/5678	0.000135035	0.0028209	0.0024789	15	MF	Psat01G0268200/Psat01G0270200/Psat01G0080700/Psat05G0616700/Psat07G0612700/Psat01G0126200/Psat06G0059900/Psat05G0123300/Psat05G0123500/Psat05G0038600/Psat05G0584900/Psat06G0627700/Psat06G0374400/Psat06G0162200/Psat07G0006000
GO:0008033	tRNA processing	39/1627	81/5678	0.000144214	0.0029799	0.00261862	39	BP	Psat01G0268200/Psat01G0519700/Psat01G0386400/Psat01G0387700/Psat01G0270200/Psat01G0167100/Psat01G0440100/Psat01G0080700/Psat04G0260800/Psat04G0079600/Psat03G0320400/Psat05G0088800/Psat04G0016100/Psat06G0396800/Psat01G0222400/Psat07G0612700/Psat06G0059900/Psat03G0199800/Psat03G0261800/Psat04G0401000/Psat04G0165700/Psat05G0123300/Psat05G0084600/Psat05G0123500/Psat05G0111200/Psat05G0038600/Psat05G00…
GO:0006400	tRNA modification	13/1627	18/5678	0.000157388	0.00321714	0.0028271	13	BP	Psat01G0268200/Psat01G0387700/Psat01G0270200/Psat01G0080700/Psat04G0016100/Psat07G0612700/Psat06G0059900/Psat05G0123300/Psat05G0084600/Psat05G0123500/Psat05G0038600/Psat06G0627700/Psat07G0006000
GO:0016874	ligase activity	81/1627	200/5678	0.000167607	0.00338037	0.00297054	81	MF	Psat01G0523900/Psat01G0144100/Psat01G0498300/Psat01G0364100/Psat01G0370500/Psat01G0230400/Psat01G0177100/Psat01G0428000/Psat02G0321200/Psat05G0816500/Psat04G0015000/Psat05G0766100/Psat03G0244900/Psat04G0631500/Psat03G0320400/Psat03G0159300/Psat04G0633600/Psat04G0332000/Psat05G0304300/Psat05G0270100/Psat05G0208700/Psat05G0111400/Psat05G0344700/Psat05G0107500/Psat05G0032500/Psat05G0231000/Psat05G04…
GO:0042254	ribosome biogenesis	30/1627	58/5678	0.000168929	0.00338037	0.00297054	30	BP	Psat01G0268200/Psat01G0580500/Psat01G0270200/Psat01G0167100/Psat01G0080700/Psat05G0616700/Psat05G0032600/Psat07G0612700/Psat07G0170600/Psat01G0126200/Psat06G0059900/Psat03G0371600/Psat04G0438100/Psat04G0096900/Psat04G0018100/Psat04G0022900/Psat05G0701300/Psat04G0011600/Psat05G0123300/Psat05G0123500/Psat05G0097400/Psat06G0627700/Psat05G0010400/Psat06G0623300/Psat07G0675700/Psat06G0374400/Psat06G01…
GO:0019538	protein metabolic process	332/1627	995/5678	0.000197595	0.0039128	0.00343842	332	BP	Psat01G0585900/Psat01G0290700/Psat01G0268200/Psat01G0265500/Psat01G0590400/Psat01G0593400/Psat01G0590800/Psat01G0542700/Psat01G0531600/Psat01G0515600/Psat01G0514100/Psat01G0506700/Psat01G0400000/Psat01G0387700/Psat01G0370500/Psat01G0371700/Psat01G0270200/Psat01G0262000/Psat01G0237900/Psat01G0230400/Psat01G0236000/Psat01G0210300/Psat01G0189500/Psat01G0178000/Psat01G0177100/Psat01G0180700/Psat01G01…
GO:0006396	RNA processing	81/1627	201/5678	0.000203632	0.00399076	0.00350693	81	BP	Psat01G0268200/Psat01G0519700/Psat01G0386400/Psat01G0386800/Psat01G0387700/Psat01G0270200/Psat01G0231200/Psat01G0167100/Psat01G0440100/Psat02G0497700/Psat01G0080700/Psat02G0460200/Psat04G0260800/Psat04G0079600/Psat05G0821600/Psat03G0290700/Psat03G0320400/Psat05G0616700/Psat05G0088800/Psat05G0222800/Psat05G0032600/Psat04G0016100/Psat05G0285300/Psat06G0508000/Psat06G0396800/Psat07G0674900/Psat06G05…
GO:0008610	lipid biosynthetic process	94/1627	240/5678	0.000220414	0.00425064	0.0037353	94	BP	Psat01G0504600/Psat01G0386400/Psat01G0451300/Psat01G0432100/Psat02G0339600/Psat01G0080700/Psat01G0017300/Psat02G0543900/Psat02G0537200/Psat02G0409800/Psat04G0246200/Psat04G0079600/Psat04G0411300/Psat04G0381900/Psat03G0085200/Psat05G0393000/Psat05G0616700/Psat05G0115500/Psat05G0084400/Psat05G0769400/Psat04G0134600/Psat05G0603700/Psat04G0003000/Psat06G0360800/Psat01G0048900/Psat02G0506200/Psat01G00…
GO:0008171	O-methyltransferase activity	20/1627	34/5678	0.000221364	0.00425064	0.0037353	20	MF	Psat01G0268200/Psat01G0270200/Psat01G0080700/Psat05G0616700/Psat06G0396800/Psat01G0005500/Psat07G0612700/Psat01G0126200/Psat06G0059900/Psat04G0263500/Psat05G0123300/Psat05G0123500/Psat05G0038600/Psat05G0584900/Psat06G0627700/Psat06G0374400/Psat06G0162200/Psat07G0368900/Psat07G0103200/Psat07G0006000
GO:0046148	pigment biosynthetic process	55/1627	127/5678	0.000257906	0.00490279	0.00430838	55	BP	Psat01G0144100/Psat01G0386400/Psat01G0364100/Psat01G0177100/Psat03G0440200/Psat04G0079600/Psat05G0816500/Psat03G0244900/Psat04G0542800/Psat03G0159300/Psat05G0270100/Psat05G0208700/Psat05G0111400/Psat05G0344700/Psat05G0231000/Psat06G0110200/Psat06G0197600/Psat05G0126800/Psat05G0033700/Psat07G0230500/Psat07G0282400/Psat07G0229200/Psat02G0545200/Psat02G0201700/Psat03G0440000/Psat03G0261800/Psat03G02…
GO:0006364	rRNA processing	26/1627	49/5678	0.000267888	0.00491329	0.00431762	26	BP	Psat01G0268200/Psat01G0270200/Psat01G0167100/Psat01G0080700/Psat05G0616700/Psat07G0612700/Psat07G0170600/Psat01G0126200/Psat06G0059900/Psat03G0371600/Psat04G0438100/Psat04G0096900/Psat04G0018100/Psat05G0701300/Psat04G0011600/Psat05G0123300/Psat05G0123500/Psat06G0627700/Psat05G0010400/Psat06G0623300/Psat07G0675700/Psat06G0374400/Psat06G0162200/Psat06G0101900/Psat07G0368900/Psat07G0006000
GO:0016072	rRNA metabolic process	26/1627	49/5678	0.000267888	0.00491329	0.00431762	26	BP	Psat01G0268200/Psat01G0270200/Psat01G0167100/Psat01G0080700/Psat05G0616700/Psat07G0612700/Psat07G0170600/Psat01G0126200/Psat06G0059900/Psat03G0371600/Psat04G0438100/Psat04G0096900/Psat04G0018100/Psat05G0701300/Psat04G0011600/Psat05G0123300/Psat05G0123500/Psat06G0627700/Psat05G0010400/Psat06G0623300/Psat07G0675700/Psat06G0374400/Psat06G0162200/Psat06G0101900/Psat07G0368900/Psat07G0006000
GO:0006479	protein methylation	19/1627	32/5678	0.000268797	0.00491329	0.00431762	19	BP	Psat01G0593400/Psat01G0167100/Psat03G0489000/Psat01G0080700/Psat05G0616700/Psat06G0433100/Psat06G0352400/Psat07G0612700/Psat01G0126200/Psat06G0059900/Psat03G0312400/Psat04G0438100/Psat04G0334400/Psat04G0096900/Psat05G0038600/Psat05G0093600/Psat06G0374400/Psat07G0103200/Psat07G0006000
GO:0008213	protein alkylation	19/1627	32/5678	0.000268797	0.00491329	0.00431762	19	BP	Psat01G0593400/Psat01G0167100/Psat03G0489000/Psat01G0080700/Psat05G0616700/Psat06G0433100/Psat06G0352400/Psat07G0612700/Psat01G0126200/Psat06G0059900/Psat03G0312400/Psat04G0438100/Psat04G0334400/Psat04G0096900/Psat05G0038600/Psat05G0093600/Psat06G0374400/Psat07G0103200/Psat07G0006000
GO:0006766	vitamin metabolic process	27/1627	52/5678	0.000326997	0.00575576	0.00505794	27	BP	Psat01G0570200/Psat01G0519700/Psat01G0498100/Psat01G0387400/Psat01G0011800/Psat02G0096300/Psat04G0260800/Psat05G0780900/Psat05G0800100/Psat06G0168800/Psat06G0013700/Psat02G0506000/Psat03G0156000/Psat04G0078600/Psat04G0102700/Psat05G0183500/Psat05G0456700/Psat06G0630400/Psat07G0671600/Psat07G0260200/Psat07G0230900/Psat07G0204500/Psat07G0204200/Psat07G0087900/Psat07G0108200/Psat07G0321400/Psat07G02…
GO:0006767	water-soluble vitamin metabolic process	27/1627	52/5678	0.000326997	0.00575576	0.00505794	27	BP	Psat01G0570200/Psat01G0519700/Psat01G0498100/Psat01G0387400/Psat01G0011800/Psat02G0096300/Psat04G0260800/Psat05G0780900/Psat05G0800100/Psat06G0168800/Psat06G0013700/Psat02G0506000/Psat03G0156000/Psat04G0078600/Psat04G0102700/Psat05G0183500/Psat05G0456700/Psat06G0630400/Psat07G0671600/Psat07G0260200/Psat07G0230900/Psat07G0204500/Psat07G0204200/Psat07G0087900/Psat07G0108200/Psat07G0321400/Psat07G02…
GO:0009110	vitamin biosynthetic process	27/1627	52/5678	0.000326997	0.00575576	0.00505794	27	BP	Psat01G0570200/Psat01G0519700/Psat01G0498100/Psat01G0387400/Psat01G0011800/Psat02G0096300/Psat04G0260800/Psat05G0780900/Psat05G0800100/Psat06G0168800/Psat06G0013700/Psat02G0506000/Psat03G0156000/Psat04G0078600/Psat04G0102700/Psat05G0183500/Psat05G0456700/Psat06G0630400/Psat07G0671600/Psat07G0260200/Psat07G0230900/Psat07G0204500/Psat07G0204200/Psat07G0087900/Psat07G0108200/Psat07G0321400/Psat07G02…
GO:0042364	water-soluble vitamin biosynthetic process	27/1627	52/5678	0.000326997	0.00575576	0.00505794	27	BP	Psat01G0570200/Psat01G0519700/Psat01G0498100/Psat01G0387400/Psat01G0011800/Psat02G0096300/Psat04G0260800/Psat05G0780900/Psat05G0800100/Psat06G0168800/Psat06G0013700/Psat02G0506000/Psat03G0156000/Psat04G0078600/Psat04G0102700/Psat05G0183500/Psat05G0456700/Psat06G0630400/Psat07G0671600/Psat07G0260200/Psat07G0230900/Psat07G0204500/Psat07G0204200/Psat07G0087900/Psat07G0108200/Psat07G0321400/Psat07G02…
GO:0005737	cytoplasm	286/1627	851/5678	0.000355626	0.00620226	0.00545031	286	CC	Psat07G0305200/Psat01G0587500/Psat01G0536500/Psat01G0290700/Psat01G0268200/Psat01G0265500/Psat01G0590400/Psat01G0593400/Psat01G0590800/Psat01G0570700/Psat01G0585000/Psat01G0580500/Psat01G0543500/Psat01G0540200/Psat01G0542700/Psat01G0531600/Psat01G0515600/Psat01G0506700/Psat01G0270200/Psat01G0230400/Psat01G0236000/Psat01G0211800/Psat01G0184400/Psat01G0172500/Psat01G0167100/Psat01G0143400/Psat01G04…
GO:0022613	ribonucleoprotein complex biogenesis	30/1627	60/5678	0.000365706	0.00629824	0.00553466	30	BP	Psat01G0268200/Psat01G0580500/Psat01G0270200/Psat01G0167100/Psat01G0080700/Psat05G0616700/Psat05G0032600/Psat07G0612700/Psat07G0170600/Psat01G0126200/Psat06G0059900/Psat03G0371600/Psat04G0438100/Psat04G0096900/Psat04G0018100/Psat04G0022900/Psat05G0701300/Psat04G0011600/Psat05G0123300/Psat05G0123500/Psat05G0097400/Psat06G0627700/Psat05G0010400/Psat06G0623300/Psat07G0675700/Psat06G0374400/Psat06G01…
GO:0008175	tRNA methyltransferase activity	13/1627	19/5678	0.000367756	0.00629824	0.00553466	13	MF	Psat01G0268200/Psat01G0270200/Psat01G0167100/Psat01G0080700/Psat06G0396800/Psat07G0612700/Psat06G0059900/Psat05G0123300/Psat05G0084600/Psat05G0123500/Psat05G0038600/Psat06G0627700/Psat07G0006000
GO:0015995	chlorophyll biosynthetic process	36/1627	76/5678	0.000384462	0.00650021	0.00571214	36	BP	Psat01G0144100/Psat01G0364100/Psat01G0177100/Psat05G0816500/Psat03G0244900/Psat03G0159300/Psat05G0270100/Psat05G0208700/Psat05G0111400/Psat05G0344700/Psat05G0231000/Psat06G0110200/Psat06G0197600/Psat05G0126800/Psat05G0033700/Psat07G0230500/Psat07G0229200/Psat02G0545200/Psat03G0250400/Psat04G0427900/Psat04G0418000/Psat05G0178800/Psat05G0230700/Psat05G0198400/Psat05G0456800/Psat05G0404500/Psat06G04…
GO:0016759	cellulose synthase activity	9/1627	1380193	0.000389808	0.00650021	0.00571214	9	MF	Psat01G0523900/Psat01G0417400/Psat05G0469900/Psat07G0132900/Psat01G0001900/Psat04G0029600/Psat05G0580900/Psat05G0102300/Psat07G0546700
GO:0016760	cellulose synthase (UDP-forming) activity	9/1627	1380193	0.000389808	0.00650021	0.00571214	9	MF	Psat01G0523900/Psat01G0417400/Psat05G0469900/Psat07G0132900/Psat01G0001900/Psat04G0029600/Psat05G0580900/Psat05G0102300/Psat07G0546700
GO:0072527	pyrimidine-containing compound metabolic process	26/1627	50/5678	0.00040774	0.00674012	0.00592296	26	BP	Psat01G0305400/Psat01G0519700/Psat01G0498100/Psat01G0011800/Psat02G0096300/Psat01G0127400/Psat02G0478000/Psat04G0260800/Psat04G0332000/Psat05G0304300/Psat05G0486100/Psat06G0168800/Psat02G0506000/Psat02G0027400/Psat03G0156000/Psat05G0456700/Psat05G0365500/Psat05G0016000/Psat06G0627300/Psat05G0606400/Psat07G0230900/Psat07G0204500/Psat07G0204200/Psat07G0124200/Psat07G0073000/Psat07G0055400
GO:0016705	oxidoreductase activity, acting on paired donors, with incorporation or reduction of molecular oxygen	49/1627	112/5678	0.000413267	0.00677258	0.00595149	49	MF	Psat01G0563600/Psat01G0386400/Psat04G0246200/Psat04G0193400/Psat04G0079600/Psat05G0731600/Psat04G0496100/Psat05G0327500/Psat04G0158100/Psat06G0208400/Psat07G0310100/Psat01G0019800/Psat01G0007700/Psat02G0347800/Psat02G0241700/Psat02G0186700/Psat02G0163000/Psat02G0107400/Psat03G0345800/Psat03G0383300/Psat03G0261800/Psat03G0235000/Psat04G0636800/Psat04G0590000/Psat04G0475100/Psat04G0302300/Psat04G01…
GO:0036355	2-iminoacetate synthase activity	10/1627	13/5678	0.000426397	0.00692804	0.0060881	10	MF	Psat01G0519700/Psat01G0498100/Psat01G0011800/Psat02G0096300/Psat04G0260800/Psat02G0506000/Psat03G0156000/Psat07G0230900/Psat07G0204500/Psat07G0204200
GO:0016758	hexosyltransferase activity	54/1627	127/5678	0.000507005	0.00816794	0.00717767	54	MF	Psat01G0566100/Psat01G0523900/Psat01G0195500/Psat01G0540200/Psat01G0514100/Psat01G0417400/Psat01G0240800/Psat02G0047500/Psat04G0163000/Psat04G0134500/Psat03G0152500/Psat03G0305800/Psat03G0153500/Psat04G0390100/Psat05G0469900/Psat05G0556400/Psat06G0585900/Psat07G0132900/Psat01G0001900/Psat02G0049300/Psat02G0493500/Psat02G0399700/Psat03G0276100/Psat03G0307000/Psat02G0048200/Psat03G0405400/Psat03G01…
GO:0044283	small molecule biosynthetic process	87/1627	224/5678	0.000517636	0.00826912	0.00726659	87	BP	Psat01G0587500/Psat01G0570200/Psat01G0570800/Psat01G0519700/Psat01G0498100/Psat01G0498300/Psat01G0387400/Psat01G0249200/Psat01G0211800/Psat01G0199000/Psat01G0184400/Psat01G0458000/Psat01G0011800/Psat02G0096300/Psat02G0409800/Psat04G0260800/Psat04G0246200/Psat05G0780900/Psat04G0540400/Psat05G0032500/Psat06G0526400/Psat06G0660400/Psat05G0716400/Psat05G0800100/Psat06G0168800/Psat06G0013700/Psat06G05…
GO:0005976	polysaccharide metabolic process	65/1627	159/5678	0.000534863	0.00847311	0.00744585	65	BP	Psat01G0523900/Psat01G0417400/Psat01G0343100/Psat01G0240800/Psat01G0451300/Psat01G0432100/Psat03G0440200/Psat02G0543900/Psat02G0409800/Psat04G0208000/Psat04G0411300/Psat03G0305800/Psat04G0517500/Psat04G0517300/Psat04G0390100/Psat05G0393000/Psat05G0469900/Psat05G0115500/Psat05G0084400/Psat05G0769400/Psat05G0265200/Psat05G0739700/Psat02G0450100/Psat01G0048900/Psat01G0004100/Psat02G0465800/Psat07G04…
GO:0005667	transcription regulator complex	18/1627	31/5678	0.000569577	0.00894848	0.00786358	18	CC	Psat01G0144100/Psat01G0518400/Psat01G0512000/Psat01G0462700/Psat05G0616700/Psat05G0006400/Psat03G0015800/Psat05G0129100/Psat01G0130700/Psat03G0180300/Psat04G0520900/Psat04G0203800/Psat05G0692300/Psat06G0605200/Psat07G0597400/Psat07G0316700/Psat07G0391600/Psat07G0293200
GO:0018130	heterocycle biosynthetic process	233/1627	687/5678	0.000768727	0.0119783	0.0105261	233	BP	Psat01G0587500/Psat01G0558800/Psat01G0570200/Psat01G0144100/Psat01G0518400/Psat01G0523500/Psat01G0519700/Psat01G0512000/Psat01G0498100/Psat01G0484600/Psat01G0473900/Psat01G0387400/Psat01G0364100/Psat01G0386800/Psat01G0280300/Psat01G0249200/Psat01G0237900/Psat01G0199000/Psat01G0189500/Psat01G0184400/Psat01G0177100/Psat01G0167200/Psat01G0458000/Psat01G0462700/Psat01G0011800/Psat02G0096300/Psat02G00…
GO:0019438	aromatic compound biosynthetic process	229/1627	675/5678	0.000840942	0.012997	0.0114213	229	BP	Psat01G0587500/Psat01G0558800/Psat01G0144100/Psat01G0570800/Psat01G0518400/Psat01G0523500/Psat01G0519700/Psat01G0512000/Psat01G0498100/Psat01G0484600/Psat01G0473900/Psat01G0387400/Psat01G0364100/Psat01G0386800/Psat01G0280300/Psat01G0249200/Psat01G0237900/Psat01G0199000/Psat01G0189500/Psat01G0184400/Psat01G0177100/Psat01G0167200/Psat01G0458000/Psat01G0462700/Psat01G0011800/Psat02G0096300/Psat02G00…
GO:0000105	histidine biosynthetic process	12/1627	18/5678	0.000894656	0.0130826	0.0114965	12	BP	Psat01G0587500/Psat01G0519700/Psat01G0498100/Psat01G0458000/Psat01G0011800/Psat02G0096300/Psat04G0260800/Psat06G0660400/Psat03G0156000/Psat06G0057600/Psat07G0204500/Psat07G0204200
GO:0006547	histidine metabolic process	12/1627	18/5678	0.000894656	0.0130826	0.0114965	12	BP	Psat01G0587500/Psat01G0519700/Psat01G0498100/Psat01G0458000/Psat01G0011800/Psat02G0096300/Psat04G0260800/Psat06G0660400/Psat03G0156000/Psat06G0057600/Psat07G0204500/Psat07G0204200
GO:0006772	thiamine metabolic process	12/1627	18/5678	0.000894656	0.0130826	0.0114965	12	BP	Psat01G0519700/Psat01G0498100/Psat01G0011800/Psat02G0096300/Psat04G0260800/Psat06G0168800/Psat02G0506000/Psat03G0156000/Psat05G0456700/Psat07G0230900/Psat07G0204500/Psat07G0204200
GO:0009228	thiamine biosynthetic process	12/1627	18/5678	0.000894656	0.0130826	0.0114965	12	BP	Psat01G0519700/Psat01G0498100/Psat01G0011800/Psat02G0096300/Psat04G0260800/Psat06G0168800/Psat02G0506000/Psat03G0156000/Psat05G0456700/Psat07G0230900/Psat07G0204500/Psat07G0204200
GO:0042723	thiamine-containing compound metabolic process	12/1627	18/5678	0.000894656	0.0130826	0.0114965	12	BP	Psat01G0519700/Psat01G0498100/Psat01G0011800/Psat02G0096300/Psat04G0260800/Psat06G0168800/Psat02G0506000/Psat03G0156000/Psat05G0456700/Psat07G0230900/Psat07G0204500/Psat07G0204200
GO:0042724	thiamine-containing compound biosynthetic process	12/1627	18/5678	0.000894656	0.0130826	0.0114965	12	BP	Psat01G0519700/Psat01G0498100/Psat01G0011800/Psat02G0096300/Psat04G0260800/Psat06G0168800/Psat02G0506000/Psat03G0156000/Psat05G0456700/Psat07G0230900/Psat07G0204500/Psat07G0204200
GO:0052803	imidazole-containing compound metabolic process	12/1627	18/5678	0.000894656	0.0130826	0.0114965	12	BP	Psat01G0587500/Psat01G0519700/Psat01G0498100/Psat01G0458000/Psat01G0011800/Psat02G0096300/Psat04G0260800/Psat06G0660400/Psat03G0156000/Psat06G0057600/Psat07G0204500/Psat07G0204200
GO:0006974	DNA damage response	55/1627	133/5678	0.00101288	0.0146984	0.0129164	55	BP	Psat01G0144100/Psat01G0484600/Psat01G0387400/Psat01G0177100/Psat02G0431700/Psat05G0816500/Psat03G0244900/Psat04G0415200/Psat05G0616700/Psat05G0270100/Psat05G0111400/Psat05G0344700/Psat05G0094200/Psat05G0231000/Psat04G0003100/Psat06G0110200/Psat07G0674900/Psat06G0197600/Psat05G0129100/Psat05G0126800/Psat05G0033700/Psat02G0458100/Psat02G0409200/Psat02G0511500/Psat02G0510900/Psat07G0293400/Psat07G02…
GO:0000271	polysaccharide biosynthetic process	56/1627	136/5678	0.00103407	0.0147802	0.0129883	56	BP	Psat01G0523900/Psat01G0417400/Psat01G0451300/Psat01G0432100/Psat03G0440200/Psat02G0543900/Psat02G0409800/Psat04G0208000/Psat04G0411300/Psat04G0517500/Psat04G0517300/Psat04G0390100/Psat05G0393000/Psat05G0469900/Psat05G0115500/Psat05G0084400/Psat05G0769400/Psat05G0265200/Psat02G0450100/Psat01G0048900/Psat01G0004100/Psat02G0465800/Psat07G0417000/Psat07G0158700/Psat07G0132900/Psat01G0001900/Psat02G05…
GO:0033554	cellular response to stress	56/1627	136/5678	0.00103407	0.0147802	0.0129883	56	BP	Psat01G0144100/Psat01G0484600/Psat01G0387400/Psat01G0177100/Psat02G0069400/Psat02G0431700/Psat05G0816500/Psat03G0244900/Psat04G0415200/Psat05G0616700/Psat05G0270100/Psat05G0111400/Psat05G0344700/Psat05G0094200/Psat05G0231000/Psat04G0003100/Psat06G0110200/Psat07G0674900/Psat06G0197600/Psat05G0129100/Psat05G0126800/Psat05G0033700/Psat02G0458100/Psat02G0409200/Psat02G0511500/Psat02G0510900/Psat07G02…
GO:0000179	rRNA (adenine-N6,N6-)-dimethyltransferase activity	10/1627	14/5678	0.00110871	0.0157288	0.0138218	10	MF	Psat01G0080700/Psat01G0126200/Psat03G0371600/Psat05G0123300/Psat05G0123500/Psat07G0675700/Psat06G0374400/Psat06G0162200/Psat07G0368900/Psat07G0006000
GO:0043167	ion binding	527/1627	1671/5678	0.00111999	0.0157711	0.013859	527	MF	Psat04G0059900/Psat07G0305200/Psat01G0587500/Psat01G0536500/Psat01G0305400/Psat01G0269100/Psat01G0223000/Psat01G0141700/Psat01G0144100/Psat01G0593400/Psat01G0563600/Psat01G0566800/Psat01G0540200/Psat01G0506400/Psat01G0519700/Psat01G0484600/Psat01G0448700/Psat01G0386400/Psat01G0387400/Psat01G0364100/Psat01G0406800/Psat01G0386800/Psat01G0391800/Psat01G0387700/Psat01G0370500/Psat01G0262000/Psat01G02…
GO:0003677	DNA binding	163/1627	466/5678	0.00114488	0.015898	0.0139706	163	MF	Psat04G0059900/Psat01G0558800/Psat01G0141700/Psat01G0153300/Psat01G0518400/Psat01G0484600/Psat01G0448700/Psat01G0368800/Psat01G0387400/Psat01G0364100/Psat01G0386800/Psat01G0280300/Psat01G0249200/Psat01G0237900/Psat01G0189500/Psat01G0177100/Psat01G0135700/Psat01G0130100/Psat02G0447200/Psat02G0431700/Psat02G0400400/Psat04G0000700/Psat04G0061600/Psat03G0378900/Psat03G0628800/Psat03G0244900/Psat03G04…
GO:0033013	tetrapyrrole metabolic process	63/1627	157/5678	0.00114573	0.015898	0.0139706	63	BP	Psat01G0144100/Psat01G0387400/Psat01G0364100/Psat01G0177100/Psat03G0440200/Psat05G0816500/Psat03G0244900/Psat03G0096800/Psat04G0542800/Psat03G0159300/Psat05G0270100/Psat05G0261000/Psat05G0208700/Psat05G0111400/Psat05G0344700/Psat05G0231000/Psat04G0158100/Psat06G0110200/Psat06G0197600/Psat05G0126800/Psat05G0033700/Psat07G0230500/Psat07G0282400/Psat07G0229200/Psat02G0545200/Psat02G0201700/Psat02G00…
GO:0006790	sulfur compound metabolic process	32/1627	69/5678	0.00125093	0.017232	0.0151429	32	BP	Psat01G0519700/Psat01G0498100/Psat01G0011800/Psat02G0096300/Psat02G0478000/Psat04G0260800/Psat04G0075700/Psat03G0501600/Psat03G0087800/Psat04G0622900/Psat04G0540400/Psat03G0159300/Psat05G0304300/Psat06G0168800/Psat03G0083000/Psat02G0509100/Psat07G0701700/Psat02G0506000/Psat02G0312700/Psat02G0450000/Psat02G0020800/Psat03G0158600/Psat03G0156000/Psat04G0567600/Psat04G0077800/Psat05G0456700/Psat05G06…
GO:0006281	DNA repair	53/1627	129/5678	0.00147964	0.0202359	0.0177825	53	BP	Psat01G0144100/Psat01G0484600/Psat01G0387400/Psat01G0177100/Psat02G0431700/Psat05G0816500/Psat03G0244900/Psat04G0415200/Psat05G0616700/Psat05G0270100/Psat05G0111400/Psat05G0344700/Psat05G0094200/Psat05G0231000/Psat04G0003100/Psat06G0110200/Psat07G0674900/Psat06G0197600/Psat05G0129100/Psat05G0126800/Psat05G0033700/Psat02G0511500/Psat02G0510900/Psat07G0293400/Psat07G0229200/Psat03G0308100/Psat04G05…
GO:0009073	aromatic amino acid family biosynthetic process	18/1627	33/5678	0.00154618	0.020995	0.0184496	18	BP	Psat01G0587500/Psat01G0570800/Psat01G0519700/Psat01G0498100/Psat01G0458000/Psat01G0011800/Psat02G0096300/Psat04G0260800/Psat06G0660400/Psat05G0716400/Psat02G0511500/Psat03G0156000/Psat05G0733700/Psat04G0122400/Psat05G0382800/Psat06G0057600/Psat07G0204500/Psat07G0204200
GO:0006260	DNA replication	37/1627	85/5678	0.00226154	0.0304908	0.0267941	37	BP	Psat01G0570700/Psat01G0368800/Psat01G0386800/Psat01G0462700/Psat05G0344700/Psat05G0231000/Psat04G0003100/Psat05G0285300/Psat05G0421600/Psat06G0352400/Psat01G0345600/Psat07G0663700/Psat03G0234800/Psat06G0585900/Psat02G0524400/Psat02G0510900/Psat07G0230500/Psat02G0545200/Psat02G0107100/Psat03G0474300/Psat03G0603500/Psat04G0626100/Psat04G0418000/Psat05G0737400/Psat05G0230700/Psat05G0194200/Psat05G03…
GO:0043038	amino acid activation	29/1627	63/5678	0.0023969	0.0316716	0.0278318	29	BP	Psat01G0370500/Psat01G0230400/Psat01G0428000/Psat02G0321200/Psat04G0015000/Psat04G0631500/Psat03G0320400/Psat04G0633600/Psat05G0304300/Psat05G0107500/Psat05G0475500/Psat02G0483500/Psat01G0121900/Psat03G0626600/Psat03G0159500/Psat04G0621500/Psat04G0221700/Psat05G0167900/Psat05G0155600/Psat05G0111200/Psat05G0431300/Psat06G0642800/Psat06G0605200/Psat06G0204400/Psat06G0228900/Psat06G0545300/Psat06G04…
GO:0043039	tRNA aminoacylation	29/1627	63/5678	0.0023969	0.0316716	0.0278318	29	BP	Psat01G0370500/Psat01G0230400/Psat01G0428000/Psat02G0321200/Psat04G0015000/Psat04G0631500/Psat03G0320400/Psat04G0633600/Psat05G0304300/Psat05G0107500/Psat05G0475500/Psat02G0483500/Psat01G0121900/Psat03G0626600/Psat03G0159500/Psat04G0621500/Psat04G0221700/Psat05G0167900/Psat05G0155600/Psat05G0111200/Psat05G0431300/Psat06G0642800/Psat06G0605200/Psat06G0204400/Psat06G0228900/Psat06G0545300/Psat06G04…
GO:0090575	RNA polymerase II transcription regulator complex	16/1627	29/5678	0.00239911	0.0316716	0.0278318	16	CC	Psat01G0144100/Psat01G0518400/Psat01G0512000/Psat01G0462700/Psat05G0616700/Psat05G0006400/Psat03G0015800/Psat05G0129100/Psat03G0180300/Psat04G0520900/Psat04G0203800/Psat06G0605200/Psat07G0597400/Psat07G0316700/Psat07G0391600/Psat07G0293200
GO:0016433	rRNA (adenine) methyltransferase activity	10/1627	15/5678	0.00247376	0.0322098	0.0283047	10	MF	Psat01G0080700/Psat01G0126200/Psat03G0371600/Psat05G0123300/Psat05G0123500/Psat07G0675700/Psat06G0374400/Psat06G0162200/Psat07G0368900/Psat07G0006000
GO:0030244	cellulose biosynthetic process	10/1627	15/5678	0.00247376	0.0322098	0.0283047	10	BP	Psat01G0523900/Psat01G0417400/Psat05G0469900/Psat07G0132900/Psat01G0001900/Psat03G0619200/Psat04G0029600/Psat05G0580900/Psat05G0102300/Psat07G0546700
GO:0009378	four-way junction helicase activity	30/1627	66/5678	0.00258485	0.0334272	0.0293746	30	MF	Psat01G0144100/Psat01G0484600/Psat01G0177100/Psat05G0816500/Psat03G0244900/Psat05G0111400/Psat05G0344700/Psat05G0231000/Psat04G0003100/Psat06G0110200/Psat06G0197600/Psat05G0126800/Psat05G0033700/Psat02G0511500/Psat07G0229200/Psat04G0427900/Psat04G0418000/Psat05G0178800/Psat05G0230700/Psat05G0198400/Psat05G0456800/Psat05G0404500/Psat06G0453100/Psat06G0353700/Psat06G0413200/Psat06G0453200/Psat07G05…
GO:0016742	hydroxymethyl-, formyl- and related transferase activity	9/1627	13/5678	0.00281533	0.0359191	0.0315643	9	MF	Psat01G0515400/Psat01G0141700/Psat03G0617600/Psat05G0618000/Psat01G0132200/Psat02G0389900/Psat05G0296800/Psat05G0183500/Psat07G0191000
GO:0031072	heat shock protein binding	9/1627	13/5678	0.00281533	0.0359191	0.0315643	9	MF	Psat01G0166200/Psat04G0637500/Psat05G0833300/Psat05G0728600/Psat05G0194200/Psat05G0679000/Psat05G0272400/Psat07G0551800/Psat06G0225300
GO:1901617	organic hydroxy compound biosynthetic process	6/1627	1380070	0.00290642	0.0368341	0.0323684	6	BP	Psat01G0519700/Psat04G0260800/Psat02G0463900/Psat05G0267400/Psat06G0135900/Psat07G0142700
GO:0016614	oxidoreductase activity, acting on CH-OH group of donors	82/1627	220/5678	0.00298382	0.0373739	0.0328427	82	MF	Psat01G0504600/Psat01G0144100/Psat01G0590400/Psat01G0430100/Psat01G0458000/Psat01G0440100/Psat01G0451300/Psat01G0141300/Psat01G0110900/Psat02G0069400/Psat03G0440200/Psat02G0543900/Psat02G0409800/Psat04G0208000/Psat04G0079600/Psat04G0411300/Psat04G0381900/Psat04G0095300/Psat03G0339800/Psat04G0517500/Psat03G0085200/Psat04G0542800/Psat04G0517300/Psat05G0088800/Psat05G0115500/Psat05G0603700/Psat05G02…
GO:0008194	UDP-glycosyltransferase activity	15/1627	27/5678	0.00298834	0.0373739	0.0328427	15	MF	Psat01G0523900/Psat01G0195500/Psat01G0417400/Psat04G0134500/Psat05G0469900/Psat07G0132900/Psat01G0001900/Psat02G0493500/Psat03G0168900/Psat04G0029600/Psat05G0580900/Psat05G0102300/Psat05G0475600/Psat06G0087600/Psat07G0546700
GO:0016765	transferase activity, transferring alkyl or aryl (other than methyl) groups	17/1627	32/5678	0.00302494	0.0375843	0.0330277	17	MF	Psat01G0570800/Psat01G0011800/Psat06G0168800/Psat06G0101200/Psat03G0083000/Psat03G0158600/Psat03G0156000/Psat04G0278000/Psat04G0077800/Psat06G0390000/Psat06G0066000/Psat07G0598500/Psat07G0389700/Psat07G0230900/Psat07G0204500/Psat07G0204200/Psat07G0218200
GO:0008176	tRNA (guanine(46)-N7)-methyltransferase activity	8/1627	1380193	0.0030908	0.0381534	0.0335277	8	MF	Psat01G0080700/Psat07G0612700/Psat06G0059900/Psat05G0123300/Psat05G0084600/Psat05G0123500/Psat05G0038600/Psat07G0006000
GO:0005622	intracellular anatomical structure	459/1627	1458/5678	0.00324774	0.0397304	0.0349136	459	CC	Psat07G0305200/Psat01G0587500/Psat01G0536500/Psat01G0290700/Psat01G0268200/Psat01G0265500/Psat01G0144100/Psat01G0590400/Psat01G0593400/Psat01G0590800/Psat01G0570700/Psat01G0585000/Psat01G0580500/Psat01G0543500/Psat01G0540200/Psat01G0542700/Psat01G0531600/Psat01G0518400/Psat01G0523500/Psat01G0515600/Psat01G0512000/Psat01G0506700/Psat01G0368800/Psat01G0381800/Psat01G0386800/Psat01G0391800/Psat01G02…
GO:0006778	porphyrin-containing compound metabolic process	53/1627	133/5678	0.00326036	0.0397304	0.0349136	53	BP	Psat01G0144100/Psat01G0364100/Psat01G0177100/Psat03G0440200/Psat05G0816500/Psat03G0244900/Psat03G0096800/Psat04G0542800/Psat03G0159300/Psat05G0270100/Psat05G0208700/Psat05G0111400/Psat05G0344700/Psat05G0231000/Psat06G0110200/Psat06G0197600/Psat05G0126800/Psat05G0033700/Psat07G0230500/Psat07G0282400/Psat07G0229200/Psat02G0545200/Psat02G0201700/Psat02G0003700/Psat03G0440000/Psat03G0250400/Psat04G05…
GO:0016829	lyase activity	65/1627	169/5678	0.00334161	0.0404611	0.0355557	65	MF	Psat01G0570200/Psat01G0523900/Psat01G0515400/Psat01G0519700/Psat01G0498100/Psat01G0249200/Psat01G0146600/Psat02G0307000/Psat01G0011800/Psat02G0096300/Psat02G0317400/Psat03G0567200/Psat02G0537200/Psat04G0260800/Psat04G0061600/Psat05G0780900/Psat05G0261000/Psat05G0094200/Psat06G0526400/Psat05G0716400/Psat05G0435100/Psat06G0396800/Psat06G0013700/Psat06G0131400/Psat06G0574500/Psat02G0509400/Psat02G04…
GO:0030170	pyridoxal phosphate binding	21/1627	43/5678	0.00391228	0.0467751	0.0411041	21	MF	Psat01G0593400/Psat02G0307000/Psat03G0567200/Psat04G0285300/Psat05G0435100/Psat07G0270300/Psat02G0506000/Psat02G0389900/Psat03G0602300/Psat03G0189900/Psat04G0543300/Psat04G0039900/Psat05G0390000/Psat05G0389900/Psat05G0298200/Psat05G0003300/Psat06G0057600/Psat06G0035500/Psat06G0075300/Psat06G0445400/Psat07G0364200
GO:0070279	vitamin B6 binding	21/1627	43/5678	0.00391228	0.0467751	0.0411041	21	MF	Psat01G0593400/Psat02G0307000/Psat03G0567200/Psat04G0285300/Psat05G0435100/Psat07G0270300/Psat02G0506000/Psat02G0389900/Psat03G0602300/Psat03G0189900/Psat04G0543300/Psat04G0039900/Psat05G0390000/Psat05G0389900/Psat05G0298200/Psat05G0003300/Psat06G0057600/Psat06G0035500/Psat06G0075300/Psat06G0445400/Psat07G0364200
GO:0008649	rRNA methyltransferase activity	11/1627	18/5678	0.00405829	0.0482175	0.0423717	11	MF	Psat01G0080700/Psat01G0126200/Psat03G0371600/Psat04G0096900/Psat05G0123300/Psat05G0123500/Psat07G0675700/Psat06G0374400/Psat06G0162200/Psat07G0368900/Psat07G0006000
GO:0016616	oxidoreductase activity, acting on the CH-OH group of donors, NAD or NADP as acceptor	79/1627	213/5678	0.00409831	0.0483906	0.0425238	79	MF	Psat01G0504600/Psat01G0590400/Psat01G0430100/Psat01G0458000/Psat01G0440100/Psat01G0451300/Psat01G0141300/Psat01G0110900/Psat02G0069400/Psat03G0440200/Psat02G0543900/Psat02G0409800/Psat04G0208000/Psat04G0079600/Psat04G0411300/Psat04G0381900/Psat04G0095300/Psat03G0339800/Psat04G0517500/Psat03G0085200/Psat04G0542800/Psat04G0517300/Psat05G0088800/Psat05G0115500/Psat05G0603700/Psat05G0265200/Psat06G03…
GO:0016830	carbon-carbon lyase activity	34/1627	79/5678	0.00417749	0.0490211	0.0430779	34	MF	Psat01G0570200/Psat01G0523900/Psat01G0519700/Psat01G0498100/Psat01G0249200/Psat01G0011800/Psat02G0096300/Psat03G0567200/Psat04G0260800/Psat04G0061600/Psat05G0780900/Psat05G0094200/Psat06G0526400/Psat06G0013700/Psat06G0574500/Psat02G0509400/Psat02G0506000/Psat03G0489500/Psat03G0189900/Psat03G0156000/Psat05G0666200/Psat05G0801400/Psat05G0001900/Psat06G0630100/Psat05G0386600/Psat07G0707800/Psat06G03…

## Sheet: TP_UP_CO-P_vs_TR-P
Table S9; upregulated GO terms in CO-P_vs_TR-P contrast in total proteome.
ID	Description	GeneRatio	BgRatio	pvalue	p.adjust	qvalue	Count	Ontology	geneID
GO:0004601	peroxidase activity	14/182	44/5678	3.63984990146767e-11	1.764783225675e-08	1.62080560847153e-08	14	MF	Psat01G0574200/Psat01G0462500/Psat01G0461200/Psat01G0386100/Psat01G0461600/Psat01G0461500/Psat02G0165900/Psat02G0485000/Psat04G0254000/Psat04G0060300/Psat05G0211300/Psat05G0707300/Psat05G0386100/Psat07G0105600
GO:0016684	oxidoreductase activity, acting on peroxide as acceptor	14/182	46/5678	7.18015799988699e-11	1.764783225675e-08	1.62080560847153e-08	14	MF	Psat01G0574200/Psat01G0462500/Psat01G0461200/Psat01G0386100/Psat01G0461600/Psat01G0461500/Psat02G0165900/Psat02G0485000/Psat04G0254000/Psat04G0060300/Psat05G0211300/Psat05G0707300/Psat05G0386100/Psat07G0105600
GO:0006979	response to oxidative stress	13/182	39/5678	9.6436241840164e-11	1.764783225675e-08	1.62080560847153e-08	13	BP	Psat01G0574200/Psat01G0462500/Psat01G0461200/Psat01G0386100/Psat01G0461600/Psat01G0461500/Psat02G0165900/Psat02G0485000/Psat04G0254000/Psat04G0060300/Psat05G0211300/Psat05G0707300/Psat05G0386100
GO:0046906	tetrapyrrole binding	18/182	99/5678	1.4391566775323e-09	1.97524253991308e-07	1.81409486457361e-07	18	MF	Psat01G0574200/Psat01G0462500/Psat01G0461200/Psat01G0386100/Psat01G0461600/Psat01G0461500/Psat02G0165900/Psat07G0639700/Psat07G0621400/Psat02G0485000/Psat04G0254000/Psat04G0060300/Psat05G0211300/Psat05G0707300/Psat05G0386100/Psat07G0620600/Psat07G0556600/Psat07G0407900
GO:0020037	heme binding	17/182	95/5678	5.44862377895147e-09	5.98258890928871e-07	5.49450692656369e-07	17	MF	Psat01G0574200/Psat01G0462500/Psat01G0461200/Psat01G0386100/Psat01G0461600/Psat01G0461500/Psat02G0165900/Psat07G0639700/Psat07G0621400/Psat02G0485000/Psat04G0254000/Psat04G0060300/Psat05G0211300/Psat05G0707300/Psat05G0386100/Psat07G0620600/Psat07G0556600
GO:0016209	antioxidant activity	14/182	80/5678	1.73590141863763e-07	1.58834979805344e-05	1.45876627987268e-05	14	MF	Psat01G0574200/Psat01G0462500/Psat01G0461200/Psat01G0386100/Psat01G0461600/Psat01G0461500/Psat02G0165900/Psat02G0485000/Psat04G0254000/Psat04G0060300/Psat05G0211300/Psat05G0707300/Psat05G0386100/Psat07G0105600
GO:0016798	hydrolase activity, acting on glycosyl bonds	21/182	198/5678	1.0623205432917e-06	8.3316282609592e-05	7.65190286070263e-05	21	MF	Psat01G0390100/Psat01G0439200/Psat01G0440600/Psat05G0794800/Psat03G0247700/Psat05G0001600/Psat07G0192600/Psat02G0230300/Psat03G0277200/Psat04G0611300/Psat04G0590900/Psat04G0314000/Psat04G0040300/Psat05G0800600/Psat05G0068400/Psat05G0588500/Psat07G0584900/Psat06G0468500/Psat02G0319300/Psat07G0412100/Psat07G0412000
GO:0004553	hydrolase activity, hydrolyzing O-glycosyl compounds	20/182	187/5678	1.71286421417868e-06	0.000117545	0.000107956	20	MF	Psat01G0390100/Psat01G0439200/Psat01G0440600/Psat05G0794800/Psat03G0247700/Psat05G0001600/Psat07G0192600/Psat02G0230300/Psat04G0611300/Psat04G0590900/Psat04G0314000/Psat04G0040300/Psat05G0800600/Psat05G0068400/Psat05G0588500/Psat07G0584900/Psat06G0468500/Psat02G0319300/Psat07G0412100/Psat07G0412000
GO:0009522	photosystem I	6/182	17/5678	9.21133513731263e-06	0.000561891	0.00051605	6	CC	Psat02G0170300/Psat01G0042800/Psat04G0370500/Psat05G0820800/Psat05G0648700/Psat01G0449800
GO:0008061	chitin binding	4/182	1380070	3.31540411441922e-05	0.00182016	0.00167166	4	MF	Psat05G0001600/Psat03G0032500/Psat04G0314000/Psat05G0800600
GO:0009607	response to biotic stimulus	7/182	41/5678	0.00027655	0.0138024	0.0126763	7	BP	Psat04G0462700/Psat01G0435400/Psat01G0435600/Psat04G0092200/Psat03G0032500/Psat04G0091500/Psat06G0393500
GO:0004568	chitinase activity	3/182	1380040	0.000603324	0.0220817	0.0202802	3	MF	Psat05G0001600/Psat04G0314000/Psat05G0800600
GO:0006032	chitin catabolic process	3/182	1380040	0.000603324	0.0220817	0.0202802	3	BP	Psat05G0001600/Psat04G0314000/Psat05G0800600
GO:0046348	amino sugar catabolic process	3/182	1380040	0.000603324	0.0220817	0.0202802	3	BP	Psat05G0001600/Psat04G0314000/Psat05G0800600
GO:1901072	glucosamine-containing compound catabolic process	3/182	1380040	0.000603324	0.0220817	0.0202802	3	BP	Psat05G0001600/Psat04G0314000/Psat05G0800600
GO:0006952	defense response	7/182	47/5678	0.000657774	0.0225699	0.0207285	7	BP	Psat04G0462700/Psat01G0435400/Psat01G0435600/Psat04G0092200/Psat03G0032500/Psat04G0091500/Psat06G0393500
GO:0006026	aminoglycan catabolic process	3/182	1380070	0.00103095	0.0332937	0.0305774	3	BP	Psat05G0001600/Psat04G0314000/Psat05G0800600
GO:0006030	chitin metabolic process	3/182	1380101	0.00161073	0.0442146	0.0406074	3	BP	Psat05G0001600/Psat04G0314000/Psat05G0800600
GO:0016780	phosphotransferase activity, for other substituted phosphate groups	3/182	1380101	0.00161073	0.0442146	0.0406074	3	MF	Psat06G0640700/Psat06G0640800/Psat01G0363900
GO:1901071	glucosamine-containing compound metabolic process	3/182	1380101	0.00161073	0.0442146	0.0406074	3	BP	Psat05G0001600/Psat04G0314000/Psat05G0800600
GO:0004175	endopeptidase activity	14/182	181/5678	0.00187235	0.0489486	0.0449552	14	MF	Psat01G0494200/Psat01G0516500/Psat01G0415900/Psat04G0112500/Psat06G0633600/Psat05G0713800/Psat02G0337100/Psat02G0121600/Psat03G0277200/Psat03G0006800/Psat05G0275800/Psat05G0078300/Psat06G0291900/Psat07G0363200

## Sheet: TP_Down_CO-R_vs_TR-R
Table S9; downregulated GO terms in CO-R_vs_TR-R contrast in total proteome.
ID	Description	GeneRatio	BgRatio	pvalue	p.adjust	qvalue	Count	Ontology	geneID
GO:0003735	structural constituent of ribosome	60/413	222/5675	2.43845470640328e-20	1.23995421820607e-17	1.19484280613761e-17	60	MF	Psat01G0542700/Psat01G0531600/Psat01G0506700/Psat01G0132100/Psat01G0037700/Psat01G0445600/Psat01G0352700/Psat03G0535700/Psat02G0525200/Psat03G0038400/Psat05G0603600/Psat03G0457100/Psat05G0821500/Psat05G0820500/Psat05G0417500/Psat05G0284400/Psat05G0214300/Psat05G0284300/Psat07G0154200/Psat07G0299500/Psat07G0069000/Psat01G0125100/Psat01G0043000/Psat01G0577000/Psat02G0514400/Psat02G0413100/Psat02G01…
GO:0005840	ribosome	60/413	222/5675	2.43845470640328e-20	1.23995421820607e-17	1.19484280613761e-17	60	CC	Psat01G0542700/Psat01G0531600/Psat01G0506700/Psat01G0132100/Psat01G0037700/Psat01G0445600/Psat01G0352700/Psat03G0535700/Psat02G0525200/Psat03G0038400/Psat05G0603600/Psat03G0457100/Psat05G0821500/Psat05G0820500/Psat05G0417500/Psat05G0284400/Psat05G0214300/Psat05G0284300/Psat07G0154200/Psat07G0299500/Psat07G0069000/Psat01G0125100/Psat01G0043000/Psat01G0577000/Psat02G0514400/Psat02G0413100/Psat02G01…
GO:0043043	peptide biosynthetic process	73/413	332/5675	5.7601911367382e-19	1.95270479535425e-16	1.88166243800115e-16	73	BP	Psat01G0542700/Psat01G0531600/Psat01G0506700/Psat01G0132100/Psat01G0037700/Psat01G0445600/Psat01G0428000/Psat01G0352700/Psat03G0535700/Psat03G0153300/Psat02G0525200/Psat04G0631500/Psat03G0320400/Psat03G0038400/Psat05G0603600/Psat03G0457100/Psat04G0633600/Psat05G0821500/Psat05G0820500/Psat05G0417500/Psat05G0304300/Psat05G0284400/Psat05G0214300/Psat05G0284300/Psat07G0154200/Psat07G0299500/Psat07G00…
GO:0006412	translation	72/413	327/5675	9.63646343225677e-19	2.45007082765128e-16	2.36093354090291e-16	72	BP	Psat01G0542700/Psat01G0531600/Psat01G0506700/Psat01G0132100/Psat01G0037700/Psat01G0445600/Psat01G0428000/Psat01G0352700/Psat03G0535700/Psat03G0153300/Psat02G0525200/Psat04G0631500/Psat03G0320400/Psat03G0038400/Psat05G0603600/Psat03G0457100/Psat04G0633600/Psat05G0821500/Psat05G0820500/Psat05G0417500/Psat05G0304300/Psat05G0284400/Psat05G0214300/Psat05G0284300/Psat07G0154200/Psat07G0299500/Psat07G00…
GO:0006518	peptide metabolic process	73/413	338/5675	1.7048833138838e-18	3.46773266043965e-16	3.34157129521225e-16	73	BP	Psat01G0542700/Psat01G0531600/Psat01G0506700/Psat01G0132100/Psat01G0037700/Psat01G0445600/Psat01G0428000/Psat01G0352700/Psat03G0535700/Psat03G0153300/Psat02G0525200/Psat04G0631500/Psat03G0320400/Psat03G0038400/Psat05G0603600/Psat03G0457100/Psat04G0633600/Psat05G0821500/Psat05G0820500/Psat05G0417500/Psat05G0304300/Psat05G0284400/Psat05G0214300/Psat05G0284300/Psat07G0154200/Psat07G0299500/Psat07G00…
GO:0043603	amide metabolic process	76/413	363/5675	2.04812039140279e-18	3.47156406342773e-16	3.3452633059579e-16	76	BP	Psat01G0542700/Psat01G0531600/Psat01G0506700/Psat01G0448700/Psat01G0132100/Psat01G0037700/Psat01G0445600/Psat01G0428000/Psat01G0352700/Psat03G0535700/Psat03G0153300/Psat02G0525200/Psat04G0631500/Psat03G0320400/Psat03G0038400/Psat05G0603600/Psat05G0632000/Psat03G0457100/Psat04G0633600/Psat05G0821500/Psat05G0820500/Psat05G0417500/Psat05G0304300/Psat05G0284400/Psat05G0214300/Psat05G0284300/Psat07G01…
GO:0043604	amide biosynthetic process	74/413	349/5675	2.91758723128756e-18	4.23883744888493e-16	4.08462212380259e-16	74	BP	Psat01G0542700/Psat01G0531600/Psat01G0506700/Psat01G0132100/Psat01G0037700/Psat01G0445600/Psat01G0428000/Psat01G0352700/Psat03G0535700/Psat03G0153300/Psat02G0525200/Psat04G0631500/Psat03G0320400/Psat03G0038400/Psat05G0603600/Psat05G0632000/Psat03G0457100/Psat04G0633600/Psat05G0821500/Psat05G0820500/Psat05G0417500/Psat05G0304300/Psat05G0284400/Psat05G0214300/Psat05G0284300/Psat07G0154200/Psat07G02…
GO:1990904	ribonucleoprotein complex	62/413	273/5675	7.12758809245867e-17	9.06094636253808e-15	8.73129541326187e-15	62	CC	Psat01G0542700/Psat01G0531600/Psat01G0506700/Psat01G0132100/Psat01G0037700/Psat01G0445600/Psat01G0352700/Psat03G0535700/Psat02G0525200/Psat03G0038400/Psat05G0603600/Psat03G0457100/Psat05G0821500/Psat05G0820500/Psat05G0417500/Psat05G0284400/Psat05G0214300/Psat05G0284300/Psat07G0154200/Psat07G0299500/Psat07G0069000/Psat06G0015600/Psat01G0125100/Psat01G0043000/Psat01G0577000/Psat02G0514400/Psat02G04…
GO:0043232	intracellular non-membrane-bounded organelle	66/413	351/5675	1.32132364714297e-13	1.49309572127156e-11	1.43877463800012e-11	66	CC	Psat01G0542700/Psat01G0531600/Psat01G0249200/Psat01G0506700/Psat01G0132100/Psat01G0037700/Psat01G0445600/Psat01G0352700/Psat03G0535700/Psat02G0525200/Psat03G0038400/Psat05G0603600/Psat03G0457100/Psat04G0277300/Psat05G0821500/Psat05G0820500/Psat05G0417500/Psat05G0284400/Psat05G0214300/Psat05G0284300/Psat06G0091800/Psat07G0154200/Psat07G0299500/Psat07G0069000/Psat01G0125100/Psat01G0043000/Psat01G05…
GO:0005198	structural molecule activity	65/413	345/5675	1.89464342193652e-13	1.92685236010944e-11	1.85675055349779e-11	65	MF	Psat01G0542700/Psat01G0531600/Psat01G0506700/Psat01G0386400/Psat01G0132100/Psat01G0037700/Psat01G0445600/Psat01G0352700/Psat03G0535700/Psat02G0525200/Psat03G0038400/Psat05G0603600/Psat03G0457100/Psat05G0821500/Psat05G0820500/Psat05G0417500/Psat05G0284400/Psat05G0214300/Psat05G0284300/Psat07G0154200/Psat07G0299500/Psat07G0069000/Psat01G0125100/Psat01G0043000/Psat01G0577000/Psat02G0514400/Psat02G04…
GO:0043228	non-membrane-bounded organelle	66/413	357/5675	3.06297491656377e-13	2.83185953649578e-11	2.72883219839318e-11	66	CC	Psat01G0542700/Psat01G0531600/Psat01G0249200/Psat01G0506700/Psat01G0132100/Psat01G0037700/Psat01G0445600/Psat01G0352700/Psat03G0535700/Psat02G0525200/Psat03G0038400/Psat05G0603600/Psat03G0457100/Psat04G0277300/Psat05G0821500/Psat05G0820500/Psat05G0417500/Psat05G0284400/Psat05G0214300/Psat05G0284300/Psat06G0091800/Psat07G0154200/Psat07G0299500/Psat07G0069000/Psat01G0125100/Psat01G0043000/Psat01G05…
GO:0034660	ncRNA metabolic process	31/413	177/5675	3.07473144553313e-06	0.000260583	0.000251103	31	BP	Psat01G0153500/Psat01G0197200/Psat01G0386400/Psat01G0440100/Psat01G0428000/Psat03G0153300/Psat04G0631500/Psat03G0320400/Psat04G0016100/Psat04G0633600/Psat05G0817900/Psat05G0304300/Psat07G0170600/Psat01G0121900/Psat04G0621500/Psat05G0431300/Psat05G0167900/Psat05G0155600/Psat05G0123500/Psat04G0011600/Psat05G0811200/Psat04G0018100/Psat04G0165700/Psat05G0038600/Psat06G0162200/Psat05G0010400/Psat06G03…
GO:0009451	RNA modification	12/413	50/5675	0.000179455	0.0140389	0.0135281	12	BP	Psat01G0197200/Psat03G0037700/Psat02G0454800/Psat04G0016100/Psat06G0491200/Psat02G0018200/Psat05G0123500/Psat05G0811200/Psat04G0018100/Psat05G0038600/Psat06G0162200/Psat06G0374400
GO:0034470	ncRNA processing	20/413	116/5675	0.000223386	0.0162274	0.015637	20	BP	Psat01G0153500/Psat01G0197200/Psat01G0386400/Psat01G0440100/Psat03G0320400/Psat04G0016100/Psat05G0817900/Psat07G0170600/Psat05G0123500/Psat04G0011600/Psat05G0811200/Psat04G0018100/Psat04G0165700/Psat05G0038600/Psat06G0162200/Psat05G0010400/Psat06G0374400/Psat06G0279100/Psat07G0224900/Psat07G0123900
GO:0004525	ribonuclease III activity	3/413	1378852	0.000382843	0.0243345	0.0234492	3	MF	Psat02G0497700/Psat05G0807700/Psat06G0638100
GO:0032296	double-stranded RNA-specific ribonuclease activity	3/413	1378852	0.000382843	0.0243345	0.0234492	3	MF	Psat02G0497700/Psat05G0807700/Psat06G0638100
GO:0006399	tRNA metabolic process	22/413	141/5675	0.00047784	0.0285861	0.0275461	22	BP	Psat01G0386400/Psat01G0440100/Psat01G0428000/Psat03G0153300/Psat04G0631500/Psat03G0320400/Psat04G0016100/Psat04G0633600/Psat05G0817900/Psat05G0304300/Psat01G0121900/Psat04G0621500/Psat05G0431300/Psat05G0167900/Psat05G0155600/Psat05G0123500/Psat04G0165700/Psat05G0038600/Psat06G0374400/Psat06G0279100/Psat07G0123900/Psat07G0031900
GO:0140098	catalytic activity, acting on RNA	36/413	281/5675	0.000521295	0.0294531	0.0283816	36	MF	Psat01G0280300/Psat02G0497700/Psat01G0428000/Psat02G0423800/Psat03G0153300/Psat04G0631500/Psat03G0320400/Psat05G0484600/Psat05G0231000/Psat06G0629500/Psat04G0633600/Psat05G0304300/Psat05G0208700/Psat05G0113100/Psat07G0408100/Psat07G0098200/Psat07G0229200/Psat01G0121900/Psat01G0060300/Psat03G0605400/Psat04G0490600/Psat04G0426000/Psat04G0490500/Psat05G0431300/Psat05G0167900/Psat05G0155600/Psat05G01…
GO:0003899	DNA-directed 5'-3' RNA polymerase activity	11/413	50/5675	0.000740186	0.0396194	0.038178	11	MF	Psat01G0280300/Psat02G0423800/Psat05G0484600/Psat05G0113100/Psat07G0408100/Psat07G0098200/Psat01G0060300/Psat04G0490600/Psat04G0426000/Psat04G0490500/Psat07G0212200
GO:0006396	RNA processing	27/413	198/5675	0.00101591	0.0497697	0.047959	27	BP	Psat01G0153500/Psat01G0197200/Psat01G0386400/Psat02G0497700/Psat01G0440100/Psat03G0320400/Psat04G0016100/Psat05G0817900/Psat07G0170600/Psat01G0134900/Psat03G0605400/Psat02G0018200/Psat05G0123500/Psat04G0011600/Psat05G0811200/Psat04G0018100/Psat05G0807700/Psat04G0165700/Psat05G0038600/Psat06G0638100/Psat05G0226000/Psat06G0162200/Psat05G0010400/Psat06G0374400/Psat06G0279100/Psat07G0224900/Psat07G01…
GO:0031072	heat shock protein binding	5/413	1379127	0.00102769	0.0497697	0.047959	5	MF	Psat04G0637500/Psat04G0134200/Psat05G0272400/Psat05G0194200/Psat06G0225300

## Sheet: TP_UP_CO-R_vs_TR-R
Table S9; upregulated GO terms in CO-R_vs_TR-R contrast in total proteome.
ID	Description	GeneRatio	BgRatio	pvalue	p.adjust	qvalue	Count	Ontology	geneID
GO:0016872	intramolecular lyase activity	18688	1379036	5.5305465092108e-05	0.00829582	0.00553055	3	MF	Psat06G0640700/Psat06G0640800/Psat06G0640600
GO:0046917	triphosphoribosyl-dephospho-CoA synthase activity	18660	1378852	0.00023621	0.014091	0.00939402	2	MF	Psat06G0640700/Psat06G0640800
GO:0006113	fermentation	18660	1378883	0.000469701	0.014091	0.00939402	2	BP	Psat07G0407900/Psat07G0276400
GO:0019665	anaerobic amino acid catabolic process	18660	1378883	0.000469701	0.014091	0.00939402	2	BP	Psat07G0407900/Psat07G0276400
GO:0019666	nitrogenous compound fermentation	18660	1378883	0.000469701	0.014091	0.00939402	2	BP	Psat07G0407900/Psat07G0276400
GO:0016702	oxidoreductase activity, acting on single donors with incorporation of molecular oxygen, incorporation of two atoms of oxygen	18688	24/5675	0.00121165	0.0302913	0.0201942	3	MF	Psat04G0582100/Psat04G0581700/Psat05G0326000

## Sheet: TP_Down_CO-YT_vs_CO-MT
Table S9; downregulated GO terms in CO-YT_vs_CO-MT contrast in total proteome.
ID	Description	GeneRatio	BgRatio	pvalue	p.adjust	qvalue	Count	Ontology	geneID
GO:0016798	hydrolase activity, acting on glycosyl bonds	82/1064	205/6012	1.67710652935878e-14	2.82424739544019e-11	2.64276681521062e-11	82	MF	Psat01G0576400/Psat01G0507700/Psat01G0468400/Psat01G0439600/Psat01G0454100/Psat01G0486700/Psat01G0439200/Psat01G0440600/Psat01G0433800/Psat01G0414100/Psat01G0391600/Psat01G0390100/Psat01G0374000/Psat01G0367100/Psat01G0049100/Psat01G0052900/Psat02G0391200/Psat02G0557800/Psat01G0160100/Psat03G0562800/Psat02G0230000/Psat01G0331300/Psat01G0240800/Psat01G0167200/Psat03G0240700/Psat03G0415600/Psat03G03…
GO:0009521	photosystem	36/1064	60/6012	2.2827160209973e-13	1.7843656206323e-10	1.66970579702873e-10	36	CC	Psat01G0464600/Psat01G0391800/Psat01G0015300/Psat05G0745700/Psat05G0414100/Psat05G0700600/Psat03G0067700/Psat05G0192300/Psat05G0574800/Psat02G0410800/Psat02G0347100/Psat07G0681500/Psat07G0519400/Psat02G0050900/Psat03G0272400/Psat03G0343200/Psat06G0175400/Psat06G0105600/Psat02G0170300/Psat01G0042800/Psat03G0560900/Psat03G0501900/Psat04G0426200/Psat03G0167800/Psat04G0643600/Psat05G0820800/Psat05G01…
GO:0009579	thylakoid	41/1064	75/6012	3.81015535402272e-13	1.7843656206323e-10	1.66970579702873e-10	41	CC	Psat01G0449700/Psat01G0464600/Psat01G0391800/Psat01G0015300/Psat01G0221100/Psat05G0745700/Psat05G0414100/Psat05G0700600/Psat03G0112600/Psat03G0067700/Psat05G0192300/Psat05G0574800/Psat02G0410800/Psat02G0347100/Psat07G0681500/Psat07G0519400/Psat02G0050900/Psat03G0272400/Psat03G0343200/Psat06G0175400/Psat06G0105600/Psat02G0170300/Psat01G0042800/Psat03G0560900/Psat03G0501900/Psat04G0426200/Psat03G01…
GO:0004553	hydrolase activity, hydrolyzing O-glycosyl compounds	76/1064	193/6012	4.23839814877032e-13	1.7843656206323e-10	1.66970579702873e-10	76	MF	Psat01G0576400/Psat01G0507700/Psat01G0468400/Psat01G0439600/Psat01G0454100/Psat01G0486700/Psat01G0439200/Psat01G0440600/Psat01G0433800/Psat01G0414100/Psat01G0391600/Psat01G0390100/Psat01G0374000/Psat01G0367100/Psat02G0391200/Psat02G0557800/Psat01G0160100/Psat03G0562800/Psat02G0230000/Psat01G0331300/Psat01G0240800/Psat01G0167200/Psat03G0240700/Psat03G0415600/Psat03G0390200/Psat03G0305800/Psat05G07…
GO:0034357	photosynthetic membrane	39/1064	70/6012	6.37086816987902e-13	2.14570839961525e-10	2.00782940006503e-10	39	CC	Psat01G0449700/Psat01G0464600/Psat01G0391800/Psat01G0015300/Psat05G0745700/Psat05G0414100/Psat05G0700600/Psat03G0112600/Psat03G0067700/Psat05G0192300/Psat05G0574800/Psat02G0410800/Psat02G0347100/Psat07G0681500/Psat07G0519400/Psat02G0050900/Psat03G0272400/Psat03G0343200/Psat06G0175400/Psat06G0105600/Psat02G0170300/Psat01G0042800/Psat03G0560900/Psat03G0501900/Psat04G0426200/Psat03G0167800/Psat04G06…
GO:0006979	response to oxidative stress	27/1064	43/6012	5.36076928747951e-11	1.50458924668592e-08	1.4079073023433e-08	27	BP	Psat01G0574200/Psat01G0461600/Psat01G0461500/Psat01G0386100/Psat02G0443100/Psat02G0165900/Psat01G0322400/Psat01G0204100/Psat04G0068400/Psat02G0498200/Psat02G0485000/Psat02G0446100/Psat02G0166700/Psat06G0072400/Psat02G0221900/Psat04G0060300/Psat05G0104500/Psat05G0211300/Psat04G0254000/Psat06G0641100/Psat05G0114600/Psat05G0737400/Psat05G0707300/Psat05G0386100/Psat05G0261600/Psat06G0352800/Psat06G05…
GO:0016491	oxidoreductase activity	226/1064	884/6012	1.17852685252577e-10	2.83519888521913e-08	2.65301458380612e-08	226	MF	Psat04G0462700/Psat01G0308900/Psat01G0574200/Psat01G0559700/Psat01G0449700/Psat01G0455100/Psat01G0393100/Psat01G0505900/Psat01G0461600/Psat01G0455700/Psat01G0461500/Psat01G0455600/Psat01G0451300/Psat01G0391800/Psat01G0386100/Psat01G0374900/Psat02G0546700/Psat02G0459000/Psat02G0447200/Psat02G0443100/Psat02G0454700/Psat01G0261500/Psat01G0203800/Psat01G0221700/Psat01G0574500/Psat01G0011800/Psat02G03…
GO:0009654	photosystem II oxygen evolving complex	16/1064	19/6012	4.7699656613597e-10	1.00407777171622e-07	9.39557709875719e-08	16	CC	Psat01G0015300/Psat05G0414100/Psat05G0700600/Psat03G0067700/Psat05G0192300/Psat05G0574800/Psat02G0347100/Psat02G0050900/Psat03G0272400/Psat06G0175400/Psat03G0560900/Psat05G0249300/Psat05G0203700/Psat06G0636500/Psat05G0026000/Psat05G0538500
GO:0016684	oxidoreductase activity, acting on peroxide as acceptor	28/1064	49/6012	5.48041234178501e-10	1.02544604261844e-07	9.59552897737094e-08	28	MF	Psat01G0574200/Psat01G0461600/Psat01G0461500/Psat01G0386100/Psat02G0443100/Psat02G0165900/Psat01G0322400/Psat01G0204100/Psat04G0068400/Psat02G0498200/Psat02G0485000/Psat02G0446100/Psat02G0166700/Psat06G0072400/Psat02G0221900/Psat03G0124300/Psat04G0060300/Psat05G0104500/Psat05G0211300/Psat04G0254000/Psat06G0641100/Psat05G0114600/Psat05G0737400/Psat05G0707300/Psat05G0386100/Psat05G0261600/Psat06G03…
GO:0004601	peroxidase activity	27/1064	48/6012	1.81258381477854e-09	3.05239114408706e-07	2.85625049549839e-07	27	MF	Psat01G0574200/Psat01G0461600/Psat01G0461500/Psat01G0386100/Psat02G0443100/Psat02G0165900/Psat01G0322400/Psat01G0204100/Psat04G0068400/Psat02G0498200/Psat02G0485000/Psat02G0446100/Psat02G0166700/Psat06G0072400/Psat02G0221900/Psat04G0060300/Psat05G0104500/Psat05G0211300/Psat04G0254000/Psat06G0641100/Psat05G0114600/Psat05G0737400/Psat05G0707300/Psat05G0386100/Psat05G0261600/Psat06G0352800/Psat06G05…
GO:0042651	thylakoid membrane	20/1064	30/6012	3.84732876474347e-09	5.88991058166182e-07	5.51143651753203e-07	20	CC	Psat01G0449700/Psat01G0015300/Psat05G0414100/Psat05G0700600/Psat03G0112600/Psat03G0067700/Psat05G0192300/Psat05G0574800/Psat02G0347100/Psat02G0050900/Psat03G0272400/Psat06G0175400/Psat03G0560900/Psat05G0249300/Psat05G0203700/Psat06G0636500/Psat05G0026000/Psat06G0576900/Psat05G0744400/Psat05G0538500
GO:0016209	antioxidant activity	35/1064	82/6012	9.73367048979563e-08	1.36595842540132e-05	1.27818462484422e-05	35	MF	Psat01G0574200/Psat01G0461600/Psat01G0461500/Psat01G0386100/Psat02G0443100/Psat02G0165900/Psat01G0322400/Psat01G0204100/Psat06G0629400/Psat04G0068400/Psat02G0498200/Psat02G0480900/Psat02G0485000/Psat02G0446100/Psat02G0166700/Psat03G0341000/Psat06G0072400/Psat02G0221900/Psat03G0593200/Psat03G0124300/Psat03G0062800/Psat04G0060300/Psat05G0104500/Psat05G0211300/Psat04G0254000/Psat06G0641100/Psat05G01…
GO:0009522	photosystem I	13/1064	17/6012	1.84180499707678e-07	2.38584585775177e-05	2.23253609767121e-05	13	CC	Psat01G0464600/Psat07G0681500/Psat03G0343200/Psat06G0105600/Psat02G0170300/Psat01G0042800/Psat04G0643600/Psat05G0820800/Psat05G0203700/Psat06G0576900/Psat05G0648700/Psat06G0178000/Psat01G0449800
GO:1990204	oxidoreductase complex	19/1064	33/6012	2.93564588445187e-07	3.53116262101211e-05	3.30425705941688e-05	19	CC	Psat01G0015300/Psat02G0509200/Psat05G0414100/Psat05G0700600/Psat03G0067700/Psat05G0192300/Psat05G0574800/Psat02G0458700/Psat02G0347100/Psat02G0050900/Psat03G0272400/Psat06G0175400/Psat03G0560900/Psat05G0249300/Psat05G0203700/Psat06G0636500/Psat05G0026000/Psat05G0538500/Psat06G0080700
GO:0009523	photosystem II	22/1064	42/6012	3.2385974385398e-07	3.63586539100069e-05	3.40223183543445e-05	22	CC	Psat01G0391800/Psat01G0015300/Psat05G0745700/Psat05G0414100/Psat05G0700600/Psat03G0067700/Psat05G0192300/Psat05G0574800/Psat02G0410800/Psat02G0347100/Psat07G0519400/Psat02G0050900/Psat03G0272400/Psat06G0175400/Psat03G0560900/Psat03G0501900/Psat03G0167800/Psat05G0249300/Psat05G0203700/Psat06G0636500/Psat05G0026000/Psat05G0538500
GO:0005507	copper ion binding	21/1064	40/6012	5.73129487103935e-07	6.03218785176891e-05	5.64457133022757e-05	21	MF	Psat01G0374900/Psat01G0221700/Psat01G0179700/Psat03G0443500/Psat04G0130900/Psat05G0703900/Psat07G0674100/Psat04G0633100/Psat03G0449500/Psat03G0443300/Psat04G0426500/Psat05G0329400/Psat05G0166900/Psat05G0318200/Psat05G0038100/Psat04G0215400/Psat05G0678800/Psat05G0457800/Psat06G0001900/Psat07G0407900/Psat07G0358900
GO:0030312	external encapsulating structure	24/1064	50/6012	7.71837174723425e-07	7.64572824843675e-05	7.15442879604314e-05	24	CC	Psat01G0522000/Psat01G0385300/Psat01G0400000/Psat01G0391600/Psat01G0240800/Psat03G0479400/Psat03G0305800/Psat02G0007300/Psat02G0458100/Psat03G0307000/Psat03G0306100/Psat03G0238600/Psat05G0239200/Psat04G0160700/Psat04G0246700/Psat05G0629200/Psat06G0567300/Psat07G0459600/Psat07G0358900/Psat07G0128100/Psat07G0174800/Psat07G0033000/Psat07G0032000/Psat06G0097800
GO:0004565	beta-galactosidase activity	13/1064	19/6012	1.47435174909026e-06	0.000122924	0.000115025	13	MF	Psat01G0390100/Psat05G0769300/Psat05G0190200/Psat06G0015700/Psat02G0230300/Psat04G0590900/Psat04G0485000/Psat05G0130500/Psat05G0260400/Psat05G0190400/Psat06G0041000/Psat07G0611900/Psat07G0189700
GO:0009341	beta-galactosidase complex	13/1064	19/6012	1.47435174909026e-06	0.000122924	0.000115025	13	CC	Psat01G0390100/Psat05G0769300/Psat05G0190200/Psat06G0015700/Psat02G0230300/Psat04G0590900/Psat04G0485000/Psat05G0130500/Psat05G0260400/Psat05G0190400/Psat06G0041000/Psat07G0611900/Psat07G0189700
GO:0015925	galactosidase activity	13/1064	19/6012	1.47435174909026e-06	0.000122924	0.000115025	13	MF	Psat01G0390100/Psat05G0769300/Psat05G0190200/Psat06G0015700/Psat02G0230300/Psat04G0590900/Psat04G0485000/Psat05G0130500/Psat05G0260400/Psat05G0190400/Psat06G0041000/Psat07G0611900/Psat07G0189700
GO:0019898	extrinsic component of membrane	16/1064	27/6012	1.53289635710002e-06	0.000122924	0.000115025	16	CC	Psat05G0414100/Psat05G0700600/Psat03G0067700/Psat05G0192300/Psat05G0574800/Psat02G0347100/Psat02G0050900/Psat03G0272400/Psat03G0560900/Psat05G0249300/Psat05G0203700/Psat06G0636500/Psat05G0026000/Psat05G0538500/Psat06G0194100/Psat07G0409800
GO:0005975	carbohydrate metabolic process	132/1064	517/6012	1.88652974958806e-06	0.000144405	0.000135126	132	BP	Psat01G0576400/Psat01G0523900/Psat01G0468400/Psat01G0454100/Psat01G0486700/Psat01G0439200/Psat01G0440600/Psat01G0433800/Psat01G0451300/Psat01G0414100/Psat01G0417400/Psat01G0391600/Psat01G0390100/Psat01G0380800/Psat01G0374000/Psat01G0367100/Psat02G0557700/Psat02G0391200/Psat02G0557800/Psat02G0209600/Psat02G0295600/Psat02G0189300/Psat01G0253600/Psat01G0578000/Psat01G0576800/Psat01G0028300/Psat02G02…
GO:0046906	tetrapyrrole binding	37/1064	103/6012	6.6211612671613e-06	0.000484784	0.000453633	37	MF	Psat01G0574200/Psat01G0449700/Psat01G0461600/Psat01G0461500/Psat01G0386100/Psat02G0443100/Psat02G0165900/Psat01G0322400/Psat01G0204100/Psat04G0552900/Psat02G0498200/Psat02G0485000/Psat02G0452800/Psat02G0446100/Psat02G0166700/Psat03G0334900/Psat02G0239000/Psat02G0221900/Psat04G0426200/Psat04G0193100/Psat04G0060300/Psat05G0104500/Psat05G0182700/Psat05G0211300/Psat04G0254000/Psat06G0641100/Psat05G01…
GO:0005509	calcium ion binding	41/1064	119/6012	7.07868627403746e-06	0.000496688	0.000464772	41	MF	Psat01G0507700/Psat02G0525300/Psat05G0834100/Psat04G0004800/Psat05G0414100/Psat05G0700600/Psat03G0067700/Psat05G0192300/Psat05G0574800/Psat07G0282400/Psat05G0029500/Psat02G0347100/Psat07G0689800/Psat02G0050900/Psat01G0082500/Psat01G0148900/Psat03G0272400/Psat06G0125800/Psat02G0227400/Psat03G0007900/Psat03G0033300/Psat03G0560900/Psat03G0501900/Psat04G0470900/Psat03G0258100/Psat05G0249300/Psat05G02…
GO:0005618	cell wall	19/1064	39/6012	8.40509004107261e-06	0.000566167	0.000529786	19	CC	Psat01G0385300/Psat01G0400000/Psat01G0391600/Psat01G0240800/Psat03G0479400/Psat03G0305800/Psat02G0458100/Psat03G0307000/Psat03G0306100/Psat03G0238600/Psat05G0239200/Psat04G0246700/Psat05G0629200/Psat06G0567300/Psat07G0459600/Psat07G0128100/Psat07G0033000/Psat07G0032000/Psat06G0097800
GO:0009055	electron transfer activity	39/1064	114/6012	1.42782789233902e-05	0.000924793	0.000865368	39	MF	Psat01G0559700/Psat01G0449700/Psat01G0393100/Psat01G0391800/Psat01G0374900/Psat01G0221700/Psat01G0221100/Psat01G0179700/Psat02G0170500/Psat04G0246100/Psat05G0542500/Psat04G0130900/Psat06G0488100/Psat05G0703900/Psat06G0083200/Psat02G0045100/Psat03G0334900/Psat02G0222100/Psat02G0239000/Psat04G0633100/Psat03G0593200/Psat03G0536400/Psat03G0507500/Psat03G0514200/Psat04G0468500/Psat04G0426500/Psat05G03…
GO:0004185	serine-type carboxypeptidase activity	13/1064	22/6012	1.59270967637359e-05	0.000993379	0.000929546	13	MF	Psat02G0010200/Psat04G0616300/Psat07G0453400/Psat03G0341300/Psat04G0080800/Psat05G0158100/Psat05G0777100/Psat05G0380900/Psat06G0062700/Psat06G0490600/Psat06G0499800/Psat07G0492000/Psat07G0331000
GO:0070008	serine-type exopeptidase activity	14/1064	25/6012	1.74048622222064e-05	0.00104678	0.000979514	14	MF	Psat02G0010200/Psat04G0616300/Psat03G0451100/Psat07G0453400/Psat03G0341300/Psat04G0080800/Psat05G0158100/Psat05G0777100/Psat05G0380900/Psat06G0062700/Psat06G0490600/Psat06G0499800/Psat07G0492000/Psat07G0331000
GO:0004180	carboxypeptidase activity	13/1064	23/6012	3.07233687910578e-05	0.00178407	0.00166943	13	MF	Psat02G0010200/Psat04G0616300/Psat07G0453400/Psat03G0341300/Psat04G0080800/Psat05G0158100/Psat05G0777100/Psat05G0380900/Psat06G0062700/Psat06G0490600/Psat06G0499800/Psat07G0492000/Psat07G0331000
GO:0020037	heme binding	34/1064	99/6012	4.58111121588635e-05	0.00257153	0.00240629	34	MF	Psat01G0574200/Psat01G0449700/Psat01G0461600/Psat01G0461500/Psat01G0386100/Psat02G0443100/Psat02G0165900/Psat01G0322400/Psat01G0204100/Psat04G0552900/Psat02G0498200/Psat02G0485000/Psat02G0452800/Psat02G0446100/Psat02G0166700/Psat03G0334900/Psat02G0239000/Psat02G0221900/Psat04G0193100/Psat04G0060300/Psat05G0104500/Psat05G0211300/Psat04G0254000/Psat06G0641100/Psat05G0114600/Psat05G0737400/Psat05G07…
GO:0071554	cell wall organization or biogenesis	20/1064	48/6012	8.38592555740876e-05	0.00455545	0.00426273	20	BP	Psat01G0439600/Psat01G0385300/Psat01G0160100/Psat01G0167200/Psat03G0479400/Psat05G0094100/Psat05G0321000/Psat07G0223300/Psat03G0611400/Psat03G0238600/Psat03G0619300/Psat04G0314000/Psat05G0239200/Psat05G0629200/Psat05G0387400/Psat05G0800600/Psat07G0128100/Psat07G0033000/Psat07G0032000/Psat06G0097800
GO:0009507	chloroplast	11/1064	19/6012	9.56484403953617e-05	0.00488097	0.00456733	11	CC	Psat01G0483700/Psat01G0581900/Psat01G0581300/Psat06G0646200/Psat07G0132300/Psat02G0401300/Psat03G0490600/Psat06G0363700/Psat03G0022300/Psat04G0107100/Psat06G0279300
GO:0009536	plastid	11/1064	19/6012	9.56484403953617e-05	0.00488097	0.00456733	11	CC	Psat01G0483700/Psat01G0581900/Psat01G0581300/Psat06G0646200/Psat07G0132300/Psat02G0401300/Psat03G0490600/Psat06G0363700/Psat03G0022300/Psat04G0107100/Psat06G0279300
GO:0008236	serine-type peptidase activity	39/1064	125/6012	0.000145432	0.00699736	0.00654772	39	MF	Psat01G0516500/Psat01G0511300/Psat01G0400000/Psat01G0147100/Psat03G0516300/Psat02G0010200/Psat01G0189200/Psat04G0616300/Psat03G0451100/Psat06G0536400/Psat07G0453400/Psat01G0000300/Psat02G0451400/Psat02G0416900/Psat03G0374800/Psat06G0038600/Psat02G0248500/Psat03G0006800/Psat04G0557300/Psat03G0341300/Psat04G0296400/Psat04G0080800/Psat04G0571300/Psat05G0138500/Psat05G0158100/Psat05G0040000/Psat05G07…
GO:0017171	serine hydrolase activity	39/1064	125/6012	0.000145432	0.00699736	0.00654772	39	MF	Psat01G0516500/Psat01G0511300/Psat01G0400000/Psat01G0147100/Psat03G0516300/Psat02G0010200/Psat01G0189200/Psat04G0616300/Psat03G0451100/Psat06G0536400/Psat07G0453400/Psat01G0000300/Psat02G0451400/Psat02G0416900/Psat03G0374800/Psat06G0038600/Psat02G0248500/Psat03G0006800/Psat04G0557300/Psat03G0341300/Psat04G0296400/Psat04G0080800/Psat04G0571300/Psat05G0138500/Psat05G0158100/Psat05G0040000/Psat05G07…
GO:0046034	ATP metabolic process	30/1064	89/6012	0.00018554	0.00867915	0.00812145	30	BP	Psat02G0480700/Psat02G0209600/Psat01G0070300/Psat01G0028300/Psat02G0020100/Psat03G0093000/Psat04G0204900/Psat04G0106500/Psat05G0578600/Psat05G0494100/Psat07G0098200/Psat02G0258700/Psat07G0681400/Psat03G0563800/Psat02G0012200/Psat02G0509400/Psat01G0023200/Psat02G0131900/Psat04G0525600/Psat03G0165800/Psat05G0229900/Psat06G0501900/Psat06G0216900/Psat06G0194100/Psat03G0332400/Psat07G0418800/Psat07G04…
GO:0003854	3-beta-hydroxy-delta5-steroid dehydrogenase activity	22/1064	60/6012	0.00034854	0.0150498	0.0140827	22	MF	Psat01G0451300/Psat02G0459000/Psat03G0085100/Psat04G0381800/Psat05G0718500/Psat05G0115500/Psat07G0417000/Psat02G0458700/Psat02G0403200/Psat02G0220900/Psat05G0783200/Psat04G0517700/Psat05G0001500/Psat05G0837400/Psat05G0297200/Psat07G0595300/Psat07G0435100/Psat07G0445400/Psat07G0437400/Psat07G0269700/Psat07G0095300/Psat07G0688300
GO:0016229	steroid dehydrogenase activity	22/1064	60/6012	0.00034854	0.0150498	0.0140827	22	MF	Psat01G0451300/Psat02G0459000/Psat03G0085100/Psat04G0381800/Psat05G0718500/Psat05G0115500/Psat07G0417000/Psat02G0458700/Psat02G0403200/Psat02G0220900/Psat05G0783200/Psat04G0517700/Psat05G0001500/Psat05G0837400/Psat05G0297200/Psat07G0595300/Psat07G0435100/Psat07G0445400/Psat07G0437400/Psat07G0269700/Psat07G0095300/Psat07G0688300
GO:0033764	steroid dehydrogenase activity, acting on the CH-OH group of donors, NAD or NADP as acceptor	22/1064	60/6012	0.00034854	0.0150498	0.0140827	22	MF	Psat01G0451300/Psat02G0459000/Psat03G0085100/Psat04G0381800/Psat05G0718500/Psat05G0115500/Psat07G0417000/Psat02G0458700/Psat02G0403200/Psat02G0220900/Psat05G0783200/Psat04G0517700/Psat05G0001500/Psat05G0837400/Psat05G0297200/Psat07G0595300/Psat07G0435100/Psat07G0445400/Psat07G0437400/Psat07G0269700/Psat07G0095300/Psat07G0688300
GO:0008233	peptidase activity	76/1064	300/6012	0.000421232	0.0177339	0.0165943	76	MF	Psat01G0516500/Psat01G0511300/Psat01G0486700/Psat01G0469900/Psat01G0400000/Psat01G0039200/Psat02G0495800/Psat01G0147100/Psat03G0588400/Psat03G0516300/Psat02G0010200/Psat01G0189200/Psat04G0616300/Psat02G0149400/Psat03G0451100/Psat05G0713800/Psat03G0112600/Psat04G0310000/Psat04G0358600/Psat06G0536400/Psat05G0048700/Psat05G0033700/Psat05G0574800/Psat07G0453400/Psat07G0122700/Psat01G0000300/Psat02G04…
GO:0016762	xyloglucan:xyloglucosyl transferase activity	8/1064	13/6012	0.000520194	0.0203723	0.0190632	8	MF	Psat01G0391600/Psat01G0240800/Psat03G0305800/Psat03G0307000/Psat03G0306100/Psat04G0246700/Psat06G0567300/Psat07G0459600
GO:0016998	cell wall macromolecule catabolic process	8/1064	13/6012	0.000520194	0.0203723	0.0190632	8	BP	Psat01G0439600/Psat01G0160100/Psat05G0321000/Psat07G0223300/Psat03G0611400/Psat04G0314000/Psat05G0387400/Psat05G0800600
GO:0048046	apoplast	8/1064	13/6012	0.000520194	0.0203723	0.0190632	8	CC	Psat01G0391600/Psat01G0240800/Psat03G0305800/Psat03G0307000/Psat03G0306100/Psat04G0246700/Psat06G0567300/Psat07G0459600
GO:0015979	photosynthesis	42/1064	146/6012	0.000579543	0.0221807	0.0207554	42	BP	Psat01G0449700/Psat01G0524000/Psat01G0464600/Psat01G0391800/Psat01G0015300/Psat02G0170500/Psat05G0745700/Psat05G0414100/Psat05G0700600/Psat03G0067700/Psat05G0192300/Psat05G0033700/Psat05G0574800/Psat02G0410800/Psat02G0347100/Psat07G0681500/Psat07G0519400/Psat02G0050900/Psat03G0272400/Psat03G0343200/Psat06G0175400/Psat06G0105600/Psat02G0170300/Psat01G0042800/Psat03G0560900/Psat03G0501900/Psat04G04…
GO:0016616	oxidoreductase activity, acting on the CH-OH group of donors, NAD or NADP as acceptor	57/1064	214/6012	0.000594897	0.0222624	0.0208318	57	MF	Psat01G0455100/Psat01G0455700/Psat01G0455600/Psat01G0451300/Psat02G0459000/Psat02G0454700/Psat01G0216000/Psat01G0147800/Psat03G0085100/Psat03G0106700/Psat03G0068600/Psat04G0517500/Psat04G0542800/Psat04G0517300/Psat04G0381800/Psat05G0718500/Psat05G0169600/Psat05G0115500/Psat04G0079600/Psat06G0588400/Psat07G0417000/Psat02G0458700/Psat02G0403200/Psat07G0082000/Psat02G0220900/Psat03G0510700/Psat04G05…
GO:0009144	purine nucleoside triphosphate metabolic process	30/1064	95/6012	0.00065898	0.0231192	0.0216336	30	BP	Psat02G0480700/Psat02G0209600/Psat01G0070300/Psat01G0028300/Psat02G0020100/Psat03G0093000/Psat04G0204900/Psat04G0106500/Psat05G0578600/Psat05G0494100/Psat07G0098200/Psat02G0258700/Psat07G0681400/Psat03G0563800/Psat02G0012200/Psat02G0509400/Psat01G0023200/Psat02G0131900/Psat04G0525600/Psat03G0165800/Psat05G0229900/Psat06G0501900/Psat06G0216900/Psat06G0194100/Psat03G0332400/Psat07G0418800/Psat07G04…
GO:0009199	ribonucleoside triphosphate metabolic process	30/1064	95/6012	0.00065898	0.0231192	0.0216336	30	BP	Psat02G0480700/Psat02G0209600/Psat01G0070300/Psat01G0028300/Psat02G0020100/Psat03G0093000/Psat04G0204900/Psat04G0106500/Psat05G0578600/Psat05G0494100/Psat07G0098200/Psat02G0258700/Psat07G0681400/Psat03G0563800/Psat02G0012200/Psat02G0509400/Psat01G0023200/Psat02G0131900/Psat04G0525600/Psat03G0165800/Psat05G0229900/Psat06G0501900/Psat06G0216900/Psat06G0194100/Psat03G0332400/Psat07G0418800/Psat07G04…
GO:0009205	purine ribonucleoside triphosphate metabolic process	30/1064	95/6012	0.00065898	0.0231192	0.0216336	30	BP	Psat02G0480700/Psat02G0209600/Psat01G0070300/Psat01G0028300/Psat02G0020100/Psat03G0093000/Psat04G0204900/Psat04G0106500/Psat05G0578600/Psat05G0494100/Psat07G0098200/Psat02G0258700/Psat07G0681400/Psat03G0563800/Psat02G0012200/Psat02G0509400/Psat01G0023200/Psat02G0131900/Psat04G0525600/Psat03G0165800/Psat05G0229900/Psat06G0501900/Psat06G0216900/Psat06G0194100/Psat03G0332400/Psat07G0418800/Psat07G04…
GO:0030599	pectinesterase activity	12/1064	26/6012	0.000745982	0.0250516	0.0234418	12	MF	Psat01G0385300/Psat03G0479400/Psat03G0238600/Psat05G0239200/Psat04G0082100/Psat05G0644000/Psat05G0629200/Psat07G0128100/Psat07G0033000/Psat07G0032000/Psat07G0031700/Psat06G0097800
GO:0006694	steroid biosynthetic process	22/1064	63/6012	0.000758688	0.0250516	0.0234418	22	BP	Psat01G0451300/Psat02G0459000/Psat03G0085100/Psat04G0381800/Psat05G0718500/Psat05G0115500/Psat07G0417000/Psat02G0458700/Psat02G0403200/Psat02G0220900/Psat05G0783200/Psat04G0517700/Psat05G0001500/Psat05G0837400/Psat05G0297200/Psat07G0595300/Psat07G0435100/Psat07G0445400/Psat07G0437400/Psat07G0269700/Psat07G0095300/Psat07G0688300
GO:0008202	steroid metabolic process	22/1064	63/6012	0.000758688	0.0250516	0.0234418	22	BP	Psat01G0451300/Psat02G0459000/Psat03G0085100/Psat04G0381800/Psat05G0718500/Psat05G0115500/Psat07G0417000/Psat02G0458700/Psat02G0403200/Psat02G0220900/Psat05G0783200/Psat04G0517700/Psat05G0001500/Psat05G0837400/Psat05G0297200/Psat07G0595300/Psat07G0435100/Psat07G0445400/Psat07G0437400/Psat07G0269700/Psat07G0095300/Psat07G0688300
GO:0009538	photosystem I reaction center	5/1064	1502031	0.000881847	0.0285346	0.0267011	5	CC	Psat01G0464600/Psat03G0343200/Psat04G0643600/Psat05G0820800/Psat06G0178000
GO:0016614	oxidoreductase activity, acting on CH-OH group of donors	58/1064	222/6012	0.000898062	0.0285346	0.0267011	58	MF	Psat01G0455100/Psat01G0455700/Psat01G0455600/Psat01G0451300/Psat02G0459000/Psat02G0454700/Psat01G0216000/Psat01G0147800/Psat03G0085100/Psat03G0106700/Psat03G0068600/Psat04G0517500/Psat04G0542800/Psat04G0517300/Psat04G0381800/Psat05G0718500/Psat05G0169600/Psat05G0115500/Psat04G0079600/Psat06G0588400/Psat07G0417000/Psat02G0458700/Psat02G0403200/Psat07G0082000/Psat02G0220900/Psat03G0510700/Psat04G05…
GO:0015103	inorganic anion transmembrane transporter activity	4/1064	1501970	0.0009765	0.0304523	0.0284955	4	MF	Psat03G0563500/Psat01G0324700/Psat07G0709100/Psat03G0535300
GO:0009161	ribonucleoside monophosphate metabolic process	33/1064	110/6012	0.000996578	0.0305134	0.0285527	33	BP	Psat02G0480700/Psat02G0209600/Psat01G0070300/Psat01G0028300/Psat01G0011800/Psat02G0020100/Psat03G0093000/Psat04G0204900/Psat04G0106500/Psat05G0578600/Psat05G0494100/Psat07G0098200/Psat02G0258700/Psat07G0681400/Psat03G0563800/Psat02G0012200/Psat02G0509400/Psat01G0076900/Psat01G0023200/Psat02G0131900/Psat04G0525600/Psat03G0165800/Psat05G0229900/Psat06G0501900/Psat06G0216900/Psat06G0194100/Psat03G03…
GO:0044036	cell wall macromolecule metabolic process	8/1064	14/6012	0.00102622	0.0308598	0.0288768	8	BP	Psat01G0439600/Psat01G0160100/Psat05G0321000/Psat07G0223300/Psat03G0611400/Psat04G0314000/Psat05G0387400/Psat05G0800600
GO:0009141	nucleoside triphosphate metabolic process	30/1064	99/6012	0.0013931	0.0411574	0.0385127	30	BP	Psat02G0480700/Psat02G0209600/Psat01G0070300/Psat01G0028300/Psat02G0020100/Psat03G0093000/Psat04G0204900/Psat04G0106500/Psat05G0578600/Psat05G0494100/Psat07G0098200/Psat02G0258700/Psat07G0681400/Psat03G0563800/Psat02G0012200/Psat02G0509400/Psat01G0023200/Psat02G0131900/Psat04G0525600/Psat03G0165800/Psat05G0229900/Psat06G0501900/Psat06G0216900/Psat06G0194100/Psat03G0332400/Psat07G0418800/Psat07G04…
GO:0009123	nucleoside monophosphate metabolic process	33/1064	113/6012	0.00165006	0.0479085	0.04483	33	BP	Psat02G0480700/Psat02G0209600/Psat01G0070300/Psat01G0028300/Psat01G0011800/Psat02G0020100/Psat03G0093000/Psat04G0204900/Psat04G0106500/Psat05G0578600/Psat05G0494100/Psat07G0098200/Psat02G0258700/Psat07G0681400/Psat03G0563800/Psat02G0012200/Psat02G0509400/Psat01G0076900/Psat01G0023200/Psat02G0131900/Psat04G0525600/Psat03G0165800/Psat05G0229900/Psat06G0501900/Psat06G0216900/Psat06G0194100/Psat03G03…

## Sheet: TP_UP_CO-YT_vs_CO-MT
Table S9; upregulated GO terms in CO-YT_vs_CO-MT contrast in total proteome.
ID	Description	GeneRatio	BgRatio	pvalue	p.adjust	qvalue	Count	Ontology	geneID
GO:0003676	nucleic acid binding	450/1314	1091/6012	5.3575267538958e-59	9.41853203334882e-56	8.65099583208017e-56	450	MF	Psat04G0059900/Psat05G0297500/Psat01G0577300/Psat01G0558800/Psat01G0590700/Psat01G0564300/Psat01G0491500/Psat01G0448700/Psat01G0407100/Psat01G0387400/Psat01G0344000/Psat01G0518400/Psat01G0505200/Psat01G0493100/Psat01G0445600/Psat01G0446600/Psat01G0416000/Psat01G0399700/Psat01G0044000/Psat02G0545700/Psat02G0488300/Psat02G0478000/Psat02G0331300/Psat02G0319400/Psat02G0497700/Psat01G0035100/Psat01G02…
GO:0010467	gene expression	369/1314	999/6012	2.04924302528767e-33	1.80128461922787e-30	1.65449410567963e-30	369	BP	Psat01G0558800/Psat01G0564300/Psat01G0552500/Psat01G0491500/Psat01G0473900/Psat01G0506700/Psat01G0407100/Psat01G0518400/Psat01G0514600/Psat01G0462700/Psat01G0445600/Psat01G0423900/Psat01G0414200/Psat01G0416800/Psat01G0415900/Psat01G0399700/Psat01G0386700/Psat01G0370500/Psat01G0101500/Psat02G0550300/Psat02G0488300/Psat02G0525200/Psat02G0331300/Psat02G0319400/Psat02G0497700/Psat01G0268200/Psat01G02…
GO:0034641	cellular nitrogen compound metabolic process	509/1314	1567/6012	9.48297465938251e-31	5.55702315039815e-28	5.10416951841851e-28	509	BP	Psat01G0558800/Psat01G0564300/Psat01G0570200/Psat01G0552500/Psat01G0491500/Psat01G0473900/Psat01G0506700/Psat01G0448700/Psat01G0407100/Psat01G0387400/Psat01G0506400/Psat01G0518400/Psat01G0514600/Psat01G0493100/Psat01G0475100/Psat01G0453600/Psat01G0462700/Psat01G0445600/Psat01G0423900/Psat01G0414200/Psat01G0416800/Psat01G0415900/Psat01G0399700/Psat01G0386700/Psat01G0370500/Psat01G0101500/Psat02G05…
GO:0003677	DNA binding	228/1314	539/6012	2.81537725270813e-29	1.23735830256522e-26	1.13652334359323e-26	228	MF	Psat04G0059900/Psat01G0558800/Psat01G0564300/Psat01G0491500/Psat01G0448700/Psat01G0387400/Psat01G0518400/Psat01G0505200/Psat01G0416000/Psat01G0399700/Psat02G0488300/Psat01G0035100/Psat01G0141700/Psat01G0153300/Psat01G0535100/Psat02G0423800/Psat02G0299000/Psat03G0418600/Psat02G0138400/Psat03G0378900/Psat03G0628800/Psat02G0106900/Psat03G0358200/Psat02G0022400/Psat03G0241000/Psat03G0276300/Psat01G03…
GO:1990904	ribonucleoprotein complex	135/1314	283/6012	4.86716574327013e-23	1.71129547533378e-20	1.57183836845819e-20	135	CC	Psat01G0506700/Psat01G0514600/Psat01G0445600/Psat01G0416800/Psat01G0386700/Psat02G0525200/Psat01G0265500/Psat01G0146300/Psat01G0585000/Psat01G0542700/Psat02G0197400/Psat03G0372100/Psat01G0324600/Psat01G0137700/Psat03G0015800/Psat04G0642100/Psat04G0092100/Psat05G0616500/Psat01G0586700/Psat03G0457100/Psat05G0414400/Psat05G0222800/Psat05G0221700/Psat05G0214300/Psat05G0043200/Psat04G0480800/Psat04G02…
GO:0090304	nucleic acid metabolic process	323/1314	952/6012	3.25564122654912e-21	9.53902879378891e-19	8.76167305530937e-19	323	BP	Psat01G0558800/Psat01G0564300/Psat01G0552500/Psat01G0491500/Psat01G0473900/Psat01G0407100/Psat01G0387400/Psat01G0518400/Psat01G0493100/Psat01G0453600/Psat01G0462700/Psat01G0423900/Psat01G0414200/Psat01G0415900/Psat01G0399700/Psat01G0370500/Psat01G0101500/Psat02G0488300/Psat02G0454800/Psat02G0331300/Psat02G0319400/Psat02G0497700/Psat01G0268200/Psat01G0176800/Psat01G0144100/Psat01G0137100/Psat01G01…
GO:0044271	cellular nitrogen compound biosynthetic process	347/1314	1059/6012	5.37787862634982e-20	1.350615803589e-17	1.24055125004821e-17	347	BP	Psat01G0558800/Psat01G0564300/Psat01G0570200/Psat01G0491500/Psat01G0473900/Psat01G0506700/Psat01G0407100/Psat01G0387400/Psat01G0518400/Psat01G0514600/Psat01G0475100/Psat01G0462700/Psat01G0445600/Psat01G0423900/Psat01G0414200/Psat01G0416800/Psat01G0415900/Psat01G0399700/Psat01G0386700/Psat01G0370500/Psat02G0550300/Psat02G0488300/Psat02G0478000/Psat02G0525200/Psat02G0367500/Psat02G0331300/Psat01G02…
GO:0016070	RNA metabolic process	262/1314	750/6012	7.50970771318251e-19	1.65025826997186e-16	1.51577521473973e-16	262	BP	Psat01G0558800/Psat01G0564300/Psat01G0552500/Psat01G0491500/Psat01G0473900/Psat01G0407100/Psat01G0518400/Psat01G0493100/Psat01G0462700/Psat01G0423900/Psat01G0414200/Psat01G0415900/Psat01G0399700/Psat01G0370500/Psat01G0101500/Psat02G0488300/Psat02G0454800/Psat02G0331300/Psat02G0319400/Psat02G0497700/Psat01G0268200/Psat01G0176800/Psat01G0144100/Psat01G0137100/Psat01G0583200/Psat01G0589100/Psat02G04…
GO:0003735	structural constituent of ribosome	108/1314	227/6012	1.88214035187447e-18	3.30880273859532e-16	3.03916136818467e-16	108	MF	Psat01G0506700/Psat01G0514600/Psat01G0445600/Psat01G0416800/Psat01G0386700/Psat02G0525200/Psat01G0265500/Psat01G0146300/Psat01G0542700/Psat02G0197400/Psat01G0137700/Psat04G0642100/Psat04G0092100/Psat05G0616500/Psat01G0586700/Psat03G0457100/Psat05G0414400/Psat05G0221700/Psat05G0214300/Psat04G0480800/Psat04G0234700/Psat06G0535400/Psat06G0277400/Psat07G0196800/Psat01G0577000/Psat07G0214600/Psat02G04…
GO:0005840	ribosome	108/1314	227/6012	1.88214035187447e-18	3.30880273859532e-16	3.03916136818467e-16	108	CC	Psat01G0506700/Psat01G0514600/Psat01G0445600/Psat01G0416800/Psat01G0386700/Psat02G0525200/Psat01G0265500/Psat01G0146300/Psat01G0542700/Psat02G0197400/Psat01G0137700/Psat04G0642100/Psat04G0092100/Psat05G0616500/Psat01G0586700/Psat03G0457100/Psat05G0414400/Psat05G0221700/Psat05G0214300/Psat04G0480800/Psat04G0234700/Psat06G0535400/Psat06G0277400/Psat07G0196800/Psat01G0577000/Psat07G0214600/Psat02G04…
GO:0006139	nucleobase-containing compound metabolic process	367/1314	1162/6012	3.67790509416281e-18	5.87796105048929e-16	5.39895350664665e-16	367	BP	Psat01G0558800/Psat01G0564300/Psat01G0552500/Psat01G0491500/Psat01G0473900/Psat01G0407100/Psat01G0387400/Psat01G0518400/Psat01G0493100/Psat01G0453600/Psat01G0462700/Psat01G0423900/Psat01G0414200/Psat01G0415900/Psat01G0399700/Psat01G0370500/Psat01G0101500/Psat02G0488300/Psat02G0454800/Psat02G0331300/Psat02G0319400/Psat02G0497700/Psat01G0268200/Psat01G0176800/Psat01G0144100/Psat01G0137100/Psat01G01…
GO:0009059	macromolecule biosynthetic process	332/1314	1029/6012	8.0100974755988e-18	1.17347928017522e-15	1.07784995855864e-15	332	BP	Psat01G0558800/Psat01G0564300/Psat01G0491500/Psat01G0473900/Psat01G0506700/Psat01G0407100/Psat01G0366500/Psat01G0518400/Psat01G0514600/Psat01G0453600/Psat01G0462700/Psat01G0445600/Psat01G0423900/Psat01G0414200/Psat01G0416800/Psat01G0415900/Psat01G0399700/Psat01G0386700/Psat01G0370500/Psat02G0550300/Psat02G0488300/Psat02G0525200/Psat02G0331300/Psat01G0265500/Psat01G0176800/Psat01G0146300/Psat01G01…
GO:0043232	intracellular non-membrane-bounded organelle	149/1314	367/6012	4.63038912964253e-17	6.26171083839351e-15	5.75143070839809e-15	149	CC	Psat01G0506700/Psat01G0514600/Psat01G0445600/Psat01G0416800/Psat01G0386700/Psat02G0488300/Psat02G0525200/Psat01G0265500/Psat01G0146300/Psat01G0559500/Psat01G0542700/Psat02G0197400/Psat01G0249200/Psat01G0137700/Psat04G0642100/Psat03G0177300/Psat04G0092100/Psat05G0616500/Psat01G0586700/Psat03G0457100/Psat05G0414400/Psat05G0222800/Psat05G0221700/Psat05G0214300/Psat04G0277300/Psat04G0480800/Psat04G06…
GO:0006725	cellular aromatic compound metabolic process	393/1314	1285/6012	7.11637518479623e-17	8.93613398205127e-15	8.20790942366723e-15	393	BP	Psat01G0558800/Psat01G0564300/Psat01G0552500/Psat01G0491500/Psat01G0473900/Psat01G0407100/Psat01G0387400/Psat01G0518400/Psat01G0493100/Psat01G0475100/Psat01G0453600/Psat01G0462700/Psat01G0423900/Psat01G0414200/Psat01G0415900/Psat01G0399700/Psat01G0370500/Psat01G0101500/Psat02G0488300/Psat02G0478000/Psat02G0454800/Psat02G0367500/Psat02G0331300/Psat02G0319400/Psat02G0497700/Psat01G0268200/Psat01G01…
GO:0046483	heterocycle metabolic process	391/1314	1283/6012	1.76086959719274e-16	2.06373916790989e-14	1.89556067515345e-14	391	BP	Psat01G0558800/Psat01G0564300/Psat01G0570200/Psat01G0552500/Psat01G0491500/Psat01G0473900/Psat01G0407100/Psat01G0387400/Psat01G0518400/Psat01G0493100/Psat01G0475100/Psat01G0453600/Psat01G0462700/Psat01G0423900/Psat01G0414200/Psat01G0415900/Psat01G0399700/Psat01G0370500/Psat01G0101500/Psat02G0488300/Psat02G0478000/Psat02G0454800/Psat02G0367500/Psat02G0331300/Psat02G0319400/Psat02G0497700/Psat01G02…
GO:0043228	non-membrane-bounded organelle	149/1314	374/6012	3.40817201170846e-16	3.74472899786467e-14	3.43956306971104e-14	149	CC	Psat01G0506700/Psat01G0514600/Psat01G0445600/Psat01G0416800/Psat01G0386700/Psat02G0488300/Psat02G0525200/Psat01G0265500/Psat01G0146300/Psat01G0559500/Psat01G0542700/Psat02G0197400/Psat01G0249200/Psat01G0137700/Psat04G0642100/Psat03G0177300/Psat04G0092100/Psat05G0616500/Psat01G0586700/Psat03G0457100/Psat05G0414400/Psat05G0222800/Psat05G0221700/Psat05G0214300/Psat04G0277300/Psat04G0480800/Psat04G06…
GO:0043604	amide biosynthetic process	142/1314	357/6012	2.15952225190911e-15	2.23320006991542e-13	2.05121184794339e-13	142	BP	Psat01G0506700/Psat01G0407100/Psat01G0514600/Psat01G0445600/Psat01G0416800/Psat01G0386700/Psat01G0370500/Psat02G0550300/Psat02G0525200/Psat01G0265500/Psat01G0146300/Psat01G0590400/Psat01G0590800/Psat01G0542700/Psat02G0321200/Psat02G0197400/Psat01G0137700/Psat04G0642100/Psat03G0076600/Psat04G0092100/Psat05G0616500/Psat01G0586700/Psat04G0134600/Psat03G0457100/Psat03G0153300/Psat05G0632000/Psat05G03…
GO:0006412	translation	135/1314	334/6012	2.5006593428861e-15	2.44231062488542e-13	2.24328153917384e-13	135	BP	Psat01G0506700/Psat01G0407100/Psat01G0514600/Psat01G0445600/Psat01G0416800/Psat01G0386700/Psat01G0370500/Psat02G0550300/Psat02G0525200/Psat01G0265500/Psat01G0146300/Psat01G0590400/Psat01G0590800/Psat01G0542700/Psat02G0321200/Psat02G0197400/Psat01G0137700/Psat04G0642100/Psat03G0076600/Psat04G0092100/Psat05G0616500/Psat01G0586700/Psat04G0134600/Psat03G0457100/Psat03G0153300/Psat05G0302000/Psat05G04…
GO:0043043	peptide biosynthetic process	136/1314	339/6012	4.00070699891032e-15	3.70170679162334e-13	3.40004683453099e-13	136	BP	Psat01G0506700/Psat01G0407100/Psat01G0514600/Psat01G0445600/Psat01G0416800/Psat01G0386700/Psat01G0370500/Psat02G0550300/Psat02G0525200/Psat01G0265500/Psat01G0146300/Psat01G0590400/Psat01G0590800/Psat01G0542700/Psat02G0321200/Psat02G0197400/Psat01G0137700/Psat04G0642100/Psat03G0076600/Psat04G0092100/Psat05G0616500/Psat01G0586700/Psat04G0134600/Psat03G0457100/Psat03G0153300/Psat05G0302000/Psat05G04…
GO:0044249	cellular biosynthetic process	427/1314	1453/6012	4.25657353534982e-15	3.74152813757249e-13	3.43662305432981e-13	427	BP	Psat01G0558800/Psat01G0564300/Psat01G0570200/Psat01G0491500/Psat01G0473900/Psat01G0506700/Psat01G0407100/Psat01G0366500/Psat01G0387400/Psat01G0518400/Psat01G0514600/Psat01G0475100/Psat01G0453600/Psat01G0462700/Psat01G0445600/Psat01G0423900/Psat01G0414200/Psat01G0416800/Psat01G0415900/Psat01G0399700/Psat01G0390000/Psat01G0386700/Psat01G0370500/Psat01G0101500/Psat02G0550300/Psat01G0029300/Psat02G04…
GO:1901576	organic substance biosynthetic process	436/1314	1491/6012	4.68132890420067e-15	3.91894105408799e-13	3.59957821505956e-13	436	BP	Psat01G0558800/Psat01G0564300/Psat01G0570200/Psat01G0491500/Psat01G0473900/Psat01G0506700/Psat01G0407100/Psat01G0366500/Psat01G0387400/Psat01G0518400/Psat01G0514600/Psat01G0475100/Psat01G0453600/Psat01G0462700/Psat01G0445600/Psat01G0423900/Psat01G0414200/Psat01G0416800/Psat01G0415900/Psat01G0399700/Psat01G0390000/Psat01G0386700/Psat01G0370500/Psat01G0101500/Psat02G0550300/Psat01G0029300/Psat02G04…
GO:0006518	peptide metabolic process	137/1314	344/6012	6.32189214258695e-15	5.05176653939448e-13	4.64008734293224e-13	137	BP	Psat01G0506700/Psat01G0407100/Psat01G0514600/Psat01G0445600/Psat01G0416800/Psat01G0386700/Psat01G0370500/Psat02G0550300/Psat02G0525200/Psat01G0265500/Psat01G0146300/Psat01G0590400/Psat01G0590800/Psat01G0542700/Psat02G0321200/Psat02G0197400/Psat01G0137700/Psat04G0642100/Psat03G0076600/Psat04G0092100/Psat05G0616500/Psat01G0586700/Psat04G0134600/Psat03G0457100/Psat03G0153300/Psat05G0302000/Psat05G04…
GO:0043603	amide metabolic process	144/1314	370/6012	1.15097903344313e-14	8.79748322083921e-13	8.08055760778836e-13	144	BP	Psat01G0506700/Psat01G0448700/Psat01G0407100/Psat01G0514600/Psat01G0445600/Psat01G0416800/Psat01G0386700/Psat01G0370500/Psat02G0550300/Psat02G0525200/Psat01G0265500/Psat01G0146300/Psat01G0590400/Psat01G0590800/Psat01G0542700/Psat02G0321200/Psat02G0197400/Psat01G0137700/Psat04G0642100/Psat03G0076600/Psat04G0092100/Psat05G0616500/Psat01G0586700/Psat04G0134600/Psat03G0457100/Psat03G0153300/Psat05G06…
GO:0005622	intracellular anatomical structure	452/1314	1573/6012	3.30385959903443e-14	2.42007715629272e-12	2.22285992321001e-12	452	CC	Psat01G0552500/Psat01G0506700/Psat01G0482700/Psat01G0407100/Psat01G0518400/Psat01G0505200/Psat01G0514600/Psat01G0480000/Psat01G0462700/Psat01G0445600/Psat01G0414200/Psat01G0416800/Psat01G0399700/Psat01G0386700/Psat01G0133000/Psat02G0550300/Psat02G0488300/Psat02G0525200/Psat02G0331300/Psat01G0268200/Psat01G0265500/Psat01G0176800/Psat01G0146300/Psat01G0144100/Psat01G0590400/Psat01G0590800/Psat01G05…
GO:1901360	organic cyclic compound metabolic process	398/1314	1355/6012	7.36906442380338e-14	5.18192610281853e-12	4.759639926785e-12	398	BP	Psat01G0558800/Psat01G0564300/Psat01G0570200/Psat01G0552500/Psat01G0491500/Psat01G0473900/Psat01G0407100/Psat01G0387400/Psat01G0518400/Psat01G0493100/Psat01G0475100/Psat01G0453600/Psat01G0462700/Psat01G0423900/Psat01G0414200/Psat01G0415900/Psat01G0399700/Psat01G0370500/Psat01G0101500/Psat02G0488300/Psat02G0478000/Psat02G0454800/Psat02G0367500/Psat02G0331300/Psat02G0319400/Psat02G0497700/Psat01G02…
GO:0043229	intracellular organelle	322/1314	1060/6012	4.74096742575606e-13	3.20562335941506e-11	2.94439029599587e-11	322	CC	Psat01G0552500/Psat01G0506700/Psat01G0518400/Psat01G0505200/Psat01G0514600/Psat01G0462700/Psat01G0445600/Psat01G0414200/Psat01G0416800/Psat01G0399700/Psat01G0386700/Psat02G0488300/Psat02G0525200/Psat02G0331300/Psat01G0265500/Psat01G0176800/Psat01G0146300/Psat01G0144100/Psat01G0559500/Psat01G0546600/Psat01G0542700/Psat02G0127700/Psat02G0069400/Psat02G0423800/Psat02G0017700/Psat02G0197400/Psat03G04…
GO:0022613	ribonucleoprotein complex biogenesis	44/1314	72/6012	5.4241447888433e-13	3.53172094029131e-11	3.24391349165132e-11	44	BP	Psat01G0268200/Psat01G0137100/Psat01G0580500/Psat02G0017700/Psat03G0372100/Psat01G0270200/Psat01G0197200/Psat01G0167100/Psat04G0028200/Psat05G0616700/Psat07G0425500/Psat07G0242300/Psat05G0032600/Psat07G0170600/Psat07G0561900/Psat06G0059900/Psat02G0118800/Psat02G0114400/Psat01G0065900/Psat01G0126200/Psat01G0130500/Psat03G0371600/Psat03G0535200/Psat03G0097600/Psat04G0183900/Psat04G0096900/Psat04G00…
GO:0042254	ribosome biogenesis	43/1314	70/6012	7.75213862002761e-13	4.86723560500305e-11	4.47059422673773e-11	43	BP	Psat01G0268200/Psat01G0137100/Psat01G0580500/Psat02G0017700/Psat03G0372100/Psat01G0270200/Psat01G0197200/Psat01G0167100/Psat04G0028200/Psat05G0616700/Psat07G0425500/Psat07G0242300/Psat05G0032600/Psat07G0170600/Psat07G0561900/Psat06G0059900/Psat02G0118800/Psat02G0114400/Psat01G0065900/Psat01G0126200/Psat01G0130500/Psat03G0371600/Psat03G0535200/Psat03G0097600/Psat04G0183900/Psat04G0096900/Psat04G00…
GO:0140098	catalytic activity, acting on RNA	121/1314	311/6012	1.92981426124376e-12	1.16986671422984e-10	1.07453178829326e-10	121	MF	Psat01G0473900/Psat01G0407100/Psat01G0399700/Psat01G0370500/Psat02G0497700/Psat01G0268200/Psat01G0144100/Psat01G0137100/Psat01G0583200/Psat02G0423800/Psat02G0321200/Psat01G0280300/Psat01G0270200/Psat01G0263900/Psat01G0234000/Psat01G0237900/Psat01G0227700/Psat01G0167100/Psat03G0015800/Psat04G0562200/Psat03G0076600/Psat05G0778700/Psat05G0644500/Psat04G0158100/Psat03G0153300/Psat05G0285300/Psat05G04…
GO:0043226	organelle	322/1314	1073/6012	2.83225566888218e-12	1.65970182196496e-10	1.52444919160185e-10	322	CC	Psat01G0552500/Psat01G0506700/Psat01G0518400/Psat01G0505200/Psat01G0514600/Psat01G0462700/Psat01G0445600/Psat01G0414200/Psat01G0416800/Psat01G0399700/Psat01G0386700/Psat02G0488300/Psat02G0525200/Psat02G0331300/Psat01G0265500/Psat01G0176800/Psat01G0146300/Psat01G0144100/Psat01G0559500/Psat01G0546600/Psat01G0542700/Psat02G0127700/Psat02G0069400/Psat02G0423800/Psat02G0017700/Psat02G0197400/Psat03G04…
GO:0003723	RNA binding	135/1314	362/6012	3.67274451939992e-12	2.08280156938873e-10	1.91306964100492e-10	135	MF	Psat01G0590700/Psat01G0407100/Psat01G0493100/Psat01G0445600/Psat02G0545700/Psat02G0478000/Psat02G0497700/Psat01G0268200/Psat01G0265500/Psat01G0184000/Psat01G0144100/Psat01G0590400/Psat01G0590800/Psat01G0583200/Psat01G0589100/Psat01G0543500/Psat01G0313400/Psat01G0270200/Psat01G0207500/Psat01G0203300/Psat01G0167100/Psat03G0037700/Psat04G0239100/Psat04G0336800/Psat05G0821600/Psat04G0023800/Psat05G06…
GO:0032259	methylation	40/1314	65/6012	4.57001367449206e-12	2.51065126242407e-10	2.30605295285224e-10	40	BP	Psat01G0545400/Psat01G0268200/Psat01G0324600/Psat01G0270200/Psat01G0197200/Psat01G0167100/Psat05G0616700/Psat06G0433100/Psat05G0548000/Psat07G0425500/Psat02G0438600/Psat06G0059900/Psat02G0046300/Psat02G0018200/Psat01G0065900/Psat01G0126200/Psat03G0327900/Psat07G0189600/Psat03G0535200/Psat03G0337500/Psat04G0458000/Psat04G0329100/Psat03G0312400/Psat04G0096900/Psat04G0146300/Psat04G0049100/Psat05G08…
GO:0004386	helicase activity	88/1314	212/6012	4.57223065056945e-11	2.4357519647579e-09	2.23725735820527e-09	88	MF	Psat04G0059900/Psat01G0448700/Psat01G0505200/Psat01G0453600/Psat01G0416000/Psat01G0415900/Psat01G0141700/Psat01G0144100/Psat01G0583200/Psat01G0535100/Psat03G0418600/Psat03G0628800/Psat01G0313400/Psat01G0263900/Psat01G0230200/Psat03G0244900/Psat04G0378700/Psat04G0021700/Psat05G0644500/Psat04G0103500/Psat05G0616700/Psat05G0208700/Psat06G0654000/Psat04G0149400/Psat05G0102700/Psat04G0084100/Psat05G08…
GO:0006396	RNA processing	90/1314	219/6012	5.22051438045535e-11	2.69931302377662e-09	2.47934026613576e-09	90	BP	Psat01G0552500/Psat01G0101500/Psat02G0319400/Psat02G0497700/Psat01G0268200/Psat01G0137100/Psat01G0583200/Psat03G0372100/Psat03G0417500/Psat01G0324600/Psat01G0270200/Psat01G0226800/Psat01G0197200/Psat01G0167100/Psat04G0239100/Psat04G0028200/Psat05G0778700/Psat05G0821600/Psat05G0817900/Psat05G0285300/Psat05G0616700/Psat05G0222800/Psat05G0043200/Psat04G0232700/Psat04G0254500/Psat04G0084100/Psat06G05…
GO:0016779	nucleotidyltransferase activity	71/1314	160/6012	1.00782182607605e-10	5.06214505783344e-09	4.64962009383659e-09	71	MF	Psat01G0564300/Psat01G0473900/Psat01G0399700/Psat01G0164200/Psat02G0423800/Psat02G0022400/Psat01G0280300/Psat01G0263900/Psat01G0237600/Psat01G0230200/Psat01G0237900/Psat01G0222000/Psat01G0227700/Psat03G0015800/Psat03G0234800/Psat04G0562200/Psat05G0285300/Psat05G0421600/Psat05G0113100/Psat06G0551500/Psat06G0508000/Psat07G0408100/Psat07G0170600/Psat02G0110700/Psat02G0107400/Psat01G0087200/Psat01G00…
GO:0006364	rRNA processing	35/1314	57/6012	1.11087170085794e-10	5.27814175704934e-09	4.84801476277689e-09	35	BP	Psat01G0268200/Psat01G0137100/Psat03G0372100/Psat01G0270200/Psat01G0197200/Psat01G0167100/Psat04G0028200/Psat05G0616700/Psat07G0425500/Psat07G0242300/Psat07G0170600/Psat06G0059900/Psat02G0118800/Psat01G0065900/Psat01G0126200/Psat01G0130500/Psat03G0371600/Psat03G0535200/Psat03G0097600/Psat04G0183900/Psat04G0096900/Psat04G0011600/Psat05G0811200/Psat04G0018100/Psat05G0123500/Psat06G0627700/Psat06G03…
GO:0016072	rRNA metabolic process	35/1314	57/6012	1.11087170085794e-10	5.27814175704934e-09	4.84801476277689e-09	35	BP	Psat01G0268200/Psat01G0137100/Psat03G0372100/Psat01G0270200/Psat01G0197200/Psat01G0167100/Psat04G0028200/Psat05G0616700/Psat07G0425500/Psat07G0242300/Psat07G0170600/Psat06G0059900/Psat02G0118800/Psat01G0065900/Psat01G0126200/Psat01G0130500/Psat03G0371600/Psat03G0535200/Psat03G0097600/Psat04G0183900/Psat04G0096900/Psat04G0011600/Psat05G0811200/Psat04G0018100/Psat05G0123500/Psat06G0627700/Psat06G03…
GO:0005634	nucleus	174/1314	523/6012	1.81175498320606e-10	8.38175068546381e-09	7.69870400065953e-09	174	CC	Psat01G0552500/Psat01G0518400/Psat01G0505200/Psat01G0462700/Psat01G0445600/Psat01G0414200/Psat01G0399700/Psat02G0488300/Psat02G0331300/Psat01G0176800/Psat01G0144100/Psat01G0546600/Psat02G0069400/Psat02G0423800/Psat02G0017700/Psat03G0417500/Psat02G0127800/Psat02G0106900/Psat03G0276300/Psat01G0324600/Psat01G0315900/Psat01G0313400/Psat01G0226800/Psat01G0222200/Psat02G0000500/Psat03G0015800/Psat03G00…
GO:0003899	DNA-directed 5'-3' RNA polymerase activity	36/1314	61/6012	2.9748165450836e-10	1.34095576570692e-08	1.23167842919251e-08	36	MF	Psat01G0473900/Psat01G0399700/Psat02G0423800/Psat01G0280300/Psat01G0263900/Psat01G0237900/Psat01G0227700/Psat03G0015800/Psat04G0562200/Psat05G0421600/Psat05G0113100/Psat07G0408100/Psat01G0060300/Psat01G0017500/Psat03G0260800/Psat06G0013700/Psat07G0007900/Psat01G0112600/Psat04G0490500/Psat04G0426000/Psat04G0646400/Psat04G0425900/Psat04G0485100/Psat04G0490600/Psat04G0156100/Psat04G0149200/Psat05G04…
GO:0005198	structural molecule activity	129/1314	361/6012	3.33261951487195e-10	1.46468627678622e-08	1.34532587784568e-08	129	MF	Psat01G0506700/Psat01G0514600/Psat01G0445600/Psat01G0416800/Psat01G0386700/Psat02G0525200/Psat01G0265500/Psat01G0157600/Psat01G0146300/Psat01G0559500/Psat01G0542700/Psat02G0197400/Psat03G0372100/Psat03G0587500/Psat01G0137700/Psat04G0642100/Psat04G0092100/Psat04G0028200/Psat05G0616500/Psat01G0586700/Psat03G0457100/Psat05G0414400/Psat05G0221700/Psat05G0214300/Psat04G0480800/Psat04G0234700/Psat06G05…
GO:0034062	5'-3' RNA polymerase activity	42/1314	82/6012	3.99669299516762e-09	1.67290149654873e-07	1.53657319663838e-07	42	MF	Psat01G0473900/Psat01G0399700/Psat02G0423800/Psat01G0280300/Psat01G0263900/Psat01G0237900/Psat01G0227700/Psat03G0015800/Psat04G0562200/Psat05G0421600/Psat05G0113100/Psat07G0408100/Psat02G0107400/Psat01G0060300/Psat01G0017500/Psat03G0260800/Psat06G0013700/Psat07G0007900/Psat07G0061200/Psat01G0112600/Psat04G0490500/Psat04G0426000/Psat03G0219800/Psat04G0646400/Psat04G0425900/Psat04G0485100/Psat04G04…
GO:0097747	RNA polymerase activity	42/1314	82/6012	3.99669299516762e-09	1.67290149654873e-07	1.53657319663838e-07	42	MF	Psat01G0473900/Psat01G0399700/Psat02G0423800/Psat01G0280300/Psat01G0263900/Psat01G0237900/Psat01G0227700/Psat03G0015800/Psat04G0562200/Psat05G0421600/Psat05G0113100/Psat07G0408100/Psat02G0107400/Psat01G0060300/Psat01G0017500/Psat03G0260800/Psat06G0013700/Psat07G0007900/Psat07G0061200/Psat01G0112600/Psat04G0490500/Psat04G0426000/Psat03G0219800/Psat04G0646400/Psat04G0425900/Psat04G0485100/Psat04G04…
GO:0009451	RNA modification	33/1314	58/6012	6.05622298765512e-09	2.43778015610323e-07	2.23912026792549e-07	33	BP	Psat01G0493100/Psat02G0454800/Psat01G0268200/Psat01G0137100/Psat01G0589100/Psat01G0270200/Psat01G0197200/Psat01G0167100/Psat03G0037700/Psat04G0023800/Psat05G0616700/Psat06G0491200/Psat07G0062200/Psat06G0059900/Psat02G0018200/Psat01G0065900/Psat01G0126200/Psat03G0371600/Psat03G0535200/Psat04G0096900/Psat04G0146300/Psat05G0811200/Psat04G0018100/Psat05G0084600/Psat05G0123500/Psat05G0038600/Psat06G06…
GO:0032991	protein-containing complex	257/1314	871/6012	6.10138378091821e-09	2.43778015610323e-07	2.23912026792549e-07	257	CC	Psat01G0547400/Psat01G0506700/Psat01G0407100/Psat01G0518400/Psat01G0514600/Psat01G0462700/Psat01G0445600/Psat01G0414200/Psat01G0416800/Psat01G0386700/Psat01G0133000/Psat01G0039000/Psat02G0525200/Psat01G0268200/Psat01G0265500/Psat01G0146300/Psat01G0144100/Psat01G0590400/Psat01G0590800/Psat01G0570700/Psat01G0585000/Psat01G0543500/Psat01G0542700/Psat02G0455800/Psat02G0197400/Psat03G0372100/Psat02G01…
GO:0043414	macromolecule methylation	30/1314	51/6012	1.02903398303823e-08	4.02009276040268e-07	3.69248685375589e-07	30	BP	Psat01G0268200/Psat01G0324600/Psat01G0270200/Psat01G0197200/Psat01G0167100/Psat05G0616700/Psat06G0433100/Psat02G0438600/Psat06G0059900/Psat02G0018200/Psat01G0065900/Psat01G0126200/Psat03G0535200/Psat03G0337500/Psat04G0458000/Psat04G0329100/Psat03G0312400/Psat04G0096900/Psat04G0146300/Psat04G0049100/Psat05G0828800/Psat05G0811200/Psat04G0018100/Psat05G0038600/Psat05G0093600/Psat06G0627700/Psat06G03…
GO:0032774	RNA biosynthetic process	152/1314	468/6012	1.94398125060331e-08	7.42938921426221e-07	6.82395249067615e-07	152	BP	Psat01G0558800/Psat01G0564300/Psat01G0491500/Psat01G0473900/Psat01G0518400/Psat01G0462700/Psat01G0423900/Psat01G0414200/Psat01G0415900/Psat01G0399700/Psat02G0488300/Psat02G0331300/Psat01G0176800/Psat01G0144100/Psat01G0583200/Psat02G0423800/Psat03G0418600/Psat02G0127800/Psat02G0022400/Psat03G0241000/Psat03G0276300/Psat01G0280300/Psat01G0263900/Psat01G0237900/Psat01G0227700/Psat01G0222200/Psat01G01…
GO:0006352	DNA-templated transcription initiation	28/1314	47/6012	2.1763335111512e-08	8.14041343107192e-07	7.47703383226413e-07	28	BP	Psat01G0518400/Psat01G0462700/Psat01G0144100/Psat03G0276300/Psat01G0222200/Psat03G0015800/Psat02G0452100/Psat02G0497900/Psat02G0460600/Psat03G0328400/Psat03G0180300/Psat06G0220000/Psat04G0080600/Psat04G0078600/Psat04G0520900/Psat04G0167200/Psat05G0063300/Psat03G0183800/Psat07G0597500/Psat07G0610200/Psat07G0597400/Psat07G0576800/Psat07G0441400/Psat07G0316700/Psat07G0336900/Psat02G0399400/Psat07G00…
GO:0006351	DNA-templated transcription	150/1314	466/6012	4.71833896086015e-08	1.72809164441503e-06	1.58726578200865e-06	150	BP	Psat01G0558800/Psat01G0564300/Psat01G0491500/Psat01G0473900/Psat01G0518400/Psat01G0462700/Psat01G0423900/Psat01G0414200/Psat01G0415900/Psat01G0399700/Psat02G0488300/Psat02G0331300/Psat01G0176800/Psat01G0144100/Psat01G0583200/Psat02G0423800/Psat03G0418600/Psat02G0127800/Psat02G0022400/Psat03G0241000/Psat03G0276300/Psat01G0280300/Psat01G0263900/Psat01G0237900/Psat01G0227700/Psat01G0222200/Psat01G01…
GO:1901566	organonitrogen compound biosynthetic process	223/1314	753/6012	5.80494483572829e-08	2.08267204514497e-06	1.91295067196717e-06	223	BP	Psat01G0570200/Psat01G0506700/Psat01G0407100/Psat01G0387400/Psat01G0514600/Psat01G0475100/Psat01G0445600/Psat01G0416800/Psat01G0415900/Psat01G0386700/Psat01G0370500/Psat02G0550300/Psat01G0029300/Psat02G0478000/Psat02G0525200/Psat02G0367500/Psat01G0265500/Psat01G0146300/Psat01G0144100/Psat01G0590400/Psat01G0590800/Psat01G0570800/Psat01G0583200/Psat01G0542700/Psat02G0321200/Psat02G0197400/Psat01G03…
GO:0030684	preribosome	18/1314	25/6012	1.14576485662888e-07	4.02850923590715e-06	3.70021745277623e-06	18	CC	Psat01G0585000/Psat03G0372100/Psat03G0015800/Psat07G0242300/Psat02G0181900/Psat01G0130500/Psat03G0279700/Psat01G0119100/Psat03G0592300/Psat03G0143100/Psat03G0276400/Psat03G0097600/Psat04G0183900/Psat04G0011600/Psat06G0658800/Psat06G0589500/Psat07G0440700/Psat07G0449700
GO:0008276	protein methyltransferase activity	26/1314	45/6012	1.66054771521229e-07	5.72400565361411e-06	5.25754426240587e-06	26	MF	Psat01G0011900/Psat01G0268200/Psat01G0137100/Psat01G0270200/Psat01G0167100/Psat05G0616700/Psat07G0418100/Psat02G0306000/Psat06G0059900/Psat01G0065900/Psat01G0126200/Psat04G0458000/Psat04G0283700/Psat03G0312400/Psat04G0096900/Psat04G0146300/Psat05G0828800/Psat05G0811200/Psat05G0084600/Psat05G0123500/Psat05G0038600/Psat06G0627700/Psat05G0584900/Psat06G0374400/Psat06G0174900/Psat07G0006000
GO:0008168	methyltransferase activity	72/1314	189/6012	1.92953689050926e-07	6.52331894906785e-06	5.99171981789718e-06	72	MF	Psat01G0545400/Psat01G0011900/Psat01G0268200/Psat01G0137100/Psat02G0069400/Psat01G0324600/Psat01G0270200/Psat01G0197200/Psat01G0167100/Psat05G0285300/Psat05G0616700/Psat04G0342200/Psat04G0232700/Psat06G0433100/Psat07G0425500/Psat07G0418100/Psat07G0239900/Psat02G0438600/Psat02G0306000/Psat06G0059900/Psat02G0046300/Psat02G0006800/Psat02G0018200/Psat01G0065900/Psat01G0126200/Psat03G0327900/Psat03G03…
GO:0017111	ribonucleoside triphosphate phosphatase activity	151/1314	480/6012	2.18997897291181e-07	7.2641189327905e-06	6.67215043584254e-06	151	MF	Psat04G0059900/Psat01G0448700/Psat01G0482700/Psat01G0387400/Psat01G0506400/Psat01G0505200/Psat01G0453600/Psat01G0459000/Psat01G0416000/Psat01G0415900/Psat01G0141700/Psat01G0144100/Psat01G0583200/Psat01G0559500/Psat01G0566800/Psat01G0535100/Psat02G0299000/Psat03G0418600/Psat03G0628800/Psat01G0313400/Psat01G0263900/Psat01G0249200/Psat01G0230200/Psat01G0211800/Psat03G0244900/Psat03G0010300/Psat04G03…
GO:0016887	ATP hydrolysis activity	103/1314	300/6012	2.34767390717013e-07	7.64298283112054e-06	7.02013990954967e-06	103	MF	Psat04G0059900/Psat01G0448700/Psat01G0387400/Psat01G0506400/Psat01G0505200/Psat01G0459000/Psat01G0416000/Psat01G0415900/Psat01G0141700/Psat01G0144100/Psat01G0583200/Psat01G0535100/Psat03G0418600/Psat03G0628800/Psat01G0313400/Psat01G0263900/Psat01G0249200/Psat01G0230200/Psat03G0244900/Psat04G0378700/Psat04G0021700/Psat05G0644500/Psat04G0103500/Psat05G0616700/Psat05G0208700/Psat06G0654000/Psat04G01…
GO:0034654	nucleobase-containing compound biosynthetic process	181/1314	599/6012	2.90097247967935e-07	9.27256294413873e-06	8.5169220743122e-06	181	BP	Psat01G0558800/Psat01G0564300/Psat01G0491500/Psat01G0473900/Psat01G0518400/Psat01G0462700/Psat01G0423900/Psat01G0414200/Psat01G0415900/Psat01G0399700/Psat02G0488300/Psat02G0331300/Psat01G0176800/Psat01G0144100/Psat01G0583200/Psat02G0423800/Psat03G0418600/Psat02G0127800/Psat02G0022400/Psat03G0241000/Psat03G0276300/Psat01G0316800/Psat01G0280300/Psat01G0263900/Psat01G0249200/Psat01G0237900/Psat01G02…
GO:0001510	RNA methylation	18/1314	26/6012	2.96425242951855e-07	9.3056353055243e-06	8.54729929864935e-06	18	BP	Psat01G0268200/Psat01G0270200/Psat01G0197200/Psat01G0167100/Psat05G0616700/Psat06G0059900/Psat02G0018200/Psat01G0065900/Psat01G0126200/Psat03G0535200/Psat04G0096900/Psat04G0146300/Psat05G0811200/Psat04G0018100/Psat05G0038600/Psat06G0627700/Psat06G0374400/Psat07G0006000
GO:0008173	RNA methyltransferase activity	26/1314	46/6012	3.03192606167777e-07	9.35109827443776e-06	8.58905739356178e-06	26	MF	Psat01G0268200/Psat01G0137100/Psat01G0270200/Psat01G0167100/Psat05G0285300/Psat04G0232700/Psat06G0059900/Psat01G0065900/Psat01G0126200/Psat03G0371600/Psat03G0535200/Psat04G0107000/Psat04G0096900/Psat04G0146300/Psat05G0811200/Psat05G0084600/Psat05G0123500/Psat05G0038600/Psat06G0627700/Psat05G0573000/Psat06G0374400/Psat06G0500800/Psat07G0675700/Psat07G0675600/Psat07G0047300/Psat07G0006000
GO:0016818	hydrolase activity, acting on acid anhydrides, in phosphorus-containing anhydrides	155/1314	498/6012	3.15689882645265e-07	9.5686692015582e-06	8.78889800322752e-06	155	MF	Psat04G0059900/Psat01G0448700/Psat01G0482700/Psat01G0387400/Psat01G0506400/Psat01G0505200/Psat01G0453600/Psat01G0459000/Psat01G0416000/Psat01G0415900/Psat01G0141700/Psat01G0144100/Psat01G0583200/Psat01G0559500/Psat01G0566800/Psat01G0535100/Psat02G0299000/Psat03G0418600/Psat03G0628800/Psat01G0313400/Psat01G0263900/Psat01G0249200/Psat01G0230200/Psat01G0211800/Psat03G0244900/Psat03G0010300/Psat04G03…
GO:0008757	S-adenosylmethionine-dependent methyltransferase activity	32/1314	63/6012	3.6984418343838e-07	1.10201029573673e-05	1.01220513362083e-05	32	MF	Psat01G0011900/Psat01G0268200/Psat01G0137100/Psat01G0270200/Psat01G0167100/Psat05G0285300/Psat05G0616700/Psat07G0418100/Psat02G0306000/Psat06G0059900/Psat01G0065900/Psat01G0126200/Psat03G0371600/Psat02G0192400/Psat03G0337500/Psat04G0458000/Psat04G0283700/Psat03G0312400/Psat04G0096900/Psat04G0146300/Psat04G0049100/Psat05G0084600/Psat05G0123500/Psat05G0038600/Psat06G0627700/Psat05G0584900/Psat06G03…
GO:0016462	pyrophosphatase activity	152/1314	489/6012	4.55829509986884e-07	1.33558046426157e-05	1.22674117249102e-05	152	MF	Psat04G0059900/Psat01G0448700/Psat01G0482700/Psat01G0387400/Psat01G0506400/Psat01G0505200/Psat01G0453600/Psat01G0459000/Psat01G0416000/Psat01G0415900/Psat01G0141700/Psat01G0144100/Psat01G0583200/Psat01G0559500/Psat01G0566800/Psat01G0535100/Psat02G0299000/Psat03G0418600/Psat03G0628800/Psat01G0313400/Psat01G0263900/Psat01G0249200/Psat01G0230200/Psat01G0211800/Psat03G0244900/Psat03G0010300/Psat04G03…
GO:0032040	small-subunit processome	16/1314	22/6012	4.813777148499e-07	1.38079328988007e-05	1.26826950881745e-05	16	CC	Psat01G0585000/Psat03G0372100/Psat03G0015800/Psat07G0242300/Psat02G0181900/Psat01G0130500/Psat03G0279700/Psat01G0119100/Psat03G0592300/Psat03G0143100/Psat03G0276400/Psat03G0097600/Psat04G0183900/Psat06G0658800/Psat07G0440700/Psat07G0449700
GO:0016817	hydrolase activity, acting on acid anhydrides	156/1314	505/6012	4.86969192107873e-07	1.38079328988007e-05	1.26826950881745e-05	156	MF	Psat04G0059900/Psat01G0448700/Psat01G0482700/Psat01G0387400/Psat01G0506400/Psat01G0505200/Psat01G0453600/Psat01G0459000/Psat01G0416000/Psat01G0415900/Psat01G0141700/Psat01G0144100/Psat01G0583200/Psat01G0559500/Psat01G0566800/Psat01G0535100/Psat02G0299000/Psat03G0418600/Psat03G0628800/Psat01G0313400/Psat01G0263900/Psat01G0249200/Psat01G0230200/Psat01G0211800/Psat03G0244900/Psat03G0010300/Psat04G03…
GO:0019438	aromatic compound biosynthetic process	213/1314	732/6012	5.52524702988636e-07	1.54180702833972e-05	1.41616189537939e-05	213	BP	Psat01G0558800/Psat01G0564300/Psat01G0491500/Psat01G0473900/Psat01G0387400/Psat01G0518400/Psat01G0475100/Psat01G0462700/Psat01G0423900/Psat01G0414200/Psat01G0415900/Psat01G0399700/Psat02G0488300/Psat02G0478000/Psat02G0367500/Psat02G0331300/Psat01G0176800/Psat01G0144100/Psat01G0570800/Psat01G0583200/Psat02G0423800/Psat03G0418600/Psat02G0127800/Psat02G0022400/Psat03G0241000/Psat03G0276300/Psat01G03…
GO:0004719	protein-L-isoaspartate (D-aspartate) O-methyltransferase activity	15/1314	20/6012	5.81987433023099e-07	1.59864673008532e-05	1.46836960897604e-05	15	MF	Psat01G0011900/Psat01G0268200/Psat01G0137100/Psat01G0270200/Psat05G0616700/Psat07G0418100/Psat06G0059900/Psat01G0065900/Psat01G0126200/Psat05G0123500/Psat05G0038600/Psat06G0627700/Psat05G0584900/Psat06G0374400/Psat07G0006000
GO:0016741	transferase activity, transferring one-carbon groups	76/1314	208/6012	6.29618079297043e-07	1.70287474369877e-05	1.56410386014844e-05	76	MF	Psat01G0515400/Psat01G0545400/Psat01G0011900/Psat01G0268200/Psat01G0141700/Psat01G0137100/Psat02G0069400/Psat01G0324600/Psat01G0270200/Psat01G0197200/Psat01G0167100/Psat05G0618000/Psat05G0285300/Psat05G0616700/Psat04G0342200/Psat04G0232700/Psat06G0433100/Psat07G0425500/Psat07G0418100/Psat07G0239900/Psat02G0438600/Psat02G0306000/Psat06G0059900/Psat02G0046300/Psat02G0006800/Psat02G0033800/Psat02G00…
GO:0031981	nuclear lumen	41/1314	92/6012	8.37540715757526e-07	2.23090390651777e-05	2.04910280378317e-05	41	CC	Psat01G0518400/Psat01G0462700/Psat01G0414200/Psat01G0144100/Psat03G0276300/Psat01G0222200/Psat02G0000500/Psat03G0015800/Psat03G0000600/Psat04G0651300/Psat05G0821600/Psat04G0277300/Psat06G0075500/Psat02G0545300/Psat02G0460600/Psat02G0409200/Psat03G0180300/Psat06G0220000/Psat07G0663700/Psat07G0089700/Psat02G0248800/Psat03G0092500/Psat03G0032700/Psat03G0592300/Psat03G0337500/Psat04G0520900/Psat05G00…
GO:0010340	carboxyl-O-methyltransferase activity	16/1314	23/6012	1.26094822759295e-06	3.25992203545354e-05	2.99426405747304e-05	16	MF	Psat01G0011900/Psat01G0268200/Psat01G0137100/Psat01G0270200/Psat05G0616700/Psat07G0418100/Psat06G0059900/Psat01G0065900/Psat01G0126200/Psat04G0458000/Psat05G0123500/Psat05G0038600/Psat06G0627700/Psat05G0584900/Psat06G0374400/Psat07G0006000
GO:0051998	protein carboxyl O-methyltransferase activity	16/1314	23/6012	1.26094822759295e-06	3.25992203545354e-05	2.99426405747304e-05	16	MF	Psat01G0011900/Psat01G0268200/Psat01G0137100/Psat01G0270200/Psat05G0616700/Psat07G0418100/Psat06G0059900/Psat01G0065900/Psat01G0126200/Psat04G0458000/Psat05G0123500/Psat05G0038600/Psat06G0627700/Psat05G0584900/Psat06G0374400/Psat07G0006000
GO:0000154	rRNA modification	18/1314	28/6012	1.57870423461156e-06	4.02226383253206e-05	3.69448100060127e-05	18	BP	Psat01G0137100/Psat01G0197200/Psat01G0167100/Psat05G0616700/Psat06G0059900/Psat01G0065900/Psat01G0126200/Psat03G0371600/Psat03G0535200/Psat04G0096900/Psat05G0811200/Psat04G0018100/Psat05G0123500/Psat06G0374400/Psat06G0500800/Psat07G0675700/Psat07G0675600/Psat07G0006000
GO:0018130	heterocycle biosynthetic process	213/1314	746/6012	2.5503833045014e-06	6.40510549901924e-05	5.88313983324083e-05	213	BP	Psat01G0558800/Psat01G0564300/Psat01G0570200/Psat01G0491500/Psat01G0473900/Psat01G0387400/Psat01G0518400/Psat01G0475100/Psat01G0462700/Psat01G0423900/Psat01G0414200/Psat01G0415900/Psat01G0399700/Psat02G0488300/Psat02G0478000/Psat02G0367500/Psat02G0331300/Psat01G0176800/Psat01G0144100/Psat01G0583200/Psat02G0423800/Psat03G0418600/Psat02G0127800/Psat02G0022400/Psat03G0241000/Psat03G0276300/Psat01G03…
GO:0034470	ncRNA processing	51/1314	129/6012	3.41840546555971e-06	8.36247426595863e-05	7.68099845756574e-05	51	BP	Psat01G0101500/Psat01G0268200/Psat01G0137100/Psat01G0583200/Psat03G0372100/Psat01G0270200/Psat01G0197200/Psat01G0167100/Psat04G0028200/Psat05G0778700/Psat05G0817900/Psat05G0616700/Psat07G0425500/Psat07G0242300/Psat05G0270900/Psat07G0170600/Psat06G0059900/Psat02G0118800/Psat01G0065900/Psat01G0126200/Psat01G0130500/Psat03G0371600/Psat03G0535200/Psat04G0352100/Psat03G0097600/Psat04G0183900/Psat04G00…
GO:0006259	DNA metabolic process	97/1314	293/6012	3.42490413622879e-06	8.36247426595863e-05	7.68099845756574e-05	97	BP	Psat01G0387400/Psat01G0453600/Psat01G0462700/Psat01G0415900/Psat01G0144100/Psat01G0153300/Psat01G0583200/Psat01G0570700/Psat02G0138400/Psat03G0378900/Psat02G0022400/Psat01G0324600/Psat01G0263900/Psat01G0249200/Psat01G0230200/Psat03G0244900/Psat03G0234800/Psat05G0644500/Psat05G0285300/Psat05G0421600/Psat05G0616700/Psat05G0226400/Psat05G0353800/Psat04G0375500/Psat04G0112500/Psat06G0629600/Psat04G00…
GO:0031974	membrane-enclosed lumen	43/1314	107/6012	1.22658116403177e-05	0.000287511	0.000264081	43	CC	Psat01G0518400/Psat01G0462700/Psat01G0414200/Psat01G0144100/Psat02G0127700/Psat03G0276300/Psat01G0222200/Psat02G0000500/Psat03G0015800/Psat03G0000600/Psat04G0651300/Psat05G0821600/Psat04G0277300/Psat06G0075500/Psat02G0031300/Psat02G0545300/Psat02G0460600/Psat02G0409200/Psat03G0180300/Psat06G0220000/Psat07G0663700/Psat07G0089700/Psat02G0248800/Psat03G0092500/Psat03G0032700/Psat03G0592300/Psat03G03…
GO:0043233	organelle lumen	43/1314	107/6012	1.22658116403177e-05	0.000287511	0.000264081	43	CC	Psat01G0518400/Psat01G0462700/Psat01G0414200/Psat01G0144100/Psat02G0127700/Psat03G0276300/Psat01G0222200/Psat02G0000500/Psat03G0015800/Psat03G0000600/Psat04G0651300/Psat05G0821600/Psat04G0277300/Psat06G0075500/Psat02G0031300/Psat02G0545300/Psat02G0460600/Psat02G0409200/Psat03G0180300/Psat06G0220000/Psat07G0663700/Psat07G0089700/Psat02G0248800/Psat03G0092500/Psat03G0032700/Psat03G0592300/Psat03G03…
GO:0070013	intracellular organelle lumen	43/1314	107/6012	1.22658116403177e-05	0.000287511	0.000264081	43	CC	Psat01G0518400/Psat01G0462700/Psat01G0414200/Psat01G0144100/Psat02G0127700/Psat03G0276300/Psat01G0222200/Psat02G0000500/Psat03G0015800/Psat03G0000600/Psat04G0651300/Psat05G0821600/Psat04G0277300/Psat06G0075500/Psat02G0031300/Psat02G0545300/Psat02G0460600/Psat02G0409200/Psat03G0180300/Psat06G0220000/Psat07G0663700/Psat07G0089700/Psat02G0248800/Psat03G0092500/Psat03G0032700/Psat03G0592300/Psat03G03…
GO:0008170	N-methyltransferase activity	20/1314	37/6012	1.78401425702009e-05	0.000412671	0.000379041	20	MF	Psat01G0137100/Psat01G0167100/Psat05G0285300/Psat02G0306000/Psat01G0126200/Psat03G0371600/Psat04G0283700/Psat03G0312400/Psat04G0146300/Psat04G0049100/Psat05G0811200/Psat05G0084600/Psat05G0123500/Psat06G0374400/Psat06G0174900/Psat06G0500800/Psat07G0675700/Psat07G0675600/Psat07G0246600/Psat07G0006000
GO:0034660	ncRNA metabolic process	66/1314	190/6012	2.38489241840342e-05	0.000544499	0.000500126	66	BP	Psat01G0407100/Psat01G0370500/Psat01G0101500/Psat01G0268200/Psat01G0137100/Psat01G0583200/Psat02G0321200/Psat03G0372100/Psat01G0270200/Psat01G0197200/Psat01G0167100/Psat03G0076600/Psat04G0028200/Psat05G0778700/Psat05G0817900/Psat03G0153300/Psat05G0616700/Psat05G0475500/Psat07G0425500/Psat07G0242300/Psat05G0270900/Psat07G0170600/Psat06G0059900/Psat02G0118800/Psat01G0065900/Psat01G0126200/Psat01G01…
GO:0005669	transcription factor TFIID complex	8/1314	1502123	3.71782444854731e-05	0.00083794	0.000769655	8	CC	Psat01G0518400/Psat03G0276300/Psat03G0180300/Psat06G0220000/Psat07G0597500/Psat07G0610200/Psat07G0597400/Psat07G0576800
GO:0008171	O-methyltransferase activity	18/1314	34/6012	6.78943860977024e-05	0.00151086	0.00138774	18	MF	Psat01G0011900/Psat01G0268200/Psat01G0137100/Psat01G0270200/Psat05G0616700/Psat07G0418100/Psat06G0059900/Psat02G0006800/Psat01G0065900/Psat01G0126200/Psat04G0458000/Psat05G0123500/Psat05G0038600/Psat06G0627700/Psat05G0584900/Psat05G0300400/Psat06G0374400/Psat07G0006000
GO:1901362	organic cyclic compound biosynthetic process	221/1314	817/6012	9.0642484214843e-05	0.00199187	0.00182955	221	BP	Psat01G0558800/Psat01G0564300/Psat01G0570200/Psat01G0491500/Psat01G0473900/Psat01G0387400/Psat01G0518400/Psat01G0475100/Psat01G0462700/Psat01G0423900/Psat01G0414200/Psat01G0415900/Psat01G0399700/Psat02G0488300/Psat02G0478000/Psat02G0367500/Psat02G0331300/Psat01G0176800/Psat01G0144100/Psat01G0570800/Psat01G0583200/Psat02G0423800/Psat03G0418600/Psat02G0127800/Psat02G0022400/Psat03G0241000/Psat03G02…
GO:0005667	transcription regulator complex	17/1314	32/6012	0.000102256	0.00221934	0.00203848	17	CC	Psat01G0518400/Psat01G0462700/Psat01G0144100/Psat03G0276300/Psat01G0222200/Psat03G0015800/Psat05G0616700/Psat02G0460600/Psat03G0180300/Psat06G0220000/Psat04G0520900/Psat05G0692300/Psat07G0597500/Psat07G0610200/Psat07G0597400/Psat07G0576800/Psat07G0316700
GO:0008380	RNA splicing	14/1314	24/6012	0.000111364	0.00238755	0.00219298	14	BP	Psat01G0583200/Psat03G0417500/Psat01G0324600/Psat05G0222800/Psat05G0043200/Psat05G0032600/Psat02G0428000/Psat07G0670500/Psat03G0276400/Psat03G0219800/Psat05G0832600/Psat04G0221000/Psat07G0504100/Psat07G0647400
GO:0006260	DNA replication	39/1314	102/6012	0.000113477	0.00240352	0.00220765	39	BP	Psat01G0453600/Psat01G0462700/Psat01G0570700/Psat02G0022400/Psat01G0230200/Psat03G0234800/Psat05G0285300/Psat05G0421600/Psat04G0084100/Psat07G0230500/Psat02G0510900/Psat02G0412100/Psat02G0110700/Psat02G0041200/Psat02G0490800/Psat01G0345600/Psat07G0663700/Psat04G0599400/Psat03G0603500/Psat03G0276400/Psat05G0194200/Psat05G0129500/Psat04G0156100/Psat04G0115100/Psat05G0659800/Psat05G0503400/Psat05G04…
GO:0016591	RNA polymerase II, holoenzyme	15/1314	27/6012	0.00013504	0.0028262	0.00259588	15	CC	Psat01G0518400/Psat01G0462700/Psat01G0144100/Psat03G0276300/Psat01G0222200/Psat03G0015800/Psat02G0460600/Psat03G0180300/Psat06G0220000/Psat04G0520900/Psat07G0597500/Psat07G0610200/Psat07G0597400/Psat07G0576800/Psat07G0316700
GO:0090575	RNA polymerase II transcription regulator complex	16/1314	30/6012	0.000154126	0.00318769	0.00292792	16	CC	Psat01G0518400/Psat01G0462700/Psat01G0144100/Psat03G0276300/Psat01G0222200/Psat03G0015800/Psat05G0616700/Psat02G0460600/Psat03G0180300/Psat06G0220000/Psat04G0520900/Psat07G0597500/Psat07G0610200/Psat07G0597400/Psat07G0576800/Psat07G0316700
GO:0006479	protein methylation	17/1314	33/6012	0.000168326	0.00340134	0.00312416	17	BP	Psat01G0167100/Psat05G0616700/Psat06G0433100/Psat06G0059900/Psat01G0065900/Psat01G0126200/Psat04G0458000/Psat03G0312400/Psat04G0096900/Psat04G0146300/Psat05G0828800/Psat05G0811200/Psat05G0038600/Psat05G0093600/Psat06G0374400/Psat06G0174900/Psat07G0006000
GO:0008213	protein alkylation	17/1314	33/6012	0.000168326	0.00340134	0.00312416	17	BP	Psat01G0167100/Psat05G0616700/Psat06G0433100/Psat06G0059900/Psat01G0065900/Psat01G0126200/Psat04G0458000/Psat03G0312400/Psat04G0096900/Psat04G0146300/Psat05G0828800/Psat05G0811200/Psat05G0038600/Psat05G0093600/Psat06G0374400/Psat06G0174900/Psat07G0006000
GO:0061695	transferase complex, transferring phosphorus-containing groups	18/1314	36/6012	0.000177838	0.00355273	0.00326321	18	CC	Psat01G0518400/Psat01G0462700/Psat01G0144100/Psat03G0276300/Psat01G0230200/Psat01G0222200/Psat01G0184400/Psat03G0015800/Psat02G0460600/Psat03G0180300/Psat06G0220000/Psat04G0520900/Psat05G0259600/Psat07G0597500/Psat07G0610200/Psat07G0597400/Psat07G0576800/Psat07G0316700
GO:0005654	nucleoplasm	26/1314	61/6012	0.000209019	0.0041287	0.00379225	26	CC	Psat01G0518400/Psat01G0462700/Psat01G0414200/Psat01G0144100/Psat03G0276300/Psat01G0222200/Psat02G0000500/Psat03G0015800/Psat03G0000600/Psat04G0651300/Psat05G0821600/Psat02G0545300/Psat02G0460600/Psat03G0180300/Psat06G0220000/Psat07G0089700/Psat03G0092500/Psat03G0032700/Psat04G0520900/Psat06G0627700/Psat05G0692300/Psat07G0597500/Psat07G0610200/Psat07G0597400/Psat07G0576800/Psat07G0316700
GO:1990234	transferase complex	32/1314	82/6012	0.000296712	0.00579577	0.00532346	32	CC	Psat01G0518400/Psat01G0462700/Psat01G0268200/Psat01G0144100/Psat02G0106900/Psat03G0587500/Psat03G0276300/Psat01G0270200/Psat01G0230200/Psat01G0222200/Psat01G0189500/Psat01G0184400/Psat03G0015800/Psat06G0629600/Psat06G0059900/Psat02G0460600/Psat02G0501700/Psat03G0180300/Psat06G0220000/Psat04G0061400/Psat04G0520900/Psat06G0627700/Psat05G0575000/Psat05G0259600/Psat06G0342800/Psat07G0597500/Psat07G06…
GO:0000179	rRNA (adenine-N6,N6-)-dimethyltransferase activity	9/1314	13/6012	0.000334539	0.00632387	0.00580853	9	MF	Psat01G0137100/Psat01G0126200/Psat03G0371600/Psat05G0123500/Psat06G0374400/Psat06G0500800/Psat07G0675700/Psat07G0675600/Psat07G0006000
GO:0006305	DNA alkylation	9/1314	13/6012	0.000334539	0.00632387	0.00580853	9	BP	Psat01G0324600/Psat02G0438600/Psat03G0337500/Psat04G0329100/Psat04G0146300/Psat04G0049100/Psat05G0811200/Psat04G0018100/Psat07G0246600
GO:0006306	DNA methylation	9/1314	13/6012	0.000334539	0.00632387	0.00580853	9	BP	Psat01G0324600/Psat02G0438600/Psat03G0337500/Psat04G0329100/Psat04G0146300/Psat04G0049100/Psat05G0811200/Psat04G0018100/Psat07G0246600
GO:0005737	cytoplasm	234/1314	889/6012	0.000350645	0.0065578	0.00602339	234	CC	Psat01G0506700/Psat01G0407100/Psat01G0514600/Psat01G0480000/Psat01G0445600/Psat01G0416800/Psat01G0386700/Psat02G0550300/Psat02G0525200/Psat01G0268200/Psat01G0265500/Psat01G0146300/Psat01G0590400/Psat01G0590800/Psat01G0559500/Psat01G0570700/Psat01G0585000/Psat01G0580500/Psat01G0543500/Psat01G0542700/Psat02G0127700/Psat02G0197400/Psat03G0372100/Psat02G0044500/Psat01G0316800/Psat01G0313400/Psat01G02…
GO:0016071	mRNA metabolic process	27/1314	66/6012	0.000357133	0.00660885	0.00607028	27	BP	Psat01G0552500/Psat02G0319400/Psat03G0417500/Psat01G0324600/Psat01G0226800/Psat04G0239100/Psat05G0821600/Psat05G0285300/Psat05G0222800/Psat05G0043200/Psat05G0032600/Psat02G0403100/Psat02G0510900/Psat02G0428000/Psat03G0195700/Psat07G0670500/Psat04G0550100/Psat03G0276400/Psat04G0016400/Psat05G0832600/Psat04G0485100/Psat04G0510800/Psat05G0226000/Psat04G0221000/Psat06G0244700/Psat06G0544700/Psat07G05…
GO:0051276	chromosome organization	35/1314	94/6012	0.000452927	0.00829422	0.00761831	35	BP	Psat01G0505200/Psat02G0138400/Psat01G0249200/Psat03G0244900/Psat04G0103500/Psat05G0340600/Psat04G0112500/Psat05G0549100/Psat06G0392000/Psat02G0510900/Psat02G0452100/Psat07G0547800/Psat02G0153200/Psat02G0033800/Psat02G0248800/Psat02G0076700/Psat04G0431400/Psat04G0320500/Psat04G0329100/Psat03G0312400/Psat04G0167200/Psat05G0002800/Psat05G0110900/Psat06G0601600/Psat05G0692300/Psat02G0359400/Psat05G05…
GO:0031167	rRNA methylation	10/1314	16/6012	0.000521758	0.0094562	0.00868559	10	BP	Psat01G0197200/Psat01G0167100/Psat05G0616700/Psat06G0059900/Psat01G0065900/Psat01G0126200/Psat03G0535200/Psat04G0096900/Psat05G0811200/Psat04G0018100
GO:0000428	DNA-directed RNA polymerase complex	15/1314	30/6012	0.000616128	0.0108315	0.00994885	15	CC	Psat01G0518400/Psat01G0462700/Psat01G0144100/Psat03G0276300/Psat01G0222200/Psat03G0015800/Psat02G0460600/Psat03G0180300/Psat06G0220000/Psat04G0520900/Psat07G0597500/Psat07G0610200/Psat07G0597400/Psat07G0576800/Psat07G0316700
GO:0030880	RNA polymerase complex	15/1314	30/6012	0.000616128	0.0108315	0.00994885	15	CC	Psat01G0518400/Psat01G0462700/Psat01G0144100/Psat03G0276300/Psat01G0222200/Psat03G0015800/Psat02G0460600/Psat03G0180300/Psat06G0220000/Psat04G0520900/Psat07G0597500/Psat07G0610200/Psat07G0597400/Psat07G0576800/Psat07G0316700
GO:0055029	nuclear DNA-directed RNA polymerase complex	15/1314	30/6012	0.000616128	0.0108315	0.00994885	15	CC	Psat01G0518400/Psat01G0462700/Psat01G0144100/Psat03G0276300/Psat01G0222200/Psat03G0015800/Psat02G0460600/Psat03G0180300/Psat06G0220000/Psat04G0520900/Psat07G0597500/Psat07G0610200/Psat07G0597400/Psat07G0576800/Psat07G0316700
GO:0008649	rRNA methyltransferase activity	11/1314	19/6012	0.000681644	0.0118646	0.0108978	11	MF	Psat01G0137100/Psat01G0065900/Psat01G0126200/Psat03G0371600/Psat04G0096900/Psat05G0123500/Psat06G0374400/Psat06G0500800/Psat07G0675700/Psat07G0675600/Psat07G0006000
GO:0016433	rRNA (adenine) methyltransferase activity	9/1314	14/6012	0.000755233	0.0130167	0.0119559	9	MF	Psat01G0137100/Psat01G0126200/Psat03G0371600/Psat05G0123500/Psat06G0374400/Psat06G0500800/Psat07G0675700/Psat07G0675600/Psat07G0006000
GO:0043565	sequence-specific DNA binding	30/1314	79/6012	0.000776547	0.0132541	0.012174	30	MF	Psat01G0518400/Psat02G0299000/Psat05G0723200/Psat03G0459200/Psat04G0112500/Psat02G0358800/Psat03G0180300/Psat06G0220000/Psat06G0021500/Psat03G0053100/Psat04G0360700/Psat04G0329100/Psat03G0162200/Psat04G0024200/Psat05G0102200/Psat05G0782700/Psat04G0476100/Psat02G0359400/Psat03G0183800/Psat06G0464100/Psat06G0161000/Psat06G0541600/Psat07G0597500/Psat05G0736100/Psat07G0610200/Psat07G0597400/Psat07G05…
GO:0000375	RNA splicing, via transesterification reactions	11/1314	20/6012	0.00121761	0.0200052	0.018375	11	BP	Psat03G0417500/Psat01G0324600/Psat05G0222800/Psat05G0043200/Psat05G0032600/Psat02G0428000/Psat07G0670500/Psat03G0276400/Psat05G0832600/Psat04G0221000/Psat07G0504100
GO:0000377	RNA splicing, via transesterification reactions with bulged adenosine as nucleophile	11/1314	20/6012	0.00121761	0.0200052	0.018375	11	BP	Psat03G0417500/Psat01G0324600/Psat05G0222800/Psat05G0043200/Psat05G0032600/Psat02G0428000/Psat07G0670500/Psat03G0276400/Psat05G0832600/Psat04G0221000/Psat07G0504100
GO:0000398	mRNA splicing, via spliceosome	11/1314	20/6012	0.00121761	0.0200052	0.018375	11	BP	Psat03G0417500/Psat01G0324600/Psat05G0222800/Psat05G0043200/Psat05G0032600/Psat02G0428000/Psat07G0670500/Psat03G0276400/Psat05G0832600/Psat04G0221000/Psat07G0504100
GO:0140102	catalytic activity, acting on a rRNA	11/1314	20/6012	0.00121761	0.0200052	0.018375	11	MF	Psat01G0137100/Psat01G0065900/Psat01G0126200/Psat03G0371600/Psat04G0096900/Psat05G0123500/Psat06G0374400/Psat06G0500800/Psat07G0675700/Psat07G0675600/Psat07G0006000
GO:0035639	purine ribonucleoside triphosphate binding	236/1314	916/6012	0.00125677	0.0202927	0.018639	236	MF	Psat04G0059900/Psat01G0448700/Psat01G0482700/Psat01G0407100/Psat01G0366500/Psat01G0387400/Psat01G0506400/Psat01G0505200/Psat01G0453600/Psat01G0459000/Psat01G0416000/Psat01G0415900/Psat01G0370500/Psat02G0478000/Psat02G0227700/Psat01G0035100/Psat01G0141700/Psat01G0144100/Psat01G0583200/Psat01G0559500/Psat01G0566800/Psat01G0535100/Psat02G0321200/Psat02G0299000/Psat03G0418600/Psat03G0388000/Psat03G06…
GO:0005524	ATP binding	213/1314	818/6012	0.0012582	0.0202927	0.018639	213	MF	Psat04G0059900/Psat01G0448700/Psat01G0407100/Psat01G0366500/Psat01G0387400/Psat01G0506400/Psat01G0505200/Psat01G0453600/Psat01G0459000/Psat01G0416000/Psat01G0415900/Psat01G0370500/Psat02G0478000/Psat02G0227700/Psat01G0035100/Psat01G0141700/Psat01G0144100/Psat01G0583200/Psat01G0559500/Psat01G0535100/Psat02G0321200/Psat02G0299000/Psat03G0418600/Psat03G0388000/Psat03G0628800/Psat03G0241000/Psat03G02…
GO:0010605	negative regulation of macromolecule metabolic process	16/1314	35/6012	0.00140391	0.022437	0.0206086	16	BP	Psat01G0552500/Psat05G0183100/Psat05G0666000/Psat05G0358800/Psat02G0510900/Psat02G0033800/Psat03G0241500/Psat02G0248800/Psat04G0550100/Psat04G0485100/Psat04G0510800/Psat05G0620500/Psat02G0359400/Psat06G0544700/Psat06G0289100/Psat07G0695900
GO:0004540	RNA nuclease activity	13/1314	26/6012	0.00142164	0.0225157	0.0206809	13	MF	Psat02G0497700/Psat01G0234000/Psat05G0778700/Psat04G0254500/Psat06G0629500/Psat02G0351900/Psat04G0550100/Psat04G0318700/Psat05G0807700/Psat04G0510800/Psat05G0771600/Psat05G0197900/Psat06G0544700
GO:0048519	negative regulation of biological process	24/1314	61/6012	0.001437	0.0225558	0.0207176	24	BP	Psat01G0552500/Psat05G0340600/Psat05G0183100/Psat05G0666000/Psat05G0504800/Psat05G0358800/Psat02G0510900/Psat02G0407800/Psat02G0033800/Psat02G0409200/Psat03G0241500/Psat02G0248800/Psat04G0550100/Psat04G0485100/Psat04G0510800/Psat05G0620500/Psat05G0692300/Psat02G0359400/Psat05G0460700/Psat06G0105100/Psat06G0544700/Psat07G0440700/Psat06G0289100/Psat07G0695900
GO:0044085	cellular component biogenesis	64/1314	208/6012	0.00146387	0.0227741	0.0209182	64	BP	Psat01G0547400/Psat02G0372900/Psat01G0268200/Psat01G0137100/Psat01G0559500/Psat01G0580500/Psat02G0017700/Psat03G0372100/Psat01G0270200/Psat01G0197200/Psat01G0167100/Psat04G0622900/Psat04G0028200/Psat05G0616700/Psat05G0233200/Psat05G0549100/Psat06G0392000/Psat07G0425500/Psat07G0242300/Psat07G0188800/Psat06G0537200/Psat05G0032600/Psat07G0170600/Psat07G0561900/Psat06G0059900/Psat02G0118800/Psat02G01…
GO:0060255	regulation of macromolecule metabolic process	110/1314	391/6012	0.00149761	0.0230948	0.0212127	110	BP	Psat01G0558800/Psat01G0552500/Psat01G0491500/Psat01G0423900/Psat01G0414200/Psat01G0415900/Psat02G0550300/Psat02G0488300/Psat02G0331300/Psat01G0176800/Psat01G0583200/Psat03G0418600/Psat02G0127800/Psat03G0241000/Psat01G0222200/Psat01G0189500/Psat02G0000500/Psat03G0000600/Psat04G0630900/Psat05G0414400/Psat05G0616700/Psat05G0222800/Psat05G0043200/Psat05G0183100/Psat06G0646300/Psat05G0039400/Psat05G04…
GO:0043231	intracellular membrane-bounded organelle	200/1314	768/6012	0.00179339	0.0274154	0.0251813	200	CC	Psat01G0552500/Psat01G0518400/Psat01G0505200/Psat01G0462700/Psat01G0445600/Psat01G0414200/Psat01G0399700/Psat02G0488300/Psat02G0331300/Psat01G0176800/Psat01G0144100/Psat01G0546600/Psat02G0127700/Psat02G0069400/Psat02G0423800/Psat02G0017700/Psat03G0417500/Psat02G0127800/Psat02G0106900/Psat03G0276300/Psat01G0324600/Psat01G0315900/Psat01G0313400/Psat01G0226800/Psat01G0222200/Psat01G0156600/Psat02G00…
GO:0009892	negative regulation of metabolic process	17/1314	39/6012	0.00191333	0.0289969	0.0266339	17	BP	Psat01G0552500/Psat05G0183100/Psat05G0666000/Psat05G0358800/Psat02G0510900/Psat02G0407800/Psat02G0033800/Psat03G0241500/Psat02G0248800/Psat04G0550100/Psat04G0485100/Psat04G0510800/Psat05G0620500/Psat02G0359400/Psat06G0544700/Psat06G0289100/Psat07G0695900
GO:0008175	tRNA methyltransferase activity	11/1314	21/6012	0.00205645	0.0308994	0.0283814	11	MF	Psat01G0268200/Psat01G0137100/Psat01G0270200/Psat01G0167100/Psat06G0059900/Psat04G0146300/Psat05G0084600/Psat05G0123500/Psat05G0038600/Psat06G0627700/Psat07G0006000
GO:0019843	rRNA binding	8/1314	13/6012	0.00226696	0.0337739	0.0310216	8	MF	Psat01G0445600/Psat05G0221700/Psat07G0046500/Psat02G0193900/Psat04G0269400/Psat04G0168200/Psat03G0148300/Psat01G0159300
GO:0006397	mRNA processing	22/1314	56/6012	0.00228727	0.03379	0.0310364	22	BP	Psat01G0552500/Psat02G0319400/Psat03G0417500/Psat01G0324600/Psat01G0226800/Psat04G0239100/Psat05G0821600/Psat05G0285300/Psat05G0222800/Psat05G0043200/Psat05G0032600/Psat02G0403100/Psat02G0428000/Psat03G0195700/Psat07G0670500/Psat03G0276400/Psat04G0016400/Psat05G0832600/Psat05G0226000/Psat04G0221000/Psat06G0244700/Psat07G0504100
GO:0140097	catalytic activity, acting on DNA	60/1314	196/6012	0.00232178	0.0340141	0.0312422	60	MF	Psat01G0564300/Psat01G0453600/Psat01G0415900/Psat01G0144100/Psat01G0153300/Psat01G0583200/Psat02G0269200/Psat02G0138400/Psat03G0378900/Psat02G0022400/Psat01G0249200/Psat01G0230200/Psat03G0244900/Psat03G0015800/Psat03G0234800/Psat05G0644500/Psat05G0285300/Psat05G0616700/Psat05G0226400/Psat04G0375500/Psat04G0084100/Psat07G0230100/Psat07G0229200/Psat02G0510900/Psat02G0434400/Psat02G0110700/Psat02G00…
GO:0003918	DNA topoisomerase type II (double strand cut, ATP-hydrolyzing) activity	5/1314	1502031	0.00243453	0.0350812	0.0322224	5	MF	Psat01G0249200/Psat05G0583600/Psat06G0124000/Psat07G0500600/Psat06G0324000
GO:0009877	nodulation	5/1314	1502031	0.00243453	0.0350812	0.0322224	5	BP	Psat01G0137100/Psat05G0123500/Psat05G0584900/Psat06G0374400/Psat07G0006000
GO:0032555	purine ribonucleotide binding	236/1314	927/6012	0.0025085	0.0358531	0.0329314	236	MF	Psat04G0059900/Psat01G0448700/Psat01G0482700/Psat01G0407100/Psat01G0366500/Psat01G0387400/Psat01G0506400/Psat01G0505200/Psat01G0453600/Psat01G0459000/Psat01G0416000/Psat01G0415900/Psat01G0370500/Psat02G0478000/Psat02G0227700/Psat01G0035100/Psat01G0141700/Psat01G0144100/Psat01G0583200/Psat01G0559500/Psat01G0566800/Psat01G0535100/Psat02G0321200/Psat02G0299000/Psat03G0418600/Psat03G0388000/Psat03G06…
GO:0019222	regulation of metabolic process	114/1314	413/6012	0.00253105	0.0358838	0.0329595	114	BP	Psat01G0558800/Psat01G0552500/Psat01G0491500/Psat01G0407100/Psat01G0423900/Psat01G0414200/Psat01G0415900/Psat02G0550300/Psat02G0488300/Psat02G0331300/Psat01G0176800/Psat01G0583200/Psat01G0542700/Psat03G0418600/Psat02G0127800/Psat03G0241000/Psat01G0222200/Psat01G0189500/Psat02G0000500/Psat03G0000600/Psat04G0630900/Psat05G0414400/Psat05G0616700/Psat05G0340600/Psat05G0222800/Psat05G0043200/Psat05G01…
GO:0032559	adenyl ribonucleotide binding	213/1314	829/6012	0.00259881	0.0365497	0.0335711	213	MF	Psat04G0059900/Psat01G0448700/Psat01G0407100/Psat01G0366500/Psat01G0387400/Psat01G0506400/Psat01G0505200/Psat01G0453600/Psat01G0459000/Psat01G0416000/Psat01G0415900/Psat01G0370500/Psat02G0478000/Psat02G0227700/Psat01G0035100/Psat01G0141700/Psat01G0144100/Psat01G0583200/Psat01G0559500/Psat01G0535100/Psat02G0321200/Psat02G0299000/Psat03G0418600/Psat03G0388000/Psat03G0628800/Psat03G0241000/Psat03G02…
GO:0043227	membrane-bounded organelle	201/1314	780/6012	0.00299566	0.0415944	0.0382048	201	CC	Psat01G0552500/Psat01G0518400/Psat01G0505200/Psat01G0462700/Psat01G0445600/Psat01G0414200/Psat01G0399700/Psat02G0488300/Psat02G0331300/Psat01G0176800/Psat01G0144100/Psat01G0546600/Psat02G0127700/Psat02G0069400/Psat02G0423800/Psat02G0017700/Psat03G0417500/Psat02G0127800/Psat02G0106900/Psat03G0276300/Psat01G0324600/Psat01G0315900/Psat01G0313400/Psat01G0226800/Psat01G0222200/Psat01G0156600/Psat02G00…
GO:0003887	DNA-directed DNA polymerase activity	15/1314	34/6012	0.00302849	0.0415944	0.0382048	15	MF	Psat01G0564300/Psat02G0022400/Psat01G0230200/Psat03G0015800/Psat03G0234800/Psat05G0285300/Psat02G0110700/Psat02G0490800/Psat01G0345600/Psat03G0603500/Psat03G0276400/Psat05G0194200/Psat05G0503400/Psat05G0259600/Psat06G0018900
GO:0010629	negative regulation of gene expression	15/1314	34/6012	0.00302849	0.0415944	0.0382048	15	BP	Psat05G0183100/Psat05G0666000/Psat05G0358800/Psat02G0510900/Psat02G0033800/Psat03G0241500/Psat02G0248800/Psat04G0550100/Psat04G0485100/Psat04G0510800/Psat05G0620500/Psat02G0359400/Psat06G0544700/Psat06G0289100/Psat07G0695900
GO:0006304	DNA modification	11/1314	22/6012	0.00330956	0.0451024	0.0414269	11	BP	Psat01G0153300/Psat01G0324600/Psat02G0438600/Psat03G0337500/Psat04G0329100/Psat04G0646400/Psat04G0146300/Psat04G0049100/Psat05G0811200/Psat04G0018100/Psat07G0246600

[truncated: 10 more sheets: TP_Down_CO-YT_vs_TR-LF, TP_UP_CO-YT_vs_TR-LF, TP_Down_TR-YT_vs_TR-MT, TP_UP_CO-MT_vs_TR-MT, TP_UP_CO-MS_vs_TR-MS, TP_UP_CO-YS_vs_TR-YS, TP_UP_CO-YS_vs_CO-MS, TP_Down_CO-YS_vs_CO-MS, TP_UP_TR-YS_vs_TR-MS, TP_Down_TR-YS_vs_TR-MS]
