# Supplementary material for: Integrative nuclear and total proteomics of compound leaves in semi-leafless and leafed pea cultivars reveal regulatory cues in leaf development
Source: BMC Plant Biol. 2026 Mar 4;26:824. doi: 10.1186/s12870-026-08381-5 (PMC13154526; doi:10.1186/s12870-026-08381-5)
Supplement: Supplementary file 1 — Supplementary Material 1: Fig. S1 Nuclei quality analysis and PCR analysis of PsPALM1a/b gene. Representative images of nuclei isolated from young tendril of Cooper A, and petiole of Trapper B. The nuclei were stained with DAPI and visualized on eclipse TE300 inverted microscope. C Full-length original agarose gel image showing PCR amplified PsPALM1a/1b gene fragments from genomic DNA of Cooper and Trapper pea cultivars. The red colored rectangular shape denotes the cropped image shown in Fig. 1D. Lane 1 to 20 represents PCR amplification of other candidate genes and is not related to current study. The PsTubulin PCR was performed on genomic DNA of Cooper and Trapper pea cultivars to check their DNA quality. The 100 base pair marker was loaded for size verification and non-template control (NTC) was used as negative control. Fig. S2 Sample intensity correlation plot and protein count. A Protein intensity correlation matrix of total proteome and, B nuclear proteome. The scale bar red to blue color represents low to higher sample correlation values. C Bar chart of protein count in replicates of each tissue-types from total proteome, and D nuclear proteome. The y-axis represents protein count and x-axis specify sample (tissue and genotype) details. The bar color represents specific tissue-types used in this study. Fig. S3 Significant biological processes in up and down-regulated proteins identified in different tissue-type comparisons from total proteome analysis. The dot color denotes the significant enrichment, and the dot size specifies the number of DAPs related to the biological process. Details of these biological processes are provided in Table S9. The contrasts without significant GO-terms were not included in the Figure. Table S1 All identified precursor peptides and protein groups detected in total proteome study. Table S2 All identified precursor peptides and protein groups detected in nuclear proteome study. Table S3 List of differentially abundant protein [file 12870_2026_8381_MOESM1_ESM.zip › Table S10-Goyal.xlsx]

## Sheet: Sheet1
Table S10, sheet 1; The significant biological processes identified in nuclear proteome.
	Group	GOBP	Gene_number	GeneRatio	p.adjust	|log10(FDR)|
1	TR-YT_vs_TR-MT_up	RNA processing(GO:0006396)	59	0.0904908	4.9e-08	7.30961
2	TR-YT_vs_TR-MT_up	mRNA processing(GO:0006397)	24	0.0368098	1.68e-06	5.77516
3	TR-YT_vs_TR-MT_up	mRNA metabolic process(GO:0016071)	26	0.0398773	1.68e-06	5.77516
4	TR-YT_vs_TR-MT_up	ribosome biogenesis(GO:0042254)	25	0.0383436	3.5e-06	5.456
5	TR-YT_vs_TR-MT_up	ribonucleoprotein complex biogenesis(GO:0022613)	25	0.0383436	7.47e-06	5.1267
6	TR-YT_vs_TR-MT_up	DNA replication(GO:0006260)	32	0.0490798	1.72e-05	4.76524
7	TR-YT_vs_TR-MT_up	RNA splicing(GO:0008380)	14	0.0214724	7.49e-05	4.12558
8	TR-YT_vs_TR-MT_up	DNA metabolic process(GO:0006259)	61	0.0935583	0.000276196	3.55878
9	TR-YT_vs_TR-MT_up	RNA splicing, via transesterification reactions(GO:0000375)	11	0.0168712	0.000613663	3.21207
10	TR-YT_vs_TR-MT_up	RNA splicing, via transesterification reactions with bulged adenosine as nucleophile(GO:0000377)	11	0.0168712	0.000613663	3.21207
11	TR-YT_vs_TR-MT_up	mRNA splicing, via spliceosome(GO:0000398)	11	0.0168712	0.000613663	3.21207
12	TR-YT_vs_TR-MT_up	rRNA processing(GO:0006364)	18	0.0276074	0.000653952	3.18445
13	TR-YT_vs_TR-MT_up	rRNA metabolic process(GO:0016072)	18	0.0276074	0.000653952	3.18445
14	TR-YT_vs_TR-MT_down	cell wall organization or biogenesis(GO:0071554)	9	0.0291262	0.030271	1.51897
15	TR-YT_vs_TR-MT_down	cell wall organization(GO:0071555)	7	0.0226537	0.0363009	1.44008
16	TR-YT_vs_TR-MT_down	external encapsulating structure organization(GO:0045229)	7	0.0226537	0.038896	1.41009
17	TR-YT_vs_TR-MT_down	glucan metabolic process(GO:0044042)	9	0.0291262	0.0413108	1.38394
18	CO-P_vs_TR-P_down	carbohydrate biosynthetic process(GO:0016051)	59	0.0516185	0.00146254	2.83489
19	CO-P_vs_TR-P_down	Ras protein signal transduction(GO:0007265)	7	0.00612423	0.00146254	2.83489
20	CO-P_vs_TR-P_down	ARF protein signal transduction(GO:0032011)	7	0.00612423	0.00146254	2.83489
21	CO-P_vs_TR-P_down	regulation of ARF protein signal transduction(GO:0032012)	7	0.00612423	0.00146254	2.83489
22	CO-P_vs_TR-P_down	regulation of Ras protein signal transduction(GO:0046578)	7	0.00612423	0.00146254	2.83489
23	CO-P_vs_TR-P_down	localization(GO:0051179)	227	0.1986	0.00146254	2.83489
24	CO-P_vs_TR-P_down	transport(GO:0006810)	222	0.194226	0.00204616	2.68906
25	CO-P_vs_TR-P_down	establishment of localization(GO:0051234)	222	0.194226	0.00220342	2.6569
26	CO-P_vs_TR-P_down	transmembrane transport(GO:0055085)	71	0.0621172	0.00338505	2.47044
27	CO-P_vs_TR-P_down	polysaccharide biosynthetic process(GO:0000271)	49	0.0428696	0.00484206	2.31497
28	CO-P_vs_TR-P_down	regulation of signal transduction(GO:0009966)	12	0.0104987	0.00485838	2.31351
29	CO-P_vs_TR-P_down	regulation of cell communication(GO:0010646)	12	0.0104987	0.00485838	2.31351
30	CO-P_vs_TR-P_down	regulation of intracellular signal transduction(GO:1902531)	9	0.00787402	0.00743043	2.12899
31	CO-P_vs_TR-P_down	regulation of signaling(GO:0023051)	12	0.0104987	0.00743043	2.12899
32	CO-P_vs_TR-P_down	regulation of response to stimulus(GO:0048583)	13	0.0113736	0.00755397	2.12183
33	CO-P_vs_TR-P_down	regulation of small GTPase mediated signal transduction(GO:0051056)	8	0.00699913	0.00850674	2.07024
34	CO-P_vs_TR-P_down	signaling(GO:0023052)	89	0.0778653	0.0111867	1.9513
35	CO-P_vs_TR-P_down	cell communication(GO:0007154)	92	0.0804899	0.0117633	1.92947
36	CO-P_vs_TR-P_down	extracellular polysaccharide biosynthetic process(GO:0045226)	18	0.015748	0.015686	1.80449
37	CO-P_vs_TR-P_down	extracellular polysaccharide metabolic process(GO:0046379)	18	0.015748	0.015686	1.80449
38	CO-P_vs_TR-P_down	small GTPase-mediated signal transduction(GO:0007264)	35	0.0306212	0.0160706	1.79397
39	CO-P_vs_TR-P_down	signal transduction(GO:0007165)	86	0.0752406	0.0211747	1.67418
40	CO-P_vs_TR-P_down	glucan biosynthetic process(GO:0009250)	13	0.0113736	0.0230663	1.63702
41	CO-P_vs_TR-P_down	cellulose biosynthetic process(GO:0030244)	10	0.00874891	0.0234614	1.62965
42	CO-P_vs_TR-P_down	beta-glucan biosynthetic process(GO:0051274)	12	0.0104987	0.0343079	1.46461
43	CO-P_vs_TR-P_down	cellulose metabolic process(GO:0030243)	10	0.00874891	0.0364375	1.43845
44	CO-P_vs_TR-P_down	polysaccharide metabolic process(GO:0005976)	51	0.0446194	0.0379148	1.42119
45	CO-P_vs_TR-P_down	vesicle-mediated transport(GO:0016192)	52	0.0454943	0.040933	1.38793
46	CO-P_vs_TR-P_down	beta-glucan metabolic process(GO:0051273)	12	0.0104987	0.040933	1.38793
47	CO-P_vs_TR-P_down	fatty acid biosynthetic process(GO:0006633)	14	0.0122485	0.0439933	1.35661
48	CO-YT_vs_CO-MT_up	methylation(GO:0032259)	8	0.123077	6.66e-05	4.17634
49	CO-YT_vs_CO-MT_up	macromolecule methylation(GO:0043414)	6	0.0923077	0.00137807	2.86073
50	CO-YT_vs_CO-MT_up	ribosome biogenesis(GO:0042254)	6	0.0923077	0.00422125	2.37456
51	CO-YT_vs_CO-MT_up	ribonucleoprotein complex biogenesis(GO:0022613)	6	0.0923077	0.00422125	2.37456
52	CO-YT_vs_CO-MT_up	rRNA processing(GO:0006364)	5	0.0769231	0.00776987	2.10959
53	CO-YT_vs_CO-MT_up	rRNA metabolic process(GO:0016072)	5	0.0769231	0.00776987	2.10959
54	CO-YT_vs_CO-MT_up	DNA alkylation(GO:0006305)	3	0.0461538	0.0116191	1.93483
55	CO-YT_vs_CO-MT_up	DNA methylation(GO:0006306)	3	0.0461538	0.0116191	1.93483
56	CO-YT_vs_CO-MT_up	DNA modification(GO:0006304)	3	0.0461538	0.0446147	1.35052
57	CO-MT_vs_TR-LF_up	carbohydrate metabolic process(GO:0005975)	134	0.1189	0.000436689	3.35983
58	CO-MT_vs_TR-LF_up	proteolysis(GO:0006508)	81	0.0718722	0.00555637	2.25521
59	CO-MT_vs_TR-LF_up	cell wall organization(GO:0071555)	14	0.0124224	0.0108952	1.96277
60	CO-MT_vs_TR-LF_up	regulation of catalytic activity(GO:0050790)	19	0.0168589	0.0155038	1.80956
61	CO-MT_vs_TR-LF_up	external encapsulating structure organization(GO:0045229)	14	0.0124224	0.0163223	1.78722
62	CO-MT_vs_TR-LF_up	proteolysis involved in protein catabolic process(GO:0051603)	25	0.0221828	0.018117	1.74191
63	CO-MT_vs_TR-LF_up	negative regulation of catalytic activity(GO:0043086)	16	0.014197	0.0189428	1.72256
64	CO-MT_vs_TR-LF_up	negative regulation of molecular function(GO:0044092)	16	0.014197	0.0189428	1.72256
65	CO-MT_vs_TR-LF_up	cell wall modification(GO:0042545)	10	0.00887311	0.0212684	1.67227
66	CO-MT_vs_TR-LF_up	cell wall organization or biogenesis(GO:0071554)	18	0.0159716	0.028102	1.55126
67	CO-MT_vs_TR-LF_up	response to oxidative stress(GO:0006979)	13	0.011535	0.0494345	1.30597
68	TR-YS_vs_TR-MS_up	mRNA processing(GO:0006397)	46	0.0203901	1.13e-06	5.94615
69	TR-YS_vs_TR-MS_up	mRNA metabolic process(GO:0016071)	49	0.0217199	1.41e-05	4.85084
70	TR-YS_vs_TR-MS_up	nucleic acid metabolic process(GO:0090304)	447	0.198138	0.000330954	3.48023
71	TR-YS_vs_TR-MS_up	RNA metabolic process(GO:0016070)	358	0.158688	0.000849469	3.07085
72	TR-YS_vs_TR-MS_up	heterocycle metabolic process(GO:0046483)	570	0.25266	0.000849469	3.07085
73	TR-YS_vs_TR-MS_up	cell morphogenesis(GO:0000902)	20	0.00886525	0.000849469	3.07085
74	TR-YS_vs_TR-MS_up	cellular anatomical entity morphogenesis(GO:0032989)	20	0.00886525	0.000849469	3.07085
75	TR-YS_vs_TR-MS_up	RNA processing(GO:0006396)	117	0.0518617	0.000849469	3.07085
76	TR-YS_vs_TR-MS_up	cellular aromatic compound metabolic process(GO:0006725)	570	0.25266	0.000857649	3.06669
77	TR-YS_vs_TR-MS_up	nucleobase-containing compound metabolic process(GO:0006139)	520	0.230496	0.00113676	2.94433
78	TR-YS_vs_TR-MS_up	protein folding(GO:0006457)	58	0.0257092	0.00285047	2.54508
79	TR-YS_vs_TR-MS_up	RNA splicing, via transesterification reactions(GO:0000375)	19	0.00842199	0.00323343	2.49034
80	TR-YS_vs_TR-MS_up	RNA splicing, via transesterification reactions with bulged adenosine as nucleophile(GO:0000377)	19	0.00842199	0.00323343	2.49034
81	TR-YS_vs_TR-MS_up	mRNA splicing, via spliceosome(GO:0000398)	19	0.00842199	0.00323343	2.49034
82	TR-YS_vs_TR-MS_up	anatomical structure morphogenesis(GO:0009653)	25	0.0110816	0.00370796	2.43086
83	TR-YS_vs_TR-MS_up	organic cyclic compound metabolic process(GO:1901360)	591	0.261968	0.00463536	2.33392
84	TR-YS_vs_TR-MS_up	RNA splicing(GO:0008380)	22	0.00975177	0.00523762	2.28087
85	TR-YS_vs_TR-MS_up	ribonucleoprotein complex biogenesis(GO:0022613)	42	0.018617	0.0141099	1.85047
86	TR-YS_vs_TR-MS_up	ribosome biogenesis(GO:0042254)	40	0.0177305	0.0230753	1.63685
87	TR-YS_vs_TR-MS_up	protein-DNA complex assembly(GO:0065004)	24	0.0106383	0.0353794	1.45125
88	TR-YS_vs_TR-MS_up	protein-DNA complex organization(GO:0071824)	24	0.0106383	0.0353794	1.45125
89	TR-YS_vs_TR-MS_up	chromosome organization(GO:0051276)	57	0.025266	0.0374042	1.42708
90	TR-YS_vs_TR-MS_down	potassium ion transport(GO:0006813)	12	0.0392157	0.019934	1.70041

## Sheet: NP_Down_CO-MT_vs_TR-MT
Table S10;downregulated GO terms in CO-MT_vs_TR-MT contrast in nuclear proteome.
ID	Description	GeneRatio	BgRatio	pvalue	p.adjust	qvalue	Count	Ontology	geneID
GO:0004525	ribonuclease III activity	45351	1550577	0.000213187	0.00479671	0.00381492	2	MF	Psat05G0807700/Psat01G0085400
GO:0032296	double-stranded RNA-specific ribonuclease activity	45351	1550577	0.000213187	0.00479671	0.00381492	2	MF	Psat05G0807700/Psat01G0085400
GO:0016891	RNA endonuclease activity, producing 5'-phosphomonoesters	45351	1550700	0.000758527	0.0113779	0.00904909	2	MF	Psat05G0807700/Psat01G0085400
GO:0004521	RNA endonuclease activity	45351	14/6145	0.00188952	0.0212571	0.0169063	2	MF	Psat05G0807700/Psat01G0085400
GO:0016893	endonuclease activity, active with either ribo- or deoxyribonucleic acids and producing 5'-phosphomonoesters	45351	22/6145	0.00468561	0.0421705	0.0335391	2	MF	Psat05G0807700/Psat01G0085400

## Sheet: NP_Down_CO-P_vs_TR-P
Table S10;downregulated GO terms in CO-P_vs_TR-P contrast in nuclear proteome.
ID	Description	GeneRatio	BgRatio	pvalue	p.adjust	qvalue	Count	Ontology	geneID
GO:0016020	membrane	346/1143	1332/5968	1.77422600979558e-12	3.14215426334797e-09	2.88171656117324e-09	346	CC	Psat01G0570300/Psat01G0523900/Psat01G0514100/Psat01G0487100/Psat01G0428400/Psat01G0457200/Psat01G0235800/Psat01G0225700/Psat01G0205900/Psat01G0195500/Psat01G0150400/Psat01G0580200/Psat01G0586300/Psat01G0585000/Psat01G0551000/Psat01G0501000/Psat01G0504900/Psat01G0451200/Psat01G0445600/Psat01G0417400/Psat01G0358300/Psat01G0352700/Psat01G0346900/Psat01G0346800/Psat01G0354000/Psat01G0329500/Psat01G02…
GO:0051020	GTPase binding	25/1143	46/5968	9.73628229116008e-08	8.62147796882225e-05	7.90688609224211e-05	25	MF	Psat01G0523900/Psat01G0585000/Psat03G0412700/Psat03G0573100/Psat06G0116400/Psat05G0235400/Psat07G0067900/Psat02G0000800/Psat02G0129500/Psat03G0297500/Psat03G0381100/Psat04G0497700/Psat04G0493800/Psat04G0078600/Psat05G0580900/Psat05G0692300/Psat04G0029600/Psat04G0072100/Psat05G0362200/Psat05G0266000/Psat05G0362100/Psat05G0102300/Psat06G0625700/Psat07G0183900/Psat07G0141600
GO:0005794	Golgi apparatus	28/1143	58/5968	4.45594864584599e-07	0.00026305	0.000241247	28	CC	Psat01G0487100/Psat01G0468900/Psat02G0045400/Psat06G0383900/Psat06G0441700/Psat04G0070400/Psat05G0378300/Psat05G0447300/Psat06G0479200/Psat06G0507000/Psat07G0421900/Psat02G0493900/Psat02G0485800/Psat07G0429600/Psat02G0424000/Psat02G0000800/Psat02G0106600/Psat05G0801300/Psat04G0203500/Psat04G0312900/Psat05G0189200/Psat05G0018400/Psat06G0652700/Psat07G0689200/Psat07G0541900/Psat06G0466300/Psat07G05…
GO:0016757	glycosyltransferase activity	66/1143	196/5968	7.01049979652003e-07	0.00031039	0.000284663	66	MF	Psat01G0576500/Psat01G0523900/Psat01G0514100/Psat01G0205900/Psat01G0195500/Psat01G0471100/Psat01G0417400/Psat01G0358300/Psat01G0260700/Psat03G0384200/Psat03G0143900/Psat02G0536100/Psat02G0539700/Psat02G0493100/Psat03G0467100/Psat01G0176000/Psat01G0163300/Psat01G0161400/Psat04G0164100/Psat04G0163000/Psat04G0154500/Psat04G0390100/Psat07G0649000/Psat05G0212900/Psat07G0306900/Psat07G0083000/Psat07G01…
GO:0019899	enzyme binding	26/1143	55/5968	1.90897628059387e-06	0.000676159	0.000620116	26	MF	Psat01G0523900/Psat01G0585000/Psat03G0412700/Psat03G0573100/Psat06G0116400/Psat05G0235400/Psat07G0067900/Psat02G0000800/Psat02G0129500/Psat03G0297500/Psat03G0381100/Psat04G0497700/Psat04G0493800/Psat04G0078600/Psat05G0580900/Psat05G0692300/Psat04G0029600/Psat04G0072100/Psat05G0362200/Psat05G0266000/Psat05G0362100/Psat05G0102300/Psat06G0625700/Psat07G0350000/Psat07G0183900/Psat07G0141600
GO:0016051	carbohydrate biosynthetic process	59/1143	181/5968	8.77678705197579e-06	0.00146254	0.00134132	59	BP	Psat01G0523900/Psat01G0451300/Psat01G0417400/Psat01G0358300/Psat01G0346900/Psat03G0299200/Psat01G0080700/Psat01G0004000/Psat04G0208000/Psat04G0048400/Psat04G0517500/Psat04G0517300/Psat04G0390100/Psat04G0411300/Psat05G0718500/Psat04G0210000/Psat07G0316400/Psat05G0123700/Psat07G0132900/Psat07G0010000/Psat01G0001900/Psat07G0158700/Psat01G0048900/Psat02G0108900/Psat02G0001300/Psat03G0007900/Psat03G04…
GO:0007265	Ras protein signal transduction	7/1143	1485990	9.31228621674947e-06	0.00146254	0.00134132	7	BP	Psat02G0000800/Psat02G0129500/Psat03G0381100/Psat04G0497700/Psat04G0072100/Psat05G0362200/Psat05G0362100
GO:0032011	ARF protein signal transduction	7/1143	1485990	9.31228621674947e-06	0.00146254	0.00134132	7	BP	Psat02G0000800/Psat02G0129500/Psat03G0381100/Psat04G0497700/Psat04G0072100/Psat05G0362200/Psat05G0362100
GO:0032012	regulation of ARF protein signal transduction	7/1143	1485990	9.31228621674947e-06	0.00146254	0.00134132	7	BP	Psat02G0000800/Psat02G0129500/Psat03G0381100/Psat04G0497700/Psat04G0072100/Psat05G0362200/Psat05G0362100
GO:0046578	regulation of Ras protein signal transduction	7/1143	1485990	9.31228621674947e-06	0.00146254	0.00134132	7	BP	Psat02G0000800/Psat02G0129500/Psat03G0381100/Psat04G0497700/Psat04G0072100/Psat05G0362200/Psat05G0362100
GO:0016759	cellulose synthase activity	10/1143	13/5968	1.04188357141002e-05	0.00146254	0.00134132	10	MF	Psat01G0523900/Psat01G0417400/Psat07G0132900/Psat01G0001900/Psat04G0493800/Psat05G0580900/Psat04G0029600/Psat05G0102300/Psat07G0546700/Psat07G0382800
GO:0016760	cellulose synthase (UDP-forming) activity	10/1143	13/5968	1.04188357141002e-05	0.00146254	0.00134132	10	MF	Psat01G0523900/Psat01G0417400/Psat07G0132900/Psat01G0001900/Psat04G0493800/Psat05G0580900/Psat04G0029600/Psat05G0102300/Psat07G0546700/Psat07G0382800
GO:0051179	localization	227/1143	932/5968	1.07357762928196e-05	0.00146254	0.00134132	227	BP	Psat01G0570300/Psat01G0523900/Psat01G0514300/Psat01G0487100/Psat01G0428400/Psat01G0457200/Psat01G0225700/Psat01G0150400/Psat01G0585000/Psat01G0551000/Psat01G0501000/Psat01G0504900/Psat01G0468900/Psat01G0451200/Psat01G0445600/Psat01G0427800/Psat01G0346800/Psat01G0264800/Psat02G0012500/Psat02G0020100/Psat03G0586400/Psat03G0412700/Psat02G0100800/Psat03G0592100/Psat03G0573100/Psat02G0045400/Psat03G06…
GO:0006810	transport	222/1143	914/5968	1.69633592465342e-05	0.00204616	0.00187656	222	BP	Psat01G0570300/Psat01G0523900/Psat01G0514300/Psat01G0487100/Psat01G0428400/Psat01G0457200/Psat01G0225700/Psat01G0150400/Psat01G0585000/Psat01G0551000/Psat01G0501000/Psat01G0504900/Psat01G0468900/Psat01G0451200/Psat01G0445600/Psat01G0427800/Psat01G0346800/Psat01G0264800/Psat02G0012500/Psat02G0020100/Psat03G0586400/Psat03G0412700/Psat02G0100800/Psat03G0592100/Psat03G0573100/Psat02G0045400/Psat03G06…
GO:0031267	small GTPase binding	18/1143	35/5968	1.73305144917419e-05	0.00204616	0.00187656	18	MF	Psat01G0523900/Psat01G0585000/Psat03G0412700/Psat03G0573100/Psat06G0116400/Psat05G0235400/Psat07G0067900/Psat03G0297500/Psat04G0493800/Psat04G0078600/Psat05G0580900/Psat05G0692300/Psat04G0029600/Psat05G0266000/Psat05G0102300/Psat06G0625700/Psat07G0183900/Psat07G0141600
GO:0051234	establishment of localization	222/1143	916/5968	1.99066754411005e-05	0.00220342	0.00202079	222	BP	Psat01G0570300/Psat01G0523900/Psat01G0514300/Psat01G0487100/Psat01G0428400/Psat01G0457200/Psat01G0225700/Psat01G0150400/Psat01G0585000/Psat01G0551000/Psat01G0501000/Psat01G0504900/Psat01G0468900/Psat01G0451200/Psat01G0445600/Psat01G0427800/Psat01G0346800/Psat01G0264800/Psat02G0012500/Psat02G0020100/Psat03G0586400/Psat03G0412700/Psat02G0100800/Psat03G0592100/Psat03G0573100/Psat02G0045400/Psat03G06…
GO:0005198	structural molecule activity	96/1143	343/5968	2.71577863079723e-05	0.0028292	0.0025947	96	MF	Psat01G0386400/Psat01G0317700/Psat01G0290700/Psat01G0146300/Psat01G0531600/Psat01G0514600/Psat01G0481200/Psat01G0451200/Psat01G0445600/Psat01G0352700/Psat02G0045400/Psat01G0233900/Psat03G0178500/Psat04G0496100/Psat04G0234700/Psat04G0510200/Psat03G0038400/Psat04G0423200/Psat07G0681300/Psat05G0820500/Psat05G0788900/Psat05G0603600/Psat05G0646200/Psat04G0126400/Psat04G0009100/Psat05G0378300/Psat05G04…
GO:0055085	transmembrane transport	71/1143	238/5968	3.44047486346824e-05	0.00338504	0.00310448	71	BP	Psat01G0570300/Psat01G0428400/Psat02G0020100/Psat03G0586400/Psat02G0100800/Psat03G0592100/Psat03G0156900/Psat01G0194000/Psat02G0360900/Psat03G0545800/Psat03G0233800/Psat03G0380200/Psat04G0648000/Psat04G0214500/Psat04G0204900/Psat03G0062400/Psat03G0159300/Psat06G0116400/Psat07G0681300/Psat04G0144400/Psat05G0735600/Psat05G0113300/Psat06G0653400/Psat06G0452200/Psat06G0627500/Psat07G0098200/Psat06G00…
GO:0016758	hexosyltransferase activity	45/1143	135/5968	5.53447260722412e-05	0.00484206	0.00444073	45	MF	Psat01G0576500/Psat01G0523900/Psat01G0514100/Psat01G0205900/Psat01G0195500/Psat01G0417400/Psat01G0358300/Psat01G0260700/Psat02G0539700/Psat02G0493100/Psat04G0164100/Psat04G0163000/Psat04G0390100/Psat07G0649000/Psat07G0132900/Psat01G0001900/Psat02G0354700/Psat02G0399700/Psat02G0000800/Psat03G0168900/Psat03G0099400/Psat03G0276100/Psat04G0626100/Psat04G0493800/Psat04G0417000/Psat05G0580900/Psat04G00…
GO:0003924	GTPase activity	64/1143	212/5968	5.63790039654235e-05	0.00484206	0.00444073	64	MF	Psat05G0758600/Psat01G0428400/Psat01G0457200/Psat01G0235800/Psat01G0439800/Psat03G0544500/Psat04G0287500/Psat04G0246000/Psat06G0638800/Psat06G0594500/Psat04G0590300/Psat03G0280200/Psat03G0010300/Psat03G0159300/Psat07G0561900/Psat07G0508100/Psat05G0660100/Psat05G0412000/Psat05G0080300/Psat05G0208700/Psat06G0537200/Psat06G0642000/Psat06G0452200/Psat07G0623400/Psat07G0619400/Psat07G0662900/Psat07G01…
GO:0000271	polysaccharide biosynthetic process	49/1143	151/5968	5.74157325933944e-05	0.00484206	0.00444073	49	BP	Psat01G0523900/Psat01G0451300/Psat01G0417400/Psat01G0358300/Psat01G0346900/Psat03G0299200/Psat04G0208000/Psat04G0517500/Psat04G0517300/Psat04G0390100/Psat04G0411300/Psat05G0718500/Psat04G0210000/Psat07G0316400/Psat07G0132900/Psat07G0010000/Psat01G0001900/Psat07G0158700/Psat01G0048900/Psat02G0108900/Psat02G0001300/Psat03G0007900/Psat03G0405100/Psat03G0241600/Psat04G0517200/Psat04G0493800/Psat05G05…
GO:0009966	regulation of signal transduction	12/1143	20/5968	6.30958769146577e-05	0.00485838	0.0044557	12	BP	Psat01G0264800/Psat04G0648000/Psat02G0399700/Psat02G0000800/Psat02G0129500/Psat03G0381100/Psat04G0497700/Psat04G0072100/Psat05G0362200/Psat05G0362100/Psat06G0380000/Psat07G0555200
GO:0010646	regulation of cell communication	12/1143	20/5968	6.30958769146577e-05	0.00485838	0.0044557	12	BP	Psat01G0264800/Psat04G0648000/Psat02G0399700/Psat02G0000800/Psat02G0129500/Psat03G0381100/Psat04G0497700/Psat04G0072100/Psat05G0362200/Psat05G0362100/Psat06G0380000/Psat07G0555200
GO:0017119	Golgi transport complex	10/1143	15/5968	7.5024211994291e-05	0.00553616	0.0050773	10	CC	Psat01G0468900/Psat02G0045400/Psat06G0383900/Psat06G0441700/Psat06G0479200/Psat06G0507000/Psat02G0424000/Psat04G0203500/Psat04G0312900/Psat07G0504800
GO:0043232	intracellular non-membrane-bounded organelle	99/1143	365/5968	7.95125351508599e-05	0.00563267	0.0051658	99	CC	Psat01G0487100/Psat01G0317700/Psat01G0290700/Psat01G0146300/Psat01G0531600/Psat01G0504700/Psat01G0514600/Psat01G0481200/Psat01G0475600/Psat01G0451100/Psat01G0445600/Psat01G0362900/Psat01G0352700/Psat01G0249200/Psat02G0088500/Psat02G0088000/Psat02G0045400/Psat01G0233900/Psat03G0267500/Psat04G0204900/Psat04G0234700/Psat04G0157100/Psat04G0510200/Psat04G0567900/Psat03G0255600/Psat03G0038400/Psat04G04…
GO:1902531	regulation of intracellular signal transduction	9/1143	13/5968	0.000114259	0.00743043	0.00681456	9	BP	Psat01G0264800/Psat02G0000800/Psat02G0129500/Psat03G0381100/Psat04G0497700/Psat04G0072100/Psat05G0362200/Psat05G0362100/Psat06G0380000
GO:0016740	transferase activity	286/1143	1250/5968	0.000121073	0.00743043	0.00681456	286	MF	Psat01G0576500/Psat01G0523900/Psat01G0514300/Psat01G0514100/Psat01G0205900/Psat01G0195500/Psat01G0164200/Psat01G0562400/Psat01G0471100/Psat01G0451100/Psat01G0451300/Psat01G0446500/Psat01G0417400/Psat01G0358300/Psat01G0362900/Psat01G0346900/Psat01G0312600/Psat01G0297100/Psat01G0274400/Psat01G0280300/Psat01G0263900/Psat01G0260700/Psat01G0249200/Psat02G0012500/Psat01G0481400/Psat03G0580600/Psat03G05…
GO:0023051	regulation of signaling	12/1143	21/5968	0.000121673	0.00743043	0.00681456	12	BP	Psat01G0264800/Psat04G0648000/Psat02G0399700/Psat02G0000800/Psat02G0129500/Psat03G0381100/Psat04G0497700/Psat04G0072100/Psat05G0362200/Psat05G0362100/Psat06G0380000/Psat07G0555200
GO:0035251	UDP-glucosyltransferase activity	12/1143	21/5968	0.000121673	0.00743043	0.00681456	12	MF	Psat01G0523900/Psat01G0417400/Psat01G0358300/Psat07G0132900/Psat01G0001900/Psat04G0493800/Psat05G0580900/Psat04G0029600/Psat05G0406600/Psat05G0102300/Psat07G0546700/Psat07G0382800
GO:0099023	vesicle tethering complex	16/1143	33/5968	0.000127396	0.00752059	0.00689724	16	CC	Psat01G0468900/Psat02G0045400/Psat06G0383900/Psat06G0441700/Psat06G0479200/Psat06G0507000/Psat02G0310800/Psat02G0424000/Psat03G0328000/Psat02G0175000/Psat04G0569500/Psat04G0203500/Psat04G0312900/Psat06G0090900/Psat06G0466300/Psat07G0504800
GO:0048583	regulation of response to stimulus	13/1143	24/5968	0.000132226	0.00755397	0.00692785	13	BP	Psat01G0264800/Psat04G0648000/Psat02G0399700/Psat02G0000800/Psat02G0129500/Psat03G0381100/Psat04G0497700/Psat04G0072100/Psat05G0362200/Psat05G0362100/Psat06G0380000/Psat07G0555200/Psat07G0684300
GO:0043228	non-membrane-bounded organelle	99/1143	371/5968	0.000155997	0.00850674	0.00780166	99	CC	Psat01G0487100/Psat01G0317700/Psat01G0290700/Psat01G0146300/Psat01G0531600/Psat01G0504700/Psat01G0514600/Psat01G0481200/Psat01G0475600/Psat01G0451100/Psat01G0445600/Psat01G0362900/Psat01G0352700/Psat01G0249200/Psat02G0088500/Psat02G0088000/Psat02G0045400/Psat01G0233900/Psat03G0267500/Psat04G0204900/Psat04G0234700/Psat04G0157100/Psat04G0510200/Psat04G0567900/Psat03G0255600/Psat03G0038400/Psat04G04…
GO:0022804	active transmembrane transporter activity	31/1143	86/5968	0.000160282	0.00850674	0.00780166	31	MF	Psat01G0514300/Psat01G0428400/Psat01G0504900/Psat04G0342900/Psat04G0204900/Psat03G0159300/Psat06G0116400/Psat04G0144400/Psat05G0735600/Psat06G0452200/Psat06G0582000/Psat01G0044800/Psat02G0305600/Psat02G0399700/Psat02G0002900/Psat02G0158300/Psat03G0297500/Psat03G0391100/Psat04G0602300/Psat05G0801300/Psat05G0625000/Psat04G0203500/Psat04G0033300/Psat06G0636600/Psat06G0652700/Psat07G0708700/Psat07G06…
GO:0008194	UDP-glycosyltransferase activity	18/1143	40/5968	0.000163349	0.00850674	0.00780166	18	MF	Psat01G0523900/Psat01G0195500/Psat01G0417400/Psat01G0358300/Psat07G0132900/Psat01G0001900/Psat03G0168900/Psat04G0493800/Psat05G0580900/Psat04G0029600/Psat05G0680200/Psat05G0406600/Psat05G0102300/Psat06G0087600/Psat07G0649600/Psat07G0546700/Psat06G0054300/Psat07G0382800
GO:0051056	regulation of small GTPase mediated signal transduction	8/1143	1486113	0.000168117	0.00850674	0.00780166	8	BP	Psat02G0000800/Psat02G0129500/Psat03G0381100/Psat04G0497700/Psat04G0072100/Psat05G0362200/Psat05G0362100/Psat06G0380000
GO:0023052	signaling	89/1143	330/5968	0.000227397	0.0111867	0.0102595	89	BP	Psat05G0758600/Psat01G0468400/Psat01G0487100/Psat01G0439800/Psat01G0362900/Psat01G0264800/Psat02G0020100/Psat01G0160800/Psat01G0146900/Psat01G0027100/Psat03G0501600/Psat03G0417700/Psat04G0623600/Psat04G0648000/Psat04G0287500/Psat01G0168700/Psat01G0167200/Psat03G0010300/Psat03G0159300/Psat06G0110200/Psat06G0441700/Psat06G0411000/Psat06G0362700/Psat06G0177000/Psat07G0508100/Psat04G0324900/Psat04G01…
GO:0007154	cell communication	92/1143	344/5968	0.00024576	0.0117633	0.0107883	92	BP	Psat05G0758600/Psat01G0468400/Psat01G0487100/Psat01G0439800/Psat01G0362900/Psat01G0264800/Psat02G0020100/Psat01G0160800/Psat01G0146900/Psat01G0027100/Psat03G0501600/Psat03G0417700/Psat04G0623600/Psat04G0648000/Psat04G0287500/Psat01G0168700/Psat01G0167200/Psat03G0010300/Psat03G0159300/Psat04G0415200/Psat06G0110200/Psat06G0441700/Psat06G0411000/Psat06G0362700/Psat06G0177000/Psat07G0508100/Psat04G03…
GO:0045226	extracellular polysaccharide biosynthetic process	18/1143	42/5968	0.000345428	0.015686	0.0143858	18	BP	Psat01G0451300/Psat04G0208000/Psat04G0517500/Psat04G0517300/Psat04G0411300/Psat05G0718500/Psat04G0210000/Psat07G0158700/Psat03G0405100/Psat04G0517200/Psat04G0032800/Psat05G0297200/Psat05G0117200/Psat06G0001000/Psat06G0450700/Psat06G0186100/Psat07G0643600/Psat07G0551800
GO:0046379	extracellular polysaccharide metabolic process	18/1143	42/5968	0.000345428	0.015686	0.0143858	18	BP	Psat01G0451300/Psat04G0208000/Psat04G0517500/Psat04G0517300/Psat04G0411300/Psat05G0718500/Psat04G0210000/Psat07G0158700/Psat03G0405100/Psat04G0517200/Psat04G0032800/Psat05G0297200/Psat05G0117200/Psat06G0001000/Psat06G0450700/Psat06G0186100/Psat07G0643600/Psat07G0551800
GO:0007264	small GTPase-mediated signal transduction	35/1143	105/5968	0.000362972	0.0160706	0.0147386	35	BP	Psat05G0758600/Psat01G0487100/Psat01G0439800/Psat04G0287500/Psat03G0010300/Psat07G0508100/Psat05G0412000/Psat05G0080300/Psat07G0137500/Psat01G0014600/Psat02G0142200/Psat02G0000800/Psat03G0595600/Psat03G0474300/Psat03G0222200/Psat02G0129500/Psat03G0154900/Psat03G0221000/Psat03G0063400/Psat03G0297500/Psat03G0381100/Psat04G0497700/Psat04G0013200/Psat04G0038400/Psat04G0072100/Psat05G0362200/Psat05G03…
GO:0016462	pyrophosphatase activity	125/1143	501/5968	0.000494071	0.0211747	0.0194196	125	MF	Psat05G0758600/Psat01G0448700/Psat01G0428400/Psat01G0457200/Psat01G0235800/Psat01G0439800/Psat01G0362900/Psat01G0263900/Psat01G0249200/Psat03G0607200/Psat03G0544500/Psat03G0380200/Psat04G0287500/Psat04G0204900/Psat04G0246000/Psat04G0000700/Psat06G0638800/Psat06G0619000/Psat06G0594500/Psat04G0590300/Psat03G0280200/Psat03G0010300/Psat03G0159300/Psat04G0415200/Psat06G0110200/Psat06G0177000/Psat06G01…
GO:0007165	signal transduction	86/1143	324/5968	0.000509729	0.0211747	0.0194196	86	BP	Psat05G0758600/Psat01G0487100/Psat01G0439800/Psat01G0362900/Psat01G0264800/Psat02G0020100/Psat01G0160800/Psat01G0146900/Psat01G0027100/Psat03G0501600/Psat03G0417700/Psat04G0623600/Psat04G0648000/Psat04G0287500/Psat01G0168700/Psat01G0167200/Psat03G0010300/Psat03G0159300/Psat06G0110200/Psat06G0441700/Psat06G0411000/Psat06G0362700/Psat06G0177000/Psat07G0508100/Psat04G0324900/Psat04G0159000/Psat05G04…
GO:0003735	structural constituent of ribosome	62/1143	219/5968	0.000526079	0.0211747	0.0194196	62	MF	Psat01G0317700/Psat01G0290700/Psat01G0146300/Psat01G0531600/Psat01G0514600/Psat01G0481200/Psat01G0445600/Psat01G0352700/Psat02G0045400/Psat01G0233900/Psat04G0234700/Psat04G0510200/Psat03G0038400/Psat04G0423200/Psat07G0681300/Psat05G0820500/Psat05G0603600/Psat05G0378300/Psat05G0414400/Psat05G0417500/Psat05G0284400/Psat01G0577000/Psat01G0122400/Psat01G0096600/Psat07G0299500/Psat01G0063600/Psat01G00…
GO:0005840	ribosome	62/1143	219/5968	0.000526079	0.0211747	0.0194196	62	CC	Psat01G0317700/Psat01G0290700/Psat01G0146300/Psat01G0531600/Psat01G0514600/Psat01G0481200/Psat01G0445600/Psat01G0352700/Psat02G0045400/Psat01G0233900/Psat04G0234700/Psat04G0510200/Psat03G0038400/Psat04G0423200/Psat07G0681300/Psat05G0820500/Psat05G0603600/Psat05G0378300/Psat05G0414400/Psat05G0417500/Psat05G0284400/Psat01G0577000/Psat01G0122400/Psat01G0096600/Psat07G0299500/Psat01G0063600/Psat01G00…
GO:0005543	phospholipid binding	14/1143	30/5968	0.00055272	0.0217526	0.0199496	14	MF	Psat01G0432600/Psat04G0489000/Psat04G0604900/Psat04G0458800/Psat02G0424000/Psat02G0053400/Psat04G0488000/Psat03G0093300/Psat04G0125800/Psat04G0488700/Psat05G0833700/Psat05G0606300/Psat05G0606400/Psat07G0145600
GO:0009250	glucan biosynthetic process	13/1143	27/5968	0.000599126	0.0230663	0.0211545	13	BP	Psat01G0523900/Psat01G0417400/Psat01G0358300/Psat04G0390100/Psat07G0132900/Psat01G0001900/Psat04G0493800/Psat05G0580900/Psat04G0029600/Psat05G0406600/Psat05G0102300/Psat07G0546700/Psat07G0382800
GO:0030244	cellulose biosynthetic process	10/1143	18/5968	0.000622634	0.0234614	0.0215168	10	BP	Psat01G0523900/Psat01G0417400/Psat07G0132900/Psat01G0001900/Psat04G0493800/Psat05G0580900/Psat04G0029600/Psat05G0102300/Psat07G0546700/Psat07G0382800
GO:0008831	dTDP-4-dehydrorhamnose reductase activity	17/1143	41/5968	0.000796131	0.0293739	0.0269393	17	MF	Psat01G0451300/Psat04G0208000/Psat04G0517500/Psat04G0517300/Psat04G0411300/Psat05G0718500/Psat04G0210000/Psat07G0158700/Psat03G0405100/Psat04G0517200/Psat04G0032800/Psat05G0297200/Psat05G0117200/Psat06G0001000/Psat06G0450700/Psat06G0186100/Psat07G0643600
GO:0017111	ribonucleoside triphosphate phosphatase activity	122/1143	493/5968	0.000813764	0.0294118	0.026974	122	MF	Psat05G0758600/Psat01G0448700/Psat01G0428400/Psat01G0457200/Psat01G0235800/Psat01G0439800/Psat01G0362900/Psat01G0263900/Psat01G0249200/Psat03G0607200/Psat03G0544500/Psat03G0380200/Psat04G0287500/Psat04G0204900/Psat04G0246000/Psat04G0000700/Psat06G0638800/Psat06G0619000/Psat06G0594500/Psat04G0590300/Psat03G0280200/Psat03G0010300/Psat03G0159300/Psat04G0415200/Psat06G0110200/Psat06G0177000/Psat06G01…
GO:0016818	hydrolase activity, acting on acid anhydrides, in phosphorus-containing anhydrides	125/1143	508/5968	0.000888379	0.0314664	0.0288583	125	MF	Psat05G0758600/Psat01G0448700/Psat01G0428400/Psat01G0457200/Psat01G0235800/Psat01G0439800/Psat01G0362900/Psat01G0263900/Psat01G0249200/Psat03G0607200/Psat03G0544500/Psat03G0380200/Psat04G0287500/Psat04G0204900/Psat04G0246000/Psat04G0000700/Psat06G0638800/Psat06G0619000/Psat06G0594500/Psat04G0590300/Psat03G0280200/Psat03G0010300/Psat03G0159300/Psat04G0415200/Psat06G0110200/Psat06G0177000/Psat06G01…
GO:0005506	iron ion binding	30/1143	90/5968	0.000933443	0.0324143	0.0297276	30	MF	Psat01G0507000/Psat01G0217700/Psat02G0187000/Psat01G0202200/Psat04G0622900/Psat04G0610100/Psat06G0271000/Psat05G0731600/Psat04G0158100/Psat05G0184000/Psat07G0299500/Psat02G0495100/Psat02G0186700/Psat03G0464100/Psat02G0186400/Psat02G0163000/Psat03G0088800/Psat03G0286800/Psat04G0623400/Psat04G0636800/Psat04G0034600/Psat05G0219700/Psat06G0155600/Psat06G0011700/Psat07G0637900/Psat07G0620600/Psat06G04…
GO:0051274	beta-glucan biosynthetic process	12/1143	25/5968	0.00100735	0.0343079	0.0314643	12	BP	Psat01G0523900/Psat01G0417400/Psat01G0358300/Psat07G0132900/Psat01G0001900/Psat04G0493800/Psat05G0580900/Psat04G0029600/Psat05G0406600/Psat05G0102300/Psat07G0546700/Psat07G0382800
GO:0030243	cellulose metabolic process	10/1143	19/5968	0.00109045	0.0364375	0.0334173	10	BP	Psat01G0523900/Psat01G0417400/Psat07G0132900/Psat01G0001900/Psat04G0493800/Psat05G0580900/Psat04G0029600/Psat05G0102300/Psat07G0546700/Psat07G0382800
GO:0020037	heme binding	32/1143	99/5968	0.00115659	0.0374776	0.0343713	32	MF	Psat01G0507000/Psat01G0217700/Psat01G0322400/Psat02G0187000/Psat01G0202200/Psat01G0153200/Psat04G0610100/Psat06G0271000/Psat05G0731600/Psat04G0158100/Psat07G0299500/Psat02G0495100/Psat02G0186700/Psat03G0464100/Psat02G0239000/Psat02G0186400/Psat02G0163000/Psat04G0636800/Psat04G0362400/Psat04G0018200/Psat05G0219700/Psat06G0546700/Psat06G0155600/Psat06G0058600/Psat06G0011700/Psat07G0637900/Psat07G06…
GO:0022857	transmembrane transporter activity	84/1143	323/5968	0.0011639	0.0374776	0.0343713	84	MF	Psat01G0523900/Psat01G0514300/Psat01G0428400/Psat01G0457200/Psat01G0586300/Psat01G0504900/Psat02G0020100/Psat03G0592100/Psat03G0109000/Psat03G0233800/Psat04G0622900/Psat04G0342900/Psat04G0648000/Psat04G0287500/Psat04G0204900/Psat03G0280200/Psat03G0159300/Psat06G0362700/Psat06G0116400/Psat07G0681300/Psat06G0090700/Psat04G0144400/Psat05G0735600/Psat05G0080300/Psat06G0653400/Psat06G0452200/Psat06G05…
GO:0005976	polysaccharide metabolic process	51/1143	178/5968	0.00119889	0.0379148	0.0347722	51	BP	Psat01G0523900/Psat01G0451300/Psat01G0417400/Psat01G0358300/Psat01G0346900/Psat01G0343100/Psat03G0299200/Psat04G0208000/Psat04G0517500/Psat04G0517300/Psat04G0390100/Psat04G0411300/Psat05G0718500/Psat04G0210000/Psat07G0316400/Psat07G0132900/Psat07G0010000/Psat01G0001900/Psat07G0158700/Psat01G0048900/Psat02G0108900/Psat02G0001300/Psat03G0007900/Psat03G0405100/Psat03G0241600/Psat04G0517200/Psat04G04…
GO:0016817	hydrolase activity, acting on acid anhydrides	126/1143	517/5968	0.00125637	0.0390358	0.0358003	126	MF	Psat05G0758600/Psat01G0448700/Psat01G0428400/Psat01G0457200/Psat01G0235800/Psat01G0439800/Psat01G0362900/Psat01G0263900/Psat01G0249200/Psat03G0607200/Psat03G0544500/Psat03G0380200/Psat04G0287500/Psat04G0204900/Psat04G0246000/Psat04G0000700/Psat06G0638800/Psat06G0619000/Psat06G0594500/Psat04G0590300/Psat03G0280200/Psat03G0010300/Psat03G0159300/Psat04G0415200/Psat06G0110200/Psat06G0177000/Psat06G01…
GO:0016705	oxidoreductase activity, acting on paired donors, with incorporation or reduction of molecular oxygen	38/1143	124/5968	0.00130288	0.0397829	0.0364855	38	MF	Psat01G0507000/Psat01G0386400/Psat01G0245500/Psat02G0187000/Psat01G0202200/Psat02G0523200/Psat02G0308300/Psat04G0610100/Psat04G0496100/Psat05G0731600/Psat04G0158100/Psat01G0019800/Psat02G0495100/Psat02G0241700/Psat02G0186700/Psat03G0464100/Psat02G0186400/Psat02G0163000/Psat03G0261800/Psat03G0235000/Psat04G0636800/Psat05G0715900/Psat05G0219700/Psat06G0653900/Psat06G0155600/Psat06G0126300/Psat06G00…
GO:0016192	vesicle-mediated transport	52/1143	184/5968	0.00150888	0.040933	0.0375403	52	BP	Psat01G0150400/Psat01G0585000/Psat01G0451200/Psat02G0045400/Psat03G0178500/Psat03G0025900/Psat06G0619000/Psat06G0383900/Psat04G0567900/Psat03G0062400/Psat06G0441700/Psat07G0649100/Psat04G0324900/Psat05G0760500/Psat04G0186900/Psat04G0126400/Psat04G0009100/Psat05G0378300/Psat05G0447300/Psat06G0297100/Psat07G0421900/Psat07G0440600/Psat07G0035000/Psat02G0493900/Psat02G0485800/Psat07G0429600/Psat02G03…
GO:0005798	Golgi-associated vesicle	12/1143	26/5968	0.00154857	0.040933	0.0375403	12	CC	Psat05G0378300/Psat05G0447300/Psat07G0421900/Psat07G0440600/Psat02G0493900/Psat02G0485800/Psat07G0429600/Psat02G0400900/Psat02G0106600/Psat05G0018400/Psat07G0689200/Psat07G0610400
GO:0012506	vesicle membrane	12/1143	26/5968	0.00154857	0.040933	0.0375403	12	CC	Psat05G0378300/Psat05G0447300/Psat07G0421900/Psat07G0440600/Psat02G0493900/Psat02G0485800/Psat07G0429600/Psat02G0400900/Psat02G0106600/Psat05G0018400/Psat07G0689200/Psat07G0610400
GO:0030120	vesicle coat	12/1143	26/5968	0.00154857	0.040933	0.0375403	12	CC	Psat05G0378300/Psat05G0447300/Psat07G0421900/Psat07G0440600/Psat02G0493900/Psat02G0485800/Psat07G0429600/Psat02G0400900/Psat02G0106600/Psat05G0018400/Psat07G0689200/Psat07G0610400
GO:0030135	coated vesicle	12/1143	26/5968	0.00154857	0.040933	0.0375403	12	CC	Psat05G0378300/Psat05G0447300/Psat07G0421900/Psat07G0440600/Psat02G0493900/Psat02G0485800/Psat07G0429600/Psat02G0400900/Psat02G0106600/Psat05G0018400/Psat07G0689200/Psat07G0610400
GO:0030659	cytoplasmic vesicle membrane	12/1143	26/5968	0.00154857	0.040933	0.0375403	12	CC	Psat05G0378300/Psat05G0447300/Psat07G0421900/Psat07G0440600/Psat02G0493900/Psat02G0485800/Psat07G0429600/Psat02G0400900/Psat02G0106600/Psat05G0018400/Psat07G0689200/Psat07G0610400
GO:0030660	Golgi-associated vesicle membrane	12/1143	26/5968	0.00154857	0.040933	0.0375403	12	CC	Psat05G0378300/Psat05G0447300/Psat07G0421900/Psat07G0440600/Psat02G0493900/Psat02G0485800/Psat07G0429600/Psat02G0400900/Psat02G0106600/Psat05G0018400/Psat07G0689200/Psat07G0610400
GO:0030662	coated vesicle membrane	12/1143	26/5968	0.00154857	0.040933	0.0375403	12	CC	Psat05G0378300/Psat05G0447300/Psat07G0421900/Psat07G0440600/Psat02G0493900/Psat02G0485800/Psat07G0429600/Psat02G0400900/Psat02G0106600/Psat05G0018400/Psat07G0689200/Psat07G0610400
GO:0051273	beta-glucan metabolic process	12/1143	26/5968	0.00154857	0.040933	0.0375403	12	BP	Psat01G0523900/Psat01G0417400/Psat01G0358300/Psat07G0132900/Psat01G0001900/Psat04G0493800/Psat05G0580900/Psat04G0029600/Psat05G0406600/Psat05G0102300/Psat07G0546700/Psat07G0382800
GO:0046906	tetrapyrrole binding	32/1143	101/5968	0.00167705	0.0436772	0.040057	32	MF	Psat01G0507000/Psat01G0217700/Psat01G0322400/Psat02G0187000/Psat01G0202200/Psat01G0153200/Psat04G0610100/Psat06G0271000/Psat05G0731600/Psat04G0158100/Psat07G0299500/Psat02G0495100/Psat02G0186700/Psat03G0464100/Psat02G0239000/Psat02G0186400/Psat02G0163000/Psat04G0636800/Psat04G0362400/Psat04G0018200/Psat05G0219700/Psat06G0546700/Psat06G0155600/Psat06G0058600/Psat06G0011700/Psat07G0637900/Psat07G06…
GO:0006633	fatty acid biosynthetic process	14/1143	33/5968	0.00175445	0.0439933	0.0403469	14	BP	Psat05G0116500/Psat06G0639800/Psat02G0248600/Psat04G0623400/Psat04G0034600/Psat04G0000900/Psat04G0145600/Psat05G0397200/Psat05G0279900/Psat06G0611600/Psat07G0649200/Psat06G0327700/Psat07G0573100/Psat07G0426100
GO:0005085	guanyl-nucleotide exchange factor activity	8/1143	14/5968	0.00176499	0.0439933	0.0403469	8	MF	Psat02G0000800/Psat02G0129500/Psat03G0297500/Psat03G0381100/Psat04G0497700/Psat04G0072100/Psat05G0362200/Psat05G0362100
GO:0001883	purine nucleoside binding	64/1143	238/5968	0.00183823	0.0439933	0.0403469	64	MF	Psat05G0758600/Psat01G0428400/Psat01G0457200/Psat01G0235800/Psat01G0439800/Psat03G0544500/Psat04G0623600/Psat04G0287500/Psat04G0246000/Psat06G0638800/Psat06G0594500/Psat04G0590300/Psat03G0280200/Psat03G0010300/Psat03G0159300/Psat07G0561900/Psat07G0508100/Psat05G0660100/Psat05G0412000/Psat05G0080300/Psat05G0208700/Psat06G0537200/Psat06G0642000/Psat06G0452200/Psat07G0623400/Psat07G0619400/Psat07G06…
GO:0005525	GTP binding	64/1143	238/5968	0.00183823	0.0439933	0.0403469	64	MF	Psat05G0758600/Psat01G0428400/Psat01G0457200/Psat01G0235800/Psat01G0439800/Psat03G0544500/Psat04G0623600/Psat04G0287500/Psat04G0246000/Psat06G0638800/Psat06G0594500/Psat04G0590300/Psat03G0280200/Psat03G0010300/Psat03G0159300/Psat07G0561900/Psat07G0508100/Psat05G0660100/Psat05G0412000/Psat05G0080300/Psat05G0208700/Psat06G0537200/Psat06G0642000/Psat06G0452200/Psat07G0623400/Psat07G0619400/Psat07G06…
GO:0032549	ribonucleoside binding	64/1143	238/5968	0.00183823	0.0439933	0.0403469	64	MF	Psat05G0758600/Psat01G0428400/Psat01G0457200/Psat01G0235800/Psat01G0439800/Psat03G0544500/Psat04G0623600/Psat04G0287500/Psat04G0246000/Psat06G0638800/Psat06G0594500/Psat04G0590300/Psat03G0280200/Psat03G0010300/Psat03G0159300/Psat07G0561900/Psat07G0508100/Psat05G0660100/Psat05G0412000/Psat05G0080300/Psat05G0208700/Psat06G0537200/Psat06G0642000/Psat06G0452200/Psat07G0623400/Psat07G0619400/Psat07G06…
GO:0032550	purine ribonucleoside binding	64/1143	238/5968	0.00183823	0.0439933	0.0403469	64	MF	Psat05G0758600/Psat01G0428400/Psat01G0457200/Psat01G0235800/Psat01G0439800/Psat03G0544500/Psat04G0623600/Psat04G0287500/Psat04G0246000/Psat06G0638800/Psat06G0594500/Psat04G0590300/Psat03G0280200/Psat03G0010300/Psat03G0159300/Psat07G0561900/Psat07G0508100/Psat05G0660100/Psat05G0412000/Psat05G0080300/Psat05G0208700/Psat06G0537200/Psat06G0642000/Psat06G0452200/Psat07G0623400/Psat07G0619400/Psat07G06…
GO:0030117	membrane coat	25/1143	74/5968	0.00195895	0.0456487	0.0418651	25	CC	Psat01G0150400/Psat01G0585000/Psat01G0451200/Psat03G0025900/Psat03G0062400/Psat04G0324900/Psat05G0378300/Psat05G0447300/Psat06G0297100/Psat07G0421900/Psat07G0440600/Psat07G0035000/Psat02G0493900/Psat02G0485800/Psat07G0429600/Psat02G0400900/Psat02G0308700/Psat02G0106600/Psat03G0075500/Psat05G0823600/Psat05G0018400/Psat05G0080200/Psat07G0689200/Psat07G0610400/Psat07G0183900
GO:0048475	coated membrane	25/1143	74/5968	0.00195895	0.0456487	0.0418651	25	CC	Psat01G0150400/Psat01G0585000/Psat01G0451200/Psat03G0025900/Psat03G0062400/Psat04G0324900/Psat05G0378300/Psat05G0447300/Psat06G0297100/Psat07G0421900/Psat07G0440600/Psat07G0035000/Psat02G0493900/Psat02G0485800/Psat07G0429600/Psat02G0400900/Psat02G0308700/Psat02G0106600/Psat03G0075500/Psat05G0823600/Psat05G0018400/Psat05G0080200/Psat07G0689200/Psat07G0610400/Psat07G0183900
GO:0032561	guanyl ribonucleotide binding	64/1143	239/5968	0.00205524	0.0472705	0.0433525	64	MF	Psat05G0758600/Psat01G0428400/Psat01G0457200/Psat01G0235800/Psat01G0439800/Psat03G0544500/Psat04G0623600/Psat04G0287500/Psat04G0246000/Psat06G0638800/Psat06G0594500/Psat04G0590300/Psat03G0280200/Psat03G0010300/Psat03G0159300/Psat07G0561900/Psat07G0508100/Psat05G0660100/Psat05G0412000/Psat05G0080300/Psat05G0208700/Psat06G0537200/Psat06G0642000/Psat06G0452200/Psat07G0623400/Psat07G0619400/Psat07G06…

## Sheet: NP_Down_CO-MS_vs_TR-MS
Table S10;downregulated GO terms in CO-MS_vs_TR-MS contrast in nuclear proteome.
ID	Description	GeneRatio	BgRatio	pvalue	p.adjust	qvalue	Count	Ontology	geneID
GO:0016892	RNA endonuclease activity, producing 3'-phosphomonoesters	45295	1377422	0.00281913	0.00281913	NA	1	MF	Psat07G0450800
GO:0016894	endonuclease activity, active with either ribo- or deoxyribonucleic acids and producing 3'-phosphomonoesters	45295	1377422	0.00281913	0.00281913	NA	1	MF	Psat07G0450800
GO:0033897	ribonuclease T2 activity	45295	1377422	0.00281913	0.00281913	NA	1	MF	Psat07G0450800

## Sheet: NP_Down_TR-YT_vs_TR-MT
Table S10; downregulated GO terms in TR-YT_vs_TR-MT contrast in nuclear proteome.
ID	Description	GeneRatio	BgRatio	pvalue	p.adjust	qvalue	Count	Ontology	geneID
GO:0030312	external encapsulating structure	13/309	53/6422	8.49162677982523e-07	0.000917945	0.000873297	13	CC	Psat01G0522000/Psat01G0391600/Psat01G0240800/Psat04G0071500/Psat03G0305800/Psat07G0033200/Psat03G0306100/Psat04G0040300/Psat07G0459600/Psat06G0097800/Psat07G0641500/Psat07G0174800/Psat07G0032000
GO:0005618	cell wall	11/309	42/6422	3.00372859742476e-06	0.00162352	0.00154455	11	CC	Psat01G0391600/Psat01G0240800/Psat04G0071500/Psat03G0305800/Psat07G0033200/Psat03G0306100/Psat04G0040300/Psat07G0459600/Psat06G0097800/Psat07G0641500/Psat07G0032000
GO:0020037	heme binding	16/309	98/6422	1.4623472394043e-05	0.00514077	0.00489073	16	MF	Psat01G0202000/Psat02G0443100/Psat04G0295500/Psat04G0469300/Psat02G0165900/Psat07G0639800/Psat06G0428800/Psat02G0446100/Psat02G0239000/Psat03G0274300/Psat04G0193100/Psat04G0060300/Psat05G0211300/Psat06G0462000/Psat07G0387200/Psat07G0320300
GO:0046906	tetrapyrrole binding	16/309	100/6422	1.90222785674434e-05	0.00514077	0.00489073	16	MF	Psat01G0202000/Psat02G0443100/Psat04G0295500/Psat04G0469300/Psat02G0165900/Psat07G0639800/Psat06G0428800/Psat02G0446100/Psat02G0239000/Psat03G0274300/Psat04G0193100/Psat04G0060300/Psat05G0211300/Psat06G0462000/Psat07G0387200/Psat07G0320300
GO:0016762	xyloglucan:xyloglucosyl transferase activity	6/309	16/6422	6.28395272377979e-05	0.0113216	0.0107709	6	MF	Psat01G0391600/Psat01G0240800/Psat03G0305800/Psat03G0306100/Psat04G0040300/Psat07G0459600
GO:0048046	apoplast	6/309	16/6422	6.28395272377979e-05	0.0113216	0.0107709	6	CC	Psat01G0391600/Psat01G0240800/Psat03G0305800/Psat03G0306100/Psat04G0040300/Psat07G0459600
GO:0016614	oxidoreductase activity, acting on CH-OH group of donors	25/309	228/6422	8.65277331984382e-05	0.0133624	0.0127124	25	MF	Psat01G0216000/Psat01G0147800/Psat01G0141300/Psat02G0523200/Psat02G0459000/Psat03G0085100/Psat03G0106700/Psat04G0159100/Psat05G0718500/Psat06G0588400/Psat04G0079600/Psat05G0248600/Psat02G0419800/Psat07G0045900/Psat03G0113000/Psat03G0033200/Psat03G0510700/Psat03G0383800/Psat03G0067900/Psat04G0517700/Psat04G0000800/Psat05G0028600/Psat05G0017200/Psat07G0437400/Psat07G0269700
GO:0016616	oxidoreductase activity, acting on the CH-OH group of donors, NAD or NADP as acceptor	24/309	218/6422	0.000112709	0.0152299	0.0144891	24	MF	Psat01G0216000/Psat01G0147800/Psat01G0141300/Psat02G0523200/Psat02G0459000/Psat03G0085100/Psat03G0106700/Psat04G0159100/Psat05G0718500/Psat06G0588400/Psat04G0079600/Psat05G0248600/Psat02G0419800/Psat07G0045900/Psat03G0113000/Psat03G0033200/Psat03G0510700/Psat03G0383800/Psat03G0067900/Psat04G0517700/Psat05G0028600/Psat05G0017200/Psat07G0437400/Psat07G0269700
GO:0046527	glucosyltransferase activity	9/309	42/6422	0.000134317	0.016133	0.0153483	9	MF	Psat01G0523900/Psat01G0391600/Psat01G0240800/Psat03G0305800/Psat06G0174500/Psat03G0306100/Psat04G0029600/Psat04G0040300/Psat07G0459600
GO:0071554	cell wall organization or biogenesis	9/309	46/6422	0.000280028	0.030271	0.0287987	9	BP	Psat01G0439600/Psat01G0167200/Psat04G0071500/Psat07G0033200/Psat03G0619300/Psat06G0325300/Psat06G0097800/Psat07G0641500/Psat07G0032000
GO:0016984	ribulose-bisphosphate carboxylase activity	3/309	1651719	0.000425684	0.0363009	0.0345352	3	MF	Psat03G0489500/Psat04G0525700/Psat05G0116200
GO:0071555	cell wall organization	7/309	30/6422	0.00043554	0.0363009	0.0345352	7	BP	Psat01G0167200/Psat04G0071500/Psat07G0033200/Psat03G0619300/Psat06G0097800/Psat07G0641500/Psat07G0032000
GO:0004553	hydrolase activity, hydrolyzing O-glycosyl compounds	20/309	183/6422	0.000463096	0.0363009	0.0345352	20	MF	Psat01G0439600/Psat01G0439200/Psat01G0167200/Psat01G0391600/Psat01G0390100/Psat01G0374000/Psat01G0240800/Psat03G0247700/Psat03G0136800/Psat03G0305800/Psat03G0306100/Psat04G0590900/Psat05G0570300/Psat01G0458900/Psat04G0092500/Psat04G0040300/Psat07G0584800/Psat07G0459600/Psat07G0412000/Psat07G0380500
GO:0016798	hydrolase activity, acting on glycosyl bonds	21/309	197/6422	0.000470132	0.0363009	0.0345352	21	MF	Psat01G0439600/Psat01G0439200/Psat01G0167200/Psat01G0391600/Psat01G0390100/Psat01G0374000/Psat01G0240800/Psat03G0247700/Psat03G0136800/Psat03G0305800/Psat03G0306100/Psat04G0590900/Psat05G0570300/Psat01G0458900/Psat04G0092500/Psat04G0159500/Psat04G0040300/Psat07G0584800/Psat07G0459600/Psat07G0412000/Psat07G0380500
GO:0045229	external encapsulating structure organization	7/309	31/6422	0.000539723	0.038896	0.0370041	7	BP	Psat01G0167200/Psat04G0071500/Psat07G0033200/Psat03G0619300/Psat06G0097800/Psat07G0641500/Psat07G0032000
GO:0044042	glucan metabolic process	9/309	51/6422	0.000625617	0.0413108	0.0393015	9	BP	Psat01G0523900/Psat01G0391600/Psat01G0240800/Psat03G0305800/Psat06G0174500/Psat03G0306100/Psat04G0029600/Psat04G0040300/Psat07G0459600
GO:0016705	oxidoreductase activity, acting on paired donors, with incorporation or reduction of molecular oxygen	16/309	134/6422	0.000649661	0.0413108	0.0393015	16	MF	Psat01G0202000/Psat02G0523200/Psat03G0106700/Psat04G0295500/Psat04G0469300/Psat04G0079600/Psat07G0639800/Psat06G0428800/Psat01G0019800/Psat01G0021100/Psat02G0514800/Psat03G0274300/Psat04G0193100/Psat04G0265100/Psat04G0000800/Psat07G0387200
GO:0050661	NADP binding	6/309	24/6422	0.000761631	0.0457402	0.0435154	6	MF	Psat01G0216000/Psat02G0523200/Psat03G0106700/Psat03G0510700/Psat04G0610700/Psat05G0326800

## Sheet: NP_UP_TR-YT_vs_TR-MT
Table S10; upregulated GO terms in TR-YT_vs_TR-MT contrast in nuclear proteome.
ID	Description	GeneRatio	BgRatio	pvalue	p.adjust	qvalue	Count	Ontology	geneID
GO:0006396	RNA processing	59/652	240/6422	3.92805859679021e-11	4.90221712879419e-08	4.72607471171707e-08	59	BP	Psat01G0552500/Psat01G0532900/Psat01G0231200/Psat01G0397300/Psat01G0167800/Psat01G0583200/Psat01G0324600/Psat01G0270200/Psat03G0372100/Psat03G0417500/Psat03G0109100/Psat04G0331200/Psat04G0028200/Psat04G0084100/Psat05G0032600/Psat04G0435200/Psat07G0670500/Psat05G0285300/Psat05G0043200/Psat07G0425500/Psat07G0229000/Psat07G0242300/Psat01G0114900/Psat01G0130500/Psat02G0152100/Psat02G0100300/Psat03G00…
GO:0003677	DNA binding	113/652	640/6422	5.77525451539616e-10	3.60375881760721e-07	3.47427153215674e-07	113	MF	Psat01G0564300/Psat01G0448700/Psat01G0535100/Psat01G0481200/Psat01G0237900/Psat01G0397300/Psat01G0356900/Psat01G0141700/Psat02G0488300/Psat02G0037500/Psat01G0399700/Psat01G0356700/Psat01G0319500/Psat01G0324600/Psat01G0313400/Psat03G0628800/Psat03G0358200/Psat03G0219500/Psat02G0401600/Psat04G0526000/Psat03G0240900/Psat04G0331200/Psat04G0084100/Psat03G0321600/Psat03G0234800/Psat03G0358300/Psat05G06…
GO:0006397	mRNA processing	24/652	64/6422	4.69362818036877e-09	1.67819228924222e-06	1.61789286994253e-06	24	BP	Psat01G0552500/Psat01G0532900/Psat01G0397300/Psat01G0167800/Psat01G0324600/Psat03G0417500/Psat04G0331200/Psat05G0032600/Psat07G0670500/Psat05G0285300/Psat05G0043200/Psat02G0152100/Psat04G0221000/Psat05G0832600/Psat04G0560100/Psat05G0563800/Psat04G0016400/Psat06G0539500/Psat05G0226000/Psat06G0244700/Psat06G0130900/Psat06G0073800/Psat07G0568700/Psat07G0013600
GO:0016071	mRNA metabolic process	26/652	74/6422	5.37882143987892e-09	1.67819228924222e-06	1.61789286994253e-06	26	BP	Psat01G0552500/Psat01G0532900/Psat01G0397300/Psat01G0167800/Psat01G0324600/Psat03G0417500/Psat04G0331200/Psat05G0032600/Psat07G0670500/Psat05G0285300/Psat05G0043200/Psat02G0152100/Psat03G0107600/Psat04G0550100/Psat04G0221000/Psat05G0832600/Psat04G0560100/Psat05G0563800/Psat04G0016400/Psat06G0539500/Psat05G0226000/Psat06G0244700/Psat06G0130900/Psat06G0073800/Psat07G0568700/Psat07G0013600
GO:0042254	ribosome biogenesis	25/652	72/6422	1.40201213095814e-08	3.49942227887152e-06	3.37368392775822e-06	25	BP	Psat01G0580500/Psat02G0017700/Psat01G0270200/Psat03G0372100/Psat04G0028200/Psat05G0032600/Psat04G0435200/Psat07G0561900/Psat07G0425500/Psat07G0242300/Psat01G0114900/Psat01G0130500/Psat02G0100300/Psat03G0298500/Psat03G0097600/Psat04G0183900/Psat04G0011600/Psat05G0298300/Psat05G0281000/Psat05G0123500/Psat05G0097400/Psat06G0627700/Psat05G0123300/Psat06G0319000/Psat06G0457500
GO:0022613	ribonucleoprotein complex biogenesis	25/652	75/6422	3.59118230362721e-08	7.46965919154459e-06	7.20126556674719e-06	25	BP	Psat01G0580500/Psat02G0017700/Psat01G0270200/Psat03G0372100/Psat04G0028200/Psat05G0032600/Psat04G0435200/Psat07G0561900/Psat07G0425500/Psat07G0242300/Psat01G0114900/Psat01G0130500/Psat02G0100300/Psat03G0298500/Psat03G0097600/Psat04G0183900/Psat04G0011600/Psat05G0298300/Psat05G0281000/Psat05G0123500/Psat05G0097400/Psat06G0627700/Psat05G0123300/Psat06G0319000/Psat06G0457500
GO:0006260	DNA replication	32/652	117/6422	9.63041524461074e-08	1.71696546075346e-05	1.65527287587821e-05	32	BP	Psat01G0570700/Psat01G0453600/Psat01G0397300/Psat01G0356900/Psat02G0037500/Psat01G0319500/Psat04G0084100/Psat03G0234800/Psat05G0812400/Psat05G0285300/Psat05G0421600/Psat07G0230500/Psat01G0345600/Psat02G0412100/Psat02G0490800/Psat02G0041200/Psat03G0482200/Psat03G0603500/Psat04G0156100/Psat05G0659800/Psat04G0115100/Psat05G0460700/Psat05G0194200/Psat06G0181300/Psat07G0447400/Psat07G0422300/Psat07G02…
GO:0003723	RNA binding	71/652	384/6422	2.23544974651365e-07	3.48730160456129e-05	3.36199876350671e-05	71	MF	Psat01G0590700/Psat01G0407100/Psat01G0184000/Psat01G0583200/Psat01G0567300/Psat01G0313400/Psat01G0270200/Psat03G0293800/Psat03G0109100/Psat04G0211200/Psat03G0000800/Psat04G0631500/Psat03G0324800/Psat04G0092900/Psat04G0435200/Psat06G0009500/Psat05G0299500/Psat07G0561900/Psat06G0055100/Psat07G0229000/Psat05G0735500/Psat06G0491200/Psat07G0046500/Psat01G0036100/Psat06G0010300/Psat07G0203900/Psat07G01…
GO:0008380	RNA splicing	14/652	31/6422	5.53018200384421e-07	7.48889503359968e-05	7.21981024241264e-05	14	BP	Psat01G0167800/Psat01G0583200/Psat01G0324600/Psat03G0417500/Psat04G0331200/Psat05G0032600/Psat07G0670500/Psat05G0043200/Psat04G0221000/Psat03G0219800/Psat05G0832600/Psat05G0039900/Psat06G0130900/Psat06G0073800
GO:0004386	helicase activity	49/652	236/6422	6.00071717435871e-07	7.48889503359968e-05	7.21981024241264e-05	49	MF	Psat01G0448700/Psat01G0535100/Psat01G0453600/Psat01G0141700/Psat01G0583200/Psat01G0319500/Psat01G0313400/Psat03G0628800/Psat03G0219500/Psat04G0084100/Psat03G0358300/Psat05G0102700/Psat04G0545000/Psat05G0812400/Psat07G0561900/Psat07G0647000/Psat07G0230100/Psat06G0307200/Psat06G0296100/Psat01G0068700/Psat02G0463700/Psat06G0010300/Psat02G0434400/Psat02G0407800/Psat07G0228200/Psat07G0108500/Psat07G00…
GO:0005634	nucleus	97/652	601/6422	1.08963790668065e-06	0.000123624	0.000119182	97	CC	Psat01G0564200/Psat01G0552500/Psat01G0546600/Psat01G0532900/Psat01G0481200/Psat01G0231200/Psat01G0356900/Psat01G0167800/Psat01G0144900/Psat02G0488300/Psat02G0515000/Psat02G0479000/Psat02G0069400/Psat02G0017700/Psat01G0399700/Psat01G0381800/Psat01G0356700/Psat01G0324600/Psat01G0313400/Psat03G0417500/Psat02G0331300/Psat04G0331200/Psat04G0052800/Psat04G0084100/Psat03G0321600/Psat03G0358300/Psat05G00…
GO:0030684	preribosome	12/652	26/6422	2.74239523615511e-06	0.000276196	0.000266272	12	CC	Psat03G0372100/Psat07G0242300/Psat01G0119100/Psat01G0130500/Psat02G0181900/Psat03G0143100/Psat03G0097600/Psat03G0592300/Psat04G0183900/Psat04G0011600/Psat05G0298300/Psat07G0449700
GO:0006259	DNA metabolic process	61/652	335/6422	2.87703837385682e-06	0.000276196	0.000266272	61	BP	Psat01G0570700/Psat01G0453600/Psat01G0397300/Psat01G0356900/Psat01G0583200/Psat02G0037500/Psat01G0319500/Psat01G0324600/Psat04G0084100/Psat03G0234800/Psat05G0129100/Psat05G0812400/Psat05G0285300/Psat05G0421600/Psat07G0431700/Psat07G0230500/Psat01G0345600/Psat01G0114900/Psat02G0438600/Psat02G0412100/Psat02G0013000/Psat02G0490800/Psat04G0646400/Psat02G0041200/Psat03G0482200/Psat03G0603500/Psat04G00…
GO:0000375	RNA splicing, via transesterification reactions	11/652	24/6422	7.86747193874668e-06	0.000613663	0.000591613	11	BP	Psat01G0167800/Psat01G0324600/Psat03G0417500/Psat04G0331200/Psat05G0032600/Psat07G0670500/Psat05G0043200/Psat04G0221000/Psat05G0832600/Psat06G0130900/Psat06G0073800
GO:0000377	RNA splicing, via transesterification reactions with bulged adenosine as nucleophile	11/652	24/6422	7.86747193874668e-06	0.000613663	0.000591613	11	BP	Psat01G0167800/Psat01G0324600/Psat03G0417500/Psat04G0331200/Psat05G0032600/Psat07G0670500/Psat05G0043200/Psat04G0221000/Psat05G0832600/Psat06G0130900/Psat06G0073800
GO:0000398	mRNA splicing, via spliceosome	11/652	24/6422	7.86747193874668e-06	0.000613663	0.000591613	11	BP	Psat01G0167800/Psat01G0324600/Psat03G0417500/Psat04G0331200/Psat05G0032600/Psat07G0670500/Psat05G0043200/Psat04G0221000/Psat05G0832600/Psat06G0130900/Psat06G0073800
GO:0006364	rRNA processing	18/652	58/6422	9.4319935128287e-06	0.000653952	0.000630454	18	BP	Psat01G0270200/Psat03G0372100/Psat04G0028200/Psat04G0435200/Psat07G0425500/Psat07G0242300/Psat01G0114900/Psat01G0130500/Psat02G0100300/Psat03G0097600/Psat04G0183900/Psat04G0011600/Psat05G0298300/Psat05G0123500/Psat06G0627700/Psat05G0123300/Psat06G0319000/Psat06G0457500
GO:0016072	rRNA metabolic process	18/652	58/6422	9.4319935128287e-06	0.000653952	0.000630454	18	BP	Psat01G0270200/Psat03G0372100/Psat04G0028200/Psat04G0435200/Psat07G0425500/Psat07G0242300/Psat01G0114900/Psat01G0130500/Psat02G0100300/Psat03G0097600/Psat04G0183900/Psat04G0011600/Psat05G0298300/Psat05G0123500/Psat06G0627700/Psat05G0123300/Psat06G0319000/Psat06G0457500
GO:0016779	nucleotidyltransferase activity	35/652	168/6422	2.33591914592756e-05	0.00153433	0.0014792	35	MF	Psat01G0564300/Psat01G0237900/Psat01G0397300/Psat02G0037500/Psat01G0399700/Psat04G0526000/Psat03G0240900/Psat03G0234800/Psat03G0324800/Psat05G0285300/Psat05G0421600/Psat01G0345600/Psat02G0548400/Psat01G0001100/Psat07G0061200/Psat02G0490800/Psat04G0646400/Psat03G0603500/Psat03G0506600/Psat04G0233800/Psat03G0219800/Psat04G0156100/Psat05G0194200/Psat06G0369600/Psat06G0140000/Psat06G0181300/Psat06G01…
GO:0003887	DNA-directed DNA polymerase activity	13/652	37/6422	3.82724776065981e-05	0.0023882	0.00230239	13	MF	Psat01G0564300/Psat02G0037500/Psat03G0234800/Psat05G0285300/Psat01G0345600/Psat02G0548400/Psat02G0490800/Psat03G0603500/Psat04G0233800/Psat05G0194200/Psat06G0181300/Psat07G0447400/Psat06G0018900
GO:0032040	small-subunit processome	10/652	24/6422	5.67435475917148e-05	0.00337219	0.00325102	10	CC	Psat03G0372100/Psat07G0242300/Psat01G0119100/Psat01G0130500/Psat02G0181900/Psat03G0143100/Psat03G0097600/Psat03G0592300/Psat04G0183900/Psat07G0449700
GO:0034061	DNA polymerase activity	13/652	41/6422	0.000128971	0.00731619	0.00705331	13	MF	Psat01G0564300/Psat02G0037500/Psat03G0234800/Psat05G0285300/Psat01G0345600/Psat02G0548400/Psat02G0490800/Psat03G0603500/Psat04G0233800/Psat05G0194200/Psat06G0181300/Psat07G0447400/Psat06G0018900

## Sheet: NP_UP_CO-MT_vs_TR-LF
Table S10; upregulated GO terms in CO-MT_vs_TR-LF contrast in nuclear proteome.
ID	Description	GeneRatio	BgRatio	pvalue	p.adjust	qvalue	Count	Ontology	geneID
GO:0016798	hydrolase activity, acting on glycosyl bonds	77/1127	176/5977	1.17558993971494e-14	2.14192487016061e-11	2.0863627772204e-11	77	MF	Psat01G0576400/Psat01G0507700/Psat01G0439600/Psat01G0454100/Psat01G0160100/Psat01G0433800/Psat01G0391600/Psat01G0390100/Psat01G0374000/Psat01G0331300/Psat01G0240800/Psat02G0502100/Psat02G0230000/Psat02G0152600/Psat03G0361000/Psat01G0167200/Psat01G0049100/Psat04G0215600/Psat05G0827500/Psat05G0769300/Psat03G0305800/Psat04G0532100/Psat05G0044100/Psat05G0322000/Psat05G0018800/Psat05G0381300/Psat06G00…
GO:0004553	hydrolase activity, hydrolyzing O-glycosyl compounds	70/1127	163/5977	6.0536015859677e-13	5.51483104481657e-10	5.37177488102186e-10	70	MF	Psat01G0576400/Psat01G0507700/Psat01G0439600/Psat01G0454100/Psat01G0160100/Psat01G0433800/Psat01G0391600/Psat01G0390100/Psat01G0374000/Psat01G0331300/Psat01G0240800/Psat02G0502100/Psat02G0230000/Psat02G0152600/Psat03G0361000/Psat01G0167200/Psat04G0215600/Psat05G0769300/Psat03G0305800/Psat04G0532100/Psat05G0044100/Psat05G0322000/Psat05G0018800/Psat05G0381300/Psat06G0052700/Psat07G0031000/Psat06G05…
GO:0004298	threonine-type endopeptidase activity	15/1127	17/5977	1.16216463056593e-09	5.29365989222782e-07	5.15634096614253e-07	15	MF	Psat01G0356500/Psat01G0225800/Psat03G0518400/Psat04G0307100/Psat05G0404800/Psat02G0555200/Psat01G0026200/Psat02G0493600/Psat02G0520400/Psat01G0098600/Psat04G0432300/Psat03G0277200/Psat05G0086500/Psat06G0621700/Psat06G0018000
GO:0070003	threonine-type peptidase activity	15/1127	17/5977	1.16216463056593e-09	5.29365989222782e-07	5.15634096614253e-07	15	MF	Psat01G0356500/Psat01G0225800/Psat03G0518400/Psat04G0307100/Psat05G0404800/Psat02G0555200/Psat01G0026200/Psat02G0493600/Psat02G0520400/Psat01G0098600/Psat04G0432300/Psat03G0277200/Psat05G0086500/Psat06G0621700/Psat06G0018000
GO:0030312	external encapsulating structure	26/1127	49/5977	7.39817760161641e-08	2.69589591802902e-05	2.62596367080532e-05	26	CC	Psat01G0522000/Psat01G0400000/Psat01G0391600/Psat01G0240800/Psat03G0479400/Psat03G0305800/Psat07G0033200/Psat02G0458100/Psat03G0479900/Psat03G0603500/Psat02G0007300/Psat03G0479800/Psat03G0307000/Psat03G0306100/Psat04G0051000/Psat05G0806300/Psat05G0629200/Psat05G0245100/Psat05G0239200/Psat06G0567300/Psat07G0358900/Psat06G0097800/Psat07G0128100/Psat07G0174800/Psat07G0459600/Psat07G0032000
GO:0005839	proteasome core complex	15/1127	21/5977	2.15407943109757e-07	6.54122120576629e-05	6.37154021198334e-05	15	CC	Psat01G0356500/Psat01G0225800/Psat03G0518400/Psat04G0307100/Psat05G0404800/Psat02G0555200/Psat01G0026200/Psat02G0493600/Psat02G0520400/Psat01G0098600/Psat04G0432300/Psat03G0277200/Psat05G0086500/Psat06G0621700/Psat06G0018000
GO:0000502	proteasome complex	16/1127	24/5977	3.69286138188308e-07	8.41049179723873e-05	8.19232143401958e-05	16	CC	Psat01G0356500/Psat01G0225800/Psat03G0518400/Psat04G0307100/Psat05G0404800/Psat01G0021100/Psat02G0555200/Psat01G0026200/Psat02G0493600/Psat02G0520400/Psat01G0098600/Psat04G0432300/Psat03G0277200/Psat05G0086500/Psat06G0621700/Psat06G0018000
GO:1905369	endopeptidase complex	16/1127	24/5977	3.69286138188308e-07	8.41049179723873e-05	8.19232143401958e-05	16	CC	Psat01G0356500/Psat01G0225800/Psat03G0518400/Psat04G0307100/Psat05G0404800/Psat01G0021100/Psat02G0555200/Psat01G0026200/Psat02G0493600/Psat02G0520400/Psat01G0098600/Psat04G0432300/Psat03G0277200/Psat05G0086500/Psat06G0621700/Psat06G0018000
GO:0005618	cell wall	21/1127	38/5977	5.50725902092069e-07	0.000111491	0.000108599	21	CC	Psat01G0400000/Psat01G0391600/Psat01G0240800/Psat03G0479400/Psat03G0305800/Psat07G0033200/Psat02G0458100/Psat03G0479900/Psat03G0603500/Psat03G0479800/Psat03G0307000/Psat03G0306100/Psat04G0051000/Psat05G0806300/Psat05G0629200/Psat05G0239200/Psat06G0567300/Psat06G0097800/Psat07G0128100/Psat07G0459600/Psat07G0032000
GO:1905368	peptidase complex	17/1127	29/5977	2.23881975963079e-06	0.000407913	0.000397332	17	CC	Psat01G0356500/Psat01G0225800/Psat03G0518400/Psat04G0307100/Psat05G0404800/Psat01G0021100/Psat02G0555200/Psat01G0026200/Psat02G0493600/Psat02G0520400/Psat01G0098600/Psat04G0432300/Psat03G0277200/Psat05G0573100/Psat05G0086500/Psat06G0621700/Psat06G0018000
GO:0005975	carbohydrate metabolic process	134/1127	498/5977	2.6364330369973e-06	0.000436689	0.000425361	134	BP	Psat01G0576500/Psat01G0564400/Psat01G0576400/Psat01G0523900/Psat01G0454100/Psat01G0212500/Psat01G0433800/Psat01G0451300/Psat01G0443300/Psat01G0417400/Psat01G0391600/Psat01G0390100/Psat01G0380800/Psat01G0374000/Psat01G0362900/Psat01G0331300/Psat01G0404900/Psat01G0359300/Psat01G0260700/Psat01G0240800/Psat02G0409800/Psat02G0295600/Psat02G0502100/Psat03G0557700/Psat03G0627900/Psat02G0230000/Psat02G01…
GO:0005507	copper ion binding	21/1127	41/5977	2.88020976701033e-06	0.000437312	0.000425968	21	MF	Psat02G0482900/Psat03G0443500/Psat07G0674100/Psat07G0159000/Psat03G0449500/Psat03G0443300/Psat04G0426500/Psat04G0271200/Psat04G0108700/Psat05G0678800/Psat05G0733600/Psat04G0108900/Psat05G0382500/Psat05G0329400/Psat05G0166900/Psat05G0034200/Psat05G0457800/Psat06G0563900/Psat06G0563800/Psat06G0001900/Psat07G0358900
GO:0004565	beta-galactosidase activity	11/1127	17/5977	4.1383564057046e-05	0.00502672	0.00489633	11	MF	Psat01G0390100/Psat05G0769300/Psat04G0590900/Psat04G0485000/Psat05G0806300/Psat01G0458900/Psat05G0190400/Psat05G0130500/Psat05G0049200/Psat06G0041000/Psat07G0611900
GO:0009341	beta-galactosidase complex	11/1127	17/5977	4.1383564057046e-05	0.00502672	0.00489633	11	CC	Psat01G0390100/Psat05G0769300/Psat04G0590900/Psat04G0485000/Psat05G0806300/Psat01G0458900/Psat05G0190400/Psat05G0130500/Psat05G0049200/Psat06G0041000/Psat07G0611900
GO:0015925	galactosidase activity	11/1127	17/5977	4.1383564057046e-05	0.00502672	0.00489633	11	MF	Psat01G0390100/Psat05G0769300/Psat04G0590900/Psat04G0485000/Psat05G0806300/Psat01G0458900/Psat05G0190400/Psat05G0130500/Psat05G0049200/Psat06G0041000/Psat07G0611900
GO:0006508	proteolysis	81/1127	287/5977	4.8793596167953e-05	0.00555637	0.00541224	81	BP	Psat01G0563000/Psat01G0400000/Psat01G0386100/Psat01G0356500/Psat01G0225800/Psat02G0495800/Psat01G0469900/Psat02G0069400/Psat03G0625200/Psat03G0516300/Psat03G0518400/Psat02G0121400/Psat03G0329000/Psat03G0230400/Psat04G0307100/Psat04G0195500/Psat04G0358600/Psat04G0112500/Psat03G0123900/Psat04G0616300/Psat03G0273900/Psat05G0404800/Psat04G0115500/Psat06G0168100/Psat06G0633600/Psat06G0318800/Psat06G00…
GO:0004857	enzyme inhibitor activity	20/1127	46/5977	0.000102566	0.0105096	0.010237	20	MF	Psat01G0325600/Psat01G0376800/Psat04G0457900/Psat03G0479400/Psat05G0171800/Psat07G0472600/Psat07G0033200/Psat07G0440400/Psat03G0479900/Psat04G0476300/Psat03G0479800/Psat05G0629200/Psat05G0239200/Psat06G0617500/Psat07G0508600/Psat06G0097800/Psat07G0128100/Psat07G0459600/Psat07G0032000/Psat07G0031700
GO:0030599	pectinesterase activity	12/1127	21/5977	0.000103827	0.0105096	0.010237	12	MF	Psat01G0376800/Psat03G0479400/Psat07G0033200/Psat03G0479900/Psat03G0603500/Psat03G0479800/Psat05G0629200/Psat05G0239200/Psat06G0097800/Psat07G0128100/Psat07G0032000/Psat07G0031700
GO:0071555	cell wall organization	14/1127	27/5977	0.000113616	0.0108952	0.0106126	14	BP	Psat01G0167200/Psat03G0479400/Psat07G0033200/Psat03G0479900/Psat03G0619300/Psat03G0603500/Psat04G0581000/Psat03G0479800/Psat05G0629200/Psat06G0654500/Psat05G0239200/Psat06G0097800/Psat07G0128100/Psat07G0032000
GO:0050790	regulation of catalytic activity	19/1127	44/5977	0.000170184	0.0155038	0.0151016	19	BP	Psat01G0400000/Psat02G0121400/Psat03G0329000/Psat05G0814100/Psat05G0496500/Psat06G0038600/Psat02G0218900/Psat04G0571300/Psat04G0473600/Psat03G0374800/Psat03G0329100/Psat04G0255200/Psat03G0329200/Psat04G0051000/Psat05G0040000/Psat06G0366000/Psat06G0359000/Psat05G0138500/Psat07G0392700
GO:0045229	external encapsulating structure organization	14/1127	28/5977	0.000188128	0.0163223	0.0158989	14	BP	Psat01G0167200/Psat03G0479400/Psat07G0033200/Psat03G0479900/Psat03G0619300/Psat03G0603500/Psat04G0581000/Psat03G0479800/Psat05G0629200/Psat06G0654500/Psat05G0239200/Psat06G0097800/Psat07G0128100/Psat07G0032000
GO:0051603	proteolysis involved in protein catabolic process	25/1127	66/5977	0.000218757	0.018117	0.0176471	25	BP	Psat01G0386100/Psat01G0356500/Psat01G0225800/Psat02G0069400/Psat03G0625200/Psat03G0518400/Psat04G0307100/Psat03G0273900/Psat05G0404800/Psat02G0555200/Psat01G0026200/Psat02G0493600/Psat02G0445000/Psat02G0520400/Psat01G0098600/Psat02G0077100/Psat04G0432300/Psat03G0277200/Psat05G0841000/Psat05G0321600/Psat06G0612600/Psat05G0086500/Psat06G0621700/Psat06G0018000/Psat07G0028100
GO:0043086	negative regulation of catalytic activity	16/1127	35/5977	0.000249521	0.0189428	0.0184514	16	BP	Psat01G0400000/Psat02G0121400/Psat03G0329000/Psat05G0814100/Psat06G0038600/Psat04G0571300/Psat04G0473600/Psat03G0374800/Psat03G0329100/Psat04G0255200/Psat03G0329200/Psat04G0051000/Psat05G0040000/Psat06G0366000/Psat05G0138500/Psat07G0392700
GO:0044092	negative regulation of molecular function	16/1127	35/5977	0.000249521	0.0189428	0.0184514	16	BP	Psat01G0400000/Psat02G0121400/Psat03G0329000/Psat05G0814100/Psat06G0038600/Psat04G0571300/Psat04G0473600/Psat03G0374800/Psat03G0329100/Psat04G0255200/Psat03G0329200/Psat04G0051000/Psat05G0040000/Psat06G0366000/Psat05G0138500/Psat07G0392700
GO:0042545	cell wall modification	10/1127	17/5977	0.000291828	0.0212684	0.0207167	10	BP	Psat03G0479400/Psat07G0033200/Psat03G0479900/Psat03G0603500/Psat03G0479800/Psat05G0629200/Psat05G0239200/Psat06G0097800/Psat07G0128100/Psat07G0032000
GO:0071554	cell wall organization or biogenesis	18/1127	43/5977	0.000401016	0.028102	0.027373	18	BP	Psat01G0439600/Psat01G0160100/Psat01G0167200/Psat03G0479400/Psat07G0033200/Psat03G0611400/Psat03G0479900/Psat03G0619300/Psat03G0603500/Psat04G0581000/Psat03G0479800/Psat05G0629200/Psat06G0654500/Psat05G0239200/Psat06G0097800/Psat07G0128100/Psat07G0141600/Psat07G0032000
GO:0004175	endopeptidase activity	54/1127	188/5977	0.000553766	0.037369	0.0363996	54	MF	Psat01G0400000/Psat01G0356500/Psat01G0225800/Psat02G0495800/Psat01G0469900/Psat03G0518400/Psat02G0121400/Psat03G0329000/Psat04G0307100/Psat04G0195500/Psat04G0358600/Psat04G0112500/Psat05G0814100/Psat05G0620400/Psat03G0123900/Psat05G0404800/Psat06G0633600/Psat06G0305800/Psat06G0038600/Psat01G0102100/Psat02G0555200/Psat01G0026200/Psat02G0493600/Psat02G0520400/Psat02G0337100/Psat01G0098600/Psat02G00…
GO:0006979	response to oxidative stress	13/1127	28/5977	0.000791929	0.0494345	0.0481522	13	BP	Psat01G0153300/Psat01G0386100/Psat02G0443100/Psat02G0165900/Psat01G0204100/Psat02G0485000/Psat02G0446100/Psat04G0254000/Psat05G0737400/Psat05G0386100/Psat05G0211300/Psat06G0546700/Psat07G0088600
GO:0071944	cell periphery	39/1127	127/5977	0.000793209	0.0494345	0.0481522	39	CC	Psat01G0522000/Psat01G0400000/Psat01G0391600/Psat01G0356700/Psat01G0240800/Psat02G0111300/Psat04G0246200/Psat03G0479400/Psat03G0012400/Psat03G0305800/Psat05G0624900/Psat07G0292400/Psat07G0033200/Psat02G0458100/Psat02G0524000/Psat02G0520400/Psat02G0053400/Psat03G0479900/Psat03G0603500/Psat02G0310800/Psat02G0007300/Psat03G0580700/Psat03G0479800/Psat03G0307000/Psat03G0306100/Psat04G0051000/Psat05G08…
GO:0019773	proteasome core complex, alpha-subunit complex	8/1127	13/5977	0.00081396	0.0494345	0.0481522	8	CC	Psat01G0356500/Psat01G0225800/Psat04G0307100/Psat01G0026200/Psat02G0493600/Psat04G0432300/Psat06G0621700/Psat06G0018000

## Sheet: NP_UP_CO-R_vs_TR-R
Table S10; upregulated GO terms in CO-R_vs_TR-R contrast in nuclear proteome.
ID	Description	GeneRatio	BgRatio	pvalue	p.adjust	qvalue	Count	Ontology	geneID
GO:0006188	IMP biosynthetic process	45297	1539589	0.00391996	0.00391996	NA	1	BP	Psat04G0598100
GO:0046040	IMP metabolic process	45297	1539589	0.00391996	0.00391996	NA	1	BP	Psat04G0598100

## Sheet: NP_UP_CO-MS_vs_TR-MS
Table S10; upregulated GO terms in CO-MS_vs_TR-MS contrast in nuclear proteome.
ID	Description	GeneRatio	BgRatio	pvalue	p.adjust	qvalue	Count	Ontology	geneID
GO:0008131	primary amine oxidase activity	45332	1377544	7.79300787124331e-05	0.000857231	NA	2	MF	Psat04G0108900/Psat04G0108700
GO:0006554	lysine catabolic process	45301	1377391	0.00528168	0.00774032	NA	1	BP	Psat07G0276400
GO:0009068	aspartate family amino acid catabolic process	45301	1377391	0.00528168	0.00774032	NA	1	BP	Psat07G0276400
GO:0019475	L-lysine catabolic process to acetate	45301	1377391	0.00528168	0.00774032	NA	1	BP	Psat07G0276400
GO:0019477	L-lysine catabolic process	45301	1377391	0.00528168	0.00774032	NA	1	BP	Psat07G0276400
GO:0046440	L-lysine metabolic process	45301	1377391	0.00528168	0.00774032	NA	1	BP	Psat07G0276400
GO:0006083	acetate metabolic process	45301	1377422	0.00703665	0.00774032	NA	1	BP	Psat07G0276400
GO:0006113	fermentation	45301	1377422	0.00703665	0.00774032	NA	1	BP	Psat07G0276400
GO:0019665	anaerobic amino acid catabolic process	45301	1377422	0.00703665	0.00774032	NA	1	BP	Psat07G0276400
GO:0019666	nitrogenous compound fermentation	45301	1377422	0.00703665	0.00774032	NA	1	BP	Psat07G0276400
GO:0006302	double-strand break repair	45301	1377483	0.0105382	0.0105382	NA	1	BP	Psat07G0276400

## Sheet: NP_UP_CO-YT_vs_CO-MT
Table S10; upregulated GO terms in CO-YT_vs_CO-MT contrast in nuclear proteome.
ID	Description	GeneRatio	BgRatio	pvalue	p.adjust	qvalue	Count	Ontology	geneID
GO:0032259	methylation	23955	69/6431	3.60155954185337e-07	6.66288515242874e-05	5.53502834853256e-05	8	BP	Psat01G0324600/Psat07G0425500/Psat01G0126200/Psat02G0438600/Psat05G0620700/Psat05G0469600/Psat06G0174900/Psat06G0319000
GO:0043414	macromolecule methylation	23894	54/6431	1.48980447790774e-05	0.00137807	0.0011448	6	BP	Psat01G0324600/Psat01G0126200/Psat02G0438600/Psat05G0620700/Psat06G0174900/Psat06G0319000
GO:0042254	ribosome biogenesis	23894	71/6431	7.22500435224274e-05	0.00422125	0.0035067	6	BP	Psat04G0028200/Psat07G0425500/Psat01G0126200/Psat02G0100300/Psat05G0097400/Psat06G0319000
GO:0022613	ribonucleoprotein complex biogenesis	23894	74/6431	9.12702936929394e-05	0.00422125	0.0035067	6	BP	Psat04G0028200/Psat07G0425500/Psat01G0126200/Psat02G0100300/Psat05G0097400/Psat06G0319000
GO:0006364	rRNA processing	23863	57/6431	0.000251996	0.00776988	0.00645463	5	BP	Psat04G0028200/Psat07G0425500/Psat01G0126200/Psat02G0100300/Psat06G0319000
GO:0016072	rRNA metabolic process	23863	57/6431	0.000251996	0.00776988	0.00645463	5	BP	Psat04G0028200/Psat07G0425500/Psat01G0126200/Psat02G0100300/Psat06G0319000
GO:0006305	DNA alkylation	23802	16/6431	0.000502446	0.0116191	0.00965224	3	BP	Psat01G0324600/Psat02G0438600/Psat05G0620700
GO:0006306	DNA methylation	23802	16/6431	0.000502446	0.0116191	0.00965224	3	BP	Psat01G0324600/Psat02G0438600/Psat05G0620700
GO:0006304	DNA modification	23802	26/6431	0.00217044	0.0446147	0.0370626	3	BP	Psat01G0324600/Psat02G0438600/Psat05G0620700

[truncated: 4 more sheets: NP_UP_CO-YT_vs_TR-LF, NP_UP_CO-YT_vs_TR-YT, NP_UP_TR-YS_vs_TR-MS, NP_Down_TR-YS_vs_TR-MS]
