# Supplementary material for: Integrative nuclear and total proteomics of compound leaves in semi-leafless and leafed pea cultivars reveal regulatory cues in leaf development
Source: BMC Plant Biol. 2026 Mar 4;26:824. doi: 10.1186/s12870-026-08381-5 (PMC13154526; doi:10.1186/s12870-026-08381-5)
Supplement: Supplementary file 1 — Supplementary Material 1: Fig. S1 Nuclei quality analysis and PCR analysis of PsPALM1a/b gene. Representative images of nuclei isolated from young tendril of Cooper A, and petiole of Trapper B. The nuclei were stained with DAPI and visualized on eclipse TE300 inverted microscope. C Full-length original agarose gel image showing PCR amplified PsPALM1a/1b gene fragments from genomic DNA of Cooper and Trapper pea cultivars. The red colored rectangular shape denotes the cropped image shown in Fig. 1D. Lane 1 to 20 represents PCR amplification of other candidate genes and is not related to current study. The PsTubulin PCR was performed on genomic DNA of Cooper and Trapper pea cultivars to check their DNA quality. The 100 base pair marker was loaded for size verification and non-template control (NTC) was used as negative control. Fig. S2 Sample intensity correlation plot and protein count. A Protein intensity correlation matrix of total proteome and, B nuclear proteome. The scale bar red to blue color represents low to higher sample correlation values. C Bar chart of protein count in replicates of each tissue-types from total proteome, and D nuclear proteome. The y-axis represents protein count and x-axis specify sample (tissue and genotype) details. The bar color represents specific tissue-types used in this study. Fig. S3 Significant biological processes in up and down-regulated proteins identified in different tissue-type comparisons from total proteome analysis. The dot color denotes the significant enrichment, and the dot size specifies the number of DAPs related to the biological process. Details of these biological processes are provided in Table S9. The contrasts without significant GO-terms were not included in the Figure. Table S1 All identified precursor peptides and protein groups detected in total proteome study. Table S2 All identified precursor peptides and protein groups detected in nuclear proteome study. Table S3 List of differentially abundant protein [file 12870_2026_8381_MOESM1_ESM.zip › Table S11-Goyal.xlsx]

## Sheet: Sheet1
Table S11,Sheet 1: Orthologues of known leaf development proteins identified in total proteome.
protein_name	gene_name	protein_description
A0A218MJ98	AFB4	Auxin signaling F-box 4
A0A9D4XXR7	KIW84_033154	Protein AUXIN SIGNALING F-BOX 2
A0A9D4XZQ9	KIW84_033867	Protein PIN-LIKES 6
A0A873BLE2	IAA7	Auxin-induced protein
A0A9D5GYD7	KIW84_013697	Auxin-binding protein ABP19a
A0A9D4YJB9	KIW84_010175	Protein NARROW LEAF 1
A0A9D5ALF7	KIW84_057736	Cytokinin riboside 5'-monophosphate phosphoribohydrolase
A0A1U9X3Y5	CKX7	cytokinin dehydrogenase
A0A9D4WEG7;A0A9D5B1P0	KIW84_032289	Gibberellin receptor gid1b
O04277	KIW84_013089	GA 20-oxidase
A0A9D4XYV8	KIW84_032561	GTP-binding protein BRASSINAZOLE INSENSITIVE PALE GREEN 2
A0A9D5BCH6	KIW84_023948	Abscisic acid receptor pyl1
A0A9D4XN93;A0A9D5GWV2;A0A9D4WRQ1;A0A9D4W421	KIW84_052425	Abscisic acid receptor pyl8
A0A9D4W0N6	KIW84_060174	Jasmonate O-methyltransferase
A0A9D5AZ16	KIW84_030175	Jasmonoyl--L-amino acid synthetase jar4
A0A9D4XXM0	KIW84_032489	Enhanced ethylene response protein 5
A0A9D4XHU9	KIW84_044276	MAP kinase Spk1
A0A9D4VRF6	KIW84_074497	Histone deacetylase hdt1
A0A9D4X9Q9	KIW84_041464	Histone deacetylase 15
A0A9D4XER5	KIW84_043799	Histone deacetylase interacting domain-containing protein
A0A9D4XJR0	KIW84_045049	Histone deacetylase complex subunit SAP18 (Fragment)
A0A9D4ZYV8;A0A9D4XBV0;A0A9D5B203;A0A9D4ZXK1	KIW84_020005	Histone deacetylase
A0A9D5BGJ9	KIW84_012003	Histone deacetylase interacting domain-containing protein
A0A9D5BJT4	KIW84_013232	Histone deacetylation protein Rxt3
A0A9D4VRL1	KIW84_074479	Histone deacetylase
A0A9D4XPA4	KIW84_030422	Histone deacetylase
A0A9D5A6X4	KIW84_063524	Histone deacetylation protein Rxt3
A0A9D5AG80	KIW84_053416	Histone deacetylase
A0A9D5ARB8	KIW84_041572	Histone deacetylase 5
A0A9D5AYC2;A0A9D5B203;A0A9D5B0X5	KIW84_046514	Histone deacetylase
A0A9D4Y679	KIW84_020705	Protein argonaute-4
A0A9D4WUQ5	KIW84_053306	Protein argonaute-4
A0A9D4VKF1;A0A9D4VSM6;A0A9D5A350;A0A9D5B704;A0A9D5B1Q3;A0A9D5GW71;A0A9D5B1W2;A0A9D5B0X0;A0A9D5BAT6	KIW84_074528	Argonaute 5
A0A9D4WTH7	KIW84_053032	Protein argonaute 16
A0A9D5BKD1	KIW84_013449	Argonaute 1
A0A9D4XLE8;A0A9D4XP66;A0A9D4XPR7	KIW84_045816	Lipoxygenase
A0A9D4WAL4;A0A9D4XSK3	KIW84_030508	Lipoxygenase
A0A9D5AX82	KIW84_045812	Lipoxygenase
A0A9D5AXQ9	KIW84_045828	Lipoxygenase
A0A9D4XLE8	KIW84_045822	Lipoxygenase
A0A9D5A0B6	KIW84_075781	Lipoxygenase
A0A9D4WPZ8	KIW84_053260	Lipoxygenase
A0A9D4XKX2	KIW84_045718	Lipoxygenase
A0A9D5A0B6;A0A9D4VJQ2	KIW84_071989	Lipoxygenase
A0A9D5AA37	KIW84_065642	Lipoxygenase
A0A9D4XJZ1	KIW84_045817	Lipoxygenase
A0A9D4XPR7	KIW84_045821	Lipoxygenase
A0A9D5BJH6;A0A9D4Y0Q8	KIW84_013246	DNA (cytosine-5)-methyltransferase
A0A9D4YGD8	KIW84_024386	DNA (cytosine-5-)-methyltransferase
A0A9D5B997;A0A9D5AHY1	KIW84_054144	Auxin response factor
A0A9D4WJ05	KIW84_051022	Homeobox domain-containing protein
A0A9D4VWI1;A0A9D4X0U1	KIW84_057361;KIW84_075376	Homeobox-leucine zipper protein hdg2
A0A9D5BIV5	KIW84_012932	Homeobox-leucine zipper protein ANTHOCYANINLESS 2
A0A9D4WFC6	KIW84_065416	Homeobox-leucine zipper protein ANTHOCYANINLESS 2
A0A9D5AK64	KIW84_054497	PHD finger-like domain-containing protein 5B
A0A9D5ARG8	KIW84_040929	PUM-HD domain-containing protein
A0A9D5B1J2	KIW84_035982	ZF-HD dimerization-type domain-containing protein
A0A9D4X3U5	KIW84_058013	PHD finger protein ALFIN-LIKE
A0A9D4X537	KIW84_040032	PHD finger protein ALFIN-LIKE
A0A9D4XN81	KIW84_046426	Oberon-like PHD finger domain-containing protein
A0A9D5A7P8	KIW84_065627	PHD-type domain-containing protein
A0A9D5A8L5	KIW84_064724	PHD finger containing protein Phf1
A0A9D5AZ13	KIW84_034177	PHD finger protein ALFIN-LIKE
A0A9D4YM50	KIW84_025539	PHD-type domain-containing protein
A0A9D4YDV1	KIW84_023781	Growth-regulating factor 12
A0A9D5ALP0	KIW84_041674	TCP domain-containing protein
A0A9D4VL46	KIW84_072035	Transcription factor TCP2
A0A9D4XZM0	KIW84_033053	Ethylene-responsive transcription factor 13
A0A9D5B0K5	KIW84_031637	Ethylene-insensitive protein 2
A0A9D5BKB0	KIW84_013405	Ethylene-responsive transcription factor 13 (Fragment)
A0A9D4XVL9;A0A9D4XAL1	KIW84_041079	Myb-like domain-containing protein
A0A9D5B1K2	KIW84_031937	HTH myb-type domain-containing protein
A0A9D5AGZ2	KIW84_054049	Myb-like domain-containing protein
A0A9D4VZ93	KIW84_060281	TF-B3 domain-containing protein
A0A9D4W0G9	KIW84_060280	TF-B3 domain-containing protein
A0A9D5A255;A0A9D4W6M2	KIW84_063027	TF-B3 domain-containing protein
A0A9D4WL85;A0A9D4WM78	KIW84_051497	TF-B3 domain-containing protein
A0A9D4VZP4	KIW84_060282	TF-B3 domain-containing protein
A0A9D4X4U8	KIW84_040258	WRKY domain-containing protein
A0A9D4WWR4	KIW84_054945	WD40 repeat-containing protein SMU1
A0A9D4XRT4	KIW84_031870	Transducin/WD40 repeat-like superfamily protein
A0A9D4YKR2	KIW84_010730	WD repeat and HMG-box DNA-binding protein 1
A0A9D5ANU3	KIW84_058071	WD-40 repeat-containing protein msi4
A0A9D5ANU3;A0A9D5AXI1	KIW84_031494	WD-40 repeat-containing protein msi4
A0A9D5BND3	KIW84_014712	Enhancer of mRNA-decapping protein 4 WD40 repeat region domain-containing protein
A0A9D5BQP1	KIW84_015566	WD repeat-containing protein 55
Q1I184	MSI1	WD-40 repeat protein
A0A9D4X7V4	KIW84_041306	WD repeat-containing protein 11
A0A9D4XBM7	KIW84_042681	Transducin/WD40 repeat-like superfamily protein
A0A9D4XC82	KIW84_041150	WD repeat-containing protein 76
A0A9D4XQL1;A0A9D4WZD9	KIW84_030755	Transducin/WD40 repeat-like superfamily protein
A0A9D4YGV7;A0A9D4XD12	KIW84_024953	WD40 repeat-containing protein hos15
A0A9D5AIR0	KIW84_054657	Enhancer of mRNA-decapping protein 4 WD40 repeat region domain-containing protein
A0A9D5B013	KIW84_030987	WD repeat-containing protein gts1
A0A9D4VJY3	KIW84_071932	C2H2-type domain-containing protein
A0A9D4X0G1	KIW84_056305	C2H2-type domain-containing protein
A0A9D4X544	KIW84_057156	C2H2-type domain-containing protein
A0A9D4XVA7	KIW84_031431	C2H2-type domain-containing protein
A0A9D5B3K4	KIW84_033789	C2H2-type domain-containing protein
A0A9D4WHL7	KIW84_066218	C2H2-type domain-containing protein
A0A9D5A7A7	KIW84_065346	C2H2-type domain-containing protein
A0A9D4VJ83	KIW84_071641	BZIP domain-containing protein
A0A9D4VRH2	KIW84_074162	BZIP domain-containing protein
A0A9D4XC25	KIW84_042788	BZIP domain-containing protein
A0A9D4WX88	KIW84_055146	Mitogen-activated protein kinase 10
A0A9D4ZT65	KIW84_070100	Mitogen-activated protein kinase 9

## Sheet: Sheet2
Table S11,Sheet 2: Orthologues of known leaf development proteins identified in nuclear proteome.
protein_name	gene_name	protein_description
A0A218MJ98	AFB4	Auxin signaling F-box 4
A0A9D4XXR7	KIW84_033154	Protein AUXIN SIGNALING F-BOX 2
A0A9D4XZQ9	KIW84_033867	Protein PIN-LIKES 6
A0A9D4YJB9	KIW84_010175	Protein NARROW LEAF 1
O04277	KIW84_013089	GA 20-oxidase
A0A9D5A1L1	KIW84_076772	Abscisic acid receptor pyl4
A0A9D4W0N6	KIW84_060174	Jasmonate O-methyltransferase
A0A9D4XXM0	KIW84_032489	Enhanced ethylene response protein 5
A0A9D4VRF6	KIW84_074497	Histone deacetylase hdt1
A0A9D4X9Q9	KIW84_041464	Histone deacetylase 15
A0A9D4XER5	KIW84_043799	Histone deacetylase interacting domain-containing protein
A0A9D4XJR0	KIW84_045049	Histone deacetylase complex subunit SAP18 (Fragment)
A0A9D4ZYV8;A0A9D4XBV0;A0A9D5B203;A0A9D4ZXK1	KIW84_020005	Histone deacetylase
A0A9D5BGJ9	KIW84_012003	Histone deacetylase interacting domain-containing protein
A0A9D5BJT4	KIW84_013232	Histone deacetylation protein Rxt3
A0A9D4Y679	KIW84_020705	Protein argonaute-4
A0A9D4WUQ5	KIW84_053306	Protein argonaute-4
A0A9D4XP66	KIW84_045816	Lipoxygenase
A0A9D4XSK3	KIW84_030508	Lipoxygenase
A0A9D5AX82	KIW84_045812	Lipoxygenase
A0A9D5AXQ9	KIW84_045828	Lipoxygenase
A0A9D4XLE8	KIW84_045822	Lipoxygenase
A0A9D5A0B6	KIW84_075781	Lipoxygenase
A0A9D4WPZ8	KIW84_053260	Lipoxygenase
A0A9D5BJH6;A0A9D4Y0Q8	KIW84_013246	DNA (cytosine-5)-methyltransferase
A0A9D4YGD8	KIW84_024386	DNA (cytosine-5-)-methyltransferase
A0A9D4ZUI4	KIW84_072016	Auxin response factor
A0A9D5B997	KIW84_021407	Auxin response factor
A0A9D5B997;A0A9D5AHY1	KIW84_054144	Auxin response factor
A0A0H3WB72	KIW84_041166	Class II knotted-1-like 9 homeobox transcription factor
A0A9D4W0I2	KIW84_060759	Homeobox protein knotted-1-like 3
A0A9D5A2F8	KIW84_060158	Homeobox domain-containing protein
A0A9D4WJ05	KIW84_051022	Homeobox domain-containing protein
A0A9D4VWI1;A0A9D4X0U1	KIW84_057361;KIW84_075376	Homeobox-leucine zipper protein hdg2
A0A9D4X452	KIW84_057806	Homeobox domain-containing protein
A0A9D4VV98	KIW84_074872	PHD-type domain-containing protein
A0A9D4VXJ6;A0A9D4XLA6	KIW84_045780	PHD finger protein ALFIN-LIKE
A0A9D4W5U1	KIW84_061433	Zinc finger PHD-type domain-containing protein
A0A9D4WMD7	KIW84_051567	ZF-HD dimerization-type domain-containing protein
A0A9D4YAJ9	KIW84_022437	Protein SAWADEE HOMEODOMAIN
A0A9D4YEI8	KIW84_023020	ZF-HD dimerization-type domain-containing protein
A0A9D5A2M9;A0A9D5AGD9;A0A9D4WYP3	KIW84_061680	PHD-type domain-containing protein
A0A9D5AK64	KIW84_054497	PHD finger-like domain-containing protein 5B
A0A9D5ARG8	KIW84_040929	PUM-HD domain-containing protein
A0A9D5B1J2	KIW84_035982	ZF-HD dimerization-type domain-containing protein
A0A9D5B690	KIW84_022120	ZF-HD dimerization-type domain-containing protein
A0A9D5BF12	KIW84_011482	HD domain-containing protein
A0A9D5BKA5	KIW84_013493	ZF-HD dimerization-type domain-containing protein
A0A9D4ZYM9;A0A9D4YDV1	KIW84_023781	Growth-regulating factor 12
A0A9D4WFE2	KIW84_066299	Transcription factor tcp7
A0A9D5ALP0	KIW84_041674	TCP domain-containing protein
A0A9D4WAW0	KIW84_063961	Myb-like domain-containing protein
A0A9D4X5A0	KIW84_058026	MYB transcription factor
A0A9D4XVL9;A0A9D4XAL1	KIW84_041079	Myb-like domain-containing protein
A0A9D5B1K2	KIW84_031937	HTH myb-type domain-containing protein
A0A9D5BAZ4	KIW84_023211	Transcription factor MYC/MYB N-terminal domain-containing protein
A0A9D5BP89	KIW84_014746	Myb-like domain-containing protein
A0A9D4YE05	KIW84_021596	TF-B3 domain-containing protein
A0A9D4VZ93	KIW84_060281	TF-B3 domain-containing protein
A0A9D4W0G9	KIW84_060280	TF-B3 domain-containing protein
A0A9D5A255;A0A9D4W6M2	KIW84_063027	TF-B3 domain-containing protein
A0A9D4WL85;A0A9D4WM78	KIW84_051497	TF-B3 domain-containing protein
A0A9D4X4U8	KIW84_040258	WRKY domain-containing protein
A0A9D4Y6U3;A0A9D5BA95;A0A9D4YDP9;A0A9D5AKJ8;A0A9D4XZP6	KIW84_020243;KIW84_021731;KIW84_023722;KIW84_034055;KIW84_054790	WRKY domain-containing protein
A0A9D5AI55;A0A9D4WYG3	KIW84_054363;KIW84_056466	WRKY domain-containing protein
A0A9D4W512	KIW84_061415	WRKY domain-containing protein
A0A9D4WN35	KIW84_052198	Transducin/WD40 repeat-like superfamily protein
A0A9D4WWR4	KIW84_054945	WD40 repeat-containing protein SMU1
A0A9D4XRT4	KIW84_031870	Transducin/WD40 repeat-like superfamily protein
A0A9D4XX03	KIW84_033056	WD repeat-containing protein lwd1
A0A9D4YKR2	KIW84_010730	WD repeat and HMG-box DNA-binding protein 1
A0A9D5ANU3	KIW84_058071	WD-40 repeat-containing protein msi4
A0A9D5ANU3;A0A9D5AXI1	KIW84_031494	WD-40 repeat-containing protein msi4
A0A9D5BI48	KIW84_012567	Transcription factor WD40-like family
A0A9D5BND3	KIW84_014712	Enhancer of mRNA-decapping protein 4 WD40 repeat region domain-containing protein
A0A9D5BQP1	KIW84_015566	WD repeat-containing protein 55
Q1I184	MSI1	WD-40 repeat protein
A0A9D4X7V4	KIW84_041306	WD repeat-containing protein 11
A0A9D4YMJ2	KIW84_024858	Transducin/WD40 repeat-like superfamily protein
A0A9D4VJY3	KIW84_071932	C2H2-type domain-containing protein
A0A9D4X0G1	KIW84_056305	C2H2-type domain-containing protein
A0A9D4X544	KIW84_057156	C2H2-type domain-containing protein
A0A9D4XVA7	KIW84_031431	C2H2-type domain-containing protein
A0A9D5AT53	KIW84_044578	C2H2-type domain-containing protein
A0A9D5B3K4	KIW84_033789	C2H2-type domain-containing protein
A0A9D4VJ83	KIW84_071641	BZIP domain-containing protein
A0A9D4WC72	KIW84_065171	BZIP domain-containing protein
A0A9D4WSP8	KIW84_053403	BZIP domain-containing protein
A0A9D4WZ49	KIW84_056735	BZIP domain-containing protein
A0A9D4Y8R3	KIW84_021633	BZIP domain-containing protein
A0A9D4YJ27;A0A9D4ZUY2	KIW84_025390	Mitogen-activated protein kinase cpk1 (Fragment)
A0A9D5A0P5	KIW84_076055	Mitogen-activated protein kinase

## Sheet: Sheet3
Table S11,Sheet 3: Orthologues of Trx/Grx- redox proteins identified in total proteome.
protein_name	gene_name	protein_description
A0A9D4VF46	KIW84_070026	Thioredoxin domain-containing protein
A0A9D4VMF1	KIW84_072061	Thioredoxin-like fold domain-containing protein
A0A9D4VN96	KIW84_073217	Thioredoxin domain-containing protein
A0A9D4VQ64	KIW84_074004	Thioredoxin domain-containing protein
A0A9D4VRB0	KIW84_073560	Thioredoxin domain-containing protein
A0A9D4WDL6	KIW84_065177	Thioredoxin domain-containing protein
A0A9D4WPJ6	KIW84_051471	Thioredoxin domain-containing protein
A0A9D4WQI6	KIW84_052510	Thioredoxin domain-containing protein
A0A9D4WYK3	KIW84_056158	Thioredoxin domain-containing protein
A0A9D4WYL1	KIW84_055715	Thioredoxin domain-containing protein
A0A9D4X1I6	KIW84_057611	Thioredoxin domain-containing protein
A0A9D4XT09	KIW84_031893	Thioredoxin domain-containing protein
A0A9D4XXK0	KIW84_033410	Thioredoxin domain-containing protein
A0A9D4XY40	KIW84_033897	Thioredoxin domain-containing protein
A0A9D4YHQ4	KIW84_024809	Thioredoxin domain-containing protein
A0A9D4YKA3	KIW84_025340	Thioredoxin domain-containing protein
A0A9D4ZVJ2	KIW84_072060	Thioredoxin-like fold domain-containing protein
A0A9D5A0K7	KIW84_060156	Thioredoxin
A0A9D5A4L7	KIW84_060030	Thioredoxin-like protein cdsp32
A0A9D5AAT2	KIW84_065820	Thioredoxin domain-containing protein
A0A9D5ABD9	KIW84_066294	Thioredoxin domain-containing protein
A0A9D5B1I4	KIW84_032323	Thioredoxin domain-containing protein
A0A9D5B1V3	KIW84_036177	DSBA-like thioredoxin domain-containing protein
A0A9D5BEL6	KIW84_011276	Thioredoxin domain-containing protein
Q9AR82	trxh	Thioredoxin h
Q9AR82;A0A9D4XT09;Q8GUR9	KIW84_050489	Thioredoxin h
A0A9D4W9B3	KIW84_062791	Thioredoxin reductase
A0A9D4XSI8	KIW84_031727	Thioredoxin-like protein AAED1, chloroplastic
A0A9D4XUG1;A0A9D5A0D2;A0A9D4Y7G9	KIW84_031243	thioredoxin-dependent peroxiredoxin (Fragment)
A0A9D4YL42	KIW84_024281	Thioredoxin reductase
A0A9D4ZWD3	KIW84_071831	Thioredoxin-like fold domain-containing protein mrl7
A0A9D5A3E3	KIW84_062293	thioredoxin-dependent peroxiredoxin
A0A9D5A5M6	KIW84_062292	thioredoxin-dependent peroxiredoxin
A0A9D5AB18	KIW84_066337	Thioredoxin-like fold domain-containing protein mrl7l
A0A9D5ATP4	KIW84_042907	Thioredoxin domain-containing protein plp3b
A0A9D5GW39	KIW84_012038	Ferredoxin-thioredoxin reductase catalytic chain, chloroplastic
A0A9D5H0M8	KIW84_015597	Thioredoxin-like protein cxxs1
A0A9D4X107;A0A9D5ALM5;A0A9D4XAC4;A0A9D4ZYR2;A0A9D4VPE8;A0A9D4WT27	KIW84_025337;KIW84_040985;KIW84_073527;KIW84_073530	Thioredoxin superfamily protein
A0A9D4VHE2	KIW84_070696	Glutaredoxin domain-containing protein
A0A9D4VYI3	KIW84_076692	Bifunctional monothiol glutaredoxin-S16
A0A9D4W407	KIW84_061778	Monothiol glutaredoxin-S10
A0A9D4X3F2	KIW84_058279	Monothiol glutaredoxin-S15
A0A9D4XYF5	KIW84_032607	Glutaredoxin domain-containing protein
A0A9D4Y0H7	KIW84_035075	Glutaredoxin-C2
A0A9D4YLS3	KIW84_011122	Glutaredoxin-dependent peroxiredoxin
A0A9D5AJE7	KIW84_053891	Glutaredoxin-like protein (Fragment)
A0A9D5AXF8	KIW84_031438	Glutaredoxin-dependent peroxiredoxin
A0A9D5BCG6	KIW84_024568	Glutaredoxin-C3
A0A9D5BPA0	KIW84_015054	Monothiol glutaredoxin-S2
A0A9D5GYG8	KIW84_013931	Glutaredoxin-C4
Q6KBB1	prx	Glutaredoxin-dependent peroxiredoxin
A0A9D5A2J6	KIW84_061597	Glutathione reductase
A0A9D4WD95	KIW84_064685	Pullulanase 1
A0A9D5ASC3	KIW84_042245	Transcription factor kua1

## Sheet: Sheet4
Table S11,Sheet 4:Orthologues of Trx/Grx-redox proteins identified in nuclear proteome.
protein_name	gene_name	protein_description
A0A9D4VMF1	KIW84_072061	Thioredoxin-like fold domain-containing protein
A0A9D4VN96	KIW84_073217	Thioredoxin domain-containing protein
A0A9D4W9B3	KIW84_062791	Thioredoxin reductase
A0A9D4X5R9	KIW84_058213	Thioredoxin domain-containing protein
A0A9D4XSI8	KIW84_031727	Thioredoxin-like protein AAED1, chloroplastic
A0A9D4XUG1;A0A9D5A3E3	KIW84_031243	thioredoxin-dependent peroxiredoxin (Fragment)
A0A9D4YL42	KIW84_024281	Thioredoxin reductase
A0A9D4ZVJ2	KIW84_072060	Thioredoxin-like fold domain-containing protein
A0A9D4ZWD3	KIW84_071831	Thioredoxin-like fold domain-containing protein mrl7
A0A9D5A0K7	KIW84_060156	Thioredoxin
A0A9D5A3E3	KIW84_062293	thioredoxin-dependent peroxiredoxin
A0A9D5A5M6	KIW84_062292	thioredoxin-dependent peroxiredoxin
A0A9D5AAT2	KIW84_065820	Thioredoxin domain-containing protein
A0A9D5ABD9	KIW84_066294	Thioredoxin domain-containing protein
A0A9D5B1V3	KIW84_036177	DSBA-like thioredoxin domain-containing protein
Q9AR82;A0A9D4XT09;Q8GUR9	KIW84_050489	Thioredoxin h
A0A9D5A2J6	KIW84_061597	Glutathione reductase
A0A9D5BHS0	KIW84_012465	Glutathione reductase
A0A9D5AXF8	KIW84_031438	Glutaredoxin-dependent peroxiredoxin
A0A9D4WD95	KIW84_064685	Pullulanase 1

## Sheet: Sheet5
Table S11,Sheet 5:Differential abundance level of selected leaf development proteins in total (a) and nuclear (b) proteomes.
	(a) Total Proteome										(b) Nuclear proteome
	protein_name	protein_description	gene_name	fold_change	p_value	adjusted_p_value	status					protein_name	protein_description	gene_name	fold_change	p_value	adjusted_p_value	status
TR-YT_vs_TR-MT	A0A9D4WFC6	Homeobox-leucine zipper protein ANTHOCYANINLESS 2	KIW84_065416	2.77214	0.000412955	0.0267342	UP				TR-YT_vs_TR-MT	A0A9D5B690	ZF-HD dimerization-type domain-containing protein	KIW84_022120	3.49102	5.9423e-06	0.000261921	Up
	A0A9D4XVL9;A0A9D4XAL1	Myb-like domain-containing protein	KIW84_041079	2.89677	0.000227567	0.0169945	UP					A0A9D4X0U1	Homeobox-leucine zipper protein hdg2	KIW84_057361	3.36488	1.83219e-05	0.000627349	Up
	A0A9D4X544	C2H2-type domain-containing protein	KIW84_057156	2.66752	0.0002294	0.0169945	UP					A0A9D5A255	TF-B3 domain-containing protein	KIW84_075604	3.11701	0.000128039	0.00268109	Up
	A0A9D5ARG8	PUM-HD domain-containing protein	KIW84_040929	3.30891	0.000103626	0.0107921	UP					A0A9D4YE05	TF-B3 domain-containing protein	KIW84_021596	3.0988	2.46182e-05	0.000791952	Up
	A0A9D4ZWD3	Thioredoxin-like fold domain-containing protein mrl7	KIW84_071831	2.899	0.0004021	0.02654	Up					A0A9D4WMD7	ZF-HD dimerization-type domain-containing protein	KIW84_051567	3.09435	6.46362e-05	0.00160891	Up
												A0A9D5BAZ4	Transcription factor MYC/MYB N-terminal domain-containing protein	KIW84_023211	3.05111	8.25712e-05	0.00192618	Up
CO-YT_vs_TR-YT	A0A9D4WPZ8	Lipoxygenase	KIW84_053260	3.66312	1.55508e-16	3.23633e-14	UP					A0A9D4X544	C2H2-type domain-containing protein	KIW84_057156	3.04083	1.12542e-08	1.95539e-06	Up
	A0A9D4XPR7	Lipoxygenase	KIW84_045821	3.30295	5.43022e-18	1.23605e-15	UP					A0A9D4VJY3	C2H2-type domain-containing protein	KIW84_071932	3.01862	1.19086e-06	7.27955e-05	Up
	A0A9D4XC82	WD repeat-containing protein 76	KIW84_041150	2.15673	2.94897e-05	0.000789716	UP					A0A9D5AI55;A0A9D4WYG3	WRKY domain-containing protein	KIW84_054363;KIW84_056466	3.00742	0.000129022	0.00268756	Up
	A0A9D5AXQ9	Lipoxygenase	KIW84_045828	2.11827	6.88048e-12	9.281e-10	UP					A0A9D4VRF6	Histone deacetylase hdt1	KIW84_074497	3.00587	3.22615e-08	4.43763e-06	Up
	A0A9D4XLE8;A0A9D4XP66;A0A9D4XPR7	Lipoxygenase	KIW84_045816	2.10538	9.88795e-12	1.30952e-09	UP					A0A9D4W5U1	Zinc finger PHD-type domain-containing protein	KIW84_061433	2.90004	0.00022128	0.00395823	Up
	A0A9D4Y2X5	Cytoplasmic thioredoxin isoenzyme 2	KIW84_035932	1.98356	1.35026e-05	0.00043519	UP					A0A9D4YGD8	DNA (cytosine-5-)-methyltransferase	KIW84_024386	2.88654	1.21704e-07	1.34855e-05	Up
	A0A9D4Y0H7	Glutaredoxin-C2	KIW84_035075	1.79133	3.40419e-05	0.000898409	UP					A0A9D4WZQ9;A0A9D4XWZ5	DNA (cytosine-5-)-methyltransferase	KIW84_056207	2.78394	0.00437411	0.0348966	Up
	A0A9D4XKX2	Lipoxygenase	KIW84_045718	1.77687	1.54946e-05	0.000489944	UP					A0A9D5B1K2	HTH myb-type domain-containing protein	KIW84_031937	2.77504	0.000283955	0.00485094	Up
	A0A9D4X3U5	PHD finger protein ALFIN-LIKE	KIW84_058013	1.7523	1.28406e-06	5.77351e-05	UP					A0A9D5ARG8	PUM-HD domain-containing protein	KIW84_040929	2.71313	4.6327e-07	3.65938e-05	Up
	A0A9D5A6V3	Thioredoxin-like protein yls8	KIW84_063481	1.70075	0.00150154	0.0147896	UP					A0A9D4WN35	Transducin/WD40 repeat-like superfamily protein	KIW84_052198	2.67487	0.000647161	0.00893262	Up
	A0A9D5B1J2	ZF-HD dimerization-type domain-containing protein	KIW84_035982	1.69749	0.000836418	0.010037	UP					A0A9D5AT53	C2H2-type domain-containing protein	KIW84_044578	2.63574	4.13256e-05	0.00116931	Up
	A0A9D4YJB9	Protein NARROW LEAF 1	KIW84_010175	1.67604	0.000236439	0.00386148	UP					A0A9D4X9Q9	Histone deacetylase 15	KIW84_041464	2.59706	0.000522233	0.00767287	Up
	A0A9D4XC25	BZIP domain-containing protein	KIW84_042788	1.66512	0.00281545	0.0222988	UP					A0A9D4Y6U3;A0A9D5BA95;A0A9D4YDP9;A0A9D5AKJ8;A0A9D4XZP6	WRKY domain-containing protein	KIW84_020243;KIW84_021731;KIW84_023722;KIW84_034055;KIW84_054790	2.57864	7.05521e-05	0.0017213	Up
	A0A9D4XPA4	Histone deacetylase	KIW84_030422	1.57831	0.000858361	0.0102162	UP					A0A9D5BJH6;A0A9D4Y0Q8	DNA (cytosine-5)-methyltransferase	KIW84_013246	2.5552	1.84765e-06	0.000100963	Up
	A0A9D4XLE8	Lipoxygenase	KIW84_045822	1.45257	9.2041e-06	0.00032545	UP					A0A9D4XC82	WD repeat-containing protein 76	KIW84_041150	2.49544	0.0013253	0.0153458	Up
	A0A9D4WHL7	C2H2-type domain-containing protein	KIW84_066218	1.31037	0.00139754	0.0141717	UP					A0A9D4X5A0	MYB transcription factor	KIW84_058026	2.48874	0.000866078	0.0113086	Up
	A0A9D4X4U8	WRKY domain-containing protein	KIW84_040258	1.19679	0.000927961	0.010712	UP					A0A9D4XD12	WD40 repeat-containing protein hos15	KIW84_042563	2.47371	0.000106486	0.00234467	Up
	A0A9D4YKR2	WD repeat and HMG-box DNA-binding protein 1	KIW84_010730	1.16523	0.000363419	0.00533699	UP					A0A9D4YKR2	WD repeat and HMG-box DNA-binding protein 1	KIW84_010730	2.43665	4.86928e-06	0.000221983	Up
	A0A9D5ANU3	WD-40 repeat-containing protein msi4	KIW84_058071	1.14033	0.000446179	0.00622177	UP					A0A9D4VZP4	TF-B3 domain-containing protein	KIW84_060282	2.43248	0.00164598	0.0177116	Up
	A0A9D5A8L5	PHD finger containing protein Phf1	KIW84_064724	1.12065	0.00613771	0.036948	UP					A0A9D5B1J2	ZF-HD dimerization-type domain-containing protein	KIW84_035982	2.3978	0.00221941	0.0218868	Up
	A0A9D4WUQ5	Protein argonaute-4	KIW84_053306	1.11741	0.00043849	0.00614623	UP					A0A9D4Y5Y4	Homeobox domain-containing protein	KIW84_020535	2.37315	0.00252279	0.0239605	Up
	Q1I184	WD-40 repeat protein	MSI1	1.10354	0.00101491	0.0113036	UP					A0A9D4WL85;A0A9D4WM78;A0A9D4XCZ2	TF-B3 domain-containing protein	KIW84_051497	2.25525	0.00349769	0.0299727	Up
	A0A9D5BCG6	Glutaredoxin-C3	KIW84_024568	1.09127	0.00224543	0.0192523	UP					A0A9D4WJ05	Homeobox domain-containing protein	KIW84_051022	2.24426	3.75071e-05	0.00110826	Up
	A0A9D5AAT2	Thioredoxin domain-containing protein	KIW84_065820	1.08547	0.000748809	0.00926031	UP					A0A9D5A2M9;A0A9D5AGD9;A0A9D4WYP3	PHD-type domain-containing protein	KIW84_061680	2.22354	0.00462416	0.0363106	Up
	A0A9D5ATP4	Thioredoxin domain-containing protein plp3b	KIW84_042907	1.07511	0.000926986	0.010712	UP					A0A9D5AUI7	BZIP transcription factor 16	KIW84_043312	2.17335	0.000593533	0.00836609	Up
	A0A9D4WYK3	Thioredoxin domain-containing protein	KIW84_056158	1.05869	0.00134443	0.0138316	UP					A0A9D4X4U8	WRKY domain-containing protein	KIW84_040258	2.15116	0.00368881	0.0311093	Up
	A0A9D4Y679	Protein argonaute-4	KIW84_020705	1.04128	0.00134362	0.0138316	UP					A0A9D5BKA5	ZF-HD dimerization-type domain-containing protein	KIW84_013493	2.00252	0.00549958	0.0402361	Up
	A0A9D5AX82	Lipoxygenase	KIW84_045812	1.03082	0.000878822	0.0103647	UP					A0A9D4XVA7	C2H2-type domain-containing protein	KIW84_031431	1.90969	0.000461465	0.00699917	Up
	A0A9D4WJ05	Homeobox domain-containing protein	KIW84_051022	1.02324	0.00215322	0.0187263	UP					A0A9D4WUQ5	Protein argonaute-4	KIW84_053306	1.79608	0.000926889	0.0118886	Up
	A0A9D4W407	Monothiol glutaredoxin-S10	KIW84_061778	1.01587	0.00156075	0.0151378	UP					A0A9D5ALP0	TCP domain-containing protein	KIW84_041674	1.77013	0.00313483	0.0276045	Up
	Q9AR82	Thioredoxin h	trxh	1.01008	0.00148105	0.0146576	UP					A0A9D5AK64	PHD finger-like domain-containing protein 5B	KIW84_054497	1.7177	0.00147809	0.0166793	Up
	A0A9D4ZVJ2	Thioredoxin-like fold domain-containing protein	KIW84_072060	-2.44418	5.10337e-09	4.08494e-07	Down					A0A9D4VZ93	TF-B3 domain-containing protein	KIW84_060281	1.60653	0.00303986	0.0269167	Up
	A0A9D5A0B6	Lipoxygenase	KIW84_075781	-3.75075	9.55814e-09	7.25224e-07	Down					A0A9D4YGV7	WD40 repeat-containing protein hos15	KIW84_024953	1.58915	0.00632861	0.0446022	Up
	A0A9D5A5M6	thioredoxin-dependent peroxiredoxin	KIW84_062292	-5.92328	4.34454e-46	5.27427e-43	Down					A0A9D4Y679	Protein argonaute-4	KIW84_020705	1.584	0.00313893	0.0276101	Up
	A0A9D4ZT65	Mitogen-activated protein kinase 9	KIW84_070100	-2.453	1.096e-05	0.00038	Down					A0A9D4WFE2	Transcription factor tcp7	KIW84_066299	1.58206	0.00668131	0.0465126	Up
												A0A9D4XJR0	Histone deacetylase complex subunit SAP18 (Fragment)	KIW84_045049	1.56295	0.00365749	0.0310312	Up
												A0A9D5AAT2	Thioredoxin domain-containing protein	KIW84_065820	1.5374	0.00386006	0.0320787	Up
												A0A9D4W0N6	Jasmonate O-methyltransferase	KIW84_060174	-2.59372	0.000709071	0.00963242	Down
CO-YT_vs_CO-MT	A0A9D4VMF1	Thioredoxin-like fold domain-containing protein	KIW84_072061	-3.42903	4.10057e-07	3.95031e-05	Down
	A0A9D4ZVJ2	Thioredoxin-like fold domain-containing protein	KIW84_072060	-3.19216	0.000120517	0.000964649	Down
	A0A9D4ZT65	Mitogen-activated protein kinase 9	KIW84_070100	-3.17684	0.0172486	0.0376681	Down
	A0A9D5BIV5	Homeobox-leucine zipper protein ANTHOCYANINLESS 2	KIW84_012932	-3.1426	1.6655e-05	0.000274157	Down
	A0A9D5B1I4	Thioredoxin domain-containing protein	KIW84_032323	-2.61886	6.8851e-05	0.00065391	Down				CO-YT_vs_TR-YT	A0A9D4WPZ8	Lipoxygenase	KIW84_053260	5.54922	8.40622e-07	0.00162807	Up
	A0A9D4VHE2	Glutaredoxin domain-containing protein	KIW84_070696	-2.34976	0.00119148	0.00475575	Down					A0A9D5A0B6	Lipoxygenase	KIW84_075781	-4.61042	2.88512e-05	0.0372517	Down
	A0A873BLE2	Auxin-induced protein	IAA7	-2.18525	0.000324569	0.00185284	Down
	A0A9D4WES0	Myb-like domain-containing protein	KIW84_065207	-1.95071	0.00140184	0.00535274	Down				CO-YT_vs_CO-MT	A0A9D5B690	ZF-HD dimerization-type domain-containing protein	KIW84_022120	4.57862	0.000120383	0.0158444	Up
	O04277	GA 20-oxidase	KIW84_013089	-1.62801	0.00329805	0.0102079	Down					A0A9D4WMD7	ZF-HD dimerization-type domain-containing protein	KIW84_051567	4.40487	0.000152026	0.0186525	Up
	A0A9D5GYD7	Auxin-binding protein ABP19a	KIW84_013697	-1.60997	0.000698713	0.00321191	Down					A0A9D4VRF6	Histone deacetylase hdt1	KIW84_074497	4.36185	7.02777e-06	0.00266888	Up
	A0A0H3WB94	Class II knotted-1-like 10 homeobox transcription factor	KIW84_010538	-1.55465	0.000869218	0.00374079	Down					A0A9D4X544	C2H2-type domain-containing protein	KIW84_057156	4.31682	1.07506e-05	0.00342945	Up
	A0A9D4WAL4;A0A9D4XSK3	Lipoxygenase	KIW84_030508	-1.54652	0.000190354	0.00128691	Down					A0A9D4WZQ9;A0A9D4XWZ5	DNA (cytosine-5-)-methyltransferase	KIW84_056207	4.27642	0.000347449	0.0290126	Up
	A0A9D4WPZ8	Lipoxygenase	KIW84_053260	-1.53689	0.00102367	0.00425618	Down					A0A9D5BJT4	Histone deacetylation protein Rxt3	KIW84_013232	4.19734	0.000231558	0.0236753	Up
	A0A9D4WPJ6	Thioredoxin domain-containing protein	KIW84_051471	-1.45494	6.09464e-05	0.000600952	Down					A0A9D4X452	Homeobox domain-containing protein	KIW84_057806	4.01542	0.000777553	0.046624	Up
	A0A9D4Y2X5	Cytoplasmic thioredoxin isoenzyme 2	KIW84_035932	-1.28966	0.00191935	0.00671066	Down					A0A9D5ARG8	PUM-HD domain-containing protein	KIW84_040929	3.95838	3.92678e-05	0.00763808	Up
	A0A9D5GYG8	Glutaredoxin-C4	KIW84_013931	-1.19772	0.000241308	0.00150926	Down					A0A9D4X4U8	WRKY domain-containing protein	KIW84_040258	3.67147	0.000864709	0.0496119	Up
	A0A9D4W407	Monothiol glutaredoxin-S10	KIW84_061778	-1.11791	0.000431413	0.0022791	Down					A0A9D5BJH6;A0A9D4Y0Q8	DNA (cytosine-5)-methyltransferase	KIW84_013246	3.66576	0.000158799	0.0189018	Up
	Q6KBB1	Glutaredoxin-dependent peroxiredoxin	prx	-1.05888	0.000894508	0.003832	Down					A0A9D4YGD8	DNA (cytosine-5-)-methyltransferase	KIW84_024386	3.54324	0.00020299	0.0215846	Up
	A0A9D5BEU4	mitogen-activated protein kinase kinase	KIW84_011399	-1.04294	0.0164992	0.0362537	Down					A0A9D4YKR2	WD repeat and HMG-box DNA-binding protein 1	KIW84_010730	3.38142	0.000531677	0.0378583	Up
	A0A9D4Y0H7	Glutaredoxin-C2	KIW84_035075	-1.04169	0.0201642	0.0426899	Down				CO-MT_vs_TR-MT	A0A9D5GVL7	Expansin	KIW84_011849	3.10568	5.53003e-06	0.00161626	Up
	A0A9D4WYL1	Thioredoxin domain-containing protein	KIW84_055715	-1.01508	0.00186611	0.0065753	Down					A0A9D4WPZ8	Lipoxygenase	KIW84_053260	6.45508	5.11458e-24	3.88657e-20	Up
	A0A9D4YKR2	WD repeat and HMG-box DNA-binding protein 1	KIW84_010730	4.45879	0.00126206	0.00496334	UP					A0A9D5A0B6	Lipoxygenase	KIW84_075781	-5.59086	9.20068e-17	2.33053e-13	Down
	A0A9D4ZWD3	Thioredoxin-like fold domain-containing protein mrl7	KIW84_071831	4.33282	2.19131e-06	8.63146e-05	UP					A0A9D5A3E3	thioredoxin-dependent peroxiredoxin	KIW84_062293	-5.3348	8.63772e-13	9.37686e-10	Down
	A0A9D4X544	C2H2-type domain-containing protein	KIW84_057156	3.66249	3.40304e-06	0.000111215	UP					A0A9D5A5M6	thioredoxin-dependent peroxiredoxin	KIW84_062292	-5.05248	3.2823e-10	1.94401e-07	Down
	A0A9D5ARG8	PUM-HD domain-containing protein	KIW84_040929	3.59989	0.0057037	0.0156361	UP					A0A9D4ZVJ2	Thioredoxin-like fold domain-containing protein	KIW84_072060	-2.91085	9.59869e-07	0.000317133	Down
	A0A9D4ZYV8;A0A9D4XBV0;A0A9D5B203;A0A9D4ZXK1	Histone deacetylase	KIW84_020005	3.48363	2.69943e-05	0.000362052	UP					A0A9D5AZX7	Trichome birefringence-like N-terminal domain-containing protein	KIW84_030902	2.51546	0.000240629	0.0373171	Up
	A0A9D4VRF6	Histone deacetylase hdt1	KIW84_074497	3.48241	0.00545256	0.0151316	UP					A0A9D5AGV6	mitogen-activated protein kinase kinase kinase	KIW84_053930	2.14833	0.000378328	0.0456336	Up
	A0A9D5ALP0	TCP domain-containing protein	KIW84_041674	3.13028	0.000117586	0.000951363	UP				CO-R_vs_TR-R	A0A9D4WPZ8	Lipoxygenase	KIW84_053260	4.45352	6.087e-06	0.00988672	Up
	A0A9D4XPA4	Histone deacetylase	KIW84_030422	3.00315	7.84399e-05	0.000719369	UP				CO-P_vs_TR-P	A0A9D4WPZ8	Lipoxygenase	KIW84_053260	4.36951	1.79407e-10	6.57665e-07	Up
	A0A9D4X4U8	WRKY domain-containing protein	KIW84_040258	2.96894	0.00213458	0.00729461	UP					A0A9D4Y8R3	BZIP domain-containing protein	KIW84_021633	-3.66162	7.19829e-06	0.000715063	Down
	A0A9D5AXQ9	Lipoxygenase	KIW84_045828	2.88651	5.64503e-05	0.000575357	UP					A0A9D4XSK3	Lipoxygenase	KIW84_030508	-3.03852	0.000101288	0.00462465	Down
	A0A9D5AG80	Histone deacetylase	KIW84_053416	2.87919	0.000136165	0.00105166	UP					A0A9D5A0B6	Lipoxygenase	KIW84_075781	-2.92121	0.000249767	0.00800952	Down
	A0A9D4Y679	Protein argonaute-4	KIW84_020705	2.80796	0.000109595	0.000909109	UP					A0A9D4ZSS0	Transducin/WD40 repeat-like superfamily protein	KIW84_070811	-2.32012	0.00440019	0.0346686	Down
	A0A9D4WJ05	Homeobox domain-containing protein	KIW84_051022	2.77428	1.64304e-05	0.000273349	UP					A0A9D4ZUL9	Myb-like domain-containing protein	KIW84_071297	-2.29436	0.00402321	0.0333255	Down
	A0A9D4XLE8;A0A9D4XP66;A0A9D4XPR7	Lipoxygenase	KIW84_045816	2.71972	0.000115391	0.000938685	UP					A0A9D5AXI1	WD-40 repeat-containing protein msi4	KIW84_031494	-2.19178	0.000691147	0.0139578	Down
	A0A9D5AX82	Lipoxygenase	KIW84_045812	2.71681	5.11156e-05	0.000543357	UP					A0A9D4VJ83	BZIP domain-containing protein	KIW84_071641	-2.02664	0.00375339	0.0321575	Down
	A0A9D4YI34;A0A9D5BAM7	F-box domain-containing protein	KIW84_025378	2.67403	9.17247e-05	0.000800079	UP					A0A9D5AX82	Lipoxygenase	KIW84_045812	-1.93917	0.00247168	0.0262563	Down
	A0A9D4YGV7;A0A9D4XD12	WD40 repeat-containing protein hos15	KIW84_024953	2.61519	0.000287994	0.00169713	UP					A0A9D4X3U5	PHD finger protein ALFIN-LIKE	KIW84_058013	-1.92387	0.00346571	0.0306981	Down
	A0A9D4YJB9	Protein NARROW LEAF 1	KIW84_010175	2.60244	0.00164313	0.0060074	UP					A0A9D5B997;A0A9D5AHY1	Auxin response factor	KIW84_054144	-1.83962	0.00527408	0.0374225	Down
	A0A9D5ANU3;A0A9D5AXI1	WD-40 repeat-containing protein msi4	KIW84_031494	2.56564	1.96435e-05	0.000302657	UP					A0A9D4XQL1	Transducin/WD40 repeat-like superfamily protein	KIW84_030755	-1.82176	0.00360239	0.0314202	Down
	A0A9D4XC82	WD repeat-containing protein 76	KIW84_041150	2.50292	0.000568486	0.00276235	UP					A0A9D5AZ13	PHD finger protein ALFIN-LIKE	KIW84_034177	-1.78095	0.00487192	0.0359987	Down
	A0A9D4XRT4	Transducin/WD40 repeat-like superfamily protein	KIW84_031870	2.31898	0.00102886	0.00426829	UP					A0A9D4Y3L3	Auxin transport protein BIG	KIW84_036161	-1.68447	0.00749113	0.044302	Down
	A0A9D4WL85;A0A9D4WM78	TF-B3 domain-containing protein	KIW84_051497	2.21625	0.000855427	0.00369845	UP					A0A9D4YMJ2	Transducin/WD40 repeat-like superfamily protein	KIW84_024858	-1.62755	0.00929481	0.0491701	Down
	A0A9D5B1J2	ZF-HD dimerization-type domain-containing protein	KIW84_035982	2.19181	0.000697258	0.0032073	UP
	A0A9D4VZP4	TF-B3 domain-containing protein	KIW84_060282	2.11197	0.000412402	0.00220774	UP				TR-YS_vs_TR-MS	A0A9D4W0N6	Jasmonate O-methyltransferase	KIW84_060174	-2.95452	0.00417142	0.0144711	Down
	A0A9D4WFC6	Homeobox-leucine zipper protein ANTHOCYANINLESS 2	KIW84_065416	2.04751	0.00116959	0.00469874	UP					A0A218MJ98	Auxin signaling F-box 4	AFB4	4.37596	3.8947887675953e-07	3.40543071971658e-05	UP
	A0A9D4WMD7	ZF-HD dimerization-type domain-containing protein	KIW84_051567	2.01814	0.000303954	0.00176714	UP					A0A9D5B997;A0A9D5AHY1	Auxin response factor	KIW84_054144	3.21211	3.1754057684325e-05	0.000469199	UP
	A0A9D4XVA7	C2H2-type domain-containing protein	KIW84_031431	1.98797	2.14341e-05	0.000320822	UP					A0A9D4XXR7	Protein AUXIN SIGNALING F-BOX 2	KIW84_033154	2.7576	0.00225457	0.00928614	UP
	A0A9D4WUQ5	Protein argonaute-4	KIW84_053306	1.9733	0.00016459	0.00118435	UP					A0A9D4ZUI4	Auxin response factor	KIW84_072016	2.61192	0.00109614	0.00557029	UP
	A0A9D4VWI1;A0A9D4X0U1	Homeobox-leucine zipper protein hdg2	KIW84_057361;KIW84_075376	1.96519	0.00284734	0.00907173	UP					A0A9D5A2F8	Homeobox domain-containing protein	KIW84_060158	3.61857	4.12816733208025e-05	0.000568644	UP
	A0A9D4WHL7	C2H2-type domain-containing protein	KIW84_066218	1.95087	0.0122581	0.0285437	UP					A0A9D5B3K4	C2H2-type domain-containing protein	KIW84_033789	1.95832	0.000188874	0.00159281	Up
	A0A9D4XVL9;A0A9D4XAL1	Myb-like domain-containing protein	KIW84_041079	1.88963	0.002752	0.0088428	UP
	A0A9D5ALF7	Cytokinin riboside 5'-monophosphate phosphoribohydrolase (Fragment)	KIW84_057736	1.88038	0.000632824	0.00299182	UP				CO-MS_vs_TR-MS	A0A9D5A3E3	thioredoxin-dependent peroxiredoxin	KIW84_062293	-5.67013	1.12992e-08	3.95133e-05	Down
	A0A9D4YHA0	BHLH domain-containing protein	KIW84_025071	1.82418	5.92047e-05	0.000589261	UP
	A0A9D5BKD1	Argonaute 1	KIW84_013449	1.82067	0.00269797	0.00873717	UP
	A0A9D5BQP1	WD repeat-containing protein 55	KIW84_015566	1.76809	0.000285353	0.00168723	UP				TR-P_vs_CO-P	A0A9D5A0K7	Thioredoxin	KIW84_060156	2.876	0.0003964	0.01037	UP
	A0A9D5GYF9	mitogen-activated protein kinase kinase	KIW84_013665	1.67489	0.00291347	0.00926271	UP
	A0A9D5AA37	Lipoxygenase	KIW84_065642	1.67396	0.00239638	0.00799221	UP				TR-MS_vs_TR-YS	A0A9D4W0N6	Jasmonate O-methyltransferase	KIW84_060174	2.955	0.00417	0.01447	Up
	A0A9D5ARB8	Histone deacetylase 5	KIW84_041572	1.63682	0.00170602	0.00615615	UP
	A0A9D5B997;A0A9D5AHY1	Auxin response factor	KIW84_054144	1.60912	0.00207133	0.00712728	UP
	A0A1U9X3Y5	cytokinin dehydrogenase	CKX7	1.58446	0.00336197	0.0103513	UP
	A0A9D5B3K4	C2H2-type domain-containing protein	KIW84_033789	1.42944	0.000564599	0.00275274	UP
	A0A9D5AK64	PHD finger-like domain-containing protein 5B	KIW84_054497	1.4158	0.000269252	0.00161724	UP
	A0A9D4VRL1	Histone deacetylase	KIW84_074479	1.36158	0.00619202	0.0166635	UP
	A0A9D5A255;A0A9D4W6M2	TF-B3 domain-containing protein	KIW84_063027	1.32137	0.0177994	0.0386341	UP
	A0A9D4XLE8	Lipoxygenase	KIW84_045822	1.2731	0.0114092	0.027054	UP
	A0A9D5AAT2	Thioredoxin domain-containing protein	KIW84_065820	1.18067	0.000195991	0.00131316	UP
	A0A9D4VJY3	C2H2-type domain-containing protein	KIW84_071932	1.16157	0.00226329	0.00764716	UP
	A0A9D4VZ93	TF-B3 domain-containing protein	KIW84_060281	1.13627	0.000700304	0.00321241	UP
	A0A9D5AR19	WD repeat-containing protein vip3	KIW84_040615	1.09124	0.000828574	0.00362509	UP
	A0A9D5B013	WD repeat-containing protein gts1	KIW84_030987	1.08644	0.0243981	0.0497941	UP
	A0A9D4VKF1;A0A9D4VSM6;A0A9D5A350;A0A9D5B704;A0A9D5B1Q3;A0A9D5GW71;A0A9D5B1W2;A0A9D5B0X0;A0A9D5BAT6	Argonaute 5	KIW84_074528	1.06828	0.0220066	0.0458002	UP
	Q1I184	WD-40 repeat protein	MSI1	1.05141	0.0023642	0.00791264	UP
	A0A9D5ATP4	Thioredoxin domain-containing protein plp3b	KIW84_042907	1.0146	0.00440683	0.0128073	UP
	A0A9D4VF46	Thioredoxin domain-containing protein	KIW84_070026	1.0134	0.0129363	0.0297619	UP
	A0A9D4X537	PHD finger protein ALFIN-LIKE	KIW84_040032	1.00516	0.00345656	0.0105587	UP
	A0A9D4YGD8	DNA (cytosine-5-)-methyltransferase	KIW84_024386	5.89209	2.16387e-06	8.58191e-05	UP
	A0A9D5BJH6;A0A9D4Y0Q8	DNA (cytosine-5)-methyltransferase	KIW84_013246	4.96734	4.12202e-07	3.95031e-05	UP
	A0A9D4ZWD3	Thioredoxin-like fold domain-containing protein mrl7	KIW84_071831	4.333	2.191e-06	8.631e-05	Up
	Q6KBB1	Glutaredoxin-dependent peroxiredoxin	prx	-1.05888	0.000894508	0.003832	Down
	A0A9D5GW39	Ferredoxin-thioredoxin reductase catalytic chain, chloroplastic	KIW84_012038	-1.87	8.081e-06	0.0001768	Down
	A0A9D4ZVJ2	Thioredoxin-like fold domain-containing protein	KIW84_072060	-3.192	0.0001205	0.0009646	Down
	A0A9D4VME7	Protein EXORDIUM-like 2	KIW84_072512	-6.765	2.001e-07	2.825e-05	Down
	A0A9D4VME7;A0A9D4ZV85	Protein EXORDIUM-like 2	KIW84_072514	-4.586	1.418e-06	7.178e-05	Down
	Q3LSN2	Protein trichome birefringence-like 39	KIW84_057601	-2.84586	0.000199125	0.00132585	Down
	A0A9D5BQA3	Protein trichome birefringence-like 38	KIW84_015318	-2.70969	3.60034130166054e-06	0.000112658	Down
	A0A9D5AYJ0	Trichome birefringence-like N-terminal domain-containing protein	KIW84_032325	-1.62097	0.00155094	0.00574332	Down
	A0A9D4WYN8	Protein trichome birefringence-like 41	KIW84_056549	-2.28128	1.10091510316336e-05	0.000213162	Down
	A0A9D4WXN8	Trichome birefringence-like N-terminal domain-containing protein	KIW84_055055	-5.69755	1.28807892954308e-06	7.09719880727913e-05	Down
	A0A9D4VHT5	Protein trichome birefringence-like 14	KIW84_071246	-1.10169	0.0163353	0.0359593	Down
	A0A9D5B162	Laccase	KIW84_034435	-4.1888	4.84398271395836e-06	0.000129248	Down
	A0A9D5A2S2	Laccase	KIW84_076741	-5.77548	0.00030182	0.00176115	Down
	A0A9D4Y3L5;A0A9D4Y448	Laccase	KIW84_034495;KIW84_034496	-3.81115	4.38356484772252e-06	0.000123333	Down
	A0A9D4Y181	Laccase	KIW84_034433	-3.69589	8.28478645997711e-06	0.000179211	Down
	A0A9D4WUM7	Laccase	KIW84_054578	-3.7793	0.00305179	0.00959648	Down
	A0A9D5AH25	Expansin	KIW84_052154	-3.30674	0.000520209	0.0373754	Down
	A0A9D4WVE6	Expansin	KIW84_054283	-5.2318	9.49551547538603e-08	0.000125087	Down
	A0A9D4XSV6	Topless- protein 3	KIW84_030613	1.127	0.000807	0.003565	Up
	A0A9D5BEU4	mitogen-activated protein kinase kinase	KIW84_011399	-1.04294	0.016499	0.036254	Down
	A0A9D4ZT65	Mitogen-activated protein kinase 9	KIW84_070100	-3.17684	0.0172486	0.0376681	Down
	A0A9D4XYV8	GTP-binding protein BRASSINAZOLE INSENSITIVE PALE GREEN 2	KIW84_032561	2.658	0.01799	0.03897	Up
	A0A9D5AP74	Fasciclin-like arabinogalactan protein 12	KIW84_057692	-6.92899	1.20198e-10	3.38231e-07	Down
	A0A9D4WXR9	Pectinesterase	KIW84_056292	-4.611	1.292e-07	2.204e-05	Down
	A0A9D4WLU0	Peroxidase	KIW84_052113	-8.444	1.651e-09	3.089e-06	Down
CO-MT_vs_TR-MT	A0A9D4WPZ8	Lipoxygenase	KIW84_053260	4.58987	3.45626e-10	2.38309e-07	UP
	A0A9D4XJZ1	Lipoxygenase	KIW84_045817	3.30155	0.000108309	0.00957423	UP
	A0A9D4XPR7	Lipoxygenase	KIW84_045821	2.97354	0.000570489	0.032242	UP
	A0A0H3WB94	Class II knotted-1-like 10 homeobox transcription factor	KIW84_010538	3.23856	0.000526041	0.0307377	Up
	A0A9D4VME7	Protein EXORDIUM-like 2	KIW84_072512	2.81314	7.85623936242813e-05	0.0072225	Up
	A0A9D4WUM7	Laccase	KIW84_054578	3.10096	8.61310536961633e-06	0.00130775	Up
	A0A9D4WXN8	Trichome birefringence-like N-terminal domain-containing protein	KIW84_055055	3.27476	3.17816580542274e-06	0.000561883	Up
	A0A9D4VME7;A0A9D4ZV85	Protein EXORDIUM-like 2	KIW84_072514	3.74011	2.29037344496973e-07	6.77954598753607e-05	Up
	A0A9D5A5M6	thioredoxin-dependent peroxiredoxin	KIW84_062292	-6.10485	1.06668e-16	1.2258e-13	Down
	A0A9D5A3E3	thioredoxin-dependent peroxiredoxin	KIW84_062293	-5.89424	6.97582e-17	9.61966e-14	Down
	A0A9D5A0B6	Lipoxygenase	KIW84_075781	-4.13197	4.25744e-09	2.25808e-06	Down
CO-MT_vs_CO-YT	A0A9D4ZVJ2	Thioredoxin-like fold domain-containing protein	KIW84_072060	3.192	0.0001205	0.0009646	Up
	A0A9D5GW39	Ferredoxin-thioredoxin reductase catalytic chain, chloroplastic	KIW84_012038	1.87	8.081e-06	0.0001768	Up
	Q6KBB1	Glutaredoxin-dependent peroxiredoxin	prx	1.059	0.0008945	0.003832	Up
	O04277	GA 20-oxidase	KIW84_013089	1.628	0.0033	0.0102	Up
	A0A9D5GYD7	Auxin-binding protein ABP19a	KIW84_013697	1.61	0.000699	0.00321	Up
	A0A873BLE2	Auxin-induced protein	IAA7	2.185	0.000325	0.00185	Up
	A0A9D4WPZ8	Lipoxygenase	KIW84_053260	1.537	0.00102	0.00426	Up
CO-YT_vs_TR-YS	A0A9D5ASC3	Transcription factor kua1	KIW84_042245	1.853	0.001221	0.01812	Up
CO-YT_vs_TR-MS	A0A9D5ASC3	Transcription factor kua1	KIW84_042245	1.468	0.00568	0.01296	Up
CO-YT_vs_TR-P	A0A9D5ASC3	Transcription factor kua1	KIW84_042245	1.515	0.007607	0.01612	Up
CO-R_vs_TR-R	A0A9D4WPZ8	Lipoxygenase	KIW84_053260	4.62824	2.13991e-10	8.35874e-08	Up
	A0A9D4XJZ1	Lipoxygenase	KIW84_045817	4.39782	5.27421e-10	1.95174e-07	Up
	A0A9D4Y5G3;A0A9D5GZB1;A0A9D5B680	GRF-type domain-containing protein	KIW84_014436;KIW84_022095;KIW84_035167	4.32133	3.64965e-08	8.80188e-06	Up
	A0A9D4XPR7	Lipoxygenase	KIW84_045821	2.18259	0.000299049	0.010409	Up
	A0A9D4YBZ0;A0A9D5AN97;A0A9D4WZI6;A0A9D4W8D1;A0A9D4WC00;A0A9D4X4W7	PUM-HD domain-containing protein	KIW84_021311	2.33965	0.00183232	0.0319679	Up
	A0A9D5A3E3	thioredoxin-dependent peroxiredoxin	KIW84_062293	-7.09973	5.29683e-31	1.8621e-27	Down
	A0A9D5A0B6	Lipoxygenase	KIW84_075781	-6.34354	1.57105e-22	2.20921e-19	Down
	A0A9D5A5M6	thioredoxin-dependent peroxiredoxin	KIW84_062292	-6.0264	2.05245e-21	2.40513e-18	Down
	A0A9D5A0K7	Thioredoxin	KIW84_060156	-2.99554	4.28289e-07	6.14551e-05	Down
	A0A9D5ARG8	PUM-HD domain-containing protein	KIW84_040929	-2.75559	0.000478335	0.0138974	Down
	A0A9D5A0N0;A0A9D4VUW5;A0A9D5AJJ3	Thioredoxin domain-containing protein	KIW84_074709	-2.40126	0.00118733	0.0256078	Down
	A0A9D4Y679	Protein argonaute-4	KIW84_020705	-2.16276	0.00264497	0.0388108	Down
	A0A9D5A0B6;A0A9D4VJQ2	Lipoxygenase	KIW84_071989	-1.81259	0.00225516	0.0355517	Down
	A0A9D4W9B3	Thioredoxin reductase	KIW84_062791	-1.79422	0.00266042	0.0388108	Down
	A0A9D5GYD7	Auxin-binding protein ABP19a	KIW84_013697	-2.04325	0.000597912	0.0165509	Down
CO-P_vs_TR-P	A0A9D4VME7	Protein EXORDIUM-like 2	KIW84_072512	1.911	1.472e-09	5.269e-08	Up
	A0A9D4WPZ8	Lipoxygenase	KIW84_053260	4.81282	2.32681e-33	1.4917e-30	Up
	A0A9D4XJZ1	Lipoxygenase	KIW84_045817	4.60629	7.68403e-24	2.46308e-21	Up
	A0A9D4XPR7	Lipoxygenase	KIW84_045821	2.45442	2.33821e-14	2.3224e-12	Up
	A0A9D4VRB0	Thioredoxin domain-containing protein	KIW84_073560	2.07904	3.60013e-06	4.45405e-05	Up
	A0A9D5BIV5	Homeobox-leucine zipper protein ANTHOCYANINLESS 2	KIW84_012932	1.76277	0.00146307	0.00609067	Up
	A0A9D5A3E3	thioredoxin-dependent peroxiredoxin	KIW84_062293	-5.90652	1.17598e-64	2.07325e-61	Down
	A0A9D5A0B6	Lipoxygenase	KIW84_075781	-4.41799	6.5085e-36	5.09977e-33	Down
	A0A9D5A5M6	thioredoxin-dependent peroxiredoxin	KIW84_062292	-4.06004	0.0105294	0.0284604	Down
	A0A9D4YGD8	DNA (cytosine-5-)-methyltransferase	KIW84_024386	-3.02207	4.3226e-10	1.88704e-08	Down
	A0A9D5B1K2	HTH myb-type domain-containing protein	KIW84_031937	-2.93744	1.73669e-07	3.37287e-06	Down
	A0A9D4VJ83	BZIP domain-containing protein	KIW84_071641	-2.91267	4.2283e-08	1.0006e-06	Down
	A0A9D5A0K7	Thioredoxin	KIW84_060156	-2.31191	1.88809e-13	1.54824e-11	Down
	A0A9D4YKR2	WD repeat and HMG-box DNA-binding protein 1	KIW84_010730	-2.27951	4.76942e-05	0.000393379	Down
	A0A9D4Y679	Protein argonaute-4	KIW84_020705	-2.04603	8.68386e-06	9.33515e-05	Down
	A0A9D4XN93;A0A9D5GWV2;A0A9D4WRQ1;A0A9D4W421	Abscisic acid receptor pyl8	KIW84_052425	-1.73337	6.89651e-06	7.70748e-05	Down
	A0A9D4XYV8	GTP-binding protein BRASSINAZOLE INSENSITIVE PALE GREEN 2	KIW84_032561	-1.68086	2.07114e-06	2.79268e-05	Down
	A0A9D4YHA0	BHLH domain-containing protein	KIW84_025071	-1.68008	0.000138654	0.000920704	Down
	A0A9D5A0B6;A0A9D4VJQ2	Lipoxygenase	KIW84_071989	-1.61396	2.00216e-07	3.79549e-06	Down
	A0A9D4WHL7	C2H2-type domain-containing protein	KIW84_066218	-1.58264	0.0119958	0.0312733	Down
	A0A9D4XN81	Oberon-like PHD finger domain-containing protein	KIW84_046426	-1.45256	0.000242161	0.00143385	Down
	A0A9D5BKB0	Ethylene-responsive transcription factor 13 (Fragment)	KIW84_013405	-1.44745	4.50509e-06	5.4341e-05	Down
	A0A9D4WX88	Mitogen-activated protein kinase 10	KIW84_055146	-1.35302	0.000670673	0.00333044	Down
	A0A9D4XJQ2	Myb/SANT-like DNA-binding domain-containing protein	KIW84_045674	-1.34373	0.0141733	0.0355567	Down
	A0A9D4VN96	Thioredoxin domain-containing protein	KIW84_073217	-1.32988	0.000318392	0.00179194	Down
	A0A9D5AX82	Lipoxygenase	KIW84_045812	-1.25142	6.48333e-05	0.000495883	Down
	A0A9D5B3K4	C2H2-type domain-containing protein	KIW84_033789	-1.23894	0.00107682	0.0048337	Down
	A0A9D5AYC2;A0A9D5B203;A0A9D5B0X5	Histone deacetylase	KIW84_046514	-1.2105	0.0060816	0.0183594	Down
	A0A9D5A6X4	Histone deacetylation protein Rxt3	KIW84_063524	-1.16702	0.0132408	0.0337107	Down
	Q1I184	WD-40 repeat protein	MSI1	-1.14044	0.00378757	0.012786	Down
	A0A9D4WUQ5	Protein argonaute-4	KIW84_053306	-1.11281	0.000345956	0.00191648	Down
	A0A9D5ATP4	Thioredoxin domain-containing protein plp3b	KIW84_042907	-1.08504	0.00114155	0.00503383	Down
	A0A9D5AGZ2	Myb-like domain-containing protein	KIW84_054049	-1.05482	0.000784986	0.00378381	Down
	A0A9D5BKD1	Argonaute 1	KIW84_013449	-1.01197	0.00147043	0.00611768	Down
	A0A9D4W0G9	TF-B3 domain-containing protein	KIW84_060280	-1.00851	0.00585589	0.0178619	Down
	A0A9D5AZ16	Jasmonoyl--L-amino acid synthetase jar4	KIW84_030175	-1.00312	0.00365013	0.0124351	Down
TR-YS_vs_TR-MS	A0A9D5B1K2	HTH myb-type domain-containing protein	KIW84_031937	5.53036	1.25887e-07	8.04763e-05	Up
	A0A9D4WJ05	Homeobox domain-containing protein	KIW84_051022	4.70982	1.54599e-05	0.000732536	Up
	A0A9D4YGD8	DNA (cytosine-5-)-methyltransferase	KIW84_024386	4.17685	4.55238e-06	0.000459161	Up
	A0A9D5BJH6;A0A9D4Y0Q8	DNA (cytosine-5)-methyltransferase	KIW84_013246	3.94865	5.72379e-05	0.00128593	Up
	A0A9D5ARG8	PUM-HD domain-containing protein	KIW84_040929	3.85775	2.12643e-05	0.000817108	Up
	A0A9D4XXM0	Enhanced ethylene response protein 5	KIW84_032489	3.79576	5.17653e-06	0.000483472	Up
	A0A9D4X544	C2H2-type domain-containing protein	KIW84_057156	3.7813	2.42548e-08	2.43657e-05	Up
	A0A9D4X7V4	WD repeat-containing protein 11	KIW84_041306	3.57353	2.96902e-05	0.00093206	Up
	A0A9D4VRF6	Histone deacetylase hdt1	KIW84_074497	3.22916	6.24634e-05	0.00136086	Up
	A0A9D5B3K4	C2H2-type domain-containing protein	KIW84_033789	3.20676	0.0122408	0.0358057	Up
	A0A9D4YJB9	Protein NARROW LEAF 1	KIW84_010175	3.11527	0.000220388	0.00267116	Up
	A0A9D4XHU9	MAP kinase Spk1	KIW84_044276	2.99104	0.000193699	0.002495	Up
	A0A9D4WHL7	C2H2-type domain-containing protein	KIW84_066218	2.92672	9.30552e-05	0.00165662	Up
	A0A9D5AX82	Lipoxygenase	KIW84_045812	2.92148	1.41641e-05	0.000714549	Up
	A0A9D5ANU3;A0A9D5AXI1	WD-40 repeat-containing protein msi4	KIW84_031494	2.88452	1.70424e-05	0.000758494	Up
	A0A9D5AXQ9	Lipoxygenase	KIW84_045828	2.87335	5.85302e-06	0.000508128	Up
	A0A9D4Y679	Protein argonaute-4	KIW84_020705	2.85237	4.05515e-05	0.00108133	Up
	A0A9D5ATP4	Thioredoxin domain-containing protein plp3b	KIW84_042907	2.839	0.000436717	0.00409623	Up
	A0A9D4XVL9;A0A9D4XAL1	Myb-like domain-containing protein	KIW84_041079	2.77182	6.96018e-05	0.00144106	Up
	A0A9D4ZYV8;A0A9D4XBV0;A0A9D5B203;A0A9D4ZXK1	Histone deacetylase	KIW84_020005	2.72438	9.1285e-05	0.00163338	Up
	A0A9D4XLE8;A0A9D4XP66;A0A9D4XPR7	Lipoxygenase	KIW84_045816	2.71966	9.37331e-06	0.000627744	Up
	A0A9D4ZWD3	Thioredoxin-like fold domain-containing protein mrl7	KIW84_071831	2.71245	0.000474228	0.00425041	Up
	A0A9D4XN81	Oberon-like PHD finger domain-containing protein	KIW84_046426	2.70859	0.00142733	0.00851091	Up
	A0A9D4XRT4	Transducin/WD40 repeat-like superfamily protein	KIW84_031870	2.67422	0.000172236	0.00232129	Up
	A0A9D5A255;A0A9D4W6M2	TF-B3 domain-containing protein	KIW84_063027	2.61886	0.000124864	0.00192132	Up
	A0A9D4YGV7;A0A9D4XD12	WD40 repeat-containing protein hos15	KIW84_024953	2.58102	0.000161099	0.00225588	Up
	A0A9D4X4U8	WRKY domain-containing protein	KIW84_040258	2.56928	0.000322698	0.00342167	Up
	A0A9D5BCG6	Glutaredoxin-C3	KIW84_024568	2.51286	0.000849343	0.00598476	Up
	A0A9D4XPA4	Histone deacetylase	KIW84_030422	2.49638	0.000473343	0.00425041	Up
	A0A9D4YMH2	C2H2-type domain-containing protein	KIW84_011028	2.49529	0.00591784	0.0214728	Up
	A0A9D4ZT65	Mitogen-activated protein kinase 9	KIW84_070100	2.48796	0.000342318	0.00354518	Up
	A0A9D4XJR0	Histone deacetylase complex subunit SAP18 (Fragment)	KIW84_045049	2.47413	0.0123168	0.0359533	Up
	A0A9D4VJ83	BZIP domain-containing protein	KIW84_071641	2.43087	0.00135605	0.00821339	Up
	A0A9D4WWR4	WD40 repeat-containing protein SMU1	KIW84_054945	2.4208	0.000882622	0.00608622	Up
	A0A9D4WUQ5	Protein argonaute-4	KIW84_053306	2.39619	1.67275e-05	0.000753309	Up
	A0A9D4XYV8	GTP-binding protein BRASSINAZOLE INSENSITIVE PALE GREEN 2	KIW84_032561	2.39594	0.000284922	0.00317523	Up
	A0A9D5AAT2	Thioredoxin domain-containing protein	KIW84_065820	2.36193	3.35017e-05	0.0009816	Up
	A0A9D5AGZ2	Myb-like domain-containing protein	KIW84_054049	2.33296	0.000421293	0.00403347	Up
	A0A9D4WFC6	Homeobox-leucine zipper protein ANTHOCYANINLESS 2	KIW84_065416	2.31484	0.00546002	0.0203649	Up
	Q9AR82	Thioredoxin h	trxh	2.25524	2.16046e-05	0.000820219	Up
	A0A9D5BKD1	Argonaute 1	KIW84_013449	2.20839	8.61071e-05	0.00158925	Up
	A0A9D4VF46	Thioredoxin domain-containing protein	KIW84_070026	2.20494	0.0009917	0.00658511	Up
	A0A9D5B1J2	ZF-HD dimerization-type domain-containing protein	KIW84_035982	2.19334	0.00162762	0.0092302	Up
	A0A9D5A7P8	PHD-type domain-containing protein	KIW84_065627	2.14534	0.000723385	0.00536587	Up
	A0A9D4VWI1;A0A9D4X0U1	Homeobox-leucine zipper protein hdg2	KIW84_057361;KIW84_075376	2.11938	0.00178057	0.00975155	Up
	A0A9D4XXR7	Protein AUXIN SIGNALING F-BOX 2	KIW84_033154	2.07311	0.00102486	0.00668146	Up
	A0A9D5ALP0	TCP domain-containing protein	KIW84_041674	2.04144	0.00131531	0.00800805	Up
	A0A1U9X3Y5	cytokinin dehydrogenase	CKX7	2.04084	0.0033782	0.0146008	Up
	A0A9D4VL46	Transcription factor TCP2	KIW84_072035	2.03072	0.0016107	0.00917865	Up
	A0A9D4XLE8	Lipoxygenase	KIW84_045822	2.02263	0.00389196	0.0161096	Up
	A0A9D4VRH2	BZIP domain-containing protein	KIW84_074162	1.99584	0.00204643	0.0105735	Up
	A0A9D5ALF7	Cytokinin riboside 5'-monophosphate phosphoribohydrolase (Fragment)	KIW84_057736	1.98346	0.00356061	0.0150907	Up
	A0A9D5B997;A0A9D5AHY1	Auxin response factor	KIW84_054144	1.94559	0.00185809	0.00995893	Up
	A0A9D4XBM7	Transducin/WD40 repeat-like superfamily protein	KIW84_042681	1.90023	0.000477918	0.00425327	Up
	A0A9D4WEG7;A0A9D5B1P0	Gibberellin receptor gid1b	KIW84_032289	1.81761	0.00820106	0.0269108	Up
	A0A9D5AG80	Histone deacetylase	KIW84_053416	1.806	0.0067763	0.0234849	Up
	A0A9D4X3U5	PHD finger protein ALFIN-LIKE	KIW84_058013	1.7918	0.0053634	0.0200934	Up
	A0A9D5ARB8	Histone deacetylase 5	KIW84_041572	1.75864	0.00665754	0.0232567	Up
	A0A9D4XER5	Histone deacetylase interacting domain-containing protein	KIW84_043799	1.75304	0.0143925	0.0400665	Up
	A0A9D4W192	Transcription factor MYC/MYB N-terminal domain-containing protein	KIW84_060365	1.74448	0.00367471	0.0154364	Up
	A0A9D4WL85;A0A9D4WM78	TF-B3 domain-containing protein	KIW84_051497	1.72527	0.00380078	0.0158055	Up
	A0A9D4XC25	BZIP domain-containing protein	KIW84_042788	1.7052	0.00405313	0.0164654	Up
	A0A9D4YKR2	WD repeat and HMG-box DNA-binding protein 1	KIW84_010730	1.65193	0.00389729	0.016121	Up
	A0A9D4XZM0	Ethylene-responsive transcription factor 13	KIW84_033053	1.58807	0.0020995	0.0107294	Up
	A0A9D5AYC2;A0A9D5B203;A0A9D5B0X5	Histone deacetylase	KIW84_046514	1.55389	0.0132933	0.0380578	Up
	A0A9D4Y3L3;A0A9D4XKU7	Auxin transport protein BIG	KIW84_036161	1.38753	0.0090162	0.0288322	Up
	A0A9D5AIR0	Enhancer of mRNA-decapping protein 4 WD40 repeat region domain-containing protein	KIW84_054657	1.35733	0.00394189	0.0162007	Up
	A0A9D5ANU3	WD-40 repeat-containing protein msi4	KIW84_058071	1.3242	0.00789387	0.0261961	Up
	A0A9D5BND3	Enhancer of mRNA-decapping protein 4 WD40 repeat region domain-containing protein	KIW84_014712	1.28993	0.00438553	0.0174429	Up
	A0A9D5AZ13	PHD finger protein ALFIN-LIKE	KIW84_034177	1.25996	0.0193672	0.0498682	Up
	A0A9D4VMF1	Thioredoxin-like fold domain-containing protein	KIW84_072061	-2.10012	0.000257232	0.0029948	Down
	A0A9D4ZVJ2	Thioredoxin-like fold domain-containing protein	KIW84_072060	-1.67184	0.00326542	0.0142447	Down
	A0A9D5GW39	Ferredoxin-thioredoxin reductase catalytic chain, chloroplastic	KIW84_012038	-1.52165	0.00217683	0.010981	Down
	A0A9D4XUG1;A0A9D5A0D2;A0A9D4Y7G9	thioredoxin-dependent peroxiredoxin (Fragment)	KIW84_031243	-1.51265	0.00463126	0.0181432	Down
	A0A9D4WQI6	Thioredoxin domain-containing protein	KIW84_052510	-1.49349	0.00264081	0.0123954	Down
	A0A9D5ABD9	Thioredoxin domain-containing protein	KIW84_066294	-1.208	0.00520135	0.0196539	Down
	A0A9D5A5M6	thioredoxin-dependent peroxiredoxin	KIW84_062292	-1.16199	0.017679	0.0466487	Down
CO-MS_vs_TR-MS	A0A9D4VME7	Protein EXORDIUM-like 2	KIW84_072512	3.561	3.737e-05	0.002784	Up
	A0A9D5B1Y6	Protein SWEETIE	KIW84_036262	2.638	0.001268	0.02463	Up
	A0A9D4XNK7	Wall-associated receptor kinase galacturonan-binding domain-containing protein	KIW84_030614	2.462	0.0004976	0.01375	Up
	A0A9D4WPZ8	Lipoxygenase	KIW84_053260	3.39162	3.76277e-05	0.00278379	Up
	A0A9D5BIV5	Homeobox-leucine zipper protein ANTHOCYANINLESS 2	KIW84_012932	2.33343	0.000408578	0.012194	Up
	A0A9D5GYD7	Auxin-binding protein ABP19a	KIW84_013697	1.69041	0.00149431	0.0274193	Up
	A0A9D5AXQ9	Lipoxygenase	KIW84_045828	1.58842	0.00147291	0.0272829	Up
	A0A9D5ANU3	WD-40 repeat-containing protein msi4	KIW84_058071	-3.35589	3.86294e-05	0.0028018	Down
	A0A9D5A0K7	Thioredoxin	KIW84_060156	-2.85394	1.56411e-06	0.000313864	Down
	A0A9D5A5M6	thioredoxin-dependent peroxiredoxin	KIW84_062292	-2.82856	7.07767e-06	0.000926252	Down
	A0A9D4YHA0	BHLH domain-containing protein	KIW84_025071	-2.07934	0.00082403	0.0190795	Down
CO-YS-vs_TR-YS	A0A9D5AB18	Thioredoxin-like fold domain-containing protein mrl7l	KIW84_066337	-1.00501	0.000935425	0.0341241	Down
	A0A9D5A0K7	Thioredoxin	KIW84_060156	-2.41151	4.49875e-08	1.95289e-05	Down
CO-YT_vs_TR-MT	A0A9D5B997;A0A9D5AHY1	Auxin response factor	KIW84_054144	2.099	0.001119	0.01429	Up
