# Supplementary material for: Integrative nuclear and total proteomics of compound leaves in semi-leafless and leafed pea cultivars reveal regulatory cues in leaf development
Source: BMC Plant Biol. 2026 Mar 4;26:824. doi: 10.1186/s12870-026-08381-5 (PMC13154526; doi:10.1186/s12870-026-08381-5)
Supplement: Supplementary file 1 — Supplementary Material 1: Fig. S1 Nuclei quality analysis and PCR analysis of PsPALM1a/b gene. Representative images of nuclei isolated from young tendril of Cooper A, and petiole of Trapper B. The nuclei were stained with DAPI and visualized on eclipse TE300 inverted microscope. C Full-length original agarose gel image showing PCR amplified PsPALM1a/1b gene fragments from genomic DNA of Cooper and Trapper pea cultivars. The red colored rectangular shape denotes the cropped image shown in Fig. 1D. Lane 1 to 20 represents PCR amplification of other candidate genes and is not related to current study. The PsTubulin PCR was performed on genomic DNA of Cooper and Trapper pea cultivars to check their DNA quality. The 100 base pair marker was loaded for size verification and non-template control (NTC) was used as negative control. Fig. S2 Sample intensity correlation plot and protein count. A Protein intensity correlation matrix of total proteome and, B nuclear proteome. The scale bar red to blue color represents low to higher sample correlation values. C Bar chart of protein count in replicates of each tissue-types from total proteome, and D nuclear proteome. The y-axis represents protein count and x-axis specify sample (tissue and genotype) details. The bar color represents specific tissue-types used in this study. Fig. S3 Significant biological processes in up and down-regulated proteins identified in different tissue-type comparisons from total proteome analysis. The dot color denotes the significant enrichment, and the dot size specifies the number of DAPs related to the biological process. Details of these biological processes are provided in Table S9. The contrasts without significant GO-terms were not included in the Figure. Table S1 All identified precursor peptides and protein groups detected in total proteome study. Table S2 All identified precursor peptides and protein groups detected in nuclear proteome study. Table S3 List of differentially abundant protein [file 12870_2026_8381_MOESM1_ESM.zip › Table S12-Goyal.xlsx]

## Sheet: Sheet 1
Table S12 -sheet 1: Cluster details of total TR-YT_vs_TR-MT up proteins network
Network Stats
number of nodes:	112
number of edges:	206
average node degree:	3.68
avg. local clustering coefficient:	0.312
expected number of edges:	64
PPI enrichment p-value:	< 1.0e-16
STRING kmeans clusters and their proteins
#clustering method	cluster number	cluster color	hex color	gene count	protein name	protein identifier	protein description
kmeans	1	Red	#ff0000	33	KAI5383078.1	3880.B7FMK3	U3 small nucleolar ribonucleoprotein IMP3.
kmeans	1	Red	#ff0000	33	KAI5383965.1	3880.G7LFT5	Putative transcription factor & chromatin remodeling DDT family.
kmeans	1	Red	#ff0000	33	KAI5384326.1	3880.G7LBB9	RNA cytidine acetyltransferase; RNA cytidine acetyltransferase with specificity toward both 18S rRNA and tRNAs. Catalyzes the formation of N(4)-acetylcytidine (ac4C) in 18S rRNA. Required for early nucleolar cleavages of precursor rRNA at sites A0, A1 and A2 during 18S rRNA synthesis. Catalyzes the formation of ac4C in serine and leucine tRNAs. Requires a tRNA-binding adapter protein for full tRN…
kmeans	1	Red	#ff0000	33	KAI5385633.1	3880.G7JDZ9	Pre-rRNA-processing esf1-like protein.
kmeans	1	Red	#ff0000	33	KAI5392798.1	3880.G7I755	tRNA (adenine(58)-N(1))-methyltransferase non-catalytic subunit TRM6; Substrate-binding subunit of tRNA (adenine-N1-)- methyltransferase, which catalyzes the formation of N1-methyladenine at position 58 (m1A58) in initiator methionyl-tRNA.
kmeans	1	Red	#ff0000	33	KAI5394187.1	3880.G7I253	Putative ribonuclease PH, bacterial-type, exosome complex component Rrp43.
kmeans	1	Red	#ff0000	33	KAI5396109.1	3880.I3STA8	Putative ribosomal protein S8e/ribosomal biogenesis NSA2.
kmeans	1	Red	#ff0000	33	KAI5398551.1	3880.G7I8N0	DEAD-box ATP-dependent RNA helicase.
kmeans	1	Red	#ff0000	33	KAI5399258.1	3880.G7I2U5	U3 small nucleolar RNA-associated protein, putative.
kmeans	1	Red	#ff0000	33	KAI5401282.1	3880.G7IAS2	Putative nucleotide-binding alpha-beta plait domain-containing protein.
kmeans	1	Red	#ff0000	33	KAI5402009.1	3880.A0A072V9N1	Nuclear/nucleolar GTPase 2; GTPase involved in pre-60S ribosomal subunit maturation. Belongs to the TRAFAC class YlqF/YawG GTPase family. RsgA subfamily.
kmeans	1	Red	#ff0000	33	KAI5402683.1	3880.A0A072V2P5	Putative ribosome biogenesis protein BMS1/TSR1.
kmeans	1	Red	#ff0000	33	KAI5404216.1	3880.G8A2A3	Putative guanidinoacetate N-methyltransferase.
kmeans	1	Red	#ff0000	33	KAI5410915.1	3880.B7FGL1	50S ribosomal protein L27.
kmeans	1	Red	#ff0000	33	KAI5412032.1	3880.G7IR59	Putative transcription factor WD40-like family.
kmeans	1	Red	#ff0000	33	KAI5413794.1	3880.G7IUJ7	Ribonuclease III domain protein.
kmeans	1	Red	#ff0000	33	KAI5414570.1	3880.G7JJ94	Putative U3 small nucleolar RNA-associated protein.
kmeans	1	Red	#ff0000	33	KAI5414756.1	3880.G7INL9	Ribosome biogenesis protein BOP1 homolog; Required for maturation of ribosomal RNAs and formation of the large ribosomal subunit; Belongs to the WD repeat BOP1/ERB1 family.
kmeans	1	Red	#ff0000	33	KAI5414997.1	3880.G7JUE1	Putative transcription factor WD40-like family.
kmeans	1	Red	#ff0000	33	KAI5415385.1	3880.A0A072USV0	Putative transcription factor WD40-like family.
kmeans	1	Red	#ff0000	33	KAI5415691.1	3880.G7JLK9	Putative transcription factor WD40-like family.
kmeans	1	Red	#ff0000	33	KAI5415700.1	3880.A0A072V2I3	Putative transcription regulator SAP family.
kmeans	1	Red	#ff0000	33	KAI5416574.1	3880.G7IN25	U3 small nucleolar RNA-associated-like protein.
kmeans	1	Red	#ff0000	33	KAI5417019.1	3880.A0A072URZ4	U3 small nucleolar ribonucleoprotein protein MPP10; Involved in nucleolar processing of pre-18S ribosomal RNA. Belongs to the MPP10 family.
kmeans	1	Red	#ff0000	33	KAI5428729.1	3880.G7L3K7	Exosome complex exonuclease RRP46.
kmeans	1	Red	#ff0000	33	KAI5432313.1	3880.Q2HSF1	Putative transcription factor WD40-like family.
kmeans	1	Red	#ff0000	33	KAI5433024.1	3880.G7K8G8	U3 small nucleolar RNA-associated protein.
kmeans	1	Red	#ff0000	33	KAI5436902.1	3880.G7I2N3	RRP12-like protein.
kmeans	1	Red	#ff0000	33	KAI5438193.1	3880.G7K9I9	DEAD-box ATP-dependent RNA helicase; Belongs to the DEAD box helicase family.
kmeans	1	Red	#ff0000	33	KAI5439686.1	3880.G7JXC7	Surfeit locus protein.
kmeans	1	Red	#ff0000	33	KAI5442277.1	3880.G7IVC1	rRNA adenine N(6)-methyltransferase; Belongs to the class I-like SAM-binding methyltransferase superfamily. rRNA adenine N(6)-methyltransferase family.
kmeans	1	Red	#ff0000	33	KAI5444742.1	3880.A0A072U9X5	DEAD-box ATP-dependent RNA helicase; Belongs to the DEAD box helicase family.
kmeans	1	Red	#ff0000	33	KAI5448293.1	3880.G7ISA4	DNA polymerase V-like protein, putative.
kmeans	2	Green	#a3ff65	9	KAI5385644.1	3880.G7JDY9	DNA helicase; Belongs to the MCM family.
kmeans	2	Green	#a3ff65	9	KAI5388474.1	3880.G7JHF2	Bifunctional dihydrofolate reductase-thymidylate synthase; Bifunctional enzyme. Involved in de novo dTMP biosynthesis. Key enzyme in folate metabolism; In the C-terminal section; belongs to the thymidylate synthase family.
kmeans	2	Green	#a3ff65	9	KAI5392224.1	3880.A0A072TX34	DNA replication complex GINS protein PSF2; Belongs to the GINS2/PSF2 family.
kmeans	2	Green	#a3ff65	9	KAI5392307.1	3880.A0A072UGK8	Cyclin-dependent kinase; Belongs to the protein kinase superfamily.
kmeans	2	Green	#a3ff65	9	KAI5397910.1	3880.G7I4T8	Cyclin-dependent kinase; Belongs to the protein kinase superfamily.
kmeans	2	Green	#a3ff65	9	KAI5405257.1	3880.A0A072V141	Putative mini-chromosome maintenance complex-binding protein.
kmeans	2	Green	#a3ff65	9	KAI5415567.1	3880.G7JNY1	DNA helicase; Belongs to the MCM family.
kmeans	2	Green	#a3ff65	9	KAI5415997.1	3880.A0A072UR54	DNA helicase; Belongs to the MCM family.
kmeans	2	Green	#a3ff65	9	KAI5443601.1	3880.A0A072U8X4	Putative DNA polymerase III, clamp loader complex, gamma/delta/delta subunit.
kmeans	3	Blue	#008eb2	4	KAI5403866.1	3880.G7J9U6	DNA-directed RNA polymerase subunit beta; DNA-dependent RNA polymerase catalyzes the transcription of DNA into RNA using the four ribonucleoside triphosphates as substrates.
kmeans	3	Blue	#008eb2	4	KAI5405293.1	3880.A0A072V117	Transcription elongation factor S-II, putative.
kmeans	3	Blue	#008eb2	4	KAI5422225.1	3880.A0A072TMT8	DNA-directed RNA polymerase subunit beta; DNA-dependent RNA polymerase catalyzes the transcription of DNA into RNA using the four ribonucleoside triphosphates as substrates.
kmeans	3	Blue	#008eb2	4	KAI5445365.1	3880.G7KI14	DNA-directed RNA polymerase I, II; Belongs to the eukaryotic RPB8 RNA polymerase subunit family.
STRING kmeans cluster descriptions
#clustering method	cluster number	cluster color	hex color	gene count	primary description	secondary description	tertiary description	protein names
kmeans	1	Red	#ff0000	33	rRNA processing	Nucleolus	-	KAI5413794.1, KAI5410915.1, KAI5383078.1, KAI5414570.1, KAI5414997.1, KAI5433024.1, KAI5384326.1, KAI5428729.1, KAI5415691.1, KAI5442277.1, KAI5399258.1, KAI5412032.1, KAI5385633.1, KAI5415385.1, KAI5414756.1, KAI5396109.1, KAI5401282.1, KAI5439686.1, KAI5432313.1, KAI5398551.1, KAI5392798.1, KAI5415700.1, KAI5402683.1, KAI5436902.1, KAI5402009.1, KAI5417019.1, KAI5416574.1, KAI5394187.1, KAI5448…
kmeans	2	Green	#a3ff65	9	MCM complex	DNA replication	-	KAI5388474.1, KAI5415997.1, KAI5385644.1, KAI5415567.1, KAI5405257.1, KAI5392224.1, KAI5397910.1, KAI5392307.1, KAI5443601.1
kmeans	3	Blue	#008eb2	4	RNA polymerase II, core complex	Ribonucleoside binding	-	KAI5422225.1, KAI5445365.1, KAI5403866.1, KAI5405293.1

## Sheet: Sheet 2
Table S12 -sheet 2: Cluster details of total CO-YT_vs_CO-MT up proteins network
Network Stats
number of nodes:	1499
number of edges:	18063
average node degree:	24.1
avg. local clustering coefficient:	0.406
expected number of edges:	14039
PPI enrichment p-value:	< 1.0e-16
STRING kmeans clusters and their proteins
#clustering method	cluster number	cluster color	hex color	gene count	protein name	protein identifier	protein description
kmeans	1	Red	#ff0000	844	KAI5382440.1	3880.G7LE77	Tetratricopeptide domain thioredoxin.
kmeans	1	Red	#ff0000	844	KAI5382509.1	3880.G7KTN0	DNA-directed RNA polymerase III subunit RPC6-like protein.
kmeans	1	Red	#ff0000	844	KAI5382677.1	3880.G7LBJ0	Putative ribosomal protein S9; Belongs to the universal ribosomal protein uS9 family.
kmeans	1	Red	#ff0000	844	KAI5382709.1	3880.A0A072TTT6	Putative transcription factor WD40-like family.
kmeans	1	Red	#ff0000	844	KAI5382796.1	3880.G7LAL7	40S ribosomal protein S2-4; Belongs to the universal ribosomal protein uS5 family.
kmeans	1	Red	#ff0000	844	KAI5382826.1	3880.G7LAJ5	Putative ribosomal protein S19/S15; Belongs to the universal ribosomal protein uS19 family.
kmeans	1	Red	#ff0000	844	KAI5382997.1	3880.A0A072TWZ0	Ribosomal protein L7Ae/L30e/S12e/Gadd45 family protein.
kmeans	1	Red	#ff0000	844	KAI5383078.1	3880.B7FMK3	U3 small nucleolar ribonucleoprotein IMP3.
kmeans	1	Red	#ff0000	844	KAI5383080.1	3880.G7L7F4	Nucleotide-diphospho-sugar transferase domain protein.
kmeans	1	Red	#ff0000	844	KAI5383086.1	3880.G7L7F2	Putative 23S rRNA (Guanosine(2251)-2'-O)-methyltransferase.
kmeans	1	Red	#ff0000	844	KAI5383271.1	3880.G7LIV7	RNA helicase, ATP-dependent, SK12/DOB1 protein.
kmeans	1	Red	#ff0000	844	KAI5383463.1	3880.A0A072U5T9	Putative KAT8 regulatory NSL complex subunit 3/Testis-expressed sequence 30 protein.
kmeans	1	Red	#ff0000	844	KAI5383569.1	3880.B7FHM9	Serine/threonine-protein phosphatase; Belongs to the PPP phosphatase family.
kmeans	1	Red	#ff0000	844	KAI5383582.1	3880.A0A072TW77	Putative G-patch domain-containing protein.
kmeans	1	Red	#ff0000	844	KAI5383623.1	3880.A0A072TUJ6	RNA 3-terminal phosphate cyclase-like protein, putative.
kmeans	1	Red	#ff0000	844	KAI5383674.1	3880.A0A072TW15	Putative GMP synthase (Glutamine-hydrolyzing).
kmeans	1	Red	#ff0000	844	KAI5383745.1	3880.G7LI13	Putative ribonuclease Nob1, ribonuclease, PIN domain-containing protein.
kmeans	1	Red	#ff0000	844	KAI5383961.1	3880.A0A072TUM8	Polynucleotide 5-hydroxyl-kinase NOL9-like protein.
kmeans	1	Red	#ff0000	844	KAI5383965.1	3880.G7LFT5	Putative transcription factor & chromatin remodeling DDT family.
kmeans	1	Red	#ff0000	844	KAI5384150.1	3880.G7LE56	Putative FAD/NAD(P)-binding domain, GidA associated domain 3.
kmeans	1	Red	#ff0000	844	KAI5384202.1	3880.G7LE10	Chromatin assembly factor 1 subunit FAS2-like protein.
kmeans	1	Red	#ff0000	844	KAI5384221.1	3880.G7LD78	Uridylate kinase.
kmeans	1	Red	#ff0000	844	KAI5384282.1	3880.G7LC83	Ribonucleoside-diphosphate reductase; Provides the precursors necessary for DNA synthesis. Catalyzes the biosynthesis of deoxyribonucleotides from the corresponding ribonucleotides.
kmeans	1	Red	#ff0000	844	KAI5384304.1	3880.G7LBD3	Small nuclear ribonucleoprotein Sm D3; Core component of the spliceosomal U1, U2, U4 and U5 small nuclear ribonucleoproteins (snRNPs), the building blocks of the spliceosome.
kmeans	1	Red	#ff0000	844	KAI5384326.1	3880.G7LBB9	RNA cytidine acetyltransferase; RNA cytidine acetyltransferase with specificity toward both 18S rRNA and tRNAs. Catalyzes the formation of N(4)-acetylcytidine (ac4C) in 18S rRNA. Required for early nucleolar cleavages of precursor rRNA at sites A0, A1 and A2 during 18S rRNA synthesis. Catalyzes the formation of ac4C in serine and leucine tRNAs. Requires a tRNA-binding adapter protein for full tRN…
kmeans	1	Red	#ff0000	844	KAI5384342.1	3880.G7K504	Putative 60S ribosomal protein L6E.
kmeans	1	Red	#ff0000	844	KAI5384518.1	3880.B7FID7	Putative nucleotide-binding alpha-beta plait domain-containing protein.
kmeans	1	Red	#ff0000	844	KAI5384523.1	3880.A0A072TUE4	tRNA (Cytosine(34)-C(5))-methyltransferase-like protein; Belongs to the class I-like SAM-binding methyltransferase superfamily. RsmB/NOP family.
kmeans	1	Red	#ff0000	844	KAI5384655.1	3880.G7L8V7	Putative kinetochore protein Nuf2.
kmeans	1	Red	#ff0000	844	KAI5384712.1	3880.G7L8T1	Acetolactate synthase, small subunit.
kmeans	1	Red	#ff0000	844	KAI5384793.1	3880.G7L831	Putative T-complex protein 1, alpha subunit.
kmeans	1	Red	#ff0000	844	KAI5384821.1	3880.G7L804	Elongation factor Tu (EF-Tu) GTP-binding family protein.
kmeans	1	Red	#ff0000	844	KAI5384923.1	3880.A0A072TT37	Putative transcription factor WD40-like family.
kmeans	1	Red	#ff0000	844	KAI5385019.1	3880.G7LHY9	Translation initiation factor eIF-2B gamma subunit.
kmeans	1	Red	#ff0000	844	KAI5385056.1	3880.G7LHV2	Actin-related protein 2/3 complex subunit 4; Functions as actin-binding component of the Arp2/3 complex which is involved in regulation of actin polymerization and together with an activating nucleation-promoting factor (NPF) mediates the formation of branched actin networks. Seems to contact the mother actin filament; Belongs to the ARPC4 family.
kmeans	1	Red	#ff0000	844	KAI5385097.1	3880.G7LH32	Putative micro-fibrillar-associated protein.
kmeans	1	Red	#ff0000	844	KAI5385141.1	3880.G7LHA9	DNA primase large subunit; DNA primase is the polymerase that synthesizes small RNA primers for the Okazaki fragments made during discontinuous DNA replication; Belongs to the eukaryotic-type primase large subunit family.
kmeans	1	Red	#ff0000	844	KAI5385178.1	3880.I3SHA1	Putative ribosomal protein L22/L17; Belongs to the universal ribosomal protein uL22 family.
kmeans	1	Red	#ff0000	844	KAI5385266.1	3880.G7KG11	DEAD-box ATP-dependent RNA helicase.
kmeans	1	Red	#ff0000	844	KAI5385300.1	3880.G7J483	Pyruvate dehydrogenase E1 component subunit beta; The pyruvate dehydrogenase complex catalyzes the overall conversion of pyruvate to acetyl-CoA and CO2.
kmeans	1	Red	#ff0000	844	KAI5385432.1	3880.G7IHM3	Ribosomal protein L5.
kmeans	1	Red	#ff0000	844	KAI5385490.1	3880.G7JVC6	Putative transcription factor C3H family.
kmeans	1	Red	#ff0000	844	KAI5385505.1	3880.A0A072U4F2	TPR superfamily protein.
kmeans	1	Red	#ff0000	844	KAI5385574.1	3880.I3T9M0	Putative ribosomal protein L35A.
kmeans	1	Red	#ff0000	844	KAI5385627.1	3880.G7JE04	Katanin p60 ATPase subunit A-like protein.
kmeans	1	Red	#ff0000	844	KAI5385633.1	3880.G7JDZ9	Pre-rRNA-processing esf1-like protein.
kmeans	1	Red	#ff0000	844	KAI5385635.1	3880.B7FHG8	DNA-directed RNA polymerase II subunit RPB7.
kmeans	1	Red	#ff0000	844	KAI5385644.1	3880.G7JDY9	DNA helicase; Belongs to the MCM family.
kmeans	1	Red	#ff0000	844	KAI5385686.1	3880.A0A072UP04	Putative non-specific serine/threonine protein kinase.
kmeans	1	Red	#ff0000	844	KAI5385802.1	3880.A0A072UNM0	Putative ribosomal protein L3; Belongs to the universal ribosomal protein uL3 family.
kmeans	1	Red	#ff0000	844	KAI5385806.1	3880.B7FKL3	U3 small nucleolar RNA-associated protein 11; Involved in nucleolar processing of pre-18S ribosomal RNA.
kmeans	1	Red	#ff0000	844	KAI5385876.1	3880.A0A072UZG5	Methyltransferase/nucleic acid-binding protein.
kmeans	1	Red	#ff0000	844	KAI5385957.1	3880.G7JCS4	Putative nucleotide-binding alpha-beta plait domain-containing protein.
kmeans	1	Red	#ff0000	844	KAI5386080.1	3880.G7JCQ0	Guanosine nucleotide diphosphate dissociation inhibitor; Belongs to the Rab GDI family.
kmeans	1	Red	#ff0000	844	KAI5386260.1	3880.G7JT01	Branched-chain-amino-acid aminotransferase; Belongs to the class-IV pyridoxal-phosphate-dependent aminotransferase family.
kmeans	1	Red	#ff0000	844	KAI5386465.1	3880.G7JRT3	Putative transcription factor WD40-like family.
kmeans	1	Red	#ff0000	844	KAI5386467.1	3880.G7JRS5	Nucleolar protein 12, 25 kDa protein.
kmeans	1	Red	#ff0000	844	KAI5386571.1	3880.A0A072UNY9	WAPL (Wings apart-like protein regulation of heterochromatin) protein, putative.
kmeans	1	Red	#ff0000	844	KAI5386606.1	3880.A0A072UYX7	P-loop nucleoside triphosphate hydrolase superfamily protein.
kmeans	1	Red	#ff0000	844	KAI5386682.1	3880.G7LI77	Polyubiquitin 3.
kmeans	1	Red	#ff0000	844	KAI5386824.1	3880.G7JNN6	Cysteine synthase; Belongs to the cysteine synthase/cystathionine beta- synthase family.
kmeans	1	Red	#ff0000	844	KAI5386849.1	3880.G7JNL0	Eukaryotic translation initiation factor 2A; Functions in the early steps of protein synthesis of a small number of specific mRNAs. Acts by directing the binding of methionyl- tRNAi to 40S ribosomal subunits. In contrast to the eIF-2 complex, it binds methionyl-tRNAi to 40S subunits in a codon-dependent manner, whereas the eIF-2 complex binds methionyl-tRNAi to 40S subunits in a GTP-dependent man…
kmeans	1	Red	#ff0000	844	KAI5386853.1	3880.G7JNK9	Sas10/U3 ribonucleoprotein (UTP) family protein, putative.
kmeans	1	Red	#ff0000	844	KAI5387152.1	3880.Q2MGQ5	RPB3 DNA-directed RNA polymerase II subunit 3.
kmeans	1	Red	#ff0000	844	KAI5387299.1	3880.G7JHJ3	Putative rossmann-like alpha/beta/alpha sandwich, nucleophile aminohydrolase.
kmeans	1	Red	#ff0000	844	KAI5387303.1	3880.G7JHJ0	Putative nucleotide-binding alpha-beta plait domain, nuclear transport factor 2, NTF2-like protein.
kmeans	1	Red	#ff0000	844	KAI5387391.1	3880.A0A072ULX4	Putative cullin, winged helix-turn-helix DNA-binding domain, anaphase-promoting complex subunit 2; Belongs to the cullin family.
kmeans	1	Red	#ff0000	844	KAI5387636.1	3880.G7JCN1	50S ribosomal protein L1p.
kmeans	1	Red	#ff0000	844	KAI5387664.1	3880.G7JCL0	Putative phosphoenolpyruvate carboxylase.
kmeans	1	Red	#ff0000	844	KAI5387673.1	3880.G7JCK0	Ketol-acid reductoisomerase; Belongs to the ketol-acid reductoisomerase family.
kmeans	1	Red	#ff0000	844	KAI5387714.1	3880.G7JUZ7	GTP-binding protein TypA/BipA.
kmeans	1	Red	#ff0000	844	KAI5387717.1	3880.G7JUZ3	DEAD-box ATP-dependent RNA helicase 29.
kmeans	1	Red	#ff0000	844	KAI5387736.1	3880.G7JUY3	Protein MAK16 homolog; Belongs to the MAK16 family.
kmeans	1	Red	#ff0000	844	KAI5387910.1	3880.G7JRR9	Chromosome region maintenance protein 1/exportin.
kmeans	1	Red	#ff0000	844	KAI5387970.1	3880.G7JRL6	Putative biotin synthase.
kmeans	1	Red	#ff0000	844	KAI5387971.1	3880.G7JQP6	Putative isoleucine--tRNA ligase; Belongs to the class-I aminoacyl-tRNA synthetase family.
kmeans	1	Red	#ff0000	844	KAI5387979.1	3880.G7JQM6	Porphobilinogen deaminase.
kmeans	1	Red	#ff0000	844	KAI5387989.1	3880.G7JMD2	Nucleosome/chromatin assembly factor group protein.
kmeans	1	Red	#ff0000	844	KAI5388083.1	3880.A0A072ULA4	Putative tRNA pseudouridine(55) synthase.
kmeans	1	Red	#ff0000	844	KAI5388107.1	3880.I3T063	Ribosomal protein L7Ae/L30e/S12e/Gadd45 family protein.
kmeans	1	Red	#ff0000	844	KAI5388112.1	3880.A0A072UME9	Delta(24)-sterol reductase-like protein.
kmeans	1	Red	#ff0000	844	KAI5388183.1	3880.G7JPH9	Peter Pan-like protein.
kmeans	1	Red	#ff0000	844	KAI5388360.1	3880.G7JL07	Amidophosphoribosyltransferase; In the C-terminal section; belongs to the purine/pyrimidine phosphoribosyltransferase family.
kmeans	1	Red	#ff0000	844	KAI5388386.1	3880.G7JJX0	Arginine decarboxylase; Belongs to the Orn/Lys/Arg decarboxylase class-II family. SpeA subfamily.
kmeans	1	Red	#ff0000	844	KAI5388450.1	3880.G7JIL6	DNA helicase; Belongs to the MCM family.
kmeans	1	Red	#ff0000	844	KAI5388494.1	3880.G7JTV9	Putative rRNA methyltransferase; Probable methyltransferase involved in the maturation of rRNA and in the biogenesis of ribosomal subunits.
kmeans	1	Red	#ff0000	844	KAI5388526.1	3880.G7JG63	Phenylalanyl-tRNA synthetase alpha chain, putative.
kmeans	1	Red	#ff0000	844	KAI5388655.1	3880.G7LIM3	Putative ribosomal RNA-processing protein.
kmeans	1	Red	#ff0000	844	KAI5388666.1	3880.G7JH90	5'-3' exoribonuclease; Possesses 5'->3' exoribonuclease activity. Acts as an endogenous post-transcriptional gene silencing (PTGS) suppressor.
kmeans	1	Red	#ff0000	844	KAI5388735.1	3880.I3TAW2	Putative DNA-directed DNA polymerase transcription factor Hap3/NF-YB family.
kmeans	1	Red	#ff0000	844	KAI5388830.1	3880.G7JKX4	Histone deacetylase; Belongs to the histone deacetylase family. HD Type 1 subfamily.
kmeans	1	Red	#ff0000	844	KAI5388901.1	3880.A0A072UVR4	Putative post-transcriptional gene silencing PAZ-Argonaute family protein.
kmeans	1	Red	#ff0000	844	KAI5388983.1	3880.A0A072UVT2	DNA ligase.
kmeans	1	Red	#ff0000	844	KAI5389027.1	3880.A0A072UJY1	Putative adenosinetriphosphatase.
kmeans	1	Red	#ff0000	844	KAI5389090.1	3880.G7JND2	Putative guanosine pentaphosphate synthetase I/polyribonucleotide nucleotidyltransferase.
kmeans	1	Red	#ff0000	844	KAI5389223.1	3880.G7JP98	Chloride conductance regulatory protein ICln protein.
kmeans	1	Red	#ff0000	844	KAI5389385.1	3880.A0A072UIB0	Putative non-specific serine/threonine protein kinase transcription factor C2H2 family.
kmeans	1	Red	#ff0000	844	KAI5389596.1	3880.A0A072TKA2	LUC7 amino-terminal protein.
kmeans	1	Red	#ff0000	844	KAI5389662.1	3880.G7IGQ8	Ubiquitin carboxyl-terminal hydrolase; Recognizes and hydrolyzes the peptide bond at the C-terminal Gly of ubiquitin. Involved in the processing of poly-ubiquitin precursors as well as that of ubiquitinated proteins. Belongs to the peptidase C19 family.
kmeans	1	Red	#ff0000	844	KAI5390171.1	3880.A0A072UIX9	Condensin complex subunit 2; Regulatory subunit of the condensin complex, a complex required for conversion of interphase chromatin into mitotic-like condense chromosomes.
kmeans	1	Red	#ff0000	844	KAI5390278.1	3880.G7JES9	Putative P-loop containing nucleoside triphosphate hydrolase.
kmeans	1	Red	#ff0000	844	KAI5390349.1	3880.A0A072VKA9	Putative ribosomal protein L11/L12; Belongs to the universal ribosomal protein uL11 family.
kmeans	1	Red	#ff0000	844	KAI5390368.1	3880.G7JEW4	P-loop nucleoside triphosphate hydrolase superfamily protein.
kmeans	1	Red	#ff0000	844	KAI5390522.1	3880.A0A072UKD4	tRNA-specific 2-thiouridylase MnmA.
kmeans	1	Red	#ff0000	844	KAI5390523.1	3880.A0A072UWG4	Putative GTP-binding protein EngA.
kmeans	1	Red	#ff0000	844	KAI5390933.1	3880.G7JIM4	Histone H2B; Belongs to the histone H2B family.
kmeans	1	Red	#ff0000	844	KAI5391020.1	3880.A0A072UK01	CCR4-NOT transcription complex subunit 2.
kmeans	1	Red	#ff0000	844	KAI5391033.1	3880.G7JSK5	DNA-directed RNA polymerase subunit; DNA-dependent RNA polymerase catalyzes the transcription of DNA into RNA using the four ribonucleoside triphosphates as substrates.
kmeans	1	Red	#ff0000	844	KAI5391064.1	3880.G7JRH8	Arogenate dehydratase; Converts the prephenate produced from the shikimate- chorismate pathway into phenylalanine.
kmeans	1	Red	#ff0000	844	KAI5391246.1	3880.G7JBJ8	Putative tRNA (Pseudouridine(54)-N(1))-methyltransferase.
kmeans	1	Red	#ff0000	844	KAI5391319.1	3880.G7JKR1	Putative SUI1 domain, SWIB/MDM2 domain, PUA-like domain-containing protein.
kmeans	1	Red	#ff0000	844	KAI5391597.1	3880.G7K801	Methionine aminopeptidase; Cotranslationally removes the N-terminal methionine from nascent proteins. The N-terminal methionine is often cleaved when the second residue in the primary sequence is small and uncharged (Met- Ala-, Cys, Gly, Pro, Ser, Thr, or Val).
kmeans	1	Red	#ff0000	844	KAI5391618.1	3880.G7JEN3	Putative UDP-glucuronate 4-epimerase.
kmeans	1	Red	#ff0000	844	KAI5391674.1	3880.G7JDE4	ATP-dependent RNA helicase DHX37-like protein, putative.
kmeans	1	Red	#ff0000	844	KAI5392015.1	3880.A0A072UGV2	Symplekin tight junction protein carboxy-terminal protein.
kmeans	1	Red	#ff0000	844	KAI5392085.1	3880.G7JLV1	Elongation factor 1-alpha; This protein promotes the GTP-dependent binding of aminoacyl- tRNA to the A-site of ribosomes during protein biosynthesis.
kmeans	1	Red	#ff0000	844	KAI5392099.1	3880.G7JLT2	40S ribosomal protein S4; Belongs to the eukaryotic ribosomal protein eS4 family.
kmeans	1	Red	#ff0000	844	KAI5392193.1	3880.G7JVK0	D-3-phosphoglycerate dehydrogenase; Belongs to the D-isomer specific 2-hydroxyacid dehydrogenase family.
kmeans	1	Red	#ff0000	844	KAI5392224.1	3880.A0A072TX34	DNA replication complex GINS protein PSF2; Belongs to the GINS2/PSF2 family.
kmeans	1	Red	#ff0000	844	KAI5392282.1	3880.A0A072URW1	Putative ribosomal protein L7.
kmeans	1	Red	#ff0000	844	KAI5392304.1	3880.G7IE72	Putative molybdate-transporting ATPase.
kmeans	1	Red	#ff0000	844	KAI5392307.1	3880.A0A072UGK8	Cyclin-dependent kinase; Belongs to the protein kinase superfamily.
kmeans	1	Red	#ff0000	844	KAI5392398.1	3880.G7JFN7	Putative ribosomal protein S15.
kmeans	1	Red	#ff0000	844	KAI5392490.1	3880.A0A072UHT1	DEAD-box ATP-dependent RNA helicase-like protein.
kmeans	1	Red	#ff0000	844	KAI5392513.1	3880.A0A072UHV5	3-isopropylmalate dehydratase, small subunit.
kmeans	1	Red	#ff0000	844	KAI5392595.1	3880.A0A072UG99	CASC3/barentsz eIF4AIII-binding protein.
kmeans	1	Red	#ff0000	844	KAI5392718.1	3880.G7I8C5	Putative proteasome component (PCI) domain, 26S proteasome regulatory subunit.
kmeans	1	Red	#ff0000	844	KAI5392766.1	3880.G7L2C7	Putative ribosomal protein L7.
kmeans	1	Red	#ff0000	844	KAI5392798.1	3880.G7I755	tRNA (adenine(58)-N(1))-methyltransferase non-catalytic subunit TRM6; Substrate-binding subunit of tRNA (adenine-N1-)- methyltransferase, which catalyzes the formation of N1-methyladenine at position 58 (m1A58) in initiator methionyl-tRNA.
kmeans	1	Red	#ff0000	844	KAI5392814.1	3880.G7L0T7	5'-3' exoribonuclease; Possesses 5'->3' exoribonuclease activity. Acts as an endogenous post-transcriptional gene silencing (PTGS) suppressor.
kmeans	1	Red	#ff0000	844	KAI5392834.1	3880.A0A072VDW1	ATP-dependent RNA helicase DHX8.
kmeans	1	Red	#ff0000	844	KAI5392835.1	3880.A0A072VF22	Small RNA degrading nuclease.
kmeans	1	Red	#ff0000	844	KAI5392855.1	3880.G7I5Y3	DNA-directed RNA polymerase subunit beta; DNA-dependent RNA polymerase catalyzes the transcription of DNA into RNA using the four ribonucleoside triphosphates as substrates.
kmeans	1	Red	#ff0000	844	KAI5392861.1	3880.G7I5W7	Protein accumulation AND replication OFs protein.
kmeans	1	Red	#ff0000	844	KAI5392936.1	3880.A0A072VEB0	FACT complex subunit SSRP1; Component of the FACT complex, a general chromatin factor that acts to reorganize nucleosomes. The FACT complex is involved in multiple processes that require DNA as a template such as mRNA elongation, DNA replication and DNA repair. During transcription elongation the FACT complex acts as a histone chaperone that both destabilizes and restores nucleosomal structure. I…
kmeans	1	Red	#ff0000	844	KAI5392970.1	3880.B7FGS0	60S ribosomal protein L13; Belongs to the eukaryotic ribosomal protein eL13 family.
kmeans	1	Red	#ff0000	844	KAI5393075.1	3880.G7I4K4	Putative transcription factor B3-Domain family.
kmeans	1	Red	#ff0000	844	KAI5393190.1	3880.G7I2E2	Polyadenylate-binding protein; Binds the poly(A) tail of mRNA. Belongs to the polyadenylate-binding protein type-1 family.
kmeans	1	Red	#ff0000	844	KAI5393220.1	3880.Q2HTR7	Isoaspartyl peptidase/L-asparaginase.
kmeans	1	Red	#ff0000	844	KAI5393285.1	3880.G7J0X6	Putative structural maintenance of chromosomes protein.
kmeans	1	Red	#ff0000	844	KAI5393404.1	3880.A0A072VDV8	DNA-binding protein.
kmeans	1	Red	#ff0000	844	KAI5393406.1	3880.Q8GSM9	Putative squalene monooxygenase.
kmeans	1	Red	#ff0000	844	KAI5393692.1	3880.G7I876	Putative 3-hydroxyisobutyryl-CoA hydrolase; Belongs to the enoyl-CoA hydratase/isomerase family.
kmeans	1	Red	#ff0000	844	KAI5393707.1	3880.G7I885	Putative aspartate--tRNA ligase.
kmeans	1	Red	#ff0000	844	KAI5393756.1	3880.G7JLV4	Putative YAP-binding/ALF4/Glomulin.
kmeans	1	Red	#ff0000	844	KAI5393759.1	3880.A0A072VCY8	Ribosomal RNA processing brix domain protein.
kmeans	1	Red	#ff0000	844	KAI5393960.1	3880.A0A072VCK7	Replication protein A 32 kDa subunit-like protein.
kmeans	1	Red	#ff0000	844	KAI5393965.1	3880.A0A072VCJ8	C2H2-type zinc finger protein.
kmeans	1	Red	#ff0000	844	KAI5393996.1	3880.G7KXJ7	Putative nucleotide-binding alpha-beta plait domain-containing protein.
kmeans	1	Red	#ff0000	844	KAI5394074.1	3880.G7I4C6	2-(3-amino-3-carboxypropyl)histidine synthase subunit 2; Required for the first step in the synthesis of diphthamide, a post-translational modification of histidine which occurs in translation elongation factor 2.
kmeans	1	Red	#ff0000	844	KAI5394187.1	3880.G7I253	Putative ribonuclease PH, bacterial-type, exosome complex component Rrp43.
kmeans	1	Red	#ff0000	844	KAI5394196.1	3880.A0A072VE66	NADH glutamate synthase.
kmeans	1	Red	#ff0000	844	KAI5394203.1	3880.A0A072VFS9	RNA recognition motif protein.
kmeans	1	Red	#ff0000	844	KAI5394245.1	3880.G7IB50	Nuclear pore complex protein Nup85; Functions as a component of the nuclear pore complex (NPC).
kmeans	1	Red	#ff0000	844	KAI5394321.1	3880.A0A072VS29	Zinc finger, C3HC4 type (RING finger) protein.
kmeans	1	Red	#ff0000	844	KAI5394331.1	3880.A0A072VFB2	Small RNA degrading nuclease.
kmeans	1	Red	#ff0000	844	KAI5394413.1	3880.A0A072VGH7	Putative chaperonin Cpn60/TCP-1 family, groEL-like apical domain, groEL-like equatorial.
kmeans	1	Red	#ff0000	844	KAI5394527.1	3880.A0A072VFI7	Exosome complex exonuclease RRP41.
kmeans	1	Red	#ff0000	844	KAI5394542.1	3880.A0A072VFL0	HIT zinc finger protein.
kmeans	1	Red	#ff0000	844	KAI5394573.1	3880.A0A072VR63	Cleavage and polyadenylation specificity factor, putative.
kmeans	1	Red	#ff0000	844	KAI5394674.1	3880.G7IDI6	Uncharacterized protein.
kmeans	1	Red	#ff0000	844	KAI5394765.1	3880.A0A072VR80	RNA-dependent RNA polymerase; Probably involved in the RNA silencing pathway and required for the generation of small interfering RNAs (siRNAs). Belongs to the RdRP family.
kmeans	1	Red	#ff0000	844	KAI5394797.1	3880.A0A072VMA5	Putative GYF domain, nucleotide-binding alpha-beta plait domain-containing protein.
kmeans	1	Red	#ff0000	844	KAI5394903.1	3880.A0A072VWQ4	Structural maintenance of chromosomes protein.
kmeans	1	Red	#ff0000	844	KAI5394935.1	3880.A0A072VMA4	Putative 43kDa postsynaptic protein.
kmeans	1	Red	#ff0000	844	KAI5395029.1	3880.I3T4G8	Putative ribosomal protein S19/S15; Belongs to the universal ribosomal protein uS19 family.
kmeans	1	Red	#ff0000	844	KAI5395057.1	3880.G7ICM6	Single-stranded DNA-binding protein.
kmeans	1	Red	#ff0000	844	KAI5395069.1	3880.G7ICP3	Histone H2A; Belongs to the histone H2A family.
kmeans	1	Red	#ff0000	844	KAI5395420.1	3880.A0A072VJX8	Putative tetratricopeptide-like helical domain-containing protein.
kmeans	1	Red	#ff0000	844	KAI5395435.1	3880.I3T617	60S ribosomal L35-like protein.
kmeans	1	Red	#ff0000	844	KAI5395520.1	3880.A0A072VJR8	Putative ribosomal protein L4/L1e.
kmeans	1	Red	#ff0000	844	KAI5395554.1	3880.A0A072VKX7	Importin subunit alpha; Belongs to the importin alpha family.
kmeans	1	Red	#ff0000	844	KAI5395581.1	3880.I3SXZ6	60S ribosomal L12-like protein; Belongs to the universal ribosomal protein uL11 family.
kmeans	1	Red	#ff0000	844	KAI5395661.1	3880.A0A072VJG2	Suppressor of auxin resistance 1 protein.
kmeans	1	Red	#ff0000	844	KAI5395792.1	3880.G7I9D6	Threonine dehydratase.
kmeans	1	Red	#ff0000	844	KAI5395838.1	3880.Q1SN29	LRR receptor-like kinase.
kmeans	1	Red	#ff0000	844	KAI5395872.1	3880.I3SPQ7	Putative Brix domain-containing protein.
kmeans	1	Red	#ff0000	844	KAI5395916.1	3880.A0A072VK96	Transcription initiation factor TFIID subunit 12.
kmeans	1	Red	#ff0000	844	KAI5395987.1	3880.A0A072VV72	O-linked N-acetylglucosamine transferase, putative.
kmeans	1	Red	#ff0000	844	KAI5396109.1	3880.I3STA8	Putative ribosomal protein S8e/ribosomal biogenesis NSA2.
kmeans	1	Red	#ff0000	844	KAI5396241.1	3880.A0A072VUK4	Putative suppressor of forked, tetratricopeptide-like helical domain, RNA-binding domain, S1.
kmeans	1	Red	#ff0000	844	KAI5396528.1	3880.A0A072VHL0	Eukaryotic translation initiation factor 3 subunit E; Component of the eukaryotic translation initiation factor 3 (eIF-3) complex, which is involved in protein synthesis of a specialized repertoire of mRNAs and, together with other initiation factors, stimulates binding of mRNA and methionyl-tRNAi to the 40S ribosome. The eIF-3 complex specifically targets and initiates translation of a subset of…
kmeans	1	Red	#ff0000	844	KAI5396595.1	3880.A0A072VHH5	Condensin complex subunit 1; Regulatory subunit of the condensin complex, a complex required for conversion of interphase chromatin into mitotic-like condense chromosomes. The condensin complex probably introduces positive supercoils into relaxed DNA in the presence of type I topoisomerases and converts nicked DNA into positive knotted forms in the presence of type II topoisomerases.
kmeans	1	Red	#ff0000	844	KAI5396683.1	3880.G7KSP1	Transcription initiation factor IIB.
kmeans	1	Red	#ff0000	844	KAI5396721.1	3880.A0A072VIJ0	RRP12-like protein.
kmeans	1	Red	#ff0000	844	KAI5396769.1	3880.A0A072VID5	GTP-binding protein TypA/BipA.
kmeans	1	Red	#ff0000	844	KAI5396951.1	3880.G7I7V7	DEAD-box helicase family protein.
kmeans	1	Red	#ff0000	844	KAI5397008.1	3880.G7KKA7	Putative dolichyl-diphosphooligosaccharide--protein glycotransferase.
kmeans	1	Red	#ff0000	844	KAI5397049.1	3880.A0A072VFE7	B3 domain transcription factor VRN1-like protein.
kmeans	1	Red	#ff0000	844	KAI5397103.1	3880.A0A072VG70	Putative DNA helicase chromatin remodeling SNF2 family.
kmeans	1	Red	#ff0000	844	KAI5397234.1	3880.G7IA49	DExH-box splicing factor-binding site protein.
kmeans	1	Red	#ff0000	844	KAI5397264.1	3880.A0A072VS66	P-loop nucleoside triphosphate hydrolase superfamily protein.
kmeans	1	Red	#ff0000	844	KAI5397403.1	3880.A0A072VGU8	Putative SWI/SNF-like complex subunit BAF250/Osa protein.
kmeans	1	Red	#ff0000	844	KAI5397607.1	3880.G7I632	Pre-mRNA-processing factor.
kmeans	1	Red	#ff0000	844	KAI5397649.1	3880.G7I6Q7	3-isopropylmalate dehydratase, large subunit.
kmeans	1	Red	#ff0000	844	KAI5397650.1	3880.G7I6R2	Ras-GTPase-activating protein-binding protein.
kmeans	1	Red	#ff0000	844	KAI5397753.1	3880.A0A072VN28	P-loop nucleoside triphosphate hydrolase superfamily protein.
kmeans	1	Red	#ff0000	844	KAI5397782.1	3880.A0A072VLB0	Pyruvate kinase; Belongs to the pyruvate kinase family.
kmeans	1	Red	#ff0000	844	KAI5397892.1	3880.G7I4V0	Putative ribosomal protein L14e.
kmeans	1	Red	#ff0000	844	KAI5397910.1	3880.G7I4T8	Cyclin-dependent kinase; Belongs to the protein kinase superfamily.
kmeans	1	Red	#ff0000	844	KAI5397979.1	3880.A0A072VL49	DNA-directed RNA polymerase II subunit Rpb7-like protein.
kmeans	1	Red	#ff0000	844	KAI5398194.1	3880.A0A072VY32	Nucleic acid-binding, OB-fold-like protein.
kmeans	1	Red	#ff0000	844	KAI5398308.1	3880.G7I6U8	Phosphoribosylaminoimidazole carboxylase.
kmeans	1	Red	#ff0000	844	KAI5398319.1	3880.A0A072VLX5	Linker histone H1 and h5 family protein.
kmeans	1	Red	#ff0000	844	KAI5398382.1	3880.B7FMK4	40S ribosomal protein S24; Belongs to the eukaryotic ribosomal protein eS24 family.
kmeans	1	Red	#ff0000	844	KAI5398551.1	3880.G7I8N0	DEAD-box ATP-dependent RNA helicase.
kmeans	1	Red	#ff0000	844	KAI5398579.1	3880.G7I8Q9	Ribosomal L22e family protein.
kmeans	1	Red	#ff0000	844	KAI5398585.1	3880.G7I8R4	Putative ribosomal protein L18e.
kmeans	1	Red	#ff0000	844	KAI5398608.1	3880.G7I9F0	Putative primosome PriB/single-strand DNA-binding protein.
kmeans	1	Red	#ff0000	844	KAI5398788.1	3880.A0A072VM97	Flap endonuclease 1; Structure-specific nuclease with 5'-flap endonuclease and 5'- 3' exonuclease activities involved in DNA replication and repair. During DNA replication, cleaves the 5'-overhanging flap structure that is generated by displacement synthesis when DNA polymerase encounters the 5'-end of a downstream Okazaki fragment. It enters the flap from the 5'-end and then tracks to cleave the…
kmeans	1	Red	#ff0000	844	KAI5398791.1	3880.G7IAE3	Putative glutamate--tRNA ligase; Belongs to the class-I aminoacyl-tRNA synthetase family.
kmeans	1	Red	#ff0000	844	KAI5398825.1	3880.A0A072VEX9	50S ribosomal L15-like protein.
kmeans	1	Red	#ff0000	844	KAI5398904.1	3880.G7IBQ9	Isopenicillin N epimerase-like protein.
kmeans	1	Red	#ff0000	844	KAI5398983.1	3880.G7ICV1	Pre-mRNA splicing factor ATP-dependent RNA helicase.
kmeans	1	Red	#ff0000	844	KAI5399258.1	3880.G7I2U5	U3 small nucleolar RNA-associated protein, putative.
kmeans	1	Red	#ff0000	844	KAI5399366.1	3880.G7I308	Uncharacterized protein.
kmeans	1	Red	#ff0000	844	KAI5399490.1	3880.A0A072VPQ9	U3 small nucleolar RNA-associated-like protein, putative.
kmeans	1	Red	#ff0000	844	KAI5399577.1	3880.A0A072VP40	Pyruvate kinase; Belongs to the pyruvate kinase family.
kmeans	1	Red	#ff0000	844	KAI5399903.1	3880.G7I9L3	Elongation factor 1-alpha; This protein promotes the GTP-dependent binding of aminoacyl- tRNA to the A-site of ribosomes during protein biosynthesis.
kmeans	1	Red	#ff0000	844	KAI5399978.1	3880.A0A072VPH5	Putative ribosomal protein L21.
kmeans	1	Red	#ff0000	844	KAI5399997.1	3880.A0A072VPJ5	Putative CCA tRNA nucleotidyltransferase; Belongs to the tRNA nucleotidyltransferase/poly(A) polymerase family.
kmeans	1	Red	#ff0000	844	KAI5400056.1	3880.A0A072VZY7	Hypoxanthine phosphoribosyltransferase; Belongs to the purine/pyrimidine phosphoribosyltransferase family.
kmeans	1	Red	#ff0000	844	KAI5400135.1	3880.G7IBY1	Putative ribosomal protein L3; Belongs to the universal ribosomal protein uL3 family.
kmeans	1	Red	#ff0000	844	KAI5400280.1	3880.G7IDV6	Pyruvate kinase; Belongs to the pyruvate kinase family.
kmeans	1	Red	#ff0000	844	KAI5400281.1	3880.G7IDV7	Timeless protein carboxy-terminal region protein.
kmeans	1	Red	#ff0000	844	KAI5400434.1	3880.I3T3U6	60S ribosomal protein L36; Belongs to the eukaryotic ribosomal protein eL36 family.
kmeans	1	Red	#ff0000	844	KAI5400454.1	3880.G7IAM8	RNA polymerase III subunit C3; DNA-dependent RNA polymerase catalyzes the transcription of DNA into RNA using the four ribonucleoside triphosphates as substrates.
kmeans	1	Red	#ff0000	844	KAI5400460.1	3880.G7IAN2	Tubulin beta chain; Tubulin is the major constituent of microtubules. It binds two moles of GTP, one at an exchangeable site on the beta chain and one at a non-exchangeable site on the alpha chain.
kmeans	1	Red	#ff0000	844	KAI5400496.1	3880.A0A072VPI7	DNA mismatch repair MSH3-like protein.
kmeans	1	Red	#ff0000	844	KAI5400559.1	3880.G7IAR3	RNA-binding (RRM/RBD/RNP motif) family protein.
kmeans	1	Red	#ff0000	844	KAI5400571.1	3880.G7IC05	Valyl-tRNA synthetase/valine-tRNA ligase; Belongs to the class-I aminoacyl-tRNA synthetase family.
kmeans	1	Red	#ff0000	844	KAI5400657.1	3880.A0A072W0C8	Putative sulfate adenylyltransferase.
kmeans	1	Red	#ff0000	844	KAI5400750.1	3880.B7FLW8	40S ribosomal protein S3a; Belongs to the eukaryotic ribosomal protein eS1 family.
kmeans	1	Red	#ff0000	844	KAI5400939.1	3880.A0A072VQH5	Putative RNA methyltransferase, nucleic acid-binding, alpha/beta knot methyltransferase.
kmeans	1	Red	#ff0000	844	KAI5401017.1	3880.A0A072V1I1	Methionine aminopeptidase 2; Cotranslationally removes the N-terminal methionine from nascent proteins. The N-terminal methionine is often cleaved when the second residue in the primary sequence is small and uncharged (Met- Ala-, Cys, Gly, Pro, Ser, Thr, or Val).
kmeans	1	Red	#ff0000	844	KAI5401018.1	3880.A0A072VQQ3	Pyruvate kinase; Belongs to the pyruvate kinase family.
kmeans	1	Red	#ff0000	844	KAI5401155.1	3880.A0A072W1A9	Elongator complex protein 3; Catalytic tRNA acetyltransferase subunit of the RNA polymerase II elongator complex, which is a component of the RNA polymerase II (Pol II) holoenzyme and is involved in transcriptional elongation.
kmeans	1	Red	#ff0000	844	KAI5401206.1	3880.G7LHF7	Putative chaperonin Cpn60/TCP-1 family, groEL-like apical domain, groEL-like equatorial; Belongs to the chaperonin (HSP60) family.
kmeans	1	Red	#ff0000	844	KAI5401209.1	3880.A0A072VR00	D-3-phosphoglycerate dehydrogenase; Belongs to the D-isomer specific 2-hydroxyacid dehydrogenase family.
kmeans	1	Red	#ff0000	844	KAI5401271.1	3880.G7IAT2	Putative ribose-5-phosphate isomerase.
kmeans	1	Red	#ff0000	844	KAI5401282.1	3880.G7IAS2	Putative nucleotide-binding alpha-beta plait domain-containing protein.
kmeans	1	Red	#ff0000	844	KAI5401364.1	3880.A0A072W1L5	Putative transcription factor WD40-like family.
kmeans	1	Red	#ff0000	844	KAI5401371.1	3880.G7IKW1	Putative KRR1 interacting protein.
kmeans	1	Red	#ff0000	844	KAI5401380.1	3880.A0A072VRW8	Putative alpha,alpha-trehalose-phosphate synthase (UDP-forming), Trehalose-phosphatase.
kmeans	1	Red	#ff0000	844	KAI5401424.1	3880.G7IC91	LRR receptor-like kinase.
kmeans	1	Red	#ff0000	844	KAI5401567.1	3880.B7FH64	40S ribosomal S3-like protein; Belongs to the universal ribosomal protein uS3 family.
kmeans	1	Red	#ff0000	844	KAI5401573.1	3880.A0A072VS63	Transcription elongation factor Spt5-like protein, putative.
kmeans	1	Red	#ff0000	844	KAI5401628.1	3880.A0A072VS98	Nucleic acid-binding, OB-fold-like protein.
kmeans	1	Red	#ff0000	844	KAI5401699.1	3880.G7JAD6	CC1-like splicing factor.
kmeans	1	Red	#ff0000	844	KAI5401758.1	3880.G7IE75	50S ribosomal L18-like protein.
kmeans	1	Red	#ff0000	844	KAI5401775.1	3880.G7IEA2	Anthranilate synthase alpha 1.
kmeans	1	Red	#ff0000	844	KAI5401904.1	3880.A0A072VSV4	Splicing factor 3B subunit-like protein.
kmeans	1	Red	#ff0000	844	KAI5401908.1	3880.I3T2Q3	60S ribosomal L35-like protein.
kmeans	1	Red	#ff0000	844	KAI5401936.1	3880.G7IF06	U4/U6 small nuclear Prp3-like ribonucleoprotein.
kmeans	1	Red	#ff0000	844	KAI5401977.1	3880.G7IF21	Protein CLP1 homolog; Required for endonucleolytic cleavage during polyadenylation- dependent pre-mRNA 3'-end formation; Belongs to the Clp1 family. Clp1 subfamily.
kmeans	1	Red	#ff0000	844	KAI5402009.1	3880.A0A072V9N1	Nuclear/nucleolar GTPase 2; GTPase involved in pre-60S ribosomal subunit maturation. Belongs to the TRAFAC class YlqF/YawG GTPase family. RsgA subfamily.
kmeans	1	Red	#ff0000	844	KAI5402110.1	3880.G7IB17	Putative P-loop containing nucleoside triphosphate hydrolase, protein Cms1.
kmeans	1	Red	#ff0000	844	KAI5402180.1	3880.A0A072VRZ0	Putative importin-beta domain-containing protein.
kmeans	1	Red	#ff0000	844	KAI5402250.1	3880.G7J8L0	Histone chaperone ASF1B-like protein.
kmeans	1	Red	#ff0000	844	KAI5402251.1	3880.G7J8K7	DEAD-box ATP-dependent RNA helicase.
kmeans	1	Red	#ff0000	844	KAI5402361.1	3880.G7J7T8	tRNA-dihydrouridine(47) synthase [NAD(P)(+)].
kmeans	1	Red	#ff0000	844	KAI5402417.1	3880.A0A072VDE6	26S proteasome regulatory particle triple-A ATPase protein; Belongs to the AAA ATPase family.
kmeans	1	Red	#ff0000	844	KAI5402435.1	3880.G7J765	Bifunctional dihydrofolate reductase-thymidylate synthase; Bifunctional enzyme. Involved in de novo dTMP biosynthesis. Key enzyme in folate metabolism; In the C-terminal section; belongs to the thymidylate synthase family.
kmeans	1	Red	#ff0000	844	KAI5402439.1	3880.B7FH10	40S ribosomal protein S25; Belongs to the eukaryotic ribosomal protein eS25 family.
kmeans	1	Red	#ff0000	844	KAI5402683.1	3880.A0A072V2P5	Putative ribosome biogenesis protein BMS1/TSR1.
kmeans	1	Red	#ff0000	844	KAI5402760.1	3880.G7J5X1	Methyltransferase; Belongs to the class I-like SAM-binding methyltransferase superfamily. Erg6/SMT family.
kmeans	1	Red	#ff0000	844	KAI5402772.1	3880.G7J5U6	Putative proteasome component (PCI) domain, 26S proteasome regulatory subunit.
kmeans	1	Red	#ff0000	844	KAI5402956.1	3880.A0A072VDC5	Glucose-1-phosphate adenylyltransferase; This protein plays a role in synthesis of starch. It catalyzes the synthesis of the activated glycosyl donor, ADP-glucose from Glc-1-P and ATP.
kmeans	1	Red	#ff0000	844	KAI5403192.1	3880.A0A072VD34	Malic enzyme.
kmeans	1	Red	#ff0000	844	KAI5403328.1	3880.G7ZWE0	Eukaryotic translation initiation factor 3 subunit L; Component of the eukaryotic translation initiation factor 3 (eIF-3) complex, which is involved in protein synthesis of a specialized repertoire of mRNAs and, together with other initiation factors, stimulates binding of mRNA and methionyl-tRNAi to the 40S ribosome. The eIF-3 complex specifically targets and initiates translation of a subset of…
kmeans	1	Red	#ff0000	844	KAI5403363.1	3880.A0A072V3N8	T-complex protein 1 subunit delta.
kmeans	1	Red	#ff0000	844	KAI5403426.1	3880.G7J2W7	tRNA (guanine-N(7)-)-methyltransferase; Catalyzes the formation of N(7)-methylguanine at position 46 (m7G46) in tRNA; Belongs to the class I-like SAM-binding methyltransferase superfamily. TrmB family.
kmeans	1	Red	#ff0000	844	KAI5403449.1	3880.G7J2V4	Gamma-glutamylcyclotransferase; Catalyzes the formation of 5-oxoproline from gamma-glutamyl dipeptides and plays a significant role in glutathione (GSH) homeostasis.
kmeans	1	Red	#ff0000	844	KAI5403559.1	3880.G7JCB5	Protein arginine N-methyltransferase; Belongs to the class I-like SAM-binding methyltransferase superfamily.
kmeans	1	Red	#ff0000	844	KAI5403598.1	3880.G7JBQ4	Putative transcription elongation factor S-II, central domain-containing protein.
kmeans	1	Red	#ff0000	844	KAI5403622.1	3880.G7L0M1	Pescadillo homolog; Required for maturation of ribosomal RNAs and formation of the large ribosomal subunit; Belongs to the pescadillo family.
kmeans	1	Red	#ff0000	844	KAI5403704.1	3880.G7JB35	DEAD-box ATP-dependent RNA helicase-like protein.
kmeans	1	Red	#ff0000	844	KAI5403828.1	3880.G7J9W2	CHD3-type chromatin-remodeling factor pickle protein.
kmeans	1	Red	#ff0000	844	KAI5403866.1	3880.G7J9U6	DNA-directed RNA polymerase subunit beta; DNA-dependent RNA polymerase catalyzes the transcription of DNA into RNA using the four ribonucleoside triphosphates as substrates.
kmeans	1	Red	#ff0000	844	KAI5403922.1	3880.G7J950	Eukaryotic translation initiation factor 3 subunit B; Component of the eukaryotic translation initiation factor 3 (eIF-3) complex, which is involved in protein synthesis and, together with other initiation factors, stimulates binding of mRNA and methionyl-tRNAi to the 40S ribosome; Belongs to the eIF-3 subunit B family.
kmeans	1	Red	#ff0000	844	KAI5404100.1	3880.G7J7J7	RuvB-like helicase; Belongs to the RuvB family.
kmeans	1	Red	#ff0000	844	KAI5404216.1	3880.G8A2A3	Putative guanidinoacetate N-methyltransferase.
kmeans	1	Red	#ff0000	844	KAI5404507.1	3880.G7J4K9	Double-stranded RNA-binding motif protein.
kmeans	1	Red	#ff0000	844	KAI5404541.1	3880.G7J4I5	Sas10/Utp3/C1D family protein.
kmeans	1	Red	#ff0000	844	KAI5404547.1	3880.A0A072TH07	Ribosomal protein S4.
kmeans	1	Red	#ff0000	844	KAI5404646.1	3880.B0FBK5	Acetolactate synthase.
kmeans	1	Red	#ff0000	844	KAI5404690.1	3880.G7J3D6	Putative Homeobox domain-containing protein.
kmeans	1	Red	#ff0000	844	KAI5404814.1	3880.G7J2Q1	Suppressor OF protein silencing protein.
kmeans	1	Red	#ff0000	844	KAI5404821.1	3880.G7J2N4	Protein prenylyltransferase superfamily protein.
kmeans	1	Red	#ff0000	844	KAI5404951.1	3880.G7JC59	RNA polymerase II transcriptional coactivator.
kmeans	1	Red	#ff0000	844	KAI5404974.1	3880.A0A072V1N5	DNA polymerase.
kmeans	1	Red	#ff0000	844	KAI5404994.1	3880.G7JBL9	2-oxoisovalerate dehydrogenase E1 component, alpha subunit.
kmeans	1	Red	#ff0000	844	KAI5405021.1	3880.G7JBI0	Plant invertase/pectin methylesterase inhibitor.
kmeans	1	Red	#ff0000	844	KAI5405127.1	3880.G7JAD8	DNA-binding protein alba protein.
kmeans	1	Red	#ff0000	844	KAI5405174.1	3880.G7JAB4	ABC transporter F family protein.
kmeans	1	Red	#ff0000	844	KAI5405181.1	3880.G7J9R6	Putative 60S ribosomal protein L6E.
kmeans	1	Red	#ff0000	844	KAI5405246.1	3880.I3S2G2	40S ribosomal protein S26; Belongs to the eukaryotic ribosomal protein eS26 family.
kmeans	1	Red	#ff0000	844	KAI5405257.1	3880.A0A072V141	Putative mini-chromosome maintenance complex-binding protein.
kmeans	1	Red	#ff0000	844	KAI5405272.1	3880.A0A072V122	tRNA-binding region domain protein.
kmeans	1	Red	#ff0000	844	KAI5405293.1	3880.A0A072V117	Transcription elongation factor S-II, putative.
kmeans	1	Red	#ff0000	844	KAI5405304.1	3880.A0A072V158	Putative ribosomal protein L10e.
kmeans	1	Red	#ff0000	844	KAI5405354.1	3880.G7J9M6	60S ribosomal protein L6.
kmeans	1	Red	#ff0000	844	KAI5405366.1	3880.G7J921	Nascent proteinassociated complex alpha chain.
kmeans	1	Red	#ff0000	844	KAI5405407.1	3880.G7J8Y2	Pre-mRNA-splicing factor SF2-like protein.
kmeans	1	Red	#ff0000	844	KAI5405538.1	3880.G7J7G9	Putative acetyltransferase A, auxiliary subunit.
kmeans	1	Red	#ff0000	844	KAI5405628.1	3880.G7J6T4	Spermine/spermidine synthase; Belongs to the spermidine/spermine synthase family.
kmeans	1	Red	#ff0000	844	KAI5405747.1	3880.G7J5M4	Transcription elongation factor SPT5.
kmeans	1	Red	#ff0000	844	KAI5405902.1	3880.B7FK39	Replication factor C subunit 2.
kmeans	1	Red	#ff0000	844	KAI5405941.1	3880.G7J4X7	Putative DNA polymerase III, clamp loader complex, gamma/delta/delta subunit.
kmeans	1	Red	#ff0000	844	KAI5406057.1	3880.G7J3R9	Asparagine synthetase [glutamine-hydrolyzing].
kmeans	1	Red	#ff0000	844	KAI5406095.1	3880.G7J386	tRNA (Cytosine(34)-C(5))-methyltransferase-like protein; Belongs to the class I-like SAM-binding methyltransferase superfamily. RsmB/NOP family.
kmeans	1	Red	#ff0000	844	KAI5406131.1	3880.G7J354	Putative coilin.
kmeans	1	Red	#ff0000	844	KAI5406170.1	3880.G7J2L7	Putative chaperonin Cpn60/TCP-1 family, groEL-like apical domain, groEL-like equatorial.
kmeans	1	Red	#ff0000	844	KAI5406240.1	3880.G7J2H6	Mitotic spindle assembly checkpoint MAD2B-like protein.
kmeans	1	Red	#ff0000	844	KAI5406265.1	3880.G7JC29	DNA polymerase alpha subunit B; Accessory subunit of the DNA polymerase alpha complex (also known as the alpha DNA polymerase-primase complex) which plays an essential role in the initiation of DNA synthesis.
kmeans	1	Red	#ff0000	844	KAI5406270.1	3880.G7JC26	Ribosome silencing factor.
kmeans	1	Red	#ff0000	844	KAI5406302.1	3880.G7JC06	Putative ribosomal protein L22/L17; Belongs to the universal ribosomal protein uL22 family.
kmeans	1	Red	#ff0000	844	KAI5406484.1	3880.G7JA48	DEAD-box ATP-dependent RNA helicase-like protein.
kmeans	1	Red	#ff0000	844	KAI5406515.1	3880.G7J9M2	Putative nucleotide-binding alpha-beta plait domain-containing protein.
kmeans	1	Red	#ff0000	844	KAI5406520.1	3880.G7J9M0	Putative translation elongation factor P/YeiP.
kmeans	1	Red	#ff0000	844	KAI5406585.1	3880.G7J8V5	Putative ribosomal protein L13.
kmeans	1	Red	#ff0000	844	KAI5406773.1	3880.G7J816	ABC transporter F family-like protein.
kmeans	1	Red	#ff0000	844	KAI5406994.1	3880.I3T9M3	Ribosomal protein L15; Belongs to the eukaryotic ribosomal protein eL15 family.
kmeans	1	Red	#ff0000	844	KAI5406996.1	3880.A0A072VA82	Eukaryotic translation initiation factor 2c, putative.
kmeans	1	Red	#ff0000	844	KAI5407138.1	3880.G7J4V1	FKBP12-interacting protein of 37 kDa-like protein, putative.
kmeans	1	Red	#ff0000	844	KAI5407153.1	3880.G7J4T5	Histone deacetylase; Belongs to the histone deacetylase family. HD Type 1 subfamily.
kmeans	1	Red	#ff0000	844	KAI5407157.1	3880.G7J4S8	Amine oxidase.
kmeans	1	Red	#ff0000	844	KAI5407273.1	3880.G7J8P2	60S ribosomal export protein NMD3; Acts as an adapter for the XPO1/CRM1-mediated export of the 60S ribosomal subunit; Belongs to the NMD3 family.
kmeans	1	Red	#ff0000	844	KAI5407308.1	3880.G7J8S0	RNA-binding (RRM/RBD/RNP motif) family protein.
kmeans	1	Red	#ff0000	844	KAI5407309.1	3880.B7FNB2	Putative acetyltransferase A, auxiliary subunit.
kmeans	1	Red	#ff0000	844	KAI5407317.1	3880.G7J9C1	Chromosome condensation-like protein.
kmeans	1	Red	#ff0000	844	KAI5407470.1	3880.G7J9Y9	Delta-1-pyrroline-5-carboxylate synthase; P5CS plays a key role in proline biosynthesis, leading to osmoregulation in plants; In the N-terminal section; belongs to the glutamate 5- kinase family.
kmeans	1	Red	#ff0000	844	KAI5407568.1	3880.B7FK44	Eukaryotic translation initiation factor 3 subunit F; Component of the eukaryotic translation initiation factor 3 (eIF-3) complex, which is involved in protein synthesis of a specialized repertoire of mRNAs and, together with other initiation factors, stimulates binding of mRNA and methionyl-tRNAi to the 40S ribosome. The eIF-3 complex specifically targets and initiates translation of a subset of…
kmeans	1	Red	#ff0000	844	KAI5407599.1	3880.G7JB78	Putative WD40-repeat-containing domain, nucleoporin Nup88.
kmeans	1	Red	#ff0000	844	KAI5407607.1	3880.G7JB86	Putative GINS complex, subunit Psf3, GINS subunit, domain A protein.
kmeans	1	Red	#ff0000	844	KAI5407711.1	3880.G7J2C2	RNA helicase.
kmeans	1	Red	#ff0000	844	KAI5407805.1	3880.G7J309	Putative Homeobox domain, histone chaperone domain CHZ.
kmeans	1	Red	#ff0000	844	KAI5408083.1	3880.A0A072V9X5	Oxygen-independent coproporphyrinogen III oxidase, putative.
kmeans	1	Red	#ff0000	844	KAI5408148.1	3880.G7J7Y6	Putative peptidase M24, FACT complex subunit Spt16p/Cdc68p, creatinase/Aminopeptidase P/Spt16.
kmeans	1	Red	#ff0000	844	KAI5408190.1	3880.G7J7W2	Beta-catenin-like protein.
kmeans	1	Red	#ff0000	844	KAI5408204.1	3880.G7J7V1	Auxin response factor; Auxin response factors (ARFs) are transcriptional factors that bind specifically to the DNA sequence 5'-TGTCTC-3' found in the auxin-responsive promoter elements (AuxREs).
kmeans	1	Red	#ff0000	844	KAI5408241.1	3880.A0A072UXL1	Deoxyuridine 5'-triphosphate nucleotidohydrolase.
kmeans	1	Red	#ff0000	844	KAI5408244.1	3880.A0A072UZI8	ATP-dependent DNA helicase; Belongs to the helicase family. RecQ subfamily.
kmeans	1	Red	#ff0000	844	KAI5408306.1	3880.G7IV46	DNA primase; Belongs to the eukaryotic-type primase small subunit family.
kmeans	1	Red	#ff0000	844	KAI5408319.1	3880.A0A072UY57	DEAD-box ATP-dependent RNA helicase; Belongs to the DEAD box helicase family.
kmeans	1	Red	#ff0000	844	KAI5408473.1	3880.A0A072UX79	Alanine-glyoxylate aminotransferase-like protein; Belongs to the class-III pyridoxal-phosphate-dependent aminotransferase family.
kmeans	1	Red	#ff0000	844	KAI5408477.1	3880.G7J0M5	Putative ribosomal protein S23/S29.
kmeans	1	Red	#ff0000	844	KAI5408680.1	3880.A0A072UWV0	Pre-mRNA-splicing factor ini1.
kmeans	1	Red	#ff0000	844	KAI5408843.1	3880.A0A072UWC3	Proliferating cell nuclear antigen; This protein is an auxiliary protein of DNA polymerase delta and is involved in the control of eukaryotic DNA replication by increasing the polymerase's processibility during elongation of the leading strand; Belongs to the PCNA family.
kmeans	1	Red	#ff0000	844	KAI5408869.1	3880.G7IY98	Putative transcription factor WD40-like family.
kmeans	1	Red	#ff0000	844	KAI5408914.1	3880.G7IXS2	Putative DNA-directed RNA polymerase.
kmeans	1	Red	#ff0000	844	KAI5408963.1	3880.A0A072V7D7	Putative 16S rRNA (Cytosine(1407)-C(5))-methyltransferase; Belongs to the class I-like SAM-binding methyltransferase superfamily. RsmB/NOP family.
kmeans	1	Red	#ff0000	844	KAI5409059.1	3880.A2Q4Y9	Aminoacyl-tRNA synthetase, class Ia; Belongs to the class-I aminoacyl-tRNA synthetase family.
kmeans	1	Red	#ff0000	844	KAI5409258.1	3880.A0A072UXT6	1,4-alpha-glucan-branching enzyme/amyloplastic protein.
kmeans	1	Red	#ff0000	844	KAI5409441.1	3880.G7J1V4	PolI-like B DNA polymerase.
kmeans	1	Red	#ff0000	844	KAI5409451.1	3880.A0A072V853	DEAD-box ATP-dependent RNA helicase; Belongs to the DEAD box helicase family.
kmeans	1	Red	#ff0000	844	KAI5409460.1	3880.G7J1A1	Tryptophan synthase.
kmeans	1	Red	#ff0000	844	KAI5409625.1	3880.G7K0V0	Putative ribose-phosphate diphosphokinase; Belongs to the ribose-phosphate pyrophosphokinase family.
kmeans	1	Red	#ff0000	844	KAI5409933.1	3880.A0A072UW65	Squalene/phytoene synthase.
kmeans	1	Red	#ff0000	844	KAI5409971.1	3880.A0A072UW40	Putative initiation factor eIF-4 gamma, MA3.
kmeans	1	Red	#ff0000	844	KAI5410031.1	3880.B7FJS4	Nucleosome/chromatin assembly factor group protein; Belongs to the nucleosome assembly protein (NAP) family.
kmeans	1	Red	#ff0000	844	KAI5410478.1	3880.G7IWV9	DNA topoisomerase 2; Control of topological states of DNA by transient breakage and subsequent rejoining of DNA strands. Topoisomerase II makes double- strand breaks.
kmeans	1	Red	#ff0000	844	KAI5410494.1	3880.B7FHU0	Methyltransferase; Belongs to the class I-like SAM-binding methyltransferase superfamily. Erg6/SMT family.
kmeans	1	Red	#ff0000	844	KAI5410733.1	3880.G7KM70	DEAD-box ATP-dependent RNA helicase-like protein; Belongs to the DEAD box helicase family.
kmeans	1	Red	#ff0000	844	KAI5410751.1	3880.G7IW56	Putative anticodon-binding, Brix domain-containing protein.
kmeans	1	Red	#ff0000	844	KAI5410831.1	3880.A0A072V4E2	Uridine 5-monophosphate synthase-like protein.
kmeans	1	Red	#ff0000	844	KAI5410915.1	3880.B7FGL1	50S ribosomal protein L27.
kmeans	1	Red	#ff0000	844	KAI5410917.1	3880.G7IYP7	Putative methyltransferase transcription factor C2H2 family; Belongs to the class I-like SAM-binding methyltransferase superfamily. Protein arginine N-methyltransferase family.
kmeans	1	Red	#ff0000	844	KAI5410934.1	3880.G7KEF8	Aicarft/IMPCHase bienzyme family protein.
kmeans	1	Red	#ff0000	844	KAI5411129.1	3880.G7IV98	Methylenetetrahydrofolate dehydrogenase.
kmeans	1	Red	#ff0000	844	KAI5411141.1	3880.G7L8I9	50S ribosomal protein L5P; Belongs to the universal ribosomal protein uL5 family.
kmeans	1	Red	#ff0000	844	KAI5411147.1	3880.G7IVB8	Histone acetyltransferase; Belongs to the MYST (SAS/MOZ) family.
kmeans	1	Red	#ff0000	844	KAI5411589.1	3880.G7ITE6	Putative DNA polymerase subunit Cdc27.
kmeans	1	Red	#ff0000	844	KAI5411735.1	3880.G7LI73	Nucleolar GTP-binding protein 1; Involved in the biogenesis of the 60S ribosomal subunit. Belongs to the TRAFAC class OBG-HflX-like GTPase superfamily. OBG GTPase family. NOG subfamily.
kmeans	1	Red	#ff0000	844	KAI5411766.1	3880.A0A072V9Z9	Proliferation-associated 2G4-like protein.
kmeans	1	Red	#ff0000	844	KAI5411866.1	3880.G7IRB7	RNA-binding S4 domain protein.
kmeans	1	Red	#ff0000	844	KAI5411896.1	3880.A0A072V9L7	Putative polynucleotide adenylyltransferase.
kmeans	1	Red	#ff0000	844	KAI5412032.1	3880.G7IR59	Putative transcription factor WD40-like family.
kmeans	1	Red	#ff0000	844	KAI5412393.1	3880.B7FMU0	Ribosome biogenesis RLP24-like protein.
kmeans	1	Red	#ff0000	844	KAI5412448.1	3880.G7JXE1	Ribosomal protein; Belongs to the universal ribosomal protein uL1 family.
kmeans	1	Red	#ff0000	844	KAI5412479.1	3880.G7IHN1	Histone H2A; Belongs to the histone H2A family.
kmeans	1	Red	#ff0000	844	KAI5412990.1	3880.A0A072VCJ4	Nuclear cap-binding protein subunit 2.
kmeans	1	Red	#ff0000	844	KAI5413135.1	3880.G7IU57	Putative carbamoyl-phosphate synthase (Glutamine-hydrolyzing).
kmeans	1	Red	#ff0000	844	KAI5413190.1	3880.G7IRR3	Putative (E)-4-hydroxy-3-methylbut-2-enyl-diphosphate synthase (Ferredoxin).
kmeans	1	Red	#ff0000	844	KAI5413217.1	3880.G7IRT9	SIT4 phosphatase-associated family protein.
kmeans	1	Red	#ff0000	844	KAI5413315.1	3880.G7IU96	Polymerase/histidinol phosphatase-like protein, putative.
kmeans	1	Red	#ff0000	844	KAI5413683.1	3880.G7IS24	Threonine synthase-like protein.
kmeans	1	Red	#ff0000	844	KAI5413782.1	3880.G7IUI3	Putative glucose-methanol-choline oxidoreductase, FAD/NAD(P)-binding domain-containing protein.
kmeans	1	Red	#ff0000	844	KAI5413794.1	3880.G7IUJ7	Ribonuclease III domain protein.
kmeans	1	Red	#ff0000	844	KAI5413797.1	3880.A2Q465	DEAD-box ATP-dependent RNA helicase-like protein; Belongs to the DEAD box helicase family.
kmeans	1	Red	#ff0000	844	KAI5413808.1	3880.B7FI33	Putative exoribonuclease II transcription factor C2H2 family.
kmeans	1	Red	#ff0000	844	KAI5413826.1	3880.G7IUL4	Putative ribosomal protein L28e.
kmeans	1	Red	#ff0000	844	KAI5413837.1	3880.G7IHW5	23S rRNA (Uracil-5)-methyltransferase RumA; Belongs to the class I-like SAM-binding methyltransferase superfamily. RNA M5U methyltransferase family.
kmeans	1	Red	#ff0000	844	KAI5413884.1	3880.A0A072VD65	Malic enzyme.
kmeans	1	Red	#ff0000	844	KAI5413914.1	3880.G7IUM0	Nuclear pore complex protein NUP35.
kmeans	1	Red	#ff0000	844	KAI5413925.1	3880.G7IUM8	Putative ribonuclease P.
kmeans	1	Red	#ff0000	844	KAI5413931.1	3880.G7IUN1	Zinc phosphodiesterase, putative.
kmeans	1	Red	#ff0000	844	KAI5413954.1	3880.A0A072VI64	Putative GTP-binding protein, orthogonal bundle.
kmeans	1	Red	#ff0000	844	KAI5413965.1	3880.G7JC94	60S acidic ribosomal protein P0; Ribosomal protein P0 is the functional equivalent of E.coli protein L10.
kmeans	1	Red	#ff0000	844	KAI5414087.1	3880.Q2HVW5	Nuclear pore protein.
kmeans	1	Red	#ff0000	844	KAI5414138.1	3880.G7II78	Putative JAB1/MPN/MOV34 metalloenzyme domain, ribonuclease H-like domain, PRO8NT.
kmeans	1	Red	#ff0000	844	KAI5414154.1	3880.G7II90	Putative DNA-formamidopyrimidine glycosylase, DNA-(Apurinic or apyrimidinic site) lyase.
kmeans	1	Red	#ff0000	844	KAI5414341.1	3880.A0A072USZ0	Putative translation elongation factor EF1B, gamma chain, S-crystallin.
kmeans	1	Red	#ff0000	844	KAI5414355.1	3880.A0A072V3L0	Cullin-associated NEDD8-dissociated protein.
kmeans	1	Red	#ff0000	844	KAI5414392.1	3880.Q2HWC2	Putative ribosomal protein S28e.
kmeans	1	Red	#ff0000	844	KAI5414415.1	3880.A0A072UUE3	DEAD-box ATP-dependent RNA helicase; Belongs to the DEAD box helicase family.
kmeans	1	Red	#ff0000	844	KAI5414495.1	3880.G7JKJ1	Nucleolar protein,Nop52 protein.
kmeans	1	Red	#ff0000	844	KAI5414570.1	3880.G7JJ94	Putative U3 small nucleolar RNA-associated protein.
kmeans	1	Red	#ff0000	844	KAI5414573.1	3880.G7JJ90	Endonuclease/exonuclease/phosphatase family protein.
kmeans	1	Red	#ff0000	844	KAI5414596.1	3880.G7JJ74	tRNA wybutosine-synthesizing 2/3/4-like protein.
kmeans	1	Red	#ff0000	844	KAI5414654.1	3880.B7FL50	DEAD-box ATP-dependent RNA helicase.
kmeans	1	Red	#ff0000	844	KAI5414690.1	3880.G7KWD1	Histone H2A; Belongs to the histone H2A family.
kmeans	1	Red	#ff0000	844	KAI5414696.1	3880.A0A072UR90	RNA polymerase II C-terminal domain phosphatase-like; This promotes the activity of RNA polymerase II.
kmeans	1	Red	#ff0000	844	KAI5414756.1	3880.G7INL9	Ribosome biogenesis protein BOP1 homolog; Required for maturation of ribosomal RNAs and formation of the large ribosomal subunit; Belongs to the WD repeat BOP1/ERB1 family.
kmeans	1	Red	#ff0000	844	KAI5414797.1	3880.G7JFH6	Putative transcription factor WD40-like family.
kmeans	1	Red	#ff0000	844	KAI5414926.1	3880.G7JD16	Putative adenosylmethionine--8-amino-7-oxononanoate transaminase, Dethiobiotin synthase.
kmeans	1	Red	#ff0000	844	KAI5414978.1	3880.G7JVF0	Putative sm-like protein Lsm6/SmF.
kmeans	1	Red	#ff0000	844	KAI5414986.1	3880.G7JVE0	Replication protein A 32 kDa subunit-like protein.
kmeans	1	Red	#ff0000	844	KAI5414997.1	3880.G7JUE1	Putative transcription factor WD40-like family.
kmeans	1	Red	#ff0000	844	KAI5415052.1	3880.G7JEI8	Putative magnesium protoporphyrin IX methyltransferase.
kmeans	1	Red	#ff0000	844	KAI5415103.1	3880.G7JTA4	SRP40, carboxy-terminal domain protein.
kmeans	1	Red	#ff0000	844	KAI5415215.1	3880.A0A072URR3	DEAD-box ATP-dependent RNA helicase; Belongs to the DEAD box helicase family.
kmeans	1	Red	#ff0000	844	KAI5415218.1	3880.A0A072UT23	WD repeat protein DWA1.
kmeans	1	Red	#ff0000	844	KAI5415234.1	3880.A0A072UT04	Putative transcription factor C2H2 family.
kmeans	1	Red	#ff0000	844	KAI5415235.1	3880.A0A072URP5	Putative transcription factor WD40-like family.
kmeans	1	Red	#ff0000	844	KAI5415236.1	3880.A0A072UTS3	Threonine synthase-like protein.
kmeans	1	Red	#ff0000	844	KAI5415317.1	3880.G7JS70	Putative groES chaperonin family; Belongs to the GroES chaperonin family.
kmeans	1	Red	#ff0000	844	KAI5415375.1	3880.A0A072USV4	Lysine-ketoglutarate reductase/saccharopine dehydrogenase.
kmeans	1	Red	#ff0000	844	KAI5415385.1	3880.A0A072USV0	Putative transcription factor WD40-like family.
kmeans	1	Red	#ff0000	844	KAI5415421.1	3880.G7JR21	Chromatin-remodeling complex ATPase chain.
kmeans	1	Red	#ff0000	844	KAI5415484.1	3880.G7JQ16	Armadillo/beta-catenin-like repeat protein.
kmeans	1	Red	#ff0000	844	KAI5415517.1	3880.G7IVW0	Transcription initiation factor IID, 31 kDa subunit.
kmeans	1	Red	#ff0000	844	KAI5415558.1	3880.G7JNY9	Methionine-tRNA ligase, putative; Belongs to the class-I aminoacyl-tRNA synthetase family.
kmeans	1	Red	#ff0000	844	KAI5415567.1	3880.G7JNY1	DNA helicase; Belongs to the MCM family.
kmeans	1	Red	#ff0000	844	KAI5415650.1	3880.G7JMS0	Acetate/butyrate-CoA ligase AAE7, peroxisomal protein.
kmeans	1	Red	#ff0000	844	KAI5415686.1	3880.B7FL54	Putative 60S ribosomal protein L14.
kmeans	1	Red	#ff0000	844	KAI5415691.1	3880.G7JLK9	Putative transcription factor WD40-like family.
kmeans	1	Red	#ff0000	844	KAI5415700.1	3880.A0A072V2I3	Putative transcription regulator SAP family.
kmeans	1	Red	#ff0000	844	KAI5415714.1	3880.G7KPA2	Eukaryotic translation initiation factor 6; Binds to the 60S ribosomal subunit and prevents its association with the 40S ribosomal subunit to form the 80S initiation complex in the cytoplasm. May also be involved in ribosome biogenesis.
kmeans	1	Red	#ff0000	844	KAI5415837.1	3880.A0A072V2D5	Putative calcium/calmodulin-dependent protein kinase chromatin remodeling ISWI family.
kmeans	1	Red	#ff0000	844	KAI5415873.1	3880.G7JJ14	Putative 1-deoxy-D-xylulose-5-phosphate synthase.
kmeans	1	Red	#ff0000	844	KAI5415875.1	3880.G7JJ12	RNA recognition motif.
kmeans	1	Red	#ff0000	844	KAI5415893.1	3880.G7JHW1	Putative tRNA (Guanosine(18)-2'-O)-methyltransferase.
kmeans	1	Red	#ff0000	844	KAI5415917.1	3880.A0A072URB1	Amine oxidase.
kmeans	1	Red	#ff0000	844	KAI5415930.1	3880.I3SUM7	Putative ribosomal protein S8; Belongs to the universal ribosomal protein uS8 family.
kmeans	1	Red	#ff0000	844	KAI5415955.1	3880.A0A072UR78	Cell cycle control protein, G10 family protein.
kmeans	1	Red	#ff0000	844	KAI5415996.1	3880.A0A072V213	Putative transcription factor WD40-like family.
kmeans	1	Red	#ff0000	844	KAI5415997.1	3880.A0A072UR54	DNA helicase; Belongs to the MCM family.
kmeans	1	Red	#ff0000	844	KAI5416041.1	3880.G7JHS5	Elongation factor EF-Tu-like protein.
kmeans	1	Red	#ff0000	844	KAI5416044.1	3880.B7FGL2	40S ribosomal protein S11-1; Belongs to the universal ribosomal protein uS17 family.
kmeans	1	Red	#ff0000	844	KAI5416096.1	3880.G7JGK2	Prephenate dehydrogenase.
kmeans	1	Red	#ff0000	844	KAI5416125.1	3880.I3ST48	60S ribosome subunit biogenesis protein NIP7 homolog; Required for proper 27S pre-rRNA processing and 60S ribosome subunit assembly; Belongs to the NIP7 family.
kmeans	1	Red	#ff0000	844	KAI5416262.1	3880.G7JCV9	DEAD-box ATP-dependent RNA helicase-like protein.
kmeans	1	Red	#ff0000	844	KAI5416399.1	3880.A0A072UQY3	tRNA (guanine(37)-N1)-methyltransferase; Specifically methylates the N1 position of guanosine-37 in various cytoplasmic and mitochondrial tRNAs. Methylation is not dependent on the nature of the nucleoside 5' of the target nucleoside. This is the first step in the biosynthesis of wybutosine (yW), a modified base adjacent to the anticodon of tRNAs and required for accurate decoding; Belongs to the…
kmeans	1	Red	#ff0000	844	KAI5416411.1	3880.A0A072V1T7	Putative P-loop containing nucleoside triphosphate hydrolase; Component of the post-replicative DNA mismatch repair system (MMR).
kmeans	1	Red	#ff0000	844	KAI5416451.1	3880.G7JT08	RNA helicase.
kmeans	1	Red	#ff0000	844	KAI5416480.1	3880.G7JT47	Ribonucloprotein; Common component of the spliceosome and rRNA processing machinery; Belongs to the eukaryotic ribosomal protein eL8 family.
kmeans	1	Red	#ff0000	844	KAI5416554.1	3880.A0A072UQS0	Replication protein A subunit; Component of the replication protein A complex (RPA) required for DNA recombination, repair and replication. The activity of RPA is mediated by single-stranded DNA binding and protein interactions. Probably involved in repair of double-strand DNA breaks (DSBs) induced by genotoxic stresses.
kmeans	1	Red	#ff0000	844	KAI5416571.1	3880.A0A072UQR1	Histone deacetylase superfamily protein.
kmeans	1	Red	#ff0000	844	KAI5416574.1	3880.G7IN25	U3 small nucleolar RNA-associated-like protein.
kmeans	1	Red	#ff0000	844	KAI5416733.1	3880.G7JQZ7	Transcription regulator/zinc ion-binding protein.
kmeans	1	Red	#ff0000	844	KAI5416734.1	3880.A0A072UQ45	Nucleosome/chromatin assembly factor group protein; Belongs to the nucleosome assembly protein (NAP) family.
kmeans	1	Red	#ff0000	844	KAI5416737.1	3880.G7JQY3	Putative transcription factor TCP family.
kmeans	1	Red	#ff0000	844	KAI5416749.1	3880.B7FMD4	Putative ribosomal protein S4/S9; Belongs to the universal ribosomal protein uS4 family.
kmeans	1	Red	#ff0000	844	KAI5416862.1	3880.A0A072URC9	Putative WW domain binding protein.
kmeans	1	Red	#ff0000	844	KAI5416865.1	3880.A0A072UQ12	Putative WHIM1 domain-containing protein.
kmeans	1	Red	#ff0000	844	KAI5416881.1	3880.A0A072UQE4	Non-specific serine/threonine protein kinase; Belongs to the protein kinase superfamily.
kmeans	1	Red	#ff0000	844	KAI5416980.1	3880.G7JNV7	Putative 1-deoxy-D-xylulose-5-phosphate reductoisomerase.
kmeans	1	Red	#ff0000	844	KAI5416985.1	3880.A0A072UQ77	Putative transcription factor WD40-like family.
kmeans	1	Red	#ff0000	844	KAI5417233.1	3880.B7FLU4	NOP56-like pre RNA processing ribonucleoprotein.
kmeans	1	Red	#ff0000	844	KAI5417372.1	3880.G7JLB5	Cytoplasmic ribosomal protein S13; Belongs to the universal ribosomal protein uS15 family.
kmeans	1	Red	#ff0000	844	KAI5417467.1	3880.G7JIY5	L-lactate dehydrogenase; Belongs to the LDH/MDH superfamily.
kmeans	1	Red	#ff0000	844	KAI5417513.1	3880.G7JIW9	Putative pre-mRNA-splicing factor Cwf15/Cwc15.
kmeans	1	Red	#ff0000	844	KAI5417525.1	3880.G7JW33	40S ribosomal protein S30; Belongs to the eukaryotic ribosomal protein eS30 family.
kmeans	1	Red	#ff0000	844	KAI5417533.1	3880.G7JIV3	Agenet domain protein.
kmeans	1	Red	#ff0000	844	KAI5417665.1	3880.A0A072UPJ3	Putative tRNA (Guanosine(18)-2'-O)-methyltransferase.
kmeans	1	Red	#ff0000	844	KAI5417696.1	3880.A0A072TFU7	60S ribosomal protein L37a-2.
kmeans	1	Red	#ff0000	844	KAI5417758.1	3880.G7JHM7	Putative ribose-phosphate diphosphokinase.
kmeans	1	Red	#ff0000	844	KAI5417985.1	3880.A0A072UR24	Putative chromatin remodeling & transcriptional activation CHROMO-DOMAIN family.
kmeans	1	Red	#ff0000	844	KAI5418147.1	3880.G7LGE0	Putative phosphoserine phosphatase.
kmeans	1	Red	#ff0000	844	KAI5418153.1	3880.G7LGD2	Peptidyl-prolyl cis-trans isomerase D.
kmeans	1	Red	#ff0000	844	KAI5418156.1	3880.G7LGD1	50S ribosomal protein L25, putative.
kmeans	1	Red	#ff0000	844	KAI5418276.1	3880.D6Q1T5	Putative geranylgeranyl diphosphate synthase; Belongs to the FPP/GGPP synthase family.
kmeans	1	Red	#ff0000	844	KAI5418319.1	3880.G7LEU2	U1 small nuclear ribonucleoprotein 70 kDa protein, putative.
kmeans	1	Red	#ff0000	844	KAI5418321.1	3880.G7LEU1	Sulfite exporter TauE/SafE family protein.
kmeans	1	Red	#ff0000	844	KAI5418385.1	3880.I3SVT4	Anaphase-promoting complex subunit 10; Component of the anaphase promoting complex/cyclosome (APC/C), a cell cycle-regulated E3 ubiquitin-protein ligase complex that controls progression through mitosis and the G1 phase of the cell cycle.
kmeans	1	Red	#ff0000	844	KAI5418401.1	3880.A0A072TSP1	GTP-binding protein Era protein; Belongs to the TRAFAC class TrmE-Era-EngA-EngB-Septin-like GTPase superfamily. Era GTPase family.
kmeans	1	Red	#ff0000	844	KAI5418546.1	3880.G7LCY9	Putative nucleotide-binding alpha-beta plait domain-containing protein.
kmeans	1	Red	#ff0000	844	KAI5418808.1	3880.G7L9H1	Phosphoserine aminotransferase.
kmeans	1	Red	#ff0000	844	KAI5418830.1	3880.G7L9D8	Putative nucleotide-binding alpha-beta plait domain-containing protein.
kmeans	1	Red	#ff0000	844	KAI5418864.1	3880.G7L8P4	Exosome complex exonuclease RRP44; Belongs to the RNR ribonuclease family.
kmeans	1	Red	#ff0000	844	KAI5418893.1	3880.G7L8M1	Structural maintenance of chromosomes protein.
kmeans	1	Red	#ff0000	844	KAI5419075.1	3880.G7LJD6	CTP synthase; Catalyzes the ATP-dependent amination of UTP to CTP with either L-glutamine or ammonia as the source of nitrogen.
kmeans	1	Red	#ff0000	844	KAI5419278.1	3880.A0A072U2U6	Putative transcription factor WD40-like family.
kmeans	1	Red	#ff0000	844	KAI5419291.1	3880.G7KF48	Starch synthase.
kmeans	1	Red	#ff0000	844	KAI5419381.1	3880.G7LHS2	tRNA-dihydrouridine synthase; Catalyzes the synthesis of dihydrouridine, a modified base found in the D-loop of most tRNAs; Belongs to the dus family.
kmeans	1	Red	#ff0000	844	KAI5419499.1	3880.G7LG90	D-aminoacyl-tRNA deacylase.
kmeans	1	Red	#ff0000	844	KAI5419501.1	3880.G7LG96	Translin-associated factor X.
kmeans	1	Red	#ff0000	844	KAI5419647.1	3880.A0A072U2G7	NAD-dependent aldehyde dehydrogenase family protein; Belongs to the aldehyde dehydrogenase family.
kmeans	1	Red	#ff0000	844	KAI5419754.1	3880.G7LEQ4	DEAD-box ATP-dependent RNA helicase.
kmeans	1	Red	#ff0000	844	KAI5419805.1	3880.G7LDU4	Cinnamyl alcohol dehydrogenase.
kmeans	1	Red	#ff0000	844	KAI5419890.1	3880.A0A072U298	AMP deaminase.
kmeans	1	Red	#ff0000	844	KAI5420202.1	3880.A0A072TI08	Rhamnose biosynthetic-like enzyme.
kmeans	1	Red	#ff0000	844	KAI5420323.1	3880.I3T296	PHD finger and bromo-adjacent-like domain protein.
kmeans	1	Red	#ff0000	844	KAI5420401.1	3880.G7JG05	DNA-directed RNA polymerase subunit beta; DNA-dependent RNA polymerase catalyzes the transcription of DNA into RNA using the four ribonucleoside triphosphates as substrates.
kmeans	1	Red	#ff0000	844	KAI5420477.1	3880.B7FMD3	Proteasome subunit alpha type; The proteasome is a multicatalytic proteinase complex which is characterized by its ability to cleave peptides with Arg, Phe, Tyr, Leu, and Glu adjacent to the leaving group at neutral or slightly basic pH; Belongs to the peptidase T1A family.
kmeans	1	Red	#ff0000	844	KAI5420665.1	3880.G7K4R8	Putative ribosomal protein L14P; Belongs to the universal ribosomal protein uL14 family.
kmeans	1	Red	#ff0000	844	KAI5420977.1	3880.A0A072TPJ2	CTP synthase; Catalyzes the ATP-dependent amination of UTP to CTP with either L-glutamine or ammonia as the source of nitrogen.
kmeans	1	Red	#ff0000	844	KAI5421103.1	3880.A0A072UT55	Putative ribosomal protein S19e.
kmeans	1	Red	#ff0000	844	KAI5421120.1	3880.G7LHL2	Retinoblastoma-related protein 1.
kmeans	1	Red	#ff0000	844	KAI5421126.1	3880.G7LHI3	Peptidyl-prolyl cis-trans isomerase; PPIases accelerate the folding of proteins. It catalyzes the cis-trans isomerization of proline imidic peptide bonds in oligopeptides; Belongs to the cyclophilin-type PPIase family.
kmeans	1	Red	#ff0000	844	KAI5421139.1	3880.G7LGT1	Putative diadenosine hexaphosphate hydrolase (AMP-forming).
kmeans	1	Red	#ff0000	844	KAI5421159.1	3880.G7LG09	DNA-directed RNA polymerase subunit; DNA-dependent RNA polymerase catalyzes the transcription of DNA into RNA using the four ribonucleoside triphosphates as substrates.
kmeans	1	Red	#ff0000	844	KAI5421170.1	3880.A4Q377	Putative transcription factor WD40-like family.
kmeans	1	Red	#ff0000	844	KAI5421246.1	3880.S4SYU3	DNA-directed RNA polymerase subunit beta; DNA-dependent RNA polymerase catalyzes the transcription of DNA into RNA using the four ribonucleoside triphosphates as substrates.
kmeans	1	Red	#ff0000	844	KAI5421247.1	3880.A0A072TLG9	DNA-directed RNA polymerase subunit beta; DNA-dependent RNA polymerase catalyzes the transcription of DNA into RNA using the four ribonucleoside triphosphates as substrates.
kmeans	1	Red	#ff0000	844	KAI5421562.1	3880.A0A072TNI9	Putative nucleotide-binding alpha-beta plait domain-containing protein.
kmeans	1	Red	#ff0000	844	KAI5421691.1	3880.G7L3J8	DEAD-box ATP-dependent RNA helicase-like protein; Belongs to the DEAD box helicase family.
kmeans	1	Red	#ff0000	844	KAI5421703.1	3880.G7JYX5	Putative ribosomal protein L15; Belongs to the universal ribosomal protein uL15 family.
kmeans	1	Red	#ff0000	844	KAI5421862.1	3880.A0A072TZ19	39S ribosomal protein L46.
kmeans	1	Red	#ff0000	844	KAI5421913.1	3880.B7FJX5	Putative ribosomal protein L5 eukaryotic/L18 archaeal.
kmeans	1	Red	#ff0000	844	KAI5422005.1	3880.A0A072TP89	DEAD-box ATP-dependent RNA helicase family protein.
kmeans	1	Red	#ff0000	844	KAI5422070.1	3880.G7LAU9	Putative nucleotide-binding alpha-beta plait domain-containing protein.
kmeans	1	Red	#ff0000	844	KAI5422161.1	3880.A0A072TMC9	Starch synthase, chloroplastic/amyloplastic; Belongs to the glycosyltransferase 1 family. Bacterial/plant glycogen synthase subfamily.
kmeans	1	Red	#ff0000	844	KAI5422225.1	3880.A0A072TMT8	DNA-directed RNA polymerase subunit beta; DNA-dependent RNA polymerase catalyzes the transcription of DNA into RNA using the four ribonucleoside triphosphates as substrates.
kmeans	1	Red	#ff0000	844	KAI5422415.1	3880.G7L6R2	Developmentally regulated GTP-binding protein.
kmeans	1	Red	#ff0000	844	KAI5422792.1	3880.G7LGQ6	DNA repair-like proteinRadA.
kmeans	1	Red	#ff0000	844	KAI5422972.1	3880.I3T3T7	40S ribosomal protein S8; Belongs to the eukaryotic ribosomal protein eS8 family.
kmeans	1	Red	#ff0000	844	KAI5423159.1	3880.A0A072TMC4	Putative ribose-phosphate diphosphokinase.
kmeans	1	Red	#ff0000	844	KAI5423261.1	3880.A0A072TKF7	Putative elongator complex protein.
kmeans	1	Red	#ff0000	844	KAI5423307.1	3880.A0A072TM16	Putative hyaluronan/mRNA-binding protein.
kmeans	1	Red	#ff0000	844	KAI5423371.1	3880.Q2MJ22	Cytochrome P450 monooxygenase CYP51G1; Belongs to the cytochrome P450 family.
kmeans	1	Red	#ff0000	844	KAI5423456.1	3880.G7K3P1	40S ribosomal protein S3a; Belongs to the eukaryotic ribosomal protein eS1 family.
kmeans	1	Red	#ff0000	844	KAI5423526.1	3880.G7K102	Putative DNA-directed RNA polymerase.
kmeans	1	Red	#ff0000	844	KAI5423568.1	3880.G7K0X2	Putative transcription factor WD40-like family.
kmeans	1	Red	#ff0000	844	KAI5423605.1	3880.A0A072UCY8	Putative tetratricopeptide-like helical domain, acetyltransferase A, auxiliary subunit.
kmeans	1	Red	#ff0000	844	KAI5423620.1	3880.A0A072U4P0	Exportin-T; tRNA nucleus export receptor which facilitates tRNA translocation across the nuclear pore complex. Belongs to the exportin family.
kmeans	1	Red	#ff0000	844	KAI5423701.1	3880.A0A072TYD9	Pyruvate dehydrogenase E1 component subunit alpha; The pyruvate dehydrogenase complex catalyzes the overall conversion of pyruvate to acetyl-CoA and CO(2).
kmeans	1	Red	#ff0000	844	KAI5423771.1	3880.A0A072UDN9	Putative transcription factor interactor and regulator CCHC(Zn) family.
kmeans	1	Red	#ff0000	844	KAI5423825.1	3880.B7FL19	Putative exosome complex RNA-binding protein 1/RRP40/RRP4.
kmeans	1	Red	#ff0000	844	KAI5423871.1	3880.G7L401	Putative exosome complex component Rrp42, archaea, PNPase/RNase PH domain-containing protein.
kmeans	1	Red	#ff0000	844	KAI5423982.1	3880.G7L2X1	Peptidyl-prolyl cis-trans isomerase; PPIases accelerate the folding of proteins. It catalyzes the cis-trans isomerization of proline imidic peptide bonds in oligopeptides; Belongs to the cyclophilin-type PPIase family.
kmeans	1	Red	#ff0000	844	KAI5423989.1	3880.A0A072U5E2	Exportin-4 protein, putative.
kmeans	1	Red	#ff0000	844	KAI5424056.1	3880.A0A072U5A8	Putative 43kDa postsynaptic protein.
kmeans	1	Red	#ff0000	844	KAI5424067.1	3880.A0A072UFI8	Mediator of RNA polymerase II transcription subunit 14; Component of the Mediator complex, a coactivator involved in the regulated transcription of nearly all RNA polymerase II-dependent genes. Mediator functions as a bridge to convey information from gene- specific regulatory proteins to the basal RNA polymerase II transcription machinery. Mediator is recruited to promoters by direct interaction…
kmeans	1	Red	#ff0000	844	KAI5424134.1	3880.G7L1T8	tRNA pseudouridine synthase.
kmeans	1	Red	#ff0000	844	KAI5424202.1	3880.G7L0R1	Putative exportin-1/Importin-beta.
kmeans	1	Red	#ff0000	844	KAI5424409.1	3880.G7KXJ9	Putative ribosomal protein L22e.
kmeans	1	Red	#ff0000	844	KAI5424703.1	3880.A0A072VD42	Cytoplasmic-like arginine-tRNA ligase; Belongs to the class-I aminoacyl-tRNA synthetase family.
kmeans	1	Red	#ff0000	844	KAI5424756.1	3880.G7KUM3	Prolyl-tRNA synthetase family protein.
kmeans	1	Red	#ff0000	844	KAI5424967.1	3880.I3SA92	Ribosomal protein L19; Belongs to the eukaryotic ribosomal protein eL19 family.
kmeans	1	Red	#ff0000	844	KAI5424970.1	3880.A0A072U3V9	Putative GTP diphosphokinase.
kmeans	1	Red	#ff0000	844	KAI5424989.1	3880.A0A072U5K2	Putative ribosomal protein L18e.
kmeans	1	Red	#ff0000	844	KAI5424999.1	3880.G7KRW4	Putative small-subunit processome, Utp14 protein.
kmeans	1	Red	#ff0000	844	KAI5425071.1	3880.G7KRT0	Cullin 3B; Belongs to the cullin family.
kmeans	1	Red	#ff0000	844	KAI5425143.1	3880.I3T8M7	Putative ribosomal protein L21e.
kmeans	1	Red	#ff0000	844	KAI5425155.1	3880.A0A072VJE7	Putative ribosomal protein S5/S7; Belongs to the universal ribosomal protein uS7 family.
kmeans	1	Red	#ff0000	844	KAI5425158.1	3880.G8A187	40S ribosomal protein SA; Required for the assembly and/or stability of the 40S ribosomal subunit. Required for the processing of the 20S rRNA- precursor to mature 18S rRNA in a late step of the maturation of 40S ribosomal subunits.
kmeans	1	Red	#ff0000	844	KAI5425257.1	3880.A0A072U548	Putative transcription factor WD40-like family.
kmeans	1	Red	#ff0000	844	KAI5425442.1	3880.Q2HTE3	Putative plus-end-directed kinesin ATPase; Belongs to the TRAFAC class myosin-kinesin ATPase superfamily. Kinesin family.
kmeans	1	Red	#ff0000	844	KAI5425591.1	3880.G7L500	ENTH/VHS-like protein.
kmeans	1	Red	#ff0000	844	KAI5425612.1	3880.A0A072U424	Splicing factor U2af small subunit A-like protein.
kmeans	1	Red	#ff0000	844	KAI5425663.1	3880.I3SKQ8	60S ribosomal protein L24-2.
kmeans	1	Red	#ff0000	844	KAI5425678.1	3880.B7FMI2	Ribosomal protein S6 family protein.
kmeans	1	Red	#ff0000	844	KAI5425693.1	3880.A2Q445	Nucleosome/chromatin assembly factor group protein.
kmeans	1	Red	#ff0000	844	KAI5425867.1	3880.A0A072U3S2	Translin-like protein.
kmeans	1	Red	#ff0000	844	KAI5425954.1	3880.G7L1R9	DEAD-box ATP-dependent RNA helicase.
kmeans	1	Red	#ff0000	844	KAI5425975.1	3880.B7FHD2	Putative ribosomal protein S12/S23; Belongs to the universal ribosomal protein uS12 family.
kmeans	1	Red	#ff0000	844	KAI5426068.1	3880.G7I8Q6	Putative nucleotide-binding alpha-beta plait domain-containing protein.
kmeans	1	Red	#ff0000	844	KAI5426094.1	3880.G7L0P2	Uncharacterized protein.
kmeans	1	Red	#ff0000	844	KAI5426120.1	3880.A0A072UNJ0	Histone H2B; Belongs to the histone H2B family.
kmeans	1	Red	#ff0000	844	KAI5426124.1	3880.G7L0K9	Eukaryotic translation initiation factor 3 subunit A; RNA-binding component of the eukaryotic translation initiation factor 3 (eIF-3) complex, which is involved in protein synthesis of a specialized repertoire of mRNAs and, together with other initiation factors, stimulates binding of mRNA and methionyl-tRNAi to the 40S ribosome. The eIF-3 complex specifically targets and initiates translation of…
kmeans	1	Red	#ff0000	844	KAI5426158.1	3880.Q1RU62	Histone H4; Core component of nucleosome. Nucleosomes wrap and compact DNA into chromatin, limiting DNA accessibility to the cellular machineries which require DNA as a template. Histones thereby play a central role in transcription regulation, DNA repair, DNA replication and chromosomal stability. DNA accessibility is regulated via a complex set of post-translational modifications of histones, a…
kmeans	1	Red	#ff0000	844	KAI5426206.1	3880.G7KYH2	Putative transcription factor WD40-like family.
kmeans	1	Red	#ff0000	844	KAI5426325.1	3880.B7FMQ6	Putative ribosomal protein L14P; Belongs to the universal ribosomal protein uL14 family.
kmeans	1	Red	#ff0000	844	KAI5426346.1	3880.G7KXF7	Pre-mRNA-processing factor 39.
kmeans	1	Red	#ff0000	844	KAI5426602.1	3880.A0A072U411	Putative histone acetyltransferase chromatin remodeler Bromodomain family.
kmeans	1	Red	#ff0000	844	KAI5426629.1	3880.Q1SN35	Putative ribosomal protein L24e.
kmeans	1	Red	#ff0000	844	KAI5426673.1	3880.A0A072UD53	Putative pre-mRNA processing factor 4 (PRP4).
kmeans	1	Red	#ff0000	844	KAI5426689.1	3880.A0A072U235	Putative GTP-binding protein, ribosome biogenesis.
kmeans	1	Red	#ff0000	844	KAI5426720.1	3880.I3SQE6	Small nuclear ribonucleoprotein Sm D1; Involved in splicing regulation. Facilitates post- transcriptional gene silencing (PTGS) by limiting the degradation of transgene aberrant RNAs by the RNA quality control (RQC) machinery, thus favoring their entry into cytoplasmic siRNA bodies where they can trigger PTGS. Does not participate in the production of small RNAs. Belongs to the snRNP core protein…
kmeans	1	Red	#ff0000	844	KAI5426732.1	3880.A0A072U2X0	RNA-binding (RRM/RBD/RNP motif) family protein.
kmeans	1	Red	#ff0000	844	KAI5426760.1	3880.A0A072U201	Elongation factor Tu; This protein promotes the GTP-dependent binding of aminoacyl- tRNA to the A-site of ribosomes during protein biosynthesis.
kmeans	1	Red	#ff0000	844	KAI5426878.1	3880.G7KVD6	DNA polymerase delta small subunit.
kmeans	1	Red	#ff0000	844	KAI5426943.1	3880.G7JPA9	Putative ribosomal protein S10.
kmeans	1	Red	#ff0000	844	KAI5427186.1	3880.G7KSJ1	P-loop nucleoside triphosphate hydrolase superfamily protein.
kmeans	1	Red	#ff0000	844	KAI5427213.1	3880.A0A072UAF5	Polynucleotide phosphatase/kinase.
kmeans	1	Red	#ff0000	844	KAI5427261.1	3880.A2Q2Z5	RNA polymerase subunit, RPB5; RNA polymerase Rpb5, N-terminal.
kmeans	1	Red	#ff0000	844	KAI5427476.1	3880.G7L4U0	Transcription elongation factor spt6; Transcription elongation factor that enhances transcription elongation by RNA polymerase II (RNAPII). Belongs to the SPT6 family.
kmeans	1	Red	#ff0000	844	KAI5427481.1	3880.G7L4T7	Putative nascent polypeptide-associated complex subunit alpha.
kmeans	1	Red	#ff0000	844	KAI5427610.1	3880.G7L2L5	Cysteine synthase; Belongs to the cysteine synthase/cystathionine beta- synthase family.
kmeans	1	Red	#ff0000	844	KAI5427704.1	3880.G7L0J5	U5 small nuclear ribonucleoprotein 40 kDa-like protein.
kmeans	1	Red	#ff0000	844	KAI5428010.1	3880.G7KX84	Aspartokinase; Belongs to the aspartokinase family.
kmeans	1	Red	#ff0000	844	KAI5428014.1	3880.G7KX77	Putative nuclear cap-binding protein subunit 1.
kmeans	1	Red	#ff0000	844	KAI5428215.1	3880.A0A072U137	Leucine carboxyl methyltransferase 1 homolog; Involved in brassinosteroid (BR) signaling.
kmeans	1	Red	#ff0000	844	KAI5428222.1	3880.G7KU84	Nuclear RNA-binding-like protein.
kmeans	1	Red	#ff0000	844	KAI5428355.1	3880.A0A072U2P0	Sister chromatid cohesion 1 protein.
kmeans	1	Red	#ff0000	844	KAI5428553.1	3880.G7L6N7	Carboxy-terminal-binding protein AN.
kmeans	1	Red	#ff0000	844	KAI5428728.1	3880.G7L3L0	60S ribosomal L8-like protein.
kmeans	1	Red	#ff0000	844	KAI5428729.1	3880.G7L3K7	Exosome complex exonuclease RRP46.
kmeans	1	Red	#ff0000	844	KAI5428758.1	3880.A0A072U2F8	Methylenetetrahydrofolate dehydrogenase.
kmeans	1	Red	#ff0000	844	KAI5428822.1	3880.A2Q3P9	rRNA adenine N(6)-methyltransferase; Belongs to the class I-like SAM-binding methyltransferase superfamily. rRNA adenine N(6)-methyltransferase family.
kmeans	1	Red	#ff0000	844	KAI5428829.1	3880.A2Q5D0	Periodic tryptophan protein-associated region; WD40-like.
kmeans	1	Red	#ff0000	844	KAI5429237.1	3880.A0A072U2R2	Putative diaminopimelate epimerase.
kmeans	1	Red	#ff0000	844	KAI5429329.1	3880.G7KTA4	Putative nucleolar complex-associated protein.
kmeans	1	Red	#ff0000	844	KAI5429399.1	3880.G7KSA2	Proliferation-associated 2G4-like protein.
kmeans	1	Red	#ff0000	844	KAI5429432.1	3880.G7JQ45	Putative hydrolase.
kmeans	1	Red	#ff0000	844	KAI5429485.1	3880.A0A072U147	Putative PRP1 splicing factor, tetratricopeptide-like helical domain-containing protein.
kmeans	1	Red	#ff0000	844	KAI5429500.1	3880.A0A072TT13	Pre-mRNA splicing factor ATP-dependent RNA helicase.
kmeans	1	Red	#ff0000	844	KAI5429581.1	3880.G7KRA6	Putative T-complex protein 1, beta subunit.
kmeans	1	Red	#ff0000	844	KAI5429635.1	3880.A0A072U0E3	Putative transcription factor interactor and regulator LIM family.
kmeans	1	Red	#ff0000	844	KAI5430043.1	3880.B7FMG6	Putative ribosomal protein L13; Belongs to the universal ribosomal protein uL13 family.
kmeans	1	Red	#ff0000	844	KAI5430062.1	3880.G7L177	DEAD-box ATP-dependent RNA helicase; Belongs to the DEAD box helicase family.
kmeans	1	Red	#ff0000	844	KAI5430073.1	3880.G7IHN4	Histone H2A; Belongs to the histone H2A family.
kmeans	1	Red	#ff0000	844	KAI5430178.1	3880.G7L050	Nuclear transport factor 2 and RNA recognition motif protein.
kmeans	1	Red	#ff0000	844	KAI5430183.1	3880.G7L058	Putative GTP cyclohydrolase I.
kmeans	1	Red	#ff0000	844	KAI5430228.1	3880.I3SPQ1	Putative ribosomal protein L32e.
kmeans	1	Red	#ff0000	844	KAI5430409.1	3880.A0A072U036	Eukaryotic translation initiation factor 4G-like protein.
kmeans	1	Red	#ff0000	844	KAI5430435.1	3880.A0A072TYG1	P-loop nucleoside triphosphate hydrolase superfamily protein.
kmeans	1	Red	#ff0000	844	KAI5430484.1	3880.S4T029	Ribosomal protein L2.
kmeans	1	Red	#ff0000	844	KAI5430512.1	3880.G7KT52	Elongation factor G, mitochondrial; Mitochondrial GTPase that catalyzes the GTP-dependent ribosomal translocation step during translation elongation. During this step, the ribosome changes from the pre-translocational (PRE) to the post-translocational (POST) state as the newly formed A-site-bound peptidyl-tRNA and P-site-bound deacylated tRNA move to the P and E sites, respectively. Catalyzes the…
kmeans	1	Red	#ff0000	844	KAI5430666.1	3880.A0A072TGP8	Putative sister chromatid cohesion protein Dcc1.
kmeans	1	Red	#ff0000	844	KAI5431090.1	3880.G7JWC0	Putative methylthioribose-1-phosphate isomerase-like domain-containing protein; Belongs to the eIF-2B alpha/beta/delta subunits family.
kmeans	1	Red	#ff0000	844	KAI5431153.1	3880.A0A072TXA0	Uridine kinase; Belongs to the uridine kinase family.
kmeans	1	Red	#ff0000	844	KAI5431261.1	3880.A0A072TYM4	Ribosomal protein L7Ae/L30e/S12e/Gadd45 family protein.
kmeans	1	Red	#ff0000	844	KAI5431487.1	3880.A0A072VMR9	60S ribosomal protein L23a-2; Belongs to the universal ribosomal protein uL23 family.
kmeans	1	Red	#ff0000	844	KAI5431966.1	3880.G7KAI8	Putative apoptosis-antagonizing transcription factor, AATF leucine zipper-containing.
kmeans	1	Red	#ff0000	844	KAI5432109.1	3880.G7L227	Putative cystathionine gamma-synthase.
kmeans	1	Red	#ff0000	844	KAI5432313.1	3880.Q2HSF1	Putative transcription factor WD40-like family.
kmeans	1	Red	#ff0000	844	KAI5432393.1	3880.B7FHF4	Ribosomal protein L19; Belongs to the eukaryotic ribosomal protein eL19 family.
kmeans	1	Red	#ff0000	844	KAI5432395.1	3880.A0A072TXF9	Alpha/beta hydrolase family protein.
kmeans	1	Red	#ff0000	844	KAI5432462.1	3880.A0A072TVM3	Putative T-complex protein 1, zeta subunit.
kmeans	1	Red	#ff0000	844	KAI5432503.1	3880.G7KSG0	Superkiller viralicidic activity-like protein.
kmeans	1	Red	#ff0000	844	KAI5432517.1	3880.A0A072V336	Histone deacetylase; Belongs to the histone deacetylase family. HD Type 1 subfamily.
kmeans	1	Red	#ff0000	844	KAI5432544.1	3880.G7KFG1	Putative homoserine kinase.
kmeans	1	Red	#ff0000	844	KAI5432640.1	3880.G7K4Y5	Putative transcription factor WD40-like family.
kmeans	1	Red	#ff0000	844	KAI5432659.1	3880.G7KEN6	Putative Heat shock protein Hsp90 family.
kmeans	1	Red	#ff0000	844	KAI5432712.1	3880.G7K2J3	Putative translation protein SH3.
kmeans	1	Red	#ff0000	844	KAI5432720.1	3880.G7K4R2	Putative Heat shock protein Hsp90 family.
kmeans	1	Red	#ff0000	844	KAI5432763.1	3880.G7KEI3	Putative thioredoxin-like ferredoxin.
kmeans	1	Red	#ff0000	844	KAI5432770.1	3880.G7INW4	Ribosome biogenesis regulatory protein; Involved in ribosomal large subunit assembly. Belongs to the RRS1 family.
kmeans	1	Red	#ff0000	844	KAI5432776.1	3880.G7KEH9	Transducin/WD-like repeat-protein.
kmeans	1	Red	#ff0000	844	KAI5432777.1	3880.G7KEH7	Putative 16S rRNA (Cytosine(967)-C(5))-methyltransferase; Belongs to the class I-like SAM-binding methyltransferase superfamily. RsmB/NOP family.
kmeans	1	Red	#ff0000	844	KAI5432806.1	3880.G7K4N4	Pre-mRNA-splicing factor ISY1.
kmeans	1	Red	#ff0000	844	KAI5432988.1	3880.A0A072VT43	Translation elongation factor EF-2 subunit.
kmeans	1	Red	#ff0000	844	KAI5433002.1	3880.G7K8M5	Aspartate carbamoyltransferase, catalytic chain; Belongs to the aspartate/ornithine carbamoyltransferase superfamily.
kmeans	1	Red	#ff0000	844	KAI5433015.1	3880.G7K8I2	RNA helicase.
kmeans	1	Red	#ff0000	844	KAI5433024.1	3880.G7K8G8	U3 small nucleolar RNA-associated protein.
kmeans	1	Red	#ff0000	844	KAI5433070.1	3880.G7K3F8	Small nuclear ribonucleoprotein-associated protein.
kmeans	1	Red	#ff0000	844	KAI5433162.1	3880.G7KAU4	Putative CCAAT-binding factor.
kmeans	1	Red	#ff0000	844	KAI5433188.1	3880.G7KD27	Putative 16S rRNA (Cytosine(967)-C(5))-methyltransferase; Belongs to the class I-like SAM-binding methyltransferase superfamily. RsmB/NOP family.
kmeans	1	Red	#ff0000	844	KAI5433270.1	3880.G7KCY5	DEAD-box ATP-dependent RNA helicase-like protein.
kmeans	1	Red	#ff0000	844	KAI5433278.1	3880.G7KCY0	Serine-glyoxylate aminotransferase-like protein.
kmeans	1	Red	#ff0000	844	KAI5433517.1	3880.G7K2Y8	Eukaryotic translation initiation factor 2c, putative.
kmeans	1	Red	#ff0000	844	KAI5433545.1	3880.G7K2W1	T-complex protein 1 subunit eta; Molecular chaperone; assists the folding of proteins upon ATP hydrolysis. Known to play a role, in vitro, in the folding of actin and tubulin.
kmeans	1	Red	#ff0000	844	KAI5433557.1	3880.A0A072UG01	KRR1 small subunit processome component.
kmeans	1	Red	#ff0000	844	KAI5433605.1	3880.A0A072VIT6	Structural maintenance of chromosomes protein.
kmeans	1	Red	#ff0000	844	KAI5433816.1	3880.G7K7F6	Putative ribonuclease Z.
kmeans	1	Red	#ff0000	844	KAI5434062.1	3880.G7K258	Putative anaphase-promoting complex subunit 1.
kmeans	1	Red	#ff0000	844	KAI5434114.1	3880.G7KH07	FACT complex subunit SSRP1; Component of the FACT complex, a general chromatin factor that acts to reorganize nucleosomes. The FACT complex is involved in multiple processes that require DNA as a template such as mRNA elongation, DNA replication and DNA repair. During transcription elongation the FACT complex acts as a histone chaperone that both destabilizes and restores nucleosomal structure. I…
kmeans	1	Red	#ff0000	844	KAI5434171.1	3880.G7KGX1	60S acidic ribosomal protein P0; Ribosomal protein P0 is the functional equivalent of E.coli protein L10.
kmeans	1	Red	#ff0000	844	KAI5434223.1	3880.A0A072UET3	Putative ribosomal protein L35A.
kmeans	1	Red	#ff0000	844	KAI5434377.1	3880.G7KGV7	Histone acetyltransferase type B catalytic subunit, putative.
kmeans	1	Red	#ff0000	844	KAI5434444.1	3880.G7I6T9	RNA-binding (RRM/RBD/RNP motif) family protein.
kmeans	1	Red	#ff0000	844	KAI5434496.1	3880.G7K1Y4	Double-stranded RNA-binding motif protein.
kmeans	1	Red	#ff0000	844	KAI5434527.1	3880.G7K1U1	Putative nucleolar complex protein.
kmeans	1	Red	#ff0000	844	KAI5434685.1	3880.G7KG24	Putative molybdopterin-synthase adenylyltransferase.
kmeans	1	Red	#ff0000	844	KAI5435007.1	3880.I3SFF7	Putative nucleotide-binding alpha-beta plait domain-containing protein.
kmeans	1	Red	#ff0000	844	KAI5435133.1	3880.Q2HS41	Putative rRNA-processing protein Fcf1/Utp23.
kmeans	1	Red	#ff0000	844	KAI5435224.1	3880.A0A072UN43	RNA recognition motif.
kmeans	1	Red	#ff0000	844	KAI5435314.1	3880.G7K669	Putative ribosomal protein L6.
kmeans	1	Red	#ff0000	844	KAI5435368.1	3880.G7ZUM0	Putative ribosomal protein L10e.
kmeans	1	Red	#ff0000	844	KAI5435748.1	3880.G7K1M7	F-box protein interaction domain protein.
kmeans	1	Red	#ff0000	844	KAI5436313.1	3880.A0A072UQ46	Phytochrome and flowering time regulatory protein.
kmeans	1	Red	#ff0000	844	KAI5436395.1	3880.A0A072TVH5	Putative Heat shock protein Hsp90 family.
kmeans	1	Red	#ff0000	844	KAI5436687.1	3880.A0A072UF32	Translation initiation factor IF-2.
kmeans	1	Red	#ff0000	844	KAI5436792.1	3880.G7LJC8	60S ribosomal protein L27a-3; Belongs to the universal ribosomal protein uL15 family.
kmeans	1	Red	#ff0000	844	KAI5436795.1	3880.G7JYY1	Amine oxidase.
kmeans	1	Red	#ff0000	844	KAI5436895.1	3880.G7K080	Ubiquitin-40S ribosomal S27a-like protein.
kmeans	1	Red	#ff0000	844	KAI5436902.1	3880.G7I2N3	RRP12-like protein.
kmeans	1	Red	#ff0000	844	KAI5436974.1	3880.G7K1E8	RNA recognition motif protein, putative.
kmeans	1	Red	#ff0000	844	KAI5437002.1	3880.G7K2Q8	Threonyl-tRNA synthetase/threonine-tRNA ligase, putative.
kmeans	1	Red	#ff0000	844	KAI5437110.1	3880.G7K2U6	Putative methylsterol monooxygenase; Belongs to the sterol desaturase family.
kmeans	1	Red	#ff0000	844	KAI5437261.1	3880.G7K5N2	DEAD-box ATP-dependent RNA helicase ISE2.
kmeans	1	Red	#ff0000	844	KAI5437456.1	3880.Q2HVS3	60S ribosomal L34-like protein.
kmeans	1	Red	#ff0000	844	KAI5437612.1	3880.G7K9S3	Glyoxal oxidase amino-terminal protein.
kmeans	1	Red	#ff0000	844	KAI5437716.1	3880.G7JWN1	Putative isopentenyl phosphate kinase.
kmeans	1	Red	#ff0000	844	KAI5437730.1	3880.A0A072UEK4	Chorismate mutase.
kmeans	1	Red	#ff0000	844	KAI5438084.1	3880.G7L647	Core histone H2A/H2B/H3/H4.
kmeans	1	Red	#ff0000	844	KAI5438193.1	3880.G7K9I9	DEAD-box ATP-dependent RNA helicase; Belongs to the DEAD box helicase family.
kmeans	1	Red	#ff0000	844	KAI5438210.1	3880.G7K876	Putative ribosomal protein L35.
kmeans	1	Red	#ff0000	844	KAI5438251.1	3880.A0A072V862	Replication protein A subunit; Component of the replication protein A complex (RPA) required for DNA recombination, repair and replication. The activity of RPA is mediated by single-stranded DNA binding and protein interactions. Probably involved in repair of double-strand DNA breaks (DSBs) induced by genotoxic stresses.
kmeans	1	Red	#ff0000	844	KAI5438265.1	3880.G7KWF6	60S ribosomal protein L13; Belongs to the eukaryotic ribosomal protein eL13 family.
kmeans	1	Red	#ff0000	844	KAI5438412.1	3880.G7JR14	DNA-directed RNA polymerase subunit beta; DNA-dependent RNA polymerase catalyzes the transcription of DNA into RNA using the four ribonucleoside triphosphates as substrates.
kmeans	1	Red	#ff0000	844	KAI5438445.1	3880.G7I6N5	60S ribosomal L4-like protein.
kmeans	1	Red	#ff0000	844	KAI5438568.1	3880.G7IJ55	U5 small nuclear ribonucleoprotein 200 kDa helicase.
kmeans	1	Red	#ff0000	844	KAI5438629.1	3880.G7K003	DNA (Cytosine-5)-methyltransferase CMT3-like protein.
kmeans	1	Red	#ff0000	844	KAI5438725.1	3880.G7JXL1	Putative diaminopimelate decarboxylase.
kmeans	1	Red	#ff0000	844	KAI5438794.1	3880.G7JW56	60S ribosomal L8-like protein.
kmeans	1	Red	#ff0000	844	KAI5438823.1	3880.G7KGD4	Zinc finger CCCH domain protein.
kmeans	1	Red	#ff0000	844	KAI5438861.1	3880.G7KGB3	Putative tRNA-2-methylthio-N(6)-dimethylallyladenosine synthase.
kmeans	1	Red	#ff0000	844	KAI5438976.1	3880.G7KDI7	Putative DNA helicase chromatin remodeling SNF2 family.
kmeans	1	Red	#ff0000	844	KAI5439134.1	3880.B7FL29	40S ribosomal protein S4; Belongs to the eukaryotic ribosomal protein eS4 family.
kmeans	1	Red	#ff0000	844	KAI5439308.1	3880.G7K6L8	DNA polymerase.
kmeans	1	Red	#ff0000	844	KAI5439367.1	3880.G7K577	Transducin family protein/WD-40 repeat protein.
kmeans	1	Red	#ff0000	844	KAI5439458.1	3880.G7K2I6	Peptidyl-prolyl cis-trans isomerase-like protein.
kmeans	1	Red	#ff0000	844	KAI5439472.1	3880.G7K2G8	N-acetyl-glutamate synthase.
kmeans	1	Red	#ff0000	844	KAI5439510.1	3880.G7K162	Branched-chain-amino-acid aminotransferase; Belongs to the class-IV pyridoxal-phosphate-dependent aminotransferase family.
kmeans	1	Red	#ff0000	844	KAI5439592.1	3880.A0A072UDH2	Regulator of nonsense transcripts protein.
kmeans	1	Red	#ff0000	844	KAI5439622.1	3880.G7JYM5	Dom3z-like protein.
kmeans	1	Red	#ff0000	844	KAI5439686.1	3880.G7JXC7	Surfeit locus protein.
kmeans	1	Red	#ff0000	844	KAI5439805.1	3880.G7KG78	Cytoplasmic ribosomal protein S13; Belongs to the universal ribosomal protein uS15 family.
kmeans	1	Red	#ff0000	844	KAI5439889.1	3880.G7KER8	3-hydroxy-3-methylglutaryl coenzyme A synthase; This enzyme condenses acetyl-CoA with acetoacetyl-CoA to form HMG-CoA, which is the substrate for HMG-CoA reductase.
kmeans	1	Red	#ff0000	844	KAI5439897.1	3880.G7KER0	Putative PH domain-containing protein.
kmeans	1	Red	#ff0000	844	KAI5439942.1	3880.G7JIJ7	NOP56-like pre RNA processing ribonucleoprotein.
kmeans	1	Red	#ff0000	844	KAI5439978.1	3880.G7KPZ7	30S ribosomal S17-like protein.
kmeans	1	Red	#ff0000	844	KAI5439980.1	3880.A0A072UEC5	40S ribosomal S10-like protein.
kmeans	1	Red	#ff0000	844	KAI5440000.1	3880.G7KBZ4	Putative SGS domain, HSP20-like chaperone, acetyltransferase A, auxiliary subunit.
kmeans	1	Red	#ff0000	844	KAI5440101.1	3880.G7K9A0	Putative aminoacyltransferase, E1 ubiquitin-activating enzyme; Belongs to the ubiquitin-conjugating enzyme family.
kmeans	1	Red	#ff0000	844	KAI5440114.1	3880.G7K988	RNA-binding (RRM/RBD/RNP motif) family protein.
kmeans	1	Red	#ff0000	844	KAI5440136.1	3880.G7K7Y8	Peptidylprolyl isomerase.
kmeans	1	Red	#ff0000	844	KAI5440184.1	3880.G7K6J3	2-(3-amino-3-carboxypropyl)histidine synthase subunit 1; Required for the first step of diphthamide biosynthesis, the transfer of 3-amino-3-carboxypropyl from S-adenosyl-L-methionine to a histidine residue. Diphthamide is a post-translational modification of histidine which occurs in elongation factor 2.
kmeans	1	Red	#ff0000	844	KAI5440344.1	3880.G7IYD9	Putative phosphotransferase with an alcohol group as acceptor.
kmeans	1	Red	#ff0000	844	KAI5440351.1	3880.G7IYF2	Putative regulator of nonsense-mediated decay, UPF3.
kmeans	1	Red	#ff0000	844	KAI5440393.1	3880.A0A072VK67	Trehalose-6-phosphate synthase.
kmeans	1	Red	#ff0000	844	KAI5440565.1	3880.G7IGY3	Ribosomal protein L1p/L10e family protein.
kmeans	1	Red	#ff0000	844	KAI5440593.1	3880.G7IJA3	Putative peptidase S1, PA clan.
kmeans	1	Red	#ff0000	844	KAI5440595.1	3880.G7IJA2	Putative nucleotide-binding alpha-beta plait domain, RNPS1, RNA recognition.
kmeans	1	Red	#ff0000	844	KAI5440598.1	3880.G7IJ99	Eukaryotic translation initiation factor 2 EIF2-gamma-II.
kmeans	1	Red	#ff0000	844	KAI5440680.1	3880.G7JK13	Putative ribosomal protein S9; Belongs to the universal ribosomal protein uS9 family.
kmeans	1	Red	#ff0000	844	KAI5440878.1	3880.A0A072V980	DEAD-box ATP-dependent RNA helicase.
kmeans	1	Red	#ff0000	844	KAI5440901.1	3880.G7IQF5	Cytidine/deoxycytidylate deaminase family protein.
kmeans	1	Red	#ff0000	844	KAI5440912.1	3880.A0A072V7V5	Putative proteasome assembly chaperone 4.
kmeans	1	Red	#ff0000	844	KAI5440974.1	3880.B7FMA6	Eukaryotic translation initiation factor 5A.
kmeans	1	Red	#ff0000	844	KAI5441018.1	3880.G7IIU2	Putative transcription factor WD40-like family.
kmeans	1	Red	#ff0000	844	KAI5441179.1	3880.A0A072V9K9	26S proteasome non-ATPase regulatory subunit-like protein.
kmeans	1	Red	#ff0000	844	KAI5441280.1	3880.A0A072V8M2	Arginine N-methyltransferase, putative; Belongs to the class I-like SAM-binding methyltransferase superfamily. Protein arginine N-methyltransferase family.
kmeans	1	Red	#ff0000	844	KAI5441301.1	3880.B7FKG0	Ribonucloprotein; Common component of the spliceosome and rRNA processing machinery; Belongs to the eukaryotic ribosomal protein eL8 family.
kmeans	1	Red	#ff0000	844	KAI5441371.1	3880.G7IT11	Putative transcription factor WD40-like family.
kmeans	1	Red	#ff0000	844	KAI5441565.1	3880.G7KM62	Putative polynucleotide adenylyltransferase.
kmeans	1	Red	#ff0000	844	KAI5441717.1	3880.I3SPL5	Putative ribosomal protein S17e.
kmeans	1	Red	#ff0000	844	KAI5441794.1	3880.G7KN51	40S ribosomal protein S7; Belongs to the eukaryotic ribosomal protein eS7 family.
kmeans	1	Red	#ff0000	844	KAI5441945.1	3880.G7KPG3	Putative DNA-directed RNA polymerase.
kmeans	1	Red	#ff0000	844	KAI5442000.1	3880.G7IS79	U3 small nucleolar RNA-associated-like protein.
kmeans	1	Red	#ff0000	844	KAI5442030.1	3880.A0A072VSL5	Nop14 nucleolar-like protein.
kmeans	1	Red	#ff0000	844	KAI5442107.1	3880.G7KIQ1	Putative ribosomal protein L31e.
kmeans	1	Red	#ff0000	844	KAI5442122.1	3880.G7KJ80	Arginine N-methyltransferase; Belongs to the class I-like SAM-binding methyltransferase superfamily. Protein arginine N-methyltransferase family.
kmeans	1	Red	#ff0000	844	KAI5442183.1	3880.A0A072UCU5	Transducin/WD40 repeat protein.
kmeans	1	Red	#ff0000	844	KAI5442220.1	3880.A0A072U4U0	Katanin p80 WD40 repeat-containing subunit B1 homolog; May participate in a complex which severs microtubules in an ATP-dependent manner. Microtubule severing may promote rapid reorganization of cellular microtubule arrays; Belongs to the WD repeat KATNB1 family.
kmeans	1	Red	#ff0000	844	KAI5442277.1	3880.G7IVC1	rRNA adenine N(6)-methyltransferase; Belongs to the class I-like SAM-binding methyltransferase superfamily. rRNA adenine N(6)-methyltransferase family.
kmeans	1	Red	#ff0000	844	KAI5442283.1	3880.I3SP73	Putative ribosomal protein S11.
kmeans	1	Red	#ff0000	844	KAI5442305.1	3880.G7IRG3	Eukaryotic translation initiation factor 3 subunit I; Component of the eukaryotic translation initiation factor 3 (eIF-3) complex, which is involved in protein synthesis of a specialized repertoire of mRNAs and, together with other initiation factors, stimulates binding of mRNA and methionyl-tRNAi to the 40S ribosome. The eIF-3 complex specifically targets and initiates translation of a subset of…
kmeans	1	Red	#ff0000	844	KAI5442338.1	3880.G7KHJ1	DEAD-box ATP-dependent RNA helicase-like protein; Belongs to the DEAD box helicase family.
kmeans	1	Red	#ff0000	844	KAI5442397.1	3880.G7KIQ6	Putative ribosomal protein L3; Belongs to the universal ribosomal protein uL3 family.
kmeans	1	Red	#ff0000	844	KAI5442578.1	3880.A0A072U6L1	Translation initiation factor eIF-2B delta subunit; Belongs to the eIF-2B alpha/beta/delta subunits family.
kmeans	1	Red	#ff0000	844	KAI5442615.1	3880.G7ZZ57	Putative transcription factor interactor and regulator CCHC(Zn) family.
kmeans	1	Red	#ff0000	844	KAI5442680.1	3880.G7ZV13	Putative sulfate adenylyltransferase.
kmeans	1	Red	#ff0000	844	KAI5442718.1	3880.A0A072U6Y0	Alpha-1,4-glucan-protein synthase [UDP-forming]-like protein.
kmeans	1	Red	#ff0000	844	KAI5442719.1	3880.A0A072U633	tRNA (guanine(26)-N(2))-dimethyltransferase.
kmeans	1	Red	#ff0000	844	KAI5442797.1	3880.G7KYJ6	Ribosome biogenesis protein WDR12 homolog; Required for maturation of ribosomal RNAs and formation of the large ribosomal subunit; Belongs to the WD repeat WDR12/YTM1 family.
kmeans	1	Red	#ff0000	844	KAI5442959.1	3880.G7IA37	Pyrophosphate--fructose 6-phosphate 1-phosphotransferase subunit alpha; Regulatory subunit of pyrophosphate--fructose 6-phosphate 1- phosphotransferase.
kmeans	1	Red	#ff0000	844	KAI5443033.1	3880.A0A072U7B4	Death receptor interacting protein, putative.
kmeans	1	Red	#ff0000	844	KAI5443034.1	3880.A0A072U5Q6	Cullin 3B; Belongs to the cullin family.
kmeans	1	Red	#ff0000	844	KAI5443240.1	3880.G7KSW7	Ribosomal protein L7Ae/L30e/S12e/Gadd45 family protein.
kmeans	1	Red	#ff0000	844	KAI5443334.1	3880.G7KN61	Elongation factor 1-alpha; This protein promotes the GTP-dependent binding of aminoacyl- tRNA to the A-site of ribosomes during protein biosynthesis.
kmeans	1	Red	#ff0000	844	KAI5443495.1	3880.A0A072UFN2	Putative nucleotide-diphospho-sugar transferase.
kmeans	1	Red	#ff0000	844	KAI5443497.1	3880.A0A072UI25	Putative transcription regulator SWI/SNF-BAF60b family.
kmeans	1	Red	#ff0000	844	KAI5443556.1	3880.G7KP74	Putative 43kDa postsynaptic protein.
kmeans	1	Red	#ff0000	844	KAI5443601.1	3880.A0A072U8X4	Putative DNA polymerase III, clamp loader complex, gamma/delta/delta subunit.
kmeans	1	Red	#ff0000	844	KAI5443621.1	3880.A0A072U7B7	HSP20-like chaperone superfamily protein.
kmeans	1	Red	#ff0000	844	KAI5443694.1	3880.G7KQ23	Galactose-1-phosphate uridylyltransferase.
kmeans	1	Red	#ff0000	844	KAI5443699.1	3880.G7KQ56	Putative T-complex protein 1, theta subunit.
kmeans	1	Red	#ff0000	844	KAI5443772.1	3880.A0A072U8D2	Aspartokinase; Belongs to the aspartokinase family.
kmeans	1	Red	#ff0000	844	KAI5443813.1	3880.A0A072UIM4	Putative nucleolar complex protein.
kmeans	1	Red	#ff0000	844	KAI5443859.1	3880.A0A072U7N4	Pyruvate kinase; Belongs to the pyruvate kinase family.
kmeans	1	Red	#ff0000	844	KAI5444097.1	3880.G7ZYN1	DEAD-box ATP-dependent RNA helicase.
kmeans	1	Red	#ff0000	844	KAI5444116.1	3880.A0A072TJL0	Putative GLTSCR protein region.
kmeans	1	Red	#ff0000	844	KAI5444122.1	3880.G7IEW7	Putative ribosomal protein S13; Belongs to the universal ribosomal protein uS13 family.
kmeans	1	Red	#ff0000	844	KAI5444153.1	3880.A0A072UAU6	tRNA (adenine(58)-N(1))-methyltransferase.
kmeans	1	Red	#ff0000	844	KAI5444179.1	3880.A0A072U8T6	Mediator of RNA polymerase II transcription subunit 36a.
kmeans	1	Red	#ff0000	844	KAI5444305.1	3880.S4SZ34	RNA polymerase beta'' subunit.
kmeans	1	Red	#ff0000	844	KAI5444313.1	3880.A0A072VI07	Cleavage and polyadenylation specificity factor subunit 2.
kmeans	1	Red	#ff0000	844	KAI5444350.1	3880.A0A072U9T9	Suppressor of G2 allele of SKP1 protein.
kmeans	1	Red	#ff0000	844	KAI5444742.1	3880.A0A072U9X5	DEAD-box ATP-dependent RNA helicase; Belongs to the DEAD box helicase family.
kmeans	1	Red	#ff0000	844	KAI5444772.1	3880.A0A072UAN0	Putative cleavage/polyadenylation specificity factor, A subunit.
kmeans	1	Red	#ff0000	844	KAI5444785.1	3880.G7KNB8	Phosphopyruvate hydratase.
kmeans	1	Red	#ff0000	844	KAI5444898.1	3880.G7IPS8	T-complex protein 1 subunit gamma.
kmeans	1	Red	#ff0000	844	KAI5445195.1	3880.A0A072UM25	Argonaute protein 1A; Belongs to the argonaute family.
kmeans	1	Red	#ff0000	844	KAI5445209.1	3880.A0A072UBG5	DNA polymerase epsilon subunit; Participates in DNA repair and in chromosomal DNA replication; Belongs to the DNA polymerase epsilon subunit B family.
kmeans	1	Red	#ff0000	844	KAI5445345.1	3880.G7IGS9	Putative transcription factor WD40-like family.
kmeans	1	Red	#ff0000	844	KAI5445351.1	3880.G7IIZ6	Putative transcription factor C3H family.
kmeans	1	Red	#ff0000	844	KAI5445553.1	3880.A0A072V869	Putative RNA polymerase-associated protein Ctr9.
kmeans	1	Red	#ff0000	844	KAI5445731.1	3880.A0A072V7Q0	DNA replication complex GINS SLD5-like protein.
kmeans	1	Red	#ff0000	844	KAI5445792.1	3880.B3IWG2	30S ribosomal S16-like protein.
kmeans	1	Red	#ff0000	844	KAI5445801.1	3880.G7IIL3	Putative DNA recombination and repair protein RecA; Belongs to the RecA family.
kmeans	1	Red	#ff0000	844	KAI5445838.1	3880.A2Q567	Putative non-specific polyamine oxidase.
kmeans	1	Red	#ff0000	844	KAI5445924.1	3880.A0A072VPV6	60S ribosomal protein L7.
kmeans	1	Red	#ff0000	844	KAI5445987.1	3880.G7KQW5	Putative RNA polymerase I associated factor, A49.
kmeans	1	Red	#ff0000	844	KAI5446086.1	3880.G7IMZ7	Lysine--tRNA ligase.
kmeans	1	Red	#ff0000	844	KAI5446172.1	3880.I3SRG1	Mediator of RNA polymerase II transcription subunit 18.
kmeans	1	Red	#ff0000	844	KAI5446201.1	3880.A0A072V6Z3	DEAD-box ATP-dependent RNA helicase.
kmeans	1	Red	#ff0000	844	KAI5446406.1	3880.A0A072V5D5	PP1/PP2A phosphatase pleiotropic regulator PRL1.
kmeans	1	Red	#ff0000	844	KAI5446518.1	3880.G7I5Z5	Histone H3; Belongs to the histone H3 family.
kmeans	1	Red	#ff0000	844	KAI5446552.1	3880.Q2HU21	DNA-directed RNA polymerase subunit; DNA-dependent RNA polymerase catalyzes the transcription of DNA into RNA using the four ribonucleoside triphosphates as substrates. Belongs to the archaeal rpoM/eukaryotic RPA12/RPB9/RPC11 RNA polymerase family.
kmeans	1	Red	#ff0000	844	KAI5446659.1	3880.G7IKZ2	DEAD-box ATP-dependent RNA helicase-like protein.
kmeans	1	Red	#ff0000	844	KAI5446831.1	3880.G7IJV2	Putative transcription factor WD40-like family.
kmeans	1	Red	#ff0000	844	KAI5446858.1	3880.A0A072V6R5	Cleavage and polyadenylation specificity factor CPSF30.
kmeans	1	Red	#ff0000	844	KAI5446884.1	3880.B7FN54	40S ribosomal protein S27.
kmeans	1	Red	#ff0000	844	KAI5446908.1	3880.G7IFU4	Trm112p-like protein.
kmeans	1	Red	#ff0000	844	KAI5447004.1	3880.G7IQ11	Putative tRNA (Guanine(9)-N(1))-methyltransferase.
kmeans	1	Red	#ff0000	844	KAI5447120.1	3880.G7ILR3	Putative EH domain-containing protein; Belongs to the TRAFAC class dynamin-like GTPase superfamily. Dynamin/Fzo/YdjA family.
kmeans	1	Red	#ff0000	844	KAI5447221.1	3880.A0A072VFE9	Peptidyl-prolyl cis-trans isomerase.
kmeans	1	Red	#ff0000	844	KAI5447261.1	3880.A0A072V486	RNA pseudouridine synthase.
kmeans	1	Red	#ff0000	844	KAI5447446.1	3880.G7ISH3	Putative calcium/calmodulin-dependent protein kinase chromatin remodeling ISWI family.
kmeans	1	Red	#ff0000	844	KAI5447462.1	3880.G7IPZ3	Putative GTP-binding protein Obg/CgtA.
kmeans	1	Red	#ff0000	844	KAI5447465.1	3880.B7FJC3	60S ribosomal protein L18a; Belongs to the eukaryotic ribosomal protein eL20 family.
kmeans	1	Red	#ff0000	844	KAI5447467.1	3880.G7IPY3	40S ribosomal protein S14; Belongs to the universal ribosomal protein uS11 family.
kmeans	1	Red	#ff0000	844	KAI5447468.1	3880.Q2MIZ9	Cytochrome P450 monooxygenase CYP710A15; Belongs to the cytochrome P450 family.
kmeans	1	Red	#ff0000	844	KAI5447518.1	3880.G7IP72	Putative exosome complex component Rrp42, archaea, PNPase/RNase PH domain-containing protein.
kmeans	1	Red	#ff0000	844	KAI5447577.1	3880.G7JEV4	Putative ribosomal protein L38e; Belongs to the eukaryotic ribosomal protein eL38 family.
kmeans	1	Red	#ff0000	844	KAI5447589.1	3880.G7ILW0	Serine hydroxymethyltransferase; Interconversion of serine and glycine. Belongs to the SHMT family.
kmeans	1	Red	#ff0000	844	KAI5447625.1	3880.G7JTQ7	Histone H2B; Belongs to the histone H2B family.
kmeans	1	Red	#ff0000	844	KAI5447860.1	3880.G7IK82	Ribosomal protein L2, carboxy-terminal domain protein.
kmeans	1	Red	#ff0000	844	KAI5447867.1	3880.G7IK78	ATP-dependent RNA helicase DHX35.
kmeans	1	Red	#ff0000	844	KAI5447983.1	3880.Q2HTS1	40S ribosomal protein S6; Belongs to the eukaryotic ribosomal protein eS6 family.
kmeans	1	Red	#ff0000	844	KAI5447995.1	3880.A0A072U5R5	Eukaryotic translation initiation factor 3 subunit D; mRNA cap-binding component of the eukaryotic translation initiation factor 3 (eIF-3) complex, which is involved in protein synthesis of a specialized repertoire of mRNAs and, together with other initiation factors, stimulates binding of mRNA and methionyl-tRNAi to the 40S ribosome. The eIF-3 complex specifically targets and initiates translati…
kmeans	1	Red	#ff0000	844	KAI5448018.1	3880.G7IPS4	Putative tRNA (cytidine(32)/guanosine(34)-2'-O)-methyltransferase; Methylates the 2'-O-ribose of nucleotides at positions 32 and 34 of the tRNA anticodon loop of substrate tRNAs.
kmeans	1	Red	#ff0000	844	KAI5448031.1	3880.G7IPR0	Splicing factor 3B subunit 2.
kmeans	1	Red	#ff0000	844	KAI5448051.1	3880.A2Q4R2	Acetolactate synthase.
kmeans	1	Red	#ff0000	844	KAI5448119.1	3880.G7ILF2	Putative translation protein SH3.
kmeans	1	Red	#ff0000	844	KAI5448128.1	3880.G7ILD9	Putative tetratricopeptide-like helical domain-containing protein.
kmeans	1	Red	#ff0000	844	KAI5448191.1	3880.G7JRY6	WD repeat-containing protein 55.
kmeans	1	Red	#ff0000	844	KAI5448293.1	3880.G7ISA4	DNA polymerase V-like protein, putative.
kmeans	1	Red	#ff0000	844	KAI5448380.1	3880.G7IPL5	Putative GTP cyclohydrolase II, 3,4-dihydroxy-2-butanone-4-phosphate synthase.
kmeans	1	Red	#ff0000	844	KAI5448390.1	3880.G7IPK2	Splicing factor 3B subunit 1.
kmeans	1	Red	#ff0000	844	KAI5448482.1	3880.G7L0P4	Putative ribosomal protein L44e; Belongs to the eukaryotic ribosomal protein eL42 family.
kmeans	1	Red	#ff0000	844	KAI5448520.1	3880.A2Q483	Protein interaction regulator family protein.
kmeans	1	Red	#ff0000	844	KAI5448529.1	3880.A2Q489	Ribosome assembly factor mrt4; Component of the ribosome assembly machinery. Nuclear paralog of the ribosomal protein P0, it binds pre-60S subunits at an early stage of assembly in the nucleolus, and is replaced by P0 in cytoplasmic pre-60S subunits and mature 80S ribosomes.
kmeans	1	Red	#ff0000	844	KAI5448570.1	3880.G7IPH1	Cell division control-like protein.
kmeans	1	Red	#ff0000	844	KAI5448624.1	3880.G7IPE5	Putative KH-domain/beta-lactamase-domain protein, archaea.
kmeans	1	Red	#ff0000	844	KAI5448625.1	3880.B7FH51	60S ribosomal protein L27; Belongs to the eukaryotic ribosomal protein eL27 family.
kmeans	1	Red	#ff0000	844	KAI5448658.1	3880.Q1SKV8	tRNA pseudouridine synthase.
kmeans	1	Red	#ff0000	844	KAI5448677.1	3880.G7IN73	Eukaryotic translation initiation factor 3 subunit C; Component of the eukaryotic translation initiation factor 3 (eIF-3) complex, which is involved in protein synthesis of a specialized repertoire of mRNAs and, together with other initiation factors, stimulates binding of mRNA and methionyl-tRNAi to the 40S ribosome. The eIF-3 complex specifically targets and initiates translation of a subset of…
kmeans	1	Red	#ff0000	844	KAI5448686.1	3880.A0A072UXB1	Putative translation elongation factor EF1B, gamma chain, S-crystallin.
kmeans	2	Salmon	#ff8865	4	KAI5383661.1	3880.A0A072U5D4	UDP-N-acetylmuramyl-tripeptide synthetase.
kmeans	2	Salmon	#ff8865	4	KAI5398178.1	3880.A0A072VNI7	Plastid transcriptionally active protein.
kmeans	2	Salmon	#ff8865	4	KAI5408066.1	3880.A0A072UYW5	Nucleic acid-binding, OB-fold-like protein.
kmeans	2	Salmon	#ff8865	4	KAI5416888.1	3880.A0A072US54	Putative Smr domain, tetratricopeptide-like helical domain-containing protein.
kmeans	3	Sienna	#b25100	3	KAI5386829.1	3880.Q4U601	Acyl-[acyl-carrier-protein] desaturase; Introduction of a cis double bond between carbons of the acyl chain; Belongs to the fatty acid desaturase type 2 family.
kmeans	3	Sienna	#b25100	3	KAI5390320.1	3880.A0A072UX04	Putative long-chain-fatty-acid--CoA ligase.
kmeans	3	Sienna	#b25100	3	KAI5430153.1	3880.A0A072TYW9	Acyl-[acyl-carrier-protein] hydrolase; Plays an essential role in chain termination during de novo fatty acid synthesis; Belongs to the acyl-ACP thioesterase family.
kmeans	4	Sandy Brown	#ffce65	3	KAI5392581.1	3880.A0A072USB6	Putative methionine N(Alpha)-acetyltransferase NatB.
kmeans	4	Sandy Brown	#ffce65	3	KAI5408496.1	3880.A0A072UXW6	N-acetyltransferase B complex (NatB) non catalytic subunit.
kmeans	4	Sandy Brown	#ffce65	3	KAI5414024.1	3880.A0A072VDQ9	Amino-terminal acetyltransferase, putative.
kmeans	5	Brown	#b2a300	3	KAI5401580.1	3880.A0A072VRH1	Pectate lyase.
kmeans	5	Brown	#b2a300	3	KAI5415367.1	3880.G7JS30	Pectinesterase; Acts in the modification of cell walls via demethylesterification of cell wall pectin. In the C-terminal section; belongs to the pectinesterase family.
kmeans	5	Brown	#b2a300	3	KAI5432131.1	3880.A2Q3R5	Pectinesterase.
kmeans	6	Yellow	#e9ff65	3	KAI5416587.1	3880.A0A072V1L1	Putative flavonoid 3'-monooxygenase; Belongs to the cytochrome P450 family.
kmeans	6	Yellow	#e9ff65	3	KAI5418635.1	3880.D2DFB1	Naringenin 3-dioxygenase (Flavanone-3-hydroxylase); Belongs to the iron/ascorbate-dependent oxidoreductase family.
kmeans	6	Yellow	#e9ff65	3	KAI5435979.1	3880.G7K8W9	Flavonol synthase/flavanone 3-hydroxylase; Belongs to the iron/ascorbate-dependent oxidoreductase family.
kmeans	7	Olive	#70b200	3	KAI5384433.1	3880.A0A072TTN0	Putative copper chaperone SCO1/SenC, thioredoxin-like protein.
kmeans	7	Olive	#70b200	3	KAI5401734.1	3880.A0A072VRW7	Transducin/WD-like repeat-protein.
kmeans	7	Olive	#70b200	3	KAI5403554.1	3880.G7JCB0	Putative transcription factor WD40-like family.
kmeans	8	Green	#a3ff65	3	KAI5417951.1	3880.G7JCT8	Ribonuclease III domain protein.
kmeans	8	Green	#a3ff65	3	KAI5423830.1	3880.G7L432	Putative plant organelle RNA recognition domain-containing protein.
kmeans	8	Green	#a3ff65	3	KAI5439403.1	3880.G7K3W4	Ribonuclease III domain protein.
kmeans	9	Forest Green	#1eb200	3	KAI5402390.1	3880.G7J7R8	Cytosolic Fe-S cluster assembly factor NARFL-like protein; Belongs to the NARF family.
kmeans	9	Forest Green	#1eb200	3	KAI5425485.1	3880.G7L636	Probable cytosolic iron-sulfur protein assembly protein CIAO1 homolog; Essential component of the cytosolic iron-sulfur (Fe/S) protein assembly machinery. Required for the maturation of extramitochondrial Fe/S proteins.
kmeans	9	Forest Green	#1eb200	3	KAI5438171.1	3880.G7K9K6	MIP18 family plant protein.
kmeans	10	Light Green	#65ff6e	2	KAI5383812.1	3880.A0A072U588	SUMO-activating enzyme 1A transcript protein.
kmeans	10	Light Green	#65ff6e	2	KAI5421321.1	3880.A0A072TPF5	SUMO-activating enzyme subunit; Belongs to the ubiquitin-activating E1 family.
kmeans	11	Sky Blue	#75b4ef	2	KAI5414244.1	3880.A0A072TVT6	Kinase-binding protein CGI-121; Belongs to the CGI121/TPRKB family.
kmeans	11	Sky Blue	#75b4ef	2	KAI5440025.1	3880.I3SWE5	Kae1-associated kinase Bud32.
kmeans	12	Blue	#7598ef	2	KAI5423592.1	3880.A0A072UDZ5	Spc97/Spc98 family of spindle pole body (SBP) component.
kmeans	12	Blue	#7598ef	2	KAI5434313.1	3880.G7K217	Putative transcription factor WD40-like family.
kmeans	13	Medium Slate Blue	#757cef	2	KAI5387198.1	3880.A2Q297	Putative cullin repeat-like-containing domain, exocyst complex component Exo84.
kmeans	13	Medium Slate Blue	#757cef	2	KAI5396876.1	3880.A0A072VJ33	Exocyst complex component; Component of the exocyst complex involved in the docking of exocytic vesicles with fusion sites on the plasma membrane.
kmeans	14	Medium Slate Blue 2	#8a75ef	2	KAI5383167.1	3880.G7LJN9	Putative inositol oxygenase.
kmeans	14	Medium Slate Blue 2	#8a75ef	2	KAI5391794.1	3880.B7FHL7	Aldo/keto reductase family oxidoreductase.
kmeans	15	Medium Purple	#a675ef	2	KAI5441590.1	3880.G7J7L8	Putative K domain-containing protein.
kmeans	15	Medium Purple	#a675ef	2	KAI5446200.1	3880.A0A072V7S2	ATP-dependent zinc metalloprotease FTSH protein; Belongs to the AAA ATPase family.
kmeans	16	Orchid 2	#c275ef	2	KAI5427991.1	3880.G7KXA0	Putative histone-lysine N-methyltransferase chromatin remodeling SET family.
kmeans	16	Orchid 2	#c275ef	2	KAI5438236.1	3880.G7K6V9	Putative histone-lysine N-methyltransferase chromatin remodeling SET family.
kmeans	17	Violet	#de75ef	2	KAI5382486.1	3880.G7LE68	Putative phosphoethanolamine N-methyltransferase.
kmeans	17	Violet	#de75ef	2	KAI5410957.1	3880.G7IVT5	Putative phosphotransferase with an alcohol group as acceptor.
kmeans	18	Purple	#ef75e5	2	KAI5419439.1	3880.G7LH14	Inositol-tetrakisphosphate 1-kinase; Kinase that can phosphorylate various inositol polyphosphate such as Ins(3,4,5,6)P4 or Ins(1,3,4)P3. Belongs to the ITPK1 family.
kmeans	18	Purple	#ef75e5	2	KAI5421637.1	3880.G7LGR8	Inositol polyphosphate multikinase; Inositol phosphate kinase with a broad substrate specificity.
kmeans	19	Orchid	#ef75c9	2	KAI5389161.1	3880.A0A072UIT4	TATA-binding protein associated factor-like protein.
kmeans	19	Orchid	#ef75c9	2	KAI5421045.1	3880.G7LID3	Negative cofactor 2 transcriptional co-repressor, putative.
kmeans	20	Hot Pink	#ef75ad	2	KAI5391872.1	3880.A0A072UGV0	Glutathione S-transferase, amino-terminal domain protein; Belongs to the GST superfamily.
kmeans	20	Hot Pink	#ef75ad	2	KAI5401900.1	3880.I3T9M4	Putative DHAR class glutathione transferase DHAR1; Belongs to the GST superfamily.
kmeans	21	Pink	#ef7591	2	KAI5395187.1	3880.G7IED4	Mitochondrial Rho GTPase.
kmeans	21	Pink	#ef7591	2	KAI5426401.1	3880.Q705X4	Putative Rho protein GDP-dissociation inhibitor.
STRING kmeans cluster descriptions
#clustering method	cluster number	cluster color	hex color	gene count	primary description	secondary description	tertiary description	protein names
kmeans	1	Red	#ff0000	844	RNA processing	Ribonucleoprotein complex	-	KAI5447867.1, KAI5386853.1, KAI5383745.1, KAI5425158.1, KAI5405246.1, KAI5395029.1, KAI5414392.1, KAI5430484.1, KAI5444305.1, KAI5421246.1, KAI5387152.1, KAI5446552.1, KAI5426158.1, KAI5421159.1, KAI5418321.1, KAI5383965.1, KAI5388735.1, KAI5385141.1, KAI5421120.1, KAI5418385.1, KAI5432313.1, KAI5395872.1, KAI5416125.1, KAI5396109.1, KAI5425143.1, KAI5426629.1, KAI5447983.1, KAI5437456.1, KAI5406…
kmeans	2	Salmon	#ff8865	4	Mixed, incl. Plastid-encoded plastid RNA polymerase complex, and Purple acid phosphatase, Fn3-like domain	-	-	KAI5383661.1, KAI5408066.1, KAI5398178.1, KAI5416888.1
kmeans	3	Sienna	#b25100	3	Fatty acid biosynthesis	-	-	KAI5430153.1, KAI5386829.1, KAI5390320.1
kmeans	4	Sandy Brown	#ffce65	3	N-terminal peptidyl-methionine acetylation	-	-	KAI5392581.1, KAI5408496.1, KAI5414024.1
kmeans	5	Brown	#b2a300	3	-	-	-	KAI5432131.1, KAI5401580.1, KAI5415367.1
kmeans	6	Yellow	#e9ff65	3	Flavonoid biosynthesis	-	-	KAI5418635.1, KAI5435979.1, KAI5416587.1
kmeans	7	Olive	#70b200	3	Mixed, incl. Sulfite exporter TauE/SafE, and Peptidase C14, caspase domain	-	-	KAI5403554.1, KAI5401734.1, KAI5384433.1
kmeans	8	Green	#a3ff65	3	Mixed, incl. CRS2-associated factor, plant, and Ribonuclease III	-	-	KAI5439403.1, KAI5423830.1, KAI5417951.1
kmeans	9	Forest Green	#1eb200	3	CIA complex, and MIP18 family	-	-	KAI5425485.1, KAI5438171.1, KAI5402390.1
kmeans	10	Light Green	#65ff6e	2	SUMO is conjugated to E1 (UBA2:SAE1)	SUMO activating enzyme complex	-	KAI5421321.1, KAI5383812.1
kmeans	11	Sky Blue	#75b4ef	2	tRNA threonylcarbamoyladenosine metabolism	EKC/KEOPS complex	-	KAI5414244.1, KAI5440025.1
kmeans	12	Blue	#7598ef	2	Gamma-tubulin complex, and Mitotic-spindle organizing protein 1	-	-	KAI5423592.1, KAI5434313.1
kmeans	13	Medium Slate Blue	#757cef	2	Golgi to plasma membrane transport	VxPx cargo-targeting to cilium	-	KAI5387198.1, KAI5396876.1
kmeans	14	Medium Slate Blue 2	#8a75ef	2	Mixed, incl. Aldo-keto reductase family 4C, and Inositol oxygenase	-	-	KAI5391794.1, KAI5383167.1
kmeans	15	Medium Purple	#a675ef	2	Peptidase, FtsH, and KSRP (KHSRP) binds and destabilizes mRNA	-	-	KAI5441590.1, KAI5446200.1
kmeans	16	Orchid 2	#c275ef	2	Lysine degradation	-	-	KAI5427991.1, KAI5438236.1
kmeans	17	Violet	#de75ef	2	Phosphatidylcholine biosynthesis	CDP-choline pathway, and Phosphoethanolamine N-methyltransferase	-	KAI5382486.1, KAI5410957.1
kmeans	18	Purple	#ef75e5	2	Inositol trisphosphate kinase activity	-	-	KAI5421637.1, KAI5419439.1
kmeans	19	Orchid	#ef75c9	2	-	-	-	KAI5421045.1, KAI5389161.1
kmeans	20	Hot Pink	#ef75ad	2	-	-	-	KAI5401900.1, KAI5391872.1
kmeans	21	Pink	#ef7591	2	Small GTPase mediated signal transduction	Patatin-like phospholipase, and STAS domain	-	KAI5426401.1, KAI5395187.1

## Sheet: Sheet 3
Table S12 -sheet 3: Top 10 total hub proteins in TR-YT_vs_TR-MT network ranked by MCC method
Rank	Pea	Score	M. truncatula	annotation
1	KAI5415385.1	1.288896E7	A0A072USV0	Putative transcription factor WD40-like family.
2	KAI5414997.1	1.288824E7	G7JUE1_MEDTR	Putative transcription factor WD40-like family.
3	KAI5414570.1	1.2877944E7	G7JJ94_MEDTR	Putative U3 small nucleolar RNA-associated protein.
4	KAI5433024.1	1.279296E7	G7K8G8_MEDTR	U3 small nucleolar RNA-associated protein.
5	KAI5417019.1	1.275696E7	A0A072URZ4	U3 small nucleolar ribonucleoprotein protein MPP10; Involved in nucleolar processing of pre-18S ribosomal RNA. Belongs to the MPP10 family.
6	KAI5399258.1	1.2418562E7	G7I2U5_MEDTR	U3 small nucleolar RNA-associated protein, putative.
7	KAI5384326.1	1.206648E7	G7LBB9_MEDTR	RNA cytidine acetyltransferase; RNA cytidine acetyltransferase with specificity toward both 18S rRNA and tRNAs. Catalyzes the formation of N(4)-acetylcytidine (ac4C) in 18S rRNA. Required for early nucleolar cleavages of precursor rRNA at sites A0, A1 and A2 during 18S rRNA synthesis. Catalyzes the formation of ac4C in serine and leucine tRNAs. Requires a tRNA-binding adapter protein for full tRN…
8	KAI5383078.1	1.1622247E7	B7FMK3_MEDTR	U3 small nucleolar ribonucleoprotein IMP3.
9	KAI5402683.1	8815920	A0A072V2P5	Putative ribosome biogenesis protein BMS1/TSR1.
10	KAI5415691.1	8402520	G7JLK9_MEDTR	Putative transcription factor WD40-like family.

## Sheet: Sheet 4
Table S12-sheet 4: Top 10 total hub proteins in CO-YT_vs_CO-MT network ranked by MCC method
Rank	Pea	Score	M. truncatula	annotation
1	KAI5382677.1	8.84130879795253E125	G7LBJ0_MEDTR	Putative ribosomal protein S9; Belongs to the universal ribosomal protein uS9 family.
1	KAI5417696.1	8.84130879795253E125	MTR_0199s0040	60S ribosomal protein L37a-2.
1	KAI5431261.1	8.84130879795253E125	A0A072TYM4	Ribosomal protein L7Ae/L30e/S12e/Gadd45 family protein.
1	KAI5424989.1	8.84130879795253E125	A0A072U5K2	Putative ribosomal protein L18e.
1	KAI5439980.1	8.84130879795253E125	A0A072UEC5	40S ribosomal S10-like protein.
1	KAI5434223.1	8.84130879795253E125	A0A072UET3	Putative ribosomal protein L35A.
1	KAI5421103.1	8.84130879795253E125	A0A072UT55	Putative ribosomal protein S19e.
1	KAI5405304.1	8.84130879795253E125	A0A072V158	Putative ribosomal protein L10e.
1	KAI5425155.1	8.84130879795253E125	A0A072VJE7	Putative ribosomal protein S5/S7; Belongs to the universal ribosomal protein uS7 family.
1	KAI5395520.1	8.84130879795253E125	A0A072VJR8	Putative ribosomal protein L4/L1e.

## Sheet: Sheet 5
Table S12 -sheet 5: Cluster details of total TR-YS_vs_TR-MS up proteins network
Network Stats
number of nodes:	1904
number of edges:	8396
average node degree:	8.82
avg. local clustering coefficient:	0.344
expected number of edges:	6686
PPI enrichment p-value:	< 1.0e-16
STRING kmeans clusters and their proteins
#clustering method	cluster number	cluster color	hex color	gene count	protein name	protein identifier	protein description
kmeans	1	Red	#ff0000	980	KAI5382440.1	3880.G7LE77	Tetratricopeptide domain thioredoxin.
kmeans	1	Red	#ff0000	980	KAI5382496.1	3880.G7LE61	Eukaryotic translation initiation factor 3 subunit G; RNA-binding component of the eukaryotic translation initiation factor 3 (eIF-3) complex, which is involved in protein synthesis of a specialized repertoire of mRNAs and, together with other initiation factors, stimulates binding of mRNA and methionyl-tRNAi to the 40S ribosome. The eIF-3 complex specifically targets and initiates translation of…
kmeans	1	Red	#ff0000	980	KAI5382502.1	3880.G7LE58	Translocon at the outer membrane of chloroplasts 64.
kmeans	1	Red	#ff0000	980	KAI5382509.1	3880.G7KTN0	DNA-directed RNA polymerase III subunit RPC6-like protein.
kmeans	1	Red	#ff0000	980	KAI5382597.1	3880.A0A072U6E6	Vacuolar fusion CCZ1-like protein.
kmeans	1	Red	#ff0000	980	KAI5382677.1	3880.G7LBJ0	Putative ribosomal protein S9; Belongs to the universal ribosomal protein uS9 family.
kmeans	1	Red	#ff0000	980	KAI5382689.1	3880.G7LCC0	26S proteasome non-ATPase regulatory subunit 1 homolog; Acts as a regulatory subunit of the 26S proteasome which is involved in the ATP-dependent degradation of ubiquitinated proteins.
kmeans	1	Red	#ff0000	980	KAI5382742.1	3880.G7LCG1	ATP-dependent RNA helicase DHX36-like protein.
kmeans	1	Red	#ff0000	980	KAI5382767.1	3880.G7LBG6	Putative alpha,alpha-trehalose-phosphate synthase (UDP-forming), Trehalose-phosphatase.
kmeans	1	Red	#ff0000	980	KAI5382798.1	3880.G7LAL2	Nuclear pore complex Nup155-like protein.
kmeans	1	Red	#ff0000	980	KAI5382899.1	3880.G7L9R3	AP-3 complex subunit delta; Part of the AP-3 complex, an adaptor-related complex which seems to be clathrin-associated. The complex is associated with the Golgi region as well as more peripheral structures. It facilitates the budding of vesicles from the Golgi membrane and may be directly involved in trafficking to the vacuole. It also function in maintaining the identity of lytic vacuoles and in…
kmeans	1	Red	#ff0000	980	KAI5383078.1	3880.B7FMK3	U3 small nucleolar ribonucleoprotein IMP3.
kmeans	1	Red	#ff0000	980	KAI5383086.1	3880.G7L7F2	Putative 23S rRNA (Guanosine(2251)-2'-O)-methyltransferase.
kmeans	1	Red	#ff0000	980	KAI5383196.1	3880.B7FH41	Putative ribosomal protein S8; Belongs to the universal ribosomal protein uS8 family.
kmeans	1	Red	#ff0000	980	KAI5383271.1	3880.G7LIV7	RNA helicase, ATP-dependent, SK12/DOB1 protein.
kmeans	1	Red	#ff0000	980	KAI5383293.1	3880.A0A072TVW4	Putative SH3 domain-containing protein.
kmeans	1	Red	#ff0000	980	KAI5383363.1	3880.A0A072TWL1	Importin subunit beta-like protein.
kmeans	1	Red	#ff0000	980	KAI5383369.1	3880.A0A072U605	Putative acetyltransferase A, auxiliary subunit.
kmeans	1	Red	#ff0000	980	KAI5383393.1	3880.A0A072TUY7	RNA polymerase II transcriptional coactivator KELP protein.
kmeans	1	Red	#ff0000	980	KAI5383450.1	3880.A0A072TUV3	Long-chain fatty acyl CoA ligase.
kmeans	1	Red	#ff0000	980	KAI5383463.1	3880.A0A072U5T9	Putative KAT8 regulatory NSL complex subunit 3/Testis-expressed sequence 30 protein.
kmeans	1	Red	#ff0000	980	KAI5383569.1	3880.B7FHM9	Serine/threonine-protein phosphatase; Belongs to the PPP phosphatase family.
kmeans	1	Red	#ff0000	980	KAI5383623.1	3880.A0A072TUJ6	RNA 3-terminal phosphate cyclase-like protein, putative.
kmeans	1	Red	#ff0000	980	KAI5383674.1	3880.A0A072TW15	Putative GMP synthase (Glutamine-hydrolyzing).
kmeans	1	Red	#ff0000	980	KAI5383722.1	3880.A0A072U365	Peroxisome biogenesis-like protein.
kmeans	1	Red	#ff0000	980	KAI5383812.1	3880.A0A072U588	SUMO-activating enzyme 1A transcript protein.
kmeans	1	Red	#ff0000	980	KAI5383892.1	3880.G7LIT8	Signal recognition particle subunit SRP68; Signal-recognition-particle assembly has a crucial role in targeting secretory proteins to the rough endoplasmic reticulum membrane; Belongs to the SRP68 family.
kmeans	1	Red	#ff0000	980	KAI5383965.1	3880.G7LFT5	Putative transcription factor & chromatin remodeling DDT family.
kmeans	1	Red	#ff0000	980	KAI5384150.1	3880.G7LE56	Putative FAD/NAD(P)-binding domain, GidA associated domain 3.
kmeans	1	Red	#ff0000	980	KAI5384183.1	3880.G7LE23	30S ribosomal protein S5; Belongs to the universal ribosomal protein uS5 family.
kmeans	1	Red	#ff0000	980	KAI5384221.1	3880.G7LD78	Uridylate kinase.
kmeans	1	Red	#ff0000	980	KAI5384282.1	3880.G7LC83	Ribonucleoside-diphosphate reductase; Provides the precursors necessary for DNA synthesis. Catalyzes the biosynthesis of deoxyribonucleotides from the corresponding ribonucleotides.
kmeans	1	Red	#ff0000	980	KAI5384289.1	3880.B7FLC5	Putative proteasome component (PCI) domain-containing protein.
kmeans	1	Red	#ff0000	980	KAI5384304.1	3880.G7LBD3	Small nuclear ribonucleoprotein Sm D3; Core component of the spliceosomal U1, U2, U4 and U5 small nuclear ribonucleoproteins (snRNPs), the building blocks of the spliceosome.
kmeans	1	Red	#ff0000	980	KAI5384326.1	3880.G7LBB9	RNA cytidine acetyltransferase; RNA cytidine acetyltransferase with specificity toward both 18S rRNA and tRNAs. Catalyzes the formation of N(4)-acetylcytidine (ac4C) in 18S rRNA. Required for early nucleolar cleavages of precursor rRNA at sites A0, A1 and A2 during 18S rRNA synthesis. Catalyzes the formation of ac4C in serine and leucine tRNAs. Requires a tRNA-binding adapter protein for full tRN…
kmeans	1	Red	#ff0000	980	KAI5384357.1	3880.A0A072U7L4	Putative P-loop containing nucleoside triphosphate hydrolase, shikimate kinase/gluconokinase.
kmeans	1	Red	#ff0000	980	KAI5384469.1	3880.A0A072TTI7	Ubiquitin carboxyl-terminal hydrolase; Belongs to the peptidase C19 family.
kmeans	1	Red	#ff0000	980	KAI5384523.1	3880.A0A072TUE4	tRNA (Cytosine(34)-C(5))-methyltransferase-like protein; Belongs to the class I-like SAM-binding methyltransferase superfamily. RsmB/NOP family.
kmeans	1	Red	#ff0000	980	KAI5384712.1	3880.G7L8T1	Acetolactate synthase, small subunit.
kmeans	1	Red	#ff0000	980	KAI5384793.1	3880.G7L831	Putative T-complex protein 1, alpha subunit.
kmeans	1	Red	#ff0000	980	KAI5384816.1	3880.G7L811	Putative 16S rRNA processing protein RimM.
kmeans	1	Red	#ff0000	980	KAI5384821.1	3880.G7L804	Elongation factor Tu (EF-Tu) GTP-binding family protein.
kmeans	1	Red	#ff0000	980	KAI5384923.1	3880.A0A072TT37	Putative transcription factor WD40-like family.
kmeans	1	Red	#ff0000	980	KAI5384984.1	3880.G7LIP4	Acyl-activating enzyme 17, peroxisomal protein, putative.
kmeans	1	Red	#ff0000	980	KAI5385019.1	3880.G7LHY9	Translation initiation factor eIF-2B gamma subunit.
kmeans	1	Red	#ff0000	980	KAI5385070.1	3880.A0A072VRD7	Geranylgeranyl transferase type-2 subunit beta; Catalyzes the transfer of a geranylgeranyl moiety from geranylgeranyl diphosphate to both cysteines of proteins with the C- terminal sequence -XXCC, -XCXC and -CCXX.
kmeans	1	Red	#ff0000	980	KAI5385100.1	3880.G7LH35	Putative long-chain-fatty-acid--[acyl-carrier-protein] ligase.
kmeans	1	Red	#ff0000	980	KAI5385103.1	3880.G7LH36	Putative homoserine dehydrogenase, Aspartate kinase.
kmeans	1	Red	#ff0000	980	KAI5385141.1	3880.G7LHA9	DNA primase large subunit; DNA primase is the polymerase that synthesizes small RNA primers for the Okazaki fragments made during discontinuous DNA replication; Belongs to the eukaryotic-type primase large subunit family.
kmeans	1	Red	#ff0000	980	KAI5385237.1	3880.A0A072U3X8	Type II-like restriction endonuclease, putative.
kmeans	1	Red	#ff0000	980	KAI5385266.1	3880.G7KG11	DEAD-box ATP-dependent RNA helicase.
kmeans	1	Red	#ff0000	980	KAI5385432.1	3880.G7IHM3	Ribosomal protein L5.
kmeans	1	Red	#ff0000	980	KAI5385558.1	3880.A0A072UNN4	E3 ubiquitin-protein ligase UPL1-like protein.
kmeans	1	Red	#ff0000	980	KAI5385627.1	3880.G7JE04	Katanin p60 ATPase subunit A-like protein.
kmeans	1	Red	#ff0000	980	KAI5385633.1	3880.G7JDZ9	Pre-rRNA-processing esf1-like protein.
kmeans	1	Red	#ff0000	980	KAI5385644.1	3880.G7JDY9	DNA helicase; Belongs to the MCM family.
kmeans	1	Red	#ff0000	980	KAI5385686.1	3880.A0A072UP04	Putative non-specific serine/threonine protein kinase.
kmeans	1	Red	#ff0000	980	KAI5385770.1	3880.G8A1C1	Putative DNA polymerase delta, subunit 4.
kmeans	1	Red	#ff0000	980	KAI5385876.1	3880.A0A072UZG5	Methyltransferase/nucleic acid-binding protein.
kmeans	1	Red	#ff0000	980	KAI5385898.1	3880.A0A072UQA3	26S proteasome regulatory particle triple-A ATPase protein; Belongs to the AAA ATPase family.
kmeans	1	Red	#ff0000	980	KAI5385901.1	3880.A0A072UPD2	Putative 3-hydroxyacyl-[acyl-carrier-protein] dehydratase.
kmeans	1	Red	#ff0000	980	KAI5386253.1	3880.G7JTY5	Putative squalene monooxygenase.
kmeans	1	Red	#ff0000	980	KAI5386260.1	3880.G7JT01	Branched-chain-amino-acid aminotransferase; Belongs to the class-IV pyridoxal-phosphate-dependent aminotransferase family.
kmeans	1	Red	#ff0000	980	KAI5386571.1	3880.A0A072UNY9	WAPL (Wings apart-like protein regulation of heterochromatin) protein, putative.
kmeans	1	Red	#ff0000	980	KAI5386572.1	3880.A0A072UZ11	Double-stranded RNA-binding motif protein.
kmeans	1	Red	#ff0000	980	KAI5386584.1	3880.G7J329	RNA polymerase II transcription factor B subunit 2; Component of the general transcription and DNA repair factor IIH (TFIIH) core complex which is involved in general and transcription-coupled nucleotide excision repair (NER) of damaged DNA. Belongs to the TFB2 family.
kmeans	1	Red	#ff0000	980	KAI5386606.1	3880.A0A072UYX7	P-loop nucleoside triphosphate hydrolase superfamily protein.
kmeans	1	Red	#ff0000	980	KAI5386824.1	3880.G7JNN6	Cysteine synthase; Belongs to the cysteine synthase/cystathionine beta- synthase family.
kmeans	1	Red	#ff0000	980	KAI5386829.1	3880.Q4U601	Acyl-[acyl-carrier-protein] desaturase; Introduction of a cis double bond between carbons of the acyl chain; Belongs to the fatty acid desaturase type 2 family.
kmeans	1	Red	#ff0000	980	KAI5386855.1	3880.G7JNK8	DNA polymerase I-like protein.
kmeans	1	Red	#ff0000	980	KAI5386983.1	3880.G7JL66	Methylcrotonyl-CoA carboxylase beta chain, putative.
kmeans	1	Red	#ff0000	980	KAI5387152.1	3880.Q2MGQ5	RPB3 DNA-directed RNA polymerase II subunit 3.
kmeans	1	Red	#ff0000	980	KAI5387299.1	3880.G7JHJ3	Putative rossmann-like alpha/beta/alpha sandwich, nucleophile aminohydrolase.
kmeans	1	Red	#ff0000	980	KAI5387303.1	3880.G7JHJ0	Putative nucleotide-binding alpha-beta plait domain, nuclear transport factor 2, NTF2-like protein.
kmeans	1	Red	#ff0000	980	KAI5387621.1	3880.G7JCN5	Putative alpha,alpha-trehalose-phosphate synthase (UDP-forming), Trehalose-phosphatase.
kmeans	1	Red	#ff0000	980	KAI5387636.1	3880.G7JCN1	50S ribosomal protein L1p.
kmeans	1	Red	#ff0000	980	KAI5387664.1	3880.G7JCL0	Putative phosphoenolpyruvate carboxylase.
kmeans	1	Red	#ff0000	980	KAI5387673.1	3880.G7JCK0	Ketol-acid reductoisomerase; Belongs to the ketol-acid reductoisomerase family.
kmeans	1	Red	#ff0000	980	KAI5387714.1	3880.G7JUZ7	GTP-binding protein TypA/BipA.
kmeans	1	Red	#ff0000	980	KAI5387776.1	3880.G7JTX3	26S proteasome non-ATPase regulatory subunit 2 homolog; Acts as a regulatory subunit of the 26 proteasome which is involved in the ATP-dependent degradation of ubiquitinated proteins.
kmeans	1	Red	#ff0000	980	KAI5387818.1	3880.A0A072UXU6	Putative mitochondrial carrier protein; Belongs to the mitochondrial carrier (TC 2.A.29) family.
kmeans	1	Red	#ff0000	980	KAI5387905.1	3880.G7JSP8	Methionine-tRNA ligase, putative; Belongs to the class-I aminoacyl-tRNA synthetase family.
kmeans	1	Red	#ff0000	980	KAI5387910.1	3880.G7JRR9	Chromosome region maintenance protein 1/exportin.
kmeans	1	Red	#ff0000	980	KAI5387933.1	3880.G7JRQ3	Ubiquitin carboxyl-terminal hydrolase.
kmeans	1	Red	#ff0000	980	KAI5387939.1	3880.A0A072UXN8	Glycylpeptide N-tetradecanoyltransferase; Adds a myristoyl group to the N-terminal glycine residue of certain cellular proteins; Belongs to the NMT family.
kmeans	1	Red	#ff0000	980	KAI5387970.1	3880.G7JRL6	Putative biotin synthase.
kmeans	1	Red	#ff0000	980	KAI5387971.1	3880.G7JQP6	Putative isoleucine--tRNA ligase; Belongs to the class-I aminoacyl-tRNA synthetase family.
kmeans	1	Red	#ff0000	980	KAI5387989.1	3880.G7JMD2	Nucleosome/chromatin assembly factor group protein.
kmeans	1	Red	#ff0000	980	KAI5387995.1	3880.Q8S2V5	Putative small GTPase superfamily, P-loop containing nucleoside triphosphate hydrolase.
kmeans	1	Red	#ff0000	980	KAI5388005.1	3880.G7JNF2	Putative aminoacyltransferase, E1 ubiquitin-activating enzyme.
kmeans	1	Red	#ff0000	980	KAI5388083.1	3880.A0A072ULA4	Putative tRNA pseudouridine(55) synthase.
kmeans	1	Red	#ff0000	980	KAI5388112.1	3880.A0A072UME9	Delta(24)-sterol reductase-like protein.
kmeans	1	Red	#ff0000	980	KAI5388155.1	3880.G7JNJ4	P-loop nucleoside triphosphate hydrolase superfamily protein.
kmeans	1	Red	#ff0000	980	KAI5388183.1	3880.G7JPH9	Peter Pan-like protein.
kmeans	1	Red	#ff0000	980	KAI5388305.1	3880.G7JQK3	Beta-adaptin-like protein; Subunit of clathrin-associated adaptor protein complex that plays a role in protein sorting in the late-Golgi/trans-Golgi network (TGN) and/or endosomes. The AP complexes mediate both the recruitment of clathrin to membranes and the recognition of sorting signals within the cytosolic tails of transmembrane cargo molecules.
kmeans	1	Red	#ff0000	980	KAI5388360.1	3880.G7JL07	Amidophosphoribosyltransferase; In the C-terminal section; belongs to the purine/pyrimidine phosphoribosyltransferase family.
kmeans	1	Red	#ff0000	980	KAI5388386.1	3880.G7JJX0	Arginine decarboxylase; Belongs to the Orn/Lys/Arg decarboxylase class-II family. SpeA subfamily.
kmeans	1	Red	#ff0000	980	KAI5388413.1	3880.G7JJT7	Putative signal recognition particle receptor, beta subunit, small GTPase superfamily, ARF type.
kmeans	1	Red	#ff0000	980	KAI5388445.1	3880.G7JIM0	Coatomer subunit alpha; The coatomer is a cytosolic protein complex that binds to dilysine motifs and reversibly associates with Golgi non-clathrin- coated vesicles, which further mediate biosynthetic protein transport from the ER, via the Golgi up to the trans Golgi network.
kmeans	1	Red	#ff0000	980	KAI5388446.1	3880.B7FL82	Putative 26S proteasome non-ATPase regulatory subunit Rpn12.
kmeans	1	Red	#ff0000	980	KAI5388494.1	3880.G7JTV9	Putative rRNA methyltransferase; Probable methyltransferase involved in the maturation of rRNA and in the biogenesis of ribosomal subunits.
kmeans	1	Red	#ff0000	980	KAI5388526.1	3880.G7JG63	Phenylalanyl-tRNA synthetase alpha chain, putative.
kmeans	1	Red	#ff0000	980	KAI5388552.1	3880.G7JG50	Coatomer subunit gamma; The coatomer is a cytosolic protein complex that binds to dilysine motifs and reversibly associates with Golgi non-clathrin- coated vesicles, which further mediate biosynthetic protein transport from the ER, via the Golgi up to the trans Golgi network. Coatomer complex is required for budding from Golgi membranes, and is essential for the retrograde Golgi-to-ER transport o…
kmeans	1	Red	#ff0000	980	KAI5388616.1	3880.A0A072UL06	Dolichyl-diphosphooligosaccharide--protein glycosyltransferase 48 kDa subunit; Subunit of the oligosaccharyl transferase (OST) complex that catalyzes the initial transfer of a defined glycan (Glc(3)Man(9)GlcNAc(2) in eukaryotes) from the lipid carrier dolichol- pyrophosphate to an asparagine residue within an Asn-X-Ser/Thr consensus motif in nascent polypeptide chains, the first step in protein N…
kmeans	1	Red	#ff0000	980	KAI5388666.1	3880.G7JH90	5'-3' exoribonuclease; Possesses 5'->3' exoribonuclease activity. Acts as an endogenous post-transcriptional gene silencing (PTGS) suppressor.
kmeans	1	Red	#ff0000	980	KAI5388719.1	3880.A0A072UJN9	Putative von Willebrand factor, type A, Zinc finger, Sec23/Sec24-type, sec23/Sec24, trunk.
kmeans	1	Red	#ff0000	980	KAI5388784.1	3880.G7JIF2	Serine/threonine-protein phosphatase 2A activator; PPIases accelerate the folding of proteins. It catalyzes the cis-trans isomerization of proline imidic peptide bonds in oligopeptides.
kmeans	1	Red	#ff0000	980	KAI5388786.1	3880.A0A072UVK3	AAA-type ATPase family protein; Belongs to the AAA ATPase family.
kmeans	1	Red	#ff0000	980	KAI5388825.1	3880.G7JKW4	DNA polymerase epsilon catalytic subunit; DNA polymerase II participates in chromosomal DNA replication; Belongs to the DNA polymerase type-B family.
kmeans	1	Red	#ff0000	980	KAI5388886.1	3880.A0A072ULI6	Putative UDP-glucuronate decarboxylase.
kmeans	1	Red	#ff0000	980	KAI5388983.1	3880.A0A072UVT2	DNA ligase.
kmeans	1	Red	#ff0000	980	KAI5389027.1	3880.A0A072UJY1	Putative adenosinetriphosphatase.
kmeans	1	Red	#ff0000	980	KAI5389090.1	3880.G7JND2	Putative guanosine pentaphosphate synthetase I/polyribonucleotide nucleotidyltransferase.
kmeans	1	Red	#ff0000	980	KAI5389185.1	3880.S4T063	Protein TIC 214.
kmeans	1	Red	#ff0000	980	KAI5389223.1	3880.G7JP98	Chloride conductance regulatory protein ICln protein.
kmeans	1	Red	#ff0000	980	KAI5389328.1	3880.A0A072UJ55	Putative P-loop containing nucleoside triphosphate hydrolase.
kmeans	1	Red	#ff0000	980	KAI5389385.1	3880.A0A072UIB0	Putative non-specific serine/threonine protein kinase transcription factor C2H2 family.
kmeans	1	Red	#ff0000	980	KAI5389391.1	3880.B7FGH5	DNA-directed RNA polymerase II subunit RPB11-like protein.
kmeans	1	Red	#ff0000	980	KAI5389553.1	3880.A0A072TSF3	DNA topoisomerase I; Releases the supercoiling and torsional tension of DNA introduced during the DNA replication and transcription by transiently cleaving and rejoining one strand of the DNA duplex. Introduces a single-strand break via transesterification at the specific target site 5'-[CT]CCTTp site in duplex DNA. The scissile phosphodiester is attacked by the catalytic tyrosine of the enzyme, …
kmeans	1	Red	#ff0000	980	KAI5389596.1	3880.A0A072TKA2	LUC7 amino-terminal protein.
kmeans	1	Red	#ff0000	980	KAI5389648.1	3880.G7IGS4	Nitric oxide synthase-associated protein.
kmeans	1	Red	#ff0000	980	KAI5389662.1	3880.G7IGQ8	Ubiquitin carboxyl-terminal hydrolase; Recognizes and hydrolyzes the peptide bond at the C-terminal Gly of ubiquitin. Involved in the processing of poly-ubiquitin precursors as well as that of ubiquitinated proteins. Belongs to the peptidase C19 family.
kmeans	1	Red	#ff0000	980	KAI5390171.1	3880.A0A072UIX9	Condensin complex subunit 2; Regulatory subunit of the condensin complex, a complex required for conversion of interphase chromatin into mitotic-like condense chromosomes.
kmeans	1	Red	#ff0000	980	KAI5390278.1	3880.G7JES9	Putative P-loop containing nucleoside triphosphate hydrolase.
kmeans	1	Red	#ff0000	980	KAI5390320.1	3880.A0A072UX04	Putative long-chain-fatty-acid--CoA ligase.
kmeans	1	Red	#ff0000	980	KAI5390325.1	3880.G7LDS0	Putative 26S proteasome non-ATPase regulatory subunit 5.
kmeans	1	Red	#ff0000	980	KAI5390349.1	3880.A0A072VKA9	Putative ribosomal protein L11/L12; Belongs to the universal ribosomal protein uL11 family.
kmeans	1	Red	#ff0000	980	KAI5390398.1	3880.G7JEW2	Putative F-box domain, ApaG domain-containing protein.
kmeans	1	Red	#ff0000	980	KAI5390522.1	3880.A0A072UKD4	tRNA-specific 2-thiouridylase MnmA.
kmeans	1	Red	#ff0000	980	KAI5390523.1	3880.A0A072UWG4	Putative GTP-binding protein EngA.
kmeans	1	Red	#ff0000	980	KAI5390524.1	3880.A0A072ULE1	Aldehyde dehydrogenase; Belongs to the aldehyde dehydrogenase family.
kmeans	1	Red	#ff0000	980	KAI5390933.1	3880.G7JIM4	Histone H2B; Belongs to the histone H2B family.
kmeans	1	Red	#ff0000	980	KAI5390943.1	3880.G7J4K8	RAB geranylgeranyl transferase alpha protein.
kmeans	1	Red	#ff0000	980	KAI5391055.1	3880.G7JRI8	RNA-binding (RRM/RBD/RNP motif) family protein.
kmeans	1	Red	#ff0000	980	KAI5391064.1	3880.G7JRH8	Arogenate dehydratase; Converts the prephenate produced from the shikimate- chorismate pathway into phenylalanine.
kmeans	1	Red	#ff0000	980	KAI5391246.1	3880.G7JBJ8	Putative tRNA (Pseudouridine(54)-N(1))-methyltransferase.
kmeans	1	Red	#ff0000	980	KAI5391319.1	3880.G7JKR1	Putative SUI1 domain, SWIB/MDM2 domain, PUA-like domain-containing protein.
kmeans	1	Red	#ff0000	980	KAI5391618.1	3880.G7JEN3	Putative UDP-glucuronate 4-epimerase.
kmeans	1	Red	#ff0000	980	KAI5391658.1	3880.G7JFU5	Arginase family protein; Belongs to the arginase family.
kmeans	1	Red	#ff0000	980	KAI5391801.1	3880.G7JTE4	Aldo/keto reductase family oxidoreductase.
kmeans	1	Red	#ff0000	980	KAI5391898.1	3880.G7JRA2	Tubulin beta chain; Tubulin is the major constituent of microtubules. It binds two moles of GTP, one at an exchangeable site on the beta chain and one at a non-exchangeable site on the alpha chain.
kmeans	1	Red	#ff0000	980	KAI5392015.1	3880.A0A072UGV2	Symplekin tight junction protein carboxy-terminal protein.
kmeans	1	Red	#ff0000	980	KAI5392075.1	3880.G7JLW4	Putative mRNA (Guanine-N(7)-)-methyltransferase.
kmeans	1	Red	#ff0000	980	KAI5392085.1	3880.G7JLV1	Elongation factor 1-alpha; This protein promotes the GTP-dependent binding of aminoacyl- tRNA to the A-site of ribosomes during protein biosynthesis.
kmeans	1	Red	#ff0000	980	KAI5392187.1	3880.G7JVR1	Low temperature viability protein, putative.
kmeans	1	Red	#ff0000	980	KAI5392193.1	3880.G7JVK0	D-3-phosphoglycerate dehydrogenase; Belongs to the D-isomer specific 2-hydroxyacid dehydrogenase family.
kmeans	1	Red	#ff0000	980	KAI5392214.1	3880.A0A072UZQ8	7-dehydrocholesterol reductase-like protein.
kmeans	1	Red	#ff0000	980	KAI5392215.1	3880.A0A072UHD3	CGI-like protein.
kmeans	1	Red	#ff0000	980	KAI5392224.1	3880.A0A072TX34	DNA replication complex GINS protein PSF2; Belongs to the GINS2/PSF2 family.
kmeans	1	Red	#ff0000	980	KAI5392278.1	3880.A0A072UGQ1	Coatomer subunit beta; The coatomer is a cytosolic protein complex that binds to dilysine motifs and reversibly associates with Golgi non-clathrin- coated vesicles, which further mediate biosynthetic protein transport from the ER, via the Golgi up to the trans Golgi network. Coatomer complex is required for budding from Golgi membranes, and is essential for the retrograde Golgi-to-ER transport of…
kmeans	1	Red	#ff0000	980	KAI5392304.1	3880.G7IE72	Putative molybdate-transporting ATPase.
kmeans	1	Red	#ff0000	980	KAI5392307.1	3880.A0A072UGK8	Cyclin-dependent kinase; Belongs to the protein kinase superfamily.
kmeans	1	Red	#ff0000	980	KAI5392398.1	3880.G7JFN7	Putative ribosomal protein S15.
kmeans	1	Red	#ff0000	980	KAI5392452.1	3880.G7JGX1	Signal recognition particle 54 kDa protein; Binds to the signal sequence of presecretory protein when they emerge from the ribosomes and transfers them to TRAM (translocating chain-associating membrane protein). Belongs to the GTP-binding SRP family. SRP54 subfamily.
kmeans	1	Red	#ff0000	980	KAI5392490.1	3880.A0A072UHT1	DEAD-box ATP-dependent RNA helicase-like protein.
kmeans	1	Red	#ff0000	980	KAI5392520.1	3880.A0A072UH09	Transducin family protein/WD-40 repeat protein, putative.
kmeans	1	Red	#ff0000	980	KAI5392574.1	3880.A0A072UG83	Fatty acyl-CoA synthetase family protein.
kmeans	1	Red	#ff0000	980	KAI5392598.1	3880.A0A072USC3	Putative PH domain, nuclear pore complex, NUP2/50/61 protein.
kmeans	1	Red	#ff0000	980	KAI5392602.1	3880.A0A072UH84	Coatomer subunit beta; The coatomer is a cytosolic protein complex that binds to dilysine motifs and reversibly associates with Golgi non-clathrin- coated vesicles, which further mediate biosynthetic protein transport from the ER, via the Golgi up to the trans Golgi network. Coatomer complex is required for budding from Golgi membranes, and is essential for the retrograde Golgi-to-ER transport of…
kmeans	1	Red	#ff0000	980	KAI5392665.1	3880.I3SNW0	Putative 3-beta-hydroxysteroid-4-alpha-carboxylate 3-dehydrogenase (Decarboxylating).
kmeans	1	Red	#ff0000	980	KAI5392718.1	3880.G7I8C5	Putative proteasome component (PCI) domain, 26S proteasome regulatory subunit.
kmeans	1	Red	#ff0000	980	KAI5392789.1	3880.B7FMB2	AP complex subunit sigma; Belongs to the adaptor complexes small subunit family.
kmeans	1	Red	#ff0000	980	KAI5392798.1	3880.G7I755	tRNA (adenine(58)-N(1))-methyltransferase non-catalytic subunit TRM6; Substrate-binding subunit of tRNA (adenine-N1-)- methyltransferase, which catalyzes the formation of N1-methyladenine at position 58 (m1A58) in initiator methionyl-tRNA.
kmeans	1	Red	#ff0000	980	KAI5392834.1	3880.A0A072VDW1	ATP-dependent RNA helicase DHX8.
kmeans	1	Red	#ff0000	980	KAI5392835.1	3880.A0A072VF22	Small RNA degrading nuclease.
kmeans	1	Red	#ff0000	980	KAI5392855.1	3880.G7I5Y3	DNA-directed RNA polymerase subunit beta; DNA-dependent RNA polymerase catalyzes the transcription of DNA into RNA using the four ribonucleoside triphosphates as substrates.
kmeans	1	Red	#ff0000	980	KAI5392899.1	3880.G7I5C2	Putative transcription factor WD40-like family.
kmeans	1	Red	#ff0000	980	KAI5392960.1	3880.A0A072VPS8	Methyltransferase.
kmeans	1	Red	#ff0000	980	KAI5393190.1	3880.G7I2E2	Polyadenylate-binding protein; Binds the poly(A) tail of mRNA. Belongs to the polyadenylate-binding protein type-1 family.
kmeans	1	Red	#ff0000	980	KAI5393220.1	3880.Q2HTR7	Isoaspartyl peptidase/L-asparaginase.
kmeans	1	Red	#ff0000	980	KAI5393301.1	3880.G7IBB8	Putative transcription factor WD40-like family.
kmeans	1	Red	#ff0000	980	KAI5393737.1	3880.G7IKW7	Putative SKI-interacting protein, SKIP.
kmeans	1	Red	#ff0000	980	KAI5393759.1	3880.A0A072VCY8	Ribosomal RNA processing brix domain protein.
kmeans	1	Red	#ff0000	980	KAI5393760.1	3880.A0A072VEM6	Transporter TRS120.
kmeans	1	Red	#ff0000	980	KAI5393934.1	3880.A0A072VDX8	Putative 16S rRNA (Cytosine(1402)-N(4))-methyltransferase.
kmeans	1	Red	#ff0000	980	KAI5393960.1	3880.A0A072VCK7	Replication protein A 32 kDa subunit-like protein.
kmeans	1	Red	#ff0000	980	KAI5393965.1	3880.A0A072VCJ8	C2H2-type zinc finger protein.
kmeans	1	Red	#ff0000	980	KAI5393996.1	3880.G7KXJ7	Putative nucleotide-binding alpha-beta plait domain-containing protein.
kmeans	1	Red	#ff0000	980	KAI5393999.1	3880.A0A072TFG8	DNA topoisomerase I, bacterial protein.
kmeans	1	Red	#ff0000	980	KAI5394074.1	3880.G7I4C6	2-(3-amino-3-carboxypropyl)histidine synthase subunit 2; Required for the first step in the synthesis of diphthamide, a post-translational modification of histidine which occurs in translation elongation factor 2.
kmeans	1	Red	#ff0000	980	KAI5394187.1	3880.G7I253	Putative ribonuclease PH, bacterial-type, exosome complex component Rrp43.
kmeans	1	Red	#ff0000	980	KAI5394203.1	3880.A0A072VFS9	RNA recognition motif protein.
kmeans	1	Red	#ff0000	980	KAI5394245.1	3880.G7IB50	Nuclear pore complex protein Nup85; Functions as a component of the nuclear pore complex (NPC).
kmeans	1	Red	#ff0000	980	KAI5394274.1	3880.A0A072VFQ2	Probable 6-phosphogluconolactonase; Belongs to the glucosamine/galactosamine-6-phosphate isomerase family. 6-phosphogluconolactonase subfamily.
kmeans	1	Red	#ff0000	980	KAI5394331.1	3880.A0A072VFB2	Small RNA degrading nuclease.
kmeans	1	Red	#ff0000	980	KAI5394765.1	3880.A0A072VR80	RNA-dependent RNA polymerase; Probably involved in the RNA silencing pathway and required for the generation of small interfering RNAs (siRNAs). Belongs to the RdRP family.
kmeans	1	Red	#ff0000	980	KAI5394784.1	3880.A0A072VLU0	Protein pelota homolog; May function in recognizing stalled ribosomes and triggering endonucleolytic cleavage of the mRNA, a mechanism to release non- functional ribosomes and degrade damaged mRNAs.
kmeans	1	Red	#ff0000	980	KAI5394786.1	3880.A0A072VY12	Ubiquitin carboxyl-terminal hydrolase.
kmeans	1	Red	#ff0000	980	KAI5394807.1	3880.A0A072VNF0	Putative peptidase S59, nucleoporin.
kmeans	1	Red	#ff0000	980	KAI5394867.1	3880.A0A072VLL1	Adaptin ear-binding coat-associated protein 1.
kmeans	1	Red	#ff0000	980	KAI5394903.1	3880.A0A072VWQ4	Structural maintenance of chromosomes protein.
kmeans	1	Red	#ff0000	980	KAI5394935.1	3880.A0A072VMA4	Putative 43kDa postsynaptic protein.
kmeans	1	Red	#ff0000	980	KAI5395029.1	3880.I3T4G8	Putative ribosomal protein S19/S15; Belongs to the universal ribosomal protein uS19 family.
kmeans	1	Red	#ff0000	980	KAI5395086.1	3880.G7ICR2	Putative transcription factor WD40-like family.
kmeans	1	Red	#ff0000	980	KAI5395087.1	3880.I3SRI9	DNA-directed RNA polymerase I, II; Belongs to the eukaryotic RPB8 RNA polymerase subunit family.
kmeans	1	Red	#ff0000	980	KAI5395132.1	3880.G7IDL5	Methylcrotonoyl-CoA carboxylase subunit alpha.
kmeans	1	Red	#ff0000	980	KAI5395420.1	3880.A0A072VJX8	Putative tetratricopeptide-like helical domain-containing protein.
kmeans	1	Red	#ff0000	980	KAI5395554.1	3880.A0A072VKX7	Importin subunit alpha; Belongs to the importin alpha family.
kmeans	1	Red	#ff0000	980	KAI5395661.1	3880.A0A072VJG2	Suppressor of auxin resistance 1 protein.
kmeans	1	Red	#ff0000	980	KAI5395712.1	3880.A0A072VL48	Eukaryotic-type carbonic anhydrase.
kmeans	1	Red	#ff0000	980	KAI5395792.1	3880.G7I9D6	Threonine dehydratase.
kmeans	1	Red	#ff0000	980	KAI5395838.1	3880.Q1SN29	LRR receptor-like kinase.
kmeans	1	Red	#ff0000	980	KAI5395872.1	3880.I3SPQ7	Putative Brix domain-containing protein.
kmeans	1	Red	#ff0000	980	KAI5395987.1	3880.A0A072VV72	O-linked N-acetylglucosamine transferase, putative.
kmeans	1	Red	#ff0000	980	KAI5396019.1	3880.B7FF81	Ubiquitin-conjugating enzyme.
kmeans	1	Red	#ff0000	980	KAI5396153.1	3880.G7I8I8	ATP-dependent RNA helicase.
kmeans	1	Red	#ff0000	980	KAI5396241.1	3880.A0A072VUK4	Putative suppressor of forked, tetratricopeptide-like helical domain, RNA-binding domain, S1.
kmeans	1	Red	#ff0000	980	KAI5396255.1	3880.A0A072VJE7	Putative ribosomal protein S5/S7; Belongs to the universal ribosomal protein uS7 family.
kmeans	1	Red	#ff0000	980	KAI5396442.1	3880.A0A072TGU9	Putative activator of Hsp90 ATPase 1, START-like domain-containing protein.
kmeans	1	Red	#ff0000	980	KAI5396595.1	3880.A0A072VHH5	Condensin complex subunit 1; Regulatory subunit of the condensin complex, a complex required for conversion of interphase chromatin into mitotic-like condense chromosomes. The condensin complex probably introduces positive supercoils into relaxed DNA in the presence of type I topoisomerases and converts nicked DNA into positive knotted forms in the presence of type II topoisomerases.
kmeans	1	Red	#ff0000	980	KAI5396769.1	3880.A0A072VID5	GTP-binding protein TypA/BipA.
kmeans	1	Red	#ff0000	980	KAI5397025.1	3880.G7I708	Putative N-acetyl-gamma-glutamyl-phosphate reductase.
kmeans	1	Red	#ff0000	980	KAI5397049.1	3880.A0A072VFE7	B3 domain transcription factor VRN1-like protein.
kmeans	1	Red	#ff0000	980	KAI5397103.1	3880.A0A072VG70	Putative DNA helicase chromatin remodeling SNF2 family.
kmeans	1	Red	#ff0000	980	KAI5397264.1	3880.A0A072VS66	P-loop nucleoside triphosphate hydrolase superfamily protein.
kmeans	1	Red	#ff0000	980	KAI5397403.1	3880.A0A072VGU8	Putative SWI/SNF-like complex subunit BAF250/Osa protein.
kmeans	1	Red	#ff0000	980	KAI5397431.1	3880.A0A072VSE8	Aluminum induced protein with YGL and LRDR motif protein.
kmeans	1	Red	#ff0000	980	KAI5397440.1	3880.A0A072VGA3	Putative CCR4-NOT transcription complex subunit 11.
kmeans	1	Red	#ff0000	980	KAI5397444.1	3880.A0A072VSG1	Putative tetratricopeptide-like helical domain-containing protein.
kmeans	1	Red	#ff0000	980	KAI5397650.1	3880.G7I6R2	Ras-GTPase-activating protein-binding protein.
kmeans	1	Red	#ff0000	980	KAI5397753.1	3880.A0A072VN28	P-loop nucleoside triphosphate hydrolase superfamily protein.
kmeans	1	Red	#ff0000	980	KAI5397782.1	3880.A0A072VLB0	Pyruvate kinase; Belongs to the pyruvate kinase family.
kmeans	1	Red	#ff0000	980	KAI5397910.1	3880.G7I4T8	Cyclin-dependent kinase; Belongs to the protein kinase superfamily.
kmeans	1	Red	#ff0000	980	KAI5397979.1	3880.A0A072VL49	DNA-directed RNA polymerase II subunit Rpb7-like protein.
kmeans	1	Red	#ff0000	980	KAI5398319.1	3880.A0A072VLX5	Linker histone H1 and h5 family protein.
kmeans	1	Red	#ff0000	980	KAI5398631.1	3880.G7I9G8	SART-1 family protein.
kmeans	1	Red	#ff0000	980	KAI5398788.1	3880.A0A072VM97	Flap endonuclease 1; Structure-specific nuclease with 5'-flap endonuclease and 5'- 3' exonuclease activities involved in DNA replication and repair. During DNA replication, cleaves the 5'-overhanging flap structure that is generated by displacement synthesis when DNA polymerase encounters the 5'-end of a downstream Okazaki fragment. It enters the flap from the 5'-end and then tracks to cleave the…
kmeans	1	Red	#ff0000	980	KAI5398791.1	3880.G7IAE3	Putative glutamate--tRNA ligase; Belongs to the class-I aminoacyl-tRNA synthetase family.
kmeans	1	Red	#ff0000	980	KAI5398982.1	3880.G7ICU7	Long-chain fatty acyl CoA ligase.
kmeans	1	Red	#ff0000	980	KAI5398983.1	3880.G7ICV1	Pre-mRNA splicing factor ATP-dependent RNA helicase.
kmeans	1	Red	#ff0000	980	KAI5399106.1	3880.B7FHF4	Ribosomal protein L19; Belongs to the eukaryotic ribosomal protein eL19 family.
kmeans	1	Red	#ff0000	980	KAI5399149.1	3880.G7IF53	UDP-glucuronic acid decarboxylase-like protein.
kmeans	1	Red	#ff0000	980	KAI5399258.1	3880.G7I2U5	U3 small nucleolar RNA-associated protein, putative.
kmeans	1	Red	#ff0000	980	KAI5399465.1	3880.A0A072VNH5	Coatomer subunit alpha; The coatomer is a cytosolic protein complex that binds to dilysine motifs and reversibly associates with Golgi non-clathrin- coated vesicles, which further mediate biosynthetic protein transport from the ER, via the Golgi up to the trans Golgi network.
kmeans	1	Red	#ff0000	980	KAI5399577.1	3880.A0A072VP40	Pyruvate kinase; Belongs to the pyruvate kinase family.
kmeans	1	Red	#ff0000	980	KAI5399708.1	3880.A0A072TLJ0	Phosphoenolpyruvate carboxylase.
kmeans	1	Red	#ff0000	980	KAI5399750.1	3880.A0A072VZJ3	Microtubule organization protein.
kmeans	1	Red	#ff0000	980	KAI5399810.1	3880.G7I373	Dolichyl-diphosphooligosaccharide--protein glycosyltransferase subunit 1; Subunit of the oligosaccharyl transferase (OST) complex that catalyzes the initial transfer of a defined glycan (Glc(3)Man(9)GlcNAc(2) in eukaryotes) from the lipid carrier dolichol- pyrophosphate to an asparagine residue within an Asn-X-Ser/Thr consensus motif in nascent polypeptide chains, the first step in protein N-glyc…
kmeans	1	Red	#ff0000	980	KAI5399903.1	3880.G7I9L3	Elongation factor 1-alpha; This protein promotes the GTP-dependent binding of aminoacyl- tRNA to the A-site of ribosomes during protein biosynthesis.
kmeans	1	Red	#ff0000	980	KAI5399913.1	3880.G7I9M7	Putative RNA helicase transcription factor interactor and regulator CCHC(Zn) family.
kmeans	1	Red	#ff0000	980	KAI5399997.1	3880.A0A072VPJ5	Putative CCA tRNA nucleotidyltransferase; Belongs to the tRNA nucleotidyltransferase/poly(A) polymerase family.
kmeans	1	Red	#ff0000	980	KAI5400280.1	3880.G7IDV6	Pyruvate kinase; Belongs to the pyruvate kinase family.
kmeans	1	Red	#ff0000	980	KAI5400454.1	3880.G7IAM8	RNA polymerase III subunit C3; DNA-dependent RNA polymerase catalyzes the transcription of DNA into RNA using the four ribonucleoside triphosphates as substrates.
kmeans	1	Red	#ff0000	980	KAI5400460.1	3880.G7IAN2	Tubulin beta chain; Tubulin is the major constituent of microtubules. It binds two moles of GTP, one at an exchangeable site on the beta chain and one at a non-exchangeable site on the alpha chain.
kmeans	1	Red	#ff0000	980	KAI5400495.1	3880.I3SXB4	Pre-mRNA cleavage factor Im 25 kDa subunit; Component of the cleavage factor Im (CFIm) complex that plays a key role in pre-mRNA 3'-processing.
kmeans	1	Red	#ff0000	980	KAI5400559.1	3880.G7IAR3	RNA-binding (RRM/RBD/RNP motif) family protein.
kmeans	1	Red	#ff0000	980	KAI5400859.1	3880.G7ID65	Amine oxidase.
kmeans	1	Red	#ff0000	980	KAI5400922.1	3880.I3SMT2	Putative oligosaccharyl transferase complex, subunit OST3/OST6.
kmeans	1	Red	#ff0000	980	KAI5401017.1	3880.A0A072V1I1	Methionine aminopeptidase 2; Cotranslationally removes the N-terminal methionine from nascent proteins. The N-terminal methionine is often cleaved when the second residue in the primary sequence is small and uncharged (Met- Ala-, Cys, Gly, Pro, Ser, Thr, or Val).
kmeans	1	Red	#ff0000	980	KAI5401018.1	3880.A0A072VQQ3	Pyruvate kinase; Belongs to the pyruvate kinase family.
kmeans	1	Red	#ff0000	980	KAI5401043.1	3880.A0A072VQC8	Tubulin alpha chain; Tubulin is the major constituent of microtubules. It binds two moles of GTP, one at an exchangeable site on the beta chain and one at a non-exchangeable site on the alpha chain.
kmeans	1	Red	#ff0000	980	KAI5401126.1	3880.A0A072VPV4	Homeobox KN domain protein.
kmeans	1	Red	#ff0000	980	KAI5401155.1	3880.A0A072W1A9	Elongator complex protein 3; Catalytic tRNA acetyltransferase subunit of the RNA polymerase II elongator complex, which is a component of the RNA polymerase II (Pol II) holoenzyme and is involved in transcriptional elongation.
kmeans	1	Red	#ff0000	980	KAI5401209.1	3880.A0A072VR00	D-3-phosphoglycerate dehydrogenase; Belongs to the D-isomer specific 2-hydroxyacid dehydrogenase family.
kmeans	1	Red	#ff0000	980	KAI5401282.1	3880.G7IAS2	Putative nucleotide-binding alpha-beta plait domain-containing protein.
kmeans	1	Red	#ff0000	980	KAI5401364.1	3880.A0A072W1L5	Putative transcription factor WD40-like family.
kmeans	1	Red	#ff0000	980	KAI5401380.1	3880.A0A072VRW8	Putative alpha,alpha-trehalose-phosphate synthase (UDP-forming), Trehalose-phosphatase.
kmeans	1	Red	#ff0000	980	KAI5401440.1	3880.G7ICA2	Glutamine--tRNA ligase; Belongs to the class-I aminoacyl-tRNA synthetase family.
kmeans	1	Red	#ff0000	980	KAI5401628.1	3880.A0A072VS98	Nucleic acid-binding, OB-fold-like protein.
kmeans	1	Red	#ff0000	980	KAI5401634.1	3880.A0A072VQN2	Putative tubulin-specific chaperone D, tubulin-folding cofactor D.
kmeans	1	Red	#ff0000	980	KAI5401649.1	3880.A0A072W240	Diphosphomevalonate decarboxylase; Performs the first committed step in the biosynthesis of isoprene-containing compounds such as sterols and terpenoids. Belongs to the diphosphomevalonate decarboxylase family.
kmeans	1	Red	#ff0000	980	KAI5401669.1	3880.A0A072VQR2	Putative von Willebrand factor, type A, Zinc finger, Sec23/Sec24-type, sec23/Sec24, trunk.
kmeans	1	Red	#ff0000	980	KAI5401717.1	3880.A0A072W2D6	Putative importin-beta domain-containing protein.
kmeans	1	Red	#ff0000	980	KAI5401734.1	3880.A0A072VRW7	Transducin/WD-like repeat-protein.
kmeans	1	Red	#ff0000	980	KAI5401758.1	3880.G7IE75	50S ribosomal L18-like protein.
kmeans	1	Red	#ff0000	980	KAI5401762.1	3880.G7IE81	Putative dolichyl-diphosphooligosaccharide--protein glycotransferase.
kmeans	1	Red	#ff0000	980	KAI5401776.1	3880.G7IEA3	Dihydroorotate dehydrogenase (quinone), mitochondrial; Belongs to the dihydroorotate dehydrogenase family. Type 2 subfamily.
kmeans	1	Red	#ff0000	980	KAI5401904.1	3880.A0A072VSV4	Splicing factor 3B subunit-like protein.
kmeans	1	Red	#ff0000	980	KAI5401977.1	3880.G7IF21	Protein CLP1 homolog; Required for endonucleolytic cleavage during polyadenylation- dependent pre-mRNA 3'-end formation; Belongs to the Clp1 family. Clp1 subfamily.
kmeans	1	Red	#ff0000	980	KAI5401989.1	3880.G7IF30	Putative formate--tetrahydrofolate ligase.
kmeans	1	Red	#ff0000	980	KAI5402110.1	3880.G7IB17	Putative P-loop containing nucleoside triphosphate hydrolase, protein Cms1.
kmeans	1	Red	#ff0000	980	KAI5402180.1	3880.A0A072VRZ0	Putative importin-beta domain-containing protein.
kmeans	1	Red	#ff0000	980	KAI5402198.1	3880.A0A072VSY9	Phosphoglucan, water dikinase, putative.
kmeans	1	Red	#ff0000	980	KAI5402203.1	3880.G7JC24	Putative Crotonase superfamily, crontonase, enoyl-CoA hydratase/isomerase; Belongs to the enoyl-CoA hydratase/isomerase family.
kmeans	1	Red	#ff0000	980	KAI5402234.1	3880.G7J995	Axoneme-associated protein mst101, putative.
kmeans	1	Red	#ff0000	980	KAI5402244.1	3880.G7J8L5	Putative UTP--glucose-1-phosphate uridylyltransferase.
kmeans	1	Red	#ff0000	980	KAI5402251.1	3880.G7J8K7	DEAD-box ATP-dependent RNA helicase.
kmeans	1	Red	#ff0000	980	KAI5402253.1	3880.G7J8K6	Mago nashi family, integral exon junction complex protein.
kmeans	1	Red	#ff0000	980	KAI5402258.1	3880.G7J8J9	Armadillo/beta-catenin-like repeat protein.
kmeans	1	Red	#ff0000	980	KAI5402361.1	3880.G7J7T8	tRNA-dihydrouridine(47) synthase [NAD(P)(+)].
kmeans	1	Red	#ff0000	980	KAI5402413.1	3880.G7J7R0	PHD finger and bromo-adjacent-like domain protein.
kmeans	1	Red	#ff0000	980	KAI5402435.1	3880.G7J765	Bifunctional dihydrofolate reductase-thymidylate synthase; Bifunctional enzyme. Involved in de novo dTMP biosynthesis. Key enzyme in folate metabolism; In the C-terminal section; belongs to the thymidylate synthase family.
kmeans	1	Red	#ff0000	980	KAI5402439.1	3880.B7FH10	40S ribosomal protein S25; Belongs to the eukaryotic ribosomal protein eS25 family.
kmeans	1	Red	#ff0000	980	KAI5402466.1	3880.G7J6K1	Coatomer subunit gamma; The coatomer is a cytosolic protein complex that binds to dilysine motifs and reversibly associates with Golgi non-clathrin- coated vesicles, which further mediate biosynthetic protein transport from the ER, via the Golgi up to the trans Golgi network. Coatomer complex is required for budding from Golgi membranes, and is essential for the retrograde Golgi-to-ER transport o…
kmeans	1	Red	#ff0000	980	KAI5402469.1	3880.G7J6K3	Guanine nucleotide-binding protein beta subunit-like protein.
kmeans	1	Red	#ff0000	980	KAI5402615.1	3880.G7J5Z1	Dolichyl-diphosphooligosaccharide--protein glycosyltransferase subunit 1; Subunit of the oligosaccharyl transferase (OST) complex that catalyzes the initial transfer of a defined glycan (Glc(3)Man(9)GlcNAc(2) in eukaryotes) from the lipid carrier dolichol- pyrophosphate to an asparagine residue within an Asn-X-Ser/Thr consensus motif in nascent polypeptide chains, the first step in protein N-glyc…
kmeans	1	Red	#ff0000	980	KAI5402683.1	3880.A0A072V2P5	Putative ribosome biogenesis protein BMS1/TSR1.
kmeans	1	Red	#ff0000	980	KAI5402760.1	3880.G7J5X1	Methyltransferase; Belongs to the class I-like SAM-binding methyltransferase superfamily. Erg6/SMT family.
kmeans	1	Red	#ff0000	980	KAI5402772.1	3880.G7J5U6	Putative proteasome component (PCI) domain, 26S proteasome regulatory subunit.
kmeans	1	Red	#ff0000	980	KAI5402827.1	3880.G7J588	Tubulin beta chain; Tubulin is the major constituent of microtubules. It binds two moles of GTP, one at an exchangeable site on the beta chain and one at a non-exchangeable site on the alpha chain.
kmeans	1	Red	#ff0000	980	KAI5402934.1	3880.A0A072VDE6	26S proteasome regulatory particle triple-A ATPase protein; Belongs to the AAA ATPase family.
kmeans	1	Red	#ff0000	980	KAI5402940.1	3880.B7FLE7	Putative clathrin adaptor, mu subunit; Belongs to the adaptor complexes medium subunit family.
kmeans	1	Red	#ff0000	980	KAI5403074.1	3880.G7J434	Ubiquitin-fold modifier-conjugating enzyme 1; E2-like enzyme which forms an intermediate with UFM1 via a thioester linkage.
kmeans	1	Red	#ff0000	980	KAI5403075.1	3880.A0A072VD61	Symplekin tight junction protein carboxy-terminal protein.
kmeans	1	Red	#ff0000	980	KAI5403192.1	3880.A0A072VD34	Malic enzyme.
kmeans	1	Red	#ff0000	980	KAI5403328.1	3880.G7ZWE0	Eukaryotic translation initiation factor 3 subunit L; Component of the eukaryotic translation initiation factor 3 (eIF-3) complex, which is involved in protein synthesis of a specialized repertoire of mRNAs and, together with other initiation factors, stimulates binding of mRNA and methionyl-tRNAi to the 40S ribosome. The eIF-3 complex specifically targets and initiates translation of a subset of…
kmeans	1	Red	#ff0000	980	KAI5403363.1	3880.A0A072V3N8	T-complex protein 1 subunit delta.
kmeans	1	Red	#ff0000	980	KAI5403367.1	3880.A0A072V2B0	Beta-adaptin-like protein; Subunit of clathrin-associated adaptor protein complex that plays a role in protein sorting in the late-Golgi/trans-Golgi network (TGN) and/or endosomes. The AP complexes mediate both the recruitment of clathrin to membranes and the recognition of sorting signals within the cytosolic tails of transmembrane cargo molecules.
kmeans	1	Red	#ff0000	980	KAI5403370.1	3880.G7J3E8	Putative GTP-binding protein, ribosome biogenesis, YsxC.
kmeans	1	Red	#ff0000	980	KAI5403412.1	3880.G7J2X7	BZIP protein.
kmeans	1	Red	#ff0000	980	KAI5403426.1	3880.G7J2W7	tRNA (guanine-N(7)-)-methyltransferase; Catalyzes the formation of N(7)-methylguanine at position 46 (m7G46) in tRNA; Belongs to the class I-like SAM-binding methyltransferase superfamily. TrmB family.
kmeans	1	Red	#ff0000	980	KAI5403551.1	3880.G7JCA9	Putative acetylglutamate kinase.
kmeans	1	Red	#ff0000	980	KAI5403554.1	3880.G7JCB0	Putative transcription factor WD40-like family.
kmeans	1	Red	#ff0000	980	KAI5403559.1	3880.G7JCB5	Protein arginine N-methyltransferase; Belongs to the class I-like SAM-binding methyltransferase superfamily.
kmeans	1	Red	#ff0000	980	KAI5403598.1	3880.G7JBQ4	Putative transcription elongation factor S-II, central domain-containing protein.
kmeans	1	Red	#ff0000	980	KAI5403622.1	3880.G7L0M1	Pescadillo homolog; Required for maturation of ribosomal RNAs and formation of the large ribosomal subunit; Belongs to the pescadillo family.
kmeans	1	Red	#ff0000	980	KAI5403653.1	3880.I3S2M3	GTP-binding nuclear protein; GTP-binding protein involved in nucleocytoplasmic transport. Required for the import of protein into the nucleus and also for RNA export. Involved in chromatin condensation and control of cell cycle. Belongs to the small GTPase superfamily. Ran family.
kmeans	1	Red	#ff0000	980	KAI5403704.1	3880.G7JB35	DEAD-box ATP-dependent RNA helicase-like protein.
kmeans	1	Red	#ff0000	980	KAI5403866.1	3880.G7J9U6	DNA-directed RNA polymerase subunit beta; DNA-dependent RNA polymerase catalyzes the transcription of DNA into RNA using the four ribonucleoside triphosphates as substrates.
kmeans	1	Red	#ff0000	980	KAI5403920.1	3880.G7J951	Reticulon-like protein.
kmeans	1	Red	#ff0000	980	KAI5403922.1	3880.G7J950	Eukaryotic translation initiation factor 3 subunit B; Component of the eukaryotic translation initiation factor 3 (eIF-3) complex, which is involved in protein synthesis and, together with other initiation factors, stimulates binding of mRNA and methionyl-tRNAi to the 40S ribosome; Belongs to the eIF-3 subunit B family.
kmeans	1	Red	#ff0000	980	KAI5404011.1	3880.G7J8C5	Putative 16S rRNA (Cytosine(967)-C(5))-methyltransferase; Belongs to the class I-like SAM-binding methyltransferase superfamily. RsmB/NOP family.
kmeans	1	Red	#ff0000	980	KAI5404092.1	3880.A0A072V0F2	Putative von Willebrand factor, type A, BRISC and BRCA1-A complex member 1.
kmeans	1	Red	#ff0000	980	KAI5404100.1	3880.G7J7J7	RuvB-like helicase; Belongs to the RuvB family.
kmeans	1	Red	#ff0000	980	KAI5404134.1	3880.A0A072V2H9	Putative nucleotide-binding alpha-beta plait domain-containing protein.
kmeans	1	Red	#ff0000	980	KAI5404145.1	3880.G7IRY2	Putative transcription factor IIA, alpha/beta subunit, transcription factor IIA, helical.
kmeans	1	Red	#ff0000	980	KAI5404216.1	3880.G8A2A3	Putative guanidinoacetate N-methyltransferase.
kmeans	1	Red	#ff0000	980	KAI5404297.1	3880.G7J6Y1	Polyadenylate-binding protein; Binds the poly(A) tail of mRNA. Belongs to the polyadenylate-binding protein type-1 family.
kmeans	1	Red	#ff0000	980	KAI5404321.1	3880.G7J6E4	Putative THO complex, subunit 5 protein.
kmeans	1	Red	#ff0000	980	KAI5404425.1	3880.G7J5Q0	Seven transmembrane domain protein.
kmeans	1	Red	#ff0000	980	KAI5404507.1	3880.G7J4K9	Double-stranded RNA-binding motif protein.
kmeans	1	Red	#ff0000	980	KAI5404549.1	3880.A0A072V2Y6	E3 ubiquitin-protein ligase UPL1-like protein.
kmeans	1	Red	#ff0000	980	KAI5404646.1	3880.B0FBK5	Acetolactate synthase.
kmeans	1	Red	#ff0000	980	KAI5404666.1	3880.G7J3V3	CBS/octicosapeptide/phox/Bemp1 (PB1) domain protein.
kmeans	1	Red	#ff0000	980	KAI5404690.1	3880.G7J3D6	Putative Homeobox domain-containing protein.
kmeans	1	Red	#ff0000	980	KAI5404814.1	3880.G7J2Q1	Suppressor OF protein silencing protein.
kmeans	1	Red	#ff0000	980	KAI5404821.1	3880.G7J2N4	Protein prenylyltransferase superfamily protein.
kmeans	1	Red	#ff0000	980	KAI5405021.1	3880.G7JBI0	Plant invertase/pectin methylesterase inhibitor.
kmeans	1	Red	#ff0000	980	KAI5405125.1	3880.G7JAE0	Rpp20 subunit of nuclear RNase MRP and P protein.
kmeans	1	Red	#ff0000	980	KAI5405127.1	3880.G7JAD8	DNA-binding protein alba protein.
kmeans	1	Red	#ff0000	980	KAI5405174.1	3880.G7JAB4	ABC transporter F family protein.
kmeans	1	Red	#ff0000	980	KAI5405179.1	3880.G7JAA5	Developmentally regulated GTP-binding protein.
kmeans	1	Red	#ff0000	980	KAI5405249.1	3880.A0A072V2H3	Putative tRNA (Guanine(26)-N(2))-dimethyltransferase; Belongs to the class I-like SAM-binding methyltransferase superfamily. Trm1 family.
kmeans	1	Red	#ff0000	980	KAI5405257.1	3880.A0A072V141	Putative mini-chromosome maintenance complex-binding protein.
kmeans	1	Red	#ff0000	980	KAI5405272.1	3880.A0A072V122	tRNA-binding region domain protein.
kmeans	1	Red	#ff0000	980	KAI5405293.1	3880.A0A072V117	Transcription elongation factor S-II, putative.
kmeans	1	Red	#ff0000	980	KAI5405304.1	3880.A0A072V158	Putative ribosomal protein L10e.
kmeans	1	Red	#ff0000	980	KAI5405407.1	3880.G7J8Y2	Pre-mRNA-splicing factor SF2-like protein.
kmeans	1	Red	#ff0000	980	KAI5405460.1	3880.G7J870	Probable 6-phosphogluconolactonase; Belongs to the glucosamine/galactosamine-6-phosphate isomerase family. 6-phosphogluconolactonase subfamily.
kmeans	1	Red	#ff0000	980	KAI5405491.1	3880.G7J7I6	Putative transcription factor WD40-like family.
kmeans	1	Red	#ff0000	980	KAI5405538.1	3880.G7J7G9	Putative acetyltransferase A, auxiliary subunit.
kmeans	1	Red	#ff0000	980	KAI5405628.1	3880.G7J6T4	Spermine/spermidine synthase; Belongs to the spermidine/spermine synthase family.
kmeans	1	Red	#ff0000	980	KAI5405902.1	3880.B7FK39	Replication factor C subunit 2.
kmeans	1	Red	#ff0000	980	KAI5405941.1	3880.G7J4X7	Putative DNA polymerase III, clamp loader complex, gamma/delta/delta subunit.
kmeans	1	Red	#ff0000	980	KAI5405949.1	3880.G7JH60	30S ribosomal protein S3; Belongs to the universal ribosomal protein uS3 family.
kmeans	1	Red	#ff0000	980	KAI5406057.1	3880.G7J3R9	Asparagine synthetase [glutamine-hydrolyzing].
kmeans	1	Red	#ff0000	980	KAI5406080.1	3880.G7J3Q2	Molecular chaperone Hsp40/DnaJ family protein.
kmeans	1	Red	#ff0000	980	KAI5406095.1	3880.G7J386	tRNA (Cytosine(34)-C(5))-methyltransferase-like protein; Belongs to the class I-like SAM-binding methyltransferase superfamily. RsmB/NOP family.
kmeans	1	Red	#ff0000	980	KAI5406170.1	3880.G7J2L7	Putative chaperonin Cpn60/TCP-1 family, groEL-like apical domain, groEL-like equatorial.
kmeans	1	Red	#ff0000	980	KAI5406240.1	3880.G7J2H6	Mitotic spindle assembly checkpoint MAD2B-like protein.
kmeans	1	Red	#ff0000	980	KAI5406265.1	3880.G7JC29	DNA polymerase alpha subunit B; Accessory subunit of the DNA polymerase alpha complex (also known as the alpha DNA polymerase-primase complex) which plays an essential role in the initiation of DNA synthesis.
kmeans	1	Red	#ff0000	980	KAI5406268.1	3880.G7JC28	3-oxoacyl-[acyl-carrier-protein] reductase; Belongs to the short-chain dehydrogenases/reductases (SDR) family.
kmeans	1	Red	#ff0000	980	KAI5406392.1	3880.G7JBC7	DNA topoisomerase; Introduces a single-strand break via transesterification at a target site in duplex DNA. Releases the supercoiling and torsional tension of DNA introduced during the DNA replication and transcription by transiently cleaving and rejoining one strand of the DNA duplex. The scissile phosphodiester is attacked by the catalytic tyrosine of the enzyme, resulting in the formation of a…
kmeans	1	Red	#ff0000	980	KAI5406399.1	3880.G7JBC0	Protein transport protein SEC23; Component of the coat protein complex II (COPII) which promotes the formation of transport vesicles from the endoplasmic reticulum (ER). The coat has two main functions, the physical deformation of the endoplasmic reticulum membrane into vesicles and the selection of cargo molecules; Belongs to the SEC23/SEC24 family. SEC23 subfamily.
kmeans	1	Red	#ff0000	980	KAI5406439.1	3880.G7JAR6	DNA repair protein RAD50.
kmeans	1	Red	#ff0000	980	KAI5406444.1	3880.G7JA85	Putative UDP-glucuronate 4-epimerase.
kmeans	1	Red	#ff0000	980	KAI5406484.1	3880.G7JA48	DEAD-box ATP-dependent RNA helicase-like protein.
kmeans	1	Red	#ff0000	980	KAI5406515.1	3880.G7J9M2	Putative nucleotide-binding alpha-beta plait domain-containing protein.
kmeans	1	Red	#ff0000	980	KAI5406735.1	3880.A0A072UZF4	Putative endoplasmic reticulum vesicle transporter.
kmeans	1	Red	#ff0000	980	KAI5406773.1	3880.G7J816	ABC transporter F family-like protein.
kmeans	1	Red	#ff0000	980	KAI5406887.1	3880.G7J648	Putative 5-methyltetrahydropteroyltriglutamate--homocysteine S-methyltransferase.
kmeans	1	Red	#ff0000	980	KAI5406956.1	3880.G7J611	HAUS augmin-like complex subunit-like protein.
kmeans	1	Red	#ff0000	980	KAI5406958.1	3880.G7J609	Putative transcription factor C3H family.
kmeans	1	Red	#ff0000	980	KAI5406996.1	3880.A0A072VA82	Eukaryotic translation initiation factor 2c, putative.
kmeans	1	Red	#ff0000	980	KAI5407138.1	3880.G7J4V1	FKBP12-interacting protein of 37 kDa-like protein, putative.
kmeans	1	Red	#ff0000	980	KAI5407153.1	3880.G7J4T5	Histone deacetylase; Belongs to the histone deacetylase family. HD Type 1 subfamily.
kmeans	1	Red	#ff0000	980	KAI5407157.1	3880.G7J4S8	Amine oxidase.
kmeans	1	Red	#ff0000	980	KAI5407273.1	3880.G7J8P2	60S ribosomal export protein NMD3; Acts as an adapter for the XPO1/CRM1-mediated export of the 60S ribosomal subunit; Belongs to the NMD3 family.
kmeans	1	Red	#ff0000	980	KAI5407308.1	3880.G7J8S0	RNA-binding (RRM/RBD/RNP motif) family protein.
kmeans	1	Red	#ff0000	980	KAI5407314.1	3880.G7J9B8	Glutamine synthetase.
kmeans	1	Red	#ff0000	980	KAI5407317.1	3880.G7J9C1	Chromosome condensation-like protein.
kmeans	1	Red	#ff0000	980	KAI5407335.1	3880.G7J9D5	RNA recognition motif.
kmeans	1	Red	#ff0000	980	KAI5407429.1	3880.A0A072V985	Putative Sec7 domain, guanine nucleotide exchange factor.
kmeans	1	Red	#ff0000	980	KAI5407431.1	3880.A0A072UYV4	Putative Sec7 domain, guanine nucleotide exchange factor.
kmeans	1	Red	#ff0000	980	KAI5407470.1	3880.G7J9Y9	Delta-1-pyrroline-5-carboxylate synthase; P5CS plays a key role in proline biosynthesis, leading to osmoregulation in plants; In the N-terminal section; belongs to the glutamate 5- kinase family.
kmeans	1	Red	#ff0000	980	KAI5407566.1	3880.G7JB60	Putative JAB1/MPN/MOV34 metalloenzyme domain, 26S Proteasome non-ATPase regulatory subunit 7/8.
kmeans	1	Red	#ff0000	980	KAI5407568.1	3880.B7FK44	Eukaryotic translation initiation factor 3 subunit F; Component of the eukaryotic translation initiation factor 3 (eIF-3) complex, which is involved in protein synthesis of a specialized repertoire of mRNAs and, together with other initiation factors, stimulates binding of mRNA and methionyl-tRNAi to the 40S ribosome. The eIF-3 complex specifically targets and initiates translation of a subset of…
kmeans	1	Red	#ff0000	980	KAI5407579.1	3880.G7JB70	Putative thymidylate synthase (FAD).
kmeans	1	Red	#ff0000	980	KAI5407599.1	3880.G7JB78	Putative WD40-repeat-containing domain, nucleoporin Nup88.
kmeans	1	Red	#ff0000	980	KAI5407607.1	3880.G7JB86	Putative GINS complex, subunit Psf3, GINS subunit, domain A protein.
kmeans	1	Red	#ff0000	980	KAI5407660.1	3880.G7JBT5	Clathrin heavy chain; Clathrin is the major protein of the polyhedral coat of coated pits and vesicles; Belongs to the clathrin heavy chain family.
kmeans	1	Red	#ff0000	980	KAI5407689.1	3880.A0A072UZE6	Multiple inositol polyphosphate phosphatase PhyIIa protein; Belongs to the histidine acid phosphatase family.
kmeans	1	Red	#ff0000	980	KAI5407805.1	3880.G7J309	Putative Homeobox domain, histone chaperone domain CHZ.
kmeans	1	Red	#ff0000	980	KAI5407941.1	3880.G8A394	Acetyl-CoA carboxylase.
kmeans	1	Red	#ff0000	980	KAI5408053.1	3880.G7J5I7	Putative beta-lactamase transcription factor MYB family.
kmeans	1	Red	#ff0000	980	KAI5408083.1	3880.A0A072V9X5	Oxygen-independent coproporphyrinogen III oxidase, putative.
kmeans	1	Red	#ff0000	980	KAI5408100.1	3880.A0A072V9Y8	Putative peptidase C78, ubiquitin modifier-specific peptidase 1/ 2.
kmeans	1	Red	#ff0000	980	KAI5408148.1	3880.G7J7Y6	Putative peptidase M24, FACT complex subunit Spt16p/Cdc68p, creatinase/Aminopeptidase P/Spt16.
kmeans	1	Red	#ff0000	980	KAI5408190.1	3880.G7J7W2	Beta-catenin-like protein.
kmeans	1	Red	#ff0000	980	KAI5408204.1	3880.G7J7V1	Auxin response factor; Auxin response factors (ARFs) are transcriptional factors that bind specifically to the DNA sequence 5'-TGTCTC-3' found in the auxin-responsive promoter elements (AuxREs).
kmeans	1	Red	#ff0000	980	KAI5408241.1	3880.A0A072UXL1	Deoxyuridine 5'-triphosphate nucleotidohydrolase.
kmeans	1	Red	#ff0000	980	KAI5408244.1	3880.A0A072UZI8	ATP-dependent DNA helicase; Belongs to the helicase family. RecQ subfamily.
kmeans	1	Red	#ff0000	980	KAI5408302.1	3880.G7IV48	26S protease regulatory subunit 6B; Belongs to the AAA ATPase family.
kmeans	1	Red	#ff0000	980	KAI5408306.1	3880.G7IV46	DNA primase; Belongs to the eukaryotic-type primase small subunit family.
kmeans	1	Red	#ff0000	980	KAI5408496.1	3880.A0A072UXW6	N-acetyltransferase B complex (NatB) non catalytic subunit.
kmeans	1	Red	#ff0000	980	KAI5408651.1	3880.A0A072UXN6	Clathrin heavy chain; Clathrin is the major protein of the polyhedral coat of coated pits and vesicles; Belongs to the clathrin heavy chain family.
kmeans	1	Red	#ff0000	980	KAI5408663.1	3880.A0A072UXM4	Asparagine synthetase [glutamine-hydrolyzing].
kmeans	1	Red	#ff0000	980	KAI5408843.1	3880.A0A072UWC3	Proliferating cell nuclear antigen; This protein is an auxiliary protein of DNA polymerase delta and is involved in the control of eukaryotic DNA replication by increasing the polymerase's processibility during elongation of the leading strand; Belongs to the PCNA family.
kmeans	1	Red	#ff0000	980	KAI5408854.1	3880.G7J268	RuvB-like helicase; Belongs to the RuvB family.
kmeans	1	Red	#ff0000	980	KAI5408869.1	3880.G7IY98	Putative transcription factor WD40-like family.
kmeans	1	Red	#ff0000	980	KAI5408906.1	3880.G7IY76	Putative transcription factor WD40-like family.
kmeans	1	Red	#ff0000	980	KAI5408913.1	3880.I3S062	Putative K domain-containing protein.
kmeans	1	Red	#ff0000	980	KAI5408914.1	3880.G7IXS2	Putative DNA-directed RNA polymerase.
kmeans	1	Red	#ff0000	980	KAI5408939.1	3880.G7K4R2	Putative Heat shock protein Hsp90 family.
kmeans	1	Red	#ff0000	980	KAI5409059.1	3880.A2Q4Y9	Aminoacyl-tRNA synthetase, class Ia; Belongs to the class-I aminoacyl-tRNA synthetase family.
kmeans	1	Red	#ff0000	980	KAI5409258.1	3880.A0A072UXT6	1,4-alpha-glucan-branching enzyme/amyloplastic protein.
kmeans	1	Red	#ff0000	980	KAI5409268.1	3880.A0A072UXT2	Putative transcription regulator Rcd1-like family.
kmeans	1	Red	#ff0000	980	KAI5409332.1	3880.G7IY21	Putative transcription factor WD40-like family.
kmeans	1	Red	#ff0000	980	KAI5409336.1	3880.G7IY17	Putative HAUS augmin-like complex subunit 4.
kmeans	1	Red	#ff0000	980	KAI5409441.1	3880.G7J1V4	PolI-like B DNA polymerase.
kmeans	1	Red	#ff0000	980	KAI5409451.1	3880.A0A072V853	DEAD-box ATP-dependent RNA helicase; Belongs to the DEAD box helicase family.
kmeans	1	Red	#ff0000	980	KAI5409460.1	3880.G7J1A1	Tryptophan synthase.
kmeans	1	Red	#ff0000	980	KAI5409485.1	3880.G7IZY5	Citrate synthase.
kmeans	1	Red	#ff0000	980	KAI5409652.1	3880.G7IXE7	Protein VACUOLELESS1; Required for vacuole biogenesis and vacuole enlargment in dividing and expanding cells. Involved in the docking or fusion of prevacuolar vesicles; Belongs to the VPS16 family.
kmeans	1	Red	#ff0000	980	KAI5409933.1	3880.A0A072UW65	Squalene/phytoene synthase.
kmeans	1	Red	#ff0000	980	KAI5410036.1	3880.A0A072TJV8	Putative microtubule-associated protein RP/EB.
kmeans	1	Red	#ff0000	980	KAI5410049.1	3880.A0A072TGI2	Telomerase activating protein Est1.
kmeans	1	Red	#ff0000	980	KAI5410095.1	3880.A0A072UTX8	DnaJ heat shock amino-terminal domain protein.
kmeans	1	Red	#ff0000	980	KAI5410261.1	3880.G7IWF0	U5 small nuclear ribonucleoprotein helicase.
kmeans	1	Red	#ff0000	980	KAI5410297.1	3880.A0A072UVR8	Serine/Threonine kinase family protein.
kmeans	1	Red	#ff0000	980	KAI5410344.1	3880.G7IWJ8	DNA-damage-repair/toleration DRT100-like protein.
kmeans	1	Red	#ff0000	980	KAI5410359.1	3880.G7IWL5	Putative PWI domain, nucleotide-binding alpha-beta plait domain-containing protein.
kmeans	1	Red	#ff0000	980	KAI5410393.1	3880.A0A072UTP5	ADP/ATP carrier protein; Belongs to the mitochondrial carrier (TC 2.A.29) family.
kmeans	1	Red	#ff0000	980	KAI5410494.1	3880.B7FHU0	Methyltransferase; Belongs to the class I-like SAM-binding methyltransferase superfamily. Erg6/SMT family.
kmeans	1	Red	#ff0000	980	KAI5410546.1	3880.B7FJ76	Putative methionine N(Alpha)-acetyltransferase NatB transcription regulator GNAT family.
kmeans	1	Red	#ff0000	980	KAI5410733.1	3880.G7KM70	DEAD-box ATP-dependent RNA helicase-like protein; Belongs to the DEAD box helicase family.
kmeans	1	Red	#ff0000	980	KAI5410751.1	3880.G7IW56	Putative anticodon-binding, Brix domain-containing protein.
kmeans	1	Red	#ff0000	980	KAI5410831.1	3880.A0A072V4E2	Uridine 5-monophosphate synthase-like protein.
kmeans	1	Red	#ff0000	980	KAI5410912.1	3880.G7IYR0	E3 ubiquitin-protein ligase KEG.
kmeans	1	Red	#ff0000	980	KAI5410917.1	3880.G7IYP7	Putative methyltransferase transcription factor C2H2 family; Belongs to the class I-like SAM-binding methyltransferase superfamily. Protein arginine N-methyltransferase family.
kmeans	1	Red	#ff0000	980	KAI5411384.1	3880.G7J0B8	Putative acetyltransferase A, auxiliary subunit, peroxisomal targeting signal 1 receptor family.
kmeans	1	Red	#ff0000	980	KAI5411386.1	3880.I3T146	Putative JAB1/MPN/MOV34 metalloenzyme domain, COP9 signalosome subunit 6 protein.
kmeans	1	Red	#ff0000	980	KAI5411589.1	3880.G7ITE6	Putative DNA polymerase subunit Cdc27.
kmeans	1	Red	#ff0000	980	KAI5411723.1	3880.A0A072VAH5	Ubiquitin-conjugating enzyme; Belongs to the ubiquitin-conjugating enzyme family.
kmeans	1	Red	#ff0000	980	KAI5411735.1	3880.G7LI73	Nucleolar GTP-binding protein 1; Involved in the biogenesis of the 60S ribosomal subunit. Belongs to the TRAFAC class OBG-HflX-like GTPase superfamily. OBG GTPase family. NOG subfamily.
kmeans	1	Red	#ff0000	980	KAI5411739.1	3880.A0A072V993	Putative tRNA dimethylallyltransferase; Belongs to the IPP transferase family.
kmeans	1	Red	#ff0000	980	KAI5411747.1	3880.A0A072UU82	Crossover junction endodeoxyribonuclease, putative.
kmeans	1	Red	#ff0000	980	KAI5411766.1	3880.A0A072V9Z9	Proliferation-associated 2G4-like protein.
kmeans	1	Red	#ff0000	980	KAI5411977.1	3880.A0A072VHL0	Eukaryotic translation initiation factor 3 subunit E; Component of the eukaryotic translation initiation factor 3 (eIF-3) complex, which is involved in protein synthesis of a specialized repertoire of mRNAs and, together with other initiation factors, stimulates binding of mRNA and methionyl-tRNAi to the 40S ribosome. The eIF-3 complex specifically targets and initiates translation of a subset of…
kmeans	1	Red	#ff0000	980	KAI5412004.1	3880.A0A072VKX8	Trafficking protein particle complex subunit-like protein.
kmeans	1	Red	#ff0000	980	KAI5412032.1	3880.G7IR59	Putative transcription factor WD40-like family.
kmeans	1	Red	#ff0000	980	KAI5412201.1	3880.A0A072V9Z2	Eukaryotic translation initiation factor SUI1.
kmeans	1	Red	#ff0000	980	KAI5412356.1	3880.A0A072VAY5	AP-2 complex subunit alpha; Subunit of the adaptor protein complex 2 (AP-2). Adaptor protein complexes function in protein transport via transport vesicles in different membrane traffic pathways. Adaptor protein complexes are vesicle coat components and appear to be involved in cargo selection and vesicle formation. AP-2 is involved in clathrin-dependent endocytosis in which cargo proteins are in…
kmeans	1	Red	#ff0000	980	KAI5412393.1	3880.B7FMU0	Ribosome biogenesis RLP24-like protein.
kmeans	1	Red	#ff0000	980	KAI5412403.1	3880.A0A072VAB3	Putative peptidylprolyl isomerase transcription factor WD40-like family.
kmeans	1	Red	#ff0000	980	KAI5412423.1	3880.G7ITQ0	AAA-type ATPase family protein; Belongs to the AAA ATPase family.
kmeans	1	Red	#ff0000	980	KAI5412448.1	3880.G7JXE1	Ribosomal protein; Belongs to the universal ribosomal protein uL1 family.
kmeans	1	Red	#ff0000	980	KAI5412479.1	3880.G7IHN1	Histone H2A; Belongs to the histone H2A family.
kmeans	1	Red	#ff0000	980	KAI5412990.1	3880.A0A072VCJ4	Nuclear cap-binding protein subunit 2.
kmeans	1	Red	#ff0000	980	KAI5413053.1	3880.A0A072V9X4	Putative tetratricopeptide-like helical domain, thioredoxin-like protein.
kmeans	1	Red	#ff0000	980	KAI5413161.1	3880.Q2HSW3	Protein transport protein Sec61 subunit beta; Necessary for protein translocation in the endoplasmic reticulum.
kmeans	1	Red	#ff0000	980	KAI5413217.1	3880.G7IRT9	SIT4 phosphatase-associated family protein.
kmeans	1	Red	#ff0000	980	KAI5413315.1	3880.G7IU96	Polymerase/histidinol phosphatase-like protein, putative.
kmeans	1	Red	#ff0000	980	KAI5413501.1	3880.G7IUB3	Aldehyde dehydrogenase; Belongs to the aldehyde dehydrogenase family.
kmeans	1	Red	#ff0000	980	KAI5413559.1	3880.G7IUG0	Pre-mRNA-splicing factor ATP-dependent RNA helicase.
kmeans	1	Red	#ff0000	980	KAI5413683.1	3880.G7IS24	Threonine synthase-like protein.
kmeans	1	Red	#ff0000	980	KAI5413707.1	3880.G7IS33	DEAD-box ATP-dependent RNA helicase; Belongs to the DEAD box helicase family.
kmeans	1	Red	#ff0000	980	KAI5413797.1	3880.A2Q465	DEAD-box ATP-dependent RNA helicase-like protein; Belongs to the DEAD box helicase family.
kmeans	1	Red	#ff0000	980	KAI5413808.1	3880.B7FI33	Putative exoribonuclease II transcription factor C2H2 family.
kmeans	1	Red	#ff0000	980	KAI5413819.1	3880.G7IUL0	Serine/threonine-protein phosphatase 2A 55 kDa regulatory subunit B; Belongs to the phosphatase 2A regulatory subunit B family.
kmeans	1	Red	#ff0000	980	KAI5413826.1	3880.G7IUL4	Putative ribosomal protein L28e.
kmeans	1	Red	#ff0000	980	KAI5413832.1	3880.B7FHV8	Charged multivesicular body protein.
kmeans	1	Red	#ff0000	980	KAI5413884.1	3880.A0A072VD65	Malic enzyme.
kmeans	1	Red	#ff0000	980	KAI5413914.1	3880.G7IUM0	Nuclear pore complex protein NUP35.
kmeans	1	Red	#ff0000	980	KAI5413925.1	3880.G7IUM8	Putative ribonuclease P.
kmeans	1	Red	#ff0000	980	KAI5413931.1	3880.G7IUN1	Zinc phosphodiesterase, putative.
kmeans	1	Red	#ff0000	980	KAI5413954.1	3880.A0A072VI64	Putative GTP-binding protein, orthogonal bundle.
kmeans	1	Red	#ff0000	980	KAI5413991.1	3880.G7II39	BZIP protein.
kmeans	1	Red	#ff0000	980	KAI5414024.1	3880.A0A072VDQ9	Amino-terminal acetyltransferase, putative.
kmeans	1	Red	#ff0000	980	KAI5414075.1	3880.G7IMH2	Mov34/MPN/PAD-1 family protein.
kmeans	1	Red	#ff0000	980	KAI5414087.1	3880.Q2HVW5	Nuclear pore protein.
kmeans	1	Red	#ff0000	980	KAI5414138.1	3880.G7II78	Putative JAB1/MPN/MOV34 metalloenzyme domain, ribonuclease H-like domain, PRO8NT.
kmeans	1	Red	#ff0000	980	KAI5414154.1	3880.G7II90	Putative DNA-formamidopyrimidine glycosylase, DNA-(Apurinic or apyrimidinic site) lyase.
kmeans	1	Red	#ff0000	980	KAI5414192.1	3880.S4SZL4	Ribosomal protein S7; Belongs to the universal ribosomal protein uS7 family.
kmeans	1	Red	#ff0000	980	KAI5414335.1	3880.A0A072USG7	ATP-dependent RNA helicase.
kmeans	1	Red	#ff0000	980	KAI5414341.1	3880.A0A072USZ0	Putative translation elongation factor EF1B, gamma chain, S-crystallin.
kmeans	1	Red	#ff0000	980	KAI5414351.1	3880.A0A072UUK2	Mitotic spindle assembly checkpoint protein, putative.
kmeans	1	Red	#ff0000	980	KAI5414355.1	3880.A0A072V3L0	Cullin-associated NEDD8-dissociated protein.
kmeans	1	Red	#ff0000	980	KAI5414392.1	3880.Q2HWC2	Putative ribosomal protein S28e.
kmeans	1	Red	#ff0000	980	KAI5414495.1	3880.G7JKJ1	Nucleolar protein,Nop52 protein.
kmeans	1	Red	#ff0000	980	KAI5414528.1	3880.A0A072TJQ4	Ubiquitin-like modifier-activating enzyme ATG7; E1-like activating enzyme involved in the 2 ubiquitin-like systems required for autophagy.
kmeans	1	Red	#ff0000	980	KAI5414546.1	3880.G7JJA8	Putative leucine--tRNA ligase; Belongs to the class-I aminoacyl-tRNA synthetase family.
kmeans	1	Red	#ff0000	980	KAI5414570.1	3880.G7JJ94	Putative U3 small nucleolar RNA-associated protein.
kmeans	1	Red	#ff0000	980	KAI5414596.1	3880.G7JJ74	tRNA wybutosine-synthesizing 2/3/4-like protein.
kmeans	1	Red	#ff0000	980	KAI5414654.1	3880.B7FL50	DEAD-box ATP-dependent RNA helicase.
kmeans	1	Red	#ff0000	980	KAI5414690.1	3880.G7KWD1	Histone H2A; Belongs to the histone H2A family.
kmeans	1	Red	#ff0000	980	KAI5414696.1	3880.A0A072UR90	RNA polymerase II C-terminal domain phosphatase-like; This promotes the activity of RNA polymerase II.
kmeans	1	Red	#ff0000	980	KAI5414718.1	3880.B7FGR9	Eukaryotic translation initiation factor 5A.
kmeans	1	Red	#ff0000	980	KAI5414742.1	3880.G7KH93	Putative ribosomal protein S19/S15; Belongs to the universal ribosomal protein uS19 family.
kmeans	1	Red	#ff0000	980	KAI5414756.1	3880.G7INL9	Ribosome biogenesis protein BOP1 homolog; Required for maturation of ribosomal RNAs and formation of the large ribosomal subunit; Belongs to the WD repeat BOP1/ERB1 family.
kmeans	1	Red	#ff0000	980	KAI5414763.1	3880.G7JFK4	Eukaryotic translation initiation factor iso4G.
kmeans	1	Red	#ff0000	980	KAI5414986.1	3880.G7JVE0	Replication protein A 32 kDa subunit-like protein.
kmeans	1	Red	#ff0000	980	KAI5414997.1	3880.G7JUE1	Putative transcription factor WD40-like family.
kmeans	1	Red	#ff0000	980	KAI5415103.1	3880.G7JTA4	SRP40, carboxy-terminal domain protein.
kmeans	1	Red	#ff0000	980	KAI5415165.1	3880.A0A072UT51	CwfJ family protein/zinc finger (CCCH-type) family protein.
kmeans	1	Red	#ff0000	980	KAI5415215.1	3880.A0A072URR3	DEAD-box ATP-dependent RNA helicase; Belongs to the DEAD box helicase family.
kmeans	1	Red	#ff0000	980	KAI5415234.1	3880.A0A072UT04	Putative transcription factor C2H2 family.
kmeans	1	Red	#ff0000	980	KAI5415351.1	3880.G7JS43	Eukaryotic translation initiation factor 3 subunit K; Component of the eukaryotic translation initiation factor 3 (eIF-3) complex, which is involved in protein synthesis of a specialized repertoire of mRNAs and, together with other initiation factors, stimulates binding of mRNA and methionyl-tRNAi to the 40S ribosome. The eIF-3 complex specifically targets and initiates translation of a subset of…
kmeans	1	Red	#ff0000	980	KAI5415358.1	3880.G7JS37	Sec34 family protein.
kmeans	1	Red	#ff0000	980	KAI5415377.1	3880.G7JR56	Putative 5'(3')-deoxyribonucleotidase, HAD-like domain-containing protein.
kmeans	1	Red	#ff0000	980	KAI5415382.1	3880.A0A072URX1	FYVE zinc finger protein.
kmeans	1	Red	#ff0000	980	KAI5415385.1	3880.A0A072USV0	Putative transcription factor WD40-like family.
kmeans	1	Red	#ff0000	980	KAI5415421.1	3880.G7JR21	Chromatin-remodeling complex ATPase chain.
kmeans	1	Red	#ff0000	980	KAI5415481.1	3880.A0A072U2F6	Putative signal recognition particle, SRP19 subunit.
kmeans	1	Red	#ff0000	980	KAI5415484.1	3880.G7JQ16	Armadillo/beta-catenin-like repeat protein.
kmeans	1	Red	#ff0000	980	KAI5415558.1	3880.G7JNY9	Methionine-tRNA ligase, putative; Belongs to the class-I aminoacyl-tRNA synthetase family.
kmeans	1	Red	#ff0000	980	KAI5415567.1	3880.G7JNY1	DNA helicase; Belongs to the MCM family.
kmeans	1	Red	#ff0000	980	KAI5415652.1	3880.B7FL19	Putative exosome complex RNA-binding protein 1/RRP40/RRP4.
kmeans	1	Red	#ff0000	980	KAI5415691.1	3880.G7JLK9	Putative transcription factor WD40-like family.
kmeans	1	Red	#ff0000	980	KAI5415700.1	3880.A0A072V2I3	Putative transcription regulator SAP family.
kmeans	1	Red	#ff0000	980	KAI5415804.1	3880.A0A072USG4	Putative cullin protein, neddylation; Belongs to the cullin family.
kmeans	1	Red	#ff0000	980	KAI5415837.1	3880.A0A072V2D5	Putative calcium/calmodulin-dependent protein kinase chromatin remodeling ISWI family.
kmeans	1	Red	#ff0000	980	KAI5415841.1	3880.G7JAK9	Adenylyl cyclase.
kmeans	1	Red	#ff0000	980	KAI5415873.1	3880.G7JJ14	Putative 1-deoxy-D-xylulose-5-phosphate synthase.
kmeans	1	Red	#ff0000	980	KAI5415875.1	3880.G7JJ12	RNA recognition motif.
kmeans	1	Red	#ff0000	980	KAI5415893.1	3880.G7JHW1	Putative tRNA (Guanosine(18)-2'-O)-methyltransferase.
kmeans	1	Red	#ff0000	980	KAI5415917.1	3880.A0A072URB1	Amine oxidase.
kmeans	1	Red	#ff0000	980	KAI5415955.1	3880.A0A072UR78	Cell cycle control protein, G10 family protein.
kmeans	1	Red	#ff0000	980	KAI5415997.1	3880.A0A072UR54	DNA helicase; Belongs to the MCM family.
kmeans	1	Red	#ff0000	980	KAI5416041.1	3880.G7JHS5	Elongation factor EF-Tu-like protein.
kmeans	1	Red	#ff0000	980	KAI5416096.1	3880.G7JGK2	Prephenate dehydrogenase.
kmeans	1	Red	#ff0000	980	KAI5416125.1	3880.I3ST48	60S ribosome subunit biogenesis protein NIP7 homolog; Required for proper 27S pre-rRNA processing and 60S ribosome subunit assembly; Belongs to the NIP7 family.
kmeans	1	Red	#ff0000	980	KAI5416152.1	3880.G7JFC6	CCR4-NOT transcription complex subunit-like protein.
kmeans	1	Red	#ff0000	980	KAI5416262.1	3880.G7JCV9	DEAD-box ATP-dependent RNA helicase-like protein.
kmeans	1	Red	#ff0000	980	KAI5416399.1	3880.A0A072UQY3	tRNA (guanine(37)-N1)-methyltransferase; Specifically methylates the N1 position of guanosine-37 in various cytoplasmic and mitochondrial tRNAs. Methylation is not dependent on the nature of the nucleoside 5' of the target nucleoside. This is the first step in the biosynthesis of wybutosine (yW), a modified base adjacent to the anticodon of tRNAs and required for accurate decoding; Belongs to the…
kmeans	1	Red	#ff0000	980	KAI5416411.1	3880.A0A072V1T7	Putative P-loop containing nucleoside triphosphate hydrolase; Component of the post-replicative DNA mismatch repair system (MMR).
kmeans	1	Red	#ff0000	980	KAI5416423.1	3880.G7LDX0	Transcription initiation factor IIE, putative.
kmeans	1	Red	#ff0000	980	KAI5416439.1	3880.G7JRY2	Putative primosome PriB/single-strand DNA-binding protein.
kmeans	1	Red	#ff0000	980	KAI5416451.1	3880.G7JT08	RNA helicase.
kmeans	1	Red	#ff0000	980	KAI5416478.1	3880.G7JT40	Phenylalanyl-tRNA synthetase beta chain.
kmeans	1	Red	#ff0000	980	KAI5416480.1	3880.G7JT47	Ribonucloprotein; Common component of the spliceosome and rRNA processing machinery; Belongs to the eukaryotic ribosomal protein eL8 family.
kmeans	1	Red	#ff0000	980	KAI5416554.1	3880.A0A072UQS0	Replication protein A subunit; Component of the replication protein A complex (RPA) required for DNA recombination, repair and replication. The activity of RPA is mediated by single-stranded DNA binding and protein interactions. Probably involved in repair of double-strand DNA breaks (DSBs) induced by genotoxic stresses.
kmeans	1	Red	#ff0000	980	KAI5416571.1	3880.A0A072UQR1	Histone deacetylase superfamily protein.
kmeans	1	Red	#ff0000	980	KAI5416642.1	3880.B7FMA6	Eukaryotic translation initiation factor 5A.
kmeans	1	Red	#ff0000	980	KAI5416865.1	3880.A0A072UQ12	Putative WHIM1 domain-containing protein.
kmeans	1	Red	#ff0000	980	KAI5416878.1	3880.A0A072UQ05	Putative exportin-1/Importin-beta.
kmeans	1	Red	#ff0000	980	KAI5416985.1	3880.A0A072UQ77	Putative transcription factor WD40-like family.
kmeans	1	Red	#ff0000	980	KAI5417019.1	3880.A0A072URZ4	U3 small nucleolar ribonucleoprotein protein MPP10; Involved in nucleolar processing of pre-18S ribosomal RNA. Belongs to the MPP10 family.
kmeans	1	Red	#ff0000	980	KAI5417037.1	3880.B7FN53	Putative Longin-like domain-containing protein; Belongs to the synaptobrevin family.
kmeans	1	Red	#ff0000	980	KAI5417205.1	3880.G7JMM6	Putative proteasome component (PCI) domain-containing protein.
kmeans	1	Red	#ff0000	980	KAI5417233.1	3880.B7FLU4	NOP56-like pre RNA processing ribonucleoprotein.
kmeans	1	Red	#ff0000	980	KAI5417242.1	3880.G7JLG0	Putative argininosuccinate synthase.
kmeans	1	Red	#ff0000	980	KAI5417336.1	3880.I3SMF8	Putative dTDP-4-dehydrorhamnose reductase, dTDP-4-dehydrorhamnose 3,5-epimerase.
kmeans	1	Red	#ff0000	980	KAI5417513.1	3880.G7JIW9	Putative pre-mRNA-splicing factor Cwf15/Cwc15.
kmeans	1	Red	#ff0000	980	KAI5417665.1	3880.A0A072UPJ3	Putative tRNA (Guanosine(18)-2'-O)-methyltransferase.
kmeans	1	Red	#ff0000	980	KAI5417758.1	3880.G7JHM7	Putative ribose-phosphate diphosphokinase.
kmeans	1	Red	#ff0000	980	KAI5417846.1	3880.G7JFB0	Tubulin alpha chain; Tubulin is the major constituent of microtubules. It binds two moles of GTP, one at an exchangeable site on the beta chain and one at a non-exchangeable site on the alpha chain.
kmeans	1	Red	#ff0000	980	KAI5417926.1	3880.A0A072UNW2	Casein kinase II subunit alpha-like protein; Belongs to the protein kinase superfamily.
kmeans	1	Red	#ff0000	980	KAI5417955.1	3880.G7JCT7	Casein kinase; Belongs to the protein kinase superfamily.
kmeans	1	Red	#ff0000	980	KAI5417978.1	3880.A0A072UPA9	Geranylgeranyl pyrophosphate synthase; Belongs to the FPP/GGPP synthase family.
kmeans	1	Red	#ff0000	980	KAI5417985.1	3880.A0A072UR24	Putative chromatin remodeling & transcriptional activation CHROMO-DOMAIN family.
kmeans	1	Red	#ff0000	980	KAI5418147.1	3880.G7LGE0	Putative phosphoserine phosphatase.
kmeans	1	Red	#ff0000	980	KAI5418319.1	3880.G7LEU2	U1 small nuclear ribonucleoprotein 70 kDa protein, putative.
kmeans	1	Red	#ff0000	980	KAI5418357.1	3880.G7LER6	ADP-ribosylation factor-like protein A1D; Belongs to the small GTPase superfamily. Arf family.
kmeans	1	Red	#ff0000	980	KAI5418385.1	3880.I3SVT4	Anaphase-promoting complex subunit 10; Component of the anaphase promoting complex/cyclosome (APC/C), a cell cycle-regulated E3 ubiquitin-protein ligase complex that controls progression through mitosis and the G1 phase of the cell cycle.
kmeans	1	Red	#ff0000	980	KAI5418401.1	3880.A0A072TSP1	GTP-binding protein Era protein; Belongs to the TRAFAC class TrmE-Era-EngA-EngB-Septin-like GTPase superfamily. Era GTPase family.
kmeans	1	Red	#ff0000	980	KAI5418419.1	3880.A0A072VRJ1	Pre-mRNA-splicing factor syf2, putative.
kmeans	1	Red	#ff0000	980	KAI5418808.1	3880.G7L9H1	Phosphoserine aminotransferase.
kmeans	1	Red	#ff0000	980	KAI5418830.1	3880.G7L9D8	Putative nucleotide-binding alpha-beta plait domain-containing protein.
kmeans	1	Red	#ff0000	980	KAI5418864.1	3880.G7L8P4	Exosome complex exonuclease RRP44; Belongs to the RNR ribonuclease family.
kmeans	1	Red	#ff0000	980	KAI5418933.1	3880.G7L7W2	Putative minus-end-directed kinesin ATPase; Belongs to the TRAFAC class myosin-kinesin ATPase superfamily. Kinesin family.
kmeans	1	Red	#ff0000	980	KAI5418957.1	3880.G7L7U1	AP-4 complex subunit epsilon; AP-4 forms a non clathrin-associated coat on vesicles departing the trans-Golgi network (TGN) and may be involved in the targeting of proteins from the trans-Golgi network (TGN) to the endosomal-lysosomal system; Belongs to the adaptor complexes large subunit family.
kmeans	1	Red	#ff0000	980	KAI5419075.1	3880.G7LJD6	CTP synthase; Catalyzes the ATP-dependent amination of UTP to CTP with either L-glutamine or ammonia as the source of nitrogen.
kmeans	1	Red	#ff0000	980	KAI5419102.1	3880.G7L735	UBX domain-containing protein.
kmeans	1	Red	#ff0000	980	KAI5419222.1	3880.A0A072U2Y3	Clathrin assembly protein AP47, putative; Belongs to the adaptor complexes medium subunit family.
kmeans	1	Red	#ff0000	980	KAI5419231.1	3880.A0A072TRW3	Amine oxidase.
kmeans	1	Red	#ff0000	980	KAI5419291.1	3880.G7KF48	Starch synthase.
kmeans	1	Red	#ff0000	980	KAI5419381.1	3880.G7LHS2	tRNA-dihydrouridine synthase; Catalyzes the synthesis of dihydrouridine, a modified base found in the D-loop of most tRNAs; Belongs to the dus family.
kmeans	1	Red	#ff0000	980	KAI5419403.1	3880.G7LHQ5	ADP-ribosylation factor GTPase-activating protein AGD10.
kmeans	1	Red	#ff0000	980	KAI5419439.1	3880.G7LH14	Inositol-tetrakisphosphate 1-kinase; Kinase that can phosphorylate various inositol polyphosphate such as Ins(3,4,5,6)P4 or Ins(1,3,4)P3. Belongs to the ITPK1 family.
kmeans	1	Red	#ff0000	980	KAI5419620.1	3880.G7KWQ2	Calcineurin-like metallo-phosphoesterase superfamily protein.
kmeans	1	Red	#ff0000	980	KAI5419675.1	3880.A0A072U2F7	Putative alpha,alpha-trehalose-phosphate synthase (UDP-forming), Trehalose-phosphatase.
kmeans	1	Red	#ff0000	980	KAI5419682.1	3880.A0A072U2F4	AP-1 complex subunit gamma.
kmeans	1	Red	#ff0000	980	KAI5419718.1	3880.G7LFG2	Putative Anticodon-binding domain-containing protein.
kmeans	1	Red	#ff0000	980	KAI5419775.1	3880.G7LEM4	GPN-loop GTPase 2; Small GTPase required for proper localization of RNA polymerase II and III (RNAPII and RNAPIII). May act at an RNAP assembly step prior to nuclear import; Belongs to the GPN-loop GTPase family.
kmeans	1	Red	#ff0000	980	KAI5419828.1	3880.G7K711	Phospholipid-transporting ATPase; Belongs to the cation transport ATPase (P-type) (TC 3.A.3) family. Type IV subfamily.
kmeans	1	Red	#ff0000	980	KAI5419988.1	3880.G7LAY4	Putative cullin protein, neddylation; Belongs to the cullin family.
kmeans	1	Red	#ff0000	980	KAI5420113.1	3880.A0A072TCT6	Universal stress family protein.
kmeans	1	Red	#ff0000	980	KAI5420202.1	3880.A0A072TI08	Rhamnose biosynthetic-like enzyme.
kmeans	1	Red	#ff0000	980	KAI5420263.1	3880.A0A072TPW7	Putative phosphoenolpyruvate carboxylase.
kmeans	1	Red	#ff0000	980	KAI5420323.1	3880.I3T296	PHD finger and bromo-adjacent-like domain protein.
kmeans	1	Red	#ff0000	980	KAI5420401.1	3880.G7JG05	DNA-directed RNA polymerase subunit beta; DNA-dependent RNA polymerase catalyzes the transcription of DNA into RNA using the four ribonucleoside triphosphates as substrates.
kmeans	1	Red	#ff0000	980	KAI5420417.1	3880.G7LB13	Guanine nucleotide exchange factor, putative; Belongs to the DOCK family.
kmeans	1	Red	#ff0000	980	KAI5420468.1	3880.A0A072UWU7	Methyltransferase family protein, putative.
kmeans	1	Red	#ff0000	980	KAI5420665.1	3880.G7K4R8	Putative ribosomal protein L14P; Belongs to the universal ribosomal protein uL14 family.
kmeans	1	Red	#ff0000	980	KAI5420758.1	3880.A0A072VQG1	Putative acetyltransferase A, auxiliary subunit.
kmeans	1	Red	#ff0000	980	KAI5420842.1	3880.Q1S5M0	Putative transcription factor WD40-like family.
kmeans	1	Red	#ff0000	980	KAI5420977.1	3880.A0A072TPJ2	CTP synthase; Catalyzes the ATP-dependent amination of UTP to CTP with either L-glutamine or ammonia as the source of nitrogen.
kmeans	1	Red	#ff0000	980	KAI5421120.1	3880.G7LHL2	Retinoblastoma-related protein 1.
kmeans	1	Red	#ff0000	980	KAI5421133.1	3880.G7LGV8	Putative ribosome recycling factor.
kmeans	1	Red	#ff0000	980	KAI5421159.1	3880.G7LG09	DNA-directed RNA polymerase subunit; DNA-dependent RNA polymerase catalyzes the transcription of DNA into RNA using the four ribonucleoside triphosphates as substrates.
kmeans	1	Red	#ff0000	980	KAI5421170.1	3880.A4Q377	Putative transcription factor WD40-like family.
kmeans	1	Red	#ff0000	980	KAI5421246.1	3880.S4SYU3	DNA-directed RNA polymerase subunit beta; DNA-dependent RNA polymerase catalyzes the transcription of DNA into RNA using the four ribonucleoside triphosphates as substrates.
kmeans	1	Red	#ff0000	980	KAI5421247.1	3880.A0A072TLG9	DNA-directed RNA polymerase subunit beta; DNA-dependent RNA polymerase catalyzes the transcription of DNA into RNA using the four ribonucleoside triphosphates as substrates.
kmeans	1	Red	#ff0000	980	KAI5421283.1	3880.G7LDP4	ADP/ATP carrier protein; Belongs to the mitochondrial carrier (TC 2.A.29) family.
kmeans	1	Red	#ff0000	980	KAI5421321.1	3880.A0A072TPF5	SUMO-activating enzyme subunit; Belongs to the ubiquitin-activating E1 family.
kmeans	1	Red	#ff0000	980	KAI5421379.1	3880.G7ZW00	Peptidyl-prolyl cis-trans isomerase; PPIases accelerate the folding of proteins. It catalyzes the cis-trans isomerization of proline imidic peptide bonds in oligopeptides; Belongs to the cyclophilin-type PPIase family.
kmeans	1	Red	#ff0000	980	KAI5421562.1	3880.A0A072TNI9	Putative nucleotide-binding alpha-beta plait domain-containing protein.
kmeans	1	Red	#ff0000	980	KAI5421637.1	3880.G7LGR8	Inositol polyphosphate multikinase; Inositol phosphate kinase with a broad substrate specificity.
kmeans	1	Red	#ff0000	980	KAI5421691.1	3880.G7L3J8	DEAD-box ATP-dependent RNA helicase-like protein; Belongs to the DEAD box helicase family.
kmeans	1	Red	#ff0000	980	KAI5421862.1	3880.A0A072TZ19	39S ribosomal protein L46.
kmeans	1	Red	#ff0000	980	KAI5421907.1	3880.A0A072TNX3	Copper ion-binding protein.
kmeans	1	Red	#ff0000	980	KAI5422005.1	3880.A0A072TP89	DEAD-box ATP-dependent RNA helicase family protein.
kmeans	1	Red	#ff0000	980	KAI5422040.1	3880.A0A072TYK3	Putative importin-beta domain-containing protein.
kmeans	1	Red	#ff0000	980	KAI5422070.1	3880.G7LAU9	Putative nucleotide-binding alpha-beta plait domain-containing protein.
kmeans	1	Red	#ff0000	980	KAI5422161.1	3880.A0A072TMC9	Starch synthase, chloroplastic/amyloplastic; Belongs to the glycosyltransferase 1 family. Bacterial/plant glycogen synthase subfamily.
kmeans	1	Red	#ff0000	980	KAI5422222.1	3880.G7L9X9	26S proteasome regulatory complex protein; Belongs to the AAA ATPase family.
kmeans	1	Red	#ff0000	980	KAI5422225.1	3880.A0A072TMT8	DNA-directed RNA polymerase subunit beta; DNA-dependent RNA polymerase catalyzes the transcription of DNA into RNA using the four ribonucleoside triphosphates as substrates.
kmeans	1	Red	#ff0000	980	KAI5422261.1	3880.G7L962	Translation initiation factor eIF-2B protein; Belongs to the eIF-2B alpha/beta/delta subunits family.
kmeans	1	Red	#ff0000	980	KAI5422326.1	3880.G7L8A5	Nuclear pore complex protein; Functions as a component of the nuclear pore complex (NPC).
kmeans	1	Red	#ff0000	980	KAI5422415.1	3880.G7L6R2	Developmentally regulated GTP-binding protein.
kmeans	1	Red	#ff0000	980	KAI5422457.1	3880.A0A072TY37	CTC-interacting domain protein.
kmeans	1	Red	#ff0000	980	KAI5422548.1	3880.G7LI94	DEAD-box ATP-dependent RNA helicase; Belongs to the DEAD box helicase family.
kmeans	1	Red	#ff0000	980	KAI5422706.1	3880.A0A072TN68	Ubiquitin carboxyl-terminal hydrolase; Recognizes and hydrolyzes the peptide bond at the C-terminal Gly of ubiquitin. Involved in the processing of poly-ubiquitin precursors as well as that of ubiquitinated proteins. Belongs to the peptidase C19 family.
kmeans	1	Red	#ff0000	980	KAI5422792.1	3880.G7LGQ6	DNA repair-like proteinRadA.
kmeans	1	Red	#ff0000	980	KAI5423054.1	3880.G7LEA6	Protein transport protein SEC23; Component of the coat protein complex II (COPII) which promotes the formation of transport vesicles from the endoplasmic reticulum (ER). The coat has two main functions, the physical deformation of the endoplasmic reticulum membrane into vesicles and the selection of cargo molecules; Belongs to the SEC23/SEC24 family. SEC23 subfamily.
kmeans	1	Red	#ff0000	980	KAI5423139.1	3880.A0A072TKH0	Putative glutamate--tRNA ligase; Belongs to the class-I aminoacyl-tRNA synthetase family.
kmeans	1	Red	#ff0000	980	KAI5423159.1	3880.A0A072TMC4	Putative ribose-phosphate diphosphokinase.
kmeans	1	Red	#ff0000	980	KAI5423217.1	3880.A0A072TMA4	Eukaryotic translation initiation factor 4G-like protein.
kmeans	1	Red	#ff0000	980	KAI5423261.1	3880.A0A072TKF7	Putative elongator complex protein.
kmeans	1	Red	#ff0000	980	KAI5423307.1	3880.A0A072TM16	Putative hyaluronan/mRNA-binding protein.
kmeans	1	Red	#ff0000	980	KAI5423371.1	3880.Q2MJ22	Cytochrome P450 monooxygenase CYP51G1; Belongs to the cytochrome P450 family.
kmeans	1	Red	#ff0000	980	KAI5423526.1	3880.G7K102	Putative DNA-directed RNA polymerase.
kmeans	1	Red	#ff0000	980	KAI5423535.1	3880.G7K0Z4	Serine/threonine-protein kinase TOR; Belongs to the PI3/PI4-kinase family.
kmeans	1	Red	#ff0000	980	KAI5423620.1	3880.A0A072U4P0	Exportin-T; tRNA nucleus export receptor which facilitates tRNA translocation across the nuclear pore complex. Belongs to the exportin family.
kmeans	1	Red	#ff0000	980	KAI5423667.1	3880.Q2HTF4	Small nuclear ribonucleoprotein G.
kmeans	1	Red	#ff0000	980	KAI5423771.1	3880.A0A072UDN9	Putative transcription factor interactor and regulator CCHC(Zn) family.
kmeans	1	Red	#ff0000	980	KAI5423784.1	3880.A0A072UFS4	Putative ribosomal protein S18; Belongs to the bacterial ribosomal protein bS18 family.
kmeans	1	Red	#ff0000	980	KAI5423818.1	3880.G7L437	Putative Sde2 domain-containing protein.
kmeans	1	Red	#ff0000	980	KAI5423841.1	3880.G7L415	Acyl-CoA N-acyltransferase (NAT) superfamily protein.
kmeans	1	Red	#ff0000	980	KAI5423843.1	3880.G7L416	Tubulin gamma chain; Tubulin is the major constituent of microtubules. The gamma chain is found at microtubule organizing centers (MTOC) such as the spindle poles or the centrosome.
kmeans	1	Red	#ff0000	980	KAI5423871.1	3880.G7L401	Putative exosome complex component Rrp42, archaea, PNPase/RNase PH domain-containing protein.
kmeans	1	Red	#ff0000	980	KAI5423965.1	3880.A0A072U5F0	Putative translational activator Gcn1, TOG domain-containing protein.
kmeans	1	Red	#ff0000	980	KAI5423989.1	3880.A0A072U5E2	Exportin-4 protein, putative.
kmeans	1	Red	#ff0000	980	KAI5424134.1	3880.G7L1T8	tRNA pseudouridine synthase.
kmeans	1	Red	#ff0000	980	KAI5424153.1	3880.G7L0T7	5'-3' exoribonuclease; Possesses 5'->3' exoribonuclease activity. Acts as an endogenous post-transcriptional gene silencing (PTGS) suppressor.
kmeans	1	Red	#ff0000	980	KAI5424202.1	3880.G7L0R1	Putative exportin-1/Importin-beta.
kmeans	1	Red	#ff0000	980	KAI5424306.1	3880.Q2HTL9	Mevalonate kinase.
kmeans	1	Red	#ff0000	980	KAI5424376.1	3880.G7IHN4	Histone H2A; Belongs to the histone H2A family.
kmeans	1	Red	#ff0000	980	KAI5424528.1	3880.A0A072UFB5	Ras-related small GTP-binding family protein; Belongs to the small GTPase superfamily. SAR1 family.
kmeans	1	Red	#ff0000	980	KAI5424615.1	3880.G7KWG6	Putative von Willebrand factor, type A, Zinc finger, Sec23/Sec24-type, sec23/Sec24, trunk.
kmeans	1	Red	#ff0000	980	KAI5424636.1	3880.G7KWF1	Isopenicillin N epimerase-like protein.
kmeans	1	Red	#ff0000	980	KAI5424703.1	3880.A0A072VD42	Cytoplasmic-like arginine-tRNA ligase; Belongs to the class-I aminoacyl-tRNA synthetase family.
kmeans	1	Red	#ff0000	980	KAI5424757.1	3880.G7KUM1	Protein transport protein SEC23; Component of the coat protein complex II (COPII) which promotes the formation of transport vesicles from the endoplasmic reticulum (ER). The coat has two main functions, the physical deformation of the endoplasmic reticulum membrane into vesicles and the selection of cargo molecules; Belongs to the SEC23/SEC24 family. SEC23 subfamily.
kmeans	1	Red	#ff0000	980	KAI5424876.1	3880.G7KTM4	DEAD-box ATP-dependent RNA helicase-like protein; Belongs to the DEAD box helicase family.
kmeans	1	Red	#ff0000	980	KAI5424970.1	3880.A0A072U3V9	Putative GTP diphosphokinase.
kmeans	1	Red	#ff0000	980	KAI5424998.1	3880.B7FJ52	U1 small nuclear ribonucleoprotein.
kmeans	1	Red	#ff0000	980	KAI5425005.1	3880.G7LC00	Pre-mRNA-splicing factor SF2-like protein.
kmeans	1	Red	#ff0000	980	KAI5425140.1	3880.G8A181	Putative nuclear pore localization protein NPL4.
kmeans	1	Red	#ff0000	980	KAI5425146.1	3880.A0A072U5A7	Carbon catabolite repressor-like protein.
kmeans	1	Red	#ff0000	980	KAI5425151.1	3880.G8A1A5	Putative cleavage/polyadenylation specificity factor, A subunit.
kmeans	1	Red	#ff0000	980	KAI5425326.1	3880.A0A072UEM3	Trafficking protein particle complex protein.
kmeans	1	Red	#ff0000	980	KAI5425376.1	3880.A0A072UEE9	Putative programmed cell death protein.
kmeans	1	Red	#ff0000	980	KAI5425414.1	3880.B7FGH6	Peptidyl-prolyl cis-trans isomerase; PPIases accelerate the folding of proteins. It catalyzes the cis-trans isomerization of proline imidic peptide bonds in oligopeptides; Belongs to the cyclophilin-type PPIase family.
kmeans	1	Red	#ff0000	980	KAI5425612.1	3880.A0A072U424	Splicing factor U2af small subunit A-like protein.
kmeans	1	Red	#ff0000	980	KAI5425635.1	3880.A0A072U402	Pyruvate kinase; Belongs to the pyruvate kinase family.
kmeans	1	Red	#ff0000	980	KAI5425693.1	3880.A2Q445	Nucleosome/chromatin assembly factor group protein.
kmeans	1	Red	#ff0000	980	KAI5425702.1	3880.G7L4Y9	Modifier of rudimentary (Mod(R)) protein.
kmeans	1	Red	#ff0000	980	KAI5425819.1	3880.G7L3W1	S-adenosylmethionine synthase; Catalyzes the formation of S-adenosylmethionine from methionine and ATP.
kmeans	1	Red	#ff0000	980	KAI5425867.1	3880.A0A072U3S2	Translin-like protein.
kmeans	1	Red	#ff0000	980	KAI5426018.1	3880.G7L1P0	P-loop nucleoside triphosphate hydrolase superfamily protein; Belongs to the adenylate kinase family.
kmeans	1	Red	#ff0000	980	KAI5426068.1	3880.G7I8Q6	Putative nucleotide-binding alpha-beta plait domain-containing protein.
kmeans	1	Red	#ff0000	980	KAI5426094.1	3880.G7L0P2	Uncharacterized protein.
kmeans	1	Red	#ff0000	980	KAI5426120.1	3880.A0A072UNJ0	Histone H2B; Belongs to the histone H2B family.
kmeans	1	Red	#ff0000	980	KAI5426124.1	3880.G7L0K9	Eukaryotic translation initiation factor 3 subunit A; RNA-binding component of the eukaryotic translation initiation factor 3 (eIF-3) complex, which is involved in protein synthesis of a specialized repertoire of mRNAs and, together with other initiation factors, stimulates binding of mRNA and methionyl-tRNAi to the 40S ribosome. The eIF-3 complex specifically targets and initiates translation of…
kmeans	1	Red	#ff0000	980	KAI5426157.1	3880.A0A072VKU9	Putative proteasome endopeptidase complex; Belongs to the AAA ATPase family.
kmeans	1	Red	#ff0000	980	KAI5426158.1	3880.Q1RU62	Histone H4; Core component of nucleosome. Nucleosomes wrap and compact DNA into chromatin, limiting DNA accessibility to the cellular machineries which require DNA as a template. Histones thereby play a central role in transcription regulation, DNA repair, DNA replication and chromosomal stability. DNA accessibility is regulated via a complex set of post-translational modifications of histones, a…
kmeans	1	Red	#ff0000	980	KAI5426206.1	3880.G7KYH2	Putative transcription factor WD40-like family.
kmeans	1	Red	#ff0000	980	KAI5426343.1	3880.G7I6Z7	DEAD-box ATP-dependent RNA helicase-like protein.
kmeans	1	Red	#ff0000	980	KAI5426346.1	3880.G7KXF7	Pre-mRNA-processing factor 39.
kmeans	1	Red	#ff0000	980	KAI5426401.1	3880.Q705X4	Putative Rho protein GDP-dissociation inhibitor.
kmeans	1	Red	#ff0000	980	KAI5426425.1	3880.A0A072VM58	Dolichyl-diphosphooligosaccharide--protein glycosyltransferase subunit 2; Subunit of the oligosaccharyl transferase (OST) complex that catalyzes the initial transfer of a defined glycan (Glc(3)Man(9)GlcNAc(2) in eukaryotes) from the lipid carrier dolichol- pyrophosphate to an asparagine residue within an Asn-X-Ser/Thr consensus motif in nascent polypeptide chains, the first step in protein N-glyc…
kmeans	1	Red	#ff0000	980	KAI5426532.1	3880.Q7XJ35	Linker histone H1 and h5 family protein.
kmeans	1	Red	#ff0000	980	KAI5426602.1	3880.A0A072U411	Putative histone acetyltransferase chromatin remodeler Bromodomain family.
kmeans	1	Red	#ff0000	980	KAI5426656.1	3880.A0A072UD69	tRNA (guanine-N(7)-)-methyltransferase non-catalytic subunit; Required for the formation of N(7)-methylguanine at position 46 (m7G46) in tRNA. In the complex, it is required to stabilize and induce conformational changes of the catalytic subunit. Belongs to the WD repeat TRM82 family.
kmeans	1	Red	#ff0000	980	KAI5426689.1	3880.A0A072U235	Putative GTP-binding protein, ribosome biogenesis.
kmeans	1	Red	#ff0000	980	KAI5426760.1	3880.A0A072U201	Elongation factor Tu; This protein promotes the GTP-dependent binding of aminoacyl- tRNA to the A-site of ribosomes during protein biosynthesis.
kmeans	1	Red	#ff0000	980	KAI5426816.1	3880.G7KWB7	Colon cancer-associated Mic1-like protein.
kmeans	1	Red	#ff0000	980	KAI5426840.1	3880.G7KWA0	Gamma-tubulin complex component; Gamma-tubulin complex is necessary for microtubule nucleation at the centrosome; Belongs to the TUBGCP family.
kmeans	1	Red	#ff0000	980	KAI5426842.1	3880.G7KW94	Putative activator of Hsp90 ATPase 1, START-like domain-containing protein.
kmeans	1	Red	#ff0000	980	KAI5426878.1	3880.G7KVD6	DNA polymerase delta small subunit.
kmeans	1	Red	#ff0000	980	KAI5427080.1	3880.A0A072U1R0	Cytoplasmic tRNA 2-thiolation protein 2; Plays a central role in 2-thiolation of mcm(5)S(2)U at tRNA wobble positions of tRNA(Lys), tRNA(Glu) and tRNA(Gln). May act by forming a heterodimer with NCS6/CTU1 that ligates sulfur from thiocarboxylated URM1 onto the uridine of tRNAs at wobble position.
kmeans	1	Red	#ff0000	980	KAI5427128.1	3880.G7KSP1	Transcription initiation factor IIB.
kmeans	1	Red	#ff0000	980	KAI5427186.1	3880.G7KSJ1	P-loop nucleoside triphosphate hydrolase superfamily protein.
kmeans	1	Red	#ff0000	980	KAI5427213.1	3880.A0A072UAF5	Polynucleotide phosphatase/kinase.
kmeans	1	Red	#ff0000	980	KAI5427261.1	3880.A2Q2Z5	RNA polymerase subunit, RPB5; RNA polymerase Rpb5, N-terminal.
kmeans	1	Red	#ff0000	980	KAI5427270.1	3880.G7KRM5	Pyrroline-5-carboxylate reductase; Belongs to the pyrroline-5-carboxylate reductase family.
kmeans	1	Red	#ff0000	980	KAI5427476.1	3880.G7L4U0	Transcription elongation factor spt6; Transcription elongation factor that enhances transcription elongation by RNA polymerase II (RNAPII). Belongs to the SPT6 family.
kmeans	1	Red	#ff0000	980	KAI5427555.1	3880.G7L2Q4	COP9 signalosome complex subunit 2.
kmeans	1	Red	#ff0000	980	KAI5427770.1	3880.A5XEM2	Putative TOG domain-containing protein.
kmeans	1	Red	#ff0000	980	KAI5427771.1	3880.A2Q5W0	Tubulin alpha chain; Tubulin is the major constituent of microtubules. It binds two moles of GTP, one at an exchangeable site on the beta chain and one at a non-exchangeable site on the alpha chain. Belongs to the tubulin family.
kmeans	1	Red	#ff0000	980	KAI5427872.1	3880.G7KYC8	Transportin-like protein.
kmeans	1	Red	#ff0000	980	KAI5427875.1	3880.G7KYC6	Eukaryotic peptide chain release factor subunit 1-3.
kmeans	1	Red	#ff0000	980	KAI5428010.1	3880.G7KX84	Aspartokinase; Belongs to the aspartokinase family.
kmeans	1	Red	#ff0000	980	KAI5428014.1	3880.G7KX77	Putative nuclear cap-binding protein subunit 1.
kmeans	1	Red	#ff0000	980	KAI5428215.1	3880.A0A072U137	Leucine carboxyl methyltransferase 1 homolog; Involved in brassinosteroid (BR) signaling.
kmeans	1	Red	#ff0000	980	KAI5428222.1	3880.G7KU84	Nuclear RNA-binding-like protein.
kmeans	1	Red	#ff0000	980	KAI5428729.1	3880.G7L3K7	Exosome complex exonuclease RRP46.
kmeans	1	Red	#ff0000	980	KAI5428758.1	3880.A0A072U2F8	Methylenetetrahydrofolate dehydrogenase.
kmeans	1	Red	#ff0000	980	KAI5428822.1	3880.A2Q3P9	rRNA adenine N(6)-methyltransferase; Belongs to the class I-like SAM-binding methyltransferase superfamily. rRNA adenine N(6)-methyltransferase family.
kmeans	1	Red	#ff0000	980	KAI5428829.1	3880.A2Q5D0	Periodic tryptophan protein-associated region; WD40-like.
kmeans	1	Red	#ff0000	980	KAI5428881.1	3880.G7L1F3	Hexosyltransferase; Belongs to the glycosyltransferase 8 family.
kmeans	1	Red	#ff0000	980	KAI5428941.1	3880.A0A072VMI5	4-hydroxy-tetrahydrodipicolinate synthase.
kmeans	1	Red	#ff0000	980	KAI5428981.1	3880.A0A072U288	Putative transcription factor WD40-like family.
kmeans	1	Red	#ff0000	980	KAI5428988.1	3880.G7KZA8	Dihydroflavonol 4-reductase-like protein.
kmeans	1	Red	#ff0000	980	KAI5429242.1	3880.G7KW32	Putative transcription factor WD40-like family.
kmeans	1	Red	#ff0000	980	KAI5429399.1	3880.G7KSA2	Proliferation-associated 2G4-like protein.
kmeans	1	Red	#ff0000	980	KAI5429432.1	3880.G7JQ45	Putative hydrolase.
kmeans	1	Red	#ff0000	980	KAI5429485.1	3880.A0A072U147	Putative PRP1 splicing factor, tetratricopeptide-like helical domain-containing protein.
kmeans	1	Red	#ff0000	980	KAI5429500.1	3880.A0A072TT13	Pre-mRNA splicing factor ATP-dependent RNA helicase.
kmeans	1	Red	#ff0000	980	KAI5429581.1	3880.G7KRA6	Putative T-complex protein 1, beta subunit.
kmeans	1	Red	#ff0000	980	KAI5429635.1	3880.A0A072U0E3	Putative transcription factor interactor and regulator LIM family.
kmeans	1	Red	#ff0000	980	KAI5429888.1	3880.G7L5H7	E3 ubiquitin-protein ligase; Ubiquitin ligase protein which is a component of the N-end rule pathway. Recognizes and binds to proteins bearing specific N- terminal residues that are destabilizing according to the N-end rule, leading to their ubiquitination and subsequent degradation.
kmeans	1	Red	#ff0000	980	KAI5429957.1	3880.G7L2C9	RINT-1/TIP-1 family protein.
kmeans	1	Red	#ff0000	980	KAI5429977.1	3880.G7L2B5	Putative DNA/RNA-binding protein Alba.
kmeans	1	Red	#ff0000	980	KAI5430153.1	3880.A0A072TYW9	Acyl-[acyl-carrier-protein] hydrolase; Plays an essential role in chain termination during de novo fatty acid synthesis; Belongs to the acyl-ACP thioesterase family.
kmeans	1	Red	#ff0000	980	KAI5430178.1	3880.G7L050	Nuclear transport factor 2 and RNA recognition motif protein.
kmeans	1	Red	#ff0000	980	KAI5430331.1	3880.A0A072V298	MCT-like PUA RNA-binding-domain protein.
kmeans	1	Red	#ff0000	980	KAI5430411.1	3880.A0A072U036	Eukaryotic translation initiation factor 4G-like protein.
kmeans	1	Red	#ff0000	980	KAI5430435.1	3880.A0A072TYG1	P-loop nucleoside triphosphate hydrolase superfamily protein.
kmeans	1	Red	#ff0000	980	KAI5430512.1	3880.G7KT52	Elongation factor G, mitochondrial; Mitochondrial GTPase that catalyzes the GTP-dependent ribosomal translocation step during translation elongation. During this step, the ribosome changes from the pre-translocational (PRE) to the post-translocational (POST) state as the newly formed A-site-bound peptidyl-tRNA and P-site-bound deacylated tRNA move to the P and E sites, respectively. Catalyzes the…
kmeans	1	Red	#ff0000	980	KAI5430666.1	3880.A0A072TGP8	Putative sister chromatid cohesion protein Dcc1.
kmeans	1	Red	#ff0000	980	KAI5430848.1	3880.G7KS28	Glucose-6-phosphate 1-dehydrogenase; Catalyzes the rate-limiting step of the oxidative pentose- phosphate pathway, which represents a route for the dissimilation of carbohydrates besides glycolysis.
kmeans	1	Red	#ff0000	980	KAI5431081.1	3880.G7L4A2	Tplate-like protein.
kmeans	1	Red	#ff0000	980	KAI5431090.1	3880.G7JWC0	Putative methylthioribose-1-phosphate isomerase-like domain-containing protein; Belongs to the eIF-2B alpha/beta/delta subunits family.
kmeans	1	Red	#ff0000	980	KAI5431153.1	3880.A0A072TXA0	Uridine kinase; Belongs to the uridine kinase family.
kmeans	1	Red	#ff0000	980	KAI5431272.1	3880.A0A072USS0	Tubulin beta chain; Tubulin is the major constituent of microtubules. It binds two moles of GTP, one at an exchangeable site on the beta chain and one at a non-exchangeable site on the alpha chain. Belongs to the tubulin family.
kmeans	1	Red	#ff0000	980	KAI5431392.1	3880.G7KXV7	Transcription initiation factor TFIID subunit-like protein.
kmeans	1	Red	#ff0000	980	KAI5431471.1	3880.G7KVS0	Putative oxoglutarate dehydrogenase (Succinyl-transferring).
kmeans	1	Red	#ff0000	980	KAI5431558.1	3880.G7KKA2	DNA replication factor CDT1-like protein.
kmeans	1	Red	#ff0000	980	KAI5431565.1	3880.G7KUS5	Glucose-6-phosphate 1-dehydrogenase; Catalyzes the rate-limiting step of the oxidative pentose- phosphate pathway, which represents a route for the dissimilation of carbohydrates besides glycolysis.
kmeans	1	Red	#ff0000	980	KAI5431584.1	3880.A2Q5B8	Eukaryotic translation initiation factor 3 subunit H; Component of the eukaryotic translation initiation factor 3 (eIF-3) complex, which is involved in protein synthesis of a specialized repertoire of mRNAs and, together with other initiation factors, stimulates binding of mRNA and methionyl-tRNAi to the 40S ribosome. The eIF-3 complex specifically targets and initiates translation of a subset of…
kmeans	1	Red	#ff0000	980	KAI5431678.1	3880.G7KT01	Importin-like protein.
kmeans	1	Red	#ff0000	980	KAI5431730.1	3880.G7LB54	ABC transporter family F protein PpABCF protein.
kmeans	1	Red	#ff0000	980	KAI5432187.1	3880.G7L496	Complex 1 protein, LYR family protein; Belongs to the complex I LYR family.
kmeans	1	Red	#ff0000	980	KAI5432313.1	3880.Q2HSF1	Putative transcription factor WD40-like family.
kmeans	1	Red	#ff0000	980	KAI5432457.1	3880.A0A072TXB2	HEAT repeat 5B-like protein.
kmeans	1	Red	#ff0000	980	KAI5432462.1	3880.A0A072TVM3	Putative T-complex protein 1, zeta subunit.
kmeans	1	Red	#ff0000	980	KAI5432503.1	3880.G7KSG0	Superkiller viralicidic activity-like protein.
kmeans	1	Red	#ff0000	980	KAI5432517.1	3880.A0A072V336	Histone deacetylase; Belongs to the histone deacetylase family. HD Type 1 subfamily.
kmeans	1	Red	#ff0000	980	KAI5432544.1	3880.G7KFG1	Putative homoserine kinase.
kmeans	1	Red	#ff0000	980	KAI5432572.1	3880.G7K0Q8	Putative methionine N(Alpha)-acetyltransferase NatB transcription regulator GNAT family.
kmeans	1	Red	#ff0000	980	KAI5432619.1	3880.G7K511	Putative caffeate O-methyltransferase; Belongs to the class I-like SAM-binding methyltransferase superfamily. Cation-independent O-methyltransferase family.
kmeans	1	Red	#ff0000	980	KAI5432639.1	3880.G7K4Y8	Suppressor OF AUXIN resistance protein.
kmeans	1	Red	#ff0000	980	KAI5432640.1	3880.G7K4Y5	Putative transcription factor WD40-like family.
kmeans	1	Red	#ff0000	980	KAI5432641.1	3880.A0A072URI5	RNA-binding (RRM/RBD/RNP motif) family protein.
kmeans	1	Red	#ff0000	980	KAI5432659.1	3880.G7KEN6	Putative Heat shock protein Hsp90 family.
kmeans	1	Red	#ff0000	980	KAI5432662.1	3880.G7KEN0	Putative transcription factor WD40-like family.
kmeans	1	Red	#ff0000	980	KAI5432699.1	3880.G7K4T3	Uridine kinase; Belongs to the uridine kinase family.
kmeans	1	Red	#ff0000	980	KAI5432772.1	3880.A0A072VSS4	Elongator complex protein 1; Component of the RNA polymerase II elongator complex, a multiprotein complex associated with the RNA polymerase II (Pol II) holoenzyme, and which is involved in transcriptional elongation. Belongs to the ELP1/IKA1 family.
kmeans	1	Red	#ff0000	980	KAI5432777.1	3880.G7KEH7	Putative 16S rRNA (Cytosine(967)-C(5))-methyltransferase; Belongs to the class I-like SAM-binding methyltransferase superfamily. RsmB/NOP family.
kmeans	1	Red	#ff0000	980	KAI5432806.1	3880.G7K4N4	Pre-mRNA-splicing factor ISY1.
kmeans	1	Red	#ff0000	980	KAI5433002.1	3880.G7K8M5	Aspartate carbamoyltransferase, catalytic chain; Belongs to the aspartate/ornithine carbamoyltransferase superfamily.
kmeans	1	Red	#ff0000	980	KAI5433015.1	3880.G7K8I2	RNA helicase.
kmeans	1	Red	#ff0000	980	KAI5433024.1	3880.G7K8G8	U3 small nucleolar RNA-associated protein.
kmeans	1	Red	#ff0000	980	KAI5433070.1	3880.G7K3F8	Small nuclear ribonucleoprotein-associated protein.
kmeans	1	Red	#ff0000	980	KAI5433162.1	3880.G7KAU4	Putative CCAAT-binding factor.
kmeans	1	Red	#ff0000	980	KAI5433177.1	3880.G7KD42	Putative oligomeric Golgi complex subunit 5 protein.
kmeans	1	Red	#ff0000	980	KAI5433243.1	3880.G7KD14	ATP-dependent RNA helicase, putative.
kmeans	1	Red	#ff0000	980	KAI5433267.1	3880.G7KCY6	N-acetyl-D-glucosamine kinase-like protein.
kmeans	1	Red	#ff0000	980	KAI5433270.1	3880.G7KCY5	DEAD-box ATP-dependent RNA helicase-like protein.
kmeans	1	Red	#ff0000	980	KAI5433323.1	3880.A0A072UH06	Putative telomerase activating protein Est1.
kmeans	1	Red	#ff0000	980	KAI5433349.1	3880.G7K321	Parvulin-type peptidyl prolyl cis/trans isomerase.
kmeans	1	Red	#ff0000	980	KAI5433393.1	3880.G7KCU1	Proteasome-associated ECM29-like protein.
kmeans	1	Red	#ff0000	980	KAI5433517.1	3880.G7K2Y8	Eukaryotic translation initiation factor 2c, putative.
kmeans	1	Red	#ff0000	980	KAI5433545.1	3880.G7K2W1	T-complex protein 1 subunit eta; Molecular chaperone; assists the folding of proteins upon ATP hydrolysis. Known to play a role, in vitro, in the folding of actin and tubulin.
kmeans	1	Red	#ff0000	980	KAI5433600.1	3880.G7KHF7	50S ribosomal protein L20; Binds directly to 23S ribosomal RNA and is necessary for the in vitro assembly process of the 50S ribosomal subunit. It is not involved in the protein synthesizing functions of that subunit.
kmeans	1	Red	#ff0000	980	KAI5433691.1	3880.A0A072UWX4	Small ubiquitin-related modifier.
kmeans	1	Red	#ff0000	980	KAI5433790.1	3880.G7K7G9	Centromere/kinetochore zw10-like protein.
kmeans	1	Red	#ff0000	980	KAI5433816.1	3880.G7K7F6	Putative ribonuclease Z.
kmeans	1	Red	#ff0000	980	KAI5434059.1	3880.G7K259	Clathrin heavy chain; Clathrin is the major protein of the polyhedral coat of coated pits and vesicles; Belongs to the clathrin heavy chain family.
kmeans	1	Red	#ff0000	980	KAI5434072.1	3880.G7IQL8	Putative tetratricopeptide-like helical domain, pentacotripeptide-repeat region of PROPR.
kmeans	1	Red	#ff0000	980	KAI5434190.1	3880.B7FLW2	Putative JAB1/MPN/MOV34 metalloenzyme domain, 26S Proteasome non-ATPase regulatory subunit 7/8.
kmeans	1	Red	#ff0000	980	KAI5434234.1	3880.G7ZVE0	DNA-directed RNA polymerase subunit; DNA-dependent RNA polymerase catalyzes the transcription of DNA into RNA using the four ribonucleoside triphosphates as substrates.
kmeans	1	Red	#ff0000	980	KAI5434377.1	3880.G7KGV7	Histone acetyltransferase type B catalytic subunit, putative.
kmeans	1	Red	#ff0000	980	KAI5434445.1	3880.G7KBR5	AP-3 complex subunit beta; Belongs to the adaptor complexes large subunit family.
kmeans	1	Red	#ff0000	980	KAI5434496.1	3880.G7K1Y4	Double-stranded RNA-binding motif protein.
kmeans	1	Red	#ff0000	980	KAI5434584.1	3880.G7KFR8	Putative 15-cis-phytoene synthase.
kmeans	1	Red	#ff0000	980	KAI5434639.1	3880.G7KFW5	Pre-mRNA-splicing factor.
kmeans	1	Red	#ff0000	980	KAI5434727.1	3880.G7KAM6	Putative tetratricopeptide-like helical domain-containing protein.
kmeans	1	Red	#ff0000	980	KAI5434876.1	3880.Q2MJ09	Cytochrome P450 family cinnamate 4-hydroxylase; Belongs to the cytochrome P450 family.
kmeans	1	Red	#ff0000	980	KAI5434937.1	3880.G7KFJ6	tRNA pseudouridine synthase.
kmeans	1	Red	#ff0000	980	KAI5434969.1	3880.S4SZ10	Protein Ycf2; Probable ATPase of unknown function. Its presence in a non- photosynthetic plant (Epifagus virginiana) and experiments in tobacco indicate that it has an essential function which is probably not related to photosynthesis; Belongs to the Ycf2 family.
kmeans	1	Red	#ff0000	980	KAI5434998.1	3880.A0A072UEK1	E3 ubiquitin-protein ligase listerin-like protein.
kmeans	1	Red	#ff0000	980	KAI5435133.1	3880.Q2HS41	Putative rRNA-processing protein Fcf1/Utp23.
kmeans	1	Red	#ff0000	980	KAI5435219.1	3880.G7KE89	Putative elongator complex protein.
kmeans	1	Red	#ff0000	980	KAI5435224.1	3880.A0A072UN43	RNA recognition motif.
kmeans	1	Red	#ff0000	980	KAI5435469.1	3880.G7JYH3	Putative aminoacyltransferase, E1 ubiquitin-activating enzyme.
kmeans	1	Red	#ff0000	980	KAI5435524.1	3880.G7KBJ9	Putative clathrin adaptor, mu subunit; Belongs to the adaptor complexes medium subunit family.
kmeans	1	Red	#ff0000	980	KAI5435670.1	3880.G7KBE2	Putative phosphoribosylaminoimidazolesuccinocarboxamide synthase.
kmeans	1	Red	#ff0000	980	KAI5435971.1	3880.G7K8X5	Ubiquitin-fold modifier 1; Ubiquitin-like modifier.
kmeans	1	Red	#ff0000	980	KAI5436510.1	3880.A0A072TJ92	Importin 9.
kmeans	1	Red	#ff0000	980	KAI5436795.1	3880.G7JYY1	Amine oxidase.
kmeans	1	Red	#ff0000	980	KAI5436886.1	3880.G7K077	Putative signal recognition particle receptor, beta subunit, small GTPase superfamily, ARF type.
kmeans	1	Red	#ff0000	980	KAI5436902.1	3880.G7I2N3	RRP12-like protein.
kmeans	1	Red	#ff0000	980	KAI5437002.1	3880.G7K2Q8	Threonyl-tRNA synthetase/threonine-tRNA ligase, putative.
kmeans	1	Red	#ff0000	980	KAI5437261.1	3880.G7K5N2	DEAD-box ATP-dependent RNA helicase ISE2.
kmeans	1	Red	#ff0000	980	KAI5437483.1	3880.G7KCJ8	Ran guanine nucleotide release factor-like protein.
kmeans	1	Red	#ff0000	980	KAI5437647.1	3880.A0A072VL85	Linker histone H1 and h5 family protein.
kmeans	1	Red	#ff0000	980	KAI5437730.1	3880.A0A072UEK4	Chorismate mutase.
kmeans	1	Red	#ff0000	980	KAI5438084.1	3880.G7L647	Core histone H2A/H2B/H3/H4.
kmeans	1	Red	#ff0000	980	KAI5438174.1	3880.G7K9K2	Putative guanine nucleotide binding protein (G-protein), alpha subunit.
kmeans	1	Red	#ff0000	980	KAI5438176.1	3880.G7K9K1	Putative proteasome component (PCI) domain-containing protein.
kmeans	1	Red	#ff0000	980	KAI5438193.1	3880.G7K9I9	DEAD-box ATP-dependent RNA helicase; Belongs to the DEAD box helicase family.
kmeans	1	Red	#ff0000	980	KAI5438251.1	3880.A0A072V862	Replication protein A subunit; Component of the replication protein A complex (RPA) required for DNA recombination, repair and replication. The activity of RPA is mediated by single-stranded DNA binding and protein interactions. Probably involved in repair of double-strand DNA breaks (DSBs) induced by genotoxic stresses.
kmeans	1	Red	#ff0000	980	KAI5438342.1	3880.G7K5D2	Bystin, putative.
kmeans	1	Red	#ff0000	980	KAI5438412.1	3880.G7JR14	DNA-directed RNA polymerase subunit beta; DNA-dependent RNA polymerase catalyzes the transcription of DNA into RNA using the four ribonucleoside triphosphates as substrates.
kmeans	1	Red	#ff0000	980	KAI5438416.1	3880.G7K401	Conserved oligomeric Golgi complex subunit 6; Required for normal Golgi function.
kmeans	1	Red	#ff0000	980	KAI5438568.1	3880.G7IJ55	U5 small nuclear ribonucleoprotein 200 kDa helicase.
kmeans	1	Red	#ff0000	980	KAI5438629.1	3880.G7K003	DNA (Cytosine-5)-methyltransferase CMT3-like protein.
kmeans	1	Red	#ff0000	980	KAI5438683.1	3880.G7JYR7	DNA-directed RNA polymerase subunit; DNA-dependent RNA polymerase catalyzes the transcription of DNA into RNA using the four ribonucleoside triphosphates as substrates.
kmeans	1	Red	#ff0000	980	KAI5438728.1	3880.Q8S2V3	Putative small GTPase superfamily, P-loop containing nucleoside triphosphate hydrolase.
kmeans	1	Red	#ff0000	980	KAI5438778.1	3880.G7JW74	Transformation/transcription domain associated protein; Belongs to the PI3/PI4-kinase family.
kmeans	1	Red	#ff0000	980	KAI5438861.1	3880.G7KGB3	Putative tRNA-2-methylthio-N(6)-dimethylallyladenosine synthase.
kmeans	1	Red	#ff0000	980	KAI5438961.1	3880.G7KDK7	Nucleolar RNA-associated protein, putative.
kmeans	1	Red	#ff0000	980	KAI5438976.1	3880.G7KDI7	Putative DNA helicase chromatin remodeling SNF2 family.
kmeans	1	Red	#ff0000	980	KAI5439021.1	3880.G7KC51	Ubiquitin-conjugating enzyme; Belongs to the ubiquitin-conjugating enzyme family.
kmeans	1	Red	#ff0000	980	KAI5439199.1	3880.G7ZVT5	Putative tryptophan--tRNA ligase; Belongs to the class-I aminoacyl-tRNA synthetase family.
kmeans	1	Red	#ff0000	980	KAI5439308.1	3880.G7K6L8	DNA polymerase.
kmeans	1	Red	#ff0000	980	KAI5439367.1	3880.G7K577	Transducin family protein/WD-40 repeat protein.
kmeans	1	Red	#ff0000	980	KAI5439458.1	3880.G7K2I6	Peptidyl-prolyl cis-trans isomerase-like protein.
kmeans	1	Red	#ff0000	980	KAI5439472.1	3880.G7K2G8	N-acetyl-glutamate synthase.
kmeans	1	Red	#ff0000	980	KAI5439516.1	3880.G7K149	Cysteine desulfurase-like protein.
kmeans	1	Red	#ff0000	980	KAI5439555.1	3880.G7JZX7	Putative clathrin adaptor, mu subunit; Belongs to the adaptor complexes medium subunit family.
kmeans	1	Red	#ff0000	980	KAI5439585.1	3880.G7JZT7	Phosphoacetylglucosamine mutase; Interconverts GlcNAc-6-P and GlcNAc-1-P. Belongs to the phosphohexose mutase family.
kmeans	1	Red	#ff0000	980	KAI5439592.1	3880.A0A072UDH2	Regulator of nonsense transcripts protein.
kmeans	1	Red	#ff0000	980	KAI5439649.1	3880.A0A072UNQ3	Transmembrane protein, putative.
kmeans	1	Red	#ff0000	980	KAI5439669.1	3880.G7JXE3	Putative ELYS-like domain-containing protein.
kmeans	1	Red	#ff0000	980	KAI5439686.1	3880.G7JXC7	Surfeit locus protein.
kmeans	1	Red	#ff0000	980	KAI5439710.1	3880.G7JW34	Protein transport protein sec16.
kmeans	1	Red	#ff0000	980	KAI5439785.1	3880.G7KG89	Syntaxin of plants 122 protein; Belongs to the syntaxin family.
kmeans	1	Red	#ff0000	980	KAI5439848.1	3880.G7KEW4	Kinesin-like protein; Belongs to the TRAFAC class myosin-kinesin ATPase superfamily. Kinesin family.
kmeans	1	Red	#ff0000	980	KAI5439916.1	3880.G7KDE8	Transcription initiation factor IIE subunit beta; Recruits TFIIH to the initiation complex and stimulates the RNA polymerase II C-terminal domain kinase and DNA-dependent ATPase activities of TFIIH. Both TFIIH and TFIIE are required for promoter clearance by RNA polymerase.
kmeans	1	Red	#ff0000	980	KAI5439942.1	3880.G7JIJ7	NOP56-like pre RNA processing ribonucleoprotein.
kmeans	1	Red	#ff0000	980	KAI5440000.1	3880.G7KBZ4	Putative SGS domain, HSP20-like chaperone, acetyltransferase A, auxiliary subunit.
kmeans	1	Red	#ff0000	980	KAI5440060.1	3880.G7KAK9	Putative CDP-diacylglycerol--inositol 3-phosphatidyltransferase, Long-chain-fatty-acid--CoA ligase.
kmeans	1	Red	#ff0000	980	KAI5440101.1	3880.G7K9A0	Putative aminoacyltransferase, E1 ubiquitin-activating enzyme; Belongs to the ubiquitin-conjugating enzyme family.
kmeans	1	Red	#ff0000	980	KAI5440114.1	3880.G7K988	RNA-binding (RRM/RBD/RNP motif) family protein.
kmeans	1	Red	#ff0000	980	KAI5440193.1	3880.G7K6H8	Chromosome region maintenance protein 1/exportin.
kmeans	1	Red	#ff0000	980	KAI5440223.1	3880.G7K6F2	GC-rich sequence DNA-binding factor, putative.
kmeans	1	Red	#ff0000	980	KAI5440259.1	3880.B7FK10	RNA polymerase II accessory factor Cdc73p.
kmeans	1	Red	#ff0000	980	KAI5440344.1	3880.G7IYD9	Putative phosphotransferase with an alcohol group as acceptor.
kmeans	1	Red	#ff0000	980	KAI5440396.1	3880.A0A072VAU0	Rhamnose biosynthetic-like enzyme.
kmeans	1	Red	#ff0000	980	KAI5440513.1	3880.A0A072V8S2	Putative caffeoyl-CoA O-methyltransferase.
kmeans	1	Red	#ff0000	980	KAI5440593.1	3880.G7IJA3	Putative peptidase S1, PA clan.
kmeans	1	Red	#ff0000	980	KAI5440598.1	3880.G7IJ99	Eukaryotic translation initiation factor 2 EIF2-gamma-II.
kmeans	1	Red	#ff0000	980	KAI5440633.1	3880.G7IH13	Translation elongation factor EF-2 subunit.
kmeans	1	Red	#ff0000	980	KAI5440745.1	3880.G7IQY0	DEAD-box ATP-dependent RNA helicase; Belongs to the DEAD box helicase family.
kmeans	1	Red	#ff0000	980	KAI5440765.1	3880.G7IQT1	Glyceraldehyde-3-phosphate dehydrogenase; Belongs to the glyceraldehyde-3-phosphate dehydrogenase family.
kmeans	1	Red	#ff0000	980	KAI5440788.1	3880.A0A072V9A8	Putative ribosomal protein L7/L12.
kmeans	1	Red	#ff0000	980	KAI5440878.1	3880.A0A072V980	DEAD-box ATP-dependent RNA helicase.
kmeans	1	Red	#ff0000	980	KAI5440912.1	3880.A0A072V7V5	Putative proteasome assembly chaperone 4.
kmeans	1	Red	#ff0000	980	KAI5440916.1	3880.B7FMQ0	Ubiquitin family protein.
kmeans	1	Red	#ff0000	980	KAI5441018.1	3880.G7IIU2	Putative transcription factor WD40-like family.
kmeans	1	Red	#ff0000	980	KAI5441179.1	3880.A0A072V9K9	26S proteasome non-ATPase regulatory subunit-like protein.
kmeans	1	Red	#ff0000	980	KAI5441194.1	3880.A0A072VIS8	Preprotein translocase subunit SecY.
kmeans	1	Red	#ff0000	980	KAI5441239.1	3880.G7L0K5	Putative nucleoporin Nup186/Nup192/Nup205.
kmeans	1	Red	#ff0000	980	KAI5441259.1	3880.A0A072V9B3	Putative RecQ mediated genome instability protein.
kmeans	1	Red	#ff0000	980	KAI5441280.1	3880.A0A072V8M2	Arginine N-methyltransferase, putative; Belongs to the class I-like SAM-binding methyltransferase superfamily. Protein arginine N-methyltransferase family.
kmeans	1	Red	#ff0000	980	KAI5441301.1	3880.B7FKG0	Ribonucloprotein; Common component of the spliceosome and rRNA processing machinery; Belongs to the eukaryotic ribosomal protein eL8 family.
kmeans	1	Red	#ff0000	980	KAI5441315.1	3880.A0A072V859	RNA helicase.
kmeans	1	Red	#ff0000	980	KAI5441371.1	3880.G7IT11	Putative transcription factor WD40-like family.
kmeans	1	Red	#ff0000	980	KAI5441530.1	3880.A0A072UB06	Cyclin-dependent kinase; Belongs to the protein kinase superfamily.
kmeans	1	Red	#ff0000	980	KAI5441565.1	3880.G7KM62	Putative polynucleotide adenylyltransferase.
kmeans	1	Red	#ff0000	980	KAI5441794.1	3880.G7KN51	40S ribosomal protein S7; Belongs to the eukaryotic ribosomal protein eS7 family.
kmeans	1	Red	#ff0000	980	KAI5441809.1	3880.A0A072UBA1	Shwachman-bodian-diamond syndrome protein, putative.
kmeans	1	Red	#ff0000	980	KAI5442030.1	3880.A0A072VSL5	Nop14 nucleolar-like protein.
kmeans	1	Red	#ff0000	980	KAI5442069.1	3880.A0A072UDN7	Cytoplasmic-like arginine-tRNA ligase; Belongs to the class-I aminoacyl-tRNA synthetase family.
kmeans	1	Red	#ff0000	980	KAI5442122.1	3880.G7KJ80	Arginine N-methyltransferase; Belongs to the class I-like SAM-binding methyltransferase superfamily. Protein arginine N-methyltransferase family.
kmeans	1	Red	#ff0000	980	KAI5442146.1	3880.G7KJU9	Homotetrameric cytidine deaminase.
kmeans	1	Red	#ff0000	980	KAI5442183.1	3880.A0A072UCU5	Transducin/WD40 repeat protein.
kmeans	1	Red	#ff0000	980	KAI5442198.1	3880.I3SA30	Activator of Hsp90 ATPase, amino-terminal protein.
kmeans	1	Red	#ff0000	980	KAI5442218.1	3880.A0A072U4Q0	Pyruvate kinase; Belongs to the pyruvate kinase family.
kmeans	1	Red	#ff0000	980	KAI5442235.1	3880.A0A072U4R6	U2 small nuclear ribonucleoprotein A.
kmeans	1	Red	#ff0000	980	KAI5442258.1	3880.A0A072UG57	Coiled-coil vesicle tethering-like protein, putative.
kmeans	1	Red	#ff0000	980	KAI5442277.1	3880.G7IVC1	rRNA adenine N(6)-methyltransferase; Belongs to the class I-like SAM-binding methyltransferase superfamily. rRNA adenine N(6)-methyltransferase family.
kmeans	1	Red	#ff0000	980	KAI5442283.1	3880.I3SP73	Putative ribosomal protein S11.
kmeans	1	Red	#ff0000	980	KAI5442305.1	3880.G7IRG3	Eukaryotic translation initiation factor 3 subunit I; Component of the eukaryotic translation initiation factor 3 (eIF-3) complex, which is involved in protein synthesis of a specialized repertoire of mRNAs and, together with other initiation factors, stimulates binding of mRNA and methionyl-tRNAi to the 40S ribosome. The eIF-3 complex specifically targets and initiates translation of a subset of…
kmeans	1	Red	#ff0000	980	KAI5442527.1	3880.A0A072TWV3	Putative Zinc finger, U1-type, SF3A2 domain-containing protein.
kmeans	1	Red	#ff0000	980	KAI5442578.1	3880.A0A072U6L1	Translation initiation factor eIF-2B delta subunit; Belongs to the eIF-2B alpha/beta/delta subunits family.
kmeans	1	Red	#ff0000	980	KAI5442615.1	3880.G7ZZ57	Putative transcription factor interactor and regulator CCHC(Zn) family.
kmeans	1	Red	#ff0000	980	KAI5442719.1	3880.A0A072U633	tRNA (guanine(26)-N(2))-dimethyltransferase.
kmeans	1	Red	#ff0000	980	KAI5442797.1	3880.G7KYJ6	Ribosome biogenesis protein WDR12 homolog; Required for maturation of ribosomal RNAs and formation of the large ribosomal subunit; Belongs to the WD repeat WDR12/YTM1 family.
kmeans	1	Red	#ff0000	980	KAI5442881.1	3880.G7KLS4	Putative aminoacyltransferase, E1 ubiquitin-activating enzyme.
kmeans	1	Red	#ff0000	980	KAI5442959.1	3880.G7IA37	Pyrophosphate--fructose 6-phosphate 1-phosphotransferase subunit alpha; Regulatory subunit of pyrophosphate--fructose 6-phosphate 1- phosphotransferase.
kmeans	1	Red	#ff0000	980	KAI5443034.1	3880.A0A072U5Q6	Cullin 3B; Belongs to the cullin family.
kmeans	1	Red	#ff0000	980	KAI5443331.1	3880.G7KN58	Pre-rRNA-processing protein ESF2, putative.
kmeans	1	Red	#ff0000	980	KAI5443334.1	3880.G7KN61	Elongation factor 1-alpha; This protein promotes the GTP-dependent binding of aminoacyl- tRNA to the A-site of ribosomes during protein biosynthesis.
kmeans	1	Red	#ff0000	980	KAI5443410.1	3880.G7KN84	Tether containing UBX domain for GLUT4-like protein.
kmeans	1	Red	#ff0000	980	KAI5443438.1	3880.G7KNL3	Putative proteasome component (PCI) domain-containing protein.
kmeans	1	Red	#ff0000	980	KAI5443497.1	3880.A0A072UI25	Putative transcription regulator SWI/SNF-BAF60b family.
kmeans	1	Red	#ff0000	980	KAI5443620.1	3880.A0A072UIC2	Exosome complex exonuclease RRP6.
kmeans	1	Red	#ff0000	980	KAI5443694.1	3880.G7KQ23	Galactose-1-phosphate uridylyltransferase.
kmeans	1	Red	#ff0000	980	KAI5443699.1	3880.G7KQ56	Putative T-complex protein 1, theta subunit.
kmeans	1	Red	#ff0000	980	KAI5443772.1	3880.A0A072U8D2	Aspartokinase; Belongs to the aspartokinase family.
kmeans	1	Red	#ff0000	980	KAI5443859.1	3880.A0A072U7N4	Pyruvate kinase; Belongs to the pyruvate kinase family.
kmeans	1	Red	#ff0000	980	KAI5443943.1	3880.A0A072VC04	DNA repair helicase (Rad3).
kmeans	1	Red	#ff0000	980	KAI5444097.1	3880.G7ZYN1	DEAD-box ATP-dependent RNA helicase.
kmeans	1	Red	#ff0000	980	KAI5444122.1	3880.G7IEW7	Putative ribosomal protein S13; Belongs to the universal ribosomal protein uS13 family.
kmeans	1	Red	#ff0000	980	KAI5444153.1	3880.A0A072UAU6	tRNA (adenine(58)-N(1))-methyltransferase.
kmeans	1	Red	#ff0000	980	KAI5444179.1	3880.A0A072U8T6	Mediator of RNA polymerase II transcription subunit 36a.
kmeans	1	Red	#ff0000	980	KAI5444305.1	3880.S4SZ34	RNA polymerase beta'' subunit.
kmeans	1	Red	#ff0000	980	KAI5444313.1	3880.A0A072VI07	Cleavage and polyadenylation specificity factor subunit 2.
kmeans	1	Red	#ff0000	980	KAI5444350.1	3880.A0A072U9T9	Suppressor of G2 allele of SKP1 protein.
kmeans	1	Red	#ff0000	980	KAI5444772.1	3880.A0A072UAN0	Putative cleavage/polyadenylation specificity factor, A subunit.
kmeans	1	Red	#ff0000	980	KAI5444898.1	3880.G7IPS8	T-complex protein 1 subunit gamma.
kmeans	1	Red	#ff0000	980	KAI5445066.1	3880.B7FFG3	Putative ribosomal protein L37.
kmeans	1	Red	#ff0000	980	KAI5445195.1	3880.A0A072UM25	Argonaute protein 1A; Belongs to the argonaute family.
kmeans	1	Red	#ff0000	980	KAI5445209.1	3880.A0A072UBG5	DNA polymerase epsilon subunit; Participates in DNA repair and in chromosomal DNA replication; Belongs to the DNA polymerase epsilon subunit B family.
kmeans	1	Red	#ff0000	980	KAI5445285.1	3880.G7KHW1	Putative transcription factor WD40-like family; Belongs to the WD repeat SEC13 family.
kmeans	1	Red	#ff0000	980	KAI5445365.1	3880.G7KI14	DNA-directed RNA polymerase I, II; Belongs to the eukaryotic RPB8 RNA polymerase subunit family.
kmeans	1	Red	#ff0000	980	KAI5445494.1	3880.A2Q689	DEAD-box ATP-dependent RNA helicase; Belongs to the DEAD box helicase family.
kmeans	1	Red	#ff0000	980	KAI5445553.1	3880.A0A072V869	Putative RNA polymerase-associated protein Ctr9.
kmeans	1	Red	#ff0000	980	KAI5445719.1	3880.A0A072V740	Sucrose synthase; Sucrose-cleaving enzyme that provides UDP-glucose and fructose for various metabolic pathways. Belongs to the glycosyltransferase 1 family. Plant sucrose synthase subfamily.
kmeans	1	Red	#ff0000	980	KAI5445730.1	3880.A0A072VHN3	Red-like protein amino-terminal region protein.
kmeans	1	Red	#ff0000	980	KAI5445731.1	3880.A0A072V7Q0	DNA replication complex GINS SLD5-like protein.
kmeans	1	Red	#ff0000	980	KAI5445783.1	3880.A2Q693	Glycylpeptide N-tetradecanoyltransferase; Adds a myristoyl group to the N-terminal glycine residue of certain cellular proteins; Belongs to the NMT family.
kmeans	1	Red	#ff0000	980	KAI5445792.1	3880.B3IWG2	30S ribosomal S16-like protein.
kmeans	1	Red	#ff0000	980	KAI5445801.1	3880.G7IIL3	Putative DNA recombination and repair protein RecA; Belongs to the RecA family.
kmeans	1	Red	#ff0000	980	KAI5445823.1	3880.G7KVQ1	Translation machinery-associated protein 22.
kmeans	1	Red	#ff0000	980	KAI5445838.1	3880.A2Q567	Putative non-specific polyamine oxidase.
kmeans	1	Red	#ff0000	980	KAI5445907.1	3880.G7IIC1	Putative oligosaccharyl transferase complex, subunit OST3/OST6.
kmeans	1	Red	#ff0000	980	KAI5445987.1	3880.G7KQW5	Putative RNA polymerase I associated factor, A49.
kmeans	1	Red	#ff0000	980	KAI5446086.1	3880.G7IMZ7	Lysine--tRNA ligase.
kmeans	1	Red	#ff0000	980	KAI5446201.1	3880.A0A072V6Z3	DEAD-box ATP-dependent RNA helicase.
kmeans	1	Red	#ff0000	980	KAI5446324.1	3880.A0A072V6S2	Putative cullin protein, neddylation; Belongs to the cullin family.
kmeans	1	Red	#ff0000	980	KAI5446406.1	3880.A0A072V5D5	PP1/PP2A phosphatase pleiotropic regulator PRL1.
kmeans	1	Red	#ff0000	980	KAI5446518.1	3880.G7I5Z5	Histone H3; Belongs to the histone H3 family.
kmeans	1	Red	#ff0000	980	KAI5446541.1	3880.G7IMU5	Ras-related small GTP-binding family protein; Belongs to the small GTPase superfamily. SAR1 family.
kmeans	1	Red	#ff0000	980	KAI5446552.1	3880.Q2HU21	DNA-directed RNA polymerase subunit; DNA-dependent RNA polymerase catalyzes the transcription of DNA into RNA using the four ribonucleoside triphosphates as substrates. Belongs to the archaeal rpoM/eukaryotic RPA12/RPB9/RPC11 RNA polymerase family.
kmeans	1	Red	#ff0000	980	KAI5446593.1	3880.A2Q2V1	ATP-citrate lyase/succinyl-CoA ligase.
kmeans	1	Red	#ff0000	980	KAI5446632.1	3880.G7IL24	Putative aminoacyltransferase, E1 ubiquitin-activating enzyme.
kmeans	1	Red	#ff0000	980	KAI5446659.1	3880.G7IKZ2	DEAD-box ATP-dependent RNA helicase-like protein.
kmeans	1	Red	#ff0000	980	KAI5446715.1	3880.I3S466	Putative ribosomal protein L7/L12.
kmeans	1	Red	#ff0000	980	KAI5446829.1	3880.G7IJV4	SIT4 phosphatase-associated family protein.
kmeans	1	Red	#ff0000	980	KAI5446831.1	3880.G7IJV2	Putative transcription factor WD40-like family.
kmeans	1	Red	#ff0000	980	KAI5446858.1	3880.A0A072V6R5	Cleavage and polyadenylation specificity factor CPSF30.
kmeans	1	Red	#ff0000	980	KAI5446884.1	3880.B7FN54	40S ribosomal protein S27.
kmeans	1	Red	#ff0000	980	KAI5446885.1	3880.A0A072VFT1	Putative CAP Gly-rich domain, leucine-rich repeat domain, L domain-containing protein.
kmeans	1	Red	#ff0000	980	KAI5446887.1	3880.G7IJS0	Brain and reproductive organ-expressed protein.
kmeans	1	Red	#ff0000	980	KAI5446908.1	3880.G7IFU4	Trm112p-like protein.
kmeans	1	Red	#ff0000	980	KAI5446919.1	3880.A0A072V6N1	Vesicle transporter Sec20, putative.
kmeans	1	Red	#ff0000	980	KAI5446920.1	3880.G7IFT8	Putative cinnamoyl-CoA reductase.
kmeans	1	Red	#ff0000	980	KAI5446969.1	3880.G7ISM5	Putative transcription factor WD40-like family.
kmeans	1	Red	#ff0000	980	KAI5447002.1	3880.A2Q1R4	Sister chromatid cohesion PDS5-like protein.
kmeans	1	Red	#ff0000	980	KAI5447004.1	3880.G7IQ11	Putative tRNA (Guanine(9)-N(1))-methyltransferase.
kmeans	1	Red	#ff0000	980	KAI5447086.1	3880.Q705X3	Putative Rho protein GDP-dissociation inhibitor.
kmeans	1	Red	#ff0000	980	KAI5447100.1	3880.Q2HT28	Transcription initiation factor IIF subunit alpha; TFIIF is a general transcription initiation factor that binds to RNA polymerase II and helps to recruit it to the initiation complex in collaboration with TFIIB. It promotes transcription elongation. Belongs to the TFIIF alpha subunit family.
kmeans	1	Red	#ff0000	980	KAI5447120.1	3880.G7ILR3	Putative EH domain-containing protein; Belongs to the TRAFAC class dynamin-like GTPase superfamily. Dynamin/Fzo/YdjA family.
kmeans	1	Red	#ff0000	980	KAI5447221.1	3880.A0A072VFE9	Peptidyl-prolyl cis-trans isomerase.
kmeans	1	Red	#ff0000	980	KAI5447248.1	3880.A0A072VF98	Adenosine/AMP deaminase.
kmeans	1	Red	#ff0000	980	KAI5447261.1	3880.A0A072V486	RNA pseudouridine synthase.
kmeans	1	Red	#ff0000	980	KAI5447462.1	3880.G7IPZ3	Putative GTP-binding protein Obg/CgtA.
kmeans	1	Red	#ff0000	980	KAI5447468.1	3880.Q2MIZ9	Cytochrome P450 monooxygenase CYP710A15; Belongs to the cytochrome P450 family.
kmeans	1	Red	#ff0000	980	KAI5447511.1	3880.G7IP77	Putative cullin protein, neddylation; Belongs to the cullin family.
kmeans	1	Red	#ff0000	980	KAI5447518.1	3880.G7IP72	Putative exosome complex component Rrp42, archaea, PNPase/RNase PH domain-containing protein.
kmeans	1	Red	#ff0000	980	KAI5447577.1	3880.G7JEV4	Putative ribosomal protein L38e; Belongs to the eukaryotic ribosomal protein eL38 family.
kmeans	1	Red	#ff0000	980	KAI5447625.1	3880.G7JTQ7	Histone H2B; Belongs to the histone H2B family.
kmeans	1	Red	#ff0000	980	KAI5447646.1	3880.G7ILL5	26S proteasome non-ATPase regulatory subunit-like protein.
kmeans	1	Red	#ff0000	980	KAI5447940.1	3880.G7ISF9	Alpha-1,4 glucan phosphorylase; Phosphorylase is an important allosteric enzyme in carbohydrate metabolism. Enzymes from different sources differ in their regulatory mechanisms and in their natural substrates. However, all known phosphorylases share catalytic and structural properties.
kmeans	1	Red	#ff0000	980	KAI5447995.1	3880.A0A072U5R5	Eukaryotic translation initiation factor 3 subunit D; mRNA cap-binding component of the eukaryotic translation initiation factor 3 (eIF-3) complex, which is involved in protein synthesis of a specialized repertoire of mRNAs and, together with other initiation factors, stimulates binding of mRNA and methionyl-tRNAi to the 40S ribosome. The eIF-3 complex specifically targets and initiates translati…
kmeans	1	Red	#ff0000	980	KAI5448018.1	3880.G7IPS4	Putative tRNA (cytidine(32)/guanosine(34)-2'-O)-methyltransferase; Methylates the 2'-O-ribose of nucleotides at positions 32 and 34 of the tRNA anticodon loop of substrate tRNAs.
kmeans	1	Red	#ff0000	980	KAI5448031.1	3880.G7IPR0	Splicing factor 3B subunit 2.
kmeans	1	Red	#ff0000	980	KAI5448051.1	3880.A2Q4R2	Acetolactate synthase.
kmeans	1	Red	#ff0000	980	KAI5448288.1	3880.A0A072V386	Fatty acid amide hydrolase-like protein.
kmeans	1	Red	#ff0000	980	KAI5448293.1	3880.G7ISA4	DNA polymerase V-like protein, putative.
kmeans	1	Red	#ff0000	980	KAI5448309.1	3880.G7IS79	U3 small nucleolar RNA-associated-like protein.
kmeans	1	Red	#ff0000	980	KAI5448380.1	3880.G7IPL5	Putative GTP cyclohydrolase II, 3,4-dihydroxy-2-butanone-4-phosphate synthase.
kmeans	1	Red	#ff0000	980	KAI5448390.1	3880.G7IPK2	Splicing factor 3B subunit 1.
kmeans	1	Red	#ff0000	980	KAI5448520.1	3880.A2Q483	Protein interaction regulator family protein.
kmeans	1	Red	#ff0000	980	KAI5448529.1	3880.A2Q489	Ribosome assembly factor mrt4; Component of the ribosome assembly machinery. Nuclear paralog of the ribosomal protein P0, it binds pre-60S subunits at an early stage of assembly in the nucleolus, and is replaced by P0 in cytoplasmic pre-60S subunits and mature 80S ribosomes.
kmeans	1	Red	#ff0000	980	KAI5448530.1	3880.G7I8P7	26S proteasome regulatory particle triple-A ATPase protein; Belongs to the AAA ATPase family.
kmeans	1	Red	#ff0000	980	KAI5448570.1	3880.G7IPH1	Cell division control-like protein.
kmeans	1	Red	#ff0000	980	KAI5448577.1	3880.G7IPG7	Putative glycosyl transferase, family 8, nucleotide-diphospho-sugar transferase.
kmeans	1	Red	#ff0000	980	KAI5448597.1	3880.G7IPF0	Importin beta-4.
kmeans	1	Red	#ff0000	980	KAI5448624.1	3880.G7IPE5	Putative KH-domain/beta-lactamase-domain protein, archaea.
kmeans	1	Red	#ff0000	980	KAI5448658.1	3880.Q1SKV8	tRNA pseudouridine synthase.
kmeans	1	Red	#ff0000	980	KAI5448677.1	3880.G7IN73	Eukaryotic translation initiation factor 3 subunit C; Component of the eukaryotic translation initiation factor 3 (eIF-3) complex, which is involved in protein synthesis of a specialized repertoire of mRNAs and, together with other initiation factors, stimulates binding of mRNA and methionyl-tRNAi to the 40S ribosome. The eIF-3 complex specifically targets and initiates translation of a subset of…
kmeans	1	Red	#ff0000	980	KAI5448690.1	3880.A0A072UXB1	Putative translation elongation factor EF1B, gamma chain, S-crystallin.
kmeans	1	Red	#ff0000	980	KAI5448730.1	3880.G7IL50	Methionine S-methyltransferase.
kmeans	2	Salmon	#ff8265	9	KAI5383656.1	3880.A0A072TU71	Cytochrome P450 family 94 protein; Belongs to the cytochrome P450 family.
kmeans	2	Salmon	#ff8265	9	KAI5391856.1	3880.G7JM35	Peptidylprolyl isomerase.
kmeans	2	Salmon	#ff8265	9	KAI5397399.1	3880.G7ZZP2	3-ketoacyl-CoA synthase.
kmeans	2	Salmon	#ff8265	9	KAI5403910.1	3880.G7J960	3-ketoacyl-CoA synthase.
kmeans	2	Salmon	#ff8265	9	KAI5406202.1	3880.G7J2K6	Putative very-long-chain 3-oxoacyl-CoA reductase; Belongs to the short-chain dehydrogenases/reductases (SDR) family.
kmeans	2	Salmon	#ff8265	9	KAI5406203.1	3880.G7J2K3	Putative very-long-chain 3-oxoacyl-CoA reductase; Belongs to the short-chain dehydrogenases/reductases (SDR) family.
kmeans	2	Salmon	#ff8265	9	KAI5422642.1	3880.A0A072TXW2	Putative glucose-methanol-choline oxidoreductase, FAD/NAD(P)-binding domain-containing protein.
kmeans	2	Salmon	#ff8265	9	KAI5428683.1	3880.A0A072UC14	Putative thiolester hydrolase.
kmeans	2	Salmon	#ff8265	9	KAI5433544.1	3880.B7FIH8	Trans-2-enoyl-CoA reductase.
kmeans	3	Saddle Brown	#b24100	4	KAI5385570.1	3880.A0A072V003	Putative cu(+) exporting ATPase.
kmeans	3	Saddle Brown	#b24100	4	KAI5403967.1	3880.G7J8G2	Copper-transporting ATPase PAA1, putative.
kmeans	3	Saddle Brown	#b24100	4	KAI5417428.1	3880.G7JK60	Putative superoxide dismutase, copper/zinc binding domain, heavy metal-associated domain, HMA.
kmeans	3	Saddle Brown	#b24100	4	KAI5422967.1	3880.G7LF66	Putative cu(2+)-exporting ATPase.
kmeans	4	Sandy Brown	#ffba65	4	KAI5398224.1	3880.G7I684	ER membrane protein complex subunit 3.
kmeans	4	Sandy Brown	#ffba65	4	KAI5403300.1	3880.A0A072V2Z0	ER membrane protein complex subunit-like protein.
kmeans	4	Sandy Brown	#ffba65	4	KAI5403777.1	3880.G7JAF8	Putative carbohydrate-binding-like, carboxypeptidase, regulatory domain-containing protein.
kmeans	4	Sandy Brown	#ffba65	4	KAI5425847.1	3880.I3SQK1	Membrane magnesium transporter.
kmeans	5	Brown	#b28300	3	KAI5414244.1	3880.A0A072TVT6	Kinase-binding protein CGI-121; Belongs to the CGI121/TPRKB family.
kmeans	5	Brown	#b28300	3	KAI5440025.1	3880.I3SWE5	Kae1-associated kinase Bud32.
kmeans	5	Brown	#b28300	3	KAI5443075.1	3880.A0A072U5P0	Transmembrane protein, putative.
kmeans	6	Yellow	#fff365	3	KAI5383955.1	3880.G7LGG5	Sucrose non-fermenting-like kinase 2 family protein; Belongs to the protein kinase superfamily.
kmeans	6	Yellow	#fff365	3	KAI5404025.1	3880.G7J8B9	Protein phosphatase 2C family protein.
kmeans	6	Yellow	#fff365	3	KAI5439194.1	3880.A0A072UDL3	Sucrose nonfermenting 1(SNF1)-related kinase; Belongs to the protein kinase superfamily.
kmeans	7	Dark Golden Rod	#9fb200	3	KAI5401091.1	3880.G7IET9	ATP-dependent Clp protease proteolytic subunit; Belongs to the peptidase S14 family.
kmeans	7	Dark Golden Rod	#9fb200	3	KAI5417660.1	3880.A0A072URC7	ATP-dependent Clp protease proteolytic subunit; Belongs to the peptidase S14 family.
kmeans	7	Dark Golden Rod	#9fb200	3	KAI5424388.1	3880.B7FKZ0	ATP-dependent Clp protease proteolytic subunit; Belongs to the peptidase S14 family.
kmeans	8	Green Yellow	#d2ff65	3	KAI5415733.1	3880.G7JLJ7	Putative 3-hydroxyacyl-CoA dehydrogenase, Hydro-lyase, Isomerase.
kmeans	8	Green Yellow	#d2ff65	3	KAI5441923.1	3880.G7KPD3	Putative 3-hydroxyacyl-CoA dehydrogenase, Enoyl-CoA hydratase, Isomerase; Belongs to the enoyl-CoA hydratase/isomerase family.
kmeans	8	Green Yellow	#d2ff65	3	KAI5446416.1	3880.A0A072V5C1	Putative 3-hydroxyacyl-CoA dehydrogenase, Hydro-lyase, Isomerase.
kmeans	9	Olive Drab	#5db200	3	KAI5396305.1	3880.G7K6V9	Putative histone-lysine N-methyltransferase chromatin remodeling SET family.
kmeans	9	Olive Drab	#5db200	3	KAI5427492.1	3880.G7L4R3	Putative histone-lysine N-methyltransferase chromatin remodeling SET family.
kmeans	9	Olive Drab	#5db200	3	KAI5427991.1	3880.G7KXA0	Putative histone-lysine N-methyltransferase chromatin remodeling SET family.
kmeans	10	Green	#99ff65	3	KAI5417951.1	3880.G7JCT8	Ribonuclease III domain protein.
kmeans	10	Green	#99ff65	3	KAI5423830.1	3880.G7L432	Putative plant organelle RNA recognition domain-containing protein.
kmeans	10	Green	#99ff65	3	KAI5439403.1	3880.G7K3W4	Ribonuclease III domain protein.
kmeans	11	Sky Blue 3	#75eaef	3	KAI5421945.1	3880.G7K1Y1	PfkB family carbohydrate kinase; Belongs to the carbohydrate kinase PfkB family.
kmeans	11	Sky Blue 3	#75eaef	3	KAI5423749.1	3880.G7L443	L-fucokinase/GDP-L-fucose pyrophosphorylase.
kmeans	11	Sky Blue 3	#75eaef	3	KAI5444666.1	3880.G7KQE8	PfkB family carbohydrate kinase; Belongs to the carbohydrate kinase PfkB family.
kmeans	12	Sky Blue	#75d3ef	3	KAI5383707.1	3880.G7LHB6	P-loop nucleoside triphosphate hydrolase superfamily protein; Belongs to the TRAFAC class myosin-kinesin ATPase superfamily. Kinesin family.
kmeans	12	Sky Blue	#75d3ef	3	KAI5399104.1	3880.G7IEJ0	P-loop nucleoside triphosphate hydrolase superfamily protein; Belongs to the TRAFAC class myosin-kinesin ATPase superfamily. Kinesin family.
kmeans	12	Sky Blue	#75d3ef	3	KAI5415732.1	3880.G7JLJ9	Dynein light chain.
kmeans	13	Sky Blue 2	#75bcef	3	KAI5391871.1	3880.B7FMM3	Glutathione S-transferase, amino-terminal domain protein; Belongs to the GST superfamily.
kmeans	13	Sky Blue 2	#75bcef	3	KAI5401900.1	3880.I3T9M4	Putative DHAR class glutathione transferase DHAR1; Belongs to the GST superfamily.
kmeans	13	Sky Blue 2	#75bcef	3	KAI5423957.1	3880.G7K106	D-arabinono-1,4-lactone oxidase-like protein.
kmeans	14	Cornflower Blue	#75a6ef	2	KAI5422752.1	3880.A0A072TM21	Putative vacuolar protein sorting protein 26 related protein.
kmeans	14	Cornflower Blue	#75a6ef	2	KAI5438727.1	3880.G7JXK2	Vacuolar protein sorting-associated protein 35; Plays a role in vesicular protein sorting.
kmeans	15	Blue	#758fef	2	KAI5389161.1	3880.A0A072UIT4	TATA-binding protein associated factor-like protein.
kmeans	15	Blue	#758fef	2	KAI5421045.1	3880.G7LID3	Negative cofactor 2 transcriptional co-repressor, putative.
kmeans	16	Medium Slate Blue	#7579ef	2	KAI5415229.1	3880.A0A072US33	MAP kinase kinase; Belongs to the protein kinase superfamily.
kmeans	16	Medium Slate Blue	#7579ef	2	KAI5421836.1	3880.A0A072TMU3	Mitogen-activated protein kinase; Belongs to the protein kinase superfamily. Ser/Thr protein kinase family. MAP kinase subfamily.
kmeans	17	Medium Slate Blue 2	#8875ef	2	KAI5440589.1	3880.A0A072VAE8	Topoisomerase II-associated protein PAT1.
kmeans	17	Medium Slate Blue 2	#8875ef	2	KAI5440590.1	3880.A0A072V8K4	Topoisomerase II-associated protein PAT1, putative.
kmeans	18	Medium Purple	#9e75ef	2	KAI5414956.1	3880.B7FLJ0	Protein YIPF.
kmeans	18	Medium Purple	#9e75ef	2	KAI5434357.1	3880.G7K200	Protein YIPF.
kmeans	19	Medium Purple 2	#b575ef	2	KAI5435722.1	3880.G7KAF6	Phospho-2-dehydro-3-deoxyheptonate aldolase.
kmeans	19	Medium Purple 2	#b575ef	2	KAI5448392.1	3880.G7IPJ9	Phospho-2-dehydro-3-deoxyheptonate aldolase.
kmeans	20	Orchid 2	#cb75ef	2	KAI5411391.1	3880.G7J0C0	Putative transferase for other substituted phosphate groups; Belongs to the CDP-alcohol phosphatidyltransferase class-I family.
kmeans	20	Orchid 2	#cb75ef	2	KAI5412835.1	3880.A0A072VBP7	Diacylglycerol kinase; Belongs to the eukaryotic diacylglycerol kinase family.
kmeans	21	Violet	#e275ef	2	KAI5416587.1	3880.A0A072V1L1	Putative flavonoid 3'-monooxygenase; Belongs to the cytochrome P450 family.
kmeans	21	Violet	#e275ef	2	KAI5435979.1	3880.G7K8W9	Flavonol synthase/flavanone 3-hydroxylase; Belongs to the iron/ascorbate-dependent oxidoreductase family.
kmeans	22	Purple	#ef75e6	2	KAI5382486.1	3880.G7LE68	Putative phosphoethanolamine N-methyltransferase.
kmeans	22	Purple	#ef75e6	2	KAI5441471.1	3880.G7KPT7	Putative phosphoethanolamine N-methyltransferase.
kmeans	23	Orchid	#ef75cf	2	KAI5394503.1	3880.G7I9Z9	Putative DNA topoisomerase (ATP-hydrolyzing).
kmeans	23	Orchid	#ef75cf	2	KAI5427335.1	3880.G7KQS0	DNA gyrase subunit B; A type II topoisomerase that negatively supercoils closed circular double-stranded DNA in an ATP-dependent manner.
kmeans	24	Pink	#ef75b9	2	KAI5403844.1	3880.A0A072V263	Stromal cell-derived factor-like protein.
kmeans	24	Pink	#ef75b9	2	KAI5424940.1	3880.G7KSR8	Putative terminal organelle assembly protein TopJ.
kmeans	25	Pale Violet Red	#ef75a2	2	KAI5424305.1	3880.G7KYQ4	Nuclear transcription factor Y protein.
kmeans	25	Pale Violet Red	#ef75a2	2	KAI5425994.1	3880.G7L1Q2	Putative transcription factor Hap3/NF-YB family.
kmeans	26	Light Coral	#ef758b	2	KAI5382457.1	3880.G7LE71	Putative tetratricopeptide-like helical domain-containing protein.
kmeans	26	Light Coral	#ef758b	2	KAI5383938.1	3880.G7LGH3	Putative aminoacyltransferase, E1 ubiquitin-activating enzyme.
STRING kmeans cluster descriptions
#clustering method	cluster number	cluster color	hex color	gene count	primary description	secondary description	tertiary description	protein names
kmeans	1	Red	#ff0000	980	RNA metabolism	Protein-containing complex	-	KAI5393190.1, KAI5428014.1, KAI5384304.1, KAI5423667.1, KAI5446552.1, KAI5387152.1, KAI5414192.1, KAI5389185.1, KAI5444305.1, KAI5434969.1, KAI5421246.1, KAI5447100.1, KAI5395087.1, KAI5426158.1, KAI5426532.1, KAI5414986.1, KAI5385141.1, KAI5385770.1, KAI5426878.1, KAI5439308.1, KAI5421120.1, KAI5418385.1, KAI5432313.1, KAI5395872.1, KAI5416125.1, KAI5435133.1, KAI5443331.1, KAI5433015.1, KAI5438…
kmeans	2	Salmon	#ff8265	9	Fatty acid elongation	-	-	KAI5422642.1, KAI5383656.1, KAI5433544.1, KAI5406202.1, KAI5397399.1, KAI5406203.1, KAI5403910.1, KAI5391856.1, KAI5428683.1
kmeans	3	Saddle Brown	#b24100	4	Copper ion transmembrane transporter activity	P-type ATPase, subfamily IB, and Heavy metal binding protein HIPP-like	-	KAI5385570.1, KAI5417428.1, KAI5422967.1, KAI5403967.1
kmeans	4	Sandy Brown	#ffba65	4	EMC complex	-	-	KAI5403300.1, KAI5398224.1, KAI5403777.1, KAI5425847.1
kmeans	5	Brown	#b28300	3	EKC/KEOPS complex, and Gcp-like domain	-	-	KAI5443075.1, KAI5414244.1, KAI5440025.1
kmeans	6	Yellow	#fff365	3	MAPK signaling pathway - plant, and GH3 family	-	-	KAI5439194.1, KAI5404025.1, KAI5383955.1
kmeans	7	Dark Golden Rod	#9fb200	3	Endopeptidase Clp complex	ATPase binding	-	KAI5417660.1, KAI5424388.1, KAI5401091.1
kmeans	8	Green Yellow	#d2ff65	3	3-hydroxybutyryl-CoA epimerase activity	Fatty acid degradation	-	KAI5415733.1, KAI5441923.1, KAI5446416.1
kmeans	9	Olive Drab	#5db200	3	Lysine degradation	-	-	KAI5427991.1, KAI5427492.1, KAI5396305.1
kmeans	10	Green	#99ff65	3	Mixed, incl. CRS2-associated factor, plant, and Ribonuclease III	-	-	KAI5423830.1, KAI5439403.1, KAI5417951.1
kmeans	11	Sky Blue 3	#75eaef	3	Fructokinase activity, and Glycosyl hydrolase family 32, C-terminal	-	-	KAI5423749.1, KAI5444666.1, KAI5421945.1
kmeans	12	Sky Blue	#75d3ef	3	Calponin homology domain	-	-	KAI5383707.1, KAI5415732.1, KAI5399104.1
kmeans	13	Sky Blue 2	#75bcef	3	L-ascorbic acid metabolism	Dehydroascorbate reductases DHAR1/2/3/4, and Monodehydroascorbate reductase (NADH) activity	-	KAI5401900.1, KAI5423957.1, KAI5391871.1
kmeans	14	Cornflower Blue	#75a6ef	2	WNT ligand biogenesis and trafficking	Retromer complex	-	KAI5422752.1, KAI5438727.1
kmeans	15	Blue	#758fef	2	-	-	-	KAI5389161.1, KAI5421045.1
kmeans	16	Medium Slate Blue	#7579ef	2	Signal transduction by L1, and Mitogen-activated protein (MAP) kinase, conserved site	-	-	KAI5415229.1, KAI5421836.1
kmeans	17	Medium Slate Blue 2	#8875ef	2	Deadenylation-dependent decapping of nuclear-transcribed mRNA	Lsm1-7-Pat1 complex	Mixed, incl. Pat1-like, and LysM and putative peptidoglycan-binding domain-containing protein 1-4	KAI5440590.1, KAI5440589.1
kmeans	18	Medium Purple	#9e75ef	2	Yip1 domain, and Yif1 family	-	-	KAI5414956.1, KAI5434357.1
kmeans	19	Medium Purple 2	#b575ef	2	Chorismate biosynthesis	3-deoxy-7-phosphoheptulonate synthase activity	Aromatic amino acid biosynthesis	KAI5448392.1, KAI5435722.1
kmeans	20	Orchid 2	#cb75ef	2	-	-	-	KAI5411391.1, KAI5412835.1
kmeans	21	Violet	#e275ef	2	Flavonoid biosynthesis	-	-	KAI5435979.1, KAI5416587.1
kmeans	22	Purple	#ef75e6	2	Phosphoethanolamine N-methyltransferase activity	-	-	KAI5441471.1, KAI5382486.1
kmeans	23	Orchid	#ef75cf	2	DNA topological change	-	-	KAI5427335.1, KAI5394503.1
kmeans	24	Pink	#ef75b9	2	-	-	-	KAI5424940.1, KAI5403844.1
kmeans	25	Pale Violet Red	#ef75a2	2	DNA-binding transcription activator activity, RNA polymerase II-specific	CCAAT-binding factor complex	-	KAI5425994.1, KAI5424305.1
kmeans	26	Light Coral	#ef758b	2	Mixed, incl. Derlin, and Sel1-like repeat	-	-	KAI5383938.1, KAI5382457.1

## Sheet: Sheet 6
Table S12 -sheet 6: Top 10 total hub proteins in TR-YS_vs_TR-MS network ranked by MCC method
Rank	Pea	Score	M. truncatula	annotation
1	KAI5416985.1	5.9206165583728726E38	A0A072UQ77	Putative transcription factor WD40-like family.
1	KAI5438342.1	5.9206165583728726E38	G7K5D2_MEDTR	Bystin, putative.
3	KAI5410751.1	5.920616558372872E38	G7IW56_MEDTR	Putative anticodon-binding, Brix domain-containing protein.
3	KAI5414997.1	5.920616558372872E38	G7JUE1_MEDTR	Putative transcription factor WD40-like family.
5	KAI5428829.1	5.920616558372869E38	A2Q5D0_MEDTR	Periodic tryptophan protein-associated region; WD40-like.
6	KAI5383623.1	5.9206165583728385E38	A0A072TUJ6	RNA 3-terminal phosphate cyclase-like protein, putative.
6	KAI5399258.1	5.9206165583728385E38	G7I2U5_MEDTR	U3 small nucleolar RNA-associated protein, putative.
8	KAI5442183.1	5.920616558372718E38	A0A072UCU5	Transducin/WD40 repeat protein.
8	KAI5415385.1	5.920616558372718E38	A0A072USV0	Putative transcription factor WD40-like family.
10	KAI5414570.1	5.920616558372716E38	G7JJ94_MEDTR	Putative U3 small nucleolar RNA-associated protein.

## Sheet: Sheet 7
Table S12 -sheet 7: Cluster details of total CO-MT_vs_TR-LF up proteins network
Network Stats
number of nodes:	1896
number of edges:	3281
average node degree:	3.46
avg. local clustering coefficient:	0.264
expected number of edges:	1784
PPI enrichment p-value:	< 1.0e-16
STRING kmeans clusters and their proteins
#clustering method	cluster number	cluster color	hex color	gene count	protein name	protein identifier	protein description
kmeans	1	Red	#ff0000	657	KAI5382440.1	3880.G7LE77	Tetratricopeptide domain thioredoxin.
kmeans	1	Red	#ff0000	657	KAI5382496.1	3880.G7LE61	Eukaryotic translation initiation factor 3 subunit G; RNA-binding component of the eukaryotic translation initiation factor 3 (eIF-3) complex, which is involved in protein synthesis of a specialized repertoire of mRNAs and, together with other initiation factors, stimulates binding of mRNA and methionyl-tRNAi to the 40S ribosome. The eIF-3 complex specifically targets and initiates translation of…
kmeans	1	Red	#ff0000	657	KAI5382502.1	3880.G7LE58	Translocon at the outer membrane of chloroplasts 64.
kmeans	1	Red	#ff0000	657	KAI5382597.1	3880.A0A072U6E6	Vacuolar fusion CCZ1-like protein.
kmeans	1	Red	#ff0000	657	KAI5382605.1	3880.G7LBH4	Putative aspartate-semialdehyde dehydrogenase.
kmeans	1	Red	#ff0000	657	KAI5382676.1	3880.G7LBI9	Import receptor subunit TOM40-like protein.
kmeans	1	Red	#ff0000	657	KAI5382689.1	3880.G7LCC0	26S proteasome non-ATPase regulatory subunit 1 homolog; Acts as a regulatory subunit of the 26S proteasome which is involved in the ATP-dependent degradation of ubiquitinated proteins.
kmeans	1	Red	#ff0000	657	KAI5382740.1	3880.A0A072V3N8	T-complex protein 1 subunit delta.
kmeans	1	Red	#ff0000	657	KAI5382767.1	3880.G7LBG6	Putative alpha,alpha-trehalose-phosphate synthase (UDP-forming), Trehalose-phosphatase.
kmeans	1	Red	#ff0000	657	KAI5382775.1	3880.G7LBF8	Glutathione peroxidase; Belongs to the glutathione peroxidase family.
kmeans	1	Red	#ff0000	657	KAI5382842.1	3880.A0A072TW69	SEC8 exocyst complex component specific domain protein.
kmeans	1	Red	#ff0000	657	KAI5382882.1	3880.G7L9S8	Cytoplasmic phosphoglucomutase.
kmeans	1	Red	#ff0000	657	KAI5382899.1	3880.G7L9R3	AP-3 complex subunit delta; Part of the AP-3 complex, an adaptor-related complex which seems to be clathrin-associated. The complex is associated with the Golgi region as well as more peripheral structures. It facilitates the budding of vesicles from the Golgi membrane and may be directly involved in trafficking to the vacuole. It also function in maintaining the identity of lytic vacuoles and in…
kmeans	1	Red	#ff0000	657	KAI5382968.1	3880.G7KNI3	Putative aldehyde dehydrogenase (NAD(P)(+)); Belongs to the aldehyde dehydrogenase family.
kmeans	1	Red	#ff0000	657	KAI5383064.1	3880.G7L7H0	Malic enzyme.
kmeans	1	Red	#ff0000	657	KAI5383088.1	3880.G7L7F0	Phosphotransferase.
kmeans	1	Red	#ff0000	657	KAI5383149.1	3880.G7L7D6	Derlin; May be involved in the degradation of misfolded endoplasmic reticulum (ER) luminal proteins; Belongs to the derlin family.
kmeans	1	Red	#ff0000	657	KAI5383161.1	3880.G7L7C9	Putative quinol--cytochrome-c reductase, Mitochondrial processing peptidase; Belongs to the peptidase M16 family.
kmeans	1	Red	#ff0000	657	KAI5383176.1	3880.G7LJN0	Charged multivesicular body protein.
kmeans	1	Red	#ff0000	657	KAI5383271.1	3880.G7LIV7	RNA helicase, ATP-dependent, SK12/DOB1 protein.
kmeans	1	Red	#ff0000	657	KAI5383293.1	3880.A0A072TVW4	Putative SH3 domain-containing protein.
kmeans	1	Red	#ff0000	657	KAI5383363.1	3880.A0A072TWL1	Importin subunit beta-like protein.
kmeans	1	Red	#ff0000	657	KAI5383503.1	3880.A0A072TVH0	Archaeal/vacuolar-type H+-ATPase subunit E.
kmeans	1	Red	#ff0000	657	KAI5383656.1	3880.A0A072TU71	Cytochrome P450 family 94 protein; Belongs to the cytochrome P450 family.
kmeans	1	Red	#ff0000	657	KAI5383679.1	3880.G7LI01	Glutathione peroxidase; Belongs to the glutathione peroxidase family.
kmeans	1	Red	#ff0000	657	KAI5383793.1	3880.B7FK31	UDP-glucose 4-epimerase; Belongs to the NAD(P)-dependent epimerase/dehydratase family.
kmeans	1	Red	#ff0000	657	KAI5383817.1	3880.A0A072VAN9	Photosystem II Pbs27 protein.
kmeans	1	Red	#ff0000	657	KAI5383906.1	3880.A0A072TTX3	Transaldolase family protein.
kmeans	1	Red	#ff0000	657	KAI5384289.1	3880.B7FLC5	Putative proteasome component (PCI) domain-containing protein.
kmeans	1	Red	#ff0000	657	KAI5384397.1	3880.G7LAE7	Peptidylprolyl isomerase.
kmeans	1	Red	#ff0000	657	KAI5384462.1	3880.A0A072U4T2	Putative small GTPase superfamily, P-loop containing nucleoside triphosphate hydrolase.
kmeans	1	Red	#ff0000	657	KAI5384635.1	3880.G7L9K1	UDP-D-glucose/UDP-D-galactose 4-epimerase.
kmeans	1	Red	#ff0000	657	KAI5384709.1	3880.G7L8T3	Guanosine nucleotide diphosphate dissociation inhibitor; Belongs to the Rab GDI family.
kmeans	1	Red	#ff0000	657	KAI5384992.1	3880.G7LIN4	Importin beta-3, putative.
kmeans	1	Red	#ff0000	657	KAI5385070.1	3880.A0A072VRD7	Geranylgeranyl transferase type-2 subunit beta; Catalyzes the transfer of a geranylgeranyl moiety from geranylgeranyl diphosphate to both cysteines of proteins with the C- terminal sequence -XXCC, -XCXC and -CCXX.
kmeans	1	Red	#ff0000	657	KAI5385103.1	3880.G7LH36	Putative homoserine dehydrogenase, Aspartate kinase.
kmeans	1	Red	#ff0000	657	KAI5385156.1	3880.A0A072TT57	Putative NTF2-like domain-containing protein.
kmeans	1	Red	#ff0000	657	KAI5385240.1	3880.A0A072TSZ4	Signal recognition particle subunit SRP72; Signal-recognition-particle assembly has a crucial role in targeting secretory proteins to the rough endoplasmic reticulum membrane; Belongs to the SRP72 family.
kmeans	1	Red	#ff0000	657	KAI5385315.1	3880.A0A072TFE0	Putative thioredoxin-like protein.
kmeans	1	Red	#ff0000	657	KAI5385328.1	3880.G7IG84	Putative ANTH domain-containing protein.
kmeans	1	Red	#ff0000	657	KAI5385432.1	3880.G7IHM3	Ribosomal protein L5.
kmeans	1	Red	#ff0000	657	KAI5385579.1	3880.B7FLD4	UTP-glucose-1-phosphate uridylyltransferase.
kmeans	1	Red	#ff0000	657	KAI5385702.1	3880.I3SIG9	Chlorophyll a-b binding protein, chloroplastic; The light-harvesting complex (LHC) functions as a light receptor, it captures and delivers excitation energy to photosystems with which it is closely associated; Belongs to the light-harvesting chlorophyll a/b-binding (LHC) protein family.
kmeans	1	Red	#ff0000	657	KAI5385717.1	3880.I3T953	Double-stranded DNA-binding-like protein.
kmeans	1	Red	#ff0000	657	KAI5385796.1	3880.G7ZYG6	Putative sec1-like protein; Belongs to the STXBP/unc-18/SEC1 family.
kmeans	1	Red	#ff0000	657	KAI5385898.1	3880.A0A072UQA3	26S proteasome regulatory particle triple-A ATPase protein; Belongs to the AAA ATPase family.
kmeans	1	Red	#ff0000	657	KAI5386574.1	3880.G7ZZ83	Clathrin light chain; Clathrin is the major protein of the polyhedral coat of coated pits and vesicles; Belongs to the clathrin light chain family.
kmeans	1	Red	#ff0000	657	KAI5386581.1	3880.I3S756	UPF0533 C5orf44-like protein.
kmeans	1	Red	#ff0000	657	KAI5386595.1	3880.A0A072UYZ3	AAA family ATPase.
kmeans	1	Red	#ff0000	657	KAI5386983.1	3880.G7JL66	Methylcrotonyl-CoA carboxylase beta chain, putative.
kmeans	1	Red	#ff0000	657	KAI5387019.1	3880.G7JK14	Caffeoyl-CoA 3-O-methyltransferase.
kmeans	1	Red	#ff0000	657	KAI5387111.1	3880.A0A072UND0	Putative transcription factor WD40-like family.
kmeans	1	Red	#ff0000	657	KAI5387123.1	3880.A0A072UCL9	Mitochondrial inner membrane translocase subunit Tim17/Tim22/Tim23/peroxisomal protein PMP24.
kmeans	1	Red	#ff0000	657	KAI5387531.1	3880.B7FMN3	Trafficking protein particle complex subunit; May play a role in vesicular transport from endoplasmic reticulum to Golgi.
kmeans	1	Red	#ff0000	657	KAI5387540.1	3880.G7JDV4	Electron transfer flavoprotein subunit alpha.
kmeans	1	Red	#ff0000	657	KAI5387611.1	3880.S4SZH9	NADH-quinone oxidoreductase subunit D; NDH-1 shuttles electrons from NADH, via FMN and iron-sulfur (Fe-S) centers, to quinones in the respiratory chain. The immediate electron acceptor for the enzyme in this species is believed to be ubiquinone. Couples the redox reaction to proton translocation (for every two electrons transferred, four hydrogen ions are translocated across the cytoplasmic membr…
kmeans	1	Red	#ff0000	657	KAI5387621.1	3880.G7JCN5	Putative alpha,alpha-trehalose-phosphate synthase (UDP-forming), Trehalose-phosphatase.
kmeans	1	Red	#ff0000	657	KAI5387665.1	3880.G7JCK8	ATP synthase I, related protein.
kmeans	1	Red	#ff0000	657	KAI5387776.1	3880.G7JTX3	26S proteasome non-ATPase regulatory subunit 2 homolog; Acts as a regulatory subunit of the 26 proteasome which is involved in the ATP-dependent degradation of ubiquitinated proteins.
kmeans	1	Red	#ff0000	657	KAI5387818.1	3880.A0A072UXU6	Putative mitochondrial carrier protein; Belongs to the mitochondrial carrier (TC 2.A.29) family.
kmeans	1	Red	#ff0000	657	KAI5387853.1	3880.G7JSU6	Prohibitin.
kmeans	1	Red	#ff0000	657	KAI5388005.1	3880.G7JNF2	Putative aminoacyltransferase, E1 ubiquitin-activating enzyme.
kmeans	1	Red	#ff0000	657	KAI5388028.1	3880.I3S543	Peptidyl-prolyl cis-trans isomerase; PPIases accelerate the folding of proteins. It catalyzes the cis-trans isomerization of proline imidic peptide bonds in oligopeptides; Belongs to the cyclophilin-type PPIase family.
kmeans	1	Red	#ff0000	657	KAI5388179.1	3880.G7JPH8	Photosystem II stability/assembly factor HCF136.
kmeans	1	Red	#ff0000	657	KAI5388233.1	3880.G7JPK6	Putative translocon-associated protein (TRAP), alpha subunit.
kmeans	1	Red	#ff0000	657	KAI5388285.1	3880.G7JPM8	Putative 4-aminobutyrate--2-oxoglutarate transaminase; Belongs to the class-III pyridoxal-phosphate-dependent aminotransferase family.
kmeans	1	Red	#ff0000	657	KAI5388305.1	3880.G7JQK3	Beta-adaptin-like protein; Subunit of clathrin-associated adaptor protein complex that plays a role in protein sorting in the late-Golgi/trans-Golgi network (TGN) and/or endosomes. The AP complexes mediate both the recruitment of clathrin to membranes and the recognition of sorting signals within the cytosolic tails of transmembrane cargo molecules.
kmeans	1	Red	#ff0000	657	KAI5388307.1	3880.G7JQK5	Putative carboxynorspermidine synthase.
kmeans	1	Red	#ff0000	657	KAI5388413.1	3880.G7JJT7	Putative signal recognition particle receptor, beta subunit, small GTPase superfamily, ARF type.
kmeans	1	Red	#ff0000	657	KAI5388445.1	3880.G7JIM0	Coatomer subunit alpha; The coatomer is a cytosolic protein complex that binds to dilysine motifs and reversibly associates with Golgi non-clathrin- coated vesicles, which further mediate biosynthetic protein transport from the ER, via the Golgi up to the trans Golgi network.
kmeans	1	Red	#ff0000	657	KAI5388456.1	3880.G7JIL4	V-type proton ATPase subunit a; Essential component of the vacuolar proton pump (V-ATPase), a multimeric enzyme that catalyzes the translocation of protons across the membranes. Required for assembly and activity of the V-ATPase.
kmeans	1	Red	#ff0000	657	KAI5388552.1	3880.G7JG50	Coatomer subunit gamma; The coatomer is a cytosolic protein complex that binds to dilysine motifs and reversibly associates with Golgi non-clathrin- coated vesicles, which further mediate biosynthetic protein transport from the ER, via the Golgi up to the trans Golgi network. Coatomer complex is required for budding from Golgi membranes, and is essential for the retrograde Golgi-to-ER transport o…
kmeans	1	Red	#ff0000	657	KAI5388553.1	3880.G7JG44	RAB GTPase-like protein A1D.
kmeans	1	Red	#ff0000	657	KAI5388616.1	3880.A0A072UL06	Dolichyl-diphosphooligosaccharide--protein glycosyltransferase 48 kDa subunit; Subunit of the oligosaccharyl transferase (OST) complex that catalyzes the initial transfer of a defined glycan (Glc(3)Man(9)GlcNAc(2) in eukaryotes) from the lipid carrier dolichol- pyrophosphate to an asparagine residue within an Asn-X-Ser/Thr consensus motif in nascent polypeptide chains, the first step in protein N…
kmeans	1	Red	#ff0000	657	KAI5388685.1	3880.I3SE13	Photosystem I subunit O.
kmeans	1	Red	#ff0000	657	KAI5388693.1	3880.A0A072UJA6	M28 Zn-peptidase nicastrin.
kmeans	1	Red	#ff0000	657	KAI5388717.1	3880.A0A072UVI4	Copper ion-binding protein.
kmeans	1	Red	#ff0000	657	KAI5388719.1	3880.A0A072UJN9	Putative von Willebrand factor, type A, Zinc finger, Sec23/Sec24-type, sec23/Sec24, trunk.
kmeans	1	Red	#ff0000	657	KAI5388786.1	3880.A0A072UVK3	AAA-type ATPase family protein; Belongs to the AAA ATPase family.
kmeans	1	Red	#ff0000	657	KAI5388905.1	3880.A0A072ULK5	Vacuolar protein sorting-associated protein 41 homolog; Required for vacuolar assembly and vacuolar traffic.
kmeans	1	Red	#ff0000	657	KAI5389001.1	3880.I3S694	Vacuolar sorting-associated-like protein.
kmeans	1	Red	#ff0000	657	KAI5389027.1	3880.A0A072UJY1	Putative adenosinetriphosphatase.
kmeans	1	Red	#ff0000	657	KAI5389185.1	3880.S4T063	Protein TIC 214.
kmeans	1	Red	#ff0000	657	KAI5389250.1	3880.A0A072UI20	UMP-CMP kinase; Catalyzes the phosphorylation of pyrimidine nucleoside monophosphates at the expense of ATP. Plays an important role in de novo pyrimidine nucleotide biosynthesis. Has preference for UMP and CMP as phosphate acceptors; Belongs to the adenylate kinase family. UMP-CMP kinase subfamily.
kmeans	1	Red	#ff0000	657	KAI5390085.1	3880.B7FHC8	Trafficking protein particle complex subunit; Belongs to the TRAPP small subunits family.
kmeans	1	Red	#ff0000	657	KAI5390325.1	3880.G7LDS0	Putative 26S proteasome non-ATPase regulatory subunit 5.
kmeans	1	Red	#ff0000	657	KAI5390349.1	3880.A0A072VKA9	Putative ribosomal protein L11/L12; Belongs to the universal ribosomal protein uL11 family.
kmeans	1	Red	#ff0000	657	KAI5390471.1	3880.G7JCF2	Putative NAD(P)-binding domain-containing protein.
kmeans	1	Red	#ff0000	657	KAI5390648.1	3880.A0A072UKV1	Serine/Threonine-kinase GCN2-like protein, putative.
kmeans	1	Red	#ff0000	657	KAI5390856.1	3880.G7JUS9	Putative UDP-glucuronate decarboxylase.
kmeans	1	Red	#ff0000	657	KAI5391108.1	3880.G7JTQ7	Histone H2B; Belongs to the histone H2B family.
kmeans	1	Red	#ff0000	657	KAI5391706.1	3880.G7JUJ9	3-ketoacyl-CoA thiolase 2, peroxisomal-like protein; Belongs to the thiolase-like superfamily. Thiolase family.
kmeans	1	Red	#ff0000	657	KAI5391856.1	3880.G7JM35	Peptidylprolyl isomerase.
kmeans	1	Red	#ff0000	657	KAI5392030.1	3880.B7FIZ5	Chlorophyll a-b binding protein, chloroplastic; The light-harvesting complex (LHC) functions as a light receptor, it captures and delivers excitation energy to photosystems with which it is closely associated; Belongs to the light-harvesting chlorophyll a/b-binding (LHC) protein family.
kmeans	1	Red	#ff0000	657	KAI5392084.1	3880.G7I9L3	Elongation factor 1-alpha; This protein promotes the GTP-dependent binding of aminoacyl- tRNA to the A-site of ribosomes during protein biosynthesis.
kmeans	1	Red	#ff0000	657	KAI5392085.1	3880.G7JLV1	Elongation factor 1-alpha; This protein promotes the GTP-dependent binding of aminoacyl- tRNA to the A-site of ribosomes during protein biosynthesis.
kmeans	1	Red	#ff0000	657	KAI5392164.1	3880.S4SZY3	NADH-quinone oxidoreductase subunit H; NDH-1 shuttles electrons from NADH, via FMN and iron-sulfur (Fe-S) centers, to quinones in the respiratory chain. The immediate electron acceptor for the enzyme in this species is believed to be ubiquinone. Couples the redox reaction to proton translocation (for every two electrons transferred, four hydrogen ions are translocated across the cytoplasmic membr…
kmeans	1	Red	#ff0000	657	KAI5392187.1	3880.G7JVR1	Low temperature viability protein, putative.
kmeans	1	Red	#ff0000	657	KAI5392189.1	3880.G7JVK6	Putative cullin repeat-like-containing domain, exocyst complex component Exo84.
kmeans	1	Red	#ff0000	657	KAI5392193.1	3880.G7JVK0	D-3-phosphoglycerate dehydrogenase; Belongs to the D-isomer specific 2-hydroxyacid dehydrogenase family.
kmeans	1	Red	#ff0000	657	KAI5392199.1	3880.G7JVI7	4-coumarate:CoA ligase-like protein.
kmeans	1	Red	#ff0000	657	KAI5392215.1	3880.A0A072UHD3	CGI-like protein.
kmeans	1	Red	#ff0000	657	KAI5392231.1	3880.A0A072URM9	Archaeal/vacuolar-type H+-ATPase subunit A.
kmeans	1	Red	#ff0000	657	KAI5392278.1	3880.A0A072UGQ1	Coatomer subunit beta; The coatomer is a cytosolic protein complex that binds to dilysine motifs and reversibly associates with Golgi non-clathrin- coated vesicles, which further mediate biosynthetic protein transport from the ER, via the Golgi up to the trans Golgi network. Coatomer complex is required for budding from Golgi membranes, and is essential for the retrograde Golgi-to-ER transport of…
kmeans	1	Red	#ff0000	657	KAI5392321.1	3880.A0A072URR0	Putative shikimate O-hydroxycinnamoyltransferase.
kmeans	1	Red	#ff0000	657	KAI5392356.1	3880.G7JEF1	Putative H(+)-transporting two-sector ATPase.
kmeans	1	Red	#ff0000	657	KAI5392441.1	3880.G7JGV7	Glycerol kinase-like protein.
kmeans	1	Red	#ff0000	657	KAI5392452.1	3880.G7JGX1	Signal recognition particle 54 kDa protein; Binds to the signal sequence of presecretory protein when they emerge from the ribosomes and transfers them to TRAM (translocating chain-associating membrane protein). Belongs to the GTP-binding SRP family. SRP54 subfamily.
kmeans	1	Red	#ff0000	657	KAI5392577.1	3880.A0A072UG88	Putative pyridoxal phosphate-dependent transferase.
kmeans	1	Red	#ff0000	657	KAI5392602.1	3880.A0A072UH84	Coatomer subunit beta; The coatomer is a cytosolic protein complex that binds to dilysine motifs and reversibly associates with Golgi non-clathrin- coated vesicles, which further mediate biosynthetic protein transport from the ER, via the Golgi up to the trans Golgi network. Coatomer complex is required for budding from Golgi membranes, and is essential for the retrograde Golgi-to-ER transport of…
kmeans	1	Red	#ff0000	657	KAI5392718.1	3880.G7I8C5	Putative proteasome component (PCI) domain, 26S proteasome regulatory subunit.
kmeans	1	Red	#ff0000	657	KAI5392759.1	3880.G7I7Q4	Putative Heat shock protein Hsp90 family.
kmeans	1	Red	#ff0000	657	KAI5392789.1	3880.B7FMB2	AP complex subunit sigma; Belongs to the adaptor complexes small subunit family.
kmeans	1	Red	#ff0000	657	KAI5392834.1	3880.A0A072VDW1	ATP-dependent RNA helicase DHX8.
kmeans	1	Red	#ff0000	657	KAI5392912.1	3880.A0A072VDS9	Inositol-pentakisphosphate 2-kinase; Phosphorylates Ins(1,3,4,5,6)P5 at position 2 to form Ins(1,2,3,4,5,6)P6 (InsP6 or phytate).
kmeans	1	Red	#ff0000	657	KAI5393151.1	3880.G7I3K9	Vacuolar protein sorting-associated protein 11 homolog; Involved in regulating membrane fusion at the tonoplast and the prevacuolar compartment.
kmeans	1	Red	#ff0000	657	KAI5393437.1	3880.A0A072VD74	Clathrin interactor EPSIN-like protein.
kmeans	1	Red	#ff0000	657	KAI5393459.1	3880.B7FL82	Putative 26S proteasome non-ATPase regulatory subunit Rpn12.
kmeans	1	Red	#ff0000	657	KAI5393600.1	3880.A0A072VDP6	Smr (Small MutS-related) domain protein.
kmeans	1	Red	#ff0000	657	KAI5393667.1	3880.G7I7L8	ER membrane protein complex subunit-like protein.
kmeans	1	Red	#ff0000	657	KAI5393713.1	3880.G7I893	Glutathione peroxidase; Belongs to the glutathione peroxidase family.
kmeans	1	Red	#ff0000	657	KAI5393737.1	3880.G7IKW7	Putative SKI-interacting protein, SKIP.
kmeans	1	Red	#ff0000	657	KAI5393760.1	3880.A0A072VEM6	Transporter TRS120.
kmeans	1	Red	#ff0000	657	KAI5393838.1	3880.B7FGY5	Cytochrome b-c1 complex subunit 7; Component of the ubiquinol-cytochrome c reductase complex (complex III or cytochrome b-c1 complex), which is part of the mitochondrial respiratory chain; Belongs to the UQCRB/QCR7 family.
kmeans	1	Red	#ff0000	657	KAI5393854.1	3880.G7KRP2	Vacuolar proton-ATPase subunit C proteolipid protein; Belongs to the V-ATPase proteolipid subunit family.
kmeans	1	Red	#ff0000	657	KAI5393965.1	3880.A0A072VCJ8	C2H2-type zinc finger protein.
kmeans	1	Red	#ff0000	657	KAI5394018.1	3880.G7I565	Arabinose kinase-like protein.
kmeans	1	Red	#ff0000	657	KAI5394033.1	3880.G7I549	26S proteasome non-ATPase regulatory subunit-like protein.
kmeans	1	Red	#ff0000	657	KAI5394209.1	3880.I3SQF1	Photosystem I reaction center subunit X psaK.
kmeans	1	Red	#ff0000	657	KAI5394245.1	3880.G7IB50	Nuclear pore complex protein Nup85; Functions as a component of the nuclear pore complex (NPC).
kmeans	1	Red	#ff0000	657	KAI5394274.1	3880.A0A072VFQ2	Probable 6-phosphogluconolactonase; Belongs to the glucosamine/galactosamine-6-phosphate isomerase family. 6-phosphogluconolactonase subfamily.
kmeans	1	Red	#ff0000	657	KAI5394540.1	3880.B7FI43	Putative plant seed peroxygenase.
kmeans	1	Red	#ff0000	657	KAI5394541.1	3880.A0A072VEZ4	Calcium ion-binding protein.
kmeans	1	Red	#ff0000	657	KAI5394676.1	3880.G7IDI2	Putative sucrose-phosphate phosphatase.
kmeans	1	Red	#ff0000	657	KAI5394807.1	3880.A0A072VNF0	Putative peptidase S59, nucleoporin.
kmeans	1	Red	#ff0000	657	KAI5394959.1	3880.A0A072VMB7	Putative target SNARE coiled-coil domain-containing protein.
kmeans	1	Red	#ff0000	657	KAI5395086.1	3880.G7ICR2	Putative transcription factor WD40-like family.
kmeans	1	Red	#ff0000	657	KAI5395132.1	3880.G7IDL5	Methylcrotonoyl-CoA carboxylase subunit alpha.
kmeans	1	Red	#ff0000	657	KAI5395274.1	3880.A0A072VWK2	Photosystem II reaction center Psb28 protein; Belongs to the Psb28 family.
kmeans	1	Red	#ff0000	657	KAI5395277.1	3880.B7FIZ2	Putative NADH:ubiquinone reductase (H(+)-translocating).
kmeans	1	Red	#ff0000	657	KAI5395312.1	3880.I3SXG8	Putative photosystem I PsaE, reaction centre subunit IV.
kmeans	1	Red	#ff0000	657	KAI5395383.1	3880.A0A072VWE3	Soluble inorganic pyrophosphatase.
kmeans	1	Red	#ff0000	657	KAI5395384.1	3880.G7IBN4	Putative small monomeric GTPase.
kmeans	1	Red	#ff0000	657	KAI5395545.1	3880.G7IBL3	Putative target SNARE coiled-coil domain-containing protein; Belongs to the syntaxin family.
kmeans	1	Red	#ff0000	657	KAI5395554.1	3880.A0A072VKX7	Importin subunit alpha; Belongs to the importin alpha family.
kmeans	1	Red	#ff0000	657	KAI5395614.1	3880.G7IAA3	Isocitrate dehydrogenase [NAD] subunit, mitochondrial.
kmeans	1	Red	#ff0000	657	KAI5395983.1	3880.I3SI25	Uncharacterized protein.
kmeans	1	Red	#ff0000	657	KAI5396158.1	3880.G7I8J4	Syntaxin of plants 122 protein; Belongs to the syntaxin family.
kmeans	1	Red	#ff0000	657	KAI5396202.1	3880.A0A072VUJ1	DEAD-box ATP-dependent RNA helicase-like protein.
kmeans	1	Red	#ff0000	657	KAI5396517.1	3880.A0A072VJB4	Putative flagellar calcium-binding protein calflagin.
kmeans	1	Red	#ff0000	657	KAI5396876.1	3880.A0A072VJ33	Exocyst complex component; Component of the exocyst complex involved in the docking of exocytic vesicles with fusion sites on the plasma membrane.
kmeans	1	Red	#ff0000	657	KAI5397312.1	3880.A0A072VS77	Methylenetetrahydrofolate reductase; Belongs to the methylenetetrahydrofolate reductase family.
kmeans	1	Red	#ff0000	657	KAI5397631.1	3880.A0A072VI87	Putative mitochondrial import receptor subunit Tom22.
kmeans	1	Red	#ff0000	657	KAI5397704.1	3880.I3S100	Putative NADH:ubiquinone reductase (H(+)-translocating).
kmeans	1	Red	#ff0000	657	KAI5397781.1	3880.I3SWQ0	ADP-ribosylation factor-like protein A1D; Belongs to the small GTPase superfamily. Arf family.
kmeans	1	Red	#ff0000	657	KAI5398056.1	3880.A0A072VX62	Putative nucleotide-binding alpha-beta plait domain-containing protein.
kmeans	1	Red	#ff0000	657	KAI5398199.1	3880.G7I669	Vacuolar protein sorting-associated protein.
kmeans	1	Red	#ff0000	657	KAI5398224.1	3880.G7I684	ER membrane protein complex subunit 3.
kmeans	1	Red	#ff0000	657	KAI5398464.1	3880.G7I7H7	Thylakoid lumen 18.3 kDa protein.
kmeans	1	Red	#ff0000	657	KAI5398631.1	3880.G7I9G8	SART-1 family protein.
kmeans	1	Red	#ff0000	657	KAI5398791.1	3880.G7IAE3	Putative glutamate--tRNA ligase; Belongs to the class-I aminoacyl-tRNA synthetase family.
kmeans	1	Red	#ff0000	657	KAI5399037.1	3880.G7IDQ8	Transport complex protein.
kmeans	1	Red	#ff0000	657	KAI5399149.1	3880.G7IF53	UDP-glucuronic acid decarboxylase-like protein.
kmeans	1	Red	#ff0000	657	KAI5399328.1	3880.Q1RSI2	Glutathione S-transferase, amino-terminal domain protein.
kmeans	1	Red	#ff0000	657	KAI5399465.1	3880.A0A072VNH5	Coatomer subunit alpha; The coatomer is a cytosolic protein complex that binds to dilysine motifs and reversibly associates with Golgi non-clathrin- coated vesicles, which further mediate biosynthetic protein transport from the ER, via the Golgi up to the trans Golgi network.
kmeans	1	Red	#ff0000	657	KAI5399489.1	3880.A0A072VNK4	Putative transcription factor WD40-like family.
kmeans	1	Red	#ff0000	657	KAI5399577.1	3880.A0A072VP40	Pyruvate kinase; Belongs to the pyruvate kinase family.
kmeans	1	Red	#ff0000	657	KAI5399590.1	3880.A0A072VPV0	Vps51/Vps67 protein.
kmeans	1	Red	#ff0000	657	KAI5399713.1	3880.G7JQB0	Cytochrome B(Amino-terminal)/b6/petB protein.
kmeans	1	Red	#ff0000	657	KAI5399728.1	3880.B7FHA8	Peptidyl-prolyl cis-trans isomerase; PPIases accelerate the folding of proteins. It catalyzes the cis-trans isomerization of proline imidic peptide bonds in oligopeptides; Belongs to the cyclophilin-type PPIase family.
kmeans	1	Red	#ff0000	657	KAI5399810.1	3880.G7I373	Dolichyl-diphosphooligosaccharide--protein glycosyltransferase subunit 1; Subunit of the oligosaccharyl transferase (OST) complex that catalyzes the initial transfer of a defined glycan (Glc(3)Man(9)GlcNAc(2) in eukaryotes) from the lipid carrier dolichol- pyrophosphate to an asparagine residue within an Asn-X-Ser/Thr consensus motif in nascent polypeptide chains, the first step in protein N-glyc…
kmeans	1	Red	#ff0000	657	KAI5399914.1	3880.G7I9M9	ATP synthase subunit d, mitochondrial; Mitochondrial membrane ATP synthase (F(1)F(0) ATP synthase or Complex V) produces ATP from ADP in the presence of a proton gradient across the membrane which is generated by electron transport complexes of the respiratory chain. F-type ATPases consist of two structural domains, F(1) - containing the extramembraneous catalytic core, and F(0) - containing the …
kmeans	1	Red	#ff0000	657	KAI5399983.1	3880.A0A072VPI1	Exocyst complex component SEC5; Component of the exocyst complex involved in the docking of exocytic vesicles with fusion sites on the plasma membrane. Belongs to the SEC5 family.
kmeans	1	Red	#ff0000	657	KAI5399994.1	3880.A0A072VPJ1	Protein disulfide isomerase-like protein, putative.
kmeans	1	Red	#ff0000	657	KAI5400486.1	3880.B7FIG9	Putative ascorbate ferrireductase (Transmembrane).
kmeans	1	Red	#ff0000	657	KAI5400495.1	3880.I3SXB4	Pre-mRNA cleavage factor Im 25 kDa subunit; Component of the cleavage factor Im (CFIm) complex that plays a key role in pre-mRNA 3'-processing.
kmeans	1	Red	#ff0000	657	KAI5400922.1	3880.I3SMT2	Putative oligosaccharyl transferase complex, subunit OST3/OST6.
kmeans	1	Red	#ff0000	657	KAI5401209.1	3880.A0A072VR00	D-3-phosphoglycerate dehydrogenase; Belongs to the D-isomer specific 2-hydroxyacid dehydrogenase family.
kmeans	1	Red	#ff0000	657	KAI5401226.1	3880.A0A072VR13	Putative phosphatidylinositol-3,4,5-trisphosphate 3-phosphatase.
kmeans	1	Red	#ff0000	657	KAI5401299.1	3880.G7IAV4	ALG2-interacting protein X.
kmeans	1	Red	#ff0000	657	KAI5401440.1	3880.G7ICA2	Glutamine--tRNA ligase; Belongs to the class-I aminoacyl-tRNA synthetase family.
kmeans	1	Red	#ff0000	657	KAI5401473.1	3880.G7IDA8	Regulator of Vps4 activity in the MVB pathway protein.
kmeans	1	Red	#ff0000	657	KAI5401518.1	3880.G7ZZE4	3-ketoacyl-CoA synthase.
kmeans	1	Red	#ff0000	657	KAI5401532.1	3880.A0A072VR15	Dihydrolipoamide acetyltransferase component of pyruvate dehydrogenase complex.
kmeans	1	Red	#ff0000	657	KAI5401594.1	3880.G7ZYS9	F1F0-ATPase inhibitor protein.
kmeans	1	Red	#ff0000	657	KAI5401669.1	3880.A0A072VQR2	Putative von Willebrand factor, type A, Zinc finger, Sec23/Sec24-type, sec23/Sec24, trunk.
kmeans	1	Red	#ff0000	657	KAI5401677.1	3880.A0A072VQV0	Putative NADH:ubiquinone reductase (H(+)-translocating).
kmeans	1	Red	#ff0000	657	KAI5401717.1	3880.A0A072W2D6	Putative importin-beta domain-containing protein.
kmeans	1	Red	#ff0000	657	KAI5401758.1	3880.G7IE75	50S ribosomal L18-like protein.
kmeans	1	Red	#ff0000	657	KAI5401762.1	3880.G7IE81	Putative dolichyl-diphosphooligosaccharide--protein glycotransferase.
kmeans	1	Red	#ff0000	657	KAI5401776.1	3880.G7IEA3	Dihydroorotate dehydrogenase (quinone), mitochondrial; Belongs to the dihydroorotate dehydrogenase family. Type 2 subfamily.
kmeans	1	Red	#ff0000	657	KAI5401875.1	3880.A0A072W2L8	Photosystem II reaction center PsbP family protein.
kmeans	1	Red	#ff0000	657	KAI5401989.1	3880.G7IF30	Putative formate--tetrahydrofolate ligase.
kmeans	1	Red	#ff0000	657	KAI5401992.1	3880.G7IF37	Casein kinase I-like protein.
kmeans	1	Red	#ff0000	657	KAI5402180.1	3880.A0A072VRZ0	Putative importin-beta domain-containing protein.
kmeans	1	Red	#ff0000	657	KAI5402234.1	3880.G7J995	Axoneme-associated protein mst101, putative.
kmeans	1	Red	#ff0000	657	KAI5402367.1	3880.G7J7T5	NADH ubiquinone oxidoreductase B22-like subunit; Belongs to the complex I LYR family.
kmeans	1	Red	#ff0000	657	KAI5402466.1	3880.G7J6K1	Coatomer subunit gamma; The coatomer is a cytosolic protein complex that binds to dilysine motifs and reversibly associates with Golgi non-clathrin- coated vesicles, which further mediate biosynthetic protein transport from the ER, via the Golgi up to the trans Golgi network. Coatomer complex is required for budding from Golgi membranes, and is essential for the retrograde Golgi-to-ER transport o…
kmeans	1	Red	#ff0000	657	KAI5402615.1	3880.G7J5Z1	Dolichyl-diphosphooligosaccharide--protein glycosyltransferase subunit 1; Subunit of the oligosaccharyl transferase (OST) complex that catalyzes the initial transfer of a defined glycan (Glc(3)Man(9)GlcNAc(2) in eukaryotes) from the lipid carrier dolichol- pyrophosphate to an asparagine residue within an Asn-X-Ser/Thr consensus motif in nascent polypeptide chains, the first step in protein N-glyc…
kmeans	1	Red	#ff0000	657	KAI5402639.1	3880.A0A072VDW0	Putative EF-hand domain pair protein.
kmeans	1	Red	#ff0000	657	KAI5402772.1	3880.G7J5U6	Putative proteasome component (PCI) domain, 26S proteasome regulatory subunit.
kmeans	1	Red	#ff0000	657	KAI5402799.1	3880.G7J5A0	Putative chromatin regulator PHD family.
kmeans	1	Red	#ff0000	657	KAI5402909.1	3880.A0A072V2Y4	Thioredoxin; Belongs to the thioredoxin family.
kmeans	1	Red	#ff0000	657	KAI5402934.1	3880.A0A072VDE6	26S proteasome regulatory particle triple-A ATPase protein; Belongs to the AAA ATPase family.
kmeans	1	Red	#ff0000	657	KAI5402940.1	3880.B7FLE7	Putative clathrin adaptor, mu subunit; Belongs to the adaptor complexes medium subunit family.
kmeans	1	Red	#ff0000	657	KAI5403300.1	3880.A0A072V2Z0	ER membrane protein complex subunit-like protein.
kmeans	1	Red	#ff0000	657	KAI5403328.1	3880.G7ZWE0	Eukaryotic translation initiation factor 3 subunit L; Component of the eukaryotic translation initiation factor 3 (eIF-3) complex, which is involved in protein synthesis of a specialized repertoire of mRNAs and, together with other initiation factors, stimulates binding of mRNA and methionyl-tRNAi to the 40S ribosome. The eIF-3 complex specifically targets and initiates translation of a subset of…
kmeans	1	Red	#ff0000	657	KAI5403367.1	3880.A0A072V2B0	Beta-adaptin-like protein; Subunit of clathrin-associated adaptor protein complex that plays a role in protein sorting in the late-Golgi/trans-Golgi network (TGN) and/or endosomes. The AP complexes mediate both the recruitment of clathrin to membranes and the recognition of sorting signals within the cytosolic tails of transmembrane cargo molecules.
kmeans	1	Red	#ff0000	657	KAI5403439.1	3880.G7J2W0	26S proteasome non-ATPase regulatory subunit-like protein.
kmeans	1	Red	#ff0000	657	KAI5403551.1	3880.G7JCA9	Putative acetylglutamate kinase.
kmeans	1	Red	#ff0000	657	KAI5403581.1	3880.G7JBR8	Putative syntaxin-5, Sly1p-binding domain-containing protein; Belongs to the syntaxin family.
kmeans	1	Red	#ff0000	657	KAI5403735.1	3880.G7JAJ0	Clathrin assembly plant-like protein, putative.
kmeans	1	Red	#ff0000	657	KAI5403777.1	3880.G7JAF8	Putative carbohydrate-binding-like, carboxypeptidase, regulatory domain-containing protein.
kmeans	1	Red	#ff0000	657	KAI5403844.1	3880.A0A072V263	Stromal cell-derived factor-like protein.
kmeans	1	Red	#ff0000	657	KAI5403898.1	3880.G7J970	Putative NAD(P)-binding domain-containing protein.
kmeans	1	Red	#ff0000	657	KAI5403910.1	3880.G7J960	3-ketoacyl-CoA synthase.
kmeans	1	Red	#ff0000	657	KAI5404082.1	3880.G7J7M2	NADH:ubiquinone oxidoreductase protein; Belongs to the complex I 20 kDa subunit family.
kmeans	1	Red	#ff0000	657	KAI5404092.1	3880.A0A072V0F2	Putative von Willebrand factor, type A, BRISC and BRCA1-A complex member 1.
kmeans	1	Red	#ff0000	657	KAI5404118.1	3880.A0A072V3G0	Branched-chain-amino-acid aminotransferase; Belongs to the class-IV pyridoxal-phosphate-dependent aminotransferase family.
kmeans	1	Red	#ff0000	657	KAI5404196.1	3880.I3T714	Adenine phosphoribosyltransferase-like protein.
kmeans	1	Red	#ff0000	657	KAI5404278.1	3880.G7J6Z3	Papain family cysteine protease; Belongs to the peptidase C1 family.
kmeans	1	Red	#ff0000	657	KAI5404365.1	3880.G7J6B4	Isocitrate dehydrogenase [NAD] subunit, mitochondrial.
kmeans	1	Red	#ff0000	657	KAI5404506.1	3880.G7J4L2	HXXXD-type acyl-transferase family protein.
kmeans	1	Red	#ff0000	657	KAI5404801.1	3880.G7J2R6	Ribonuclease; Cytoprotective ribonuclease (RNase) required for resistance to abiotic stresses, acting as a positive regulator of mRNA decapping during stress.
kmeans	1	Red	#ff0000	657	KAI5404955.1	3880.A0A072V1P6	Vacuolar sorting-associated-like protein.
kmeans	1	Red	#ff0000	657	KAI5405070.1	3880.G7JVF5	Haloacid dehalogenase-like hydrolase.
kmeans	1	Red	#ff0000	657	KAI5405103.1	3880.G7JAX6	Photosystem I reaction center subunit N.
kmeans	1	Red	#ff0000	657	KAI5405179.1	3880.G7JAA5	Developmentally regulated GTP-binding protein.
kmeans	1	Red	#ff0000	657	KAI5405374.1	3880.G7J914	Caffeic acid O-methyltransferase; Belongs to the class I-like SAM-binding methyltransferase superfamily. Cation-independent O-methyltransferase family.
kmeans	1	Red	#ff0000	657	KAI5405391.1	3880.G7J8Z9	Putative ribosomal protein S30Ae/sigma 54 modulation protein.
kmeans	1	Red	#ff0000	657	KAI5405491.1	3880.G7J7I6	Putative transcription factor WD40-like family.
kmeans	1	Red	#ff0000	657	KAI5405530.1	3880.A0A072V0X7	Putative importin subunit beta-1.
kmeans	1	Red	#ff0000	657	KAI5405955.1	3880.G7J4F9	Light-harvesting complex I chlorophyll A/B-binding protein.
kmeans	1	Red	#ff0000	657	KAI5406001.1	3880.G7J4D2	Putative tetratricopeptide-like helical domain-containing protein.
kmeans	1	Red	#ff0000	657	KAI5406170.1	3880.G7J2L7	Putative chaperonin Cpn60/TCP-1 family, groEL-like apical domain, groEL-like equatorial.
kmeans	1	Red	#ff0000	657	KAI5406202.1	3880.G7J2K6	Putative very-long-chain 3-oxoacyl-CoA reductase; Belongs to the short-chain dehydrogenases/reductases (SDR) family.
kmeans	1	Red	#ff0000	657	KAI5406203.1	3880.G7J2K3	Putative very-long-chain 3-oxoacyl-CoA reductase; Belongs to the short-chain dehydrogenases/reductases (SDR) family.
kmeans	1	Red	#ff0000	657	KAI5406321.1	3880.G7JBY4	Putative glucuronoxylan 4-O-methyltransferase.
kmeans	1	Red	#ff0000	657	KAI5406399.1	3880.G7JBC0	Protein transport protein SEC23; Component of the coat protein complex II (COPII) which promotes the formation of transport vesicles from the endoplasmic reticulum (ER). The coat has two main functions, the physical deformation of the endoplasmic reticulum membrane into vesicles and the selection of cargo molecules; Belongs to the SEC23/SEC24 family. SEC23 subfamily.
kmeans	1	Red	#ff0000	657	KAI5406413.1	3880.G7JAT7	Putative homoserine dehydrogenase, Aspartate kinase.
kmeans	1	Red	#ff0000	657	KAI5406444.1	3880.G7JA85	Putative UDP-glucuronate 4-epimerase.
kmeans	1	Red	#ff0000	657	KAI5406484.1	3880.G7JA48	DEAD-box ATP-dependent RNA helicase-like protein.
kmeans	1	Red	#ff0000	657	KAI5406773.1	3880.G7J816	ABC transporter F family-like protein.
kmeans	1	Red	#ff0000	657	KAI5406900.1	3880.G7J636	NADH-cytochrome b5 reductase; Belongs to the flavoprotein pyridine nucleotide cytochrome reductase family.
kmeans	1	Red	#ff0000	657	KAI5407007.1	3880.A0A072UZU5	Putative mannose-1-phosphate guanylyltransferase.
kmeans	1	Red	#ff0000	657	KAI5407197.1	3880.G7J4A8	Putative ClpA/B family, P-loop containing nucleoside triphosphate hydrolase; Belongs to the AAA ATPase family.
kmeans	1	Red	#ff0000	657	KAI5407208.1	3880.G7J486	Elongation factor Tu; This protein promotes the GTP-dependent binding of aminoacyl- tRNA to the A-site of ribosomes during protein biosynthesis.
kmeans	1	Red	#ff0000	657	KAI5407299.1	3880.G7J8R4	NADH-ubiquinone oxidoreductase 75 kDa subunit; Belongs to the complex I 75 kDa subunit family.
kmeans	1	Red	#ff0000	657	KAI5407314.1	3880.G7J9B8	Glutamine synthetase.
kmeans	1	Red	#ff0000	657	KAI5407335.1	3880.G7J9D5	RNA recognition motif.
kmeans	1	Red	#ff0000	657	KAI5407566.1	3880.G7JB60	Putative JAB1/MPN/MOV34 metalloenzyme domain, 26S Proteasome non-ATPase regulatory subunit 7/8.
kmeans	1	Red	#ff0000	657	KAI5407568.1	3880.B7FK44	Eukaryotic translation initiation factor 3 subunit F; Component of the eukaryotic translation initiation factor 3 (eIF-3) complex, which is involved in protein synthesis of a specialized repertoire of mRNAs and, together with other initiation factors, stimulates binding of mRNA and methionyl-tRNAi to the 40S ribosome. The eIF-3 complex specifically targets and initiates translation of a subset of…
kmeans	1	Red	#ff0000	657	KAI5407588.1	3880.G7JB75	Chlorophyll a-b binding protein, chloroplastic; The light-harvesting complex (LHC) functions as a light receptor, it captures and delivers excitation energy to photosystems with which it is closely associated; Belongs to the light-harvesting chlorophyll a/b-binding (LHC) protein family.
kmeans	1	Red	#ff0000	657	KAI5407610.1	3880.G7JB89	Peptidyl-prolyl cis-trans isomerase; PPIases accelerate the folding of proteins. It catalyzes the cis-trans isomerization of proline imidic peptide bonds in oligopeptides; Belongs to the cyclophilin-type PPIase family.
kmeans	1	Red	#ff0000	657	KAI5407617.1	3880.Q93YX8	Phosphoinositide phospholipase C.
kmeans	1	Red	#ff0000	657	KAI5407660.1	3880.G7JBT5	Clathrin heavy chain; Clathrin is the major protein of the polyhedral coat of coated pits and vesicles; Belongs to the clathrin heavy chain family.
kmeans	1	Red	#ff0000	657	KAI5407674.1	3880.G7JBW9	Putative bacterial surface antigen (D15).
kmeans	1	Red	#ff0000	657	KAI5407689.1	3880.A0A072UZE6	Multiple inositol polyphosphate phosphatase PhyIIa protein; Belongs to the histidine acid phosphatase family.
kmeans	1	Red	#ff0000	657	KAI5407761.1	3880.B7FHQ2	Alpha-soluble NSF attachment protein.
kmeans	1	Red	#ff0000	657	KAI5407834.1	3880.G7J330	Putative cystathionine beta-lyase, pyridoxal phosphate-dependent transferase.
kmeans	1	Red	#ff0000	657	KAI5408053.1	3880.G7J5I7	Putative beta-lactamase transcription factor MYB family.
kmeans	1	Red	#ff0000	657	KAI5408100.1	3880.A0A072V9Y8	Putative peptidase C78, ubiquitin modifier-specific peptidase 1/ 2.
kmeans	1	Red	#ff0000	657	KAI5408158.1	3880.G7J7Y2	Putative small GTPase superfamily, P-loop containing nucleoside triphosphate hydrolase.
kmeans	1	Red	#ff0000	657	KAI5408251.1	3880.G7IV78	NADH-quinone oxidoreductase cyanobacterial subunit N.
kmeans	1	Red	#ff0000	657	KAI5408302.1	3880.G7IV48	26S protease regulatory subunit 6B; Belongs to the AAA ATPase family.
kmeans	1	Red	#ff0000	657	KAI5408651.1	3880.A0A072UXN6	Clathrin heavy chain; Clathrin is the major protein of the polyhedral coat of coated pits and vesicles; Belongs to the clathrin heavy chain family.
kmeans	1	Red	#ff0000	657	KAI5408663.1	3880.A0A072UXM4	Asparagine synthetase [glutamine-hydrolyzing].
kmeans	1	Red	#ff0000	657	KAI5408832.1	3880.A0A072UXI0	RNA helicase, ATP-dependent, SK12/DOB1 protein.
kmeans	1	Red	#ff0000	657	KAI5408867.1	3880.G7IYA2	Putative translocation protein Sec62.
kmeans	1	Red	#ff0000	657	KAI5408913.1	3880.I3S062	Putative K domain-containing protein.
kmeans	1	Red	#ff0000	657	KAI5408927.1	3880.G7IY62	Uridine kinase; Belongs to the uridine kinase family.
kmeans	1	Red	#ff0000	657	KAI5409126.1	3880.A0A072TSH2	NADH dehydrogenase subunit 7, putative.
kmeans	1	Red	#ff0000	657	KAI5409139.1	3880.G7J1I9	Heterogeneous nuclear ribonucleoprotein 27C, putative.
kmeans	1	Red	#ff0000	657	KAI5409227.1	3880.G7J036	Syntaxin of plants protein.
kmeans	1	Red	#ff0000	657	KAI5409326.1	3880.G7IY23	Putative H(+)-transporting two-sector ATPase.
kmeans	1	Red	#ff0000	657	KAI5409485.1	3880.G7IZY5	Citrate synthase.
kmeans	1	Red	#ff0000	657	KAI5409646.1	3880.A0A072V5U1	3-hydroxyisobutyryl-CoA hydrolase-like protein; Belongs to the enoyl-CoA hydratase/isomerase family.
kmeans	1	Red	#ff0000	657	KAI5409652.1	3880.G7IXE7	Protein VACUOLELESS1; Required for vacuole biogenesis and vacuole enlargment in dividing and expanding cells. Involved in the docking or fusion of prevacuolar vesicles; Belongs to the VPS16 family.
kmeans	1	Red	#ff0000	657	KAI5409906.1	3880.B7FJ16	Oxygen-evolving enhancer protein 2-1.
kmeans	1	Red	#ff0000	657	KAI5410049.1	3880.A0A072TGI2	Telomerase activating protein Est1.
kmeans	1	Red	#ff0000	657	KAI5410061.1	3880.B7FJY9	Chlorophyll a-b binding protein, chloroplastic; The light-harvesting complex (LHC) functions as a light receptor, it captures and delivers excitation energy to photosystems with which it is closely associated; Belongs to the light-harvesting chlorophyll a/b-binding (LHC) protein family.
kmeans	1	Red	#ff0000	657	KAI5410222.1	3880.A0A072UU00	Pre-mRNA-splicing factor ATP-dependent RNA helicase.
kmeans	1	Red	#ff0000	657	KAI5410269.1	3880.G7IZA6	Putative phosphoserine phosphatase.
kmeans	1	Red	#ff0000	657	KAI5410297.1	3880.A0A072UVR8	Serine/Threonine kinase family protein.
kmeans	1	Red	#ff0000	657	KAI5410322.1	3880.G7J1S6	Putative thioredoxin-like protein.
kmeans	1	Red	#ff0000	657	KAI5410393.1	3880.A0A072UTP5	ADP/ATP carrier protein; Belongs to the mitochondrial carrier (TC 2.A.29) family.
kmeans	1	Red	#ff0000	657	KAI5410409.1	3880.I3SDG7	Putative ATPase, OSCP/delta subunit, F1F0 ATP synthase OSCP/delta subunit domain-containing protein.
kmeans	1	Red	#ff0000	657	KAI5410512.1	3880.G7K1M7	F-box protein interaction domain protein.
kmeans	1	Red	#ff0000	657	KAI5411304.1	3880.B7FJH0	Prohibitin.
kmeans	1	Red	#ff0000	657	KAI5411419.1	3880.G7J0E0	Photosystem I reaction center subunit V.
kmeans	1	Red	#ff0000	657	KAI5411682.1	3880.G7IH72	Mannosyltransferase.
kmeans	1	Red	#ff0000	657	KAI5411723.1	3880.A0A072VAH5	Ubiquitin-conjugating enzyme; Belongs to the ubiquitin-conjugating enzyme family.
kmeans	1	Red	#ff0000	657	KAI5411971.1	3880.B7FHV5	Putative nucleophile aminohydrolase.
kmeans	1	Red	#ff0000	657	KAI5412004.1	3880.A0A072VKX8	Trafficking protein particle complex subunit-like protein.
kmeans	1	Red	#ff0000	657	KAI5412201.1	3880.A0A072V9Z2	Eukaryotic translation initiation factor SUI1.
kmeans	1	Red	#ff0000	657	KAI5412356.1	3880.A0A072VAY5	AP-2 complex subunit alpha; Subunit of the adaptor protein complex 2 (AP-2). Adaptor protein complexes function in protein transport via transport vesicles in different membrane traffic pathways. Adaptor protein complexes are vesicle coat components and appear to be involved in cargo selection and vesicle formation. AP-2 is involved in clathrin-dependent endocytosis in which cargo proteins are in…
kmeans	1	Red	#ff0000	657	KAI5412423.1	3880.G7ITQ0	AAA-type ATPase family protein; Belongs to the AAA ATPase family.
kmeans	1	Red	#ff0000	657	KAI5412479.1	3880.G7IHN1	Histone H2A; Belongs to the histone H2A family.
kmeans	1	Red	#ff0000	657	KAI5413021.1	3880.A0A072VM16	Prohibitin.
kmeans	1	Red	#ff0000	657	KAI5413056.1	3880.A0A072VBW0	General regulatory factor 2; Belongs to the 14-3-3 family.
kmeans	1	Red	#ff0000	657	KAI5413073.1	3880.G7IU25	Putative phosphoenolpyruvate carboxylase.
kmeans	1	Red	#ff0000	657	KAI5413161.1	3880.Q2HSW3	Protein transport protein Sec61 subunit beta; Necessary for protein translocation in the endoplasmic reticulum.
kmeans	1	Red	#ff0000	657	KAI5413193.1	3880.G7IRR6	Protein disulfide-isomerase.
kmeans	1	Red	#ff0000	657	KAI5413395.1	3880.B7FKX2	Putative UDP-glucuronate decarboxylase.
kmeans	1	Red	#ff0000	657	KAI5413440.1	3880.A0A072UME5	Dolichol-phosphate mannosyltransferase subunit 1; Transfers mannose from GDP-mannose to dolichol monophosphate to form dolichol phosphate mannose (Dol-P-Man) which is the mannosyl donor in pathways leading to N-glycosylation, glycosyl phosphatidylinositol membrane anchoring, and O-mannosylation of proteins.
kmeans	1	Red	#ff0000	657	KAI5413522.1	3880.G7IUC7	Outer membrane OMP85 family protein.
kmeans	1	Red	#ff0000	657	KAI5413559.1	3880.G7IUG0	Pre-mRNA-splicing factor ATP-dependent RNA helicase.
kmeans	1	Red	#ff0000	657	KAI5413622.1	3880.G7IHV2	PfkB family carbohydrate kinase; Belongs to the carbohydrate kinase PfkB family.
kmeans	1	Red	#ff0000	657	KAI5413784.1	3880.A2Q445	Nucleosome/chromatin assembly factor group protein.
kmeans	1	Red	#ff0000	657	KAI5413832.1	3880.B7FHV8	Charged multivesicular body protein.
kmeans	1	Red	#ff0000	657	KAI5413967.1	3880.B7FN63	Putative photosystem I PsaH, reaction centre subunit VI, single alpha-helix.
kmeans	1	Red	#ff0000	657	KAI5413972.1	3880.G7II21	Protein disulfide isomerase-like protein.
kmeans	1	Red	#ff0000	657	KAI5413973.1	3880.G7II22	Putative small GTPase superfamily, P-loop containing nucleoside triphosphate hydrolase.
kmeans	1	Red	#ff0000	657	KAI5414013.1	3880.A0A072VC11	Coatomer subunit beta; The coatomer is a cytosolic protein complex that binds to dilysine motifs and reversibly associates with Golgi non-clathrin- coated vesicles, which further mediate biosynthetic protein transport from the ER, via the Golgi up to the trans Golgi network. Coatomer complex is required for budding from Golgi membranes, and is essential for the retrograde Golgi-to-ER transport of…
kmeans	1	Red	#ff0000	657	KAI5414039.1	3880.A0A072UKP4	Putative NADH:ubiquinone reductase (H(+)-translocating).
kmeans	1	Red	#ff0000	657	KAI5414075.1	3880.G7IMH2	Mov34/MPN/PAD-1 family protein.
kmeans	1	Red	#ff0000	657	KAI5414366.1	3880.A0A072V3K3	NADH-ubiquinone oxidoreductase B12 subunit family protein.
kmeans	1	Red	#ff0000	657	KAI5414393.1	3880.I3T1N4	Putative zeta class glutathione transferase GSTZ1; Belongs to the GST superfamily.
kmeans	1	Red	#ff0000	657	KAI5414638.1	3880.G7JI12	Cytochrome P450 family 87 protein; Belongs to the cytochrome P450 family.
kmeans	1	Red	#ff0000	657	KAI5414718.1	3880.B7FGR9	Eukaryotic translation initiation factor 5A.
kmeans	1	Red	#ff0000	657	KAI5414742.1	3880.G7KH93	Putative ribosomal protein S19/S15; Belongs to the universal ribosomal protein uS19 family.
kmeans	1	Red	#ff0000	657	KAI5414775.1	3880.A0A072UU44	Cellulose synthase; Belongs to the glycosyltransferase 2 family. Plant cellulose synthase subfamily.
kmeans	1	Red	#ff0000	657	KAI5414826.1	3880.A0A072UU27	Putative H(+)-transporting two-sector ATPase.
kmeans	1	Red	#ff0000	657	KAI5414899.1	3880.G7JD44	ADP-ribosylation factor-like protein A1D; Belongs to the small GTPase superfamily. Arf family.
kmeans	1	Red	#ff0000	657	KAI5415130.1	3880.G7JT86	Putative vesicle transport protein, Use1.
kmeans	1	Red	#ff0000	657	KAI5415209.1	3880.A0A072UT31	Casein kinase I-like protein; Belongs to the protein kinase superfamily.
kmeans	1	Red	#ff0000	657	KAI5415375.1	3880.A0A072USV4	Lysine-ketoglutarate reductase/saccharopine dehydrogenase.
kmeans	1	Red	#ff0000	657	KAI5415377.1	3880.G7JR56	Putative 5'(3')-deoxyribonucleotidase, HAD-like domain-containing protein.
kmeans	1	Red	#ff0000	657	KAI5415382.1	3880.A0A072URX1	FYVE zinc finger protein.
kmeans	1	Red	#ff0000	657	KAI5415460.1	3880.G7JQ41	Putative target SNARE coiled-coil domain-containing protein.
kmeans	1	Red	#ff0000	657	KAI5415665.1	3880.A0A072USM1	COBRA-like protein 7.
kmeans	1	Red	#ff0000	657	KAI5415729.1	3880.A0A072V2G4	Dihydrolipoamide acetyltransferase component of pyruvate dehydrogenase complex.
kmeans	1	Red	#ff0000	657	KAI5415894.1	3880.G7JHV6	Pyruvate orthophosphate dikinase.
kmeans	1	Red	#ff0000	657	KAI5416143.1	3880.G7JFD3	Clathrin assembly plant-like protein, putative.
kmeans	1	Red	#ff0000	657	KAI5416204.1	3880.G7JE61	Transducin family protein/WD-40 repeat protein.
kmeans	1	Red	#ff0000	657	KAI5416469.1	3880.G7JT26	Extracellular calcium sensing receptor.
kmeans	1	Red	#ff0000	657	KAI5416481.1	3880.G7JT48	Phosphoribulokinase/uridine kinase-like protein.
kmeans	1	Red	#ff0000	657	KAI5416550.1	3880.I3SNP1	Uncharacterized protein.
kmeans	1	Red	#ff0000	657	KAI5416642.1	3880.B7FMA6	Eukaryotic translation initiation factor 5A.
kmeans	1	Red	#ff0000	657	KAI5416878.1	3880.A0A072UQ05	Putative exportin-1/Importin-beta.
kmeans	1	Red	#ff0000	657	KAI5417037.1	3880.B7FN53	Putative Longin-like domain-containing protein; Belongs to the synaptobrevin family.
kmeans	1	Red	#ff0000	657	KAI5417137.1	3880.A0A072VA05	Putative nucleotide-binding alpha-beta plait domain-containing protein.
kmeans	1	Red	#ff0000	657	KAI5417205.1	3880.G7JMM6	Putative proteasome component (PCI) domain-containing protein.
kmeans	1	Red	#ff0000	657	KAI5417253.1	3880.G7JLF4	Uridine kinase; Belongs to the uridine kinase family.
kmeans	1	Red	#ff0000	657	KAI5417257.1	3880.G7JLF2	Putative COG complex component, COG2, oligomeric Golgi complex, subunit 2.
kmeans	1	Red	#ff0000	657	KAI5417336.1	3880.I3SMF8	Putative dTDP-4-dehydrorhamnose reductase, dTDP-4-dehydrorhamnose 3,5-epimerase.
kmeans	1	Red	#ff0000	657	KAI5417367.1	3880.A0A072V0K9	Putative UDP-glucuronate 4-epimerase.
kmeans	1	Red	#ff0000	657	KAI5417441.1	3880.G7JK43	Soluble acid invertase FRUCT2; Belongs to the glycosyl hydrolase 32 family.
kmeans	1	Red	#ff0000	657	KAI5417442.1	3880.G7JK42	Transaldolase total2 protein.
kmeans	1	Red	#ff0000	657	KAI5417740.1	3880.A0A072UNZ7	Putative small GTPase superfamily, P-loop containing nucleoside triphosphate hydrolase.
kmeans	1	Red	#ff0000	657	KAI5417902.1	3880.G7JF62	NADH-ubiquinone oxidoreductase 18 kDa subunit.
kmeans	1	Red	#ff0000	657	KAI5417926.1	3880.A0A072UNW2	Casein kinase II subunit alpha-like protein; Belongs to the protein kinase superfamily.
kmeans	1	Red	#ff0000	657	KAI5417955.1	3880.G7JCT7	Casein kinase; Belongs to the protein kinase superfamily.
kmeans	1	Red	#ff0000	657	KAI5418253.1	3880.G7LFK4	V-type proton ATPase subunit H; Subunit of the peripheral V1 complex of vacuolar ATPase. Subunit H activates ATPase activity of the enzyme and couples ATPase activity to proton flow. Vacuolar ATPase is responsible for acidifying a variety of intracellular compartments in eukaryotic cells, thus providing most of the energy required for transport processes in the vacuolar system.
kmeans	1	Red	#ff0000	657	KAI5418807.1	3880.G7L9H2	Putative isocitrate dehydrogenase (NAD(+)).
kmeans	1	Red	#ff0000	657	KAI5418902.1	3880.G7L7Y8	Trafficking protein particle complex subunit-like protein.
kmeans	1	Red	#ff0000	657	KAI5418957.1	3880.G7L7U1	AP-4 complex subunit epsilon; AP-4 forms a non clathrin-associated coat on vesicles departing the trans-Golgi network (TGN) and may be involved in the targeting of proteins from the trans-Golgi network (TGN) to the endosomal-lysosomal system; Belongs to the adaptor complexes large subunit family.
kmeans	1	Red	#ff0000	657	KAI5419055.1	3880.A0A072TSU7	Putative PH domain-containing protein.
kmeans	1	Red	#ff0000	657	KAI5419075.1	3880.G7LJD6	CTP synthase; Catalyzes the ATP-dependent amination of UTP to CTP with either L-glutamine or ammonia as the source of nitrogen.
kmeans	1	Red	#ff0000	657	KAI5419102.1	3880.G7L735	UBX domain-containing protein.
kmeans	1	Red	#ff0000	657	KAI5419222.1	3880.A0A072U2Y3	Clathrin assembly protein AP47, putative; Belongs to the adaptor complexes medium subunit family.
kmeans	1	Red	#ff0000	657	KAI5419295.1	3880.A0A072TRJ4	Very-long-chain (3R)-3-hydroxyacyl-CoA dehydratase; Catalyzes the third of the four reactions of the long-chain fatty acids elongation cycle. This endoplasmic reticulum-bound enzymatic process, allows the addition of two carbons to the chain of long- and very long-chain fatty acids/VLCFAs per cycle. This enzyme catalyzes the dehydration of the 3-hydroxyacyl-CoA intermediate into trans-2,3-enoyl-C…
kmeans	1	Red	#ff0000	657	KAI5419379.1	3880.G7LHS6	Putative transcription factor interactor and regulator LisH family.
kmeans	1	Red	#ff0000	657	KAI5419401.1	3880.G7LHQ6	ADP-ribosylation factor GTPase-activating protein AGD10.
kmeans	1	Red	#ff0000	657	KAI5419403.1	3880.G7LHQ5	ADP-ribosylation factor GTPase-activating protein AGD10.
kmeans	1	Red	#ff0000	657	KAI5419675.1	3880.A0A072U2F7	Putative alpha,alpha-trehalose-phosphate synthase (UDP-forming), Trehalose-phosphatase.
kmeans	1	Red	#ff0000	657	KAI5419682.1	3880.A0A072U2F4	AP-1 complex subunit gamma.
kmeans	1	Red	#ff0000	657	KAI5419828.1	3880.G7K711	Phospholipid-transporting ATPase; Belongs to the cation transport ATPase (P-type) (TC 3.A.3) family. Type IV subfamily.
kmeans	1	Red	#ff0000	657	KAI5420202.1	3880.A0A072TI08	Rhamnose biosynthetic-like enzyme.
kmeans	1	Red	#ff0000	657	KAI5420263.1	3880.A0A072TPW7	Putative phosphoenolpyruvate carboxylase.
kmeans	1	Red	#ff0000	657	KAI5420315.1	3880.A0A072TFS9	ATP synthase F1, alpha subunit.
kmeans	1	Red	#ff0000	657	KAI5420403.1	3880.S4T074	Photosystem II CP47 reaction center protein; One of the components of the core complex of photosystem II (PSII). It binds chlorophyll and helps catalyze the primary light- induced photochemical processes of PSII. PSII is a light-driven water:plastoquinone oxidoreductase, using light energy to abstract electrons from H(2)O, generating O(2) and a proton gradient subsequently used for ATP formation;…
kmeans	1	Red	#ff0000	657	KAI5420537.1	3880.G7LDR5	3-hydroxyacyl-CoA dehyrogenase.
kmeans	1	Red	#ff0000	657	KAI5420831.1	3880.A0A072TQT8	Chlorophyll(Ide) B reductase, putative; Belongs to the short-chain dehydrogenases/reductases (SDR) family.
kmeans	1	Red	#ff0000	657	KAI5420842.1	3880.Q1S5M0	Putative transcription factor WD40-like family.
kmeans	1	Red	#ff0000	657	KAI5420930.1	3880.A0A072TLI0	Cytochrome b6-F complex subunit 4.
kmeans	1	Red	#ff0000	657	KAI5420951.1	3880.G7L8K5	Prohibitin.
kmeans	1	Red	#ff0000	657	KAI5421127.1	3880.B7FMX5	NADH dehydrogenase [ubiquinone] 1 alpha subcomplex subunit 6.
kmeans	1	Red	#ff0000	657	KAI5421283.1	3880.G7LDP4	ADP/ATP carrier protein; Belongs to the mitochondrial carrier (TC 2.A.29) family.
kmeans	1	Red	#ff0000	657	KAI5421390.1	3880.B7FN64	NADH-ubiquinone oxidoreductase 19 kDa subunit family protein.
kmeans	1	Red	#ff0000	657	KAI5421467.1	3880.G7ZXR9	Histone deacetylase complex subunit SAP18.
kmeans	1	Red	#ff0000	657	KAI5421562.1	3880.A0A072TNI9	Putative nucleotide-binding alpha-beta plait domain-containing protein.
kmeans	1	Red	#ff0000	657	KAI5421636.1	3880.G7LBU3	Malic enzyme.
kmeans	1	Red	#ff0000	657	KAI5421687.1	3880.A0A072TZF0	Carboxy-terminal region remorin.
kmeans	1	Red	#ff0000	657	KAI5421755.1	3880.A2Q5A5	NADH-quinone oxidoreductase subunit B; NDH-1 shuttles electrons from NADH, via FMN and iron-sulfur (Fe-S) centers, to quinones in the respiratory chain. The immediate electron acceptor for the enzyme in this species is believed to be ubiquinone. Couples the redox reaction to proton translocation (for every two electrons transferred, four hydrogen ions are translocated across the cytoplasmic membr…
kmeans	1	Red	#ff0000	657	KAI5421756.1	3880.G8A319	F0F1-type ATP synthase, epsilon subunit.
kmeans	1	Red	#ff0000	657	KAI5421907.1	3880.A0A072TNX3	Copper ion-binding protein.
kmeans	1	Red	#ff0000	657	KAI5422065.1	3880.I3SAF0	Putative ORMDL family protein.
kmeans	1	Red	#ff0000	657	KAI5422161.1	3880.A0A072TMC9	Starch synthase, chloroplastic/amyloplastic; Belongs to the glycosyltransferase 1 family. Bacterial/plant glycogen synthase subfamily.
kmeans	1	Red	#ff0000	657	KAI5422222.1	3880.G7L9X9	26S proteasome regulatory complex protein; Belongs to the AAA ATPase family.
kmeans	1	Red	#ff0000	657	KAI5422235.1	3880.G7L9W1	Putative exocyst complex component Sec10.
kmeans	1	Red	#ff0000	657	KAI5422316.1	3880.G7L8C0	Putative Longin-like domain-containing protein; Belongs to the synaptobrevin family.
kmeans	1	Red	#ff0000	657	KAI5422326.1	3880.G7L8A5	Nuclear pore complex protein; Functions as a component of the nuclear pore complex (NPC).
kmeans	1	Red	#ff0000	657	KAI5422415.1	3880.G7L6R2	Developmentally regulated GTP-binding protein.
kmeans	1	Red	#ff0000	657	KAI5422560.1	3880.Q5QQ32	Coatomer subunit zeta; The zeta subunit may be involved in regulating the coat assembly and, hence, the rate of biosynthetic protein transport due to its association-dissociation properties with the coatomer complex.
kmeans	1	Red	#ff0000	657	KAI5422657.1	3880.A0A072TXT5	Transmembrane protein, putative.
kmeans	1	Red	#ff0000	657	KAI5422752.1	3880.A0A072TM21	Putative vacuolar protein sorting protein 26 related protein.
kmeans	1	Red	#ff0000	657	KAI5422757.1	3880.G7KUS5	Glucose-6-phosphate 1-dehydrogenase; Catalyzes the rate-limiting step of the oxidative pentose- phosphate pathway, which represents a route for the dissimilation of carbohydrates besides glycolysis.
kmeans	1	Red	#ff0000	657	KAI5422793.1	3880.G7LGQ5	Putative quinol--cytochrome-c reductase, Mitochondrial processing peptidase; Belongs to the peptidase M16 family.
kmeans	1	Red	#ff0000	657	KAI5423054.1	3880.G7LEA6	Protein transport protein SEC23; Component of the coat protein complex II (COPII) which promotes the formation of transport vesicles from the endoplasmic reticulum (ER). The coat has two main functions, the physical deformation of the endoplasmic reticulum membrane into vesicles and the selection of cargo molecules; Belongs to the SEC23/SEC24 family. SEC23 subfamily.
kmeans	1	Red	#ff0000	657	KAI5423067.1	3880.G7ZWQ4	NADH dehydrogenase [ubiquinone] iron-sulfur protein.
kmeans	1	Red	#ff0000	657	KAI5423157.1	3880.B7FHB1	Putative NDUFAF3/Mth938 domain-containing protein.
kmeans	1	Red	#ff0000	657	KAI5423169.1	3880.G7LDH4	Putative reduced growth phenotype protein.
kmeans	1	Red	#ff0000	657	KAI5423170.1	3880.B7FMF1	UMP-CMP kinase; Catalyzes the phosphorylation of pyrimidine nucleoside monophosphates at the expense of ATP. Plays an important role in de novo pyrimidine nucleotide biosynthesis. Has preference for UMP and CMP as phosphate acceptors; Belongs to the adenylate kinase family. UMP-CMP kinase subfamily.
kmeans	1	Red	#ff0000	657	KAI5423178.1	3880.G7LDG5	Malic enzyme.
kmeans	1	Red	#ff0000	657	KAI5423207.1	3880.G7LCJ4	F0F1-type ATP synthase, epsilon subunit.
kmeans	1	Red	#ff0000	657	KAI5423307.1	3880.A0A072TM16	Putative hyaluronan/mRNA-binding protein.
kmeans	1	Red	#ff0000	657	KAI5423475.1	3880.G7K2D0	Photosystem I reaction center subunit II.
kmeans	1	Red	#ff0000	657	KAI5423482.1	3880.G7K2D1	Thermospermine synthase ACAULIS protein.
kmeans	1	Red	#ff0000	657	KAI5423676.1	3880.Q2HTB3	O-methyltransferase, family 2; Dimerisation; Belongs to the class I-like SAM-binding methyltransferase superfamily. Cation-independent O-methyltransferase family.
kmeans	1	Red	#ff0000	657	KAI5423700.1	3880.Q2HTC4	Conserved oligomeric Golgi complex component 4, related.
kmeans	1	Red	#ff0000	657	KAI5423784.1	3880.A0A072UFS4	Putative ribosomal protein S18; Belongs to the bacterial ribosomal protein bS18 family.
kmeans	1	Red	#ff0000	657	KAI5423818.1	3880.G7L437	Putative Sde2 domain-containing protein.
kmeans	1	Red	#ff0000	657	KAI5423843.1	3880.G7L416	Tubulin gamma chain; Tubulin is the major constituent of microtubules. The gamma chain is found at microtubule organizing centers (MTOC) such as the spindle poles or the centrosome.
kmeans	1	Red	#ff0000	657	KAI5423965.1	3880.A0A072U5F0	Putative translational activator Gcn1, TOG domain-containing protein.
kmeans	1	Red	#ff0000	657	KAI5424138.1	3880.G7L1T5	Putative tetratricopeptide-like helical domain-containing protein.
kmeans	1	Red	#ff0000	657	KAI5424143.1	3880.G7L0V6	DNA-damage-repair/toleration protein DRT102, putative.
kmeans	1	Red	#ff0000	657	KAI5424215.1	3880.A2Q3F3	Trafficking protein particle complex subunit-like protein.
kmeans	1	Red	#ff0000	657	KAI5424369.1	3880.A2Q340	Acyl-coA-binding protein, ACBP; Serine/threonine protein phosphatase, BSU1.
kmeans	1	Red	#ff0000	657	KAI5424528.1	3880.A0A072UFB5	Ras-related small GTP-binding family protein; Belongs to the small GTPase superfamily. SAR1 family.
kmeans	1	Red	#ff0000	657	KAI5424596.1	3880.G7KWH1	Glucose-6-phosphate 1-dehydrogenase; Catalyzes the rate-limiting step of the oxidative pentose- phosphate pathway, which represents a route for the dissimilation of carbohydrates besides glycolysis.
kmeans	1	Red	#ff0000	657	KAI5424615.1	3880.G7KWG6	Putative von Willebrand factor, type A, Zinc finger, Sec23/Sec24-type, sec23/Sec24, trunk.
kmeans	1	Red	#ff0000	657	KAI5424703.1	3880.A0A072VD42	Cytoplasmic-like arginine-tRNA ligase; Belongs to the class-I aminoacyl-tRNA synthetase family.
kmeans	1	Red	#ff0000	657	KAI5424757.1	3880.G7KUM1	Protein transport protein SEC23; Component of the coat protein complex II (COPII) which promotes the formation of transport vesicles from the endoplasmic reticulum (ER). The coat has two main functions, the physical deformation of the endoplasmic reticulum membrane into vesicles and the selection of cargo molecules; Belongs to the SEC23/SEC24 family. SEC23 subfamily.
kmeans	1	Red	#ff0000	657	KAI5424876.1	3880.G7KTM4	DEAD-box ATP-dependent RNA helicase-like protein; Belongs to the DEAD box helicase family.
kmeans	1	Red	#ff0000	657	KAI5424940.1	3880.G7KSR8	Putative terminal organelle assembly protein TopJ.
kmeans	1	Red	#ff0000	657	KAI5424971.1	3880.A0A072U5L4	Sucrose synthase; Sucrose-cleaving enzyme that provides UDP-glucose and fructose for various metabolic pathways. Belongs to the glycosyltransferase 1 family. Plant sucrose synthase subfamily.
kmeans	1	Red	#ff0000	657	KAI5424993.1	3880.A0A072U3Y3	Exocyst complex component; Component of the exocyst complex involved in the docking of exocytic vesicles with fusion sites on the plasma membrane.
kmeans	1	Red	#ff0000	657	KAI5425004.1	3880.G7KRW9	Pre-mRNA-splicing factor SF2-like protein.
kmeans	1	Red	#ff0000	657	KAI5425032.1	3880.B7FKU9	Putative methylenetetrahydrofolate dehydrogenase (NADP(+)), Methenyltetrahydrofolate cyclohydrolase.
kmeans	1	Red	#ff0000	657	KAI5425140.1	3880.G8A181	Putative nuclear pore localization protein NPL4.
kmeans	1	Red	#ff0000	657	KAI5425326.1	3880.A0A072UEM3	Trafficking protein particle complex protein.
kmeans	1	Red	#ff0000	657	KAI5425375.1	3880.A0A072U385	Putative TLDc domain, EF-hand domain pair protein.
kmeans	1	Red	#ff0000	657	KAI5425612.1	3880.A0A072U424	Splicing factor U2af small subunit A-like protein.
kmeans	1	Red	#ff0000	657	KAI5425702.1	3880.G7L4Y9	Modifier of rudimentary (Mod(R)) protein.
kmeans	1	Red	#ff0000	657	KAI5425804.1	3880.G7L3X8	Rhodanese/cell cycle control phosphatase superfamily protein.
kmeans	1	Red	#ff0000	657	KAI5425819.1	3880.G7L3W1	S-adenosylmethionine synthase; Catalyzes the formation of S-adenosylmethionine from methionine and ATP.
kmeans	1	Red	#ff0000	657	KAI5425847.1	3880.I3SQK1	Membrane magnesium transporter.
kmeans	1	Red	#ff0000	657	KAI5425850.1	3880.G7L3V5	ATPase, AAA-type, CDC48 protein.
kmeans	1	Red	#ff0000	657	KAI5425911.1	3880.Q2HV42	V-type proton ATPase subunit G; Catalytic subunit of the peripheral V1 complex of vacuolar ATPase (V-ATPase). V-ATPase is responsible for acidifying a variety of intracellular compartments in eukaryotic cells.
kmeans	1	Red	#ff0000	657	KAI5425944.1	3880.A0A072TW22	Cytochrome b559 subunit alpha; This b-type cytochrome is tightly associated with the reaction center of photosystem II (PSII). PSII is a light-driven water:plastoquinone oxidoreductase that uses light energy to abstract electrons from H(2)O, generating O(2) and a proton gradient subsequently used for ATP formation. It consists of a core antenna complex that captures photons, and an electron trans…
kmeans	1	Red	#ff0000	657	KAI5426094.1	3880.G7L0P2	Uncharacterized protein.
kmeans	1	Red	#ff0000	657	KAI5426116.1	3880.G7L0L9	Putative small monomeric GTPase.
kmeans	1	Red	#ff0000	657	KAI5426124.1	3880.G7L0K9	Eukaryotic translation initiation factor 3 subunit A; RNA-binding component of the eukaryotic translation initiation factor 3 (eIF-3) complex, which is involved in protein synthesis of a specialized repertoire of mRNAs and, together with other initiation factors, stimulates binding of mRNA and methionyl-tRNAi to the 40S ribosome. The eIF-3 complex specifically targets and initiates translation of…
kmeans	1	Red	#ff0000	657	KAI5426157.1	3880.A0A072VKU9	Putative proteasome endopeptidase complex; Belongs to the AAA ATPase family.
kmeans	1	Red	#ff0000	657	KAI5426158.1	3880.Q1RU62	Histone H4; Core component of nucleosome. Nucleosomes wrap and compact DNA into chromatin, limiting DNA accessibility to the cellular machineries which require DNA as a template. Histones thereby play a central role in transcription regulation, DNA repair, DNA replication and chromosomal stability. DNA accessibility is regulated via a complex set of post-translational modifications of histones, a…
kmeans	1	Red	#ff0000	657	KAI5426425.1	3880.A0A072VM58	Dolichyl-diphosphooligosaccharide--protein glycosyltransferase subunit 2; Subunit of the oligosaccharyl transferase (OST) complex that catalyzes the initial transfer of a defined glycan (Glc(3)Man(9)GlcNAc(2) in eukaryotes) from the lipid carrier dolichol- pyrophosphate to an asparagine residue within an Asn-X-Ser/Thr consensus motif in nascent polypeptide chains, the first step in protein N-glyc…
kmeans	1	Red	#ff0000	657	KAI5426532.1	3880.Q7XJ35	Linker histone H1 and h5 family protein.
kmeans	1	Red	#ff0000	657	KAI5426760.1	3880.A0A072U201	Elongation factor Tu; This protein promotes the GTP-dependent binding of aminoacyl- tRNA to the A-site of ribosomes during protein biosynthesis.
kmeans	1	Red	#ff0000	657	KAI5426840.1	3880.G7KWA0	Gamma-tubulin complex component; Gamma-tubulin complex is necessary for microtubule nucleation at the centrosome; Belongs to the TUBGCP family.
kmeans	1	Red	#ff0000	657	KAI5427058.1	3880.A0A072U4G3	Phenylalanine ammonia-lyase.
kmeans	1	Red	#ff0000	657	KAI5427092.1	3880.G7KTI5	Putative villin headpiece, villin/Gelsolin, ADF-H/Gelsolin-like domain-containing protein.
kmeans	1	Red	#ff0000	657	KAI5427351.1	3880.G7KQP7	Putative peptidase S54, rhomboid domain-containing protein.
kmeans	1	Red	#ff0000	657	KAI5427375.1	3880.A0A072U365	Peroxisome biogenesis-like protein.
kmeans	1	Red	#ff0000	657	KAI5427410.1	3880.A2Q6H0	Thylakoid lumenal 29.8 kDa protein.
kmeans	1	Red	#ff0000	657	KAI5427555.1	3880.G7L2Q4	COP9 signalosome complex subunit 2.
kmeans	1	Red	#ff0000	657	KAI5427615.1	3880.G7L2L3	NADH-cytochrome b5 reductase; Belongs to the flavoprotein pyridine nucleotide cytochrome reductase family.
kmeans	1	Red	#ff0000	657	KAI5427789.1	3880.G7KZG9	Inosine-5'-monophosphate dehydrogenase; Catalyzes the conversion of inosine 5'-phosphate (IMP) to xanthosine 5'-phosphate (XMP), the first committed and rate-limiting step in the de novo synthesis of guanine nucleotides, and therefore plays an important role in the regulation of cell growth.
kmeans	1	Red	#ff0000	657	KAI5427841.1	3880.Q84UD8	GDA1/CD39 nucleoside phosphatase family protein; Belongs to the GDA1/CD39 NTPase family.
kmeans	1	Red	#ff0000	657	KAI5427846.1	3880.B7FGM9	Calcium load-activated calcium channel; Calcium-selective channel required to prevent calcium stores from overfilling.
kmeans	1	Red	#ff0000	657	KAI5427915.1	3880.Q2HRW5	Syntaxin of plants protein.
kmeans	1	Red	#ff0000	657	KAI5427982.1	3880.G7KXA6	Cytochrome b-c1 complex subunit Rieske, mitochondrial; Component of the ubiquinol-cytochrome c reductase complex (complex III or cytochrome b-c1 complex), which is a respiratory chain that generates an electrochemical potential coupled to ATP synthesis.
kmeans	1	Red	#ff0000	657	KAI5428014.1	3880.G7KX77	Putative nuclear cap-binding protein subunit 1.
kmeans	1	Red	#ff0000	657	KAI5428019.1	3880.A0A072UCB4	V-type proton ATPase subunit C; Subunit of the peripheral V1 complex of vacuolar ATPase. Subunit C is necessary for the assembly of the catalytic sector of the enzyme and is likely to have a specific function in its catalytic activity. V-ATPase is responsible for acidifying a variety of intracellular compartments in eukaryotic cells.
kmeans	1	Red	#ff0000	657	KAI5428036.1	3880.G7KW77	Translocon-associated protein beta family-like protein.
kmeans	1	Red	#ff0000	657	KAI5428222.1	3880.G7KU84	Nuclear RNA-binding-like protein.
kmeans	1	Red	#ff0000	657	KAI5428290.1	3880.G7KTB1	Trafficking protein particle complex subunit-like protein.
kmeans	1	Red	#ff0000	657	KAI5428292.1	3880.G7KSI7	Vacuolar proton pump subunit B; Non-catalytic subunit of the peripheral V1 complex of vacuolar ATPase; Belongs to the ATPase alpha/beta chains family.
kmeans	1	Red	#ff0000	657	KAI5428378.1	3880.I3T9M4	Putative DHAR class glutathione transferase DHAR1; Belongs to the GST superfamily.
kmeans	1	Red	#ff0000	657	KAI5428397.1	3880.G7KRL3	Calreticulin.
kmeans	1	Red	#ff0000	657	KAI5428399.1	3880.G7KRL1	ER membrane protein complex subunit-like protein, putative.
kmeans	1	Red	#ff0000	657	KAI5428411.1	3880.G7KRK3	Putative glutamine--fructose-6-phosphate transaminase (Isomerizing).
kmeans	1	Red	#ff0000	657	KAI5428442.1	3880.Q2HW07	Photosystem I reaction centre, subunit XI PsaL.
kmeans	1	Red	#ff0000	657	KAI5428881.1	3880.G7L1F3	Hexosyltransferase; Belongs to the glycosyltransferase 8 family.
kmeans	1	Red	#ff0000	657	KAI5429242.1	3880.G7KW32	Putative transcription factor WD40-like family.
kmeans	1	Red	#ff0000	657	KAI5429302.1	3880.G7KU48	Aldo/keto reductase family oxidoreductase.
kmeans	1	Red	#ff0000	657	KAI5429411.1	3880.A0A072U207	Bacteriochlorophyll synthase, putative.
kmeans	1	Red	#ff0000	657	KAI5429619.1	3880.A0A072U103	Acetyl-CoA carboxylase, carboxyl transferase, alpha subunit.
kmeans	1	Red	#ff0000	657	KAI5429957.1	3880.G7L2C9	RINT-1/TIP-1 family protein.
kmeans	1	Red	#ff0000	657	KAI5430073.1	3880.G7IHN4	Histone H2A; Belongs to the histone H2A family.
kmeans	1	Red	#ff0000	657	KAI5430216.1	3880.A0A072TYG3	Putative quinol--cytochrome-c reductase; Belongs to the peptidase M16 family.
kmeans	1	Red	#ff0000	657	KAI5430314.1	3880.G7KWY5	2Fe-2S ferredoxin-like protein.
kmeans	1	Red	#ff0000	657	KAI5430512.1	3880.G7KT52	Elongation factor G, mitochondrial; Mitochondrial GTPase that catalyzes the GTP-dependent ribosomal translocation step during translation elongation. During this step, the ribosome changes from the pre-translocational (PRE) to the post-translocational (POST) state as the newly formed A-site-bound peptidyl-tRNA and P-site-bound deacylated tRNA move to the P and E sites, respectively. Catalyzes the…
kmeans	1	Red	#ff0000	657	KAI5430848.1	3880.G7KS28	Glucose-6-phosphate 1-dehydrogenase; Catalyzes the rate-limiting step of the oxidative pentose- phosphate pathway, which represents a route for the dissimilation of carbohydrates besides glycolysis.
kmeans	1	Red	#ff0000	657	KAI5431081.1	3880.G7L4A2	Tplate-like protein.
kmeans	1	Red	#ff0000	657	KAI5431153.1	3880.A0A072TXA0	Uridine kinase; Belongs to the uridine kinase family.
kmeans	1	Red	#ff0000	657	KAI5431471.1	3880.G7KVS0	Putative oxoglutarate dehydrogenase (Succinyl-transferring).
kmeans	1	Red	#ff0000	657	KAI5431486.1	3880.A0A072TYH7	Oxygen-evolving complex/thylakoid lumenal 25.6 kDa protein.
kmeans	1	Red	#ff0000	657	KAI5431678.1	3880.G7KT01	Importin-like protein.
kmeans	1	Red	#ff0000	657	KAI5431880.1	3880.A0A072TX81	6-phosphogluconate dehydrogenase, decarboxylating; Catalyzes the oxidative decarboxylation of 6-phosphogluconate to ribulose 5-phosphate and CO(2), with concomitant reduction of NADP to NADPH.
kmeans	1	Red	#ff0000	657	KAI5431884.1	3880.G7KS23	WPP domain interacting tail-anchored protein.
kmeans	1	Red	#ff0000	657	KAI5431970.1	3880.A2Q2R2	Inositol hexakisphosphate and diphosphoinositol-pentakisphosphate kinase; Bifunctional inositol kinase that acts in concert with the IP6K kinases IP6K1, IP6K2 and IP6K3 to synthesize the diphosphate group-containing inositol pyrophosphates diphosphoinositol pentakisphosphate, PP-InsP5, and bis-diphosphoinositol tetrakisphosphate, (PP)2-InsP4. PP-InsP5 and (PP)2-InsP4, also respectively called Ins…
kmeans	1	Red	#ff0000	657	KAI5431981.1	3880.A2Q2R1	Thioredoxin; Belongs to the thioredoxin family.
kmeans	1	Red	#ff0000	657	KAI5432006.1	3880.A2Q5T7	V-type proton ATPase subunit; Subunit of the integral membrane V0 complex of vacuolar ATPase. Vacuolar ATPase is responsible for acidifying a variety of intracellular compartments in eukaryotic cells, thus providing most of the energy required for transport processes in the vacuolar system. Belongs to the V-ATPase V0D/AC39 subunit family.
kmeans	1	Red	#ff0000	657	KAI5432132.1	3880.G7L326	Vesicle transport V-SNARE protein amino-terminal protein.
kmeans	1	Red	#ff0000	657	KAI5432182.1	3880.G7L571	UDP-glucose 6-dehydrogenase.
kmeans	1	Red	#ff0000	657	KAI5432187.1	3880.G7L496	Complex 1 protein, LYR family protein; Belongs to the complex I LYR family.
kmeans	1	Red	#ff0000	657	KAI5432462.1	3880.A0A072TVM3	Putative T-complex protein 1, zeta subunit.
kmeans	1	Red	#ff0000	657	KAI5432485.1	3880.G7KXR2	Transaldolase family protein.
kmeans	1	Red	#ff0000	657	KAI5432545.1	3880.G7KFG0	Calcium-binding EF hand-like protein.
kmeans	1	Red	#ff0000	657	KAI5432573.1	3880.I3SZG9	Chlorophyll a-b binding protein, chloroplastic; The light-harvesting complex (LHC) functions as a light receptor, it captures and delivers excitation energy to photosystems with which it is closely associated; Belongs to the light-harvesting chlorophyll a/b-binding (LHC) protein family.
kmeans	1	Red	#ff0000	657	KAI5432641.1	3880.A0A072URI5	RNA-binding (RRM/RBD/RNP motif) family protein.
kmeans	1	Red	#ff0000	657	KAI5432660.1	3880.G7KEN2	Chlorophyll a-b binding protein, chloroplastic; The light-harvesting complex (LHC) functions as a light receptor, it captures and delivers excitation energy to photosystems with which it is closely associated; Belongs to the light-harvesting chlorophyll a/b-binding (LHC) protein family.
kmeans	1	Red	#ff0000	657	KAI5432699.1	3880.G7K4T3	Uridine kinase; Belongs to the uridine kinase family.
kmeans	1	Red	#ff0000	657	KAI5432738.1	3880.G7KEJ5	ER membrane protein complex subunit-like protein.
kmeans	1	Red	#ff0000	657	KAI5432804.1	3880.G7K4N6	Import inner membrane translocase subunit TIM50.
kmeans	1	Red	#ff0000	657	KAI5432809.1	3880.G7K4N0	Serine acetyltransferase.
kmeans	1	Red	#ff0000	657	KAI5432883.1	3880.G7K8Q1	Putative vacuolar protein sorting-associate protein Vta1/Callose synthase.
kmeans	1	Red	#ff0000	657	KAI5432913.1	3880.G7K4C7	Mitochondrial inner membrane translocase subunit Tim17/Tim22/Tim23/peroxisomal protein PMP24.
kmeans	1	Red	#ff0000	657	KAI5432977.1	3880.G7IPF6	Putative dihydrolipoyllysine-residue succinyltransferase.
kmeans	1	Red	#ff0000	657	KAI5433012.1	3880.G7K8N7	Putative EH domain-containing protein; Belongs to the TRAFAC class dynamin-like GTPase superfamily. Dynamin/Fzo/YdjA family.
kmeans	1	Red	#ff0000	657	KAI5433248.1	3880.G7KD13	Putative transcription factor WD40-like family.
kmeans	1	Red	#ff0000	657	KAI5433249.1	3880.G7KD12	Oxygen-evolving enhancer protein 2-1.
kmeans	1	Red	#ff0000	657	KAI5433267.1	3880.G7KCY6	N-acetyl-D-glucosamine kinase-like protein.
kmeans	1	Red	#ff0000	657	KAI5433323.1	3880.A0A072UH06	Putative telomerase activating protein Est1.
kmeans	1	Red	#ff0000	657	KAI5433393.1	3880.G7KCU1	Proteasome-associated ECM29-like protein.
kmeans	1	Red	#ff0000	657	KAI5433544.1	3880.B7FIH8	Trans-2-enoyl-CoA reductase.
kmeans	1	Red	#ff0000	657	KAI5434044.1	3880.G7K274	Putative bacterial surface antigen (D15).
kmeans	1	Red	#ff0000	657	KAI5434059.1	3880.G7K259	Clathrin heavy chain; Clathrin is the major protein of the polyhedral coat of coated pits and vesicles; Belongs to the clathrin heavy chain family.
kmeans	1	Red	#ff0000	657	KAI5434100.1	3880.G7KH12	Phosphoinositide phospholipase C.
kmeans	1	Red	#ff0000	657	KAI5434190.1	3880.B7FLW2	Putative JAB1/MPN/MOV34 metalloenzyme domain, 26S Proteasome non-ATPase regulatory subunit 7/8.
kmeans	1	Red	#ff0000	657	KAI5434379.1	3880.G7KGV6	Mannose-1-phosphate guanylyltransferase-like protein.
kmeans	1	Red	#ff0000	657	KAI5434412.1	3880.G7KGT1	Ribulose bisphosphate carboxylase/oxygenase activase.
kmeans	1	Red	#ff0000	657	KAI5434614.1	3880.G7KFV2	UTP--glucose-1-phosphate uridylyltransferase.
kmeans	1	Red	#ff0000	657	KAI5434851.1	3880.A0A072UZG4	Eukaryotic translation initiation factor 2 subunit beta.
kmeans	1	Red	#ff0000	657	KAI5434876.1	3880.Q2MJ09	Cytochrome P450 family cinnamate 4-hydroxylase; Belongs to the cytochrome P450 family.
kmeans	1	Red	#ff0000	657	KAI5434975.1	3880.S4T0Y5	Photosystem II D2 protein; Photosystem II (PSII) is a light-driven water:plastoquinone oxidoreductase that uses light energy to abstract electrons from H(2)O, generating O(2) and a proton gradient subsequently used for ATP formation. It consists of a core antenna complex that captures photons, and an electron transfer chain that converts photonic excitation into a charge separation. The D1/D2 (Ps…
kmeans	1	Red	#ff0000	657	KAI5434982.1	3880.A0A072U3H2	Deoxyhypusine hydroxylase; Catalyzes the hydroxylation of the N(6)-(4-aminobutyl)-L- lysine intermediate to form hypusine, an essential post-translational modification only found in mature eIF-5A factor; Belongs to the deoxyhypusine hydroxylase family.
kmeans	1	Red	#ff0000	657	KAI5435469.1	3880.G7JYH3	Putative aminoacyltransferase, E1 ubiquitin-activating enzyme.
kmeans	1	Red	#ff0000	657	KAI5435524.1	3880.G7KBJ9	Putative clathrin adaptor, mu subunit; Belongs to the adaptor complexes medium subunit family.
kmeans	1	Red	#ff0000	657	KAI5435710.1	3880.B7FIY3	General regulatory factor 2; Belongs to the 14-3-3 family.
kmeans	1	Red	#ff0000	657	KAI5436061.1	3880.G7K1K2	Putative 2-acylglycerol O-acyltransferase.
kmeans	1	Red	#ff0000	657	KAI5436568.1	3880.G7JX40	Serine/Threonine kinase domain protein.
kmeans	1	Red	#ff0000	657	KAI5436730.1	3880.B7FIS2	Putative translocon-associated protein (TRAP), alpha subunit.
kmeans	1	Red	#ff0000	657	KAI5436828.1	3880.G7K043	Putative clathrin adaptor, mu subunit, AP complex, mu/sigma subunit; Belongs to the adaptor complexes medium subunit family.
kmeans	1	Red	#ff0000	657	KAI5436885.1	3880.A0A072UE79	ATP-citrate synthase alpha chain protein.
kmeans	1	Red	#ff0000	657	KAI5436886.1	3880.G7K077	Putative signal recognition particle receptor, beta subunit, small GTPase superfamily, ARF type.
kmeans	1	Red	#ff0000	657	KAI5437373.1	3880.G7KGQ5	Putative oxygen-evolving enhancer protein.
kmeans	1	Red	#ff0000	657	KAI5437647.1	3880.A0A072VL85	Linker histone H1 and h5 family protein.
kmeans	1	Red	#ff0000	657	KAI5437680.1	3880.G7JWJ8	Vesicle transport V-SNARE protein amino-terminal protein.
kmeans	1	Red	#ff0000	657	KAI5437717.1	3880.B7FM94	Eukaryotic translation initiation factor 5A.
kmeans	1	Red	#ff0000	657	KAI5437757.1	3880.G7JXW1	Putative ankyrin repeat-containing domain-containing protein.
kmeans	1	Red	#ff0000	657	KAI5438084.1	3880.G7L647	Core histone H2A/H2B/H3/H4.
kmeans	1	Red	#ff0000	657	KAI5438176.1	3880.G7K9K1	Putative proteasome component (PCI) domain-containing protein.
kmeans	1	Red	#ff0000	657	KAI5438337.1	3880.G7LFH7	Vacuolar sorting-associated-like protein.
kmeans	1	Red	#ff0000	657	KAI5438342.1	3880.G7K5D2	Bystin, putative.
kmeans	1	Red	#ff0000	657	KAI5438416.1	3880.G7K401	Conserved oligomeric Golgi complex subunit 6; Required for normal Golgi function.
kmeans	1	Red	#ff0000	657	KAI5438544.1	3880.A0A072UDB6	Cancer-related nucleoside-triphosphatase-like protein.
kmeans	1	Red	#ff0000	657	KAI5438617.1	3880.G7L9H1	Phosphoserine aminotransferase.
kmeans	1	Red	#ff0000	657	KAI5438727.1	3880.G7JXK2	Vacuolar protein sorting-associated protein 35; Plays a role in vesicular protein sorting.
kmeans	1	Red	#ff0000	657	KAI5438796.1	3880.G7JW51	GDP-mannose 4,6 dehydratase-like protein.
kmeans	1	Red	#ff0000	657	KAI5438836.1	3880.G7KGC6	Cytochrome P450 family ferulate hydroxylase; Belongs to the cytochrome P450 family.
kmeans	1	Red	#ff0000	657	KAI5438967.1	3880.G7KDK2	Vam6/Vps39-like protein.
kmeans	1	Red	#ff0000	657	KAI5439468.1	3880.G7K2H2	ADP-ribosylation factor-like protein A1D; Belongs to the small GTPase superfamily. Arf family.
kmeans	1	Red	#ff0000	657	KAI5439472.1	3880.G7K2G8	N-acetyl-glutamate synthase.
kmeans	1	Red	#ff0000	657	KAI5439555.1	3880.G7JZX7	Putative clathrin adaptor, mu subunit; Belongs to the adaptor complexes medium subunit family.
kmeans	1	Red	#ff0000	657	KAI5439585.1	3880.G7JZT7	Phosphoacetylglucosamine mutase; Interconverts GlcNAc-6-P and GlcNAc-1-P. Belongs to the phosphohexose mutase family.
kmeans	1	Red	#ff0000	657	KAI5439774.1	3880.G7JW03	Adenine phosphoribosyltransferase-like protein.
kmeans	1	Red	#ff0000	657	KAI5439780.1	3880.G7KG97	Thylakoid lumenal protein.
kmeans	1	Red	#ff0000	657	KAI5440017.1	3880.B7FMK2	Putative H(+)-transporting two-sector ATPase.
kmeans	1	Red	#ff0000	657	KAI5440110.1	3880.G7K998	Phosphotransferase.
kmeans	1	Red	#ff0000	657	KAI5440114.1	3880.G7K988	RNA-binding (RRM/RBD/RNP motif) family protein.
kmeans	1	Red	#ff0000	657	KAI5440300.1	3880.G7LAQ9	Serine/Threonine kinase domain protein.
kmeans	1	Red	#ff0000	657	KAI5440326.1	3880.A0A072USH7	DUF543 domain protein.
kmeans	1	Red	#ff0000	657	KAI5440353.1	3880.G7ZYQ6	Eukaryotic translation initiation factor 1A-like protein; Seems to be required for maximal rate of protein biosynthesis. Enhances ribosome dissociation into subunits and stabilizes the binding of the initiator Met-tRNA(I) to 40 S ribosomal subunits.
kmeans	1	Red	#ff0000	657	KAI5440368.1	3880.G7J059	Putative glucuronoxylan 4-O-methyltransferase.
kmeans	1	Red	#ff0000	657	KAI5440396.1	3880.A0A072VAU0	Rhamnose biosynthetic-like enzyme.
kmeans	1	Red	#ff0000	657	KAI5440559.1	3880.G7IJ44	Photosystem II 10 kDa proteinPsbR protein.
kmeans	1	Red	#ff0000	657	KAI5440598.1	3880.G7IJ99	Eukaryotic translation initiation factor 2 EIF2-gamma-II.
kmeans	1	Red	#ff0000	657	KAI5440729.1	3880.G8A093	Sulfurtransferase.
kmeans	1	Red	#ff0000	657	KAI5440753.1	3880.G7IT86	Phosphoglycerate kinase; Belongs to the phosphoglycerate kinase family.
kmeans	1	Red	#ff0000	657	KAI5440823.1	3880.A0A072VAB2	ALA-interacting subunit; Belongs to the CDC50/LEM3 family.
kmeans	1	Red	#ff0000	657	KAI5440926.1	3880.A0A072V8Q4	S-adenosylmethionine synthase; Catalyzes the formation of S-adenosylmethionine from methionine and ATP.
kmeans	1	Red	#ff0000	657	KAI5440937.1	3880.B7FIS3	Gamma-soluble NSF attachment protein.
kmeans	1	Red	#ff0000	657	KAI5441061.1	3880.A0A072VIE6	NEDD8 ultimate buster-like protein.
kmeans	1	Red	#ff0000	657	KAI5441179.1	3880.A0A072V9K9	26S proteasome non-ATPase regulatory subunit-like protein.
kmeans	1	Red	#ff0000	657	KAI5441194.1	3880.A0A072VIS8	Preprotein translocase subunit SecY.
kmeans	1	Red	#ff0000	657	KAI5441239.1	3880.G7L0K5	Putative nucleoporin Nup186/Nup192/Nup205.
kmeans	1	Red	#ff0000	657	KAI5441324.1	3880.A0A072V870	Acyl-activating enzyme 17, peroxisomal protein, putative.
kmeans	1	Red	#ff0000	657	KAI5441337.1	3880.S4T0X8	ATP synthase subunit alpha; Produces ATP from ADP in the presence of a proton gradient across the membrane.
kmeans	1	Red	#ff0000	657	KAI5441427.1	3880.O04998	Glutamine synthetase.
kmeans	1	Red	#ff0000	657	KAI5441757.1	3880.G7KNF5	NADH-ubiquinone oxidoreductase.
kmeans	1	Red	#ff0000	657	KAI5441809.1	3880.A0A072UBA1	Shwachman-bodian-diamond syndrome protein, putative.
kmeans	1	Red	#ff0000	657	KAI5441923.1	3880.G7KPD3	Putative 3-hydroxyacyl-CoA dehydrogenase, Enoyl-CoA hydratase, Isomerase; Belongs to the enoyl-CoA hydratase/isomerase family.
kmeans	1	Red	#ff0000	657	KAI5441941.1	3880.G7KPG2	Peroxiredoxin; Thiol-specific peroxidase that catalyzes the reduction of hydrogen peroxide and organic hydroperoxides to water and alcohols, respectively. Plays a role in cell protection against oxidative stress by detoxifying peroxides; Belongs to the peroxiredoxin family. Prx5 subfamily.
kmeans	1	Red	#ff0000	657	KAI5442106.1	3880.I3SEH2	Charged multivesicular body protein.
kmeans	1	Red	#ff0000	657	KAI5442218.1	3880.A0A072U4Q0	Pyruvate kinase; Belongs to the pyruvate kinase family.
kmeans	1	Red	#ff0000	657	KAI5442252.1	3880.I3SE96	GHMP kinase ATP-binding protein, putative.
kmeans	1	Red	#ff0000	657	KAI5442258.1	3880.A0A072UG57	Coiled-coil vesicle tethering-like protein, putative.
kmeans	1	Red	#ff0000	657	KAI5442376.1	3880.G7KI79	Serine/Threonine kinase family protein.
kmeans	1	Red	#ff0000	657	KAI5442507.1	3880.G7K0V5	Putative aminoacyltransferase, E1 ubiquitin-activating enzyme; Belongs to the ubiquitin-conjugating enzyme family.
kmeans	1	Red	#ff0000	657	KAI5442527.1	3880.A0A072TWV3	Putative Zinc finger, U1-type, SF3A2 domain-containing protein.
kmeans	1	Red	#ff0000	657	KAI5442555.1	3880.G7LJD0	Putative alpha/Beta hydrolase.
kmeans	1	Red	#ff0000	657	KAI5442577.1	3880.G7ZY50	Putative ascorbate ferrireductase (Transmembrane).
kmeans	1	Red	#ff0000	657	KAI5442615.1	3880.G7ZZ57	Putative transcription factor interactor and regulator CCHC(Zn) family.
kmeans	1	Red	#ff0000	657	KAI5442881.1	3880.G7KLS4	Putative aminoacyltransferase, E1 ubiquitin-activating enzyme.
kmeans	1	Red	#ff0000	657	KAI5442917.1	3880.G7KKZ4	Vesicle transport V-SNARE protein amino-terminal protein.
kmeans	1	Red	#ff0000	657	KAI5443015.1	3880.A0A072UGT3	Chlorophyll a-b binding protein, chloroplastic; The light-harvesting complex (LHC) functions as a light receptor, it captures and delivers excitation energy to photosystems with which it is closely associated; Belongs to the light-harvesting chlorophyll a/b-binding (LHC) protein family.
kmeans	1	Red	#ff0000	657	KAI5443063.1	3880.A0A072U5G0	Aldose 1-epimerase; Converts alpha-aldose to the beta-anomer.
kmeans	1	Red	#ff0000	657	KAI5443334.1	3880.G7KN61	Elongation factor 1-alpha; This protein promotes the GTP-dependent binding of aminoacyl- tRNA to the A-site of ribosomes during protein biosynthesis.
kmeans	1	Red	#ff0000	657	KAI5443409.1	3880.A0A072U7V2	Glucose-6-phosphate 1-dehydrogenase; Catalyzes the rate-limiting step of the oxidative pentose- phosphate pathway, which represents a route for the dissimilation of carbohydrates besides glycolysis.
kmeans	1	Red	#ff0000	657	KAI5443431.1	3880.G7KN93	Cytochrome c1, heme protein.
kmeans	1	Red	#ff0000	657	KAI5443433.1	3880.G7KN99	Cytochrome c1, heme protein.
kmeans	1	Red	#ff0000	657	KAI5443643.1	3880.A0A072UID0	Putative 5-methyltetrahydropteroyltriglutamate--homocysteine S-methyltransferase.
kmeans	1	Red	#ff0000	657	KAI5443786.1	3880.A0A072U8D8	Long chain base biosynthesis 2a-like protein.
kmeans	1	Red	#ff0000	657	KAI5443791.1	3880.A0A072U7I8	Chlorophyll a-b binding protein, chloroplastic; The light-harvesting complex (LHC) functions as a light receptor, it captures and delivers excitation energy to photosystems with which it is closely associated; Belongs to the light-harvesting chlorophyll a/b-binding (LHC) protein family.
kmeans	1	Red	#ff0000	657	KAI5444098.1	3880.B7FI98	Putative ethanolamine kinase.
kmeans	1	Red	#ff0000	657	KAI5444179.1	3880.A0A072U8T6	Mediator of RNA polymerase II transcription subunit 36a.
kmeans	1	Red	#ff0000	657	KAI5444666.1	3880.G7KQE8	PfkB family carbohydrate kinase; Belongs to the carbohydrate kinase PfkB family.
kmeans	1	Red	#ff0000	657	KAI5444814.1	3880.A0A072U9H4	Chlorophyll a-b binding protein, chloroplastic; The light-harvesting complex (LHC) functions as a light receptor, it captures and delivers excitation energy to photosystems with which it is closely associated; Belongs to the light-harvesting chlorophyll a/b-binding (LHC) protein family.
kmeans	1	Red	#ff0000	657	KAI5444982.1	3880.G7KPQ2	Alpha-galactosidase.
kmeans	1	Red	#ff0000	657	KAI5445066.1	3880.B7FFG3	Putative ribosomal protein L37.
kmeans	1	Red	#ff0000	657	KAI5445106.1	3880.G7KKA7	Putative dolichyl-diphosphooligosaccharide--protein glycotransferase.
kmeans	1	Red	#ff0000	657	KAI5445205.1	3880.A0A072UCM6	Glutamate decarboxylase; Belongs to the group II decarboxylase family.
kmeans	1	Red	#ff0000	657	KAI5445412.1	3880.A0A072V8L1	Citrate synthase; Belongs to the citrate synthase family.
kmeans	1	Red	#ff0000	657	KAI5445481.1	3880.A0A072TLJ0	Phosphoenolpyruvate carboxylase.
kmeans	1	Red	#ff0000	657	KAI5445494.1	3880.A2Q689	DEAD-box ATP-dependent RNA helicase; Belongs to the DEAD box helicase family.
kmeans	1	Red	#ff0000	657	KAI5445540.1	3880.B7FH94	Charged multivesicular body protein.
kmeans	1	Red	#ff0000	657	KAI5445719.1	3880.A0A072V740	Sucrose synthase; Sucrose-cleaving enzyme that provides UDP-glucose and fructose for various metabolic pathways. Belongs to the glycosyltransferase 1 family. Plant sucrose synthase subfamily.
kmeans	1	Red	#ff0000	657	KAI5445763.1	3880.G7IIR7	DnaJ heat shock family protein.
kmeans	1	Red	#ff0000	657	KAI5445789.1	3880.A0A072VJ25	Ribonucleoside-diphosphate reductase small chain.
kmeans	1	Red	#ff0000	657	KAI5445823.1	3880.G7KVQ1	Translation machinery-associated protein 22.
kmeans	1	Red	#ff0000	657	KAI5445907.1	3880.G7IIC1	Putative oligosaccharyl transferase complex, subunit OST3/OST6.
kmeans	1	Red	#ff0000	657	KAI5446055.1	3880.G7IN22	Putative villin headpiece, villin/Gelsolin, ADF-H/Gelsolin-like domain-containing protein.
kmeans	1	Red	#ff0000	657	KAI5446234.1	3880.G7INF0	Cellulose synthase; Belongs to the glycosyltransferase 2 family. Plant cellulose synthase subfamily.
kmeans	1	Red	#ff0000	657	KAI5446416.1	3880.A0A072V5C1	Putative 3-hydroxyacyl-CoA dehydrogenase, Hydro-lyase, Isomerase.
kmeans	1	Red	#ff0000	657	KAI5446518.1	3880.G7I5Z5	Histone H3; Belongs to the histone H3 family.
kmeans	1	Red	#ff0000	657	KAI5446541.1	3880.G7IMU5	Ras-related small GTP-binding family protein; Belongs to the small GTPase superfamily. SAR1 family.
kmeans	1	Red	#ff0000	657	KAI5446577.1	3880.G7IFY7	Putative thioredoxin-like, NADH dehydrogenase [ubiquinone] (Complex I), alpha subcomplex, subunit 2.
kmeans	1	Red	#ff0000	657	KAI5446593.1	3880.A2Q2V1	ATP-citrate lyase/succinyl-CoA ligase.
kmeans	1	Red	#ff0000	657	KAI5446672.1	3880.S4SZZ8	Cytochrome f; Component of the cytochrome b6-f complex, which mediates electron transfer between photosystem II (PSII) and photosystem I (PSI), cyclic electron flow around PSI, and state transitions.
kmeans	1	Red	#ff0000	657	KAI5446673.1	3880.G7J0Z5	Photosystem I P700 chlorophyll A apoprotein A2.
kmeans	1	Red	#ff0000	657	KAI5446691.1	3880.Q5QQ34	Coatomer subunit epsilon; The coatomer is a cytosolic protein complex that binds to dilysine motifs and reversibly associates with Golgi non-clathrin- coated vesicles, which further mediate biosynthetic protein transport from the ER, via the Golgi up to the trans Golgi network. The coatomer complex is required for budding from Golgi membranes, and is essential for the retrograde Golgi-to-ER trans…
kmeans	1	Red	#ff0000	657	KAI5446692.1	3880.A0A072VG20	UDP-D-glucose/UDP-D-galactose 4-epimerase.
kmeans	1	Red	#ff0000	657	KAI5446694.1	3880.A0A072V5L7	Putative Cell division control protein 2 protein kinase CMGC-CDK-Pl family; Belongs to the protein kinase superfamily.
kmeans	1	Red	#ff0000	657	KAI5446702.1	3880.A0A072V6X0	50S ribosomal protein L7/L12.
kmeans	1	Red	#ff0000	657	KAI5446877.1	3880.I3SN70	Photosystem I reaction center subunit III.
kmeans	1	Red	#ff0000	657	KAI5446906.1	3880.G7IFU6	Coatomer subunit zeta; The zeta subunit may be involved in regulating the coat assembly and, hence, the rate of biosynthetic protein transport due to its association-dissociation properties with the coatomer complex.
kmeans	1	Red	#ff0000	657	KAI5446919.1	3880.A0A072V6N1	Vesicle transporter Sec20, putative.
kmeans	1	Red	#ff0000	657	KAI5447063.1	3880.G7IP95	RNA-binding (RRM/RBD/RNP motif) family protein.
kmeans	1	Red	#ff0000	657	KAI5447118.1	3880.G7ILR4	Ubiquitin-specific protease family C19 protein.
kmeans	1	Red	#ff0000	657	KAI5447144.1	3880.I3T3U9	Putative SEP domain-containing protein.
kmeans	1	Red	#ff0000	657	KAI5447239.1	3880.I3STV7	Derlin; May be involved in the degradation of misfolded endoplasmic reticulum (ER) luminal proteins; Belongs to the derlin family.
kmeans	1	Red	#ff0000	657	KAI5447646.1	3880.G7ILL5	26S proteasome non-ATPase regulatory subunit-like protein.
kmeans	1	Red	#ff0000	657	KAI5448039.1	3880.G7IP27	Clathrin light chain; Clathrin is the major protein of the polyhedral coat of coated pits and vesicles; Belongs to the clathrin light chain family.
kmeans	1	Red	#ff0000	657	KAI5448051.1	3880.A2Q4R2	Acetolactate synthase.
kmeans	1	Red	#ff0000	657	KAI5448054.1	3880.G7IP17	U2 snRNP auxiliary factor large subunit; Necessary for the splicing of pre-mRNA. Belongs to the splicing factor SR family.
kmeans	1	Red	#ff0000	657	KAI5448067.1	3880.A2Q4Q6	Putative allantoinase.
kmeans	1	Red	#ff0000	657	KAI5448230.1	3880.B7FIZ6	Putative monodehydroascorbate reductase (NADH).
kmeans	1	Red	#ff0000	657	KAI5448445.1	3880.G7INT9	Chlorophyll a-b binding protein, chloroplastic; The light-harvesting complex (LHC) functions as a light receptor, it captures and delivers excitation energy to photosystems with which it is closely associated; Belongs to the light-harvesting chlorophyll a/b-binding (LHC) protein family.
kmeans	1	Red	#ff0000	657	KAI5448473.1	3880.G7ILA8	Beta-xylosidase/alpha-L-arabinofuranosidase-like protein.
kmeans	1	Red	#ff0000	657	KAI5448520.1	3880.A2Q483	Protein interaction regulator family protein.
kmeans	1	Red	#ff0000	657	KAI5448530.1	3880.G7I8P7	26S proteasome regulatory particle triple-A ATPase protein; Belongs to the AAA ATPase family.
kmeans	1	Red	#ff0000	657	KAI5448577.1	3880.G7IPG7	Putative glycosyl transferase, family 8, nucleotide-diphospho-sugar transferase.
kmeans	1	Red	#ff0000	657	KAI5448597.1	3880.G7IPF0	Importin beta-4.
kmeans	1	Red	#ff0000	657	KAI5448690.1	3880.A0A072UXB1	Putative translation elongation factor EF1B, gamma chain, S-crystallin.
kmeans	1	Red	#ff0000	657	KAI5448730.1	3880.G7IL50	Methionine S-methyltransferase.
kmeans	2	Salmon	#ff7a65	18	KAI5383696.1	3880.G7LHC6	Tubulin beta chain; Tubulin is the major constituent of microtubules. It binds two moles of GTP, one at an exchangeable site on the beta chain and one at a non-exchangeable site on the alpha chain.
kmeans	2	Salmon	#ff7a65	18	KAI5385736.1	3880.A0A072UNG6	Tubulin beta chain; Tubulin is the major constituent of microtubules. It binds two moles of GTP, one at an exchangeable site on the beta chain and one at a non-exchangeable site on the alpha chain.
kmeans	2	Salmon	#ff7a65	18	KAI5391898.1	3880.G7JRA2	Tubulin beta chain; Tubulin is the major constituent of microtubules. It binds two moles of GTP, one at an exchangeable site on the beta chain and one at a non-exchangeable site on the alpha chain.
kmeans	2	Salmon	#ff7a65	18	KAI5396642.1	3880.B7FIH3	Putative Actin family.
kmeans	2	Salmon	#ff7a65	18	KAI5398009.1	3880.A0A072VDV8	DNA-binding protein.
kmeans	2	Salmon	#ff7a65	18	KAI5398975.1	3880.G7ICU5	DNA methyltransferase 1-associated protein.
kmeans	2	Salmon	#ff7a65	18	KAI5401043.1	3880.A0A072VQC8	Tubulin alpha chain; Tubulin is the major constituent of microtubules. It binds two moles of GTP, one at an exchangeable site on the beta chain and one at a non-exchangeable site on the alpha chain.
kmeans	2	Salmon	#ff7a65	18	KAI5402827.1	3880.G7J588	Tubulin beta chain; Tubulin is the major constituent of microtubules. It binds two moles of GTP, one at an exchangeable site on the beta chain and one at a non-exchangeable site on the alpha chain.
kmeans	2	Salmon	#ff7a65	18	KAI5405104.1	3880.G7JAX4	Actin-related protein 4A.
kmeans	2	Salmon	#ff7a65	18	KAI5417846.1	3880.G7JFB0	Tubulin alpha chain; Tubulin is the major constituent of microtubules. It binds two moles of GTP, one at an exchangeable site on the beta chain and one at a non-exchangeable site on the alpha chain.
kmeans	2	Salmon	#ff7a65	18	KAI5426869.1	3880.G7KVE1	Putative Actin family.
kmeans	2	Salmon	#ff7a65	18	KAI5427771.1	3880.A2Q5W0	Tubulin alpha chain; Tubulin is the major constituent of microtubules. It binds two moles of GTP, one at an exchangeable site on the beta chain and one at a non-exchangeable site on the alpha chain. Belongs to the tubulin family.
kmeans	2	Salmon	#ff7a65	18	KAI5431233.1	3880.G7L017	Putative Actin family.
kmeans	2	Salmon	#ff7a65	18	KAI5431272.1	3880.A0A072USS0	Tubulin beta chain; Tubulin is the major constituent of microtubules. It binds two moles of GTP, one at an exchangeable site on the beta chain and one at a non-exchangeable site on the alpha chain. Belongs to the tubulin family.
kmeans	2	Salmon	#ff7a65	18	KAI5438778.1	3880.G7JW74	Transformation/transcription domain associated protein; Belongs to the PI3/PI4-kinase family.
kmeans	2	Salmon	#ff7a65	18	KAI5443674.1	3880.G7KPK7	Tubulin alpha chain; Tubulin is the major constituent of microtubules. It binds two moles of GTP, one at an exchangeable site on the beta chain and one at a non-exchangeable site on the alpha chain. Belongs to the tubulin family.
kmeans	2	Salmon	#ff7a65	18	KAI5446766.1	3880.G7IML1	Tubulin beta chain; Tubulin is the major constituent of microtubules. It binds two moles of GTP, one at an exchangeable site on the beta chain and one at a non-exchangeable site on the alpha chain.
kmeans	2	Salmon	#ff7a65	18	KAI5448494.1	3880.G7IL85	Actin-related protein 4A.
kmeans	3	Fire Brick	#b23000	9	KAI5392349.1	3880.B7FMY4	Phosphatidyl-N-methylethanolamine N-methyltransferase; Catalyzes the second two steps of the methylation pathway of phosphatidylcholine biosynthesis, the SAM-dependent methylation of phosphatidylmonomethylethanolamine (PMME) to phosphatidyldimethylethanolamine (PDME) and of PDME to phosphatidylcholine (PC).
kmeans	3	Fire Brick	#b23000	9	KAI5404344.1	3880.G7J6C5	Putative phosphatidate phosphatase.
kmeans	3	Fire Brick	#b23000	9	KAI5412835.1	3880.A0A072VBP7	Diacylglycerol kinase; Belongs to the eukaryotic diacylglycerol kinase family.
kmeans	3	Fire Brick	#b23000	9	KAI5414885.1	3880.G7JD57	Diacylglycerol kinase; Belongs to the eukaryotic diacylglycerol kinase family.
kmeans	3	Fire Brick	#b23000	9	KAI5417325.1	3880.A0A072UQR7	Putative 1-acylglycerophosphocholine O-acyltransferase; Belongs to the membrane-bound acyltransferase family.
kmeans	3	Fire Brick	#b23000	9	KAI5422454.1	3880.A0A072TNQ7	Phosphatidylcholine-sterol acyltransferase.
kmeans	3	Fire Brick	#b23000	9	KAI5428388.1	3880.A0A072UC29	Lecithin:cholesterol acyltransferase family protein.
kmeans	3	Fire Brick	#b23000	9	KAI5438475.1	3880.G7K2N1	Type 2 acyl-CoA diacylglycerol acyltransferase.
kmeans	3	Fire Brick	#b23000	9	KAI5439681.1	3880.G7JXD5	Phosphatidylserine decarboxylase proenzyme 1, mitochondrial; Catalyzes the formation of phosphatidylethanolamine (PtdEtn) from phosphatidylserine (PtdSer). Plays a central role in phospholipid metabolism and in the interorganelle trafficking of phosphatidylserine. Belongs to the phosphatidylserine decarboxylase family. PSD-B subfamily. Eukaryotic type I sub-subfamily.
kmeans	4	Brown	#ffa465	8	KAI5388784.1	3880.G7JIF2	Serine/threonine-protein phosphatase 2A activator; PPIases accelerate the folding of proteins. It catalyzes the cis-trans isomerization of proline imidic peptide bonds in oligopeptides.
kmeans	4	Brown	#ffa465	8	KAI5398235.1	3880.G7I697	Putative flagellar calcium-binding protein calflagin.
kmeans	4	Brown	#ffa465	8	KAI5419620.1	3880.G7KWQ2	Calcineurin-like metallo-phosphoesterase superfamily protein.
kmeans	4	Brown	#ffa465	8	KAI5422701.1	3880.A0A072TXP5	Serine/threonine-protein phosphatase 2A 55 kDa regulatory subunit B; Belongs to the phosphatase 2A regulatory subunit B family.
kmeans	4	Brown	#ffa465	8	KAI5425798.1	3880.A0A072VK13	Serine/threonine protein phosphatase 2A regulatory subunit; The B regulatory subunit might modulate substrate selectivity and catalytic activity, and also might direct the localization of the catalytic enzyme to a particular subcellular compartment.
kmeans	4	Brown	#ffa465	8	KAI5441788.1	3880.A0A072UMF9	Serine/threonine protein phosphatase 2A regulatory subunit A.
kmeans	4	Brown	#ffa465	8	KAI5443382.1	3880.A0A072U7U5	Serine/threonine protein phosphatase 2A regulatory subunit; The B regulatory subunit might modulate substrate selectivity and catalytic activity, and also might direct the localization of the catalytic enzyme to a particular subcellular compartment.
kmeans	4	Brown	#ffa465	8	KAI5445574.1	3880.B7FND8	Mps one binder kinase activator-like protein 1A.
kmeans	5	Dark Golden Rod 2	#b26100	7	KAI5401634.1	3880.A0A072VQN2	Putative tubulin-specific chaperone D, tubulin-folding cofactor D.
kmeans	5	Dark Golden Rod 2	#b26100	7	KAI5408204.1	3880.G7J7V1	Auxin response factor; Auxin response factors (ARFs) are transcriptional factors that bind specifically to the DNA sequence 5'-TGTCTC-3' found in the auxin-responsive promoter elements (AuxREs).
kmeans	5	Dark Golden Rod 2	#b26100	7	KAI5412931.1	3880.A0A072VBZ7	Two pore calcium channel protein, putative.
kmeans	5	Dark Golden Rod 2	#b26100	7	KAI5414351.1	3880.A0A072UUK2	Mitotic spindle assembly checkpoint protein, putative.
kmeans	5	Dark Golden Rod 2	#b26100	7	KAI5418357.1	3880.G7LER6	ADP-ribosylation factor-like protein A1D; Belongs to the small GTPase superfamily. Arf family.
kmeans	5	Dark Golden Rod 2	#b26100	7	KAI5423316.1	3880.A0A072TJX9	PH-GRAM1-TCB1D9-TCB1D9B domain protein.
kmeans	5	Dark Golden Rod 2	#b26100	7	KAI5428981.1	3880.A0A072U288	Putative transcription factor WD40-like family.
kmeans	6	Sandy Brown	#ffce65	7	KAI5385293.1	3880.A0A072V9Z1	Peroxisomal (S)-2-hydroxy-acid oxidase GLO1.
kmeans	6	Sandy Brown	#ffce65	7	KAI5388112.1	3880.A0A072UME9	Delta(24)-sterol reductase-like protein.
kmeans	6	Sandy Brown	#ffce65	7	KAI5392214.1	3880.A0A072UZQ8	7-dehydrocholesterol reductase-like protein.
kmeans	6	Sandy Brown	#ffce65	7	KAI5401649.1	3880.A0A072W240	Diphosphomevalonate decarboxylase; Performs the first committed step in the biosynthesis of isoprene-containing compounds such as sterols and terpenoids. Belongs to the diphosphomevalonate decarboxylase family.
kmeans	6	Sandy Brown	#ffce65	7	KAI5403920.1	3880.G7J951	Reticulon-like protein.
kmeans	6	Sandy Brown	#ffce65	7	KAI5417978.1	3880.A0A072UPA9	Geranylgeranyl pyrophosphate synthase; Belongs to the FPP/GGPP synthase family.
kmeans	6	Sandy Brown	#ffce65	7	KAI5423371.1	3880.Q2MJ22	Cytochrome P450 monooxygenase CYP51G1; Belongs to the cytochrome P450 family.
kmeans	7	Dark Golden Rod	#b29200	5	KAI5383369.1	3880.A0A072U605	Putative acetyltransferase A, auxiliary subunit.
kmeans	7	Dark Golden Rod	#b29200	5	KAI5407058.1	3880.G7J5H3	Kinesin light chain.
kmeans	7	Dark Golden Rod	#b29200	5	KAI5426819.1	3880.G7KWB5	P-loop nucleoside triphosphate hydrolase superfamily protein; Belongs to the TRAFAC class myosin-kinesin ATPase superfamily. Kinesin family.
kmeans	7	Dark Golden Rod	#b29200	5	KAI5439848.1	3880.G7KEW4	Kinesin-like protein; Belongs to the TRAFAC class myosin-kinesin ATPase superfamily. Kinesin family.
kmeans	7	Dark Golden Rod	#b29200	5	KAI5442414.1	3880.A0A072U668	Putative acetyltransferase A, auxiliary subunit.
kmeans	8	Yellow	#fff865	4	KAI5385100.1	3880.G7LH35	Putative long-chain-fatty-acid--[acyl-carrier-protein] ligase.
kmeans	8	Yellow	#fff865	4	KAI5394389.1	3880.G7I8F2	Long-chain fatty acyl CoA ligase, putative.
kmeans	8	Yellow	#fff865	4	KAI5406415.1	3880.G7JAT1	Putative long-chain-fatty-acid--[acyl-carrier-protein] ligase.
kmeans	8	Yellow	#fff865	4	KAI5406594.1	3880.G7JI82	Bacterial long-chain fatty acid CoA synthetase.
kmeans	9	Dark Golden Rod 3	#a1b200	3	KAI5414355.1	3880.A0A072V3L0	Cullin-associated NEDD8-dissociated protein.
kmeans	9	Dark Golden Rod 3	#a1b200	3	KAI5419988.1	3880.G7LAY4	Putative cullin protein, neddylation; Belongs to the cullin family.
kmeans	9	Dark Golden Rod 3	#a1b200	3	KAI5439021.1	3880.G7KC51	Ubiquitin-conjugating enzyme; Belongs to the ubiquitin-conjugating enzyme family.
kmeans	10	Khaki	#dbff65	3	KAI5427262.1	3880.A2Q2Z4	Mitochondrial fission 1 protein; Component of the peroxisomal and mitochondrial division machineries. Plays a role in promoting the fission of mitochondria and peroxisomes.
kmeans	10	Khaki	#dbff65	3	KAI5428831.1	3880.A2Q5C8	Peroxisomal biogenesis factor 11 family protein.
kmeans	10	Khaki	#dbff65	3	KAI5433280.1	3880.B7FH42	Mitochondrial fission 1 protein; Component of the peroxisomal and mitochondrial division machineries. Plays a role in promoting the fission of mitochondria and peroxisomes.
kmeans	11	Aquamarine 2	#75efbb	3	KAI5386755.1	3880.B6CHW8	Rho-like GTP-binding protein.
kmeans	11	Aquamarine 2	#75efbb	3	KAI5420417.1	3880.G7LB13	Guanine nucleotide exchange factor, putative; Belongs to the DOCK family.
kmeans	11	Aquamarine 2	#75efbb	3	KAI5438728.1	3880.Q8S2V3	Putative small GTPase superfamily, P-loop containing nucleoside triphosphate hydrolase.
kmeans	12	Cyan	#75efcc	3	KAI5414956.1	3880.B7FLJ0	Protein YIPF.
kmeans	12	Cyan	#75efcc	3	KAI5424309.1	3880.G7KYP9	Protein YIPF.
kmeans	12	Cyan	#75efcc	3	KAI5434357.1	3880.G7K200	Protein YIPF.
kmeans	13	Aquamarine	#75efdc	3	KAI5385647.1	3880.A0A072VQ81	Putative beta-ketoacyl-[acyl-carrier-protein] synthase I; Belongs to the thiolase-like superfamily. Beta-ketoacyl-ACP synthases family.
kmeans	13	Aquamarine	#75efdc	3	KAI5406268.1	3880.G7JC28	3-oxoacyl-[acyl-carrier-protein] reductase; Belongs to the short-chain dehydrogenases/reductases (SDR) family.
kmeans	13	Aquamarine	#75efdc	3	KAI5413296.1	3880.G7IU75	Zinc-binding alcohol dehydrogenase family protein.
kmeans	14	Aquamarine 3	#75efed	3	KAI5388707.1	3880.B7FI29	Putative Longin-like domain-containing protein; Belongs to the synaptobrevin family.
kmeans	14	Aquamarine 3	#75efed	3	KAI5416148.1	3880.G7JFD0	Putative Longin-like domain-containing protein; Belongs to the synaptobrevin family.
kmeans	14	Aquamarine 3	#75efed	3	KAI5433329.1	3880.G7K325	Putative Longin-like domain-containing protein; Belongs to the synaptobrevin family.
kmeans	15	Sky Blue 2	#75e1ef	3	KAI5430141.1	3880.A0A072TZI8	Putative phosphatidylinositol-glycan biosynthesis class S protein.
kmeans	15	Sky Blue 2	#75e1ef	3	KAI5430842.1	3880.G7KR97	Putative GPI inositol-deacylase PGAP1, alpha/Beta hydrolase.
kmeans	15	Sky Blue 2	#75e1ef	3	KAI5442286.1	3880.G7LEX7	Glycosylphosphatidylinositol anchor attachment-like protein.
kmeans	16	Blue	#75d0ef	3	KAI5413672.1	3880.G7IS20	CTC-interacting domain protein, putative.
kmeans	16	Blue	#75d0ef	3	KAI5421691.1	3880.G7L3J8	DEAD-box ATP-dependent RNA helicase-like protein; Belongs to the DEAD box helicase family.
kmeans	16	Blue	#75d0ef	3	KAI5425406.1	3880.A0A072U465	mRNA-decapping enzyme-like protein.
kmeans	17	Sky Blue	#75bfef	3	KAI5393043.1	3880.Q7X9B4	Cytochrome P450 family fatty acid hydroperoxide lyase; Belongs to the cytochrome P450 family.
kmeans	17	Sky Blue	#75bfef	3	KAI5422372.1	3880.G7L7J8	Lipoxygenase; Plant lipoxygenase may be involved in a number of diverse aspects of plant physiology including growth and development, pest resistance, and senescence or responses to wounding.
kmeans	17	Sky Blue	#75bfef	3	KAI5436530.1	3880.Q711Q9	Putative allene-oxide cyclase.
kmeans	18	Cornflower Blue 3	#75aeef	2	KAI5413747.1	3880.Q2HVE3	Putative nucleosome assembly protein (NAP); Belongs to the nucleosome assembly protein (NAP) family.
kmeans	18	Cornflower Blue 3	#75aeef	2	KAI5436510.1	3880.A0A072TJ92	Importin 9.
kmeans	19	Cornflower Blue	#759def	2	KAI5395199.1	3880.G7IEE3	Xyloglucanase-specific endoglucanase inhibitor protein; Belongs to the peptidase A1 family.
kmeans	19	Cornflower Blue	#759def	2	KAI5419639.1	3880.A0A072TRI5	Polygalacturonase non-catalytic protein.
kmeans	20	Cornflower Blue 2	#758def	2	KAI5419595.1	3880.A0A072TS59	Putative pantothenate kinase.
kmeans	20	Cornflower Blue 2	#758def	2	KAI5425033.1	3880.G7KRU8	Putative dephospho-CoA kinase.
kmeans	21	Medium Slate Blue	#757cef	2	KAI5392287.1	3880.A0A072UHK5	alpha-1,2-Mannosidase; Belongs to the glycosyl hydrolase 47 family.
kmeans	21	Medium Slate Blue	#757cef	2	KAI5402216.1	3880.G7J9B0	Putative alpha-1,3-mannosyl-glycoprotein 2-beta-N-acetylglucosaminyltransferase.
kmeans	22	Purple	#7f75ef	2	KAI5387032.1	3880.A0A072UPH7	UDP-glucosyltransferase 73B2; Belongs to the UDP-glycosyltransferase family.
kmeans	22	Purple	#7f75ef	2	KAI5433593.1	3880.G7KHG0	Indole-3-acetaldehyde oxidase.
kmeans	23	Medium Purple	#8f75ef	2	KAI5401091.1	3880.G7IET9	ATP-dependent Clp protease proteolytic subunit; Belongs to the peptidase S14 family.
kmeans	23	Medium Purple	#8f75ef	2	KAI5417660.1	3880.A0A072URC7	ATP-dependent Clp protease proteolytic subunit; Belongs to the peptidase S14 family.
kmeans	24	Medium Purple 2	#a075ef	2	KAI5394560.1	3880.A0A072VR25	Putative vacuole morphology and inheritance protein.
kmeans	24	Medium Purple 2	#a075ef	2	KAI5422283.1	3880.G7L934	Phosphoinositide phosphatase SAC4.
kmeans	25	Medium Purple 3	#b175ef	2	KAI5432562.1	3880.G7KFE0	Putative transferase, protein kinase RLK-Pelle-RLCK-XII-1 family.
kmeans	25	Medium Purple 3	#b175ef	2	KAI5448470.1	3880.E2IXG1	Putative transferase, protein kinase RLK-Pelle-LRR-II family; Belongs to the protein kinase superfamily. Ser/Thr protein kinase family.
kmeans	26	Orchid 4	#c275ef	2	KAI5388132.1	3880.A0A072UMF3	Anamorsin homolog; Component of the cytosolic iron-sulfur (Fe-S) protein assembly (CIA) machinery. Required for the maturation of extramitochondrial Fe-S proteins. Part of an electron transfer chain functioning in an early step of cytosolic Fe-S biogenesis, facilitating the de novo assembly of a [4Fe-4S] cluster on the cytosolic Fe-S scaffold complex. Electrons are transferred from NADPH via a FA…
kmeans	26	Orchid 4	#c275ef	2	KAI5414073.1	3880.G7IMH4	Glutaredoxin; Belongs to the glutaredoxin family. Monothiol subfamily.
kmeans	27	Orchid 2	#d375ef	2	KAI5387378.1	3880.A0A072UY58	Putative transferase, protein kinase TKL-Pl-5 family; Belongs to the protein kinase superfamily.
kmeans	27	Orchid 2	#d375ef	2	KAI5410770.1	3880.G7IW39	NADPH:quinone oxidoreductase-like protein.
kmeans	28	Violet 2	#e375ef	2	KAI5387345.1	3880.G7JGC9	Nodulin-like protein.
kmeans	28	Violet 2	#e375ef	2	KAI5432598.1	3880.G7K0M1	Putative fasciclin-like arabinogalactan protein.
kmeans	29	Violet	#ef75ea	2	KAI5387121.1	3880.G7ZWL8	Putative groES chaperonin family; Belongs to the GroES chaperonin family.
kmeans	29	Violet	#ef75ea	2	KAI5439451.1	3880.G7K2J4	Porin/voltage-dependent anion-selective channel protein.
kmeans	30	Orchid	#ef75da	2	KAI5387910.1	3880.G7JRR9	Chromosome region maintenance protein 1/exportin.
kmeans	30	Orchid	#ef75da	2	KAI5440193.1	3880.G7K6H8	Chromosome region maintenance protein 1/exportin.
kmeans	31	Orchid 3	#ef75c9	2	KAI5427492.1	3880.G7L4R3	Putative histone-lysine N-methyltransferase chromatin remodeling SET family.
kmeans	31	Orchid 3	#ef75c9	2	KAI5438236.1	3880.G7K6V9	Putative histone-lysine N-methyltransferase chromatin remodeling SET family.
kmeans	32	Hot Pink	#ef75b8	2	KAI5390094.1	3880.I3SA41	Autophagy-related protein.
kmeans	32	Hot Pink	#ef75b8	2	KAI5442063.1	3880.A0A072UMY9	Phosphoinositide 3-kinase regulatory subunit-like protein.
kmeans	33	Hot Pink 2	#ef75a7	2	KAI5427075.1	3880.A0A072UCR5	Putative proteasome component (PCI) domain-containing protein.
kmeans	33	Hot Pink 2	#ef75a7	2	KAI5442434.1	3880.I3SUA4	Putative flagellar calcium-binding protein calflagin.
kmeans	34	Pink	#ef7596	2	KAI5410342.1	3880.G7IWJ5	Signal peptidase complex subunit 3; Microsomal signal peptidase is a membrane-bound endoproteinase that removes signal peptides from nascent proteins as they are translocated into the lumen of the endoplasmic reticulum. Belongs to the SPCS3 family.
kmeans	34	Pink	#ef7596	2	KAI5424297.1	3880.Q2HTM7	Signal peptidase complex subunit 3; Microsomal signal peptidase is a membrane-bound endoproteinase that removes signal peptides from nascent proteins as they are translocated into the lumen of the endoplasmic reticulum. Belongs to the SPCS3 family.
kmeans	35	Light Coral	#ef7586	2	KAI5401671.1	3880.I3TAN1	Mitochondrial pyruvate carrier; Mediates the uptake of pyruvate into mitochondria. Belongs to the mitochondrial pyruvate carrier (MPC) (TC 2.A.105) family.
kmeans	35	Light Coral	#ef7586	2	KAI5447110.1	3880.Q2HVG1	Mitochondrial pyruvate carrier; Mediates the uptake of pyruvate into mitochondria. Belongs to the mitochondrial pyruvate carrier (MPC) (TC 2.A.105) family.
STRING kmeans cluster descriptions
#clustering method	cluster number	cluster color	hex color	gene count	primary description	secondary description	tertiary description	protein names
kmeans	1	Red	#ff0000	657	Membrane protein complex	-	-	KAI5442218.1, KAI5438544.1, KAI5427841.1, KAI5404196.1, KAI5419075.1, KAI5427789.1, KAI5387665.1, KAI5404801.1, KAI5413073.1, KAI5415894.1, KAI5421636.1, KAI5423178.1, KAI5383064.1, KAI5409485.1, KAI5391706.1, KAI5441923.1, KAI5387540.1, KAI5388307.1, KAI5415377.1, KAI5420537.1, KAI5395132.1, KAI5386983.1, KAI5428014.1, KAI5426094.1, KAI5400495.1, KAI5425004.1, KAI5440114.1, KAI5421467.1, KAI5407…
kmeans	2	Salmon	#ff7a65	18	Cytoskeleton	Structural constituent of cytoskeleton	-	KAI5396642.1, KAI5427771.1, KAI5391898.1, KAI5443674.1, KAI5383696.1, KAI5417846.1, KAI5402827.1, KAI5405104.1, KAI5398009.1, KAI5448494.1, KAI5398975.1, KAI5438778.1, KAI5431233.1, KAI5426869.1, KAI5401043.1, KAI5446766.1, KAI5431272.1, KAI5385736.1
kmeans	3	Fire Brick	#b23000	9	Glycerophospholipid metabolism	-	-	KAI5438475.1, KAI5404344.1, KAI5414885.1, KAI5412835.1, KAI5417325.1, KAI5439681.1, KAI5428388.1, KAI5392349.1, KAI5422454.1
kmeans	4	Brown	#ffa465	8	Protein phosphatase type 2A complex	Magnesium-dependent protein serine/threonine phosphatase complex, and Serine/threonine-specific protein phosphatase/bis(5-nucleosyl)-tetraphosphatase	-	KAI5443382.1, KAI5441788.1, KAI5388784.1, KAI5398235.1, KAI5422701.1, KAI5445574.1, KAI5419620.1, KAI5425798.1
kmeans	5	Dark Golden Rod 2	#b26100	7	Tubulin complex assembly	-	-	KAI5428981.1, KAI5412931.1, KAI5408204.1, KAI5414351.1, KAI5401634.1, KAI5418357.1, KAI5423316.1
kmeans	6	Sandy Brown	#ffce65	7	Steroid biosynthesis	-	-	KAI5401649.1, KAI5385293.1, KAI5392214.1, KAI5423371.1, KAI5403920.1, KAI5388112.1, KAI5417978.1
kmeans	7	Dark Golden Rod	#b29200	5	Kinesins	-	-	KAI5407058.1, KAI5439848.1, KAI5426819.1, KAI5442414.1, KAI5383369.1
kmeans	8	Yellow	#fff865	4	Fatty acid biosynthesis	Synthesis of very long-chain fatty acyl-CoAs	-	KAI5406415.1, KAI5406594.1, KAI5385100.1, KAI5394389.1
kmeans	9	Dark Golden Rod 3	#a1b200	3	Protein neddylation, and Cullin binding	-	-	KAI5414355.1, KAI5439021.1, KAI5419988.1
kmeans	10	Khaki	#dbff65	3	Peroxisome fission	Integral component of peroxisomal membrane	Class I peroxisomal membrane protein import	KAI5428831.1, KAI5433280.1, KAI5427262.1
kmeans	11	Aquamarine 2	#75efbb	3	Small GTPase mediated signal transduction	Rho (Ras homology) subfamily of Ras-like small GTPases	-	KAI5386755.1, KAI5420417.1, KAI5438728.1
kmeans	12	Cyan	#75efcc	3	Yip1 domain, and Yif1 family	-	-	KAI5414956.1, KAI5424309.1, KAI5434357.1
kmeans	13	Aquamarine	#75efdc	3	Fatty acid biosynthesis	-	-	KAI5406268.1, KAI5385647.1, KAI5413296.1
kmeans	14	Aquamarine 3	#75efed	3	SNARE interactions in vesicular transport	Regulated-SNARE-like domain	-	KAI5416148.1, KAI5433329.1, KAI5388707.1
kmeans	15	Sky Blue 2	#75e1ef	3	Glycosylphosphatidylinositol (GPI)-anchor biosynthesis	GPI anchor metabolism	-	KAI5430842.1, KAI5442286.1, KAI5430141.1
kmeans	16	Blue	#75d0ef	3	Stress granule assembly	Cytoplasmic stress granule	mRNA decay by 5 to 3 exoribonuclease	KAI5421691.1, KAI5413672.1, KAI5425406.1
kmeans	17	Sky Blue	#75bfef	3	Jasmonic acid biosynthesis, and Oxidoreductase Oye-like	-	-	KAI5393043.1, KAI5436530.1, KAI5422372.1
kmeans	18	Cornflower Blue 3	#75aeef	2	Nucleosome assembly protein (NAP), and Histone H2A	-	-	KAI5436510.1, KAI5413747.1
kmeans	19	Cornflower Blue	#759def	2	-	-	-	KAI5419639.1, KAI5395199.1
kmeans	20	Cornflower Blue 2	#758def	2	Coenzyme A biosynthesis	-	-	KAI5419595.1, KAI5425033.1
kmeans	21	Medium Slate Blue	#757cef	2	N-glycan trimming and elongation in the cis-Golgi	Various types of N-glycan biosynthesis	-	KAI5392287.1, KAI5402216.1
kmeans	22	Purple	#7f75ef	2	Carotenoid biosynthesis	(+)-Abscisic acid 8-hydroxylase activity, and [2Fe-2S]-binding	-	KAI5387032.1, KAI5433593.1
kmeans	23	Medium Purple	#8f75ef	2	Endopeptidase Clp complex	ATPase binding	-	KAI5417660.1, KAI5401091.1
kmeans	24	Medium Purple 2	#a075ef	2	Synthesis of PIPs at the late endosome membrane	-	-	KAI5394560.1, KAI5422283.1
kmeans	25	Medium Purple 3	#b175ef	2	Mixed, incl. Serine/threonine-protein kinase BSK, and BKI1/Probable membrane-associated kinase regulator 1/3/4	-	-	KAI5448470.1, KAI5432562.1
kmeans	26	Orchid 4	#c275ef	2	2Fe-2S	BolA protein, and Glutaredoxin, PICOT-like	-	KAI5414073.1, KAI5388132.1
kmeans	27	Orchid 2	#d375ef	2	-	-	-	KAI5410770.1, KAI5387378.1
kmeans	28	Violet 2	#e375ef	2	Mixed, incl. Cyclophilin-type peptidyl-prolyl cis-trans isomerase, and Nodulin-related protein 1/2	-	-	KAI5432598.1, KAI5387345.1
kmeans	29	Violet	#ef75ea	2	Mixed, incl. Sterol desaturase Scs7, and RNA folding	-	-	KAI5439451.1, KAI5387121.1
kmeans	30	Orchid	#ef75da	2	Ribosomal small subunit export from nucleus	CRM1 C terminal	MAPK6/MAPK4 signaling	KAI5440193.1, KAI5387910.1
kmeans	31	Orchid 3	#ef75c9	2	Lysine degradation	-	-	KAI5427492.1, KAI5438236.1
kmeans	32	Hot Pink	#ef75b8	2	Autophagy - other	-	-	KAI5390094.1, KAI5442063.1
kmeans	33	Hot Pink 2	#ef75a7	2	Transcription export complex 2, and Centriole	-	-	KAI5442434.1, KAI5427075.1
kmeans	34	Pink	#ef7596	2	Microsome	Signal peptidase complex	-	KAI5424297.1, KAI5410342.1
kmeans	35	Light Coral	#ef7586	2	Mitochondrial pyruvate transmembrane transport	Mitochondrion inner membrane	-	KAI5447110.1, KAI5401671.1

## Sheet: Sheet 8
Table S12 -sheet 8: Top 10 total hub proteins in CO-MT_vs_TR-LF network ranked by MCC method
Rank	Pea	Score	M. truncatula	annotation
1	KAI5403439.1	2.0485034908851664E20	G7J2W0_MEDTR	26S proteasome non-ATPase regulatory subunit-like protein.
1	KAI5394033.1	2.0485034908851664E20	G7I549_MEDTR	26S proteasome non-ATPase regulatory subunit-like protein.
1	KAI5393459.1	2.0485034908851664E20	B7FL82_MEDTR	Putative 26S proteasome non-ATPase regulatory subunit Rpn12.
1	KAI5402772.1	2.0485034908851664E20	G7J5U6_MEDTR	Putative proteasome component (PCI) domain, 26S proteasome regulatory subunit.
1	KAI5392718.1	2.0485034908851664E20	G7I8C5_MEDTR	Putative proteasome component (PCI) domain, 26S proteasome regulatory subunit.
1	KAI5438176.1	2.0485034908851664E20	G7K9K1_MEDTR	Putative proteasome component (PCI) domain-containing protein.
1	KAI5387776.1	2.0485034908851664E20	G7JTX3_MEDTR	26S proteasome non-ATPase regulatory subunit 2 homolog; Acts as a regulatory subunit of the 26 proteasome which is involved in the ATP-dependent degradation of ubiquitinated proteins.
1	KAI5417205.1	2.0485034908851664E20	G7JMM6_MEDTR	Putative proteasome component (PCI) domain-containing protein.
1	KAI5384289.1	2.0485034908851664E20	B7FLC5_MEDTR	Putative proteasome component (PCI) domain-containing protein.
1	KAI5382689.1	2.0485034908851664E20	G7LCC0_MEDTR	26S proteasome non-ATPase regulatory subunit 1 homolog; Acts as a regulatory subunit of the 26S proteasome which is involved in the ATP-dependent degradation of ubiquitinated proteins.

## Sheet: Sheet 9
Table S12 -sheet 9: Cluster details of total CO-YT_vs_TR-YT up proteins network
Network Stats
number of nodes:	842
number of edges:	2072
average node degree:	4.92
avg. local clustering coefficient:	0.261
expected number of edges:	1467
PPI enrichment p-value:	< 1.0e-16
STRING kmeans clusters and their proteins
#clustering method	cluster number	cluster color	hex color	gene count	protein name	protein identifier	protein description
kmeans	1	Red	#ff0000	273	KAI5382796.1	3880.G7LAL7	40S ribosomal protein S2-4; Belongs to the universal ribosomal protein uS5 family.
kmeans	1	Red	#ff0000	273	KAI5383064.1	3880.G7L7H0	Malic enzyme.
kmeans	1	Red	#ff0000	273	KAI5383582.1	3880.A0A072TW77	Putative G-patch domain-containing protein.
kmeans	1	Red	#ff0000	273	KAI5383623.1	3880.A0A072TUJ6	RNA 3-terminal phosphate cyclase-like protein, putative.
kmeans	1	Red	#ff0000	273	KAI5383625.1	3880.A0A072TW37	Putative DNA helicase chromatin remodeling SNF2 family.
kmeans	1	Red	#ff0000	273	KAI5383961.1	3880.A0A072TUM8	Polynucleotide 5-hydroxyl-kinase NOL9-like protein.
kmeans	1	Red	#ff0000	273	KAI5383965.1	3880.G7LFT5	Putative transcription factor & chromatin remodeling DDT family.
kmeans	1	Red	#ff0000	273	KAI5384202.1	3880.G7LE10	Chromatin assembly factor 1 subunit FAS2-like protein.
kmeans	1	Red	#ff0000	273	KAI5384221.1	3880.G7LD78	Uridylate kinase.
kmeans	1	Red	#ff0000	273	KAI5384326.1	3880.G7LBB9	RNA cytidine acetyltransferase; RNA cytidine acetyltransferase with specificity toward both 18S rRNA and tRNAs. Catalyzes the formation of N(4)-acetylcytidine (ac4C) in 18S rRNA. Required for early nucleolar cleavages of precursor rRNA at sites A0, A1 and A2 during 18S rRNA synthesis. Catalyzes the formation of ac4C in serine and leucine tRNAs. Requires a tRNA-binding adapter protein for full tRN…
kmeans	1	Red	#ff0000	273	KAI5385141.1	3880.G7LHA9	DNA primase large subunit; DNA primase is the polymerase that synthesizes small RNA primers for the Okazaki fragments made during discontinuous DNA replication; Belongs to the eukaryotic-type primase large subunit family.
kmeans	1	Red	#ff0000	273	KAI5385561.1	3880.A0A072UQW1	Putative aminoacyltransferase, E1 ubiquitin-activating enzyme.
kmeans	1	Red	#ff0000	273	KAI5385633.1	3880.G7JDZ9	Pre-rRNA-processing esf1-like protein.
kmeans	1	Red	#ff0000	273	KAI5385644.1	3880.G7JDY9	DNA helicase; Belongs to the MCM family.
kmeans	1	Red	#ff0000	273	KAI5385686.1	3880.A0A072UP04	Putative non-specific serine/threonine protein kinase.
kmeans	1	Red	#ff0000	273	KAI5385717.1	3880.I3T953	Double-stranded DNA-binding-like protein.
kmeans	1	Red	#ff0000	273	KAI5385770.1	3880.G8A1C1	Putative DNA polymerase delta, subunit 4.
kmeans	1	Red	#ff0000	273	KAI5385802.1	3880.A0A072UNM0	Putative ribosomal protein L3; Belongs to the universal ribosomal protein uL3 family.
kmeans	1	Red	#ff0000	273	KAI5385876.1	3880.A0A072UZG5	Methyltransferase/nucleic acid-binding protein.
kmeans	1	Red	#ff0000	273	KAI5385905.1	3880.A0A072UN52	Putative phosphoribosyl 1,2-cyclic phosphate 1,2-diphosphodiesterase.
kmeans	1	Red	#ff0000	273	KAI5385957.1	3880.G7JCS4	Putative nucleotide-binding alpha-beta plait domain-containing protein.
kmeans	1	Red	#ff0000	273	KAI5386260.1	3880.G7JT01	Branched-chain-amino-acid aminotransferase; Belongs to the class-IV pyridoxal-phosphate-dependent aminotransferase family.
kmeans	1	Red	#ff0000	273	KAI5386467.1	3880.G7JRS5	Nucleolar protein 12, 25 kDa protein.
kmeans	1	Red	#ff0000	273	KAI5386824.1	3880.G7JNN6	Cysteine synthase; Belongs to the cysteine synthase/cystathionine beta- synthase family.
kmeans	1	Red	#ff0000	273	KAI5386853.1	3880.G7JNK9	Sas10/U3 ribonucleoprotein (UTP) family protein, putative.
kmeans	1	Red	#ff0000	273	KAI5386855.1	3880.G7JNK8	DNA polymerase I-like protein.
kmeans	1	Red	#ff0000	273	KAI5387157.1	3880.Q2MGQ2	Glycine cleavage system H protein; The H protein shuttles the methylamine group of glycine from the P protein to the T protein; Belongs to the GcvH family.
kmeans	1	Red	#ff0000	273	KAI5387717.1	3880.G7JUZ3	DEAD-box ATP-dependent RNA helicase 29.
kmeans	1	Red	#ff0000	273	KAI5387736.1	3880.G7JUY3	Protein MAK16 homolog; Belongs to the MAK16 family.
kmeans	1	Red	#ff0000	273	KAI5387989.1	3880.G7JMD2	Nucleosome/chromatin assembly factor group protein.
kmeans	1	Red	#ff0000	273	KAI5388213.1	3880.G7JPK2	Peptidyl-prolyl cis-trans isomerase; PPIases accelerate the folding of proteins. It catalyzes the cis-trans isomerization of proline imidic peptide bonds in oligopeptides; Belongs to the cyclophilin-type PPIase family.
kmeans	1	Red	#ff0000	273	KAI5388450.1	3880.G7JIL6	DNA helicase; Belongs to the MCM family.
kmeans	1	Red	#ff0000	273	KAI5388494.1	3880.G7JTV9	Putative rRNA methyltransferase; Probable methyltransferase involved in the maturation of rRNA and in the biogenesis of ribosomal subunits.
kmeans	1	Red	#ff0000	273	KAI5388735.1	3880.I3TAW2	Putative DNA-directed DNA polymerase transcription factor Hap3/NF-YB family.
kmeans	1	Red	#ff0000	273	KAI5388983.1	3880.A0A072UVT2	DNA ligase.
kmeans	1	Red	#ff0000	273	KAI5390178.1	3880.A0A072UKV4	Replication factor C subunit 1.
kmeans	1	Red	#ff0000	273	KAI5390278.1	3880.G7JES9	Putative P-loop containing nucleoside triphosphate hydrolase.
kmeans	1	Red	#ff0000	273	KAI5391246.1	3880.G7JBJ8	Putative tRNA (Pseudouridine(54)-N(1))-methyltransferase.
kmeans	1	Red	#ff0000	273	KAI5391674.1	3880.G7JDE4	ATP-dependent RNA helicase DHX37-like protein, putative.
kmeans	1	Red	#ff0000	273	KAI5392187.1	3880.G7JVR1	Low temperature viability protein, putative.
[truncated: 311 more rows]

## Sheet: Sheet 10
Table S12 -sheet 10: Top 10 total hub proteins in CO-YT_vs-TR-YT network ranked by MCC method
[truncated: 11 more rows]

[truncated: 10 more sheets: Sheet 11, Sheet 12, Sheet 13, Sheet 14, Sheet 15, Sheet 16, Sheet 17, Sheet 18, Sheet 19, Sheet 20]
