# Supplementary material for: Integrative nuclear and total proteomics of compound leaves in semi-leafless and leafed pea cultivars reveal regulatory cues in leaf development
Source: BMC Plant Biol. 2026 Mar 4;26:824. doi: 10.1186/s12870-026-08381-5 (PMC13154526; doi:10.1186/s12870-026-08381-5)
Supplement: Supplementary file 1 — Supplementary Material 1: Fig. S1 Nuclei quality analysis and PCR analysis of PsPALM1a/b gene. Representative images of nuclei isolated from young tendril of Cooper A, and petiole of Trapper B. The nuclei were stained with DAPI and visualized on eclipse TE300 inverted microscope. C Full-length original agarose gel image showing PCR amplified PsPALM1a/1b gene fragments from genomic DNA of Cooper and Trapper pea cultivars. The red colored rectangular shape denotes the cropped image shown in Fig. 1D. Lane 1 to 20 represents PCR amplification of other candidate genes and is not related to current study. The PsTubulin PCR was performed on genomic DNA of Cooper and Trapper pea cultivars to check their DNA quality. The 100 base pair marker was loaded for size verification and non-template control (NTC) was used as negative control. Fig. S2 Sample intensity correlation plot and protein count. A Protein intensity correlation matrix of total proteome and, B nuclear proteome. The scale bar red to blue color represents low to higher sample correlation values. C Bar chart of protein count in replicates of each tissue-types from total proteome, and D nuclear proteome. The y-axis represents protein count and x-axis specify sample (tissue and genotype) details. The bar color represents specific tissue-types used in this study. Fig. S3 Significant biological processes in up and down-regulated proteins identified in different tissue-type comparisons from total proteome analysis. The dot color denotes the significant enrichment, and the dot size specifies the number of DAPs related to the biological process. Details of these biological processes are provided in Table S9. The contrasts without significant GO-terms were not included in the Figure. Table S1 All identified precursor peptides and protein groups detected in total proteome study. Table S2 All identified precursor peptides and protein groups detected in nuclear proteome study. Table S3 List of differentially abundant protein [file 12870_2026_8381_MOESM1_ESM.zip › Table S13-Goyal.xlsx]

## Sheet: sheet 1
Table S13 -sheet 1: Cluster details of TR-YT_vs_TR-MT nuclear up proteins network
Network Stats
number of nodes:	774
number of edges:	5535
average node degree:	14.3
avg. local clustering coefficient:	0.372
expected number of edges:	2152
PPI enrichment p-value:	< 1.0e-16
STRING kmeans clusters and their proteins
#clustering method	cluster number	cluster color	hex color	gene count	protein name	protein identifier	protein description
kmeans	1	Red	#ff0000	382	KAI5382578.1	3880.G7LD93	Breast carcinoma amplified sequence protein, putative.
kmeans	1	Red	#ff0000	382	KAI5382679.1	3880.G7LCB7	Putative THO complex, subunitTHOC2, THO complex subunit 2 domain-containing protein.
kmeans	1	Red	#ff0000	382	KAI5382709.1	3880.A0A072TTT6	Putative transcription factor WD40-like family.
kmeans	1	Red	#ff0000	382	KAI5382823.1	3880.G7LAJ6	XAP5 circadian timekeeper.
kmeans	1	Red	#ff0000	382	KAI5382997.1	3880.A0A072TWZ0	Ribosomal protein L7Ae/L30e/S12e/Gadd45 family protein.
kmeans	1	Red	#ff0000	382	KAI5383078.1	3880.B7FMK3	U3 small nucleolar ribonucleoprotein IMP3.
kmeans	1	Red	#ff0000	382	KAI5383271.1	3880.G7LIV7	RNA helicase, ATP-dependent, SK12/DOB1 protein.
kmeans	1	Red	#ff0000	382	KAI5383582.1	3880.A0A072TW77	Putative G-patch domain-containing protein.
kmeans	1	Red	#ff0000	382	KAI5383590.1	3880.A0A072UXP5	Putative nucleolar pre-ribosomal-associated protein.
kmeans	1	Red	#ff0000	382	KAI5383623.1	3880.A0A072TUJ6	RNA 3-terminal phosphate cyclase-like protein, putative.
kmeans	1	Red	#ff0000	382	KAI5383745.1	3880.G7LI13	Putative ribonuclease Nob1, ribonuclease, PIN domain-containing protein.
kmeans	1	Red	#ff0000	382	KAI5383961.1	3880.A0A072TUM8	Polynucleotide 5-hydroxyl-kinase NOL9-like protein.
kmeans	1	Red	#ff0000	382	KAI5383965.1	3880.G7LFT5	Putative transcription factor & chromatin remodeling DDT family.
kmeans	1	Red	#ff0000	382	KAI5384144.1	3880.G7LEX1	Chromatin-remodeling complex ATPase chain.
kmeans	1	Red	#ff0000	382	KAI5384202.1	3880.G7LE10	Chromatin assembly factor 1 subunit FAS2-like protein.
kmeans	1	Red	#ff0000	382	KAI5384221.1	3880.G7LD78	Uridylate kinase.
kmeans	1	Red	#ff0000	382	KAI5384278.1	3880.G7LC87	CC1-like splicing factor.
kmeans	1	Red	#ff0000	382	KAI5384282.1	3880.G7LC83	Ribonucleoside-diphosphate reductase; Provides the precursors necessary for DNA synthesis. Catalyzes the biosynthesis of deoxyribonucleotides from the corresponding ribonucleotides.
kmeans	1	Red	#ff0000	382	KAI5384304.1	3880.G7LBD3	Small nuclear ribonucleoprotein Sm D3; Core component of the spliceosomal U1, U2, U4 and U5 small nuclear ribonucleoproteins (snRNPs), the building blocks of the spliceosome.
kmeans	1	Red	#ff0000	382	KAI5384326.1	3880.G7LBB9	RNA cytidine acetyltransferase; RNA cytidine acetyltransferase with specificity toward both 18S rRNA and tRNAs. Catalyzes the formation of N(4)-acetylcytidine (ac4C) in 18S rRNA. Required for early nucleolar cleavages of precursor rRNA at sites A0, A1 and A2 during 18S rRNA synthesis. Catalyzes the formation of ac4C in serine and leucine tRNAs. Requires a tRNA-binding adapter protein for full tRN…
kmeans	1	Red	#ff0000	382	KAI5384518.1	3880.B7FID7	Putative nucleotide-binding alpha-beta plait domain-containing protein.
kmeans	1	Red	#ff0000	382	KAI5384793.1	3880.G7L831	Putative T-complex protein 1, alpha subunit.
kmeans	1	Red	#ff0000	382	KAI5384923.1	3880.A0A072TT37	Putative transcription factor WD40-like family.
kmeans	1	Red	#ff0000	382	KAI5385095.1	3880.G7LH30	Cell cycle control protein, G10 family protein.
kmeans	1	Red	#ff0000	382	KAI5385141.1	3880.G7LHA9	DNA primase large subunit; DNA primase is the polymerase that synthesizes small RNA primers for the Okazaki fragments made during discontinuous DNA replication; Belongs to the eukaryotic-type primase large subunit family.
kmeans	1	Red	#ff0000	382	KAI5385458.1	3880.G7K6V9	Putative histone-lysine N-methyltransferase chromatin remodeling SET family.
kmeans	1	Red	#ff0000	382	KAI5385490.1	3880.G7JVC6	Putative transcription factor C3H family.
kmeans	1	Red	#ff0000	382	KAI5385625.1	3880.G7LCC6	SWAP (Suppressor-of-white-APricot)/surp domain protein.
kmeans	1	Red	#ff0000	382	KAI5385633.1	3880.G7JDZ9	Pre-rRNA-processing esf1-like protein.
kmeans	1	Red	#ff0000	382	KAI5385644.1	3880.G7JDY9	DNA helicase; Belongs to the MCM family.
kmeans	1	Red	#ff0000	382	KAI5385770.1	3880.G8A1C1	Putative DNA polymerase delta, subunit 4.
kmeans	1	Red	#ff0000	382	KAI5385806.1	3880.B7FKL3	U3 small nucleolar RNA-associated protein 11; Involved in nucleolar processing of pre-18S ribosomal RNA.
kmeans	1	Red	#ff0000	382	KAI5386544.1	3880.A0A072UPW1	Putative RNA polymerase-associated protein Rtf1.
kmeans	1	Red	#ff0000	382	KAI5386572.1	3880.A0A072UZ11	Double-stranded RNA-binding motif protein.
kmeans	1	Red	#ff0000	382	KAI5386853.1	3880.G7JNK9	Sas10/U3 ribonucleoprotein (UTP) family protein, putative.
kmeans	1	Red	#ff0000	382	KAI5387267.1	3880.G7JIR9	Cyclin-T1-like protein; Belongs to the cyclin family.
kmeans	1	Red	#ff0000	382	KAI5387280.1	3880.G7JHL2	DNA-damage-repair/toleration protein DRT111.
kmeans	1	Red	#ff0000	382	KAI5387717.1	3880.G7JUZ3	DEAD-box ATP-dependent RNA helicase 29.
kmeans	1	Red	#ff0000	382	KAI5387736.1	3880.G7JUY3	Protein MAK16 homolog; Belongs to the MAK16 family.
kmeans	1	Red	#ff0000	382	KAI5388083.1	3880.A0A072ULA4	Putative tRNA pseudouridine(55) synthase.
kmeans	1	Red	#ff0000	382	KAI5388110.1	3880.A0A072UXG8	Uracil-DNA glycosylase; Excises uracil residues from the DNA which can arise as a result of misincorporation of dUMP residues by DNA polymerase or due to deamination of cytosine.
kmeans	1	Red	#ff0000	382	KAI5388183.1	3880.G7JPH9	Peter Pan-like protein.
kmeans	1	Red	#ff0000	382	KAI5388450.1	3880.G7JIL6	DNA helicase; Belongs to the MCM family.
kmeans	1	Red	#ff0000	382	KAI5388494.1	3880.G7JTV9	Putative rRNA methyltransferase; Probable methyltransferase involved in the maturation of rRNA and in the biogenesis of ribosomal subunits.
kmeans	1	Red	#ff0000	382	KAI5388655.1	3880.G7LIM3	Putative ribosomal RNA-processing protein.
kmeans	1	Red	#ff0000	382	KAI5388825.1	3880.G7JKW4	DNA polymerase epsilon catalytic subunit; DNA polymerase II participates in chromosomal DNA replication; Belongs to the DNA polymerase type-B family.
kmeans	1	Red	#ff0000	382	KAI5388983.1	3880.A0A072UVT2	DNA ligase.
kmeans	1	Red	#ff0000	382	KAI5389090.1	3880.G7JND2	Putative guanosine pentaphosphate synthetase I/polyribonucleotide nucleotidyltransferase.
kmeans	1	Red	#ff0000	382	KAI5389935.1	3880.A0A072UJF9	Putative histone-lysine N-methyltransferase chromatin remodeling SET family.
kmeans	1	Red	#ff0000	382	KAI5390350.1	3880.G7JEY1	B3 domain transcription factor VRN1-like protein.
kmeans	1	Red	#ff0000	382	KAI5390368.1	3880.G7JEW4	P-loop nucleoside triphosphate hydrolase superfamily protein.
kmeans	1	Red	#ff0000	382	KAI5390468.1	3880.G7JCF1	Putative PWI domain-containing protein.
kmeans	1	Red	#ff0000	382	KAI5390928.1	3880.A0A072UK32	Putative chromatin target of PRMT1 protein.
kmeans	1	Red	#ff0000	382	KAI5391033.1	3880.G7JSK5	DNA-directed RNA polymerase subunit; DNA-dependent RNA polymerase catalyzes the transcription of DNA into RNA using the four ribonucleoside triphosphates as substrates.
kmeans	1	Red	#ff0000	382	KAI5391236.1	3880.A0A072UJI5	Peptidylprolyl isomerase.
kmeans	1	Red	#ff0000	382	KAI5391246.1	3880.G7JBJ8	Putative tRNA (Pseudouridine(54)-N(1))-methyltransferase.
kmeans	1	Red	#ff0000	382	KAI5391597.1	3880.G7K801	Methionine aminopeptidase; Cotranslationally removes the N-terminal methionine from nascent proteins. The N-terminal methionine is often cleaved when the second residue in the primary sequence is small and uncharged (Met- Ala-, Cys, Gly, Pro, Ser, Thr, or Val).
kmeans	1	Red	#ff0000	382	KAI5391674.1	3880.G7JDE4	ATP-dependent RNA helicase DHX37-like protein, putative.
kmeans	1	Red	#ff0000	382	KAI5391677.1	3880.G7JDE1	ATP-dependent DNA helicase 2 subunit KU80; Single-stranded DNA-dependent ATP-dependent helicase.
kmeans	1	Red	#ff0000	382	KAI5392015.1	3880.A0A072UGV2	Symplekin tight junction protein carboxy-terminal protein.
kmeans	1	Red	#ff0000	382	KAI5392215.1	3880.A0A072UHD3	CGI-like protein.
kmeans	1	Red	#ff0000	382	KAI5392224.1	3880.A0A072TX34	DNA replication complex GINS protein PSF2; Belongs to the GINS2/PSF2 family.
kmeans	1	Red	#ff0000	382	KAI5392307.1	3880.A0A072UGK8	Cyclin-dependent kinase; Belongs to the protein kinase superfamily.
kmeans	1	Red	#ff0000	382	KAI5392398.1	3880.G7JFN7	Putative ribosomal protein S15.
kmeans	1	Red	#ff0000	382	KAI5392520.1	3880.A0A072UH09	Transducin family protein/WD-40 repeat protein, putative.
kmeans	1	Red	#ff0000	382	KAI5392766.1	3880.G7L2C7	Putative ribosomal protein L7.
kmeans	1	Red	#ff0000	382	KAI5392798.1	3880.G7I755	tRNA (adenine(58)-N(1))-methyltransferase non-catalytic subunit TRM6; Substrate-binding subunit of tRNA (adenine-N1-)- methyltransferase, which catalyzes the formation of N1-methyladenine at position 58 (m1A58) in initiator methionyl-tRNA.
kmeans	1	Red	#ff0000	382	KAI5392812.1	3880.G7I746	Transcription factor bHLH140-like protein.
kmeans	1	Red	#ff0000	382	KAI5392834.1	3880.A0A072VDW1	ATP-dependent RNA helicase DHX8.
kmeans	1	Red	#ff0000	382	KAI5392835.1	3880.A0A072VF22	Small RNA degrading nuclease.
kmeans	1	Red	#ff0000	382	KAI5392898.1	3880.A0A072V5R5	U4/U6 small nuclear ribonucleoprotein PRP4.
kmeans	1	Red	#ff0000	382	KAI5392936.1	3880.A0A072VEB0	FACT complex subunit SSRP1; Component of the FACT complex, a general chromatin factor that acts to reorganize nucleosomes. The FACT complex is involved in multiple processes that require DNA as a template such as mRNA elongation, DNA replication and DNA repair. During transcription elongation the FACT complex acts as a histone chaperone that both destabilizes and restores nucleosomal structure. I…
kmeans	1	Red	#ff0000	382	KAI5393075.1	3880.G7I4K4	Putative transcription factor B3-Domain family.
kmeans	1	Red	#ff0000	382	KAI5393210.1	3880.G7IMA2	Small nuclear ribonucleoprotein E; Associated with the spliceosome snRNP U1, U2, U4/U6 and U5. Belongs to the snRNP Sm proteins family.
kmeans	1	Red	#ff0000	382	KAI5393737.1	3880.G7IKW7	Putative SKI-interacting protein, SKIP.
kmeans	1	Red	#ff0000	382	KAI5393759.1	3880.A0A072VCY8	Ribosomal RNA processing brix domain protein.
kmeans	1	Red	#ff0000	382	KAI5393829.1	3880.G7I6E7	Peptidyl-prolyl cis-trans isomerase.
kmeans	1	Red	#ff0000	382	KAI5393926.1	3880.A0A072VNT0	Pre-mRNA-splicing factor cwc-21, putative.
kmeans	1	Red	#ff0000	382	KAI5393960.1	3880.A0A072VCK7	Replication protein A 32 kDa subunit-like protein.
kmeans	1	Red	#ff0000	382	KAI5394413.1	3880.A0A072VGH7	Putative chaperonin Cpn60/TCP-1 family, groEL-like apical domain, groEL-like equatorial.
kmeans	1	Red	#ff0000	382	KAI5394527.1	3880.A0A072VFI7	Exosome complex exonuclease RRP41.
kmeans	1	Red	#ff0000	382	KAI5394621.1	3880.I3SWQ9	Transcription initiation factor TFIID, subunit TAF11.
kmeans	1	Red	#ff0000	382	KAI5394765.1	3880.A0A072VR80	RNA-dependent RNA polymerase; Probably involved in the RNA silencing pathway and required for the generation of small interfering RNAs (siRNAs). Belongs to the RdRP family.
kmeans	1	Red	#ff0000	382	KAI5394856.1	3880.A0A072VM63	Putative mRNA splicing factor, Cwf18.
kmeans	1	Red	#ff0000	382	KAI5395167.1	3880.G7IEB7	Putative histone acetyltransferase chromatin regulator PHD family.
kmeans	1	Red	#ff0000	382	KAI5395420.1	3880.A0A072VJX8	Putative tetratricopeptide-like helical domain-containing protein.
kmeans	1	Red	#ff0000	382	KAI5395712.1	3880.A0A072VL48	Eukaryotic-type carbonic anhydrase.
kmeans	1	Red	#ff0000	382	KAI5395786.1	3880.G7IA50	Putative cactin, central domain-containing protein.
kmeans	1	Red	#ff0000	382	KAI5395872.1	3880.I3SPQ7	Putative Brix domain-containing protein.
kmeans	1	Red	#ff0000	382	KAI5395916.1	3880.A0A072VK96	Transcription initiation factor TFIID subunit 12.
kmeans	1	Red	#ff0000	382	KAI5395945.1	3880.A0A072VJP4	Eukaryotic-type carbonic anhydrase.
kmeans	1	Red	#ff0000	382	KAI5396109.1	3880.I3STA8	Putative ribosomal protein S8e/ribosomal biogenesis NSA2.
kmeans	1	Red	#ff0000	382	KAI5396241.1	3880.A0A072VUK4	Putative suppressor of forked, tetratricopeptide-like helical domain, RNA-binding domain, S1.
kmeans	1	Red	#ff0000	382	KAI5396951.1	3880.G7I7V7	DEAD-box helicase family protein.
kmeans	1	Red	#ff0000	382	KAI5397103.1	3880.A0A072VG70	Putative DNA helicase chromatin remodeling SNF2 family.
kmeans	1	Red	#ff0000	382	KAI5397264.1	3880.A0A072VS66	P-loop nucleoside triphosphate hydrolase superfamily protein.
kmeans	1	Red	#ff0000	382	KAI5397272.1	3880.G7IDD1	Arginine N-methyltransferase, putative; Belongs to the class I-like SAM-binding methyltransferase superfamily. Protein arginine N-methyltransferase family.
kmeans	1	Red	#ff0000	382	KAI5397474.1	3880.A0A072VGZ7	RNA recognition motif.
kmeans	1	Red	#ff0000	382	KAI5397804.1	3880.A0A072VL87	DUF2361 family protein.
kmeans	1	Red	#ff0000	382	KAI5397910.1	3880.G7I4T8	Cyclin-dependent kinase; Belongs to the protein kinase superfamily.
kmeans	1	Red	#ff0000	382	KAI5397979.1	3880.A0A072VL49	DNA-directed RNA polymerase II subunit Rpb7-like protein.
kmeans	1	Red	#ff0000	382	KAI5398194.1	3880.A0A072VY32	Nucleic acid-binding, OB-fold-like protein.
kmeans	1	Red	#ff0000	382	KAI5398551.1	3880.G7I8N0	DEAD-box ATP-dependent RNA helicase.
kmeans	1	Red	#ff0000	382	KAI5398631.1	3880.G7I9G8	SART-1 family protein.
kmeans	1	Red	#ff0000	382	KAI5398651.1	3880.A0A072VMN4	Putative RNA-polymerase II-associated protein.
kmeans	1	Red	#ff0000	382	KAI5398788.1	3880.A0A072VM97	Flap endonuclease 1; Structure-specific nuclease with 5'-flap endonuclease and 5'- 3' exonuclease activities involved in DNA replication and repair. During DNA replication, cleaves the 5'-overhanging flap structure that is generated by displacement synthesis when DNA polymerase encounters the 5'-end of a downstream Okazaki fragment. It enters the flap from the 5'-end and then tracks to cleave the…
kmeans	1	Red	#ff0000	382	KAI5399068.1	3880.G7IDS4	DNA replication regulator dpb11, putative.
kmeans	1	Red	#ff0000	382	KAI5399178.1	3880.G7KC98	Putative transcription factor TFIIB.
kmeans	1	Red	#ff0000	382	KAI5399258.1	3880.G7I2U5	U3 small nucleolar RNA-associated protein, putative.
kmeans	1	Red	#ff0000	382	KAI5399490.1	3880.A0A072VPQ9	U3 small nucleolar RNA-associated-like protein, putative.
kmeans	1	Red	#ff0000	382	KAI5399626.1	3880.A0A072VN73	Putative XS domain-containing protein.
kmeans	1	Red	#ff0000	382	KAI5399913.1	3880.G7I9M7	Putative RNA helicase transcription factor interactor and regulator CCHC(Zn) family.
kmeans	1	Red	#ff0000	382	KAI5399939.1	3880.A0A072VNF1	RNA recognition motif.
kmeans	1	Red	#ff0000	382	KAI5400216.1	3880.G7ID01	Translation initiation factor.
kmeans	1	Red	#ff0000	382	KAI5400281.1	3880.G7IDV7	Timeless protein carboxy-terminal region protein.
kmeans	1	Red	#ff0000	382	KAI5400495.1	3880.I3SXB4	Pre-mRNA cleavage factor Im 25 kDa subunit; Component of the cleavage factor Im (CFIm) complex that plays a key role in pre-mRNA 3'-processing.
kmeans	1	Red	#ff0000	382	KAI5400496.1	3880.A0A072VPI7	DNA mismatch repair MSH3-like protein.
kmeans	1	Red	#ff0000	382	KAI5400939.1	3880.A0A072VQH5	Putative RNA methyltransferase, nucleic acid-binding, alpha/beta knot methyltransferase.
kmeans	1	Red	#ff0000	382	KAI5401018.1	3880.A0A072VQQ3	Pyruvate kinase; Belongs to the pyruvate kinase family.
kmeans	1	Red	#ff0000	382	KAI5401282.1	3880.G7IAS2	Putative nucleotide-binding alpha-beta plait domain-containing protein.
kmeans	1	Red	#ff0000	382	KAI5401371.1	3880.G7IKW1	Putative KRR1 interacting protein.
kmeans	1	Red	#ff0000	382	KAI5401454.1	3880.G7ID95	Putative nucleolar complex protein.
kmeans	1	Red	#ff0000	382	KAI5401536.1	3880.A0A072VQE8	Serine/Threonine kinase domain protein.
kmeans	1	Red	#ff0000	382	KAI5401628.1	3880.A0A072VS98	Nucleic acid-binding, OB-fold-like protein.
kmeans	1	Red	#ff0000	382	KAI5401904.1	3880.A0A072VSV4	Splicing factor 3B subunit-like protein.
kmeans	1	Red	#ff0000	382	KAI5401936.1	3880.G7IF06	U4/U6 small nuclear Prp3-like ribonucleoprotein.
kmeans	1	Red	#ff0000	382	KAI5402182.1	3880.G7ICA9	Putative DNA helicase transcription regulator SAP family.
kmeans	1	Red	#ff0000	382	KAI5402683.1	3880.A0A072V2P5	Putative ribosome biogenesis protein BMS1/TSR1.
kmeans	1	Red	#ff0000	382	KAI5403363.1	3880.A0A072V3N8	T-complex protein 1 subunit delta.
kmeans	1	Red	#ff0000	382	KAI5403559.1	3880.G7JCB5	Protein arginine N-methyltransferase; Belongs to the class I-like SAM-binding methyltransferase superfamily.
kmeans	1	Red	#ff0000	382	KAI5403622.1	3880.G7L0M1	Pescadillo homolog; Required for maturation of ribosomal RNAs and formation of the large ribosomal subunit; Belongs to the pescadillo family.
kmeans	1	Red	#ff0000	382	KAI5403668.1	3880.G7JB56	Peptidyl-prolyl cis-trans isomerase.
kmeans	1	Red	#ff0000	382	KAI5403704.1	3880.G7JB35	DEAD-box ATP-dependent RNA helicase-like protein.
kmeans	1	Red	#ff0000	382	KAI5403871.1	3880.G7J9T9	Putative exosome-associated factor Rrp47/DNA strand repair C1D.
kmeans	1	Red	#ff0000	382	KAI5404011.1	3880.G7J8C5	Putative 16S rRNA (Cytosine(967)-C(5))-methyltransferase; Belongs to the class I-like SAM-binding methyltransferase superfamily. RsmB/NOP family.
kmeans	1	Red	#ff0000	382	KAI5404092.1	3880.A0A072V0F2	Putative von Willebrand factor, type A, BRISC and BRCA1-A complex member 1.
kmeans	1	Red	#ff0000	382	KAI5404321.1	3880.G7J6E4	Putative THO complex, subunit 5 protein.
kmeans	1	Red	#ff0000	382	KAI5404541.1	3880.G7J4I5	Sas10/Utp3/C1D family protein.
kmeans	1	Red	#ff0000	382	KAI5404646.1	3880.B0FBK5	Acetolactate synthase.
kmeans	1	Red	#ff0000	382	KAI5404974.1	3880.A0A072V1N5	DNA polymerase.
kmeans	1	Red	#ff0000	382	KAI5405119.1	3880.G7JAV9	Transcription elongation factor (TFIIS) family protein.
kmeans	1	Red	#ff0000	382	KAI5405128.1	3880.G7JAD6	CC1-like splicing factor.
kmeans	1	Red	#ff0000	382	KAI5405257.1	3880.A0A072V141	Putative mini-chromosome maintenance complex-binding protein.
kmeans	1	Red	#ff0000	382	KAI5405407.1	3880.G7J8Y2	Pre-mRNA-splicing factor SF2-like protein.
kmeans	1	Red	#ff0000	382	KAI5405612.1	3880.G7J6U4	Putative transcription factor C2H2 family.
kmeans	1	Red	#ff0000	382	KAI5405988.1	3880.G7J4D9	SAP domain protein.
kmeans	1	Red	#ff0000	382	KAI5406131.1	3880.G7J354	Putative coilin.
kmeans	1	Red	#ff0000	382	KAI5406170.1	3880.G7J2L7	Putative chaperonin Cpn60/TCP-1 family, groEL-like apical domain, groEL-like equatorial.
kmeans	1	Red	#ff0000	382	KAI5406265.1	3880.G7JC29	DNA polymerase alpha subunit B; Accessory subunit of the DNA polymerase alpha complex (also known as the alpha DNA polymerase-primase complex) which plays an essential role in the initiation of DNA synthesis.
kmeans	1	Red	#ff0000	382	KAI5406457.1	3880.G7JA73	DRIM (Down-regulated in metastasis)-like protein.
kmeans	1	Red	#ff0000	382	KAI5406479.1	3880.G7JA56	RNA-binding KH domain protein.
kmeans	1	Red	#ff0000	382	KAI5406515.1	3880.G7J9M2	Putative nucleotide-binding alpha-beta plait domain-containing protein.
kmeans	1	Red	#ff0000	382	KAI5406958.1	3880.G7J609	Putative transcription factor C3H family.
kmeans	1	Red	#ff0000	382	KAI5406973.1	3880.G7JXB6	Putative rRNA biogenesis protein RRP36.
kmeans	1	Red	#ff0000	382	KAI5407138.1	3880.G7J4V1	FKBP12-interacting protein of 37 kDa-like protein, putative.
kmeans	1	Red	#ff0000	382	KAI5407308.1	3880.G7J8S0	RNA-binding (RRM/RBD/RNP motif) family protein.
kmeans	1	Red	#ff0000	382	KAI5407309.1	3880.B7FNB2	Putative acetyltransferase A, auxiliary subunit.
kmeans	1	Red	#ff0000	382	KAI5407711.1	3880.G7J2C2	RNA helicase.
kmeans	1	Red	#ff0000	382	KAI5408148.1	3880.G7J7Y6	Putative peptidase M24, FACT complex subunit Spt16p/Cdc68p, creatinase/Aminopeptidase P/Spt16.
kmeans	1	Red	#ff0000	382	KAI5408241.1	3880.A0A072UXL1	Deoxyuridine 5'-triphosphate nucleotidohydrolase.
kmeans	1	Red	#ff0000	382	KAI5408306.1	3880.G7IV46	DNA primase; Belongs to the eukaryotic-type primase small subunit family.
kmeans	1	Red	#ff0000	382	KAI5408319.1	3880.A0A072UY57	DEAD-box ATP-dependent RNA helicase; Belongs to the DEAD box helicase family.
kmeans	1	Red	#ff0000	382	KAI5408680.1	3880.A0A072UWV0	Pre-mRNA-splicing factor ini1.
kmeans	1	Red	#ff0000	382	KAI5408843.1	3880.A0A072UWC3	Proliferating cell nuclear antigen; This protein is an auxiliary protein of DNA polymerase delta and is involved in the control of eukaryotic DNA replication by increasing the polymerase's processibility during elongation of the leading strand; Belongs to the PCNA family.
kmeans	1	Red	#ff0000	382	KAI5408869.1	3880.G7IY98	Putative transcription factor WD40-like family.
kmeans	1	Red	#ff0000	382	KAI5408913.1	3880.I3S062	Putative K domain-containing protein.
kmeans	1	Red	#ff0000	382	KAI5408963.1	3880.A0A072V7D7	Putative 16S rRNA (Cytosine(1407)-C(5))-methyltransferase; Belongs to the class I-like SAM-binding methyltransferase superfamily. RsmB/NOP family.
kmeans	1	Red	#ff0000	382	KAI5409451.1	3880.A0A072V853	DEAD-box ATP-dependent RNA helicase; Belongs to the DEAD box helicase family.
kmeans	1	Red	#ff0000	382	KAI5409971.1	3880.A0A072UW40	Putative initiation factor eIF-4 gamma, MA3.
kmeans	1	Red	#ff0000	382	KAI5410222.1	3880.A0A072UU00	Pre-mRNA-splicing factor ATP-dependent RNA helicase.
kmeans	1	Red	#ff0000	382	KAI5410236.1	3880.A0A072V4M9	RNA polymerase-associated Leo1-like protein.
kmeans	1	Red	#ff0000	382	KAI5410478.1	3880.G7IWV9	DNA topoisomerase 2; Control of topological states of DNA by transient breakage and subsequent rejoining of DNA strands. Topoisomerase II makes double- strand breaks.
kmeans	1	Red	#ff0000	382	KAI5410751.1	3880.G7IW56	Putative anticodon-binding, Brix domain-containing protein.
kmeans	1	Red	#ff0000	382	KAI5411023.1	3880.G7L4U0	Transcription elongation factor spt6; Transcription elongation factor that enhances transcription elongation by RNA polymerase II (RNAPII). Belongs to the SPT6 family.
kmeans	1	Red	#ff0000	382	KAI5411379.1	3880.G7IYL6	Bacterial trigger factor protein.
kmeans	1	Red	#ff0000	382	KAI5411589.1	3880.G7ITE6	Putative DNA polymerase subunit Cdc27.
kmeans	1	Red	#ff0000	382	KAI5412032.1	3880.G7IR59	Putative transcription factor WD40-like family.
kmeans	1	Red	#ff0000	382	KAI5412038.1	3880.G7IR61	Double-strand break repair protein; Involved in DNA double-strand break repair (DSBR). Possesses single-strand endonuclease activity and double-strand-specific 3'-5' exonuclease activity. Also involved in meiotic DSB processing.
kmeans	1	Red	#ff0000	382	KAI5412393.1	3880.B7FMU0	Ribosome biogenesis RLP24-like protein.
kmeans	1	Red	#ff0000	382	KAI5413683.1	3880.G7IS24	Threonine synthase-like protein.
kmeans	1	Red	#ff0000	382	KAI5413808.1	3880.B7FI33	Putative exoribonuclease II transcription factor C2H2 family.
kmeans	1	Red	#ff0000	382	KAI5413886.1	3880.G7INP0	Plastid developmental protein DAG, putative.
kmeans	1	Red	#ff0000	382	KAI5413914.1	3880.G7IUM0	Nuclear pore complex protein NUP35.
kmeans	1	Red	#ff0000	382	KAI5413952.1	3880.G7LI73	Nucleolar GTP-binding protein 1; Involved in the biogenesis of the 60S ribosomal subunit. Belongs to the TRAFAC class OBG-HflX-like GTPase superfamily. OBG GTPase family. NOG subfamily.
kmeans	1	Red	#ff0000	382	KAI5413954.1	3880.A0A072VI64	Putative GTP-binding protein, orthogonal bundle.
kmeans	1	Red	#ff0000	382	KAI5414022.1	3880.G7IMD2	BRCT domain DNA repair protein.
kmeans	1	Red	#ff0000	382	KAI5414138.1	3880.G7II78	Putative JAB1/MPN/MOV34 metalloenzyme domain, ribonuclease H-like domain, PRO8NT.
kmeans	1	Red	#ff0000	382	KAI5414154.1	3880.G7II90	Putative DNA-formamidopyrimidine glycosylase, DNA-(Apurinic or apyrimidinic site) lyase.
kmeans	1	Red	#ff0000	382	KAI5414351.1	3880.A0A072UUK2	Mitotic spindle assembly checkpoint protein, putative.
kmeans	1	Red	#ff0000	382	KAI5414495.1	3880.G7JKJ1	Nucleolar protein,Nop52 protein.
kmeans	1	Red	#ff0000	382	KAI5414570.1	3880.G7JJ94	Putative U3 small nucleolar RNA-associated protein.
kmeans	1	Red	#ff0000	382	KAI5414573.1	3880.G7JJ90	Endonuclease/exonuclease/phosphatase family protein.
kmeans	1	Red	#ff0000	382	KAI5414696.1	3880.A0A072UR90	RNA polymerase II C-terminal domain phosphatase-like; This promotes the activity of RNA polymerase II.
kmeans	1	Red	#ff0000	382	KAI5414756.1	3880.G7INL9	Ribosome biogenesis protein BOP1 homolog; Required for maturation of ribosomal RNAs and formation of the large ribosomal subunit; Belongs to the WD repeat BOP1/ERB1 family.
kmeans	1	Red	#ff0000	382	KAI5414986.1	3880.G7JVE0	Replication protein A 32 kDa subunit-like protein.
kmeans	1	Red	#ff0000	382	KAI5415052.1	3880.G7JEI8	Putative magnesium protoporphyrin IX methyltransferase.
kmeans	1	Red	#ff0000	382	KAI5415103.1	3880.G7JTA4	SRP40, carboxy-terminal domain protein.
kmeans	1	Red	#ff0000	382	KAI5415385.1	3880.A0A072USV0	Putative transcription factor WD40-like family.
kmeans	1	Red	#ff0000	382	KAI5415567.1	3880.G7JNY1	DNA helicase; Belongs to the MCM family.
kmeans	1	Red	#ff0000	382	KAI5415652.1	3880.B7FL19	Putative exosome complex RNA-binding protein 1/RRP40/RRP4.
kmeans	1	Red	#ff0000	382	KAI5415691.1	3880.G7JLK9	Putative transcription factor WD40-like family.
kmeans	1	Red	#ff0000	382	KAI5415700.1	3880.A0A072V2I3	Putative transcription regulator SAP family.
kmeans	1	Red	#ff0000	382	KAI5415875.1	3880.G7JJ12	RNA recognition motif.
kmeans	1	Red	#ff0000	382	KAI5415955.1	3880.A0A072UR78	Cell cycle control protein, G10 family protein.
kmeans	1	Red	#ff0000	382	KAI5415996.1	3880.A0A072V213	Putative transcription factor WD40-like family.
kmeans	1	Red	#ff0000	382	KAI5415997.1	3880.A0A072UR54	DNA helicase; Belongs to the MCM family.
kmeans	1	Red	#ff0000	382	KAI5416041.1	3880.G7JHS5	Elongation factor EF-Tu-like protein.
kmeans	1	Red	#ff0000	382	KAI5416125.1	3880.I3ST48	60S ribosome subunit biogenesis protein NIP7 homolog; Required for proper 27S pre-rRNA processing and 60S ribosome subunit assembly; Belongs to the NIP7 family.
kmeans	1	Red	#ff0000	382	KAI5416262.1	3880.G7JCV9	DEAD-box ATP-dependent RNA helicase-like protein.
kmeans	1	Red	#ff0000	382	KAI5416403.1	3880.A0A072URV0	Histone deacetylase superfamily protein.
kmeans	1	Red	#ff0000	382	KAI5416411.1	3880.A0A072V1T7	Putative P-loop containing nucleoside triphosphate hydrolase; Component of the post-replicative DNA mismatch repair system (MMR).
kmeans	1	Red	#ff0000	382	KAI5416418.1	3880.A0A072U833	Transcription initiation factor TFIID subunit-like protein, putative.
kmeans	1	Red	#ff0000	382	KAI5416472.1	3880.G7IT40	Ribosomal RNA-processing protein 8; Probable methyltransferase required to silence rDNA. Belongs to the methyltransferase superfamily. RRP8 family.
kmeans	1	Red	#ff0000	382	KAI5416480.1	3880.G7JT47	Ribonucloprotein; Common component of the spliceosome and rRNA processing machinery; Belongs to the eukaryotic ribosomal protein eL8 family.
kmeans	1	Red	#ff0000	382	KAI5416554.1	3880.A0A072UQS0	Replication protein A subunit; Component of the replication protein A complex (RPA) required for DNA recombination, repair and replication. The activity of RPA is mediated by single-stranded DNA binding and protein interactions. Probably involved in repair of double-strand DNA breaks (DSBs) induced by genotoxic stresses.
kmeans	1	Red	#ff0000	382	KAI5416985.1	3880.A0A072UQ77	Putative transcription factor WD40-like family.
kmeans	1	Red	#ff0000	382	KAI5417019.1	3880.A0A072URZ4	U3 small nucleolar ribonucleoprotein protein MPP10; Involved in nucleolar processing of pre-18S ribosomal RNA. Belongs to the MPP10 family.
kmeans	1	Red	#ff0000	382	KAI5417233.1	3880.B7FLU4	NOP56-like pre RNA processing ribonucleoprotein.
kmeans	1	Red	#ff0000	382	KAI5417381.1	3880.G7JLB8	Immature colon carcinoma transcript 1 protein.
kmeans	1	Red	#ff0000	382	KAI5417467.1	3880.G7JIY5	L-lactate dehydrogenase; Belongs to the LDH/MDH superfamily.
kmeans	1	Red	#ff0000	382	KAI5417513.1	3880.G7JIW9	Putative pre-mRNA-splicing factor Cwf15/Cwc15.
kmeans	1	Red	#ff0000	382	KAI5417685.1	3880.A0A072UPH9	Plant/K14A3-4 protein.
kmeans	1	Red	#ff0000	382	KAI5417977.1	3880.A0A072UNV5	Putative transcription factor WD40-like family.
kmeans	1	Red	#ff0000	382	KAI5418319.1	3880.G7LEU2	U1 small nuclear ribonucleoprotein 70 kDa protein, putative.
kmeans	1	Red	#ff0000	382	KAI5418807.1	3880.G7L9H2	Putative isocitrate dehydrogenase (NAD(+)).
kmeans	1	Red	#ff0000	382	KAI5418893.1	3880.G7L8M1	Structural maintenance of chromosomes protein.
kmeans	1	Red	#ff0000	382	KAI5419036.1	3880.A0A072U387	Putative Zinc finger, RanBP2-type, splicing factor, SPF45.
kmeans	1	Red	#ff0000	382	KAI5419067.1	3880.G7LJD1	RNA recognition motif (RRM) containing protein.
kmeans	1	Red	#ff0000	382	KAI5420113.1	3880.A0A072TCT6	Universal stress family protein.
kmeans	1	Red	#ff0000	382	KAI5420517.1	3880.A0A072U025	Peptidyl-prolyl cis-trans isomerase; PPIases accelerate the folding of proteins. It catalyzes the cis-trans isomerization of proline imidic peptide bonds in oligopeptides.
kmeans	1	Red	#ff0000	382	KAI5420803.1	3880.G7L6Z3	Serrate RNA effector molecule-like protein.
kmeans	1	Red	#ff0000	382	KAI5420977.1	3880.A0A072TPJ2	CTP synthase; Catalyzes the ATP-dependent amination of UTP to CTP with either L-glutamine or ammonia as the source of nitrogen.
kmeans	1	Red	#ff0000	382	KAI5421170.1	3880.A4Q377	Putative transcription factor WD40-like family.
kmeans	1	Red	#ff0000	382	KAI5421467.1	3880.G7ZXR9	Histone deacetylase complex subunit SAP18.
kmeans	1	Red	#ff0000	382	KAI5421635.1	3880.G7KM70	DEAD-box ATP-dependent RNA helicase-like protein; Belongs to the DEAD box helicase family.
kmeans	1	Red	#ff0000	382	KAI5421760.1	3880.S4SYU3	DNA-directed RNA polymerase subunit beta; DNA-dependent RNA polymerase catalyzes the transcription of DNA into RNA using the four ribonucleoside triphosphates as substrates.
kmeans	1	Red	#ff0000	382	KAI5421774.1	3880.A0A072TNX1	Pre-mRNA-splicing factor of RES complex protein.
kmeans	1	Red	#ff0000	382	KAI5421843.1	3880.A0A072TNN4	Ras-induced vulval development antagonist protein.
kmeans	1	Red	#ff0000	382	KAI5421856.1	3880.A0A072TNM1	3-methyl-2-oxobutanoate hydroxymethyltransferase; Catalyzes the reversible reaction in which hydroxymethyl group from 5,10-methylenetetrahydrofolate is transferred onto alpha- ketoisovalerate to form ketopantoate.
kmeans	1	Red	#ff0000	382	KAI5422002.1	3880.A0A072TP89	DEAD-box ATP-dependent RNA helicase family protein.
kmeans	1	Red	#ff0000	382	KAI5422070.1	3880.G7LAU9	Putative nucleotide-binding alpha-beta plait domain-containing protein.
kmeans	1	Red	#ff0000	382	KAI5422203.1	3880.A0A072TYA8	Putative anticodon-binding, Brix domain-containing protein.
kmeans	1	Red	#ff0000	382	KAI5422824.1	3880.G7LGN7	Putative RNA polymerase II associated factor Paf1.
kmeans	1	Red	#ff0000	382	KAI5423276.1	3880.A0A072TKF3	Lysine--tRNA ligase.
kmeans	1	Red	#ff0000	382	KAI5423307.1	3880.A0A072TM16	Putative hyaluronan/mRNA-binding protein.
kmeans	1	Red	#ff0000	382	KAI5423526.1	3880.G7K102	Putative DNA-directed RNA polymerase.
kmeans	1	Red	#ff0000	382	KAI5423624.1	3880.A0A072U4J4	Pumilio-family RNA-binding repeatprotein.
kmeans	1	Red	#ff0000	382	KAI5423667.1	3880.Q2HTF4	Small nuclear ribonucleoprotein G.
kmeans	1	Red	#ff0000	382	KAI5423771.1	3880.A0A072UDN9	Putative transcription factor interactor and regulator CCHC(Zn) family.
kmeans	1	Red	#ff0000	382	KAI5423871.1	3880.G7L401	Putative exosome complex component Rrp42, archaea, PNPase/RNase PH domain-containing protein.
kmeans	1	Red	#ff0000	382	KAI5424012.1	3880.A0A072U4G1	Putative transcription factor MYB-HB-like family.
kmeans	1	Red	#ff0000	382	KAI5424702.1	3880.G7KVH0	Peptidyl-prolyl cis-trans isomerase; PPIases accelerate the folding of proteins. It catalyzes the cis-trans isomerization of proline imidic peptide bonds in oligopeptides; Belongs to the cyclophilin-type PPIase family.
kmeans	1	Red	#ff0000	382	KAI5424998.1	3880.B7FJ52	U1 small nuclear ribonucleoprotein.
kmeans	1	Red	#ff0000	382	KAI5424999.1	3880.G7KRW4	Putative small-subunit processome, Utp14 protein.
kmeans	1	Red	#ff0000	382	KAI5425005.1	3880.G7LC00	Pre-mRNA-splicing factor SF2-like protein.
kmeans	1	Red	#ff0000	382	KAI5425111.1	3880.G7KQY9	rRNA processing protein.
kmeans	1	Red	#ff0000	382	KAI5425154.1	3880.G7I359	Suppressor-of-white-APricot splicing regulator, putative.
kmeans	1	Red	#ff0000	382	KAI5425257.1	3880.A0A072U548	Putative transcription factor WD40-like family.
kmeans	1	Red	#ff0000	382	KAI5425346.1	3880.A0A072U4F3	Putative pre-rRNA-processing protein IPI1/Testis-expressed sequence 10 protein.
kmeans	1	Red	#ff0000	382	KAI5425591.1	3880.G7L500	ENTH/VHS-like protein.
kmeans	1	Red	#ff0000	382	KAI5426068.1	3880.G7I8Q6	Putative nucleotide-binding alpha-beta plait domain-containing protein.
kmeans	1	Red	#ff0000	382	KAI5426614.1	3880.A0A072U3W7	Peptidyl-prolyl cis-trans isomerase.
kmeans	1	Red	#ff0000	382	KAI5426669.1	3880.A0A072U340	ATP-dependent RNA helicase DHX35.
kmeans	1	Red	#ff0000	382	KAI5426673.1	3880.A0A072UD53	Putative pre-mRNA processing factor 4 (PRP4).
kmeans	1	Red	#ff0000	382	KAI5426689.1	3880.A0A072U235	Putative GTP-binding protein, ribosome biogenesis.
kmeans	1	Red	#ff0000	382	KAI5426720.1	3880.I3SQE6	Small nuclear ribonucleoprotein Sm D1; Involved in splicing regulation. Facilitates post- transcriptional gene silencing (PTGS) by limiting the degradation of transgene aberrant RNAs by the RNA quality control (RQC) machinery, thus favoring their entry into cytoplasmic siRNA bodies where they can trigger PTGS. Does not participate in the production of small RNAs. Belongs to the snRNP core protein…
kmeans	1	Red	#ff0000	382	KAI5426732.1	3880.A0A072U2X0	RNA-binding (RRM/RBD/RNP motif) family protein.
kmeans	1	Red	#ff0000	382	KAI5426878.1	3880.G7KVD6	DNA polymerase delta small subunit.
kmeans	1	Red	#ff0000	382	KAI5426967.1	3880.A0A072TKL5	Putative DNA-directed RNA polymerase.
kmeans	1	Red	#ff0000	382	KAI5427704.1	3880.G7L0J5	U5 small nuclear ribonucleoprotein 40 kDa-like protein.
kmeans	1	Red	#ff0000	382	KAI5427715.1	3880.G7L0I6	Nucleolar MIF4G domain protein.
kmeans	1	Red	#ff0000	382	KAI5427783.1	3880.A0A072U1E4	H/ACA ribonucleoprotein complex subunit; Required for ribosome biogenesis. Part of a complex which catalyzes pseudouridylation of rRNA. This involves the isomerization of uridine such that the ribose is subsequently attached to C5, instead of the normal N1. Pseudouridine ("psi") residues may serve to stabilize the conformation of rRNAs.
kmeans	1	Red	#ff0000	382	KAI5427991.1	3880.G7KXA0	Putative histone-lysine N-methyltransferase chromatin remodeling SET family.
kmeans	1	Red	#ff0000	382	KAI5428167.1	3880.G7L7Y4	DNA-directed RNA polymerase III protein.
kmeans	1	Red	#ff0000	382	KAI5428829.1	3880.A2Q5D0	Periodic tryptophan protein-associated region; WD40-like.
kmeans	1	Red	#ff0000	382	KAI5429329.1	3880.G7KTA4	Putative nucleolar complex-associated protein.
kmeans	1	Red	#ff0000	382	KAI5429361.1	3880.G7L3K7	Exosome complex exonuclease RRP46.
kmeans	1	Red	#ff0000	382	KAI5429485.1	3880.A0A072U147	Putative PRP1 splicing factor, tetratricopeptide-like helical domain-containing protein.
kmeans	1	Red	#ff0000	382	KAI5429581.1	3880.G7KRA6	Putative T-complex protein 1, beta subunit.
kmeans	1	Red	#ff0000	382	KAI5430062.1	3880.G7L177	DEAD-box ATP-dependent RNA helicase; Belongs to the DEAD box helicase family.
kmeans	1	Red	#ff0000	382	KAI5430091.1	3880.A0A072U0Q3	Helicase/SANT-associated, DNA-binding protein, putative.
kmeans	1	Red	#ff0000	382	KAI5430540.1	3880.G7KUW6	E3 ubiquitin protein ligase.
kmeans	1	Red	#ff0000	382	KAI5430666.1	3880.A0A072TGP8	Putative sister chromatid cohesion protein Dcc1.
kmeans	1	Red	#ff0000	382	KAI5430712.1	3880.A0A072U8Q8	RNA polymerase II, Rpb4, core protein.
kmeans	1	Red	#ff0000	382	KAI5431558.1	3880.G7KKA2	DNA replication factor CDT1-like protein.
kmeans	1	Red	#ff0000	382	KAI5431966.1	3880.G7KAI8	Putative apoptosis-antagonizing transcription factor, AATF leucine zipper-containing.
kmeans	1	Red	#ff0000	382	KAI5432313.1	3880.Q2HSF1	Putative transcription factor WD40-like family.
kmeans	1	Red	#ff0000	382	KAI5432462.1	3880.A0A072TVM3	Putative T-complex protein 1, zeta subunit.
kmeans	1	Red	#ff0000	382	KAI5432503.1	3880.G7KSG0	Superkiller viralicidic activity-like protein.
kmeans	1	Red	#ff0000	382	KAI5432544.1	3880.G7KFG1	Putative homoserine kinase.
kmeans	1	Red	#ff0000	382	KAI5432770.1	3880.G7INW4	Ribosome biogenesis regulatory protein; Involved in ribosomal large subunit assembly. Belongs to the RRS1 family.
kmeans	1	Red	#ff0000	382	KAI5432806.1	3880.G7K4N4	Pre-mRNA-splicing factor ISY1.
kmeans	1	Red	#ff0000	382	KAI5433015.1	3880.G7K8I2	RNA helicase.
kmeans	1	Red	#ff0000	382	KAI5433024.1	3880.G7K8G8	U3 small nucleolar RNA-associated protein.
kmeans	1	Red	#ff0000	382	KAI5433059.1	3880.G7K3G7	Putative DNA-directed DNA polymerase.
kmeans	1	Red	#ff0000	382	KAI5433070.1	3880.G7K3F8	Small nuclear ribonucleoprotein-associated protein.
kmeans	1	Red	#ff0000	382	KAI5433162.1	3880.G7KAU4	Putative CCAAT-binding factor.
kmeans	1	Red	#ff0000	382	KAI5433270.1	3880.G7KCY5	DEAD-box ATP-dependent RNA helicase-like protein.
kmeans	1	Red	#ff0000	382	KAI5433343.1	3880.B7FGI3	Putative nucleotide-binding alpha-beta plait domain-containing protein.
kmeans	1	Red	#ff0000	382	KAI5433545.1	3880.G7K2W1	T-complex protein 1 subunit eta; Molecular chaperone; assists the folding of proteins upon ATP hydrolysis. Known to play a role, in vitro, in the folding of actin and tubulin.
kmeans	1	Red	#ff0000	382	KAI5433557.1	3880.A0A072UG01	KRR1 small subunit processome component.
kmeans	1	Red	#ff0000	382	KAI5433979.1	3880.G7K7B9	Putative ribosome biogenesis protein Nop53/GLTSCR2.
kmeans	1	Red	#ff0000	382	KAI5434072.1	3880.G7IQL8	Putative tetratricopeptide-like helical domain, pentacotripeptide-repeat region of PROPR.
kmeans	1	Red	#ff0000	382	KAI5434444.1	3880.G7I6T9	RNA-binding (RRM/RBD/RNP motif) family protein.
kmeans	1	Red	#ff0000	382	KAI5434639.1	3880.G7KFW5	Pre-mRNA-splicing factor.
kmeans	1	Red	#ff0000	382	KAI5434727.1	3880.G7KAM6	Putative tetratricopeptide-like helical domain-containing protein.
kmeans	1	Red	#ff0000	382	KAI5435133.1	3880.Q2HS41	Putative rRNA-processing protein Fcf1/Utp23.
kmeans	1	Red	#ff0000	382	KAI5435224.1	3880.A0A072UN43	RNA recognition motif.
kmeans	1	Red	#ff0000	382	KAI5435240.1	3880.G7K6D4	RNA recognition motif (RRM) containing protein.
kmeans	1	Red	#ff0000	382	KAI5436902.1	3880.G7I2N3	RRP12-like protein.
kmeans	1	Red	#ff0000	382	KAI5436949.1	3880.B7FKB1	Nucleic acid-binding, OB-fold-like protein.
kmeans	1	Red	#ff0000	382	KAI5437523.1	3880.B7FMU5	Peptidyl-prolyl cis-trans isomerase; PPIases accelerate the folding of proteins. It catalyzes the cis-trans isomerization of proline imidic peptide bonds in oligopeptides; Belongs to the cyclophilin-type PPIase family.
kmeans	1	Red	#ff0000	382	KAI5437612.1	3880.G7K9S3	Glyoxal oxidase amino-terminal protein.
kmeans	1	Red	#ff0000	382	KAI5437724.1	3880.B7FLI0	Putative exosome complex RNA-binding protein 1/RRP40/RRP4.
kmeans	1	Red	#ff0000	382	KAI5438193.1	3880.G7K9I9	DEAD-box ATP-dependent RNA helicase; Belongs to the DEAD box helicase family.
kmeans	1	Red	#ff0000	382	KAI5438251.1	3880.A0A072V862	Replication protein A subunit; Component of the replication protein A complex (RPA) required for DNA recombination, repair and replication. The activity of RPA is mediated by single-stranded DNA binding and protein interactions. Probably involved in repair of double-strand DNA breaks (DSBs) induced by genotoxic stresses.
kmeans	1	Red	#ff0000	382	KAI5438342.1	3880.G7K5D2	Bystin, putative.
kmeans	1	Red	#ff0000	382	KAI5438568.1	3880.G7IJ55	U5 small nuclear ribonucleoprotein 200 kDa helicase.
kmeans	1	Red	#ff0000	382	KAI5438626.1	3880.G7K008	Putative isocitrate dehydrogenase (NAD(+)).
kmeans	1	Red	#ff0000	382	KAI5438780.1	3880.G7JW72	Putative transcription factor YEATS family.
kmeans	1	Red	#ff0000	382	KAI5438961.1	3880.G7KDK7	Nucleolar RNA-associated protein, putative.
kmeans	1	Red	#ff0000	382	KAI5438976.1	3880.G7KDI7	Putative DNA helicase chromatin remodeling SNF2 family.
kmeans	1	Red	#ff0000	382	KAI5439147.1	3880.G7KAR8	Putative histone-lysine N-methyltransferase transcription factor C2H2 family.
kmeans	1	Red	#ff0000	382	KAI5439308.1	3880.G7K6L8	DNA polymerase.
kmeans	1	Red	#ff0000	382	KAI5439324.1	3880.G7K5B7	Putative histone-lysine N-methyltransferase chromatin remodeling SET family.
kmeans	1	Red	#ff0000	382	KAI5439367.1	3880.G7K577	Transducin family protein/WD-40 repeat protein.
kmeans	1	Red	#ff0000	382	KAI5439655.1	3880.G7JXG2	Polycomb group protein embryonic flower.
kmeans	1	Red	#ff0000	382	KAI5439686.1	3880.G7JXC7	Surfeit locus protein.
kmeans	1	Red	#ff0000	382	KAI5439942.1	3880.G7JIJ7	NOP56-like pre RNA processing ribonucleoprotein.
kmeans	1	Red	#ff0000	382	KAI5440136.1	3880.G7K7Y8	Peptidylprolyl isomerase.
kmeans	1	Red	#ff0000	382	KAI5440351.1	3880.G7IYF2	Putative regulator of nonsense-mediated decay, UPF3.
kmeans	1	Red	#ff0000	382	KAI5440361.1	3880.G7JM14	U2 snRNP auxiliary factor large subunit; Necessary for the splicing of pre-mRNA. Belongs to the splicing factor SR family.
kmeans	1	Red	#ff0000	382	KAI5440565.1	3880.G7IGY3	Ribosomal protein L1p/L10e family protein.
kmeans	1	Red	#ff0000	382	KAI5440651.1	3880.G7ITD0	Putative cyclin; Belongs to the cyclin family.
kmeans	1	Red	#ff0000	382	KAI5440718.1	3880.G8A0B5	Putative nuclear fragile X mental retardation-interacting protein.
kmeans	1	Red	#ff0000	382	KAI5440869.1	3880.G7IT80	Nuclear-pore anchor-like protein.
kmeans	1	Red	#ff0000	382	KAI5441018.1	3880.G7IIU2	Putative transcription factor WD40-like family.
kmeans	1	Red	#ff0000	382	KAI5441171.1	3880.A0A072V775	Putative pre-mRNA polyadenylation factor Fip1.
kmeans	1	Red	#ff0000	382	KAI5441301.1	3880.B7FKG0	Ribonucloprotein; Common component of the spliceosome and rRNA processing machinery; Belongs to the eukaryotic ribosomal protein eL8 family.
kmeans	1	Red	#ff0000	382	KAI5441315.1	3880.A0A072V859	RNA helicase.
kmeans	1	Red	#ff0000	382	KAI5441371.1	3880.G7IT11	Putative transcription factor WD40-like family.
kmeans	1	Red	#ff0000	382	KAI5442030.1	3880.A0A072VSL5	Nop14 nucleolar-like protein.
kmeans	1	Red	#ff0000	382	KAI5442183.1	3880.A0A072UCU5	Transducin/WD40 repeat protein.
kmeans	1	Red	#ff0000	382	KAI5442235.1	3880.A0A072U4R6	U2 small nuclear ribonucleoprotein A.
kmeans	1	Red	#ff0000	382	KAI5442338.1	3880.G7KHJ1	DEAD-box ATP-dependent RNA helicase-like protein; Belongs to the DEAD box helicase family.
kmeans	1	Red	#ff0000	382	KAI5442381.1	3880.G7KI90	Putative cdk-activating kinase assembly factor MAT1/Tfb3.
kmeans	1	Red	#ff0000	382	KAI5442527.1	3880.A0A072TWV3	Putative Zinc finger, U1-type, SF3A2 domain-containing protein.
kmeans	1	Red	#ff0000	382	KAI5442615.1	3880.G7ZZ57	Putative transcription factor interactor and regulator CCHC(Zn) family.
kmeans	1	Red	#ff0000	382	KAI5442797.1	3880.G7KYJ6	Ribosome biogenesis protein WDR12 homolog; Required for maturation of ribosomal RNAs and formation of the large ribosomal subunit; Belongs to the WD repeat WDR12/YTM1 family.
kmeans	1	Red	#ff0000	382	KAI5443079.1	3880.A0A072U797	Putative transcription factor C2H2 family.
kmeans	1	Red	#ff0000	382	KAI5443331.1	3880.G7KN58	Pre-rRNA-processing protein ESF2, putative.
kmeans	1	Red	#ff0000	382	KAI5443620.1	3880.A0A072UIC2	Exosome complex exonuclease RRP6.
kmeans	1	Red	#ff0000	382	KAI5443699.1	3880.G7KQ56	Putative T-complex protein 1, theta subunit.
kmeans	1	Red	#ff0000	382	KAI5443772.1	3880.A0A072U8D2	Aspartokinase; Belongs to the aspartokinase family.
kmeans	1	Red	#ff0000	382	KAI5443813.1	3880.A0A072UIM4	Putative nucleolar complex protein.
kmeans	1	Red	#ff0000	382	KAI5444179.1	3880.A0A072U8T6	Mediator of RNA polymerase II transcription subunit 36a.
kmeans	1	Red	#ff0000	382	KAI5444313.1	3880.A0A072VI07	Cleavage and polyadenylation specificity factor subunit 2.
kmeans	1	Red	#ff0000	382	KAI5444742.1	3880.A0A072U9X5	DEAD-box ATP-dependent RNA helicase; Belongs to the DEAD box helicase family.
kmeans	1	Red	#ff0000	382	KAI5444898.1	3880.G7IPS8	T-complex protein 1 subunit gamma.
kmeans	1	Red	#ff0000	382	KAI5445209.1	3880.A0A072UBG5	DNA polymerase epsilon subunit; Participates in DNA repair and in chromosomal DNA replication; Belongs to the DNA polymerase epsilon subunit B family.
kmeans	1	Red	#ff0000	382	KAI5445730.1	3880.A0A072VHN3	Red-like protein amino-terminal region protein.
kmeans	1	Red	#ff0000	382	KAI5445953.1	3880.G7IG89	DNA ligase.
kmeans	1	Red	#ff0000	382	KAI5445987.1	3880.G7KQW5	Putative RNA polymerase I associated factor, A49.
kmeans	1	Red	#ff0000	382	KAI5446086.1	3880.G7IMZ7	Lysine--tRNA ligase.
kmeans	1	Red	#ff0000	382	KAI5446406.1	3880.A0A072V5D5	PP1/PP2A phosphatase pleiotropic regulator PRL1.
kmeans	1	Red	#ff0000	382	KAI5446659.1	3880.G7IKZ2	DEAD-box ATP-dependent RNA helicase-like protein.
kmeans	1	Red	#ff0000	382	KAI5447100.1	3880.Q2HT28	Transcription initiation factor IIF subunit alpha; TFIIF is a general transcription initiation factor that binds to RNA polymerase II and helps to recruit it to the initiation complex in collaboration with TFIIB. It promotes transcription elongation. Belongs to the TFIIF alpha subunit family.
kmeans	1	Red	#ff0000	382	KAI5447277.1	3880.G7IRL3	Putative dihydroxy-acid dehydratase.
kmeans	1	Red	#ff0000	382	KAI5447518.1	3880.G7IP72	Putative exosome complex component Rrp42, archaea, PNPase/RNase PH domain-containing protein.
kmeans	1	Red	#ff0000	382	KAI5447835.1	3880.G7IK98	Ngg1 interacting factor-like 1 binding protein.
kmeans	1	Red	#ff0000	382	KAI5447867.1	3880.G7IK78	ATP-dependent RNA helicase DHX35.
kmeans	1	Red	#ff0000	382	KAI5448031.1	3880.G7IPR0	Splicing factor 3B subunit 2.
kmeans	1	Red	#ff0000	382	KAI5448051.1	3880.A2Q4R2	Acetolactate synthase.
kmeans	1	Red	#ff0000	382	KAI5448128.1	3880.G7ILD9	Putative tetratricopeptide-like helical domain-containing protein.
kmeans	1	Red	#ff0000	382	KAI5448293.1	3880.G7ISA4	DNA polymerase V-like protein, putative.
kmeans	1	Red	#ff0000	382	KAI5448309.1	3880.G7IS79	U3 small nucleolar RNA-associated-like protein.
kmeans	1	Red	#ff0000	382	KAI5448390.1	3880.G7IPK2	Splicing factor 3B subunit 1.
kmeans	1	Red	#ff0000	382	KAI5448482.1	3880.G7L0P4	Putative ribosomal protein L44e; Belongs to the eukaryotic ribosomal protein eL42 family.
kmeans	1	Red	#ff0000	382	KAI5448520.1	3880.A2Q483	Protein interaction regulator family protein.
kmeans	1	Red	#ff0000	382	KAI5448529.1	3880.A2Q489	Ribosome assembly factor mrt4; Component of the ribosome assembly machinery. Nuclear paralog of the ribosomal protein P0, it binds pre-60S subunits at an early stage of assembly in the nucleolus, and is replaced by P0 in cytoplasmic pre-60S subunits and mature 80S ribosomes.
kmeans	1	Red	#ff0000	382	KAI5448570.1	3880.G7IPH1	Cell division control-like protein.
kmeans	1	Red	#ff0000	382	KAI5448624.1	3880.G7IPE5	Putative KH-domain/beta-lactamase-domain protein, archaea.
kmeans	2	Brown	#ffb765	4	KAI5407157.1	3880.G7J4S8	Amine oxidase.
kmeans	2	Brown	#ffb765	4	KAI5419231.1	3880.A0A072TRW3	Amine oxidase.
kmeans	2	Brown	#ffb765	4	KAI5436795.1	3880.G7JYY1	Amine oxidase.
kmeans	2	Brown	#ffb765	4	KAI5445838.1	3880.A2Q567	Putative non-specific polyamine oxidase.
kmeans	3	Dark Golden Rod	#a6b200	3	KAI5413857.1	3880.G7IHX8	DNA repair-like proteinRadA.
kmeans	3	Dark Golden Rod	#a6b200	3	KAI5435709.1	3880.G7KAG6	Cytochrome C oxidase, subunit VIb family protein.
kmeans	3	Dark Golden Rod	#a6b200	3	KAI5440344.1	3880.G7IYD9	Putative phosphotransferase with an alcohol group as acceptor.
kmeans	4	Green	#a3ff65	3	KAI5406597.1	3880.G7KE04	Putative GBF-interacting protein.
kmeans	4	Green	#a3ff65	3	KAI5432737.1	3880.G7KEK0	Putative GBF-interacting protein.
kmeans	4	Green	#a3ff65	3	KAI5442291.1	3880.A0A072U4W9	DNA-binding protein, putative.
kmeans	5	Green 2	#00b217	2	KAI5390024.1	3880.A0A072U4P1	mRNA cap guanine-N7 methyltransferase.
kmeans	5	Green 2	#00b217	2	KAI5405623.1	3880.G7J6T6	Putative mRNA (Guanine-N(7)-)-methyltransferase.
kmeans	6	Cyan	#65ffcc	2	KAI5407475.1	3880.G7J9Z6	Folylpolyglutamate synthase.
kmeans	6	Cyan	#65ffcc	2	KAI5411588.1	3880.G7ITD9	Folate gamma-glutamyl hydrolase.
kmeans	7	Dark Cyan	#008eb2	2	KAI5409460.1	3880.G7J1A1	Tryptophan synthase.
kmeans	7	Dark Cyan	#008eb2	2	KAI5435449.1	3880.G7K5Z4	Serine hydroxymethyltransferase; Interconversion of serine and glycine. Belongs to the SHMT family.
kmeans	8	Blue	#658eff	2	KAI5383086.1	3880.G7L7F2	Putative 23S rRNA (Guanosine(2251)-2'-O)-methyltransferase.
kmeans	8	Blue	#658eff	2	KAI5408423.1	3880.A0A072UXB8	Putative GTP-binding protein, ribosome biogenesis, YsxC.
kmeans	9	Medium Blue	#2f00b2	2	KAI5433673.1	3880.Q9AXJ7	UBA and UBX domain plant protein.
kmeans	9	Medium Blue	#2f00b2	2	KAI5447144.1	3880.I3T3U9	Putative SEP domain-containing protein.
STRING kmeans cluster descriptions
#clustering method	cluster number	cluster color	hex color	gene count	primary description	secondary description	tertiary description	protein names
kmeans	1	Red	#ff0000	382	rRNA metabolism	Nucleolus	-	KAI5388083.1, KAI5416480.1, KAI5416125.1, KAI5396109.1, KAI5395872.1, KAI5435133.1, KAI5424999.1, KAI5429361.1, KAI5423871.1, KAI5383271.1, KAI5442615.1, KAI5432503.1, KAI5384326.1, KAI5408913.1, KAI5388655.1, KAI5438961.1, KAI5383745.1, KAI5413952.1, KAI5432313.1, KAI5403622.1, KAI5430062.1, KAI5442797.1, KAI5392766.1, KAI5448482.1, KAI5391597.1, KAI5448529.1, KAI5414756.1, KAI5388183.1, KAI5387…
kmeans	2	Brown	#ffb765	4	beta-Alanine metabolism	TPQ	-	KAI5407157.1, KAI5445838.1, KAI5436795.1, KAI5419231.1
kmeans	3	Dark Golden Rod	#a6b200	3	Mitochondrial electron transport, cytochrome c to oxygen, and Respiratory chain complex III	-	-	KAI5435709.1, KAI5440344.1, KAI5413857.1
kmeans	4	Green	#a3ff65	3	Mixed, incl. Cell-cell adhesion via plasma-membrane adhesion molecules, and Phosphoribulokinase/uridine kinase	-	-	KAI5406597.1, KAI5442291.1, KAI5432737.1
kmeans	5	Green 2	#00b217	2	mRNA cap binding complex	mRNA (guanine-N7-)-methyltransferase activity	-	KAI5390024.1, KAI5405623.1
kmeans	6	Cyan	#65ffcc	2	Folate biosynthesis	Tetrahydrofolylpolyglutamate metabolism	-	KAI5411588.1, KAI5407475.1
kmeans	7	Dark Cyan	#008eb2	2	-	-	-	KAI5435449.1, KAI5409460.1
kmeans	8	Blue	#658eff	2	Mixed, incl. SpoU rRNA Methylase family, and GTP-binding protein, ribosome biogenesis, YsxC	-	-	KAI5383086.1, KAI5408423.1
kmeans	9	Medium Blue	#2f00b2	2	Nuclear membrane reassembly	Domain present in Saccharomyces cerevisiae Shp1, Drosophila melanogaster eyes closed gene (eyc), and vertebrate p47.	SEP domain, and PUB domain	KAI5447144.1, KAI5433673.1

## Sheet: sheet 2
Table S13 -sheet 2: Cluster details of CO-YT_vs_CO-MT up proteins network
Network Stats
number of nodes:	84
number of edges:	235
average node degree:	5.6
avg. local clustering coefficient:	0.356
expected number of edges:	47
PPI enrichment p-value:	< 1.0e-16
STRING kmeans clusters and their proteins
#clustering method	cluster number	cluster color	hex color	gene count	protein name	protein identifier	protein description
kmeans	1	Red	#ff0000	27	KAI5387717.1	3880.G7JUZ3	DEAD-box ATP-dependent RNA helicase 29.
kmeans	1	Red	#ff0000	27	KAI5388494.1	3880.G7JTV9	Putative rRNA methyltransferase; Probable methyltransferase involved in the maturation of rRNA and in the biogenesis of ribosomal subunits.
kmeans	1	Red	#ff0000	27	KAI5392766.1	3880.G7L2C7	Putative ribosomal protein L7.
kmeans	1	Red	#ff0000	27	KAI5395872.1	3880.I3SPQ7	Putative Brix domain-containing protein.
kmeans	1	Red	#ff0000	27	KAI5396109.1	3880.I3STA8	Putative ribosomal protein S8e/ribosomal biogenesis NSA2.
kmeans	1	Red	#ff0000	27	KAI5402009.1	3880.A0A072V9N1	Nuclear/nucleolar GTPase 2; GTPase involved in pre-60S ribosomal subunit maturation. Belongs to the TRAFAC class YlqF/YawG GTPase family. RsgA subfamily.
kmeans	1	Red	#ff0000	27	KAI5403622.1	3880.G7L0M1	Pescadillo homolog; Required for maturation of ribosomal RNAs and formation of the large ribosomal subunit; Belongs to the pescadillo family.
kmeans	1	Red	#ff0000	27	KAI5408963.1	3880.A0A072V7D7	Putative 16S rRNA (Cytosine(1407)-C(5))-methyltransferase; Belongs to the class I-like SAM-binding methyltransferase superfamily. RsmB/NOP family.
kmeans	1	Red	#ff0000	27	KAI5409451.1	3880.A0A072V853	DEAD-box ATP-dependent RNA helicase; Belongs to the DEAD box helicase family.
kmeans	1	Red	#ff0000	27	KAI5411735.1	3880.G7LI73	Nucleolar GTP-binding protein 1; Involved in the biogenesis of the 60S ribosomal subunit. Belongs to the TRAFAC class OBG-HflX-like GTPase superfamily. OBG GTPase family. NOG subfamily.
kmeans	1	Red	#ff0000	27	KAI5412032.1	3880.G7IR59	Putative transcription factor WD40-like family.
kmeans	1	Red	#ff0000	27	KAI5412393.1	3880.B7FMU0	Ribosome biogenesis RLP24-like protein.
kmeans	1	Red	#ff0000	27	KAI5413954.1	3880.A0A072VI64	Putative GTP-binding protein, orthogonal bundle.
kmeans	1	Red	#ff0000	27	KAI5414756.1	3880.G7INL9	Ribosome biogenesis protein BOP1 homolog; Required for maturation of ribosomal RNAs and formation of the large ribosomal subunit; Belongs to the WD repeat BOP1/ERB1 family.
kmeans	1	Red	#ff0000	27	KAI5414997.1	3880.G7JUE1	Putative transcription factor WD40-like family.
kmeans	1	Red	#ff0000	27	KAI5415700.1	3880.A0A072V2I3	Putative transcription regulator SAP family.
kmeans	1	Red	#ff0000	27	KAI5422203.1	3880.A0A072TYA8	Putative anticodon-binding, Brix domain-containing protein.
kmeans	1	Red	#ff0000	27	KAI5429329.1	3880.G7KTA4	Putative nucleolar complex-associated protein.
kmeans	1	Red	#ff0000	27	KAI5432313.1	3880.Q2HSF1	Putative transcription factor WD40-like family.
kmeans	1	Red	#ff0000	27	KAI5433557.1	3880.A0A072UG01	KRR1 small subunit processome component.
kmeans	1	Red	#ff0000	27	KAI5433979.1	3880.G7K7B9	Putative ribosome biogenesis protein Nop53/GLTSCR2.
kmeans	1	Red	#ff0000	27	KAI5439686.1	3880.G7JXC7	Surfeit locus protein.
kmeans	1	Red	#ff0000	27	KAI5440136.1	3880.G7K7Y8	Peptidylprolyl isomerase.
kmeans	1	Red	#ff0000	27	KAI5440565.1	3880.G7IGY3	Ribosomal protein L1p/L10e family protein.
kmeans	1	Red	#ff0000	27	KAI5441315.1	3880.A0A072V859	RNA helicase.
kmeans	1	Red	#ff0000	27	KAI5443331.1	3880.G7KN58	Pre-rRNA-processing protein ESF2, putative.
kmeans	1	Red	#ff0000	27	KAI5448293.1	3880.G7ISA4	DNA polymerase V-like protein, putative.
kmeans	2	Green	#a3ff65	10	KAI5384282.1	3880.G7LC83	Ribonucleoside-diphosphate reductase; Provides the precursors necessary for DNA synthesis. Catalyzes the biosynthesis of deoxyribonucleotides from the corresponding ribonucleotides.
kmeans	2	Green	#a3ff65	10	KAI5385644.1	3880.G7JDY9	DNA helicase; Belongs to the MCM family.
kmeans	2	Green	#a3ff65	10	KAI5388450.1	3880.G7JIL6	DNA helicase; Belongs to the MCM family.
kmeans	2	Green	#a3ff65	10	KAI5392307.1	3880.A0A072UGK8	Cyclin-dependent kinase; Belongs to the protein kinase superfamily.
kmeans	2	Green	#a3ff65	10	KAI5397641.1	3880.G7I6Q0	Putative DNA mismatch repair protein MutS.
kmeans	2	Green	#a3ff65	10	KAI5400281.1	3880.G7IDV7	Timeless protein carboxy-terminal region protein.
kmeans	2	Green	#a3ff65	10	KAI5408244.1	3880.A0A072UZI8	ATP-dependent DNA helicase; Belongs to the helicase family. RecQ subfamily.
kmeans	2	Green	#a3ff65	10	KAI5414986.1	3880.G7JVE0	Replication protein A 32 kDa subunit-like protein.
kmeans	2	Green	#a3ff65	10	KAI5415997.1	3880.A0A072UR54	DNA helicase; Belongs to the MCM family.
kmeans	2	Green	#a3ff65	10	KAI5441371.1	3880.G7IT11	Putative transcription factor WD40-like family.
kmeans	3	Blue	#008eb2	1	KAI5415103.1	3880.G7JTA4	SRP40, carboxy-terminal domain protein.
STRING kmeans cluster descriptions
#clustering method	cluster number	cluster color	hex color	gene count	primary description	secondary description	tertiary description	protein names
kmeans	1	Red	#ff0000	27	Ribosomal large subunit biogenesis	Nucleolus	-	KAI5440565.1, KAI5414756.1, KAI5395872.1, KAI5396109.1, KAI5411735.1, KAI5432313.1, KAI5403622.1, KAI5392766.1, KAI5429329.1, KAI5433979.1, KAI5439686.1, KAI5387717.1, KAI5388494.1, KAI5414997.1, KAI5448293.1, KAI5415700.1, KAI5408963.1, KAI5412393.1, KAI5413954.1, KAI5402009.1, KAI5409451.1, KAI5433557.1, KAI5412032.1, KAI5443331.1, KAI5441315.1, KAI5422203.1, KAI5440136.1
kmeans	2	Green	#a3ff65	10	DNA replication	-	-	KAI5388450.1, KAI5414986.1, KAI5385644.1, KAI5384282.1, KAI5415997.1, KAI5441371.1, KAI5400281.1, KAI5408244.1, KAI5397641.1, KAI5392307.1
kmeans	3	Blue	#008eb2	1	-	-	-	KAI5415103.1

## Sheet: sheet 3
Table S13 -sheet 3: Top 10 nuclear hub proteins in TR-YT_vs_TR-MT network ranked by MCC method
Rank	Pea	Score	M. truncatula	annotation
1	KAI5433024.1	1.6727112285260566E48	G7K8G8_MEDTR	U3 small nucleolar RNA-associated protein.
1	KAI5386853.1	1.6727112285260566E48	G7JNK9_MEDTR	Sas10/U3 ribonucleoprotein (UTP) family protein, putative.
1	KAI5414570.1	1.6727112285260566E48	G7JJ94_MEDTR	Putative U3 small nucleolar RNA-associated protein.
1	KAI5439942.1	1.6727112285260566E48	G7JIJ7_MEDTR	NOP56-like pre RNA processing ribonucleoprotein.
1	KAI5390368.1	1.6727112285260566E48	G7JEW4_MEDTR	P-loop nucleoside triphosphate hydrolase superfamily protein.
1	KAI5410751.1	1.6727112285260566E48	G7IW56_MEDTR	Putative anticodon-binding, Brix domain-containing protein.
1	KAI5383078.1	1.6727112285260566E48	B7FMK3_MEDTR	U3 small nucleolar ribonucleoprotein IMP3.
1	KAI5417019.1	1.6727112285260566E48	A0A072URZ4	U3 small nucleolar ribonucleoprotein protein MPP10; Involved in nucleolar processing of pre-18S ribosomal RNA. Belongs to the MPP10 family.
1	KAI5448309.1	1.6727112285260566E48	G7IS79_MEDTR	U3 small nucleolar RNA-associated-like protein.
1	KAI5438961.1	1.6727112285260566E48	G7KDK7_MEDTR	Nucleolar RNA-associated protein, putative.

## Sheet: sheet 4
Table S13 -sheet 4: Top 10 nuclear hub proteins in CO-YT_vs_CO-MT network ranked by MCC method
Rank	Pea	Score	M. truncatula	annotation
1	KAI5395872.1	1.3183885802E10	I3SPQ7_MEDTR	Putative Brix domain-containing protein.
2	KAI5414756.1	1.3183879322E10	G7INL9_MEDTR	Ribosome biogenesis protein BOP1 homolog; Required for maturation of ribosomal RNAs and formation of the large ribosomal subunit; Belongs to the WD repeat BOP1/ERB1 family.
3	KAI5411735.1	1.318387896E10	G7LI73_MEDTR	Nucleolar GTP-binding protein 1; Involved in the biogenesis of the 60S ribosomal subunit. Belongs to the TRAFAC class OBG-HflX-like GTPase superfamily. OBG GTPase family. NOG subfamily.
4	KAI5429329.1	1.318380048E10	G7KTA4_MEDTR	Putative nucleolar complex-associated protein.
5	KAI5413954.1	1.3183798322E10	A0A072VI64	Putative GTP-binding protein, orthogonal bundle.
6	KAI5388494.1	1.318379328E10	G7JTV9_MEDTR	Putative rRNA methyltransferase; Probable methyltransferase involved in the maturation of rRNA and in the biogenesis of ribosomal subunits.
7	KAI5412393.1	1.317626496E10	B7FMU0_MEDTR	Ribosome biogenesis RLP24-like protein.
8	KAI5440565.1	1.3176260522E10	G7IGY3_MEDTR	Ribosomal protein L1p/L10e family protein.
9	KAI5403622.1	1.301659128E10	G7L0M1_MEDTR	Pescadillo homolog; Required for maturation of ribosomal RNAs and formation of the large ribosomal subunit; Belongs to the pescadillo family.
10	KAI5422203.1	1.301292288E10	A0A072TYA8	Putative anticodon-binding, Brix domain-containing protein.

## Sheet: sheet 5
Table S13 -sheet 5: Cluster details of TR-YS_vs_TR-MS up proteins network
Network Stats
number of nodes:	1898
number of edges:	6723
average node degree:	7.08
avg. local clustering coefficient:	0.321
expected number of edges:	4044
PPI enrichment p-value:	< 1.0e-16
STRING kmeans clusters and their proteins
#clustering method	cluster number	cluster color	hex color	gene count	protein name	protein identifier	protein description
kmeans	1	Red	#ff0000	911	KAI5382419.1	3880.G7LE92	1-aminocyclopropane-1-carboxylate deaminase, putative.
kmeans	1	Red	#ff0000	911	KAI5382440.1	3880.G7LE77	Tetratricopeptide domain thioredoxin.
kmeans	1	Red	#ff0000	911	KAI5382565.1	3880.Q1SN19	Putative transcription factor WD40-like family.
kmeans	1	Red	#ff0000	911	KAI5382578.1	3880.G7LD93	Breast carcinoma amplified sequence protein, putative.
kmeans	1	Red	#ff0000	911	KAI5382603.1	3880.G7LBH7	Small nuclear ribonucleoprotein Sm D2.
kmeans	1	Red	#ff0000	911	KAI5382679.1	3880.G7LCB7	Putative THO complex, subunitTHOC2, THO complex subunit 2 domain-containing protein.
kmeans	1	Red	#ff0000	911	KAI5382709.1	3880.A0A072TTT6	Putative transcription factor WD40-like family.
kmeans	1	Red	#ff0000	911	KAI5382775.1	3880.G7LBF8	Glutathione peroxidase; Belongs to the glutathione peroxidase family.
kmeans	1	Red	#ff0000	911	KAI5382798.1	3880.G7LAL2	Nuclear pore complex Nup155-like protein.
kmeans	1	Red	#ff0000	911	KAI5382804.1	3880.G7LAK8	Putative ubiquitin fusion degradation protein UFD1.
kmeans	1	Red	#ff0000	911	KAI5382823.1	3880.G7LAJ6	XAP5 circadian timekeeper.
kmeans	1	Red	#ff0000	911	KAI5382827.1	3880.A0A072TVE7	Ubiquitin-conjugating enzyme.
kmeans	1	Red	#ff0000	911	KAI5382895.1	3880.G7L9Q3	Putative mRNA (2'-O-methyladenosine-N(6)-)-methyltransferase; Belongs to the MT-A70-like family.
kmeans	1	Red	#ff0000	911	KAI5382906.1	3880.G7L9Q1	Putative cleavage stimulation factor subunit 2, hinge domain-containing protein.
kmeans	1	Red	#ff0000	911	KAI5382997.1	3880.A0A072TWZ0	Ribosomal protein L7Ae/L30e/S12e/Gadd45 family protein.
kmeans	1	Red	#ff0000	911	KAI5383042.1	3880.G7L865	Lactoylglutathione lyase; Catalyzes the conversion of hemimercaptal, formed from methylglyoxal and glutathione, to S-lactoylglutathione.
kmeans	1	Red	#ff0000	911	KAI5383064.1	3880.G7L7H0	Malic enzyme.
kmeans	1	Red	#ff0000	911	KAI5383086.1	3880.G7L7F2	Putative 23S rRNA (Guanosine(2251)-2'-O)-methyltransferase.
kmeans	1	Red	#ff0000	911	KAI5383087.1	3880.A0A072TUY6	6-phosphogluconate dehydrogenase NAD-binding domain protein.
kmeans	1	Red	#ff0000	911	KAI5383175.1	3880.G7LJN2	Cytoplasmic asparagine-tRNA ligase.
kmeans	1	Red	#ff0000	911	KAI5383360.1	3880.A0A072TUS4	Heat shock 70 kDa protein; Belongs to the heat shock protein 70 family.
kmeans	1	Red	#ff0000	911	KAI5383393.1	3880.A0A072TUY7	RNA polymerase II transcriptional coactivator KELP protein.
kmeans	1	Red	#ff0000	911	KAI5383504.1	3880.A0A072TUR1	6-phosphogluconate dehydrogenase, decarboxylating; Catalyzes the oxidative decarboxylation of 6-phosphogluconate to ribulose 5-phosphate and CO(2), with concomitant reduction of NADP to NADPH.
kmeans	1	Red	#ff0000	911	KAI5383569.1	3880.B7FHM9	Serine/threonine-protein phosphatase; Belongs to the PPP phosphatase family.
kmeans	1	Red	#ff0000	911	KAI5383623.1	3880.A0A072TUJ6	RNA 3-terminal phosphate cyclase-like protein, putative.
kmeans	1	Red	#ff0000	911	KAI5383688.1	3880.G7LHZ8	Glutathione peroxidase; Belongs to the glutathione peroxidase family.
kmeans	1	Red	#ff0000	911	KAI5383697.1	3880.G7LHC5	Glutamate--cysteine ligase; Belongs to the carboxylate-amine ligase family. Glutamate--cysteine ligase type 2 subfamily.
kmeans	1	Red	#ff0000	911	KAI5383745.1	3880.G7LI13	Putative ribonuclease Nob1, ribonuclease, PIN domain-containing protein.
kmeans	1	Red	#ff0000	911	KAI5383817.1	3880.A0A072VAN9	Photosystem II Pbs27 protein.
kmeans	1	Red	#ff0000	911	KAI5383907.1	3880.A0A072TU64	Transferring glycosyl group transferase.
kmeans	1	Red	#ff0000	911	KAI5383965.1	3880.G7LFT5	Putative transcription factor & chromatin remodeling DDT family.
kmeans	1	Red	#ff0000	911	KAI5384165.1	3880.B7FJ14	Putative phosphoribosylformylglycinamidine cyclo-ligase.
kmeans	1	Red	#ff0000	911	KAI5384278.1	3880.G7LC87	CC1-like splicing factor.
kmeans	1	Red	#ff0000	911	KAI5384282.1	3880.G7LC83	Ribonucleoside-diphosphate reductase; Provides the precursors necessary for DNA synthesis. Catalyzes the biosynthesis of deoxyribonucleotides from the corresponding ribonucleotides.
kmeans	1	Red	#ff0000	911	KAI5384304.1	3880.G7LBD3	Small nuclear ribonucleoprotein Sm D3; Core component of the spliceosomal U1, U2, U4 and U5 small nuclear ribonucleoproteins (snRNPs), the building blocks of the spliceosome.
kmeans	1	Red	#ff0000	911	KAI5384326.1	3880.G7LBB9	RNA cytidine acetyltransferase; RNA cytidine acetyltransferase with specificity toward both 18S rRNA and tRNAs. Catalyzes the formation of N(4)-acetylcytidine (ac4C) in 18S rRNA. Required for early nucleolar cleavages of precursor rRNA at sites A0, A1 and A2 during 18S rRNA synthesis. Catalyzes the formation of ac4C in serine and leucine tRNAs. Requires a tRNA-binding adapter protein for full tRN…
kmeans	1	Red	#ff0000	911	KAI5384401.1	3880.A0A072U3J0	Aspartate aminotransferase.
kmeans	1	Red	#ff0000	911	KAI5384408.1	3880.G7LAD5	Putative inositol-3-phosphate synthase.
kmeans	1	Red	#ff0000	911	KAI5384518.1	3880.B7FID7	Putative nucleotide-binding alpha-beta plait domain-containing protein.
kmeans	1	Red	#ff0000	911	KAI5384523.1	3880.A0A072TUE4	tRNA (Cytosine(34)-C(5))-methyltransferase-like protein; Belongs to the class I-like SAM-binding methyltransferase superfamily. RsmB/NOP family.
kmeans	1	Red	#ff0000	911	KAI5384619.1	3880.G7L9M1	Putative transcription factor WD40-like family.
kmeans	1	Red	#ff0000	911	KAI5384635.1	3880.G7L9K1	UDP-D-glucose/UDP-D-galactose 4-epimerase.
kmeans	1	Red	#ff0000	911	KAI5384645.1	3880.G7L8W3	6-phosphogluconate dehydrogenase-like protein.
kmeans	1	Red	#ff0000	911	KAI5384793.1	3880.G7L831	Putative T-complex protein 1, alpha subunit.
kmeans	1	Red	#ff0000	911	KAI5384821.1	3880.G7L804	Elongation factor Tu (EF-Tu) GTP-binding family protein.
kmeans	1	Red	#ff0000	911	KAI5384890.1	3880.G7L779	NAD(P)-binding rossmann-fold protein.
kmeans	1	Red	#ff0000	911	KAI5384923.1	3880.A0A072TT37	Putative transcription factor WD40-like family.
kmeans	1	Red	#ff0000	911	KAI5385062.1	3880.G7LHW1	Ubiquitin-associated (UBA)/TS-N domain protein.
kmeans	1	Red	#ff0000	911	KAI5385092.1	3880.Q84RD9	Adenosylhomocysteinase.
kmeans	1	Red	#ff0000	911	KAI5385097.1	3880.G7LH32	Putative micro-fibrillar-associated protein.
kmeans	1	Red	#ff0000	911	KAI5385240.1	3880.A0A072TSZ4	Signal recognition particle subunit SRP72; Signal-recognition-particle assembly has a crucial role in targeting secretory proteins to the rough endoplasmic reticulum membrane; Belongs to the SRP72 family.
kmeans	1	Red	#ff0000	911	KAI5385283.1	3880.A0A072TST9	Deoxyhypusine synthase.
kmeans	1	Red	#ff0000	911	KAI5385429.1	3880.A0A072TFS9	ATP synthase F1, alpha subunit.
kmeans	1	Red	#ff0000	911	KAI5385490.1	3880.G7JVC6	Putative transcription factor C3H family.
kmeans	1	Red	#ff0000	911	KAI5385625.1	3880.G7LCC6	SWAP (Suppressor-of-white-APricot)/surp domain protein.
kmeans	1	Red	#ff0000	911	KAI5385635.1	3880.B7FHG8	DNA-directed RNA polymerase II subunit RPB7.
kmeans	1	Red	#ff0000	911	KAI5385640.1	3880.G7JDZ5	Putative urease accessory protein UreG.
kmeans	1	Red	#ff0000	911	KAI5385770.1	3880.G8A1C1	Putative DNA polymerase delta, subunit 4.
kmeans	1	Red	#ff0000	911	KAI5385796.1	3880.G7ZYG6	Putative sec1-like protein; Belongs to the STXBP/unc-18/SEC1 family.
kmeans	1	Red	#ff0000	911	KAI5385876.1	3880.A0A072UZG5	Methyltransferase/nucleic acid-binding protein.
kmeans	1	Red	#ff0000	911	KAI5385957.1	3880.G7JCS4	Putative nucleotide-binding alpha-beta plait domain-containing protein.
kmeans	1	Red	#ff0000	911	KAI5386244.1	3880.G7JTZ5	Aldo/keto reductase family oxidoreductase.
kmeans	1	Red	#ff0000	911	KAI5386260.1	3880.G7JT01	Branched-chain-amino-acid aminotransferase; Belongs to the class-IV pyridoxal-phosphate-dependent aminotransferase family.
kmeans	1	Red	#ff0000	911	KAI5386488.1	3880.G7JRS3	Vacuolar protein sorting-associated protein 28 homolog; Component of the ESCRT-I complex (endosomal sorting complex required for transport I), a regulator of vesicular trafficking process.
kmeans	1	Red	#ff0000	911	KAI5386539.1	3880.A0A072UP05	Splicing factor 3B subunit 2.
kmeans	1	Red	#ff0000	911	KAI5386544.1	3880.A0A072UPW1	Putative RNA polymerase-associated protein Rtf1.
kmeans	1	Red	#ff0000	911	KAI5386572.1	3880.A0A072UZ11	Double-stranded RNA-binding motif protein.
kmeans	1	Red	#ff0000	911	KAI5386820.1	3880.G7JNN6	Cysteine synthase; Belongs to the cysteine synthase/cystathionine beta- synthase family.
kmeans	1	Red	#ff0000	911	KAI5386829.1	3880.Q4U601	Acyl-[acyl-carrier-protein] desaturase; Introduction of a cis double bond between carbons of the acyl chain; Belongs to the fatty acid desaturase type 2 family.
kmeans	1	Red	#ff0000	911	KAI5386985.1	3880.G7JL65	Thioredoxin.
kmeans	1	Red	#ff0000	911	KAI5387019.1	3880.G7JK14	Caffeoyl-CoA 3-O-methyltransferase.
kmeans	1	Red	#ff0000	911	KAI5387154.1	3880.G7JJX9	Putative chaperonin Cpn60/TCP-1 family, groEL-like apical domain, groEL-like equatorial; Belongs to the chaperonin (HSP60) family.
kmeans	1	Red	#ff0000	911	KAI5387267.1	3880.G7JIR9	Cyclin-T1-like protein; Belongs to the cyclin family.
kmeans	1	Red	#ff0000	911	KAI5387280.1	3880.G7JHL2	DNA-damage-repair/toleration protein DRT111.
kmeans	1	Red	#ff0000	911	KAI5387283.1	3880.A0A072UM12	Putative mannose-6-phosphate receptor binding domain, glucosidase 2 subunit beta.
kmeans	1	Red	#ff0000	911	KAI5387345.1	3880.G7JGC9	Nodulin-like protein.
kmeans	1	Red	#ff0000	911	KAI5387664.1	3880.G7JCL0	Putative phosphoenolpyruvate carboxylase.
kmeans	1	Red	#ff0000	911	KAI5387705.1	3880.G7JV08	Uncharacterized protein.
kmeans	1	Red	#ff0000	911	KAI5387717.1	3880.G7JUZ3	DEAD-box ATP-dependent RNA helicase 29.
kmeans	1	Red	#ff0000	911	KAI5387718.1	3880.G7JUZ2	Acyl-coenzyme A oxidase; Belongs to the acyl-CoA oxidase family.
kmeans	1	Red	#ff0000	911	KAI5387736.1	3880.G7JUY3	Protein MAK16 homolog; Belongs to the MAK16 family.
kmeans	1	Red	#ff0000	911	KAI5387823.1	3880.A0A072ULW2	Prefoldin protein.
kmeans	1	Red	#ff0000	911	KAI5387840.1	3880.G7JTT9	Putative dihydroorotase.
kmeans	1	Red	#ff0000	911	KAI5387933.1	3880.G7JRQ3	Ubiquitin carboxyl-terminal hydrolase.
kmeans	1	Red	#ff0000	911	KAI5387939.1	3880.A0A072UXN8	Glycylpeptide N-tetradecanoyltransferase; Adds a myristoyl group to the N-terminal glycine residue of certain cellular proteins; Belongs to the NMT family.
kmeans	1	Red	#ff0000	911	KAI5387970.1	3880.G7JRL6	Putative biotin synthase.
kmeans	1	Red	#ff0000	911	KAI5387979.1	3880.G7JQM6	Porphobilinogen deaminase.
kmeans	1	Red	#ff0000	911	KAI5387989.1	3880.G7JMD2	Nucleosome/chromatin assembly factor group protein.
kmeans	1	Red	#ff0000	911	KAI5388083.1	3880.A0A072ULA4	Putative tRNA pseudouridine(55) synthase.
kmeans	1	Red	#ff0000	911	KAI5388155.1	3880.G7JNJ4	P-loop nucleoside triphosphate hydrolase superfamily protein.
kmeans	1	Red	#ff0000	911	KAI5388183.1	3880.G7JPH9	Peter Pan-like protein.
kmeans	1	Red	#ff0000	911	KAI5388202.1	3880.G7JPJ2	Protein arginine methyltransferase NDUFAF7; Arginine methyltransferase involved in the assembly or stability of mitochondrial NADH:ubiquinone oxidoreductase complex (complex I).
kmeans	1	Red	#ff0000	911	KAI5388204.1	3880.G7JPJ7	Ubiquitin-conjugating enzyme/RWD-like protein.
kmeans	1	Red	#ff0000	911	KAI5388214.1	3880.G7JPK5	Uncharacterized protein.
kmeans	1	Red	#ff0000	911	KAI5388395.1	3880.G7JJV9	Fructose-bisphosphate aldolase; Belongs to the class I fructose-bisphosphate aldolase family.
kmeans	1	Red	#ff0000	911	KAI5388450.1	3880.G7JIL6	DNA helicase; Belongs to the MCM family.
kmeans	1	Red	#ff0000	911	KAI5388494.1	3880.G7JTV9	Putative rRNA methyltransferase; Probable methyltransferase involved in the maturation of rRNA and in the biogenesis of ribosomal subunits.
kmeans	1	Red	#ff0000	911	KAI5388526.1	3880.G7JG63	Phenylalanyl-tRNA synthetase alpha chain, putative.
kmeans	1	Red	#ff0000	911	KAI5388553.1	3880.G7JG44	RAB GTPase-like protein A1D.
kmeans	1	Red	#ff0000	911	KAI5388554.1	3880.G7JG42	Putative transcription factor MYB/SANT family.
kmeans	1	Red	#ff0000	911	KAI5388625.1	3880.A0A072UMZ9	Putative 1-acylglycerol-3-phosphate O-acyltransferase.
kmeans	1	Red	#ff0000	911	KAI5388666.1	3880.G7JH90	5'-3' exoribonuclease; Possesses 5'->3' exoribonuclease activity. Acts as an endogenous post-transcriptional gene silencing (PTGS) suppressor.
kmeans	1	Red	#ff0000	911	KAI5388726.1	3880.G7JHA6	Ferredoxin; Ferredoxins are iron-sulfur proteins that transfer electrons in a wide variety of metabolic reactions.
kmeans	1	Red	#ff0000	911	KAI5388735.1	3880.I3TAW2	Putative DNA-directed DNA polymerase transcription factor Hap3/NF-YB family.
kmeans	1	Red	#ff0000	911	KAI5388784.1	3880.G7JIF2	Serine/threonine-protein phosphatase 2A activator; PPIases accelerate the folding of proteins. It catalyzes the cis-trans isomerization of proline imidic peptide bonds in oligopeptides.
kmeans	1	Red	#ff0000	911	KAI5388974.1	3880.B7FHQ5	Superoxide dismutase [Cu-Zn]; Destroys radicals which are normally produced within the cells and which are toxic to biological systems. Belongs to the Cu-Zn superoxide dismutase family.
kmeans	1	Red	#ff0000	911	KAI5388983.1	3880.A0A072UVT2	DNA ligase.
kmeans	1	Red	#ff0000	911	KAI5389001.1	3880.I3S694	Vacuolar sorting-associated-like protein.
kmeans	1	Red	#ff0000	911	KAI5389019.1	3880.A0A072UKQ3	Lactoylglutathione lyase; Catalyzes the conversion of hemimercaptal, formed from methylglyoxal and glutathione, to S-lactoylglutathione.
kmeans	1	Red	#ff0000	911	KAI5389071.1	3880.I3SKN7	RuBisCO large subunit-binding protein subunit alpha; Belongs to the chaperonin (HSP60) family.
kmeans	1	Red	#ff0000	911	KAI5389223.1	3880.G7JP98	Chloride conductance regulatory protein ICln protein.
kmeans	1	Red	#ff0000	911	KAI5389553.1	3880.A0A072TSF3	DNA topoisomerase I; Releases the supercoiling and torsional tension of DNA introduced during the DNA replication and transcription by transiently cleaving and rejoining one strand of the DNA duplex. Introduces a single-strand break via transesterification at the specific target site 5'-[CT]CCTTp site in duplex DNA. The scissile phosphodiester is attacked by the catalytic tyrosine of the enzyme, …
kmeans	1	Red	#ff0000	911	KAI5389596.1	3880.A0A072TKA2	LUC7 amino-terminal protein.
kmeans	1	Red	#ff0000	911	KAI5389921.1	3880.A0A072UUL3	Beta-amylase.
kmeans	1	Red	#ff0000	911	KAI5390024.1	3880.A0A072U4P1	mRNA cap guanine-N7 methyltransferase.
kmeans	1	Red	#ff0000	911	KAI5390073.1	3880.G7JDJ8	NEDD8-activating enzyme E1 regulatory subunit; Regulatory subunit of the dimeric E1 enzyme. E1 activates RUB1/NEDD8 by first adenylating its C-terminal glycine residue with ATP, thereafter linking this residue to the side chain of the catalytic cysteine, yielding a RUB1-ECR1 thioester and free AMP. E1 finally transfers RUB1 to the catalytic cysteine of RCE1. Belongs to the ubiquitin-activating E1…
kmeans	1	Red	#ff0000	911	KAI5390276.1	3880.G7JET4	Serine/threonine-protein phosphatase.
kmeans	1	Red	#ff0000	911	KAI5390320.1	3880.A0A072UX04	Putative long-chain-fatty-acid--CoA ligase.
kmeans	1	Red	#ff0000	911	KAI5390368.1	3880.G7JEW4	P-loop nucleoside triphosphate hydrolase superfamily protein.
kmeans	1	Red	#ff0000	911	KAI5390468.1	3880.G7JCF1	Putative PWI domain-containing protein.
kmeans	1	Red	#ff0000	911	KAI5390475.1	3880.I3S111	RAB GTPase-like protein A1D.
kmeans	1	Red	#ff0000	911	KAI5390659.1	3880.A0A072ULR2	Putative chromatin remodeler Bromodomain family.
kmeans	1	Red	#ff0000	911	KAI5390856.1	3880.G7JUS9	Putative UDP-glucuronate decarboxylase.
kmeans	1	Red	#ff0000	911	KAI5390928.1	3880.A0A072UK32	Putative chromatin target of PRMT1 protein.
kmeans	1	Red	#ff0000	911	KAI5390929.1	3880.G7JTQ7	Histone H2B; Belongs to the histone H2B family.
kmeans	1	Red	#ff0000	911	KAI5391147.1	3880.G7JPD7	Zinc finger CCCH domain protein; Belongs to the class I-like SAM-binding methyltransferase superfamily. RNA M5U methyltransferase family.
kmeans	1	Red	#ff0000	911	KAI5391154.1	3880.G7JPD1	Protein disulfide-isomerase.
kmeans	1	Red	#ff0000	911	KAI5391185.1	3880.G7K1M7	F-box protein interaction domain protein.
kmeans	1	Red	#ff0000	911	KAI5391297.1	3880.G7JLY2	Indigoidine synthase A-like protein.
kmeans	1	Red	#ff0000	911	KAI5391597.1	3880.G7K801	Methionine aminopeptidase; Cotranslationally removes the N-terminal methionine from nascent proteins. The N-terminal methionine is often cleaved when the second residue in the primary sequence is small and uncharged (Met- Ala-, Cys, Gly, Pro, Ser, Thr, or Val).
kmeans	1	Red	#ff0000	911	KAI5391610.1	3880.G7JFV6	Nitroreductase family protein.
kmeans	1	Red	#ff0000	911	KAI5391677.1	3880.G7JDE1	ATP-dependent DNA helicase 2 subunit KU80; Single-stranded DNA-dependent ATP-dependent helicase.
kmeans	1	Red	#ff0000	911	KAI5391748.1	3880.A0A072UT49	Putative NAD(P)-binding domain-containing protein.
kmeans	1	Red	#ff0000	911	KAI5391782.1	3880.B7FKA1	Armadillo/beta-catenin-like repeat protein.
kmeans	1	Red	#ff0000	911	KAI5391792.1	3880.G7JTF7	Branched chain alpha-keto acid dehydrogenase E1 beta subunit.
kmeans	1	Red	#ff0000	911	KAI5391838.1	3880.A0A072UGW9	Putative uracil phosphoribosyltransferase.
kmeans	1	Red	#ff0000	911	KAI5392015.1	3880.A0A072UGV2	Symplekin tight junction protein carboxy-terminal protein.
kmeans	1	Red	#ff0000	911	KAI5392054.1	3880.A0A072UIH6	Glycerol-3-phosphate acyltransferase.
kmeans	1	Red	#ff0000	911	KAI5392085.1	3880.G7JLV1	Elongation factor 1-alpha; This protein promotes the GTP-dependent binding of aminoacyl- tRNA to the A-site of ribosomes during protein biosynthesis.
kmeans	1	Red	#ff0000	911	KAI5392224.1	3880.A0A072TX34	DNA replication complex GINS protein PSF2; Belongs to the GINS2/PSF2 family.
kmeans	1	Red	#ff0000	911	KAI5392396.1	3880.G7IZT5	Putative cinnamoyl-CoA reductase.
kmeans	1	Red	#ff0000	911	KAI5392502.1	3880.A0A072UG23	Peptide deformylase; Removes the formyl group from the N-terminal Met of newly synthesized proteins.
kmeans	1	Red	#ff0000	911	KAI5392520.1	3880.A0A072UH09	Transducin family protein/WD-40 repeat protein, putative.
kmeans	1	Red	#ff0000	911	KAI5392574.1	3880.A0A072UG83	Fatty acyl-CoA synthetase family protein.
kmeans	1	Red	#ff0000	911	KAI5392577.1	3880.A0A072UG88	Putative pyridoxal phosphate-dependent transferase.
kmeans	1	Red	#ff0000	911	KAI5392595.1	3880.A0A072UG99	CASC3/barentsz eIF4AIII-binding protein.
kmeans	1	Red	#ff0000	911	KAI5392598.1	3880.A0A072USC3	Putative PH domain, nuclear pore complex, NUP2/50/61 protein.
kmeans	1	Red	#ff0000	911	KAI5392608.1	3880.A0A072UGG8	Putative Heat shock protein 70 family.
kmeans	1	Red	#ff0000	911	KAI5392705.1	3880.A0A072VF59	CDSP32 protein (Drought-induced stress protein of 32 kDa).
kmeans	1	Red	#ff0000	911	KAI5392766.1	3880.G7L2C7	Putative ribosomal protein L7.
kmeans	1	Red	#ff0000	911	KAI5392834.1	3880.A0A072VDW1	ATP-dependent RNA helicase DHX8.
kmeans	1	Red	#ff0000	911	KAI5392835.1	3880.A0A072VF22	Small RNA degrading nuclease.
kmeans	1	Red	#ff0000	911	KAI5392858.1	3880.G7IRG3	Eukaryotic translation initiation factor 3 subunit I; Component of the eukaryotic translation initiation factor 3 (eIF-3) complex, which is involved in protein synthesis of a specialized repertoire of mRNAs and, together with other initiation factors, stimulates binding of mRNA and methionyl-tRNAi to the 40S ribosome. The eIF-3 complex specifically targets and initiates translation of a subset of…
kmeans	1	Red	#ff0000	911	KAI5392898.1	3880.A0A072V5R5	U4/U6 small nuclear ribonucleoprotein PRP4.
kmeans	1	Red	#ff0000	911	KAI5392899.1	3880.G7I5C2	Putative transcription factor WD40-like family.
kmeans	1	Red	#ff0000	911	KAI5392926.1	3880.I3RZQ6	Proteasome subunit alpha type; The proteasome is a multicatalytic proteinase complex which is characterized by its ability to cleave peptides with Arg, Phe, Tyr, Leu, and Glu adjacent to the leaving group at neutral or slightly basic pH; Belongs to the peptidase T1A family.
kmeans	1	Red	#ff0000	911	KAI5392936.1	3880.A0A072VEB0	FACT complex subunit SSRP1; Component of the FACT complex, a general chromatin factor that acts to reorganize nucleosomes. The FACT complex is involved in multiple processes that require DNA as a template such as mRNA elongation, DNA replication and DNA repair. During transcription elongation the FACT complex acts as a histone chaperone that both destabilizes and restores nucleosomal structure. I…
kmeans	1	Red	#ff0000	911	KAI5393071.1	3880.G7I584	Plant-specific B3-DNA-binding domain protein.
kmeans	1	Red	#ff0000	911	KAI5393078.1	3880.G7I4K0	Putative transcription factor B3-Domain family.
kmeans	1	Red	#ff0000	911	KAI5393285.1	3880.G7J0X6	Putative structural maintenance of chromosomes protein.
kmeans	1	Red	#ff0000	911	KAI5393301.1	3880.G7IBB8	Putative transcription factor WD40-like family.
kmeans	1	Red	#ff0000	911	KAI5393404.1	3880.A0A072VDV8	DNA-binding protein.
kmeans	1	Red	#ff0000	911	KAI5393690.1	3880.G7I7N5	Chorismate mutase.
kmeans	1	Red	#ff0000	911	KAI5393707.1	3880.G7I885	Putative aspartate--tRNA ligase.
kmeans	1	Red	#ff0000	911	KAI5393737.1	3880.G7IKW7	Putative SKI-interacting protein, SKIP.
kmeans	1	Red	#ff0000	911	KAI5393753.1	3880.A0A072VP26	Aspartate aminotransferase.
kmeans	1	Red	#ff0000	911	KAI5393960.1	3880.A0A072VCK7	Replication protein A 32 kDa subunit-like protein.
kmeans	1	Red	#ff0000	911	KAI5393999.1	3880.A0A072TFG8	DNA topoisomerase I, bacterial protein.
kmeans	1	Red	#ff0000	911	KAI5394196.1	3880.A0A072VE66	NADH glutamate synthase.
kmeans	1	Red	#ff0000	911	KAI5394203.1	3880.A0A072VFS9	RNA recognition motif protein.
kmeans	1	Red	#ff0000	911	KAI5394231.1	3880.A0A072VE33	D-arabinono-1,4-lactone oxidase family protein.
kmeans	1	Red	#ff0000	911	KAI5394245.1	3880.G7IB50	Nuclear pore complex protein Nup85; Functions as a component of the nuclear pore complex (NPC).
kmeans	1	Red	#ff0000	911	KAI5394269.1	3880.A0A072VEI5	Putative transcription factor WD40-like family.
kmeans	1	Red	#ff0000	911	KAI5394331.1	3880.A0A072VFB2	Small RNA degrading nuclease.
kmeans	1	Red	#ff0000	911	KAI5394399.1	3880.G7I8G5	Putative methylenetetrahydrofolate dehydrogenase (NADP(+)), Methenyltetrahydrofolate cyclohydrolase.
kmeans	1	Red	#ff0000	911	KAI5394413.1	3880.A0A072VGH7	Putative chaperonin Cpn60/TCP-1 family, groEL-like apical domain, groEL-like equatorial.
kmeans	1	Red	#ff0000	911	KAI5394527.1	3880.A0A072VFI7	Exosome complex exonuclease RRP41.
kmeans	1	Red	#ff0000	911	KAI5394621.1	3880.I3SWQ9	Transcription initiation factor TFIID, subunit TAF11.
kmeans	1	Red	#ff0000	911	KAI5394674.1	3880.G7IDI6	Uncharacterized protein.
kmeans	1	Red	#ff0000	911	KAI5394717.1	3880.A0A072VQG6	Imidazoleglycerol-phosphate dehydratase; Belongs to the imidazoleglycerol-phosphate dehydratase family.
kmeans	1	Red	#ff0000	911	KAI5394765.1	3880.A0A072VR80	RNA-dependent RNA polymerase; Probably involved in the RNA silencing pathway and required for the generation of small interfering RNAs (siRNAs). Belongs to the RdRP family.
kmeans	1	Red	#ff0000	911	KAI5394799.1	3880.A0A072VMV1	Putative small GTPase superfamily, P-loop containing nucleoside triphosphate hydrolase.
kmeans	1	Red	#ff0000	911	KAI5394807.1	3880.A0A072VNF0	Putative peptidase S59, nucleoporin.
kmeans	1	Red	#ff0000	911	KAI5394856.1	3880.A0A072VM63	Putative mRNA splicing factor, Cwf18.
kmeans	1	Red	#ff0000	911	KAI5394935.1	3880.A0A072VMA4	Putative 43kDa postsynaptic protein.
kmeans	1	Red	#ff0000	911	KAI5395087.1	3880.I3SRI9	DNA-directed RNA polymerase I, II; Belongs to the eukaryotic RPB8 RNA polymerase subunit family.
kmeans	1	Red	#ff0000	911	KAI5395177.1	3880.G7IEC9	Putative WPP domain, leucine-rich repeat domain, L domain-containing protein.
kmeans	1	Red	#ff0000	911	KAI5395274.1	3880.A0A072VWK2	Photosystem II reaction center Psb28 protein; Belongs to the Psb28 family.
kmeans	1	Red	#ff0000	911	KAI5395312.1	3880.I3SXG8	Putative photosystem I PsaE, reaction centre subunit IV.
kmeans	1	Red	#ff0000	911	KAI5395357.1	3880.A0A072VLC9	Putative transcription regulator Others family.
kmeans	1	Red	#ff0000	911	KAI5395398.1	3880.A0A072VLB2	Arginine biosynthesis bifunctional protein ArgJ, chloroplastic; Catalyzes two activities which are involved in the cyclic version of arginine biosynthesis: the synthesis of acetylglutamate from glutamate and acetyl-CoA, and of ornithine by transacetylation between acetylornithine and glutamate.
kmeans	1	Red	#ff0000	911	KAI5395420.1	3880.A0A072VJX8	Putative tetratricopeptide-like helical domain-containing protein.
kmeans	1	Red	#ff0000	911	KAI5395613.1	3880.G7IBI3	Phenylalanine ammonia-lyase.
kmeans	1	Red	#ff0000	911	KAI5395615.1	3880.G7IAA1	PfkB family carbohydrate kinase.
kmeans	1	Red	#ff0000	911	KAI5395661.1	3880.A0A072VJG2	Suppressor of auxin resistance 1 protein.
kmeans	1	Red	#ff0000	911	KAI5395712.1	3880.A0A072VL48	Eukaryotic-type carbonic anhydrase.
kmeans	1	Red	#ff0000	911	KAI5395786.1	3880.G7IA50	Putative cactin, central domain-containing protein.
kmeans	1	Red	#ff0000	911	KAI5395872.1	3880.I3SPQ7	Putative Brix domain-containing protein.
kmeans	1	Red	#ff0000	911	KAI5395899.1	3880.A0A072VJS5	Pyridine nucleotide-disulfide oxidoreductase.
kmeans	1	Red	#ff0000	911	KAI5396037.1	3880.G7IE32	1-cys peroxiredoxin PER1.
kmeans	1	Red	#ff0000	911	KAI5396241.1	3880.A0A072VUK4	Putative suppressor of forked, tetratricopeptide-like helical domain, RNA-binding domain, S1.
kmeans	1	Red	#ff0000	911	KAI5396252.1	3880.A0A072VI76	WD-40 repeat protein/notchless protein, putative.
kmeans	1	Red	#ff0000	911	KAI5396536.1	3880.A0A072VIQ1	DNA-(apurinic or apyrimidinic site) lyase; Belongs to the DNA repair enzymes AP/ExoA family.
kmeans	1	Red	#ff0000	911	KAI5396595.1	3880.A0A072VHH5	Condensin complex subunit 1; Regulatory subunit of the condensin complex, a complex required for conversion of interphase chromatin into mitotic-like condense chromosomes. The condensin complex probably introduces positive supercoils into relaxed DNA in the presence of type I topoisomerases and converts nicked DNA into positive knotted forms in the presence of type II topoisomerases.
kmeans	1	Red	#ff0000	911	KAI5396731.1	3880.A0A072TH02	Transmembrane protein, putative.
kmeans	1	Red	#ff0000	911	KAI5396909.1	3880.A0A072VHC0	Putative urease accessory protein UreD.
kmeans	1	Red	#ff0000	911	KAI5396951.1	3880.G7I7V7	DEAD-box helicase family protein.
kmeans	1	Red	#ff0000	911	KAI5397049.1	3880.A0A072VFE7	B3 domain transcription factor VRN1-like protein.
kmeans	1	Red	#ff0000	911	KAI5397269.1	3880.A0A072VH72	N-acyl-L-amino-acid amidohydrolase.
kmeans	1	Red	#ff0000	911	KAI5397272.1	3880.G7IDD1	Arginine N-methyltransferase, putative; Belongs to the class I-like SAM-binding methyltransferase superfamily. Protein arginine N-methyltransferase family.
kmeans	1	Red	#ff0000	911	KAI5397312.1	3880.A0A072VS77	Methylenetetrahydrofolate reductase; Belongs to the methylenetetrahydrofolate reductase family.
kmeans	1	Red	#ff0000	911	KAI5397348.1	3880.A0A072VH94	DNA topoisomerase I; Releases the supercoiling and torsional tension of DNA introduced during the DNA replication and transcription by transiently cleaving and rejoining one strand of the DNA duplex. Introduces a single-strand break via transesterification at the specific target site 5'-[CT]CCTTp site in duplex DNA. The scissile phosphodiester is attacked by the catalytic tyrosine of the enzyme, …
kmeans	1	Red	#ff0000	911	KAI5397403.1	3880.A0A072VGU8	Putative SWI/SNF-like complex subunit BAF250/Osa protein.
kmeans	1	Red	#ff0000	911	KAI5397431.1	3880.A0A072VSE8	Aluminum induced protein with YGL and LRDR motif protein.
kmeans	1	Red	#ff0000	911	KAI5397444.1	3880.A0A072VSG1	Putative tetratricopeptide-like helical domain-containing protein.
kmeans	1	Red	#ff0000	911	KAI5397474.1	3880.A0A072VGZ7	RNA recognition motif.
kmeans	1	Red	#ff0000	911	KAI5397607.1	3880.G7I632	Pre-mRNA-processing factor.
kmeans	1	Red	#ff0000	911	KAI5397641.1	3880.G7I6Q0	Putative DNA mismatch repair protein MutS.
kmeans	1	Red	#ff0000	911	KAI5397782.1	3880.A0A072VLB0	Pyruvate kinase; Belongs to the pyruvate kinase family.
kmeans	1	Red	#ff0000	911	KAI5397910.1	3880.G7I4T8	Cyclin-dependent kinase; Belongs to the protein kinase superfamily.
kmeans	1	Red	#ff0000	911	KAI5397940.1	3880.G7I3Z1	DNA-repair protein XRCC4, putative.
kmeans	1	Red	#ff0000	911	KAI5397942.1	3880.G7I3Z0	Putative ureidoglycolate amidohydrolase.
kmeans	1	Red	#ff0000	911	KAI5397979.1	3880.A0A072VL49	DNA-directed RNA polymerase II subunit Rpb7-like protein.
kmeans	1	Red	#ff0000	911	KAI5398056.1	3880.A0A072VX62	Putative nucleotide-binding alpha-beta plait domain-containing protein.
kmeans	1	Red	#ff0000	911	KAI5398112.1	3880.B7FI95	Polyadenylate-binding protein II.
kmeans	1	Red	#ff0000	911	KAI5398114.1	3880.G7I2M7	RRP12-like protein.
kmeans	1	Red	#ff0000	911	KAI5398128.1	3880.B7FGV1	Nuclear transcription factor Y subunit B.
kmeans	1	Red	#ff0000	911	KAI5398133.1	3880.A0A072V0M7	Pre-mRNA splicing factor.
kmeans	1	Red	#ff0000	911	KAI5398230.1	3880.G7I691	Serine/threonine-protein phosphatase; Belongs to the PPP phosphatase family.
kmeans	1	Red	#ff0000	911	KAI5398235.1	3880.G7I697	Putative flagellar calcium-binding protein calflagin.
kmeans	1	Red	#ff0000	911	KAI5398253.1	3880.G7I6S7	L-allo-threonine aldolase-like protein.
kmeans	1	Red	#ff0000	911	KAI5398277.1	3880.G7I6U2	Chromatin remodeling complex subunit.
kmeans	1	Red	#ff0000	911	KAI5398319.1	3880.A0A072VLX5	Linker histone H1 and h5 family protein.
kmeans	1	Red	#ff0000	911	KAI5398326.1	3880.I3SEP8	Prefoldin subunit 4; Binds specifically to cytosolic chaperonin (c-CPN) and transfers target proteins to it. Binds to nascent polypeptide chain and promotes folding in an environment in which there are many competing pathways for nonnative proteins; Belongs to the prefoldin subunit beta family.
kmeans	1	Red	#ff0000	911	KAI5398397.1	3880.G7I7F0	O-acetylserine (Thiol) lyase.
kmeans	1	Red	#ff0000	911	KAI5398496.1	3880.G7I823	Translocon at the outer membrane ofs-like protein.
kmeans	1	Red	#ff0000	911	KAI5398504.1	3880.G7I834	Seryl-tRNA synthetase/serine-tRNA ligase.
kmeans	1	Red	#ff0000	911	KAI5398511.1	3880.G7I836	Mitochondrial Rho GTPase.
kmeans	1	Red	#ff0000	911	KAI5398522.1	3880.A0A072VM38	Always EARLY-like protein.
kmeans	1	Red	#ff0000	911	KAI5398551.1	3880.G7I8N0	DEAD-box ATP-dependent RNA helicase.
kmeans	1	Red	#ff0000	911	KAI5398606.1	3880.A2Q158	Putative pre-mRNA-splicing factor 38.
kmeans	1	Red	#ff0000	911	KAI5398651.1	3880.A0A072VMN4	Putative RNA-polymerase II-associated protein.
kmeans	1	Red	#ff0000	911	KAI5399068.1	3880.G7IDS4	DNA replication regulator dpb11, putative.
kmeans	1	Red	#ff0000	911	KAI5399135.1	3880.A0A072VMZ9	Poly [ADP-ribose] polymerase.
kmeans	1	Red	#ff0000	911	KAI5399149.1	3880.G7IF53	UDP-glucuronic acid decarboxylase-like protein.
kmeans	1	Red	#ff0000	911	KAI5399164.1	3880.G7K666	Glycoside hydrolase family 1 protein; Belongs to the glycosyl hydrolase 1 family.
kmeans	1	Red	#ff0000	911	KAI5399173.1	3880.G7IF81	Putative HSP20-like chaperone.
kmeans	1	Red	#ff0000	911	KAI5399259.1	3880.G7I2U0	Serine/threonine-protein phosphatase.
kmeans	1	Red	#ff0000	911	KAI5399335.1	3880.Q1RSH4	Putative chaperonin Cpn60/TCP-1 family, groEL-like apical domain, groEL-like equatorial; Belongs to the chaperonin (HSP60) family.
kmeans	1	Red	#ff0000	911	KAI5399339.1	3880.Q1RSH3	Putative chaperonin Cpn60/TCP-1 family, groEL-like apical domain, groEL-like equatorial; Belongs to the chaperonin (HSP60) family.
kmeans	1	Red	#ff0000	911	KAI5399422.1	3880.A0A072VMS0	Alpha-1,6-glucosidase, pullulanase-type protein.
kmeans	1	Red	#ff0000	911	KAI5399439.1	3880.A0A072VPJ2	NADP-dependent malate dehydrogenase.
kmeans	1	Red	#ff0000	911	KAI5399708.1	3880.A0A072TLJ0	Phosphoenolpyruvate carboxylase.
kmeans	1	Red	#ff0000	911	KAI5399728.1	3880.B7FHA8	Peptidyl-prolyl cis-trans isomerase; PPIases accelerate the folding of proteins. It catalyzes the cis-trans isomerization of proline imidic peptide bonds in oligopeptides; Belongs to the cyclophilin-type PPIase family.
kmeans	1	Red	#ff0000	911	KAI5399799.1	3880.G7I515	Phenylalanine ammonia-lyase.
kmeans	1	Red	#ff0000	911	KAI5399903.1	3880.G7I9L3	Elongation factor 1-alpha; This protein promotes the GTP-dependent binding of aminoacyl- tRNA to the A-site of ribosomes during protein biosynthesis.
kmeans	1	Red	#ff0000	911	KAI5399913.1	3880.G7I9M7	Putative RNA helicase transcription factor interactor and regulator CCHC(Zn) family.
kmeans	1	Red	#ff0000	911	KAI5400067.1	3880.I3T4L2	Ran-binding protein 2, Ran-binding domain protein.
kmeans	1	Red	#ff0000	911	KAI5400280.1	3880.G7IDV6	Pyruvate kinase; Belongs to the pyruvate kinase family.
kmeans	1	Red	#ff0000	911	KAI5400405.1	3880.G7IEN6	Putative mRNA (2'-O-methyladenosine-N(6)-)-methyltransferase; Belongs to the MT-A70-like family.
kmeans	1	Red	#ff0000	911	KAI5400495.1	3880.I3SXB4	Pre-mRNA cleavage factor Im 25 kDa subunit; Component of the cleavage factor Im (CFIm) complex that plays a key role in pre-mRNA 3'-processing.
kmeans	1	Red	#ff0000	911	KAI5400601.1	3880.G7IC32	PfkB family carbohydrate kinase; Belongs to the carbohydrate kinase PfkB family.
kmeans	1	Red	#ff0000	911	KAI5400876.1	3880.G7ID76	TIME FOR coffee-like protein, putative.
kmeans	1	Red	#ff0000	911	KAI5400939.1	3880.A0A072VQH5	Putative RNA methyltransferase, nucleic acid-binding, alpha/beta knot methyltransferase.
kmeans	1	Red	#ff0000	911	KAI5400942.1	3880.G7IE29	RAN GTPase activating protein.
kmeans	1	Red	#ff0000	911	KAI5401018.1	3880.A0A072VQQ3	Pyruvate kinase; Belongs to the pyruvate kinase family.
kmeans	1	Red	#ff0000	911	KAI5401046.1	3880.A0A072W136	Putative WW domain, FF domain-containing protein.
kmeans	1	Red	#ff0000	911	KAI5401126.1	3880.A0A072VPV4	Homeobox KN domain protein.
kmeans	1	Red	#ff0000	911	KAI5401127.1	3880.A0A072VQH6	Type 2A phosphatase activator TIP41, putative.
kmeans	1	Red	#ff0000	911	KAI5401154.1	3880.A0A072VPX2	Putative S-methyl-5-thioribose kinase.
kmeans	1	Red	#ff0000	911	KAI5401282.1	3880.G7IAS2	Putative nucleotide-binding alpha-beta plait domain-containing protein.
kmeans	1	Red	#ff0000	911	KAI5401299.1	3880.G7IAV4	ALG2-interacting protein X.
kmeans	1	Red	#ff0000	911	KAI5401309.1	3880.A0A072W1H5	ATP synthase subunit beta; Produces ATP from ADP in the presence of a proton gradient across the membrane.
kmeans	1	Red	#ff0000	911	KAI5401364.1	3880.A0A072W1L5	Putative transcription factor WD40-like family.
kmeans	1	Red	#ff0000	911	KAI5401371.1	3880.G7IKW1	Putative KRR1 interacting protein.
kmeans	1	Red	#ff0000	911	KAI5401440.1	3880.G7ICA2	Glutamine--tRNA ligase; Belongs to the class-I aminoacyl-tRNA synthetase family.
kmeans	1	Red	#ff0000	911	KAI5401454.1	3880.G7ID95	Putative nucleolar complex protein.
kmeans	1	Red	#ff0000	911	KAI5401573.1	3880.A0A072VS63	Transcription elongation factor Spt5-like protein, putative.
kmeans	1	Red	#ff0000	911	KAI5401628.1	3880.A0A072VS98	Nucleic acid-binding, OB-fold-like protein.
kmeans	1	Red	#ff0000	911	KAI5401649.1	3880.A0A072W240	Diphosphomevalonate decarboxylase; Performs the first committed step in the biosynthesis of isoprene-containing compounds such as sterols and terpenoids. Belongs to the diphosphomevalonate decarboxylase family.
kmeans	1	Red	#ff0000	911	KAI5401657.1	3880.I3SSX1	Proteasome subunit alpha type; The proteasome is a multicatalytic proteinase complex which is characterized by its ability to cleave peptides with Arg, Phe, Tyr, Leu, and Glu adjacent to the leaving group at neutral or slightly basic pH; Belongs to the peptidase T1A family.
kmeans	1	Red	#ff0000	911	KAI5401681.1	3880.A0A072VRS6	D-glycerate dehydrogenase/hydroxypyruvate reductase; Belongs to the D-isomer specific 2-hydroxyacid dehydrogenase family.
kmeans	1	Red	#ff0000	911	KAI5401774.1	3880.G7IE99	Putative prefoldin alpha.
kmeans	1	Red	#ff0000	911	KAI5401776.1	3880.G7IEA3	Dihydroorotate dehydrogenase (quinone), mitochondrial; Belongs to the dihydroorotate dehydrogenase family. Type 2 subfamily.
kmeans	1	Red	#ff0000	911	KAI5401779.1	3880.G7IEA6	Riboflavin kinase.
kmeans	1	Red	#ff0000	911	KAI5401904.1	3880.A0A072VSV4	Splicing factor 3B subunit-like protein.
kmeans	1	Red	#ff0000	911	KAI5401933.1	3880.B7FJK3	Chalcone-flavonone isomerase family protein; Belongs to the chalcone isomerase family.
kmeans	1	Red	#ff0000	911	KAI5401936.1	3880.G7IF06	U4/U6 small nuclear Prp3-like ribonucleoprotein.
kmeans	1	Red	#ff0000	911	KAI5402110.1	3880.G7IB17	Putative P-loop containing nucleoside triphosphate hydrolase, protein Cms1.
kmeans	1	Red	#ff0000	911	KAI5402250.1	3880.G7J8L0	Histone chaperone ASF1B-like protein.
kmeans	1	Red	#ff0000	911	KAI5402253.1	3880.G7J8K6	Mago nashi family, integral exon junction complex protein.
kmeans	1	Red	#ff0000	911	KAI5402341.1	3880.G7J8G7	5'-methylthioadenosine/S-adenosylhomocysteine nucleosidase.
kmeans	1	Red	#ff0000	911	KAI5402394.1	3880.G7J7R5	Putative plus-end-directed kinesin ATPase transcription factor C2H2 family; Belongs to the TRAFAC class myosin-kinesin ATPase superfamily. Kinesin family.
kmeans	1	Red	#ff0000	911	KAI5402418.1	3880.A0A072V306	Inositol monophosphatase.
kmeans	1	Red	#ff0000	911	KAI5402435.1	3880.G7J765	Bifunctional dihydrofolate reductase-thymidylate synthase; Bifunctional enzyme. Involved in de novo dTMP biosynthesis. Key enzyme in folate metabolism; In the C-terminal section; belongs to the thymidylate synthase family.
kmeans	1	Red	#ff0000	911	KAI5402638.1	3880.A0A072VDW6	Uncharacterized protein.
kmeans	1	Red	#ff0000	911	KAI5402675.1	3880.A0A072VDS7	Starch branching enzyme I.
kmeans	1	Red	#ff0000	911	KAI5402683.1	3880.A0A072V2P5	Putative ribosome biogenesis protein BMS1/TSR1.
kmeans	1	Red	#ff0000	911	KAI5402894.1	3880.B7FM96	Transcription initiation factor IIF beta subunit.
kmeans	1	Red	#ff0000	911	KAI5402986.1	3880.A0A072VDL2	GYF domain protein.
kmeans	1	Red	#ff0000	911	KAI5403075.1	3880.A0A072VD61	Symplekin tight junction protein carboxy-terminal protein.
kmeans	1	Red	#ff0000	911	KAI5403192.1	3880.A0A072VD34	Malic enzyme.
kmeans	1	Red	#ff0000	911	KAI5403321.1	3880.G7ZWG0	Putative aminoacyltransferase, E1 ubiquitin-activating enzyme; Belongs to the ubiquitin-conjugating enzyme family.
kmeans	1	Red	#ff0000	911	KAI5403328.1	3880.G7ZWE0	Eukaryotic translation initiation factor 3 subunit L; Component of the eukaryotic translation initiation factor 3 (eIF-3) complex, which is involved in protein synthesis of a specialized repertoire of mRNAs and, together with other initiation factors, stimulates binding of mRNA and methionyl-tRNAi to the 40S ribosome. The eIF-3 complex specifically targets and initiates translation of a subset of…
kmeans	1	Red	#ff0000	911	KAI5403329.1	3880.A0A072VCX2	Aspartate aminotransferase.
kmeans	1	Red	#ff0000	911	KAI5403363.1	3880.A0A072V3N8	T-complex protein 1 subunit delta.
kmeans	1	Red	#ff0000	911	KAI5403426.1	3880.G7J2W7	tRNA (guanine-N(7)-)-methyltransferase; Catalyzes the formation of N(7)-methylguanine at position 46 (m7G46) in tRNA; Belongs to the class I-like SAM-binding methyltransferase superfamily. TrmB family.
kmeans	1	Red	#ff0000	911	KAI5403453.1	3880.B7FGZ8	Proteasome subunit beta; The proteasome is a multicatalytic proteinase complex which is characterized by its ability to cleave peptides with Arg, Phe, Tyr, Leu, and Glu adjacent to the leaving group at neutral or slightly basic pH; Belongs to the peptidase T1B family.
kmeans	1	Red	#ff0000	911	KAI5403551.1	3880.G7JCA9	Putative acetylglutamate kinase.
kmeans	1	Red	#ff0000	911	KAI5403559.1	3880.G7JCB5	Protein arginine N-methyltransferase; Belongs to the class I-like SAM-binding methyltransferase superfamily.
kmeans	1	Red	#ff0000	911	KAI5403581.1	3880.G7JBR8	Putative syntaxin-5, Sly1p-binding domain-containing protein; Belongs to the syntaxin family.
kmeans	1	Red	#ff0000	911	KAI5403622.1	3880.G7L0M1	Pescadillo homolog; Required for maturation of ribosomal RNAs and formation of the large ribosomal subunit; Belongs to the pescadillo family.
kmeans	1	Red	#ff0000	911	KAI5403668.1	3880.G7JB56	Peptidyl-prolyl cis-trans isomerase.
kmeans	1	Red	#ff0000	911	KAI5403828.1	3880.G7J9W2	CHD3-type chromatin-remodeling factor pickle protein.
kmeans	1	Red	#ff0000	911	KAI5403854.1	3880.G7J9V2	Putative transcription factor WD40-like family.
kmeans	1	Red	#ff0000	911	KAI5403885.1	3880.G7J9S6	Putative lariat debranching enzyme, metallo-dependent phosphatase.
kmeans	1	Red	#ff0000	911	KAI5404004.1	3880.G7J8D4	Carbon-nitrogen family hydrolase.
kmeans	1	Red	#ff0000	911	KAI5404011.1	3880.G7J8C5	Putative 16S rRNA (Cytosine(967)-C(5))-methyltransferase; Belongs to the class I-like SAM-binding methyltransferase superfamily. RsmB/NOP family.
kmeans	1	Red	#ff0000	911	KAI5404092.1	3880.A0A072V0F2	Putative von Willebrand factor, type A, BRISC and BRCA1-A complex member 1.
kmeans	1	Red	#ff0000	911	KAI5404100.1	3880.G7J7J7	RuvB-like helicase; Belongs to the RuvB family.
kmeans	1	Red	#ff0000	911	KAI5404193.1	3880.A0A072V395	Calcium-transporting ATPase; This magnesium-dependent enzyme catalyzes the hydrolysis of ATP coupled with the transport of calcium.
kmeans	1	Red	#ff0000	911	KAI5404365.1	3880.G7J6B4	Isocitrate dehydrogenase [NAD] subunit, mitochondrial.
kmeans	1	Red	#ff0000	911	KAI5404374.1	3880.G7J5U1	Uroporphyrinogen-III synthase; Catalyzes cyclization of the linear tetrapyrrole, hydroxymethylbilane, to the macrocyclic uroporphyrinogen III.
kmeans	1	Red	#ff0000	911	KAI5404434.1	3880.G7J579	FH protein interacting protein FIP1, putative.
kmeans	1	Red	#ff0000	911	KAI5404495.1	3880.G7J530	Argininosuccinate lyase.
kmeans	1	Red	#ff0000	911	KAI5404500.1	3880.G7J4L3	NADPH--cytochrome P450 reductase; This enzyme is required for electron transfer from NADP to cytochrome P450 in microsomes. It can also provide electron transfer to heme oxygenase and cytochrome B5; In the C-terminal section; belongs to the flavoprotein pyridine nucleotide cytochrome reductase family.
kmeans	1	Red	#ff0000	911	KAI5404541.1	3880.G7J4I5	Sas10/Utp3/C1D family protein.
kmeans	1	Red	#ff0000	911	KAI5404598.1	3880.A0A072V1K0	Isoamylase-type starch debranching enzyme.
kmeans	1	Red	#ff0000	911	KAI5404625.1	3880.G7J3X9	General regulatory factor 2; Belongs to the 14-3-3 family.
kmeans	1	Red	#ff0000	911	KAI5404646.1	3880.B0FBK5	Acetolactate synthase.
kmeans	1	Red	#ff0000	911	KAI5404698.1	3880.G7J2H2	Glyceraldehyde-3-phosphate dehydrogenase; Belongs to the glyceraldehyde-3-phosphate dehydrogenase family.
kmeans	1	Red	#ff0000	911	KAI5404722.1	3880.G7J3B4	Ubiquitin-conjugating enzyme E2, putative; Belongs to the ubiquitin-conjugating enzyme family.
kmeans	1	Red	#ff0000	911	KAI5404789.1	3880.G7J2S3	Transferring glycosyl group transferase.
kmeans	1	Red	#ff0000	911	KAI5404821.1	3880.G7J2N4	Protein prenylyltransferase superfamily protein.
kmeans	1	Red	#ff0000	911	KAI5404905.1	3880.A0A072UP30	6,7-dimethyl-8-ribityllumazine synthase; Catalyzes the formation of 6,7-dimethyl-8-ribityllumazine by condensation of 5-amino-6-(D-ribitylamino)uracil with 3,4-dihydroxy-2- butanone 4-phosphate. This is the penultimate step in the biosynthesis of riboflavin.
kmeans	1	Red	#ff0000	911	KAI5404911.1	3880.G7J2M4	Cyclin-dependent kinase; Belongs to the protein kinase superfamily.
kmeans	1	Red	#ff0000	911	KAI5404951.1	3880.G7JC59	RNA polymerase II transcriptional coactivator.
kmeans	1	Red	#ff0000	911	KAI5404974.1	3880.A0A072V1N5	DNA polymerase.
kmeans	1	Red	#ff0000	911	KAI5404994.1	3880.G7JBL9	2-oxoisovalerate dehydrogenase E1 component, alpha subunit.
kmeans	1	Red	#ff0000	911	KAI5405128.1	3880.G7JAD6	CC1-like splicing factor.
kmeans	1	Red	#ff0000	911	KAI5405167.1	3880.G7JAC0	Putative tetratricopeptide-like helical domain-containing protein.
kmeans	1	Red	#ff0000	911	KAI5405187.1	3880.G7JAA1	4-alpha-glucanotransferase.
kmeans	1	Red	#ff0000	911	KAI5405245.1	3880.I3T560	Superoxide dismutase; Destroys radicals which are normally produced within the cells and which are toxic to biological systems. Belongs to the iron/manganese superoxide dismutase family.
kmeans	1	Red	#ff0000	911	KAI5405263.1	3880.A0A072V0J3	Chalcone-flavonone isomerase family protein; Belongs to the chalcone isomerase family.
kmeans	1	Red	#ff0000	911	KAI5405348.1	3880.G7L3K1	DEAD-box ATP-dependent RNA helicase-like protein; Belongs to the DEAD box helicase family.
kmeans	1	Red	#ff0000	911	KAI5405407.1	3880.G7J8Y2	Pre-mRNA-splicing factor SF2-like protein.
kmeans	1	Red	#ff0000	911	KAI5405463.1	3880.I3SGW0	Putative cytochrome b5-like heme/steroid binding domain-containing protein; Belongs to the cytochrome b5 family.
kmeans	1	Red	#ff0000	911	KAI5405538.1	3880.G7J7G9	Putative acetyltransferase A, auxiliary subunit.
kmeans	1	Red	#ff0000	911	KAI5405612.1	3880.G7J6U4	Putative transcription factor C2H2 family.
kmeans	1	Red	#ff0000	911	KAI5405614.1	3880.B7FFE3	Isochorismatase hydrolase family protein.
kmeans	1	Red	#ff0000	911	KAI5405747.1	3880.G7J5M4	Transcription elongation factor SPT5.
kmeans	1	Red	#ff0000	911	KAI5405845.1	3880.A0A072V120	UTP-glucose-1-phosphate uridylyltransferase.
kmeans	1	Red	#ff0000	911	KAI5405923.1	3880.G7J506	Delta-aminolevulinic acid dehydratase; Belongs to the ALAD family.
kmeans	1	Red	#ff0000	911	KAI5405988.1	3880.G7J4D9	SAP domain protein.
kmeans	1	Red	#ff0000	911	KAI5406008.1	3880.G7J4B5	Myo-inositol 1-phosphate synthase.
kmeans	1	Red	#ff0000	911	KAI5406093.1	3880.G7J3P7	Putative small GTPase superfamily, P-loop containing nucleoside triphosphate hydrolase.
kmeans	1	Red	#ff0000	911	KAI5406131.1	3880.G7J354	Putative coilin.
kmeans	1	Red	#ff0000	911	KAI5406170.1	3880.G7J2L7	Putative chaperonin Cpn60/TCP-1 family, groEL-like apical domain, groEL-like equatorial.
kmeans	1	Red	#ff0000	911	KAI5406189.1	3880.G7J2L1	Chalcone and stilbene synthase family protein; Belongs to the thiolase-like superfamily. Chalcone/stilbene synthases family.
kmeans	1	Red	#ff0000	911	KAI5406265.1	3880.G7JC29	DNA polymerase alpha subunit B; Accessory subunit of the DNA polymerase alpha complex (also known as the alpha DNA polymerase-primase complex) which plays an essential role in the initiation of DNA synthesis.
kmeans	1	Red	#ff0000	911	KAI5406279.1	3880.G7JC19	Urease; In the C-terminal section; belongs to the metallo-dependent hydrolases superfamily. Urease alpha subunit family.
kmeans	1	Red	#ff0000	911	KAI5406479.1	3880.G7JA56	RNA-binding KH domain protein.
kmeans	1	Red	#ff0000	911	KAI5406515.1	3880.G7J9M2	Putative nucleotide-binding alpha-beta plait domain-containing protein.
kmeans	1	Red	#ff0000	911	KAI5406524.1	3880.G7J9L8	Mediator of RNA polymerase II transcription subunit 13; Component of the Mediator complex, a coactivator involved in regulated transcription of nearly all RNA polymerase II-dependent genes. Mediator functions as a bridge to convey information from gene- specific regulatory proteins to the basal RNA polymerase II transcription machinery. Mediator is recruited to promoters by direct interactions wi…
kmeans	1	Red	#ff0000	911	KAI5406582.1	3880.G7J8V8	Transcriptional adapter.
kmeans	1	Red	#ff0000	911	KAI5406755.1	3880.A0A072UZC8	Putative Heat shock protein 70 family.
kmeans	1	Red	#ff0000	911	KAI5406847.1	3880.G7J6P8	Putative armadillo-like helical protein.
kmeans	1	Red	#ff0000	911	KAI5406887.1	3880.G7J648	Putative 5-methyltetrahydropteroyltriglutamate--homocysteine S-methyltransferase.
kmeans	1	Red	#ff0000	911	KAI5406951.1	3880.G7J5N4	Putative stearoyl-[acyl-carrier-protein] 9-desaturase.
kmeans	1	Red	#ff0000	911	KAI5406996.1	3880.A0A072VA82	Eukaryotic translation initiation factor 2c, putative.
kmeans	1	Red	#ff0000	911	KAI5406998.1	3880.A0A072V145	Glycine cleavage T-protein aminomethyltransferase.
kmeans	1	Red	#ff0000	911	KAI5407138.1	3880.G7J4V1	FKBP12-interacting protein of 37 kDa-like protein, putative.
kmeans	1	Red	#ff0000	911	KAI5407308.1	3880.G7J8S0	RNA-binding (RRM/RBD/RNP motif) family protein.
kmeans	1	Red	#ff0000	911	KAI5407309.1	3880.B7FNB2	Putative acetyltransferase A, auxiliary subunit.
kmeans	1	Red	#ff0000	911	KAI5407404.1	3880.A0A072UZ49	Actin-related protein ARP4; Belongs to the actin family.
kmeans	1	Red	#ff0000	911	KAI5407475.1	3880.G7J9Z6	Folylpolyglutamate synthase.
kmeans	1	Red	#ff0000	911	KAI5407560.1	3880.G7JAP0	Putative sedoheptulose-bisphosphatase.
kmeans	1	Red	#ff0000	911	KAI5407607.1	3880.G7JB86	Putative GINS complex, subunit Psf3, GINS subunit, domain A protein.
kmeans	1	Red	#ff0000	911	KAI5407711.1	3880.G7J2C2	RNA helicase.
kmeans	1	Red	#ff0000	911	KAI5407761.1	3880.B7FHQ2	Alpha-soluble NSF attachment protein.
kmeans	1	Red	#ff0000	911	KAI5407791.1	3880.B7FIJ3	Uroporphyrinogen decarboxylase; Belongs to the uroporphyrinogen decarboxylase family.
kmeans	1	Red	#ff0000	911	KAI5407835.1	3880.G7J331	Aspartate aminotransferase family protein.
kmeans	1	Red	#ff0000	911	KAI5408052.1	3880.G7J5I9	Proteasome subunit beta; The proteasome is a multicatalytic proteinase complex which is characterized by its ability to cleave peptides with Arg, Phe, Tyr, Leu, and Glu adjacent to the leaving group at neutral or slightly basic pH; Belongs to the peptidase T1B family.
kmeans	1	Red	#ff0000	911	KAI5408148.1	3880.G7J7Y6	Putative peptidase M24, FACT complex subunit Spt16p/Cdc68p, creatinase/Aminopeptidase P/Spt16.
kmeans	1	Red	#ff0000	911	KAI5408190.1	3880.G7J7W2	Beta-catenin-like protein.
kmeans	1	Red	#ff0000	911	KAI5408195.1	3880.G7J7W0	Class I glutamine amidotransferase superfamily protein.
kmeans	1	Red	#ff0000	911	KAI5408204.1	3880.G7J7V1	Auxin response factor; Auxin response factors (ARFs) are transcriptional factors that bind specifically to the DNA sequence 5'-TGTCTC-3' found in the auxin-responsive promoter elements (AuxREs).
kmeans	1	Red	#ff0000	911	KAI5408244.1	3880.A0A072UZI8	ATP-dependent DNA helicase; Belongs to the helicase family. RecQ subfamily.
kmeans	1	Red	#ff0000	911	KAI5408306.1	3880.G7IV46	DNA primase; Belongs to the eukaryotic-type primase small subunit family.
kmeans	1	Red	#ff0000	911	KAI5408319.1	3880.A0A072UY57	DEAD-box ATP-dependent RNA helicase; Belongs to the DEAD box helicase family.
kmeans	1	Red	#ff0000	911	KAI5408473.1	3880.A0A072UX79	Alanine-glyoxylate aminotransferase-like protein; Belongs to the class-III pyridoxal-phosphate-dependent aminotransferase family.
kmeans	1	Red	#ff0000	911	KAI5408519.1	3880.G7J0R5	Putative Zinc finger, RanBP2-type, nucleotide-binding alpha-beta plait domain-containing protein.
kmeans	1	Red	#ff0000	911	KAI5408680.1	3880.A0A072UWV0	Pre-mRNA-splicing factor ini1.
kmeans	1	Red	#ff0000	911	KAI5408731.1	3880.A0A072UYP6	Putative villin headpiece, villin/Gelsolin, ADF-H/Gelsolin-like domain-containing protein.
kmeans	1	Red	#ff0000	911	KAI5408776.1	3880.A0A072UWI1	Putative phosphomethylpyrimidine synthase.
kmeans	1	Red	#ff0000	911	KAI5408854.1	3880.G7J268	RuvB-like helicase; Belongs to the RuvB family.
kmeans	1	Red	#ff0000	911	KAI5408906.1	3880.G7IY76	Putative transcription factor WD40-like family.
kmeans	1	Red	#ff0000	911	KAI5408908.1	3880.G7J1R6	Putative shikimate O-hydroxycinnamoyltransferase.
kmeans	1	Red	#ff0000	911	KAI5408913.1	3880.I3S062	Putative K domain-containing protein.
kmeans	1	Red	#ff0000	911	KAI5408963.1	3880.A0A072V7D7	Putative 16S rRNA (Cytosine(1407)-C(5))-methyltransferase; Belongs to the class I-like SAM-binding methyltransferase superfamily. RsmB/NOP family.
kmeans	1	Red	#ff0000	911	KAI5409332.1	3880.G7IY21	Putative transcription factor WD40-like family.
kmeans	1	Red	#ff0000	911	KAI5409368.1	3880.G7IXL4	Putative Heat shock protein 70 family.
kmeans	1	Red	#ff0000	911	KAI5409407.1	3880.G7IXJ6	Tryptophan synthase.
kmeans	1	Red	#ff0000	911	KAI5409451.1	3880.A0A072V853	DEAD-box ATP-dependent RNA helicase; Belongs to the DEAD box helicase family.
kmeans	1	Red	#ff0000	911	KAI5409971.1	3880.A0A072UW40	Putative initiation factor eIF-4 gamma, MA3.
kmeans	1	Red	#ff0000	911	KAI5410031.1	3880.B7FJS4	Nucleosome/chromatin assembly factor group protein; Belongs to the nucleosome assembly protein (NAP) family.
kmeans	1	Red	#ff0000	911	KAI5410036.1	3880.A0A072TJV8	Putative microtubule-associated protein RP/EB.
kmeans	1	Red	#ff0000	911	KAI5410222.1	3880.A0A072UU00	Pre-mRNA-splicing factor ATP-dependent RNA helicase.
kmeans	1	Red	#ff0000	911	KAI5410236.1	3880.A0A072V4M9	RNA polymerase-associated Leo1-like protein.
kmeans	1	Red	#ff0000	911	KAI5410319.1	3880.A0A072U8M9	Uroporphyrinogen-III C-methyltransferase; Belongs to the precorrin methyltransferase family.
kmeans	1	Red	#ff0000	911	KAI5410329.1	3880.G7IWH6	DnaJ-class molecular chaperone.
kmeans	1	Red	#ff0000	911	KAI5410359.1	3880.G7IWL5	Putative PWI domain, nucleotide-binding alpha-beta plait domain-containing protein.
kmeans	1	Red	#ff0000	911	KAI5410445.1	3880.G7IWS3	Actin-related protein ARP4; Belongs to the actin family.
kmeans	1	Red	#ff0000	911	KAI5410751.1	3880.G7IW56	Putative anticodon-binding, Brix domain-containing protein.
kmeans	1	Red	#ff0000	911	KAI5410831.1	3880.A0A072V4E2	Uridine 5-monophosphate synthase-like protein.
kmeans	1	Red	#ff0000	911	KAI5410917.1	3880.G7IYP7	Putative methyltransferase transcription factor C2H2 family; Belongs to the class I-like SAM-binding methyltransferase superfamily. Protein arginine N-methyltransferase family.
kmeans	1	Red	#ff0000	911	KAI5411107.1	3880.A0A072UU14	Serrate RNA effector molecule-like protein.
kmeans	1	Red	#ff0000	911	KAI5411116.1	3880.G7J0A7	Putative prefoldin.
kmeans	1	Red	#ff0000	911	KAI5411379.1	3880.G7IYL6	Bacterial trigger factor protein.
kmeans	1	Red	#ff0000	911	KAI5411589.1	3880.G7ITE6	Putative DNA polymerase subunit Cdc27.
kmeans	1	Red	#ff0000	911	KAI5411670.1	3880.G7IH45	Uroporphyrinogen decarboxylase; Belongs to the uroporphyrinogen decarboxylase family.
kmeans	1	Red	#ff0000	911	KAI5411735.1	3880.G7LI73	Nucleolar GTP-binding protein 1; Involved in the biogenesis of the 60S ribosomal subunit. Belongs to the TRAFAC class OBG-HflX-like GTPase superfamily. OBG GTPase family. NOG subfamily.
kmeans	1	Red	#ff0000	911	KAI5411736.1	3880.A0A072V987	Class I glutamine amidotransferase superfamily protein.
kmeans	1	Red	#ff0000	911	KAI5411739.1	3880.A0A072V993	Putative tRNA dimethylallyltransferase; Belongs to the IPP transferase family.
kmeans	1	Red	#ff0000	911	KAI5411766.1	3880.A0A072V9Z9	Proliferation-associated 2G4-like protein.
kmeans	1	Red	#ff0000	911	KAI5411858.1	3880.A0A072V9K1	Probable bifunctional methylthioribulose-1-phosphate dehydratase/enolase-phosphatase E1; In the N-terminal section; belongs to the aldolase class II family. MtnB subfamily.
kmeans	1	Red	#ff0000	911	KAI5411896.1	3880.A0A072V9L7	Putative polynucleotide adenylyltransferase.
kmeans	1	Red	#ff0000	911	KAI5412032.1	3880.G7IR59	Putative transcription factor WD40-like family.
kmeans	1	Red	#ff0000	911	KAI5412251.1	3880.G7IM71	RAB GTPase-like protein A1D.
kmeans	1	Red	#ff0000	911	KAI5412393.1	3880.B7FMU0	Ribosome biogenesis RLP24-like protein.
kmeans	1	Red	#ff0000	911	KAI5412403.1	3880.A0A072VAB3	Putative peptidylprolyl isomerase transcription factor WD40-like family.
kmeans	1	Red	#ff0000	911	KAI5412418.1	3880.G7ITP8	Protein HIRA; Required for replication-independent chromatin assembly and for the periodic repression of histone gene transcription during the cell cycle; Belongs to the WD repeat HIR1 family.
kmeans	1	Red	#ff0000	911	KAI5412458.1	3880.G7ITU5	N-carbamoylputrescine amidohydrolase, putative.
kmeans	1	Red	#ff0000	911	KAI5412479.1	3880.G7IHN1	Histone H2A; Belongs to the histone H2A family.
kmeans	1	Red	#ff0000	911	KAI5412558.1	3880.G7IRF4	Serine/threonine-protein phosphatase.
kmeans	1	Red	#ff0000	911	KAI5412817.1	3880.G7IRM6	Carboxy-terminal domain cyclin; Belongs to the cyclin family.
kmeans	1	Red	#ff0000	911	KAI5412819.1	3880.B7FGU7	Cytochrome b6-f complex iron-sulfur subunit; Component of the cytochrome b6-f complex, which mediates electron transfer between photosystem II (PSII) and photosystem I (PSI), cyclic electron flow around PSI, and state transitions.
kmeans	1	Red	#ff0000	911	KAI5412902.1	3880.G7KBP9	Proteasome subunit beta; The proteasome is a multicatalytic proteinase complex which is characterized by its ability to cleave peptides with Arg, Phe, Tyr, Leu, and Glu adjacent to the leaving group at neutral or slightly basic pH; Belongs to the peptidase T1B family.
kmeans	1	Red	#ff0000	911	KAI5412990.1	3880.A0A072VCJ4	Nuclear cap-binding protein subunit 2.
kmeans	1	Red	#ff0000	911	KAI5413196.1	3880.A0A072UXW2	Putative transcription factor WD40-like family; Belongs to the WD repeat SEC13 family.
kmeans	1	Red	#ff0000	911	KAI5413424.1	3880.I3S3S0	Cytosolic triosephosphate isomerase.
kmeans	1	Red	#ff0000	911	KAI5413471.1	3880.G7JYQ3	Mediator of RNA polymerase II transcription subunit 8, putative.
kmeans	1	Red	#ff0000	911	KAI5413506.1	3880.G7IUC2	Putative xanthine dehydrogenase.
kmeans	1	Red	#ff0000	911	KAI5413736.1	3880.G7IS42	Survival protein SurE-like phosphatase/nucleotidase.
kmeans	1	Red	#ff0000	911	KAI5413797.1	3880.A2Q465	DEAD-box ATP-dependent RNA helicase-like protein; Belongs to the DEAD box helicase family.
kmeans	1	Red	#ff0000	911	KAI5413819.1	3880.G7IUL0	Serine/threonine-protein phosphatase 2A 55 kDa regulatory subunit B; Belongs to the phosphatase 2A regulatory subunit B family.
kmeans	1	Red	#ff0000	911	KAI5413886.1	3880.G7INP0	Plastid developmental protein DAG, putative.
kmeans	1	Red	#ff0000	911	KAI5413914.1	3880.G7IUM0	Nuclear pore complex protein NUP35.
kmeans	1	Red	#ff0000	911	KAI5413954.1	3880.A0A072VI64	Putative GTP-binding protein, orthogonal bundle.
kmeans	1	Red	#ff0000	911	KAI5413972.1	3880.G7II21	Protein disulfide isomerase-like protein.
kmeans	1	Red	#ff0000	911	KAI5414032.1	3880.G7IME0	Putative glycerate 3-kinase.
kmeans	1	Red	#ff0000	911	KAI5414075.1	3880.G7IMH2	Mov34/MPN/PAD-1 family protein.
kmeans	1	Red	#ff0000	911	KAI5414087.1	3880.Q2HVW5	Nuclear pore protein.
kmeans	1	Red	#ff0000	911	KAI5414138.1	3880.G7II78	Putative JAB1/MPN/MOV34 metalloenzyme domain, ribonuclease H-like domain, PRO8NT.
kmeans	1	Red	#ff0000	911	KAI5414188.1	3880.G7IMC1	3-isopropylmalate dehydrogenase; Catalyzes the oxidation of 3-carboxy-2-hydroxy-4- methylpentanoate (3-isopropylmalate) to 3-carboxy-4-methyl-2- oxopentanoate. The product decarboxylates to 4-methyl-2 oxopentanoate.
kmeans	1	Red	#ff0000	911	KAI5414351.1	3880.A0A072UUK2	Mitotic spindle assembly checkpoint protein, putative.
kmeans	1	Red	#ff0000	911	KAI5414352.1	3880.A0A072USW8	Survival of motor neuron-related-splicing factor 30.
kmeans	1	Red	#ff0000	911	KAI5414386.1	3880.A0A072VKG0	Riboflavin synthase alpha chain.
kmeans	1	Red	#ff0000	911	KAI5414415.1	3880.A0A072UUE3	DEAD-box ATP-dependent RNA helicase; Belongs to the DEAD box helicase family.
kmeans	1	Red	#ff0000	911	KAI5414476.1	3880.A0A072UZ26	Putative membrane insertase OXA1/ALB3/YidC, membrane insertase YidC/Oxa1.
kmeans	1	Red	#ff0000	911	KAI5414495.1	3880.G7JKJ1	Nucleolar protein,Nop52 protein.
kmeans	1	Red	#ff0000	911	KAI5414546.1	3880.G7JJA8	Putative leucine--tRNA ligase; Belongs to the class-I aminoacyl-tRNA synthetase family.
kmeans	1	Red	#ff0000	911	KAI5414570.1	3880.G7JJ94	Putative U3 small nucleolar RNA-associated protein.
kmeans	1	Red	#ff0000	911	KAI5414573.1	3880.G7JJ90	Endonuclease/exonuclease/phosphatase family protein.
kmeans	1	Red	#ff0000	911	KAI5414578.1	3880.G7JJ87	Lactoylglutathione lyase-like protein.
kmeans	1	Red	#ff0000	911	KAI5414660.1	3880.G7JHZ9	Putative E2 binding, NAD(P)-binding domain, ubiquitin activating enzyme, alpha.
kmeans	1	Red	#ff0000	911	KAI5414733.1	3880.G7JGN9	Putative signal recognition particle, SRP54 subunit, Longin-like domain-containing protein.
kmeans	1	Red	#ff0000	911	KAI5414756.1	3880.G7INL9	Ribosome biogenesis protein BOP1 homolog; Required for maturation of ribosomal RNAs and formation of the large ribosomal subunit; Belongs to the WD repeat BOP1/ERB1 family.
kmeans	1	Red	#ff0000	911	KAI5414763.1	3880.G7JFK4	Eukaryotic translation initiation factor iso4G.
kmeans	1	Red	#ff0000	911	KAI5414797.1	3880.G7JFH6	Putative transcription factor WD40-like family.
kmeans	1	Red	#ff0000	911	KAI5414924.1	3880.G7JD18	FGGY family of carbohydrate kinase.
kmeans	1	Red	#ff0000	911	KAI5414979.1	3880.G7JVE7	NADPH--cytochrome P450 reductase; This enzyme is required for electron transfer from NADP to cytochrome P450 in microsomes. It can also provide electron transfer to heme oxygenase and cytochrome B5; In the C-terminal section; belongs to the flavoprotein pyridine nucleotide cytochrome reductase family.
kmeans	1	Red	#ff0000	911	KAI5414986.1	3880.G7JVE0	Replication protein A 32 kDa subunit-like protein.
kmeans	1	Red	#ff0000	911	KAI5415103.1	3880.G7JTA4	SRP40, carboxy-terminal domain protein.
kmeans	1	Red	#ff0000	911	KAI5415165.1	3880.A0A072UT51	CwfJ family protein/zinc finger (CCCH-type) family protein.
kmeans	1	Red	#ff0000	911	KAI5415218.1	3880.A0A072UT23	WD repeat protein DWA1.
kmeans	1	Red	#ff0000	911	KAI5415236.1	3880.A0A072UTS3	Threonine synthase-like protein.
kmeans	1	Red	#ff0000	911	KAI5415315.1	3880.G7JS72	Stress responsive A/B barrel domain protein.
kmeans	1	Red	#ff0000	911	KAI5415317.1	3880.G7JS70	Putative groES chaperonin family; Belongs to the GroES chaperonin family.
kmeans	1	Red	#ff0000	911	KAI5415385.1	3880.A0A072USV0	Putative transcription factor WD40-like family.
kmeans	1	Red	#ff0000	911	KAI5415517.1	3880.G7IVW0	Transcription initiation factor IID, 31 kDa subunit.
kmeans	1	Red	#ff0000	911	KAI5415650.1	3880.G7JMS0	Acetate/butyrate-CoA ligase AAE7, peroxisomal protein.
kmeans	1	Red	#ff0000	911	KAI5415700.1	3880.A0A072V2I3	Putative transcription regulator SAP family.
kmeans	1	Red	#ff0000	911	KAI5415728.1	3880.A0A072USI0	Fumarylacetoacetate hydrolase family protein.
kmeans	1	Red	#ff0000	911	KAI5415837.1	3880.A0A072V2D5	Putative calcium/calmodulin-dependent protein kinase chromatin remodeling ISWI family.
kmeans	1	Red	#ff0000	911	KAI5415866.1	3880.G7JJ22	SNF2 family amino-terminal protein.
kmeans	1	Red	#ff0000	911	KAI5415893.1	3880.G7JHW1	Putative tRNA (Guanosine(18)-2'-O)-methyltransferase.
kmeans	1	Red	#ff0000	911	KAI5415917.1	3880.A0A072URB1	Amine oxidase.
kmeans	1	Red	#ff0000	911	KAI5415955.1	3880.A0A072UR78	Cell cycle control protein, G10 family protein.
kmeans	1	Red	#ff0000	911	KAI5416041.1	3880.G7JHS5	Elongation factor EF-Tu-like protein.
kmeans	1	Red	#ff0000	911	KAI5416125.1	3880.I3ST48	60S ribosome subunit biogenesis protein NIP7 homolog; Required for proper 27S pre-rRNA processing and 60S ribosome subunit assembly; Belongs to the NIP7 family.
kmeans	1	Red	#ff0000	911	KAI5416275.1	3880.G7JVC5	NADH-cytochrome b5 reductase; Belongs to the flavoprotein pyridine nucleotide cytochrome reductase family.
kmeans	1	Red	#ff0000	911	KAI5416399.1	3880.A0A072UQY3	tRNA (guanine(37)-N1)-methyltransferase; Specifically methylates the N1 position of guanosine-37 in various cytoplasmic and mitochondrial tRNAs. Methylation is not dependent on the nature of the nucleoside 5' of the target nucleoside. This is the first step in the biosynthesis of wybutosine (yW), a modified base adjacent to the anticodon of tRNAs and required for accurate decoding; Belongs to the…
kmeans	1	Red	#ff0000	911	KAI5416411.1	3880.A0A072V1T7	Putative P-loop containing nucleoside triphosphate hydrolase; Component of the post-replicative DNA mismatch repair system (MMR).
kmeans	1	Red	#ff0000	911	KAI5416446.1	3880.G7JRX9	Peptidyl-prolyl cis-trans isomerase.
kmeans	1	Red	#ff0000	911	KAI5416451.1	3880.G7JT08	RNA helicase.
kmeans	1	Red	#ff0000	911	KAI5416478.1	3880.G7JT40	Phenylalanyl-tRNA synthetase beta chain.
kmeans	1	Red	#ff0000	911	KAI5416480.1	3880.G7JT47	Ribonucloprotein; Common component of the spliceosome and rRNA processing machinery; Belongs to the eukaryotic ribosomal protein eL8 family.
kmeans	1	Red	#ff0000	911	KAI5416528.1	3880.A0A072USJ6	Isoaspartyl peptidase/L-asparaginase.
kmeans	1	Red	#ff0000	911	KAI5416554.1	3880.A0A072UQS0	Replication protein A subunit; Component of the replication protein A complex (RPA) required for DNA recombination, repair and replication. The activity of RPA is mediated by single-stranded DNA binding and protein interactions. Probably involved in repair of double-strand DNA breaks (DSBs) induced by genotoxic stresses.
kmeans	1	Red	#ff0000	911	KAI5416642.1	3880.B7FMA6	Eukaryotic translation initiation factor 5A.
kmeans	1	Red	#ff0000	911	KAI5416734.1	3880.A0A072UQ45	Nucleosome/chromatin assembly factor group protein; Belongs to the nucleosome assembly protein (NAP) family.
kmeans	1	Red	#ff0000	911	KAI5416952.1	3880.G7JPU6	NAD-dependent aldehyde dehydrogenase family protein; Belongs to the aldehyde dehydrogenase family.
kmeans	1	Red	#ff0000	911	KAI5416980.1	3880.G7JNV7	Putative 1-deoxy-D-xylulose-5-phosphate reductoisomerase.
kmeans	1	Red	#ff0000	911	KAI5416985.1	3880.A0A072UQ77	Putative transcription factor WD40-like family.
kmeans	1	Red	#ff0000	911	KAI5417019.1	3880.A0A072URZ4	U3 small nucleolar ribonucleoprotein protein MPP10; Involved in nucleolar processing of pre-18S ribosomal RNA. Belongs to the MPP10 family.
kmeans	1	Red	#ff0000	911	KAI5417069.1	3880.A0A072TRA5	FKBP12-interacting protein of 37 kDa-like protein, putative.
kmeans	1	Red	#ff0000	911	KAI5417233.1	3880.B7FLU4	NOP56-like pre RNA processing ribonucleoprotein.
kmeans	1	Red	#ff0000	911	KAI5417266.1	3880.G7JLF1	Putative transcription regulator SWI/SNF-BAF60b family.
kmeans	1	Red	#ff0000	911	KAI5417426.1	3880.G7JK61	Putative ADP-sugar diphosphatase.
kmeans	1	Red	#ff0000	911	KAI5417442.1	3880.G7JK42	Transaldolase total2 protein.
kmeans	1	Red	#ff0000	911	KAI5417467.1	3880.G7JIY5	L-lactate dehydrogenase; Belongs to the LDH/MDH superfamily.
kmeans	1	Red	#ff0000	911	KAI5417513.1	3880.G7JIW9	Putative pre-mRNA-splicing factor Cwf15/Cwc15.
kmeans	1	Red	#ff0000	911	KAI5417519.1	3880.G7JIW5	Peroxisome biogenesis protein.
kmeans	1	Red	#ff0000	911	KAI5417557.1	3880.G7JHR0	Acyl-coenzyme A oxidase; Belongs to the acyl-CoA oxidase family.
kmeans	1	Red	#ff0000	911	KAI5417712.1	3880.G7JE25	Spermidine hydroxycinnamoyl transferase.
kmeans	1	Red	#ff0000	911	KAI5417740.1	3880.A0A072UNZ7	Putative small GTPase superfamily, P-loop containing nucleoside triphosphate hydrolase.
kmeans	1	Red	#ff0000	911	KAI5417758.1	3880.G7JHM7	Putative ribose-phosphate diphosphokinase.
kmeans	1	Red	#ff0000	911	KAI5417783.1	3880.G7JGH0	Putative transcription factor C2H2 family.
kmeans	1	Red	#ff0000	911	KAI5417926.1	3880.A0A072UNW2	Casein kinase II subunit alpha-like protein; Belongs to the protein kinase superfamily.
kmeans	1	Red	#ff0000	911	KAI5417978.1	3880.A0A072UPA9	Geranylgeranyl pyrophosphate synthase; Belongs to the FPP/GGPP synthase family.
kmeans	1	Red	#ff0000	911	KAI5418153.1	3880.G7LGD2	Peptidyl-prolyl cis-trans isomerase D.
kmeans	1	Red	#ff0000	911	KAI5418226.1	3880.G7ZVI4	Photosystem II oxygen-evolving enhancer protein.
kmeans	1	Red	#ff0000	911	KAI5418319.1	3880.G7LEU2	U1 small nuclear ribonucleoprotein 70 kDa protein, putative.
kmeans	1	Red	#ff0000	911	KAI5418557.1	3880.G7LCY6	Peptidyl-prolyl cis-trans isomerase.
kmeans	1	Red	#ff0000	911	KAI5418635.1	3880.D2DFB1	Naringenin 3-dioxygenase (Flavanone-3-hydroxylase); Belongs to the iron/ascorbate-dependent oxidoreductase family.
kmeans	1	Red	#ff0000	911	KAI5418685.1	3880.G7LC12	Putative 26S proteasome regulatory complex, non-ATPase subcomplex, subunit s5a.
kmeans	1	Red	#ff0000	911	KAI5418700.1	3880.G7LB82	Proteasome subunit alpha type; The proteasome is a multicatalytic proteinase complex which is characterized by its ability to cleave peptides with Arg, Phe, Tyr, Leu, and Glu adjacent to the leaving group at neutral or slightly basic pH; Belongs to the peptidase T1A family.
kmeans	1	Red	#ff0000	911	KAI5418808.1	3880.G7L9H1	Phosphoserine aminotransferase.
kmeans	1	Red	#ff0000	911	KAI5418819.1	3880.G7L9G3	Ubiquitin 1, related protein.
kmeans	1	Red	#ff0000	911	KAI5418830.1	3880.G7L9D8	Putative nucleotide-binding alpha-beta plait domain-containing protein.
kmeans	1	Red	#ff0000	911	KAI5418834.1	3880.B7FN80	Putative chromatin remodeling & transcriptional activation HMG family.
kmeans	1	Red	#ff0000	911	KAI5418864.1	3880.G7L8P4	Exosome complex exonuclease RRP44; Belongs to the RNR ribonuclease family.
kmeans	1	Red	#ff0000	911	KAI5418893.1	3880.G7L8M1	Structural maintenance of chromosomes protein.
kmeans	1	Red	#ff0000	911	KAI5418933.1	3880.G7L7W2	Putative minus-end-directed kinesin ATPase; Belongs to the TRAFAC class myosin-kinesin ATPase superfamily. Kinesin family.
kmeans	1	Red	#ff0000	911	KAI5419049.1	3880.A0A072TTU8	Serine/Threonine kinase family protein.
kmeans	1	Red	#ff0000	911	KAI5419055.1	3880.A0A072TSU7	Putative PH domain-containing protein.
kmeans	1	Red	#ff0000	911	KAI5419067.1	3880.G7LJD1	RNA recognition motif (RRM) containing protein.
kmeans	1	Red	#ff0000	911	KAI5419075.1	3880.G7LJD6	CTP synthase; Catalyzes the ATP-dependent amination of UTP to CTP with either L-glutamine or ammonia as the source of nitrogen.
kmeans	1	Red	#ff0000	911	KAI5419102.1	3880.G7L735	UBX domain-containing protein.
kmeans	1	Red	#ff0000	911	KAI5419187.1	3880.A0A072TTK9	Putative alpha-glucan, water dikinase.
kmeans	1	Red	#ff0000	911	KAI5419278.1	3880.A0A072U2U6	Putative transcription factor WD40-like family.
kmeans	1	Red	#ff0000	911	KAI5419620.1	3880.G7KWQ2	Calcineurin-like metallo-phosphoesterase superfamily protein.
kmeans	1	Red	#ff0000	911	KAI5419647.1	3880.A0A072U2G7	NAD-dependent aldehyde dehydrogenase family protein; Belongs to the aldehyde dehydrogenase family.
kmeans	1	Red	#ff0000	911	KAI5419660.1	3880.A0A072U2G1	Putative spermidine synthase; Belongs to the spermidine/spermine synthase family.
kmeans	1	Red	#ff0000	911	KAI5419718.1	3880.G7LFG2	Putative Anticodon-binding domain-containing protein.
kmeans	1	Red	#ff0000	911	KAI5419775.1	3880.G7LEM4	GPN-loop GTPase 2; Small GTPase required for proper localization of RNA polymerase II and III (RNAPII and RNAPIII). May act at an RNAP assembly step prior to nuclear import; Belongs to the GPN-loop GTPase family.
kmeans	1	Red	#ff0000	911	KAI5420113.1	3880.A0A072TCT6	Universal stress family protein.
kmeans	1	Red	#ff0000	911	KAI5420211.1	3880.A0A072TQP2	Putative homogentisate 1,2-dioxygenase.
kmeans	1	Red	#ff0000	911	KAI5420501.1	3880.A0A072U108	Peptidyl-prolyl cis-trans isomerase.
kmeans	1	Red	#ff0000	911	KAI5420803.1	3880.G7L6Z3	Serrate RNA effector molecule-like protein.
kmeans	1	Red	#ff0000	911	KAI5421112.1	3880.G7LHL8	Transcription factor IIB.
kmeans	1	Red	#ff0000	911	KAI5421120.1	3880.G7LHL2	Retinoblastoma-related protein 1.
kmeans	1	Red	#ff0000	911	KAI5421126.1	3880.G7LHI3	Peptidyl-prolyl cis-trans isomerase; PPIases accelerate the folding of proteins. It catalyzes the cis-trans isomerization of proline imidic peptide bonds in oligopeptides; Belongs to the cyclophilin-type PPIase family.
kmeans	1	Red	#ff0000	911	KAI5421128.1	3880.G7LGW2	Putative transcription factor bZIP family.
kmeans	1	Red	#ff0000	911	KAI5421159.1	3880.G7LG09	DNA-directed RNA polymerase subunit; DNA-dependent RNA polymerase catalyzes the transcription of DNA into RNA using the four ribonucleoside triphosphates as substrates.
kmeans	1	Red	#ff0000	911	KAI5421170.1	3880.A4Q377	Putative transcription factor WD40-like family.
kmeans	1	Red	#ff0000	911	KAI5421316.1	3880.A0A072TZX1	Structural maintenance of chromosomes protein.
kmeans	1	Red	#ff0000	911	KAI5421467.1	3880.G7ZXR9	Histone deacetylase complex subunit SAP18.
kmeans	1	Red	#ff0000	911	KAI5421532.1	3880.A0A072TNB3	ATPase 25500968; ATPase required for the post-translational delivery of tail- anchored (TA) proteins to the endoplasmic reticulum. Recognizes and selectively binds the transmembrane domain of TA proteins in the cytosol. This complex then targets to the endoplasmic reticulum by membrane-bound receptors, where the tail-anchored protein is released for insertion. This process is regulated by ATP bin…
kmeans	1	Red	#ff0000	911	KAI5421636.1	3880.G7LBU3	Malic enzyme.
kmeans	1	Red	#ff0000	911	KAI5421799.1	3880.G7LBQ7	Glycerol-3-phosphate acyltransferase.
kmeans	1	Red	#ff0000	911	KAI5421862.1	3880.A0A072TZ19	39S ribosomal protein L46.
kmeans	1	Red	#ff0000	911	KAI5422002.1	3880.A0A072TP89	DEAD-box ATP-dependent RNA helicase family protein.
kmeans	1	Red	#ff0000	911	KAI5422070.1	3880.G7LAU9	Putative nucleotide-binding alpha-beta plait domain-containing protein.
kmeans	1	Red	#ff0000	911	KAI5422161.1	3880.A0A072TMC9	Starch synthase, chloroplastic/amyloplastic; Belongs to the glycosyltransferase 1 family. Bacterial/plant glycogen synthase subfamily.
kmeans	1	Red	#ff0000	911	KAI5422203.1	3880.A0A072TYA8	Putative anticodon-binding, Brix domain-containing protein.
kmeans	1	Red	#ff0000	911	KAI5422302.1	3880.G7L8D3	Putative NADH:ubiquinone oxidoreductase intermediate-associated protein.
kmeans	1	Red	#ff0000	911	KAI5422326.1	3880.G7L8A5	Nuclear pore complex protein; Functions as a component of the nuclear pore complex (NPC).
kmeans	1	Red	#ff0000	911	KAI5422600.1	3880.G7LHF7	Putative chaperonin Cpn60/TCP-1 family, groEL-like apical domain, groEL-like equatorial; Belongs to the chaperonin (HSP60) family.
kmeans	1	Red	#ff0000	911	KAI5422701.1	3880.A0A072TXP5	Serine/threonine-protein phosphatase 2A 55 kDa regulatory subunit B; Belongs to the phosphatase 2A regulatory subunit B family.
kmeans	1	Red	#ff0000	911	KAI5422706.1	3880.A0A072TN68	Ubiquitin carboxyl-terminal hydrolase; Recognizes and hydrolyzes the peptide bond at the C-terminal Gly of ubiquitin. Involved in the processing of poly-ubiquitin precursors as well as that of ubiquitinated proteins. Belongs to the peptidase C19 family.
kmeans	1	Red	#ff0000	911	KAI5422707.1	3880.A0A072TXM1	Dentin sialophosphoprotein-like protein.
kmeans	1	Red	#ff0000	911	KAI5422758.1	3880.A0A072TL70	Mediator of RNA polymerase II transcription subunit 6.
kmeans	1	Red	#ff0000	911	KAI5422824.1	3880.G7LGN7	Putative RNA polymerase II associated factor Paf1.
kmeans	1	Red	#ff0000	911	KAI5423068.1	3880.A0A072TLH0	5-hydroxyisourate hydrolase.
kmeans	1	Red	#ff0000	911	KAI5423170.1	3880.B7FMF1	UMP-CMP kinase; Catalyzes the phosphorylation of pyrimidine nucleoside monophosphates at the expense of ATP. Plays an important role in de novo pyrimidine nucleotide biosynthesis. Has preference for UMP and CMP as phosphate acceptors; Belongs to the adenylate kinase family. UMP-CMP kinase subfamily.
kmeans	1	Red	#ff0000	911	KAI5423178.1	3880.G7LDG5	Malic enzyme.
kmeans	1	Red	#ff0000	911	KAI5423217.1	3880.A0A072TMA4	Eukaryotic translation initiation factor 4G-like protein.
kmeans	1	Red	#ff0000	911	KAI5423233.1	3880.G7KBM8	Actin-related protein ARP4; Belongs to the actin family.
kmeans	1	Red	#ff0000	911	KAI5423276.1	3880.A0A072TKF3	Lysine--tRNA ligase.
kmeans	1	Red	#ff0000	911	KAI5423294.1	3880.G7LCR5	Putative phosphopantothenoylcysteine decarboxylase.
kmeans	1	Red	#ff0000	911	KAI5423409.1	3880.G7LBK0	Putative 3-hydroxyisobutyryl-CoA hydrolase; Belongs to the enoyl-CoA hydratase/isomerase family.
kmeans	1	Red	#ff0000	911	KAI5423481.1	3880.G7K2E3	Survival protein SurE-like phosphatase/nucleotidase.
kmeans	1	Red	#ff0000	911	KAI5423568.1	3880.G7K0X2	Putative transcription factor WD40-like family.
kmeans	1	Red	#ff0000	911	KAI5423667.1	3880.Q2HTF4	Small nuclear ribonucleoprotein G.
kmeans	1	Red	#ff0000	911	KAI5423701.1	3880.A0A072TYD9	Pyruvate dehydrogenase E1 component subunit alpha; The pyruvate dehydrogenase complex catalyzes the overall conversion of pyruvate to acetyl-CoA and CO(2).
kmeans	1	Red	#ff0000	911	KAI5423771.1	3880.A0A072UDN9	Putative transcription factor interactor and regulator CCHC(Zn) family.
kmeans	1	Red	#ff0000	911	KAI5423818.1	3880.G7L437	Putative Sde2 domain-containing protein.
kmeans	1	Red	#ff0000	911	KAI5423955.1	3880.G7K106	D-arabinono-1,4-lactone oxidase-like protein.
kmeans	1	Red	#ff0000	911	KAI5423984.1	3880.G7L2X5	Serine/threonine-protein phosphatase; Belongs to the PPP phosphatase family.
kmeans	1	Red	#ff0000	911	KAI5424012.1	3880.A0A072U4G1	Putative transcription factor MYB-HB-like family.
kmeans	1	Red	#ff0000	911	KAI5424127.1	3880.G7L1U4	Putative ribose-5-phosphate isomerase.
kmeans	1	Red	#ff0000	911	KAI5424134.1	3880.G7L1T8	tRNA pseudouridine synthase.
kmeans	1	Red	#ff0000	911	KAI5424153.1	3880.G7L0T7	5'-3' exoribonuclease; Possesses 5'->3' exoribonuclease activity. Acts as an endogenous post-transcriptional gene silencing (PTGS) suppressor.
kmeans	1	Red	#ff0000	911	KAI5424258.1	3880.G7KZP9	Glutathione synthetase.
kmeans	1	Red	#ff0000	911	KAI5424305.1	3880.G7KYQ4	Nuclear transcription factor Y protein.
kmeans	1	Red	#ff0000	911	KAI5424306.1	3880.Q2HTL9	Mevalonate kinase.
kmeans	1	Red	#ff0000	911	KAI5424702.1	3880.G7KVH0	Peptidyl-prolyl cis-trans isomerase; PPIases accelerate the folding of proteins. It catalyzes the cis-trans isomerization of proline imidic peptide bonds in oligopeptides; Belongs to the cyclophilin-type PPIase family.
kmeans	1	Red	#ff0000	911	KAI5424840.1	3880.G7KTP8	Putative nitrogen regulatory protein PII; Belongs to the P(II) protein family.
kmeans	1	Red	#ff0000	911	KAI5424852.1	3880.A0A072U416	DNA methyltransferase 1-associated protein.
kmeans	1	Red	#ff0000	911	KAI5424876.1	3880.G7KTM4	DEAD-box ATP-dependent RNA helicase-like protein; Belongs to the DEAD box helicase family.
kmeans	1	Red	#ff0000	911	KAI5424998.1	3880.B7FJ52	U1 small nuclear ribonucleoprotein.
kmeans	1	Red	#ff0000	911	KAI5424999.1	3880.G7KRW4	Putative small-subunit processome, Utp14 protein.
kmeans	1	Red	#ff0000	911	KAI5425005.1	3880.G7LC00	Pre-mRNA-splicing factor SF2-like protein.
kmeans	1	Red	#ff0000	911	KAI5425013.1	3880.A0A072UF37	CS domain protein.
kmeans	1	Red	#ff0000	911	KAI5425140.1	3880.G8A181	Putative nuclear pore localization protein NPL4.
kmeans	1	Red	#ff0000	911	KAI5425149.1	3880.G8A1A9	Serine/threonine-protein phosphatase.
kmeans	1	Red	#ff0000	911	KAI5425154.1	3880.G7I359	Suppressor-of-white-APricot splicing regulator, putative.
kmeans	1	Red	#ff0000	911	KAI5425257.1	3880.A0A072U548	Putative transcription factor WD40-like family.
kmeans	1	Red	#ff0000	911	KAI5425406.1	3880.A0A072U465	mRNA-decapping enzyme-like protein.
kmeans	1	Red	#ff0000	911	KAI5425414.1	3880.B7FGH6	Peptidyl-prolyl cis-trans isomerase; PPIases accelerate the folding of proteins. It catalyzes the cis-trans isomerization of proline imidic peptide bonds in oligopeptides; Belongs to the cyclophilin-type PPIase family.
kmeans	1	Red	#ff0000	911	KAI5425591.1	3880.G7L500	ENTH/VHS-like protein.
kmeans	1	Red	#ff0000	911	KAI5425614.1	3880.A0A072U338	Putative phosphopyruvate hydratase.
kmeans	1	Red	#ff0000	911	KAI5425618.1	3880.A0A072U4Q3	Peroxiredoxin; Thiol-specific peroxidase that catalyzes the reduction of hydrogen peroxide and organic hydroperoxides to water and alcohols, respectively. Plays a role in cell protection against oxidative stress by detoxifying peroxides; Belongs to the peroxiredoxin family. Prx5 subfamily.
kmeans	1	Red	#ff0000	911	KAI5425693.1	3880.A2Q445	Nucleosome/chromatin assembly factor group protein.
kmeans	1	Red	#ff0000	911	KAI5425702.1	3880.G7L4Y9	Modifier of rudimentary (Mod(R)) protein.
kmeans	1	Red	#ff0000	911	KAI5425780.1	3880.A0A072U2W1	Putative triose-phosphate isomerase.
kmeans	1	Red	#ff0000	911	KAI5425812.1	3880.G7L3W8	Phosphoadenosine phosphosulfate reductase family protein.
kmeans	1	Red	#ff0000	911	KAI5425954.1	3880.G7L1R9	DEAD-box ATP-dependent RNA helicase.
kmeans	1	Red	#ff0000	911	KAI5426096.1	3880.A0A072U4F2	TPR superfamily protein.
kmeans	1	Red	#ff0000	911	KAI5426158.1	3880.Q1RU62	Histone H4; Core component of nucleosome. Nucleosomes wrap and compact DNA into chromatin, limiting DNA accessibility to the cellular machineries which require DNA as a template. Histones thereby play a central role in transcription regulation, DNA repair, DNA replication and chromosomal stability. DNA accessibility is regulated via a complex set of post-translational modifications of histones, a…
kmeans	1	Red	#ff0000	911	KAI5426206.1	3880.G7KYH2	Putative transcription factor WD40-like family.
kmeans	1	Red	#ff0000	911	KAI5426345.1	3880.G7I6Z7	DEAD-box ATP-dependent RNA helicase-like protein.
kmeans	1	Red	#ff0000	911	KAI5426512.1	3880.A0A072U2F3	Poly [ADP-ribose] polymerase.
kmeans	1	Red	#ff0000	911	KAI5426656.1	3880.A0A072UD69	tRNA (guanine-N(7)-)-methyltransferase non-catalytic subunit; Required for the formation of N(7)-methylguanine at position 46 (m7G46) in tRNA. In the complex, it is required to stabilize and induce conformational changes of the catalytic subunit. Belongs to the WD repeat TRM82 family.
kmeans	1	Red	#ff0000	911	KAI5426720.1	3880.I3SQE6	Small nuclear ribonucleoprotein Sm D1; Involved in splicing regulation. Facilitates post- transcriptional gene silencing (PTGS) by limiting the degradation of transgene aberrant RNAs by the RNA quality control (RQC) machinery, thus favoring their entry into cytoplasmic siRNA bodies where they can trigger PTGS. Does not participate in the production of small RNAs. Belongs to the snRNP core protein…
kmeans	1	Red	#ff0000	911	KAI5426732.1	3880.A0A072U2X0	RNA-binding (RRM/RBD/RNP motif) family protein.
kmeans	1	Red	#ff0000	911	KAI5426842.1	3880.G7KW94	Putative activator of Hsp90 ATPase 1, START-like domain-containing protein.
kmeans	1	Red	#ff0000	911	KAI5426878.1	3880.G7KVD6	DNA polymerase delta small subunit.
kmeans	1	Red	#ff0000	911	KAI5427232.1	3880.A0A072UAF5	Polynucleotide phosphatase/kinase.
kmeans	1	Red	#ff0000	911	KAI5427261.1	3880.A2Q2Z5	RNA polymerase subunit, RPB5; RNA polymerase Rpb5, N-terminal.
kmeans	1	Red	#ff0000	911	KAI5427331.1	3880.G7KQS1	Putative transcription factor bZIP family.
kmeans	1	Red	#ff0000	911	KAI5427375.1	3880.A0A072U365	Peroxisome biogenesis-like protein.
kmeans	1	Red	#ff0000	911	KAI5427476.1	3880.G7L4U0	Transcription elongation factor spt6; Transcription elongation factor that enhances transcription elongation by RNA polymerase II (RNAPII). Belongs to the SPT6 family.
kmeans	1	Red	#ff0000	911	KAI5427489.1	3880.D7RIC7	Putative non-reducing end alpha-L-arabinofuranosidase.
kmeans	1	Red	#ff0000	911	KAI5427610.1	3880.G7L2L5	Cysteine synthase; Belongs to the cysteine synthase/cystathionine beta- synthase family.
kmeans	1	Red	#ff0000	911	KAI5427615.1	3880.G7L2L3	NADH-cytochrome b5 reductase; Belongs to the flavoprotein pyridine nucleotide cytochrome reductase family.
kmeans	1	Red	#ff0000	911	KAI5427704.1	3880.G7L0J5	U5 small nuclear ribonucleoprotein 40 kDa-like protein.
kmeans	1	Red	#ff0000	911	KAI5427714.1	3880.G7L0I7	Cobalamin-independent methionine synthase.
kmeans	1	Red	#ff0000	911	KAI5427783.1	3880.A0A072U1E4	H/ACA ribonucleoprotein complex subunit; Required for ribosome biogenesis. Part of a complex which catalyzes pseudouridylation of rRNA. This involves the isomerization of uridine such that the ribose is subsequently attached to C5, instead of the normal N1. Pseudouridine ("psi") residues may serve to stabilize the conformation of rRNAs.
kmeans	1	Red	#ff0000	911	KAI5427841.1	3880.Q84UD8	GDA1/CD39 nucleoside phosphatase family protein; Belongs to the GDA1/CD39 NTPase family.
kmeans	1	Red	#ff0000	911	KAI5427878.1	3880.G7KYC1	Putative transcription factor WD40-like family.
kmeans	1	Red	#ff0000	911	KAI5427962.1	3880.G7KXB8	Chalcone and stilbene synthase family protein; Belongs to the thiolase-like superfamily. Chalcone/stilbene synthases family.
kmeans	1	Red	#ff0000	911	KAI5428014.1	3880.G7KX77	Putative nuclear cap-binding protein subunit 1.
kmeans	1	Red	#ff0000	911	KAI5428215.1	3880.A0A072U137	Leucine carboxyl methyltransferase 1 homolog; Involved in brassinosteroid (BR) signaling.
kmeans	1	Red	#ff0000	911	KAI5428222.1	3880.G7KU84	Nuclear RNA-binding-like protein.
kmeans	1	Red	#ff0000	911	KAI5428363.1	3880.G7KSE8	Phosphoglycolate phosphatase-like protein.
kmeans	1	Red	#ff0000	911	KAI5428401.1	3880.G7KRK9	RNA-binding LUC7-like protein.
kmeans	1	Red	#ff0000	911	KAI5428412.1	3880.G7KRK1	Thioredoxin.
kmeans	1	Red	#ff0000	911	KAI5428430.1	3880.G7KRI7	Putative isopentenyl-diphosphate Delta-isomerase.
kmeans	1	Red	#ff0000	911	KAI5428675.1	3880.A0A072U1V6	Beta-amylase.
kmeans	1	Red	#ff0000	911	KAI5428759.1	3880.G7L3I4	Phosphomannomutase; Involved in the synthesis of the GDP-mannose and dolichol- phosphate-mannose required for a number of critical mannosyl transfer reactions.
kmeans	1	Red	#ff0000	911	KAI5428829.1	3880.A2Q5D0	Periodic tryptophan protein-associated region; WD40-like.
kmeans	1	Red	#ff0000	911	KAI5428947.1	3880.G7L0A2	Kinesin-like protein; Belongs to the TRAFAC class myosin-kinesin ATPase superfamily. Kinesin family.
kmeans	1	Red	#ff0000	911	KAI5429329.1	3880.G7KTA4	Putative nucleolar complex-associated protein.
kmeans	1	Red	#ff0000	911	KAI5429485.1	3880.A0A072U147	Putative PRP1 splicing factor, tetratricopeptide-like helical domain-containing protein.
kmeans	1	Red	#ff0000	911	KAI5429570.1	3880.G7KRB2	Double-stranded RNA-binding motif protein.
kmeans	1	Red	#ff0000	911	KAI5429581.1	3880.G7KRA6	Putative T-complex protein 1, beta subunit.
kmeans	1	Red	#ff0000	911	KAI5429635.1	3880.A0A072U0E3	Putative transcription factor interactor and regulator LIM family.
kmeans	1	Red	#ff0000	911	KAI5429686.1	3880.G7L5K7	Proteasome inhibitor-like protein, putative.
kmeans	1	Red	#ff0000	911	KAI5429856.1	3880.I3TAJ6	Putative NAD(P)-binding domain-containing protein.
kmeans	1	Red	#ff0000	911	KAI5430091.1	3880.A0A072U0Q3	Helicase/SANT-associated, DNA-binding protein, putative.
kmeans	1	Red	#ff0000	911	KAI5430153.1	3880.A0A072TYW9	Acyl-[acyl-carrier-protein] hydrolase; Plays an essential role in chain termination during de novo fatty acid synthesis; Belongs to the acyl-ACP thioesterase family.
kmeans	1	Red	#ff0000	911	KAI5430386.1	3880.A0A072TYI8	Putative acetylornithine transaminase; Belongs to the class-III pyridoxal-phosphate-dependent aminotransferase family.
kmeans	1	Red	#ff0000	911	KAI5430411.1	3880.A0A072U036	Eukaryotic translation initiation factor 4G-like protein.
kmeans	1	Red	#ff0000	911	KAI5430526.1	3880.A0A072TZ28	Nodule-specific Glycine Rich Peptide.
kmeans	1	Red	#ff0000	911	KAI5430666.1	3880.A0A072TGP8	Putative sister chromatid cohesion protein Dcc1.
kmeans	1	Red	#ff0000	911	KAI5430849.1	3880.A2Q2G1	Pre-mRNA processing ribonucleoprotein, binding region; NOSIC.
kmeans	1	Red	#ff0000	911	KAI5430888.1	3880.A0A072TJ20	Succinate dehydrogenase [ubiquinone] iron-sulfur subunit, mitochondrial; Iron-sulfur protein (IP) subunit of succinate dehydrogenase (SDH) that is involved in complex II of the mitochondrial electron transport chain and is responsible for transferring electrons from succinate to ubiquinone (coenzyme Q).
kmeans	1	Red	#ff0000	911	KAI5430940.1	3880.G7L695	Proteasome subunit beta; The proteasome is a multicatalytic proteinase complex which is characterized by its ability to cleave peptides with Arg, Phe, Tyr, Leu, and Glu adjacent to the leaving group at neutral or slightly basic pH; Belongs to the peptidase T1B family.
kmeans	1	Red	#ff0000	911	KAI5431069.1	3880.A0A072U5A3	Putative transcription factor WD40-like family.
kmeans	1	Red	#ff0000	911	KAI5431201.1	3880.G7L125	Regulation of nuclear pre-mRNA domain protein.
kmeans	1	Red	#ff0000	911	KAI5431262.1	3880.G7L261	GYF domain protein.
kmeans	1	Red	#ff0000	911	KAI5431347.1	3880.G7KSZ9	Heat shock cognate 70 kDa-like protein; Belongs to the heat shock protein 70 family.
kmeans	1	Red	#ff0000	911	KAI5431966.1	3880.G7KAI8	Putative apoptosis-antagonizing transcription factor, AATF leucine zipper-containing.
kmeans	1	Red	#ff0000	911	KAI5432109.1	3880.G7L227	Putative cystathionine gamma-synthase.
kmeans	1	Red	#ff0000	911	KAI5432161.1	3880.G7L451	Putative tRNA (Guanosine(18)-2'-O)-methyltransferase.
kmeans	1	Red	#ff0000	911	KAI5432194.1	3880.G7L583	Biotin carboxyl carrier protein of acetyl-CoA carboxylase; This protein is a component of the acetyl coenzyme A carboxylase complex; first, biotin carboxylase catalyzes the carboxylation of the carrier protein and then the transcarboxylase transfers the carboxyl group to form malonyl-CoA.
kmeans	1	Red	#ff0000	911	KAI5432356.1	3880.A0A072TX38	Alpha-1,4-glucan-protein synthase [UDP-forming]-like protein.
kmeans	1	Red	#ff0000	911	KAI5432462.1	3880.A0A072TVM3	Putative T-complex protein 1, zeta subunit.
kmeans	1	Red	#ff0000	911	KAI5432492.1	3880.A2Q4X2	Phosphoenolpyruvate carboxylase-like protein.
kmeans	1	Red	#ff0000	911	KAI5432503.1	3880.G7KSG0	Superkiller viralicidic activity-like protein.
kmeans	1	Red	#ff0000	911	KAI5432517.1	3880.A0A072V336	Histone deacetylase; Belongs to the histone deacetylase family. HD Type 1 subfamily.
kmeans	1	Red	#ff0000	911	KAI5432544.1	3880.G7KFG1	Putative homoserine kinase.
kmeans	1	Red	#ff0000	911	KAI5432554.1	3880.A0A072U354	Uncharacterized protein.
kmeans	1	Red	#ff0000	911	KAI5432571.1	3880.G7KFC7	Oxygen-dependent coproporphyrinogen-III oxidase.
kmeans	1	Red	#ff0000	911	KAI5432598.1	3880.G7K0M1	Putative fasciclin-like arabinogalactan protein.
kmeans	1	Red	#ff0000	911	KAI5432613.1	3880.G7K0L3	Peroxisomal acetoacetyl-coenzyme A thiolase; Belongs to the thiolase-like superfamily. Thiolase family.
kmeans	1	Red	#ff0000	911	KAI5432618.1	3880.G7K511	Putative caffeate O-methyltransferase; Belongs to the class I-like SAM-binding methyltransferase superfamily. Cation-independent O-methyltransferase family.
kmeans	1	Red	#ff0000	911	KAI5432640.1	3880.G7K4Y5	Putative transcription factor WD40-like family.
kmeans	1	Red	#ff0000	911	KAI5432662.1	3880.G7KEN0	Putative transcription factor WD40-like family.
kmeans	1	Red	#ff0000	911	KAI5432676.1	3880.G7K4W1	Carboxy-terminal TIM barrel domain enolase.
kmeans	1	Red	#ff0000	911	KAI5432720.1	3880.G7K4R2	Putative Heat shock protein Hsp90 family.
kmeans	1	Red	#ff0000	911	KAI5432770.1	3880.G7INW4	Ribosome biogenesis regulatory protein; Involved in ribosomal large subunit assembly. Belongs to the RRS1 family.
kmeans	1	Red	#ff0000	911	KAI5432804.1	3880.G7K4N6	Import inner membrane translocase subunit TIM50.
kmeans	1	Red	#ff0000	911	KAI5432806.1	3880.G7K4N4	Pre-mRNA-splicing factor ISY1.
kmeans	1	Red	#ff0000	911	KAI5432879.1	3880.G7K8P7	Putative peptidylprolyl isomerase.
kmeans	1	Red	#ff0000	911	KAI5432883.1	3880.G7K8Q1	Putative vacuolar protein sorting-associate protein Vta1/Callose synthase.
kmeans	1	Red	#ff0000	911	KAI5432892.1	3880.G7K499	Serine/threonine-protein phosphatase.
kmeans	1	Red	#ff0000	911	KAI5432913.1	3880.G7K4C7	Mitochondrial inner membrane translocase subunit Tim17/Tim22/Tim23/peroxisomal protein PMP24.
kmeans	1	Red	#ff0000	911	KAI5433002.1	3880.G7K8M5	Aspartate carbamoyltransferase, catalytic chain; Belongs to the aspartate/ornithine carbamoyltransferase superfamily.
kmeans	1	Red	#ff0000	911	KAI5433070.1	3880.G7K3F8	Small nuclear ribonucleoprotein-associated protein.
kmeans	1	Red	#ff0000	911	KAI5433162.1	3880.G7KAU4	Putative CCAAT-binding factor.
kmeans	1	Red	#ff0000	911	KAI5433255.1	3880.G7KD02	Putative non-specific polyamine oxidase.
kmeans	1	Red	#ff0000	911	KAI5433270.1	3880.G7KCY5	DEAD-box ATP-dependent RNA helicase-like protein.
kmeans	1	Red	#ff0000	911	KAI5433274.1	3880.A0A072UG62	Chromodomain helicase-DNA-binding protein.
kmeans	1	Red	#ff0000	911	KAI5433343.1	3880.B7FGI3	Putative nucleotide-binding alpha-beta plait domain-containing protein.
kmeans	1	Red	#ff0000	911	KAI5433421.1	3880.G7KCS1	Ubiquitin-associated/TS-N domain protein, putative.
kmeans	1	Red	#ff0000	911	KAI5433517.1	3880.G7K2Y8	Eukaryotic translation initiation factor 2c, putative.
kmeans	1	Red	#ff0000	911	KAI5433545.1	3880.G7K2W1	T-complex protein 1 subunit eta; Molecular chaperone; assists the folding of proteins upon ATP hydrolysis. Known to play a role, in vitro, in the folding of actin and tubulin.
kmeans	1	Red	#ff0000	911	KAI5433557.1	3880.A0A072UG01	KRR1 small subunit processome component.
kmeans	1	Red	#ff0000	911	KAI5433593.1	3880.G7KHG0	Indole-3-acetaldehyde oxidase.
kmeans	1	Red	#ff0000	911	KAI5433673.1	3880.Q9AXJ7	UBA and UBX domain plant protein.
kmeans	1	Red	#ff0000	911	KAI5434114.1	3880.G7KH07	FACT complex subunit SSRP1; Component of the FACT complex, a general chromatin factor that acts to reorganize nucleosomes. The FACT complex is involved in multiple processes that require DNA as a template such as mRNA elongation, DNA replication and DNA repair. During transcription elongation the FACT complex acts as a histone chaperone that both destabilizes and restores nucleosomal structure. I…
kmeans	1	Red	#ff0000	911	KAI5434314.1	3880.G7K216	Serine/threonine-protein phosphatase; Belongs to the PPP phosphatase family.
kmeans	1	Red	#ff0000	911	KAI5434377.1	3880.G7KGV7	Histone acetyltransferase type B catalytic subunit, putative.
kmeans	1	Red	#ff0000	911	KAI5434412.1	3880.G7KGT1	Ribulose bisphosphate carboxylase/oxygenase activase.
kmeans	1	Red	#ff0000	911	KAI5434496.1	3880.G7K1Y4	Double-stranded RNA-binding motif protein.
kmeans	1	Red	#ff0000	911	KAI5434527.1	3880.G7K1U1	Putative nucleolar complex protein.
kmeans	1	Red	#ff0000	911	KAI5434614.1	3880.G7KFV2	UTP--glucose-1-phosphate uridylyltransferase.
kmeans	1	Red	#ff0000	911	KAI5434639.1	3880.G7KFW5	Pre-mRNA-splicing factor.
kmeans	1	Red	#ff0000	911	KAI5434727.1	3880.G7KAM6	Putative tetratricopeptide-like helical domain-containing protein.
kmeans	1	Red	#ff0000	911	KAI5434737.1	3880.G7K1P2	Glucan endo-1,3-beta-glucosidase-like protein; Belongs to the glycosyl hydrolase 17 family.
kmeans	1	Red	#ff0000	911	KAI5435007.1	3880.I3SFF7	Putative nucleotide-binding alpha-beta plait domain-containing protein.
kmeans	1	Red	#ff0000	911	KAI5435133.1	3880.Q2HS41	Putative rRNA-processing protein Fcf1/Utp23.
kmeans	1	Red	#ff0000	911	KAI5435224.1	3880.A0A072UN43	RNA recognition motif.
kmeans	1	Red	#ff0000	911	KAI5435240.1	3880.G7K6D4	RNA recognition motif (RRM) containing protein.
kmeans	1	Red	#ff0000	911	KAI5435449.1	3880.G7K5Z4	Serine hydroxymethyltransferase; Interconversion of serine and glycine. Belongs to the SHMT family.
kmeans	1	Red	#ff0000	911	KAI5435707.1	3880.G7KAG7	Thylakoid lumenal 29 kDa protein; Belongs to the peroxidase family.
kmeans	1	Red	#ff0000	911	KAI5436015.1	3880.G7K8S5	N-acyl-L-amino-acid amidohydrolase.
kmeans	1	Red	#ff0000	911	KAI5436024.1	3880.G7JXA7	Putative glycosidase; Belongs to the glycosyl hydrolase 31 family.
kmeans	1	Red	#ff0000	911	KAI5436450.1	3880.A0A072TH61	S-adenosylmethionine decarboxylase proenzyme.
kmeans	1	Red	#ff0000	911	KAI5436497.1	3880.A0A072UMA6	Phosphoribulokinase/uridine kinase-like protein.
kmeans	1	Red	#ff0000	911	KAI5436667.1	3880.G7JWE1	Putative Ecd family protein.
kmeans	1	Red	#ff0000	911	KAI5436824.1	3880.G7JYZ5	Putative ribose-phosphate diphosphokinase.
kmeans	1	Red	#ff0000	911	KAI5436885.1	3880.A0A072UE79	ATP-citrate synthase alpha chain protein.
kmeans	1	Red	#ff0000	911	KAI5436902.1	3880.G7I2N3	RRP12-like protein.
kmeans	1	Red	#ff0000	911	KAI5436949.1	3880.B7FKB1	Nucleic acid-binding, OB-fold-like protein.
kmeans	1	Red	#ff0000	911	KAI5437523.1	3880.B7FMU5	Peptidyl-prolyl cis-trans isomerase; PPIases accelerate the folding of proteins. It catalyzes the cis-trans isomerization of proline imidic peptide bonds in oligopeptides; Belongs to the cyclophilin-type PPIase family.
kmeans	1	Red	#ff0000	911	KAI5437666.1	3880.G7IHN4	Histone H2A; Belongs to the histone H2A family.
kmeans	1	Red	#ff0000	911	KAI5437718.1	3880.G7JWN6	Putative transcription factor WD40-like family.
kmeans	1	Red	#ff0000	911	KAI5437900.1	3880.B7FJM0	Peptidyl-prolyl cis-trans isomerase E-like protein.
kmeans	1	Red	#ff0000	911	KAI5437912.1	3880.G7JWW6	Alpha-1,4-glucan-protein synthase [UDP-forming]-like protein.
kmeans	1	Red	#ff0000	911	KAI5438028.1	3880.G7KF48	Starch synthase.
kmeans	1	Red	#ff0000	911	KAI5438136.1	3880.G7KCB4	Glycerol-3-phosphate acyltransferase, chloroplastic; Esterifies acyl-group from acyl-ACP to the sn-1 position of glycerol-3-phosphate. The enzyme from chilling-resistant plants discriminates against non-fluid palmitic acid and selects oleic acid whereas the enzyme from sensitive plants accepts both fatty acids. Belongs to the GPAT/DAPAT family.
kmeans	1	Red	#ff0000	911	KAI5438169.1	3880.G7K9K8	Transcription elongation factor (TFIIS) family protein.
kmeans	1	Red	#ff0000	911	KAI5438193.1	3880.G7K9I9	DEAD-box ATP-dependent RNA helicase; Belongs to the DEAD box helicase family.
kmeans	1	Red	#ff0000	911	KAI5438289.1	3880.A0A072UDZ0	Neutral alpha-glucosidase; Belongs to the glycosyl hydrolase 31 family.
kmeans	1	Red	#ff0000	911	KAI5438332.1	3880.G7K5E9	Beta-amylase.
kmeans	1	Red	#ff0000	911	KAI5438342.1	3880.G7K5D2	Bystin, putative.
kmeans	1	Red	#ff0000	911	KAI5438421.1	3880.G7K3Z1	Phosphoribosylamine-glycine ligase.
kmeans	1	Red	#ff0000	911	KAI5438545.1	3880.G7K181	Putative chromatin remodeling & transcriptional activation HMG family.
kmeans	1	Red	#ff0000	911	KAI5438560.1	3880.G7K9G9	Putative tetratricopeptide-like helical domain-containing protein.
kmeans	1	Red	#ff0000	911	KAI5438568.1	3880.G7IJ55	U5 small nuclear ribonucleoprotein 200 kDa helicase.
kmeans	1	Red	#ff0000	911	KAI5438586.1	3880.G7K016	Ubiquitin 1, related protein.
kmeans	1	Red	#ff0000	911	KAI5438733.1	3880.G7JXJ9	Putative 3-dehydroquinate synthase.
kmeans	1	Red	#ff0000	911	KAI5438743.1	3880.G7JXI6	26S proteasome non-ATPase regulatory subunit-like protein.
kmeans	1	Red	#ff0000	911	KAI5438780.1	3880.G7JW72	Putative transcription factor YEATS family.
kmeans	1	Red	#ff0000	911	KAI5438842.1	3880.G7LJ82	Pre-rRNA-processing protein TSR2, motif protein.
kmeans	1	Red	#ff0000	911	KAI5438861.1	3880.G7KGB3	Putative tRNA-2-methylthio-N(6)-dimethylallyladenosine synthase.
kmeans	1	Red	#ff0000	911	KAI5438961.1	3880.G7KDK7	Nucleolar RNA-associated protein, putative.
kmeans	1	Red	#ff0000	911	KAI5438971.1	3880.G7KDJ3	Succinate dehydrogenase [ubiquinone] flavoprotein subunit, mitochondrial; Flavoprotein (FP) subunit of succinate dehydrogenase (SDH) that is involved in complex II of the mitochondrial electron transport chain and is responsible for transferring electrons from succinate to ubiquinone (coenzyme Q).
kmeans	1	Red	#ff0000	911	KAI5439199.1	3880.G7ZVT5	Putative tryptophan--tRNA ligase; Belongs to the class-I aminoacyl-tRNA synthetase family.
kmeans	1	Red	#ff0000	911	KAI5439347.1	3880.G7K595	Proteasome subunit alpha type; The proteasome is a multicatalytic proteinase complex which is characterized by its ability to cleave peptides with Arg, Phe, Tyr, Leu, and Glu adjacent to the leaving group at neutral or slightly basic pH; Belongs to the peptidase T1A family.
kmeans	1	Red	#ff0000	911	KAI5439367.1	3880.G7K577	Transducin family protein/WD-40 repeat protein.
kmeans	1	Red	#ff0000	911	KAI5439472.1	3880.G7K2G8	N-acetyl-glutamate synthase.
kmeans	1	Red	#ff0000	911	KAI5439510.1	3880.G7K162	Branched-chain-amino-acid aminotransferase; Belongs to the class-IV pyridoxal-phosphate-dependent aminotransferase family.
kmeans	1	Red	#ff0000	911	KAI5439620.1	3880.A0A072UQG1	Casein kinase II subunit beta; Plays a complex role in regulating the basal catalytic activity of the alpha subunit; Belongs to the casein kinase 2 subunit beta family.
kmeans	1	Red	#ff0000	911	KAI5439628.1	3880.G7JYM1	Putative cyclophilin-type peptidyl-prolyl cis-trans isomerase domain-containing protein.
kmeans	1	Red	#ff0000	911	KAI5439673.1	3880.G7JXE0	Acyl-coenzyme A oxidase; Belongs to the acyl-CoA oxidase family.
kmeans	1	Red	#ff0000	911	KAI5439686.1	3880.G7JXC7	Surfeit locus protein.
kmeans	1	Red	#ff0000	911	KAI5439696.1	3880.G7JXC3	Putative Agenet-like domain-containing protein.
kmeans	1	Red	#ff0000	911	KAI5439710.1	3880.G7JW34	Protein transport protein sec16.
kmeans	1	Red	#ff0000	911	KAI5439784.1	3880.G7KG90	Putative Heat shock chaperonin-binding, tetratricopeptide-like helical domain-containing protein.
kmeans	1	Red	#ff0000	911	KAI5439942.1	3880.G7JIJ7	NOP56-like pre RNA processing ribonucleoprotein.
kmeans	1	Red	#ff0000	911	KAI5439985.1	3880.G7KC04	2-C-methyl-D-erythritol 2,4-cyclodiphosphate synthase.
kmeans	1	Red	#ff0000	911	KAI5440000.1	3880.G7KBZ4	Putative SGS domain, HSP20-like chaperone, acetyltransferase A, auxiliary subunit.
kmeans	1	Red	#ff0000	911	KAI5440114.1	3880.G7K988	RNA-binding (RRM/RBD/RNP motif) family protein.
kmeans	1	Red	#ff0000	911	KAI5440136.1	3880.G7K7Y8	Peptidylprolyl isomerase.
kmeans	1	Red	#ff0000	911	KAI5440220.1	3880.G7K6G3	4-coumarate:CoA ligase-like protein.
kmeans	1	Red	#ff0000	911	KAI5440223.1	3880.G7K6F2	GC-rich sequence DNA-binding factor, putative.
kmeans	1	Red	#ff0000	911	KAI5440269.1	3880.B7FH05	Proteasome subunit beta; The proteasome is a multicatalytic proteinase complex which is characterized by its ability to cleave peptides with Arg, Phe, Tyr, Leu, and Glu adjacent to the leaving group at neutral or slightly basic pH; Belongs to the peptidase T1B family.
kmeans	1	Red	#ff0000	911	KAI5440344.1	3880.G7IYD9	Putative phosphotransferase with an alcohol group as acceptor.
kmeans	1	Red	#ff0000	911	KAI5440361.1	3880.G7JM14	U2 snRNP auxiliary factor large subunit; Necessary for the splicing of pre-mRNA. Belongs to the splicing factor SR family.
kmeans	1	Red	#ff0000	911	KAI5440371.1	3880.A0A072U994	Putative histidinol-phosphate transaminase.
kmeans	1	Red	#ff0000	911	KAI5440441.1	3880.A0A072V9K7	Solanesyl diphosphate synthase; Belongs to the FPP/GGPP synthase family.
kmeans	1	Red	#ff0000	911	KAI5440510.1	3880.A0A072VDW9	RuBisCO large subunit-binding protein subunit beta; Belongs to the chaperonin (HSP60) family.
kmeans	1	Red	#ff0000	911	KAI5440565.1	3880.G7IGY3	Ribosomal protein L1p/L10e family protein.
kmeans	1	Red	#ff0000	911	KAI5440593.1	3880.G7IJA3	Putative peptidase S1, PA clan.
kmeans	1	Red	#ff0000	911	KAI5440595.1	3880.G7IJA2	Putative nucleotide-binding alpha-beta plait domain, RNPS1, RNA recognition.
kmeans	1	Red	#ff0000	911	KAI5440717.1	3880.I3SFE3	Proteasome subunit alpha type; The proteasome is a multicatalytic proteinase complex which is characterized by its ability to cleave peptides with Arg, Phe, Tyr, Leu, and Glu adjacent to the leaving group at neutral or slightly basic pH; Belongs to the peptidase T1A family.
kmeans	1	Red	#ff0000	911	KAI5440718.1	3880.G8A0B5	Putative nuclear fragile X mental retardation-interacting protein.
kmeans	1	Red	#ff0000	911	KAI5440765.1	3880.G7IQT1	Glyceraldehyde-3-phosphate dehydrogenase; Belongs to the glyceraldehyde-3-phosphate dehydrogenase family.
kmeans	1	Red	#ff0000	911	KAI5440777.1	3880.A0A072VJB0	Defective in cullin neddylation protein; Neddylation of cullins play an essential role in the regulation of SCF-type complexes activity.
kmeans	1	Red	#ff0000	911	KAI5440788.1	3880.A0A072V9A8	Putative ribosomal protein L7/L12.
kmeans	1	Red	#ff0000	911	KAI5440869.1	3880.G7IT80	Nuclear-pore anchor-like protein.
kmeans	1	Red	#ff0000	911	KAI5440901.1	3880.G7IQF5	Cytidine/deoxycytidylate deaminase family protein.
kmeans	1	Red	#ff0000	911	KAI5440912.1	3880.A0A072V7V5	Putative proteasome assembly chaperone 4.
kmeans	1	Red	#ff0000	911	KAI5440916.1	3880.B7FMQ0	Ubiquitin family protein.
kmeans	1	Red	#ff0000	911	KAI5440991.1	3880.A0A072VJX2	Putative CWC16 protein.
kmeans	1	Red	#ff0000	911	KAI5441018.1	3880.G7IIU2	Putative transcription factor WD40-like family.
kmeans	1	Red	#ff0000	911	KAI5441106.1	3880.A0A072V7R3	Peptidyl-prolyl cis-trans isomerase; PPIases accelerate the folding of proteins. It catalyzes the cis-trans isomerization of proline imidic peptide bonds in oligopeptides; Belongs to the cyclophilin-type PPIase family.
kmeans	1	Red	#ff0000	911	KAI5441171.1	3880.A0A072V775	Putative pre-mRNA polyadenylation factor Fip1.
kmeans	1	Red	#ff0000	911	KAI5441220.1	3880.A0A072V8J5	Actin-related protein ARP4; Belongs to the actin family.
kmeans	1	Red	#ff0000	911	KAI5441228.1	3880.A0A072TGR0	Inositol-1-monophosphatase.
kmeans	1	Red	#ff0000	911	KAI5441301.1	3880.B7FKG0	Ribonucloprotein; Common component of the spliceosome and rRNA processing machinery; Belongs to the eukaryotic ribosomal protein eL8 family.
kmeans	1	Red	#ff0000	911	KAI5441315.1	3880.A0A072V859	RNA helicase.
kmeans	1	Red	#ff0000	911	KAI5441371.1	3880.G7IT11	Putative transcription factor WD40-like family.
kmeans	1	Red	#ff0000	911	KAI5441421.1	3880.G7KQB6	Putative dihydropyrimidine dehydrogenase (NADP(+)).
kmeans	1	Red	#ff0000	911	KAI5441747.1	3880.G7KN41	Proteasome subunit beta; Belongs to the peptidase T1B family.
kmeans	1	Red	#ff0000	911	KAI5441812.1	3880.G7KNJ9	Putative thiamine diphosphokinase.
kmeans	1	Red	#ff0000	911	KAI5441933.1	3880.G7KPF4	Putative Zinc finger, RanBP2-type.
kmeans	1	Red	#ff0000	911	KAI5441945.1	3880.G7KPG3	Putative DNA-directed RNA polymerase.
kmeans	1	Red	#ff0000	911	KAI5441974.1	3880.G7IA40	Putative S-adenosyl-L-methionine-dependent methyltransferase.
kmeans	1	Red	#ff0000	911	KAI5442030.1	3880.A0A072VSL5	Nop14 nucleolar-like protein.
kmeans	1	Red	#ff0000	911	KAI5442034.1	3880.G7JRR4	PPP4R2 protein.
kmeans	1	Red	#ff0000	911	KAI5442050.1	3880.A0A072UCM8	Phosphotransferase.
kmeans	1	Red	#ff0000	911	KAI5442156.1	3880.G7KJV4	Ectonucleotide pyrophosphatase/phosphodiesterase.
kmeans	1	Red	#ff0000	911	KAI5442235.1	3880.A0A072U4R6	U2 small nuclear ribonucleoprotein A.
kmeans	1	Red	#ff0000	911	KAI5442237.1	3880.A0A072U4V2	Putative oxalyl-CoA decarboxylase; Belongs to the TPP enzyme family.
kmeans	1	Red	#ff0000	911	KAI5442277.1	3880.G7IVC1	rRNA adenine N(6)-methyltransferase; Belongs to the class I-like SAM-binding methyltransferase superfamily. rRNA adenine N(6)-methyltransferase family.
kmeans	1	Red	#ff0000	911	KAI5442338.1	3880.G7KHJ1	DEAD-box ATP-dependent RNA helicase-like protein; Belongs to the DEAD box helicase family.
kmeans	1	Red	#ff0000	911	KAI5442368.1	3880.G7KHM7	Putative universal stress protein A.
kmeans	1	Red	#ff0000	911	KAI5442527.1	3880.A0A072TWV3	Putative Zinc finger, U1-type, SF3A2 domain-containing protein.
kmeans	1	Red	#ff0000	911	KAI5442615.1	3880.G7ZZ57	Putative transcription factor interactor and regulator CCHC(Zn) family.
kmeans	1	Red	#ff0000	911	KAI5442718.1	3880.A0A072U6Y0	Alpha-1,4-glucan-protein synthase [UDP-forming]-like protein.
kmeans	1	Red	#ff0000	911	KAI5442807.1	3880.G7KMP4	Biotin carboxyl carrier protein of acetyl-CoA carboxylase; This protein is a component of the acetyl coenzyme A carboxylase complex; first, biotin carboxylase catalyzes the carboxylation of the carrier protein and then the transcarboxylase transfers the carboxyl group to form malonyl-CoA.
kmeans	1	Red	#ff0000	911	KAI5442811.1	3880.A0A072TGQ9	Alpha-1,4 glucan phosphorylase; Phosphorylase is an important allosteric enzyme in carbohydrate metabolism. Enzymes from different sources differ in their regulatory mechanisms and in their natural substrates. However, all known phosphorylases share catalytic and structural properties.
kmeans	1	Red	#ff0000	911	KAI5442881.1	3880.G7KLS4	Putative aminoacyltransferase, E1 ubiquitin-activating enzyme.
kmeans	1	Red	#ff0000	911	KAI5443155.1	3880.G7KJZ8	Glucose-6-phosphate isomerase; Belongs to the GPI family.
kmeans	1	Red	#ff0000	911	KAI5443331.1	3880.G7KN58	Pre-rRNA-processing protein ESF2, putative.
kmeans	1	Red	#ff0000	911	KAI5443342.1	3880.A0A072U6W2	Glycerol-3-phosphate dehydrogenase [NAD(+)].
kmeans	1	Red	#ff0000	911	KAI5443410.1	3880.G7KN84	Tether containing UBX domain for GLUT4-like protein.
kmeans	1	Red	#ff0000	911	KAI5443541.1	3880.A0A072U8Q5	Proteasome subunit alpha type; The proteasome is a multicatalytic proteinase complex which is characterized by its ability to cleave peptides with Arg, Phe, Tyr, Leu, and Glu adjacent to the leaving group at neutral or slightly basic pH; Belongs to the peptidase T1A family.
kmeans	1	Red	#ff0000	911	KAI5443556.1	3880.G7KP74	Putative 43kDa postsynaptic protein.
kmeans	1	Red	#ff0000	911	KAI5443560.1	3880.G7KPK5	RNA polymerase II-binding domain protein.
kmeans	1	Red	#ff0000	911	KAI5443620.1	3880.A0A072UIC2	Exosome complex exonuclease RRP6.
kmeans	1	Red	#ff0000	911	KAI5443677.1	3880.G7KPL2	Putative eukaryotic translation initiation factor 4E (eIF-4E), translation Initiation factor eIF-4e; Belongs to the eukaryotic initiation factor 4E family.
kmeans	1	Red	#ff0000	911	KAI5443699.1	3880.G7KQ56	Putative T-complex protein 1, theta subunit.
kmeans	1	Red	#ff0000	911	KAI5443822.1	3880.A0A072U7L4	Putative P-loop containing nucleoside triphosphate hydrolase, shikimate kinase/gluconokinase.
kmeans	1	Red	#ff0000	911	KAI5443859.1	3880.A0A072U7N4	Pyruvate kinase; Belongs to the pyruvate kinase family.
kmeans	1	Red	#ff0000	911	KAI5444153.1	3880.A0A072UAU6	tRNA (adenine(58)-N(1))-methyltransferase.
kmeans	1	Red	#ff0000	911	KAI5444179.1	3880.A0A072U8T6	Mediator of RNA polymerase II transcription subunit 36a.
kmeans	1	Red	#ff0000	911	KAI5444313.1	3880.A0A072VI07	Cleavage and polyadenylation specificity factor subunit 2.
kmeans	1	Red	#ff0000	911	KAI5444350.1	3880.A0A072U9T9	Suppressor of G2 allele of SKP1 protein.
kmeans	1	Red	#ff0000	911	KAI5444742.1	3880.A0A072U9X5	DEAD-box ATP-dependent RNA helicase; Belongs to the DEAD box helicase family.
kmeans	1	Red	#ff0000	911	KAI5444785.1	3880.G7KNB8	Phosphopyruvate hydratase.
kmeans	1	Red	#ff0000	911	KAI5444898.1	3880.G7IPS8	T-complex protein 1 subunit gamma.
kmeans	1	Red	#ff0000	911	KAI5445205.1	3880.A0A072UCM6	Glutamate decarboxylase; Belongs to the group II decarboxylase family.
kmeans	1	Red	#ff0000	911	KAI5445209.1	3880.A0A072UBG5	DNA polymerase epsilon subunit; Participates in DNA repair and in chromosomal DNA replication; Belongs to the DNA polymerase epsilon subunit B family.
kmeans	1	Red	#ff0000	911	KAI5445285.1	3880.G7KHW1	Putative transcription factor WD40-like family; Belongs to the WD repeat SEC13 family.
kmeans	1	Red	#ff0000	911	KAI5445341.1	3880.A0A072V8I1	Alpha-1,4-glucan-protein synthase [UDP-forming]-like protein.
kmeans	1	Red	#ff0000	911	KAI5445345.1	3880.G7IGS9	Putative transcription factor WD40-like family.
kmeans	1	Red	#ff0000	911	KAI5445365.1	3880.G7KI14	DNA-directed RNA polymerase I, II; Belongs to the eukaryotic RPB8 RNA polymerase subunit family.
kmeans	1	Red	#ff0000	911	KAI5445376.1	3880.G7IJ13	Proteasome subunit alpha type; The proteasome is a multicatalytic proteinase complex which is characterized by its ability to cleave peptides with Arg, Phe, Tyr, Leu, and Glu adjacent to the leaving group at neutral or slightly basic pH; Belongs to the peptidase T1A family.
kmeans	1	Red	#ff0000	911	KAI5445412.1	3880.A0A072V8L1	Citrate synthase; Belongs to the citrate synthase family.
kmeans	1	Red	#ff0000	911	KAI5445484.1	3880.A2Q3J8	CTP synthase; Catalyzes the ATP-dependent amination of UTP to CTP with either L-glutamine or ammonia as the source of nitrogen.
kmeans	1	Red	#ff0000	911	KAI5445491.1	3880.G7IT38	Putative mediator of RNA polymerase II transcription subunit 22.
kmeans	1	Red	#ff0000	911	KAI5445549.1	3880.A0A072V862	Replication protein A subunit; Component of the replication protein A complex (RPA) required for DNA recombination, repair and replication. The activity of RPA is mediated by single-stranded DNA binding and protein interactions. Probably involved in repair of double-strand DNA breaks (DSBs) induced by genotoxic stresses.
kmeans	1	Red	#ff0000	911	KAI5445674.1	3880.G7JPD2	RNA helicase.
kmeans	1	Red	#ff0000	911	KAI5445730.1	3880.A0A072VHN3	Red-like protein amino-terminal region protein.
kmeans	1	Red	#ff0000	911	KAI5445731.1	3880.A0A072V7Q0	DNA replication complex GINS SLD5-like protein.
kmeans	1	Red	#ff0000	911	KAI5445783.1	3880.A2Q693	Glycylpeptide N-tetradecanoyltransferase; Adds a myristoyl group to the N-terminal glycine residue of certain cellular proteins; Belongs to the NMT family.
kmeans	1	Red	#ff0000	911	KAI5445838.1	3880.A2Q567	Putative non-specific polyamine oxidase.
kmeans	1	Red	#ff0000	911	KAI5445987.1	3880.G7KQW5	Putative RNA polymerase I associated factor, A49.
kmeans	1	Red	#ff0000	911	KAI5446056.1	3880.G7IN18	Glucose-6-phosphate 1-epimerase; Belongs to the glucose-6-phosphate 1-epimerase family.
kmeans	1	Red	#ff0000	911	KAI5446201.1	3880.A0A072V6Z3	DEAD-box ATP-dependent RNA helicase.
kmeans	1	Red	#ff0000	911	KAI5446406.1	3880.A0A072V5D5	PP1/PP2A phosphatase pleiotropic regulator PRL1.
kmeans	1	Red	#ff0000	911	KAI5446659.1	3880.G7IKZ2	DEAD-box ATP-dependent RNA helicase-like protein.
kmeans	1	Red	#ff0000	911	KAI5446691.1	3880.Q5QQ34	Coatomer subunit epsilon; The coatomer is a cytosolic protein complex that binds to dilysine motifs and reversibly associates with Golgi non-clathrin- coated vesicles, which further mediate biosynthetic protein transport from the ER, via the Golgi up to the trans Golgi network. The coatomer complex is required for budding from Golgi membranes, and is essential for the retrograde Golgi-to-ER trans…
kmeans	1	Red	#ff0000	911	KAI5446702.1	3880.A0A072V6X0	50S ribosomal protein L7/L12.
kmeans	1	Red	#ff0000	911	KAI5446715.1	3880.I3S466	Putative ribosomal protein L7/L12.
kmeans	1	Red	#ff0000	911	KAI5446731.1	3880.A0A072W1R5	Putative glycosidase; Belongs to the glycosyl hydrolase 31 family.
kmeans	1	Red	#ff0000	911	KAI5446831.1	3880.G7IJV2	Putative transcription factor WD40-like family.
kmeans	1	Red	#ff0000	911	KAI5446858.1	3880.A0A072V6R5	Cleavage and polyadenylation specificity factor CPSF30.
kmeans	1	Red	#ff0000	911	KAI5446885.1	3880.A0A072VFT1	Putative CAP Gly-rich domain, leucine-rich repeat domain, L domain-containing protein.
kmeans	1	Red	#ff0000	911	KAI5446908.1	3880.G7IFU4	Trm112p-like protein.
kmeans	1	Red	#ff0000	911	KAI5446969.1	3880.G7ISM5	Putative transcription factor WD40-like family.
kmeans	1	Red	#ff0000	911	KAI5446991.1	3880.G7IQ31	Phosphoglycolate phosphatase.
kmeans	1	Red	#ff0000	911	KAI5447071.1	3880.G7IP84	Inositol-1-monophosphatase.
kmeans	1	Red	#ff0000	911	KAI5447099.1	3880.Q2HT34	Fumarylacetoacetase.
kmeans	1	Red	#ff0000	911	KAI5447120.1	3880.G7ILR3	Putative EH domain-containing protein; Belongs to the TRAFAC class dynamin-like GTPase superfamily. Dynamin/Fzo/YdjA family.
kmeans	1	Red	#ff0000	911	KAI5447144.1	3880.I3T3U9	Putative SEP domain-containing protein.
kmeans	1	Red	#ff0000	911	KAI5447201.1	3880.A0A072V507	Lactoylglutathione lyase; Catalyzes the conversion of hemimercaptal, formed from methylglyoxal and glutathione, to S-lactoylglutathione.
kmeans	1	Red	#ff0000	911	KAI5447221.1	3880.A0A072VFE9	Peptidyl-prolyl cis-trans isomerase.
kmeans	1	Red	#ff0000	911	KAI5447342.1	3880.A0A072UGP0	Indole-3-glycerol phosphate synthase.
kmeans	1	Red	#ff0000	911	KAI5447446.1	3880.G7ISH3	Putative calcium/calmodulin-dependent protein kinase chromatin remodeling ISWI family.
kmeans	1	Red	#ff0000	911	KAI5447539.1	3880.G7KHH7	Putative sirohydrochlorin ferrochelatase.
kmeans	1	Red	#ff0000	911	KAI5447591.1	3880.G7ILV7	Putative translation Initiation factor eIF-4e; Belongs to the eukaryotic initiation factor 4E family.
kmeans	1	Red	#ff0000	911	KAI5447835.1	3880.G7IK98	Ngg1 interacting factor-like 1 binding protein.
kmeans	1	Red	#ff0000	911	KAI5447867.1	3880.G7IK78	ATP-dependent RNA helicase DHX35.
kmeans	1	Red	#ff0000	911	KAI5448018.1	3880.G7IPS4	Putative tRNA (cytidine(32)/guanosine(34)-2'-O)-methyltransferase; Methylates the 2'-O-ribose of nucleotides at positions 32 and 34 of the tRNA anticodon loop of substrate tRNAs.
kmeans	1	Red	#ff0000	911	KAI5448031.1	3880.G7IPR0	Splicing factor 3B subunit 2.
kmeans	1	Red	#ff0000	911	KAI5448051.1	3880.A2Q4R2	Acetolactate synthase.
kmeans	1	Red	#ff0000	911	KAI5448054.1	3880.G7IP17	U2 snRNP auxiliary factor large subunit; Necessary for the splicing of pre-mRNA. Belongs to the splicing factor SR family.
kmeans	1	Red	#ff0000	911	KAI5448067.1	3880.A2Q4Q6	Putative allantoinase.
kmeans	1	Red	#ff0000	911	KAI5448128.1	3880.G7ILD9	Putative tetratricopeptide-like helical domain-containing protein.
kmeans	1	Red	#ff0000	911	KAI5448175.1	3880.G7ILC2	Ubiquitin thioesterase.
kmeans	1	Red	#ff0000	911	KAI5448293.1	3880.G7ISA4	DNA polymerase V-like protein, putative.
kmeans	1	Red	#ff0000	911	KAI5448309.1	3880.G7IS79	U3 small nucleolar RNA-associated-like protein.
kmeans	1	Red	#ff0000	911	KAI5448390.1	3880.G7IPK2	Splicing factor 3B subunit 1.
kmeans	1	Red	#ff0000	911	KAI5448464.1	3880.G7INS2	Putative transcription factor WD40-like family.
kmeans	1	Red	#ff0000	911	KAI5448520.1	3880.A2Q483	Protein interaction regulator family protein.
kmeans	1	Red	#ff0000	911	KAI5448529.1	3880.A2Q489	Ribosome assembly factor mrt4; Component of the ribosome assembly machinery. Nuclear paralog of the ribosomal protein P0, it binds pre-60S subunits at an early stage of assembly in the nucleolus, and is replaced by P0 in cytoplasmic pre-60S subunits and mature 80S ribosomes.
kmeans	1	Red	#ff0000	911	KAI5448570.1	3880.G7IPH1	Cell division control-like protein.
kmeans	1	Red	#ff0000	911	KAI5448606.1	3880.G7IPE1	Serine hydroxymethyltransferase; Interconversion of serine and glycine. Belongs to the SHMT family.
kmeans	1	Red	#ff0000	911	KAI5448624.1	3880.G7IPE5	Putative KH-domain/beta-lactamase-domain protein, archaea.
kmeans	1	Red	#ff0000	911	KAI5448674.1	3880.Q1SKX2	Stromal 70 kDa heat shock-related protein; Belongs to the heat shock protein 70 family.
kmeans	1	Red	#ff0000	911	KAI5448686.1	3880.A0A072UXB1	Putative translation elongation factor EF1B, gamma chain, S-crystallin.
kmeans	1	Red	#ff0000	911	KAI5448730.1	3880.G7IL50	Methionine S-methyltransferase.
kmeans	2	Salmon	#ff8465	8	KAI5390609.1	3880.A0A072UMH4	Lipoxygenase; Plant lipoxygenase may be involved in a number of diverse aspects of plant physiology including growth and development, pest resistance, and senescence or responses to wounding.
kmeans	2	Salmon	#ff8465	8	KAI5393043.1	3880.Q7X9B4	Cytochrome P450 family fatty acid hydroperoxide lyase; Belongs to the cytochrome P450 family.
kmeans	2	Salmon	#ff8465	8	KAI5431731.1	3880.A0A072TWG0	Putative allene-oxide cyclase.
kmeans	2	Salmon	#ff8465	8	KAI5436530.1	3880.Q711Q9	Putative allene-oxide cyclase.
kmeans	2	Salmon	#ff8465	8	KAI5440273.1	3880.G7K3S2	12-oxophytodienoate reductase-like protein.
kmeans	2	Salmon	#ff8465	8	KAI5440274.1	3880.G7K3S4	12-oxophytodienoate reductase-like protein.
kmeans	2	Salmon	#ff8465	8	KAI5440278.1	3880.G7K3R4	12-oxophytodienoate reductase-like protein.
kmeans	2	Salmon	#ff8465	8	KAI5442515.1	3880.A0A072U5H0	Pathogen-inducible alpha-dioxygenase.
kmeans	3	Saddle Brown	#b24700	5	KAI5388233.1	3880.G7JPK6	Putative translocon-associated protein (TRAP), alpha subunit.
kmeans	3	Saddle Brown	#b24700	5	KAI5388616.1	3880.A0A072UL06	Dolichyl-diphosphooligosaccharide--protein glycosyltransferase 48 kDa subunit; Subunit of the oligosaccharyl transferase (OST) complex that catalyzes the initial transfer of a defined glycan (Glc(3)Man(9)GlcNAc(2) in eukaryotes) from the lipid carrier dolichol- pyrophosphate to an asparagine residue within an Asn-X-Ser/Thr consensus motif in nascent polypeptide chains, the first step in protein N…
kmeans	3	Saddle Brown	#b24700	5	KAI5394868.1	3880.A0A072VM58	Dolichyl-diphosphooligosaccharide--protein glycosyltransferase subunit 2; Subunit of the oligosaccharyl transferase (OST) complex that catalyzes the initial transfer of a defined glycan (Glc(3)Man(9)GlcNAc(2) in eukaryotes) from the lipid carrier dolichol- pyrophosphate to an asparagine residue within an Asn-X-Ser/Thr consensus motif in nascent polypeptide chains, the first step in protein N-glyc…
kmeans	3	Saddle Brown	#b24700	5	KAI5413161.1	3880.Q2HSW3	Protein transport protein Sec61 subunit beta; Necessary for protein translocation in the endoplasmic reticulum.
kmeans	3	Saddle Brown	#b24700	5	KAI5428036.1	3880.G7KW77	Translocon-associated protein beta family-like protein.
kmeans	4	Sandy Brown	#ffc165	4	KAI5385901.1	3880.A0A072UPD2	Putative 3-hydroxyacyl-[acyl-carrier-protein] dehydratase.
kmeans	4	Sandy Brown	#ffc165	4	KAI5395284.1	3880.A0A072VM15	Putative beta-ketoacyl-[acyl-carrier-protein] synthase I; Belongs to the thiolase-like superfamily. Beta-ketoacyl-ACP synthases family.
kmeans	4	Sandy Brown	#ffc165	4	KAI5406268.1	3880.G7JC28	3-oxoacyl-[acyl-carrier-protein] reductase; Belongs to the short-chain dehydrogenases/reductases (SDR) family.
kmeans	4	Sandy Brown	#ffc165	4	KAI5426751.1	3880.A0A072U2V3	Enoyl-(Acyl carrier) reductase.
kmeans	5	Brown	#b28e00	4	KAI5396508.1	3880.A0A072VIW1	Carbon catabolite repressor-like protein.
kmeans	5	Brown	#b28e00	4	KAI5404326.1	3880.G7J6D9	Thioredoxin.
kmeans	5	Brown	#b28e00	4	KAI5409268.1	3880.A0A072UXT2	Putative transcription regulator Rcd1-like family.
kmeans	5	Brown	#b28e00	4	KAI5438323.1	3880.G7K5F4	Carbon catabolite repressor-like protein.
kmeans	6	Yellow	#feff65	3	KAI5413782.1	3880.G7IUI3	Putative glucose-methanol-choline oxidoreductase, FAD/NAD(P)-binding domain-containing protein.
kmeans	6	Yellow	#feff65	3	KAI5414638.1	3880.G7JI12	Cytochrome P450 family 87 protein; Belongs to the cytochrome P450 family.
kmeans	6	Yellow	#feff65	3	KAI5422642.1	3880.A0A072TXW2	Putative glucose-methanol-choline oxidoreductase, FAD/NAD(P)-binding domain-containing protein.
kmeans	7	Olive	#8eb200	3	KAI5386971.1	3880.G7JL78	Glycoprotein 3-alpha-L-fucosyltransferase A.
kmeans	7	Olive	#8eb200	3	KAI5401898.1	3880.A0A072W2M8	Beta-hexosaminidase.
kmeans	7	Olive	#8eb200	3	KAI5405250.1	3880.A0A072V0K8	Alpha-galactosidase.
kmeans	8	Green Yellow	#c1ff65	3	KAI5391233.1	3880.G7JP72	Putative transcription factor interactor and regulator LisH family.
kmeans	8	Green Yellow	#c1ff65	3	KAI5392885.1	3880.G7I4G4	Putative transcription factor interactor and regulator LisH family.
kmeans	8	Green Yellow	#c1ff65	3	KAI5448087.1	3880.G7INY5	Putative transcription factor interactor and regulator LisH family.
kmeans	9	Lime Green	#47b200	3	KAI5403777.1	3880.G7JAF8	Putative carbohydrate-binding-like, carboxypeptidase, regulatory domain-containing protein.
kmeans	9	Lime Green	#47b200	3	KAI5428399.1	3880.G7KRL1	ER membrane protein complex subunit-like protein, putative.
kmeans	9	Lime Green	#47b200	3	KAI5432738.1	3880.G7KEJ5	ER membrane protein complex subunit-like protein.
kmeans	10	Green	#84ff65	3	KAI5383262.1	3880.G7LIW2	Iron-regulated ABC transporter ATPase protein.
kmeans	10	Green	#84ff65	3	KAI5430642.1	3880.G7L3A8	Iron-regulated ABC transporter membrane component SufB.
kmeans	10	Green	#84ff65	3	KAI5439564.1	3880.G7JZX3	Putative SUF system FeS cluster assembly, SufBD.
kmeans	11	Sky Blue	#75d7ef	3	KAI5393437.1	3880.A0A072VD74	Clathrin interactor EPSIN-like protein.
kmeans	11	Sky Blue	#75d7ef	3	KAI5394867.1	3880.A0A072VLL1	Adaptin ear-binding coat-associated protein 1.
kmeans	11	Sky Blue	#75d7ef	3	KAI5413046.1	3880.I3T5Y3	Adaptin ear-binding coat-associated protein 1.
kmeans	12	Sky Blue 2	#75beef	2	KAI5389935.1	3880.A0A072UJF9	Putative histone-lysine N-methyltransferase chromatin remodeling SET family.
kmeans	12	Sky Blue 2	#75beef	2	KAI5427991.1	3880.G7KXA0	Putative histone-lysine N-methyltransferase chromatin remodeling SET family.
kmeans	13	Cornflower Blue	#75a6ef	2	KAI5414342.1	3880.A0A072UUL4	Non-lysosomal glucosylceramidase; Non-lysosomal glucosylceramidase that catalyzes the hydrolysis of glucosylceramide (GlcCer) to free glucose and ceramide.
kmeans	13	Cornflower Blue	#75a6ef	2	KAI5432679.1	3880.G7K4V4	Neutral ceramidase.
kmeans	14	Blue	#758def	2	KAI5386773.1	3880.A0A072UPJ9	Apoptosis inhibitory protein 5 (API5).
kmeans	14	Blue	#758def	2	KAI5403419.1	3880.A0A072V2A5	Kinase AFC1.
kmeans	15	Medium Slate Blue	#7575ef	2	KAI5396263.1	3880.A0A072VIU1	Protein-lysine N-methyltransferase MTR_1g054315; S-adenosyl-L-methionine-dependent protein-lysine N- methyltransferase that methylates elongation factor 1-alpha. Belongs to the class I-like SAM-binding methyltransferase superfamily. EFM5 family.
kmeans	15	Medium Slate Blue	#7575ef	2	KAI5445586.1	3880.A0A072V887	Putative tubulin-tyrosine ligase/Tubulin polyglutamylase, leucine-rich repeat domain, L.
kmeans	16	Medium Purple	#8d75ef	2	KAI5428768.1	3880.G7L2K3	Putative NADH dehydrogenase-like complex, subunit S.
kmeans	16	Medium Purple	#8d75ef	2	KAI5437953.1	3880.A9YWR5	Endoribonuclease E-like protein.
kmeans	17	Medium Purple 2	#a675ef	2	KAI5388188.1	3880.B7FIP5	ATP-dependent Clp protease proteolytic subunit.
kmeans	17	Medium Purple 2	#a675ef	2	KAI5444776.1	3880.A0A072UA20	ATP-dependent Clp protease.
kmeans	18	Orchid 3	#be75ef	2	KAI5402386.1	3880.G7IKJ9	7,8-dihydroneopterin aldolase; Catalyzes the conversion of 7,8-dihydroneopterin to 6- hydroxymethyl-7,8-dihydropterin.
kmeans	18	Orchid 3	#be75ef	2	KAI5425270.1	3880.A0A072U3F9	7,8-dihydroneopterin aldolase; Catalyzes the conversion of 7,8-dihydroneopterin to 6- hydroxymethyl-7,8-dihydropterin.
kmeans	19	Orchid 2	#d775ef	2	KAI5401950.1	3880.G7J3M1	SAC3/GANP/Nin1/mts3/eIF-3 p25 family protein.
kmeans	19	Orchid 2	#d775ef	2	KAI5427075.1	3880.A0A072UCR5	Putative proteasome component (PCI) domain-containing protein.
kmeans	20	Purple	#ef75ef	2	KAI5414154.1	3880.G7II90	Putative DNA-formamidopyrimidine glycosylase, DNA-(Apurinic or apyrimidinic site) lyase.
kmeans	20	Purple	#ef75ef	2	KAI5433059.1	3880.G7K3G7	Putative DNA-directed DNA polymerase.
kmeans	21	Orchid	#ef75d7	2	KAI5396986.1	3880.A0A072UGA0	Nuclear ribonuclease Z.
kmeans	21	Orchid	#ef75d7	2	KAI5433816.1	3880.G7K7F6	Putative ribonuclease Z.
kmeans	22	Pink	#ef75be	2	KAI5407048.1	3880.G7J5I4	Polygalacturonase non-catalytic protein.
kmeans	22	Pink	#ef75be	2	KAI5415970.1	3880.G8A053	Xyloglucanase-specific endoglucanase inhibitor protein; Belongs to the peptidase A1 family.
kmeans	23	Hot Pink	#ef75a6	2	KAI5428249.1	3880.G7KTD2	Cysteine protease.
kmeans	23	Hot Pink	#ef75a6	2	KAI5447208.1	3880.I3S7J4	Autophagy-related protein.
kmeans	24	Light Coral	#ef758d	2	KAI5394206.1	3880.A0A072VQ91	Branched-chain-amino-acid aminotransferase-like protein.
kmeans	24	Light Coral	#ef758d	2	KAI5411820.1	3880.I3SQ86	Putative D-amino-acid transaminase, Aminodeoxychorismate lyase.
STRING kmeans cluster descriptions
#clustering method	cluster number	cluster color	hex color	gene count	primary description	secondary description	tertiary description	protein names
kmeans	1	Red	#ff0000	911	RNA metabolism	Protein-containing complex	-	KAI5412393.1, KAI5395872.1, KAI5416125.1, KAI5435133.1, KAI5425954.1, KAI5432503.1, KAI5442615.1, KAI5394527.1, KAI5384821.1, KAI5418864.1, KAI5443620.1, KAI5390368.1, KAI5438342.1, KAI5383745.1, KAI5408913.1, KAI5384326.1, KAI5429329.1, KAI5411735.1, KAI5392766.1, KAI5446715.1, KAI5432879.1, KAI5418557.1, KAI5387345.1, KAI5432598.1, KAI5405167.1, KAI5414733.1, KAI5406847.1, KAI5401440.1, KAI5382…
kmeans	2	Salmon	#ff8465	8	alpha-Linolenic acid metabolism	-	-	KAI5442515.1, KAI5390609.1, KAI5393043.1, KAI5436530.1, KAI5440274.1, KAI5431731.1, KAI5440278.1, KAI5440273.1
kmeans	3	Saddle Brown	#b24700	5	Mixed, incl. Oligosaccharyltransferase complex, and Post-translational protein targeting to membrane, translocation	-	-	KAI5394868.1, KAI5428036.1, KAI5413161.1, KAI5388233.1, KAI5388616.1
kmeans	4	Sandy Brown	#ffc165	4	Biotin metabolism	-	-	KAI5426751.1, KAI5406268.1, KAI5395284.1, KAI5385901.1
kmeans	5	Brown	#b28e00	4	CCR4-NOT complex	-	-	KAI5438323.1, KAI5404326.1, KAI5396508.1, KAI5409268.1
kmeans	6	Yellow	#feff65	3	Cutin, suberine and wax biosynthesis	-	-	KAI5422642.1, KAI5414638.1, KAI5413782.1
kmeans	7	Olive	#8eb200	3	Glycosphingolipid biosynthesis - globo and isoglobo series	-	-	KAI5405250.1, KAI5401898.1, KAI5386971.1
kmeans	8	Green Yellow	#c1ff65	3	CT11-RanBPM	CRA domain, and GID complex	-	KAI5392885.1, KAI5391233.1, KAI5448087.1
kmeans	9	Lime Green	#47b200	3	Tail-anchored membrane protein insertion into ER membrane	EMC complex	-	KAI5403777.1, KAI5432738.1, KAI5428399.1
kmeans	10	Green	#84ff65	3	SUF system FeS cluster assembly, SufBD, and Mo-molybdopterin cofactor sulfurase activity	-	-	KAI5430642.1, KAI5383262.1, KAI5439564.1
kmeans	11	Sky Blue	#75d7ef	3	Clathrin vesicle coat	-	-	KAI5413046.1, KAI5393437.1, KAI5394867.1
kmeans	12	Sky Blue 2	#75beef	2	Lysine degradation	-	-	KAI5389935.1, KAI5427991.1
kmeans	13	Cornflower Blue	#75a6ef	2	Ceramide catabolism	Sphingolipid metabolism	-	KAI5414342.1, KAI5432679.1
kmeans	14	Blue	#758def	2	Mixed, incl. Protein C2-DOMAIN ABA-RELATED, and Protein PIN-LIKES 1/3/4/5/7	-	-	KAI5403419.1, KAI5386773.1
kmeans	15	Medium Slate Blue	#7575ef	2	Mixed, incl. Translation elongation factor EF1A, eukaryotic/archaeal, and Carboxyterminal post-translational modifications of tubulin	-	-	KAI5445586.1, KAI5396263.1
kmeans	16	Medium Purple	#8d75ef	2	-	-	-	KAI5437953.1, KAI5428768.1
kmeans	17	Medium Purple 2	#a675ef	2	Endopeptidase Clp complex, and Adaptor protein ClpS, core	-	-	KAI5388188.1, KAI5444776.1
kmeans	18	Orchid 3	#be75ef	2	Folate biosynthesis	Dihydroneopterin aldolase	-	KAI5402386.1, KAI5425270.1
kmeans	19	Orchid 2	#d775ef	2	-	-	-	KAI5401950.1, KAI5427075.1
kmeans	20	Purple	#ef75ef	2	-	-	-	KAI5433059.1, KAI5414154.1
kmeans	21	Orchid	#ef75d7	2	3-tRNA processing endoribonuclease activity	-	-	KAI5433816.1, KAI5396986.1
kmeans	22	Pink	#ef75be	2	-	-	-	KAI5415970.1, KAI5407048.1
kmeans	23	Hot Pink	#ef75a6	2	Autophagy	-	-	KAI5447208.1, KAI5428249.1
kmeans	24	Light Coral	#ef758d	2	Para-aminobenzoic acid biosynthesis	D-alanine:2-oxoglutarate aminotransferase activity	-	KAI5411820.1, KAI5394206.1

## Sheet: sheet 6
Table S13 -sheet 6: Top 10 nuclear hub proteins in TR-YS_vs_TR-MS network ranked by MCC method
Rank	Pea	Score	M. truncatula	annotation
1	KAI5390368.1	6.695337016936034E29	G7JEW4_MEDTR	P-loop nucleoside triphosphate hydrolase superfamily protein.
2	KAI5438342.1	6.695337016819587E29	G7K5D2_MEDTR	Bystin, putative.
3	KAI5410751.1	6.695336999925333E29	G7IW56_MEDTR	Putative anticodon-binding, Brix domain-containing protein.
4	KAI5415385.1	6.695336955460039E29	A0A072USV0	Putative transcription factor WD40-like family.
5	KAI5416985.1	6.695336951137913E29	A0A072UQ77	Putative transcription factor WD40-like family.
6	KAI5428829.1	6.695335162048967E29	A2Q5D0_MEDTR	Periodic tryptophan protein-associated region; WD40-like.
7	KAI5393301.1	6.695326840923116E29	G7IBB8_MEDTR	Putative transcription factor WD40-like family.
8	KAI5414570.1	6.695325651781858E29	G7JJ94_MEDTR	Putative U3 small nucleolar RNA-associated protein.
9	KAI5417233.1	6.695279487892967E29	B7FLU4_MEDTR	NOP56-like pre RNA processing ribonucleoprotein.
10	KAI5417019.1	6.695240147260104E29	A0A072URZ4	U3 small nucleolar ribonucleoprotein protein MPP10; Involved in nucleolar processing of pre-18S ribosomal RNA. Belongs to the MPP10 family.

## Sheet: sheet 7
Table S13 -sheet 7: Cluster details of CO-MT_vs_TR-LF up proteins network
Network Stats
number of nodes:	1299
number of edges:	1387
average node degree:	2.14
avg. local clustering coefficient:	0.242
expected number of edges:	728
PPI enrichment p-value:	< 1.0e-16
STRING kmeans clusters and their proteins
#clustering method	cluster number	cluster color	hex color	gene count	protein name	protein identifier	protein description
kmeans	1	Red	#ff0000	424	KAI5382565.1	3880.Q1SN19	Putative transcription factor WD40-like family.
kmeans	1	Red	#ff0000	424	KAI5382798.1	3880.G7LAL2	Nuclear pore complex Nup155-like protein.
kmeans	1	Red	#ff0000	424	KAI5382804.1	3880.G7LAK8	Putative ubiquitin fusion degradation protein UFD1.
kmeans	1	Red	#ff0000	424	KAI5382823.1	3880.G7LAJ6	XAP5 circadian timekeeper.
kmeans	1	Red	#ff0000	424	KAI5382895.1	3880.G7L9Q3	Putative mRNA (2'-O-methyladenosine-N(6)-)-methyltransferase; Belongs to the MT-A70-like family.
kmeans	1	Red	#ff0000	424	KAI5382935.1	3880.G7L912	CASP carboxy-terminal protein.
kmeans	1	Red	#ff0000	424	KAI5383064.1	3880.G7L7H0	Malic enzyme.
kmeans	1	Red	#ff0000	424	KAI5383145.1	3880.G7L7E1	Profilin; Binds to actin and affects the structure of the cytoskeleton. At high concentrations, profilin prevents the polymerization of actin, whereas it enhances it at low concentrations.
kmeans	1	Red	#ff0000	424	KAI5383245.1	3880.G7LJJ3	Ectonucleotide pyrophosphatase/phosphodiesterase.
kmeans	1	Red	#ff0000	424	KAI5383247.1	3880.G7LJJ0	Putative galacturonokinase.
kmeans	1	Red	#ff0000	424	KAI5383257.1	3880.G7LIX1	Isoamylase-type starch debranching enzyme.
kmeans	1	Red	#ff0000	424	KAI5383276.1	3880.G7LIV6	Biotin carboxylase; This protein is a component of the acetyl coenzyme A carboxylase complex; first, biotin carboxylase catalyzes the carboxylation of the carrier protein and then the transcarboxylase transfers the carboxyl group to form malonyl-CoA.
kmeans	1	Red	#ff0000	424	KAI5383344.1	3880.A0A072TWM8	Trehalase.
kmeans	1	Red	#ff0000	424	KAI5383348.1	3880.A0A072TV12	Heat shock cognate 70 kDa-like protein; Belongs to the heat shock protein 70 family.
kmeans	1	Red	#ff0000	424	KAI5383351.1	3880.A0A072U616	Glutamine-dependent NAD(+) synthetase; In the C-terminal section; belongs to the NAD synthetase family.
kmeans	1	Red	#ff0000	424	KAI5383360.1	3880.A0A072TUS4	Heat shock 70 kDa protein; Belongs to the heat shock protein 70 family.
kmeans	1	Red	#ff0000	424	KAI5383369.1	3880.A0A072U605	Putative acetyltransferase A, auxiliary subunit.
kmeans	1	Red	#ff0000	424	KAI5383503.1	3880.A0A072TVH0	Archaeal/vacuolar-type H+-ATPase subunit E.
kmeans	1	Red	#ff0000	424	KAI5383623.1	3880.A0A072TUJ6	RNA 3-terminal phosphate cyclase-like protein, putative.
kmeans	1	Red	#ff0000	424	KAI5383679.1	3880.G7LI01	Glutathione peroxidase; Belongs to the glutathione peroxidase family.
kmeans	1	Red	#ff0000	424	KAI5383688.1	3880.G7LHZ8	Glutathione peroxidase; Belongs to the glutathione peroxidase family.
kmeans	1	Red	#ff0000	424	KAI5384176.1	3880.G7LE33	40S ribosomal protein S12; Belongs to the eukaryotic ribosomal protein eS12 family.
kmeans	1	Red	#ff0000	424	KAI5384332.1	3880.G7LBB5	Putative small GTPase superfamily, P-loop containing nucleoside triphosphate hydrolase.
kmeans	1	Red	#ff0000	424	KAI5384377.1	3880.B7FLF5	Alanine-glyoxylate aminotransferase-like protein; Belongs to the class-III pyridoxal-phosphate-dependent aminotransferase family.
kmeans	1	Red	#ff0000	424	KAI5384401.1	3880.A0A072U3J0	Aspartate aminotransferase.
kmeans	1	Red	#ff0000	424	KAI5384645.1	3880.G7L8W3	6-phosphogluconate dehydrogenase-like protein.
kmeans	1	Red	#ff0000	424	KAI5384709.1	3880.G7L8T3	Guanosine nucleotide diphosphate dissociation inhibitor; Belongs to the Rab GDI family.
kmeans	1	Red	#ff0000	424	KAI5385062.1	3880.G7LHW1	Ubiquitin-associated (UBA)/TS-N domain protein.
kmeans	1	Red	#ff0000	424	KAI5385070.1	3880.A0A072VRD7	Geranylgeranyl transferase type-2 subunit beta; Catalyzes the transfer of a geranylgeranyl moiety from geranylgeranyl diphosphate to both cysteines of proteins with the C- terminal sequence -XXCC, -XCXC and -CCXX.
kmeans	1	Red	#ff0000	424	KAI5385092.1	3880.Q84RD9	Adenosylhomocysteinase.
kmeans	1	Red	#ff0000	424	KAI5385097.1	3880.G7LH32	Putative micro-fibrillar-associated protein.
kmeans	1	Red	#ff0000	424	KAI5385136.1	3880.A0A072U452	Putative asparaginyl-tRNA synthase (Glutamine-hydrolyzing).
kmeans	1	Red	#ff0000	424	KAI5385295.1	3880.A0A072V9Z1	Peroxisomal (S)-2-hydroxy-acid oxidase GLO1.
kmeans	1	Red	#ff0000	424	KAI5385490.1	3880.G7JVC6	Putative transcription factor C3H family.
kmeans	1	Red	#ff0000	424	KAI5385633.1	3880.G7JDZ9	Pre-rRNA-processing esf1-like protein.
kmeans	1	Red	#ff0000	424	KAI5385690.1	3880.I3SIG9	Chlorophyll a-b binding protein, chloroplastic; The light-harvesting complex (LHC) functions as a light receptor, it captures and delivers excitation energy to photosystems with which it is closely associated; Belongs to the light-harvesting chlorophyll a/b-binding (LHC) protein family.
kmeans	1	Red	#ff0000	424	KAI5385748.1	3880.A0A072UQL2	FAD-binding berberine family protein; Belongs to the oxygen-dependent FAD-linked oxidoreductase family.
kmeans	1	Red	#ff0000	424	KAI5385750.1	3880.A0A072UNT2	FAD-binding berberine family protein; Belongs to the oxygen-dependent FAD-linked oxidoreductase family.
kmeans	1	Red	#ff0000	424	KAI5385796.1	3880.G7ZYG6	Putative sec1-like protein; Belongs to the STXBP/unc-18/SEC1 family.
kmeans	1	Red	#ff0000	424	KAI5385802.1	3880.A0A072UNM0	Putative ribosomal protein L3; Belongs to the universal ribosomal protein uL3 family.
kmeans	1	Red	#ff0000	424	KAI5385893.1	3880.A0A072UQA9	Beta-xylosidase/alpha-L-arabinofuranosidase-like protein.
kmeans	1	Red	#ff0000	424	KAI5386085.1	3880.G7JV36	Beta-ureidopropionase-like protein.
kmeans	1	Red	#ff0000	424	KAI5386221.1	3880.G7JU14	Heat shock 70 kDa protein; Belongs to the heat shock protein 70 family.
kmeans	1	Red	#ff0000	424	KAI5386247.1	3880.G7JTZ0	Glyoxysomal malate dehydrogenase; Belongs to the LDH/MDH superfamily.
kmeans	1	Red	#ff0000	424	KAI5386544.1	3880.A0A072UPW1	Putative RNA polymerase-associated protein Rtf1.
kmeans	1	Red	#ff0000	424	KAI5386572.1	3880.A0A072UZ11	Double-stranded RNA-binding motif protein.
kmeans	1	Red	#ff0000	424	KAI5387019.1	3880.G7JK14	Caffeoyl-CoA 3-O-methyltransferase.
kmeans	1	Red	#ff0000	424	KAI5387280.1	3880.G7JHL2	DNA-damage-repair/toleration protein DRT111.
kmeans	1	Red	#ff0000	424	KAI5387531.1	3880.B7FMN3	Trafficking protein particle complex subunit; May play a role in vesicular transport from endoplasmic reticulum to Golgi.
kmeans	1	Red	#ff0000	424	KAI5387705.1	3880.G7JV08	Uncharacterized protein.
kmeans	1	Red	#ff0000	424	KAI5388535.1	3880.G7JG54	Adenylyl cyclase-associated protein; Belongs to the CAP family.
kmeans	1	Red	#ff0000	424	KAI5388553.1	3880.G7JG44	RAB GTPase-like protein A1D.
kmeans	1	Red	#ff0000	424	KAI5388717.1	3880.A0A072UVI4	Copper ion-binding protein.
kmeans	1	Red	#ff0000	424	KAI5388848.1	3880.G7JKZ0	2-carboxy-D-arabinitol 1-phosphate (CA1P) phosphatase.
kmeans	1	Red	#ff0000	424	KAI5388974.1	3880.B7FHQ5	Superoxide dismutase [Cu-Zn]; Destroys radicals which are normally produced within the cells and which are toxic to biological systems. Belongs to the Cu-Zn superoxide dismutase family.
kmeans	1	Red	#ff0000	424	KAI5390024.1	3880.A0A072U4P1	mRNA cap guanine-N7 methyltransferase.
kmeans	1	Red	#ff0000	424	KAI5390334.1	3880.A0A072UMW5	Proteasome assembly chaperone 2; Chaperone protein which promotes assembly of the 20S proteasome as part of a heterodimer with PSMG1. Belongs to the PSMG2 family.
kmeans	1	Red	#ff0000	424	KAI5390350.1	3880.G7JEY1	B3 domain transcription factor VRN1-like protein.
kmeans	1	Red	#ff0000	424	KAI5390468.1	3880.G7JCF1	Putative PWI domain-containing protein.
kmeans	1	Red	#ff0000	424	KAI5390856.1	3880.G7JUS9	Putative UDP-glucuronate decarboxylase.
kmeans	1	Red	#ff0000	424	KAI5390928.1	3880.A0A072UK32	Putative chromatin target of PRMT1 protein.
kmeans	1	Red	#ff0000	424	KAI5391114.1	3880.G7JQF7	Putative isovaleryl-CoA dehydrogenase.
kmeans	1	Red	#ff0000	424	KAI5391616.1	3880.G7JEN5	Putative transketolase.
kmeans	1	Red	#ff0000	424	KAI5391801.1	3880.G7JTE4	Aldo/keto reductase family oxidoreductase.
kmeans	1	Red	#ff0000	424	KAI5391811.1	3880.G7JTD2	Putative ATPase, AAA-type, core, P-loop containing nucleoside triphosphate hydrolase.
kmeans	1	Red	#ff0000	424	KAI5391866.1	3880.B7FGP5	Adenine nucleotide alpha hydrolase superfamily protein.
kmeans	1	Red	#ff0000	424	KAI5392193.1	3880.G7JVK0	D-3-phosphoglycerate dehydrogenase; Belongs to the D-isomer specific 2-hydroxyacid dehydrogenase family.
kmeans	1	Red	#ff0000	424	KAI5392199.1	3880.G7JVI7	4-coumarate:CoA ligase-like protein.
kmeans	1	Red	#ff0000	424	KAI5392231.1	3880.A0A072URM9	Archaeal/vacuolar-type H+-ATPase subunit A.
kmeans	1	Red	#ff0000	424	KAI5392321.1	3880.A0A072URR0	Putative shikimate O-hydroxycinnamoyltransferase.
kmeans	1	Red	#ff0000	424	KAI5392356.1	3880.G7JEF1	Putative H(+)-transporting two-sector ATPase.
kmeans	1	Red	#ff0000	424	KAI5392396.1	3880.G7IZT5	Putative cinnamoyl-CoA reductase.
kmeans	1	Red	#ff0000	424	KAI5392482.1	3880.G7JI50	Phospholipase D; Hydrolyzes glycerol-phospholipids at the terminal phosphodiesteric bond.
kmeans	1	Red	#ff0000	424	KAI5392574.1	3880.A0A072UG83	Fatty acyl-CoA synthetase family protein.
kmeans	1	Red	#ff0000	424	KAI5392577.1	3880.A0A072UG88	Putative pyridoxal phosphate-dependent transferase.
kmeans	1	Red	#ff0000	424	KAI5392595.1	3880.A0A072UG99	CASC3/barentsz eIF4AIII-binding protein.
kmeans	1	Red	#ff0000	424	KAI5392681.1	3880.A0A072VE00	Scythe protein ubiquitin-like domain protein.
kmeans	1	Red	#ff0000	424	KAI5392814.1	3880.G7L0T7	5'-3' exoribonuclease; Possesses 5'->3' exoribonuclease activity. Acts as an endogenous post-transcriptional gene silencing (PTGS) suppressor.
kmeans	1	Red	#ff0000	424	KAI5392834.1	3880.A0A072VDW1	ATP-dependent RNA helicase DHX8.
kmeans	1	Red	#ff0000	424	KAI5392912.1	3880.A0A072VDS9	Inositol-pentakisphosphate 2-kinase; Phosphorylates Ins(1,3,4,5,6)P5 at position 2 to form Ins(1,2,3,4,5,6)P6 (InsP6 or phytate).
kmeans	1	Red	#ff0000	424	KAI5392926.1	3880.I3RZQ6	Proteasome subunit alpha type; The proteasome is a multicatalytic proteinase complex which is characterized by its ability to cleave peptides with Arg, Phe, Tyr, Leu, and Glu adjacent to the leaving group at neutral or slightly basic pH; Belongs to the peptidase T1A family.
kmeans	1	Red	#ff0000	424	KAI5393071.1	3880.G7I584	Plant-specific B3-DNA-binding domain protein.
kmeans	1	Red	#ff0000	424	KAI5393605.1	3880.A0A072VDN8	Putative alpha/Beta hydrolase.
kmeans	1	Red	#ff0000	424	KAI5393753.1	3880.A0A072VP26	Aspartate aminotransferase.
kmeans	1	Red	#ff0000	424	KAI5393760.1	3880.A0A072VEM6	Transporter TRS120.
kmeans	1	Red	#ff0000	424	KAI5394018.1	3880.G7I565	Arabinose kinase-like protein.
kmeans	1	Red	#ff0000	424	KAI5394173.1	3880.G7I264	Putative phosphoribosylglycinamide formyltransferase.
kmeans	1	Red	#ff0000	424	KAI5394203.1	3880.A0A072VFS9	RNA recognition motif protein.
kmeans	1	Red	#ff0000	424	KAI5394390.1	3880.G7I8F3	Small glutamine-rich TPR containing protein, putative.
kmeans	1	Red	#ff0000	424	KAI5394676.1	3880.G7IDI2	Putative sucrose-phosphate phosphatase.
kmeans	1	Red	#ff0000	424	KAI5394717.1	3880.A0A072VQG6	Imidazoleglycerol-phosphate dehydratase; Belongs to the imidazoleglycerol-phosphate dehydratase family.
kmeans	1	Red	#ff0000	424	KAI5394764.1	3880.A0A072VR84	Putative alpha,alpha-trehalose-phosphate synthase (UDP-forming), Trehalose-phosphatase.
kmeans	1	Red	#ff0000	424	KAI5394797.1	3880.A0A072VMA5	Putative GYF domain, nucleotide-binding alpha-beta plait domain-containing protein.
kmeans	1	Red	#ff0000	424	KAI5394807.1	3880.A0A072VNF0	Putative peptidase S59, nucleoporin.
kmeans	1	Red	#ff0000	424	KAI5394823.1	3880.A0A072VNE2	Cystathionine beta-lyase/cystathionine gamma-synthase.
kmeans	1	Red	#ff0000	424	KAI5394856.1	3880.A0A072VM63	Putative mRNA splicing factor, Cwf18.
kmeans	1	Red	#ff0000	424	KAI5394935.1	3880.A0A072VMA4	Putative 43kDa postsynaptic protein.
kmeans	1	Red	#ff0000	424	KAI5395177.1	3880.G7IEC9	Putative WPP domain, leucine-rich repeat domain, L domain-containing protein.
kmeans	1	Red	#ff0000	424	KAI5395284.1	3880.A0A072VM15	Putative beta-ketoacyl-[acyl-carrier-protein] synthase I; Belongs to the thiolase-like superfamily. Beta-ketoacyl-ACP synthases family.
kmeans	1	Red	#ff0000	424	KAI5396300.1	3880.Q9FQ10	Putative sucrose-phosphate phosphatase.
kmeans	1	Red	#ff0000	424	KAI5396909.1	3880.A0A072VHC0	Putative urease accessory protein UreD.
kmeans	1	Red	#ff0000	424	KAI5397049.1	3880.A0A072VFE7	B3 domain transcription factor VRN1-like protein.
kmeans	1	Red	#ff0000	424	KAI5397269.1	3880.A0A072VH72	N-acyl-L-amino-acid amidohydrolase.
kmeans	1	Red	#ff0000	424	KAI5397312.1	3880.A0A072VS77	Methylenetetrahydrofolate reductase; Belongs to the methylenetetrahydrofolate reductase family.
kmeans	1	Red	#ff0000	424	KAI5397431.1	3880.A0A072VSE8	Aluminum induced protein with YGL and LRDR motif protein.
kmeans	1	Red	#ff0000	424	KAI5397588.1	3880.A0A072VSQ4	Arp2/3 complex 34 kDa subunit; Functions as actin-binding component of the Arp2/3 complex which is involved in regulation of actin polymerization and together with an activating nucleation-promoting factor (NPF) mediates the formation of branched actin networks.
kmeans	1	Red	#ff0000	424	KAI5397600.1	3880.G7I6M3	Plant acid phosphatase.
kmeans	1	Red	#ff0000	424	KAI5397607.1	3880.G7I632	Pre-mRNA-processing factor.
kmeans	1	Red	#ff0000	424	KAI5398112.1	3880.B7FI95	Polyadenylate-binding protein II.
kmeans	1	Red	#ff0000	424	KAI5398230.1	3880.G7I691	Serine/threonine-protein phosphatase; Belongs to the PPP phosphatase family.
kmeans	1	Red	#ff0000	424	KAI5398253.1	3880.G7I6S7	L-allo-threonine aldolase-like protein.
kmeans	1	Red	#ff0000	424	KAI5398651.1	3880.A0A072VMN4	Putative RNA-polymerase II-associated protein.
kmeans	1	Red	#ff0000	424	KAI5399079.1	3880.G7IDT8	CTP synthase; Catalyzes the ATP-dependent amination of UTP to CTP with either L-glutamine or ammonia as the source of nitrogen.
kmeans	1	Red	#ff0000	424	KAI5399105.1	3880.G7IEJ2	Putative fumarate hydratase.
kmeans	1	Red	#ff0000	424	KAI5399149.1	3880.G7IF53	UDP-glucuronic acid decarboxylase-like protein.
kmeans	1	Red	#ff0000	424	KAI5399178.1	3880.G7KC98	Putative transcription factor TFIIB.
kmeans	1	Red	#ff0000	424	KAI5399328.1	3880.Q1RSI2	Glutathione S-transferase, amino-terminal domain protein.
kmeans	1	Red	#ff0000	424	KAI5399335.1	3880.Q1RSH4	Putative chaperonin Cpn60/TCP-1 family, groEL-like apical domain, groEL-like equatorial; Belongs to the chaperonin (HSP60) family.
kmeans	1	Red	#ff0000	424	KAI5399339.1	3880.Q1RSH3	Putative chaperonin Cpn60/TCP-1 family, groEL-like apical domain, groEL-like equatorial; Belongs to the chaperonin (HSP60) family.
kmeans	1	Red	#ff0000	424	KAI5399422.1	3880.A0A072VMS0	Alpha-1,6-glucosidase, pullulanase-type protein.
kmeans	1	Red	#ff0000	424	KAI5399577.1	3880.A0A072VP40	Pyruvate kinase; Belongs to the pyruvate kinase family.
kmeans	1	Red	#ff0000	424	KAI5399728.1	3880.B7FHA8	Peptidyl-prolyl cis-trans isomerase; PPIases accelerate the folding of proteins. It catalyzes the cis-trans isomerization of proline imidic peptide bonds in oligopeptides; Belongs to the cyclophilin-type PPIase family.
kmeans	1	Red	#ff0000	424	KAI5399799.1	3880.G7I515	Phenylalanine ammonia-lyase.
kmeans	1	Red	#ff0000	424	KAI5400033.1	3880.A0A072VPL6	Putative nucleotide-binding alpha-beta plait domain-containing protein.
kmeans	1	Red	#ff0000	424	KAI5400039.1	3880.A0A072VNL1	F-actin-capping protein subunit beta; F-actin-capping proteins bind in a Ca(2+)-independent manner to the fast growing ends of actin filaments (barbed end) thereby blocking the exchange of subunits at these ends. Unlike other capping proteins (such as gelsolin and severin), these proteins do not sever actin filaments.
kmeans	1	Red	#ff0000	424	KAI5400050.1	3880.A0A072VP76	RAB GTPase-like protein A1D.
kmeans	1	Red	#ff0000	424	KAI5400067.1	3880.I3T4L2	Ran-binding protein 2, Ran-binding domain protein.
kmeans	1	Red	#ff0000	424	KAI5400405.1	3880.G7IEN6	Putative mRNA (2'-O-methyladenosine-N(6)-)-methyltransferase; Belongs to the MT-A70-like family.
kmeans	1	Red	#ff0000	424	KAI5400860.1	3880.G7ID65	Amine oxidase.
kmeans	1	Red	#ff0000	424	KAI5400942.1	3880.G7IE29	RAN GTPase activating protein.
kmeans	1	Red	#ff0000	424	KAI5401296.1	3880.G7IAV1	Putative tetratricopeptide repeat protein 5, OB.
kmeans	1	Red	#ff0000	424	KAI5401440.1	3880.G7ICA2	Glutamine--tRNA ligase; Belongs to the class-I aminoacyl-tRNA synthetase family.
kmeans	1	Red	#ff0000	424	KAI5401530.1	3880.A0A072VS14	Putative UV excision repair protein Rad23.
kmeans	1	Red	#ff0000	424	KAI5401594.1	3880.G7ZYS9	F1F0-ATPase inhibitor protein.
kmeans	1	Red	#ff0000	424	KAI5401657.1	3880.I3SSX1	Proteasome subunit alpha type; The proteasome is a multicatalytic proteinase complex which is characterized by its ability to cleave peptides with Arg, Phe, Tyr, Leu, and Glu adjacent to the leaving group at neutral or slightly basic pH; Belongs to the peptidase T1A family.
kmeans	1	Red	#ff0000	424	KAI5401699.1	3880.G7JAD6	CC1-like splicing factor.
kmeans	1	Red	#ff0000	424	KAI5401936.1	3880.G7IF06	U4/U6 small nuclear Prp3-like ribonucleoprotein.
kmeans	1	Red	#ff0000	424	KAI5402250.1	3880.G7J8L0	Histone chaperone ASF1B-like protein.
kmeans	1	Red	#ff0000	424	KAI5402894.1	3880.B7FM96	Transcription initiation factor IIF beta subunit.
kmeans	1	Red	#ff0000	424	KAI5402909.1	3880.A0A072V2Y4	Thioredoxin; Belongs to the thioredoxin family.
kmeans	1	Red	#ff0000	424	KAI5402956.1	3880.A0A072VDC5	Glucose-1-phosphate adenylyltransferase; This protein plays a role in synthesis of starch. It catalyzes the synthesis of the activated glycosyl donor, ADP-glucose from Glc-1-P and ATP.
kmeans	1	Red	#ff0000	424	KAI5403192.1	3880.A0A072VD34	Malic enzyme.
kmeans	1	Red	#ff0000	424	KAI5403329.1	3880.A0A072VCX2	Aspartate aminotransferase.
kmeans	1	Red	#ff0000	424	KAI5403397.1	3880.G7J375	Helicase, IBR and zinc finger protein.
kmeans	1	Red	#ff0000	424	KAI5403453.1	3880.B7FGZ8	Proteasome subunit beta; The proteasome is a multicatalytic proteinase complex which is characterized by its ability to cleave peptides with Arg, Phe, Tyr, Leu, and Glu adjacent to the leaving group at neutral or slightly basic pH; Belongs to the peptidase T1B family.
kmeans	1	Red	#ff0000	424	KAI5403510.1	3880.G7JCC9	Putative proteasome endopeptidase complex.
kmeans	1	Red	#ff0000	424	KAI5404092.1	3880.A0A072V0F2	Putative von Willebrand factor, type A, BRISC and BRCA1-A complex member 1.
kmeans	1	Red	#ff0000	424	KAI5404434.1	3880.G7J579	FH protein interacting protein FIP1, putative.
kmeans	1	Red	#ff0000	424	KAI5404663.1	3880.G7J3V6	Mediator of RNA polymerase II transcription subunit 30, putative.
kmeans	1	Red	#ff0000	424	KAI5404801.1	3880.G7J2R6	Ribonuclease; Cytoprotective ribonuclease (RNase) required for resistance to abiotic stresses, acting as a positive regulator of mRNA decapping during stress.
kmeans	1	Red	#ff0000	424	KAI5404994.1	3880.G7JBL9	2-oxoisovalerate dehydrogenase E1 component, alpha subunit.
kmeans	1	Red	#ff0000	424	KAI5405019.1	3880.A0A072V1M0	Zinc finger C-x8-C-x5-C-x3-H type protein, putative.
kmeans	1	Red	#ff0000	424	KAI5405119.1	3880.G7JAV9	Transcription elongation factor (TFIIS) family protein.
kmeans	1	Red	#ff0000	424	KAI5405167.1	3880.G7JAC0	Putative tetratricopeptide-like helical domain-containing protein.
kmeans	1	Red	#ff0000	424	KAI5405245.1	3880.I3T560	Superoxide dismutase; Destroys radicals which are normally produced within the cells and which are toxic to biological systems. Belongs to the iron/manganese superoxide dismutase family.
kmeans	1	Red	#ff0000	424	KAI5405250.1	3880.A0A072V0K8	Alpha-galactosidase.
kmeans	1	Red	#ff0000	424	KAI5405374.1	3880.G7J914	Caffeic acid O-methyltransferase; Belongs to the class I-like SAM-binding methyltransferase superfamily. Cation-independent O-methyltransferase family.
kmeans	1	Red	#ff0000	424	KAI5405407.1	3880.G7J8Y2	Pre-mRNA-splicing factor SF2-like protein.
kmeans	1	Red	#ff0000	424	KAI5405712.1	3880.A0A072VB81	Vacuolar protein sorting-associated protein; Belongs to the STXBP/unc-18/SEC1 family.
kmeans	1	Red	#ff0000	424	KAI5405734.1	3880.G7J5M6	Zinc-binding alcohol dehydrogenase family protein.
kmeans	1	Red	#ff0000	424	KAI5405985.1	3880.G7J4E0	ENTH/VHS family protein.
kmeans	1	Red	#ff0000	424	KAI5405988.1	3880.G7J4D9	SAP domain protein.
kmeans	1	Red	#ff0000	424	KAI5406001.1	3880.G7J4D2	Putative tetratricopeptide-like helical domain-containing protein.
kmeans	1	Red	#ff0000	424	KAI5406245.1	3880.G7J2H2	Glyceraldehyde-3-phosphate dehydrogenase; Belongs to the glyceraldehyde-3-phosphate dehydrogenase family.
kmeans	1	Red	#ff0000	424	KAI5406321.1	3880.G7JBY4	Putative glucuronoxylan 4-O-methyltransferase.
kmeans	1	Red	#ff0000	424	KAI5406413.1	3880.G7JAT7	Putative homoserine dehydrogenase, Aspartate kinase.
kmeans	1	Red	#ff0000	424	KAI5406436.1	3880.Q84RD8	Adenosylhomocysteinase.
kmeans	1	Red	#ff0000	424	KAI5406438.1	3880.G7JAR7	Serine hydroxymethyltransferase; Interconversion of serine and glycine. Belongs to the SHMT family.
kmeans	1	Red	#ff0000	424	KAI5406444.1	3880.G7JA85	Putative UDP-glucuronate 4-epimerase.
kmeans	1	Red	#ff0000	424	KAI5406524.1	3880.G7J9L8	Mediator of RNA polymerase II transcription subunit 13; Component of the Mediator complex, a coactivator involved in regulated transcription of nearly all RNA polymerase II-dependent genes. Mediator functions as a bridge to convey information from gene- specific regulatory proteins to the basal RNA polymerase II transcription machinery. Mediator is recruited to promoters by direct interactions wi…
kmeans	1	Red	#ff0000	424	KAI5406594.1	3880.G7JI82	Bacterial long-chain fatty acid CoA synthetase.
kmeans	1	Red	#ff0000	424	KAI5407042.1	3880.I3SYL1	DSS1/SEM1 family protein.
kmeans	1	Red	#ff0000	424	KAI5407146.1	3880.G7J4U4	Tryptophan aminotransferase-like protein.
kmeans	1	Red	#ff0000	424	KAI5407308.1	3880.G7J8S0	RNA-binding (RRM/RBD/RNP motif) family protein.
kmeans	1	Red	#ff0000	424	KAI5407335.1	3880.G7J9D5	RNA recognition motif.
kmeans	1	Red	#ff0000	424	KAI5407555.1	3880.B7FMS6	Trafficking protein particle complex subunit; Belongs to the TRAPP small subunits family. BET3 subfamily.
kmeans	1	Red	#ff0000	424	KAI5407607.1	3880.G7JB86	Putative GINS complex, subunit Psf3, GINS subunit, domain A protein.
kmeans	1	Red	#ff0000	424	KAI5407689.1	3880.A0A072UZE6	Multiple inositol polyphosphate phosphatase PhyIIa protein; Belongs to the histidine acid phosphatase family.
kmeans	1	Red	#ff0000	424	KAI5407835.1	3880.G7J331	Aspartate aminotransferase family protein.
kmeans	1	Red	#ff0000	424	KAI5408052.1	3880.G7J5I9	Proteasome subunit beta; The proteasome is a multicatalytic proteinase complex which is characterized by its ability to cleave peptides with Arg, Phe, Tyr, Leu, and Glu adjacent to the leaving group at neutral or slightly basic pH; Belongs to the peptidase T1B family.
kmeans	1	Red	#ff0000	424	KAI5408927.1	3880.G7IY62	Uridine kinase; Belongs to the uridine kinase family.
kmeans	1	Red	#ff0000	424	KAI5409227.1	3880.G7J036	Syntaxin of plants protein.
kmeans	1	Red	#ff0000	424	KAI5409646.1	3880.A0A072V5U1	3-hydroxyisobutyryl-CoA hydrolase-like protein; Belongs to the enoyl-CoA hydratase/isomerase family.
kmeans	1	Red	#ff0000	424	KAI5409906.1	3880.B7FJ16	Oxygen-evolving enhancer protein 2-1.
kmeans	1	Red	#ff0000	424	KAI5410222.1	3880.A0A072UU00	Pre-mRNA-splicing factor ATP-dependent RNA helicase.
kmeans	1	Red	#ff0000	424	KAI5410236.1	3880.A0A072V4M9	RNA polymerase-associated Leo1-like protein.
kmeans	1	Red	#ff0000	424	KAI5410269.1	3880.G7IZA6	Putative phosphoserine phosphatase.
kmeans	1	Red	#ff0000	424	KAI5410359.1	3880.G7IWL5	Putative PWI domain, nucleotide-binding alpha-beta plait domain-containing protein.
kmeans	1	Red	#ff0000	424	KAI5411328.1	3880.G7IYH0	Putative beta-fructofuranosidase; Belongs to the glycosyl hydrolase 32 family.
kmeans	1	Red	#ff0000	424	KAI5411386.1	3880.I3T146	Putative JAB1/MPN/MOV34 metalloenzyme domain, COP9 signalosome subunit 6 protein.
kmeans	1	Red	#ff0000	424	KAI5411391.1	3880.G7J0C0	Putative transferase for other substituted phosphate groups; Belongs to the CDP-alcohol phosphatidyltransferase class-I family.
kmeans	1	Red	#ff0000	424	KAI5411897.1	3880.I3SA84	Thioredoxin M-type protein.
kmeans	1	Red	#ff0000	424	KAI5411971.1	3880.B7FHV5	Putative nucleophile aminohydrolase.
kmeans	1	Red	#ff0000	424	KAI5412403.1	3880.A0A072VAB3	Putative peptidylprolyl isomerase transcription factor WD40-like family.
kmeans	1	Red	#ff0000	424	KAI5412799.1	3880.G7IRL4	Putative universal stress protein A.
kmeans	1	Red	#ff0000	424	KAI5412990.1	3880.A0A072VCJ4	Nuclear cap-binding protein subunit 2.
kmeans	1	Red	#ff0000	424	KAI5413285.1	3880.A0A072VCC0	Putative AMP-dependent synthetase/ligase, AMP-binding enzyme domain-containing protein.
kmeans	1	Red	#ff0000	424	KAI5413296.1	3880.G7IU75	Zinc-binding alcohol dehydrogenase family protein.
kmeans	1	Red	#ff0000	424	KAI5413395.1	3880.B7FKX2	Putative UDP-glucuronate decarboxylase.
kmeans	1	Red	#ff0000	424	KAI5413424.1	3880.I3S3S0	Cytosolic triosephosphate isomerase.
kmeans	1	Red	#ff0000	424	KAI5413622.1	3880.G7IHV2	PfkB family carbohydrate kinase; Belongs to the carbohydrate kinase PfkB family.
kmeans	1	Red	#ff0000	424	KAI5413771.1	3880.G7IUH7	Beta-galactosidase.
kmeans	1	Red	#ff0000	424	KAI5413886.1	3880.G7INP0	Plastid developmental protein DAG, putative.
kmeans	1	Red	#ff0000	424	KAI5413972.1	3880.G7II21	Protein disulfide isomerase-like protein.
kmeans	1	Red	#ff0000	424	KAI5414003.1	3880.G7II48	Putative Heat shock protein 70 family.
kmeans	1	Red	#ff0000	424	KAI5414087.1	3880.Q2HVW5	Nuclear pore protein.
kmeans	1	Red	#ff0000	424	KAI5414156.1	3880.G7II91	NADH-ubiquinone oxidoreductase 24 kDa subunit, putative.
kmeans	1	Red	#ff0000	424	KAI5414265.1	3880.G7ZYZ1	Putative UV excision repair protein Rad23.
kmeans	1	Red	#ff0000	424	KAI5414415.1	3880.A0A072UUE3	DEAD-box ATP-dependent RNA helicase; Belongs to the DEAD box helicase family.
kmeans	1	Red	#ff0000	424	KAI5414718.1	3880.B7FGR9	Eukaryotic translation initiation factor 5A.
kmeans	1	Red	#ff0000	424	KAI5414775.1	3880.A0A072UU44	Cellulose synthase; Belongs to the glycosyltransferase 2 family. Plant cellulose synthase subfamily.
kmeans	1	Red	#ff0000	424	KAI5414797.1	3880.G7JFH6	Putative transcription factor WD40-like family.
kmeans	1	Red	#ff0000	424	KAI5414901.1	3880.G7JD38	Xylose isomerase.
kmeans	1	Red	#ff0000	424	KAI5414953.1	3880.A0A072URX8	4-coumarate:CoA ligase-like protein.
kmeans	1	Red	#ff0000	424	KAI5415108.1	3880.G7JTA1	Putative choline monooxygenase.
kmeans	1	Red	#ff0000	424	KAI5415236.1	3880.A0A072UTS3	Threonine synthase-like protein.
kmeans	1	Red	#ff0000	424	KAI5415375.1	3880.A0A072USV4	Lysine-ketoglutarate reductase/saccharopine dehydrogenase.
kmeans	1	Red	#ff0000	424	KAI5415567.1	3880.G7JNY1	DNA helicase; Belongs to the MCM family.
kmeans	1	Red	#ff0000	424	KAI5415652.1	3880.B7FL19	Putative exosome complex RNA-binding protein 1/RRP40/RRP4.
kmeans	1	Red	#ff0000	424	KAI5415728.1	3880.A0A072USI0	Fumarylacetoacetate hydrolase family protein.
kmeans	1	Red	#ff0000	424	KAI5415729.1	3880.A0A072V2G4	Dihydrolipoamide acetyltransferase component of pyruvate dehydrogenase complex.
kmeans	1	Red	#ff0000	424	KAI5415917.1	3880.A0A072URB1	Amine oxidase.
kmeans	1	Red	#ff0000	424	KAI5416275.1	3880.G7JVC5	NADH-cytochrome b5 reductase; Belongs to the flavoprotein pyridine nucleotide cytochrome reductase family.
kmeans	1	Red	#ff0000	424	KAI5416491.1	3880.G7JT50	Porphyromonas-type peptidyl-arginine deiminase.
kmeans	1	Red	#ff0000	424	KAI5416795.1	3880.G7JPY4	Putative L-glutamate gamma-semialdehyde dehydrogenase.
kmeans	1	Red	#ff0000	424	KAI5416985.1	3880.A0A072UQ77	Putative transcription factor WD40-like family.
kmeans	1	Red	#ff0000	424	KAI5416987.1	3880.A0A072UR73	Inositol-tetrakisphosphate 1-kinase; Kinase that can phosphorylate various inositol polyphosphate such as Ins(3,4,5,6)P4 or Ins(1,3,4)P3. Belongs to the ITPK1 family.
kmeans	1	Red	#ff0000	424	KAI5417019.1	3880.A0A072URZ4	U3 small nucleolar ribonucleoprotein protein MPP10; Involved in nucleolar processing of pre-18S ribosomal RNA. Belongs to the MPP10 family.
kmeans	1	Red	#ff0000	424	KAI5417172.1	3880.G7J7Y6	Putative peptidase M24, FACT complex subunit Spt16p/Cdc68p, creatinase/Aminopeptidase P/Spt16.
kmeans	1	Red	#ff0000	424	KAI5417216.1	3880.G7JML2	Glyceraldehyde-3-phosphate dehydrogenase; Belongs to the glyceraldehyde-3-phosphate dehydrogenase family.
kmeans	1	Red	#ff0000	424	KAI5417231.1	3880.B7FN18	Putative adenylate kinase; Belongs to the adenylate kinase family.
kmeans	1	Red	#ff0000	424	KAI5417253.1	3880.G7JLF4	Uridine kinase; Belongs to the uridine kinase family.
kmeans	1	Red	#ff0000	424	KAI5417321.1	3880.A0A072UPD8	Putative UBX domain-containing protein 2/7.
kmeans	1	Red	#ff0000	424	KAI5417441.1	3880.G7JK43	Soluble acid invertase FRUCT2; Belongs to the glycosyl hydrolase 32 family.
kmeans	1	Red	#ff0000	424	KAI5417442.1	3880.G7JK42	Transaldolase total2 protein.
kmeans	1	Red	#ff0000	424	KAI5417467.1	3880.G7JIY5	L-lactate dehydrogenase; Belongs to the LDH/MDH superfamily.
kmeans	1	Red	#ff0000	424	KAI5417526.1	3880.G7JIV9	Protein transport protein sec16.
kmeans	1	Red	#ff0000	424	KAI5417533.1	3880.G7JIV3	Agenet domain protein.
kmeans	1	Red	#ff0000	424	KAI5417557.1	3880.G7JHR0	Acyl-coenzyme A oxidase; Belongs to the acyl-CoA oxidase family.
kmeans	1	Red	#ff0000	424	KAI5417604.1	3880.G7JHN1	Enoyl-CoA hydratase/isomerase family protein; Belongs to the enoyl-CoA hydratase/isomerase family.
kmeans	1	Red	#ff0000	424	KAI5417712.1	3880.G7JE25	Spermidine hydroxycinnamoyl transferase.
kmeans	1	Red	#ff0000	424	KAI5418253.1	3880.G7LFK4	V-type proton ATPase subunit H; Subunit of the peripheral V1 complex of vacuolar ATPase. Subunit H activates ATPase activity of the enzyme and couples ATPase activity to proton flow. Vacuolar ATPase is responsible for acidifying a variety of intracellular compartments in eukaryotic cells, thus providing most of the energy required for transport processes in the vacuolar system.
kmeans	1	Red	#ff0000	424	KAI5418700.1	3880.G7LB82	Proteasome subunit alpha type; The proteasome is a multicatalytic proteinase complex which is characterized by its ability to cleave peptides with Arg, Phe, Tyr, Leu, and Glu adjacent to the leaving group at neutral or slightly basic pH; Belongs to the peptidase T1A family.
kmeans	1	Red	#ff0000	424	KAI5418830.1	3880.G7L9D8	Putative nucleotide-binding alpha-beta plait domain-containing protein.
kmeans	1	Red	#ff0000	424	KAI5419055.1	3880.A0A072TSU7	Putative PH domain-containing protein.
kmeans	1	Red	#ff0000	424	KAI5419075.1	3880.G7LJD6	CTP synthase; Catalyzes the ATP-dependent amination of UTP to CTP with either L-glutamine or ammonia as the source of nitrogen.
kmeans	1	Red	#ff0000	424	KAI5419468.1	3880.G7LGX8	Syntaxin of plants protein; Belongs to the syntaxin family.
kmeans	1	Red	#ff0000	424	KAI5419499.1	3880.G7LG90	D-aminoacyl-tRNA deacylase.
kmeans	1	Red	#ff0000	424	KAI5419769.1	3880.G7LEP9	Pyruvate dehydrogenase E1 component subunit alpha; The pyruvate dehydrogenase complex catalyzes the overall conversion of pyruvate to acetyl-CoA and CO(2).
kmeans	1	Red	#ff0000	424	KAI5420113.1	3880.A0A072TCT6	Universal stress family protein.
kmeans	1	Red	#ff0000	424	KAI5420263.1	3880.A0A072TPW7	Putative phosphoenolpyruvate carboxylase.
kmeans	1	Red	#ff0000	424	KAI5420468.1	3880.A0A072UWU7	Methyltransferase family protein, putative.
kmeans	1	Red	#ff0000	424	KAI5420477.1	3880.B7FMD3	Proteasome subunit alpha type; The proteasome is a multicatalytic proteinase complex which is characterized by its ability to cleave peptides with Arg, Phe, Tyr, Leu, and Glu adjacent to the leaving group at neutral or slightly basic pH; Belongs to the peptidase T1A family.
kmeans	1	Red	#ff0000	424	KAI5421126.1	3880.G7LHI3	Peptidyl-prolyl cis-trans isomerase; PPIases accelerate the folding of proteins. It catalyzes the cis-trans isomerization of proline imidic peptide bonds in oligopeptides; Belongs to the cyclophilin-type PPIase family.
kmeans	1	Red	#ff0000	424	KAI5421128.1	3880.G7LGW2	Putative transcription factor bZIP family.
kmeans	1	Red	#ff0000	424	KAI5421158.1	3880.G7LG20	Glycoside hydrolase family 2 protein; Belongs to the glycosyl hydrolase 2 family.
kmeans	1	Red	#ff0000	424	KAI5421377.1	3880.A0A072TNP6	4-hydroxy-tetrahydrodipicolinate synthase.
kmeans	1	Red	#ff0000	424	KAI5421379.1	3880.G7ZW00	Peptidyl-prolyl cis-trans isomerase; PPIases accelerate the folding of proteins. It catalyzes the cis-trans isomerization of proline imidic peptide bonds in oligopeptides; Belongs to the cyclophilin-type PPIase family.
kmeans	1	Red	#ff0000	424	KAI5421553.1	3880.A0A072TQ51	Putative proteasome component (PCI) domain-containing protein.
kmeans	1	Red	#ff0000	424	KAI5421636.1	3880.G7LBU3	Malic enzyme.
kmeans	1	Red	#ff0000	424	KAI5421687.1	3880.A0A072TZF0	Carboxy-terminal region remorin.
kmeans	1	Red	#ff0000	424	KAI5422164.1	3880.A0A072TYD9	Pyruvate dehydrogenase E1 component subunit alpha; The pyruvate dehydrogenase complex catalyzes the overall conversion of pyruvate to acetyl-CoA and CO(2).
kmeans	1	Red	#ff0000	424	KAI5422509.1	3880.G7LJ02	Mitochondrial inner membrane translocase subunit Tim17/Tim22/Tim23/peroxisomal protein PMP24.
kmeans	1	Red	#ff0000	424	KAI5422600.1	3880.G7LHF7	Putative chaperonin Cpn60/TCP-1 family, groEL-like apical domain, groEL-like equatorial; Belongs to the chaperonin (HSP60) family.
kmeans	1	Red	#ff0000	424	KAI5422824.1	3880.G7LGN7	Putative RNA polymerase II associated factor Paf1.
kmeans	1	Red	#ff0000	424	KAI5423170.1	3880.B7FMF1	UMP-CMP kinase; Catalyzes the phosphorylation of pyrimidine nucleoside monophosphates at the expense of ATP. Plays an important role in de novo pyrimidine nucleotide biosynthesis. Has preference for UMP and CMP as phosphate acceptors; Belongs to the adenylate kinase family. UMP-CMP kinase subfamily.
kmeans	1	Red	#ff0000	424	KAI5423178.1	3880.G7LDG5	Malic enzyme.
kmeans	1	Red	#ff0000	424	KAI5423207.1	3880.G7LCJ4	F0F1-type ATP synthase, epsilon subunit.
kmeans	1	Red	#ff0000	424	KAI5423409.1	3880.G7LBK0	Putative 3-hydroxyisobutyryl-CoA hydrolase; Belongs to the enoyl-CoA hydratase/isomerase family.
kmeans	1	Red	#ff0000	424	KAI5423771.1	3880.A0A072UDN9	Putative transcription factor interactor and regulator CCHC(Zn) family.
kmeans	1	Red	#ff0000	424	KAI5424143.1	3880.G7L0V6	DNA-damage-repair/toleration protein DRT102, putative.
kmeans	1	Red	#ff0000	424	KAI5424215.1	3880.A2Q3F3	Trafficking protein particle complex subunit-like protein.
kmeans	1	Red	#ff0000	424	KAI5424394.1	3880.G7KXI8	F-actin-capping protein subunit alpha; F-actin-capping proteins bind in a Ca(2+)-independent manner to the fast growing ends of actin filaments (barbed end) thereby blocking the exchange of subunits at these ends. Unlike other capping proteins (such as gelsolin and severin), these proteins do not sever actin filaments.
kmeans	1	Red	#ff0000	424	KAI5424596.1	3880.G7KWH1	Glucose-6-phosphate 1-dehydrogenase; Catalyzes the rate-limiting step of the oxidative pentose- phosphate pathway, which represents a route for the dissimilation of carbohydrates besides glycolysis.
kmeans	1	Red	#ff0000	424	KAI5424790.1	3880.G7KUJ1	S-adenosylmethionine synthase; Catalyzes the formation of S-adenosylmethionine from methionine and ATP.
kmeans	1	Red	#ff0000	424	KAI5424971.1	3880.A0A072U5L4	Sucrose synthase; Sucrose-cleaving enzyme that provides UDP-glucose and fructose for various metabolic pathways. Belongs to the glycosyltransferase 1 family. Plant sucrose synthase subfamily.
kmeans	1	Red	#ff0000	424	KAI5425140.1	3880.G8A181	Putative nuclear pore localization protein NPL4.
kmeans	1	Red	#ff0000	424	KAI5425375.1	3880.A0A072U385	Putative TLDc domain, EF-hand domain pair protein.
kmeans	1	Red	#ff0000	424	KAI5425414.1	3880.B7FGH6	Peptidyl-prolyl cis-trans isomerase; PPIases accelerate the folding of proteins. It catalyzes the cis-trans isomerization of proline imidic peptide bonds in oligopeptides; Belongs to the cyclophilin-type PPIase family.
kmeans	1	Red	#ff0000	424	KAI5425591.1	3880.G7L500	ENTH/VHS-like protein.
kmeans	1	Red	#ff0000	424	KAI5425882.1	3880.A0A072U4G3	Phenylalanine ammonia-lyase.
kmeans	1	Red	#ff0000	424	KAI5426068.1	3880.G7I8Q6	Putative nucleotide-binding alpha-beta plait domain-containing protein.
kmeans	1	Red	#ff0000	424	KAI5426120.1	3880.A0A072UNJ0	Histone H2B; Belongs to the histone H2B family.
kmeans	1	Red	#ff0000	424	KAI5426720.1	3880.I3SQE6	Small nuclear ribonucleoprotein Sm D1; Involved in splicing regulation. Facilitates post- transcriptional gene silencing (PTGS) by limiting the degradation of transgene aberrant RNAs by the RNA quality control (RQC) machinery, thus favoring their entry into cytoplasmic siRNA bodies where they can trigger PTGS. Does not participate in the production of small RNAs. Belongs to the snRNP core protein…
kmeans	1	Red	#ff0000	424	KAI5426747.1	3880.A0A072U1Z3	Isoamylase-type starch debranching enzyme.
kmeans	1	Red	#ff0000	424	KAI5426751.1	3880.A0A072U2V3	Enoyl-(Acyl carrier) reductase.
kmeans	1	Red	#ff0000	424	KAI5426869.1	3880.G7KVE1	Putative Actin family.
kmeans	1	Red	#ff0000	424	KAI5427075.1	3880.A0A072UCR5	Putative proteasome component (PCI) domain-containing protein.
kmeans	1	Red	#ff0000	424	KAI5427458.1	3880.G7L4U0	Transcription elongation factor spt6; Transcription elongation factor that enhances transcription elongation by RNA polymerase II (RNAPII). Belongs to the SPT6 family.
kmeans	1	Red	#ff0000	424	KAI5427489.1	3880.D7RIC7	Putative non-reducing end alpha-L-arabinofuranosidase.
kmeans	1	Red	#ff0000	424	KAI5427615.1	3880.G7L2L3	NADH-cytochrome b5 reductase; Belongs to the flavoprotein pyridine nucleotide cytochrome reductase family.
kmeans	1	Red	#ff0000	424	KAI5427687.1	3880.Q2HVB5	50S ribosomal protein L25, putative.
kmeans	1	Red	#ff0000	424	KAI5427789.1	3880.G7KZG9	Inosine-5'-monophosphate dehydrogenase; Catalyzes the conversion of inosine 5'-phosphate (IMP) to xanthosine 5'-phosphate (XMP), the first committed and rate-limiting step in the de novo synthesis of guanine nucleotides, and therefore plays an important role in the regulation of cell growth.
kmeans	1	Red	#ff0000	424	KAI5427841.1	3880.Q84UD8	GDA1/CD39 nucleoside phosphatase family protein; Belongs to the GDA1/CD39 NTPase family.
kmeans	1	Red	#ff0000	424	KAI5427915.1	3880.Q2HRW5	Syntaxin of plants protein.
kmeans	1	Red	#ff0000	424	KAI5428010.1	3880.G7KX84	Aspartokinase; Belongs to the aspartokinase family.
kmeans	1	Red	#ff0000	424	KAI5428014.1	3880.G7KX77	Putative nuclear cap-binding protein subunit 1.
kmeans	1	Red	#ff0000	424	KAI5428019.1	3880.A0A072UCB4	V-type proton ATPase subunit C; Subunit of the peripheral V1 complex of vacuolar ATPase. Subunit C is necessary for the assembly of the catalytic sector of the enzyme and is likely to have a specific function in its catalytic activity. V-ATPase is responsible for acidifying a variety of intracellular compartments in eukaryotic cells.
kmeans	1	Red	#ff0000	424	KAI5428167.1	3880.G7L7Y4	DNA-directed RNA polymerase III protein.
kmeans	1	Red	#ff0000	424	KAI5428209.1	3880.A0A072U221	Putative proteasome component (PCI) domain-containing protein.
kmeans	1	Red	#ff0000	424	KAI5428292.1	3880.G7KSI7	Vacuolar proton pump subunit B; Non-catalytic subunit of the peripheral V1 complex of vacuolar ATPase; Belongs to the ATPase alpha/beta chains family.
kmeans	1	Red	#ff0000	424	KAI5428378.1	3880.I3T9M4	Putative DHAR class glutathione transferase DHAR1; Belongs to the GST superfamily.
kmeans	1	Red	#ff0000	424	KAI5428388.1	3880.A0A072UC29	Lecithin:cholesterol acyltransferase family protein.
kmeans	1	Red	#ff0000	424	KAI5428401.1	3880.G7KRK9	RNA-binding LUC7-like protein.
kmeans	1	Red	#ff0000	424	KAI5428469.1	3880.Q2HV87	Alpha-1,4-glucan-protein synthase [UDP-forming]-like protein.
kmeans	1	Red	#ff0000	424	KAI5428553.1	3880.G7L6N7	Carboxy-terminal-binding protein AN.
kmeans	1	Red	#ff0000	424	KAI5428675.1	3880.A0A072U1V6	Beta-amylase.
kmeans	1	Red	#ff0000	424	KAI5429079.1	3880.A0A072U0S5	Alpha-galactosidase.
kmeans	1	Red	#ff0000	424	KAI5429302.1	3880.G7KU48	Aldo/keto reductase family oxidoreductase.
kmeans	1	Red	#ff0000	424	KAI5429451.1	3880.A0A072U1Y7	Acyl-CoA dehydrogenase.
kmeans	1	Red	#ff0000	424	KAI5429701.1	3880.G7L6H3	Glutathione S-transferase; Belongs to the GST superfamily.
kmeans	1	Red	#ff0000	424	KAI5429991.1	3880.G7L2A8	Putative pantoate--beta-alanine ligase (AMP-forming).
kmeans	1	Red	#ff0000	424	KAI5430236.1	3880.G7KZ28	Actin-binding calponin-like (CH) domain protein.
kmeans	1	Red	#ff0000	424	KAI5430386.1	3880.A0A072TYI8	Putative acetylornithine transaminase; Belongs to the class-III pyridoxal-phosphate-dependent aminotransferase family.
kmeans	1	Red	#ff0000	424	KAI5430848.1	3880.G7KS28	Glucose-6-phosphate 1-dehydrogenase; Catalyzes the rate-limiting step of the oxidative pentose- phosphate pathway, which represents a route for the dissimilation of carbohydrates besides glycolysis.
kmeans	1	Red	#ff0000	424	KAI5430940.1	3880.G7L695	Proteasome subunit beta; The proteasome is a multicatalytic proteinase complex which is characterized by its ability to cleave peptides with Arg, Phe, Tyr, Leu, and Glu adjacent to the leaving group at neutral or slightly basic pH; Belongs to the peptidase T1B family.
kmeans	1	Red	#ff0000	424	KAI5431069.1	3880.A0A072U5A3	Putative transcription factor WD40-like family.
kmeans	1	Red	#ff0000	424	KAI5431930.1	3880.B7FJJ4	Pyruvate dehydrogenase E1 component subunit beta; The pyruvate dehydrogenase complex catalyzes the overall conversion of pyruvate to acetyl-CoA and CO2.
kmeans	1	Red	#ff0000	424	KAI5431953.1	3880.I3SVG6	Palmitoyl protein thioesterase family protein.
kmeans	1	Red	#ff0000	424	KAI5432132.1	3880.G7L326	Vesicle transport V-SNARE protein amino-terminal protein.
kmeans	1	Red	#ff0000	424	KAI5432182.1	3880.G7L571	UDP-glucose 6-dehydrogenase.
kmeans	1	Red	#ff0000	424	KAI5432356.1	3880.A0A072TX38	Alpha-1,4-glucan-protein synthase [UDP-forming]-like protein.
kmeans	1	Red	#ff0000	424	KAI5432400.1	3880.G7ZY18	Putative 2-acylglycerol O-acyltransferase.
kmeans	1	Red	#ff0000	424	KAI5432440.1	3880.A0A072TVG7	Putative UV excision repair protein Rad23.
kmeans	1	Red	#ff0000	424	KAI5432485.1	3880.G7KXR2	Transaldolase family protein.
kmeans	1	Red	#ff0000	424	KAI5432641.1	3880.A0A072URI5	RNA-binding (RRM/RBD/RNP motif) family protein.
kmeans	1	Red	#ff0000	424	KAI5432676.1	3880.G7K4W1	Carboxy-terminal TIM barrel domain enolase.
kmeans	1	Red	#ff0000	424	KAI5432699.1	3880.G7K4T3	Uridine kinase; Belongs to the uridine kinase family.
kmeans	1	Red	#ff0000	424	KAI5432809.1	3880.G7K4N0	Serine acetyltransferase.
kmeans	1	Red	#ff0000	424	KAI5433011.1	3880.A0A072UXW2	Putative transcription factor WD40-like family; Belongs to the WD repeat SEC13 family.
kmeans	1	Red	#ff0000	424	KAI5433691.1	3880.A0A072UWX4	Small ubiquitin-related modifier.
kmeans	1	Red	#ff0000	424	KAI5433778.1	3880.A0A072VK57	E3 ubiquitin protein ligase.
kmeans	1	Red	#ff0000	424	KAI5434412.1	3880.G7KGT1	Ribulose bisphosphate carboxylase/oxygenase activase.
kmeans	1	Red	#ff0000	424	KAI5434620.1	3880.G7KFV7	Isocitrate dehydrogenase [NADP]; Belongs to the isocitrate and isopropylmalate dehydrogenases family.
kmeans	1	Red	#ff0000	424	KAI5435240.1	3880.G7K6D4	RNA recognition motif (RRM) containing protein.
kmeans	1	Red	#ff0000	424	KAI5435449.1	3880.G7K5Z4	Serine hydroxymethyltransferase; Interconversion of serine and glycine. Belongs to the SHMT family.
kmeans	1	Red	#ff0000	424	KAI5435671.1	3880.A0A072UQH8	DnaJ-class molecular chaperone.
kmeans	1	Red	#ff0000	424	KAI5435709.1	3880.G7KAG6	Cytochrome C oxidase, subunit VIb family protein.
kmeans	1	Red	#ff0000	424	KAI5436015.1	3880.G7K8S5	N-acyl-L-amino-acid amidohydrolase.
kmeans	1	Red	#ff0000	424	KAI5436855.1	3880.G7LCY0	Calcium-dependent kinase CPK1 adapter protein, putative.
kmeans	1	Red	#ff0000	424	KAI5436885.1	3880.A0A072UE79	ATP-citrate synthase alpha chain protein.
kmeans	1	Red	#ff0000	424	KAI5437522.1	3880.B7FMU5	Peptidyl-prolyl cis-trans isomerase; PPIases accelerate the folding of proteins. It catalyzes the cis-trans isomerization of proline imidic peptide bonds in oligopeptides; Belongs to the cyclophilin-type PPIase family.
kmeans	1	Red	#ff0000	424	KAI5437680.1	3880.G7JWJ8	Vesicle transport V-SNARE protein amino-terminal protein.
kmeans	1	Red	#ff0000	424	KAI5437757.1	3880.G7JXW1	Putative ankyrin repeat-containing domain-containing protein.
kmeans	1	Red	#ff0000	424	KAI5437778.1	3880.G7JWR8	UDP-glucose 6-dehydrogenase.
kmeans	1	Red	#ff0000	424	KAI5437912.1	3880.G7JWW6	Alpha-1,4-glucan-protein synthase [UDP-forming]-like protein.
kmeans	1	Red	#ff0000	424	KAI5438028.1	3880.G7KF48	Starch synthase.
kmeans	1	Red	#ff0000	424	KAI5438169.1	3880.G7K9K8	Transcription elongation factor (TFIIS) family protein.
kmeans	1	Red	#ff0000	424	KAI5438617.1	3880.G7L9H1	Phosphoserine aminotransferase.
kmeans	1	Red	#ff0000	424	KAI5438626.1	3880.G7K008	Putative isocitrate dehydrogenase (NAD(+)).
kmeans	1	Red	#ff0000	424	KAI5438737.1	3880.G7JXJ2	Putative L-ascorbate peroxidase; Belongs to the peroxidase family.
kmeans	1	Red	#ff0000	424	KAI5438836.1	3880.G7KGC6	Cytochrome P450 family ferulate hydroxylase; Belongs to the cytochrome P450 family.
kmeans	1	Red	#ff0000	424	KAI5439347.1	3880.G7K595	Proteasome subunit alpha type; The proteasome is a multicatalytic proteinase complex which is characterized by its ability to cleave peptides with Arg, Phe, Tyr, Leu, and Glu adjacent to the leaving group at neutral or slightly basic pH; Belongs to the peptidase T1A family.
kmeans	1	Red	#ff0000	424	KAI5439518.1	3880.G7K140	Malate dehydrogenase.
kmeans	1	Red	#ff0000	424	KAI5439620.1	3880.A0A072UQG1	Casein kinase II subunit beta; Plays a complex role in regulating the basal catalytic activity of the alpha subunit; Belongs to the casein kinase 2 subunit beta family.
kmeans	1	Red	#ff0000	424	KAI5439686.1	3880.G7JXC7	Surfeit locus protein.
kmeans	1	Red	#ff0000	424	KAI5439710.1	3880.G7JW34	Protein transport protein sec16.
kmeans	1	Red	#ff0000	424	KAI5439738.1	3880.G7K3S8	Proteasome subunit beta; The proteasome is a multicatalytic proteinase complex which is characterized by its ability to cleave peptides with Arg, Phe, Tyr, Leu, and Glu adjacent to the leaving group at neutral or slightly basic pH; Belongs to the peptidase T1B family.
kmeans	1	Red	#ff0000	424	KAI5439784.1	3880.G7KG90	Putative Heat shock chaperonin-binding, tetratricopeptide-like helical domain-containing protein.
kmeans	1	Red	#ff0000	424	KAI5439802.1	3880.G7KG81	Putative UDP-glucuronate 4-epimerase.
kmeans	1	Red	#ff0000	424	KAI5440017.1	3880.B7FMK2	Putative H(+)-transporting two-sector ATPase.
kmeans	1	Red	#ff0000	424	KAI5440223.1	3880.G7K6F2	GC-rich sequence DNA-binding factor, putative.
kmeans	1	Red	#ff0000	424	KAI5440269.1	3880.B7FH05	Proteasome subunit beta; The proteasome is a multicatalytic proteinase complex which is characterized by its ability to cleave peptides with Arg, Phe, Tyr, Leu, and Glu adjacent to the leaving group at neutral or slightly basic pH; Belongs to the peptidase T1B family.
kmeans	1	Red	#ff0000	424	KAI5440361.1	3880.G7JM14	U2 snRNP auxiliary factor large subunit; Necessary for the splicing of pre-mRNA. Belongs to the splicing factor SR family.
kmeans	1	Red	#ff0000	424	KAI5440368.1	3880.G7J059	Putative glucuronoxylan 4-O-methyltransferase.
kmeans	1	Red	#ff0000	424	KAI5440371.1	3880.A0A072U994	Putative histidinol-phosphate transaminase.
kmeans	1	Red	#ff0000	424	KAI5440717.1	3880.I3SFE3	Proteasome subunit alpha type; The proteasome is a multicatalytic proteinase complex which is characterized by its ability to cleave peptides with Arg, Phe, Tyr, Leu, and Glu adjacent to the leaving group at neutral or slightly basic pH; Belongs to the peptidase T1A family.
kmeans	1	Red	#ff0000	424	KAI5440729.1	3880.G8A093	Sulfurtransferase.
kmeans	1	Red	#ff0000	424	KAI5440765.1	3880.G7IQT1	Glyceraldehyde-3-phosphate dehydrogenase; Belongs to the glyceraldehyde-3-phosphate dehydrogenase family.
kmeans	1	Red	#ff0000	424	KAI5440926.1	3880.A0A072V8Q4	S-adenosylmethionine synthase; Catalyzes the formation of S-adenosylmethionine from methionine and ATP.
kmeans	1	Red	#ff0000	424	KAI5441060.1	3880.A0A072V8G7	Putative mannose-6-phosphate receptor binding domain-containing protein.
kmeans	1	Red	#ff0000	424	KAI5441171.1	3880.A0A072V775	Putative pre-mRNA polyadenylation factor Fip1.
kmeans	1	Red	#ff0000	424	KAI5441243.1	3880.G7JYS0	Phospholipase D; Hydrolyzes glycerol-phospholipids at the terminal phosphodiesteric bond.
kmeans	1	Red	#ff0000	424	KAI5441427.1	3880.O04998	Glutamine synthetase.
kmeans	1	Red	#ff0000	424	KAI5441747.1	3880.G7KN41	Proteasome subunit beta; Belongs to the peptidase T1B family.
kmeans	1	Red	#ff0000	424	KAI5441856.1	3880.G7KNI3	Putative aldehyde dehydrogenase (NAD(P)(+)); Belongs to the aldehyde dehydrogenase family.
kmeans	1	Red	#ff0000	424	KAI5441941.1	3880.G7KPG2	Peroxiredoxin; Thiol-specific peroxidase that catalyzes the reduction of hydrogen peroxide and organic hydroperoxides to water and alcohols, respectively. Plays a role in cell protection against oxidative stress by detoxifying peroxides; Belongs to the peroxiredoxin family. Prx5 subfamily.
kmeans	1	Red	#ff0000	424	KAI5442030.1	3880.A0A072VSL5	Nop14 nucleolar-like protein.
kmeans	1	Red	#ff0000	424	KAI5442218.1	3880.A0A072U4Q0	Pyruvate kinase; Belongs to the pyruvate kinase family.
kmeans	1	Red	#ff0000	424	KAI5442252.1	3880.I3SE96	GHMP kinase ATP-binding protein, putative.
kmeans	1	Red	#ff0000	424	KAI5442333.1	3880.G7KHI5	Isocitrate dehydrogenase [NADP]; Belongs to the isocitrate and isopropylmalate dehydrogenases family.
kmeans	1	Red	#ff0000	424	KAI5442381.1	3880.G7KI90	Putative cdk-activating kinase assembly factor MAT1/Tfb3.
kmeans	1	Red	#ff0000	424	KAI5442405.1	3880.G7KIS1	L-aspartate oxidase; Catalyzes the oxidation of L-aspartate to iminoaspartate.
kmeans	1	Red	#ff0000	424	KAI5442414.1	3880.A0A072U668	Putative acetyltransferase A, auxiliary subunit.
kmeans	1	Red	#ff0000	424	KAI5442420.1	3880.A0A072UGE8	Formate dehydrogenase, mitochondrial; Catalyzes the NAD(+)-dependent oxidation of formate to carbon dioxide. Involved in the cell stress response; Belongs to the D-isomer specific 2-hydroxyacid dehydrogenase family. FDH subfamily.
kmeans	1	Red	#ff0000	424	KAI5442434.1	3880.I3SUA4	Putative flagellar calcium-binding protein calflagin.
kmeans	1	Red	#ff0000	424	KAI5442615.1	3880.G7ZZ57	Putative transcription factor interactor and regulator CCHC(Zn) family.
kmeans	1	Red	#ff0000	424	KAI5442651.1	3880.A0A072U669	Tryptophan synthase beta chain.
kmeans	1	Red	#ff0000	424	KAI5442718.1	3880.A0A072U6Y0	Alpha-1,4-glucan-protein synthase [UDP-forming]-like protein.
kmeans	1	Red	#ff0000	424	KAI5442797.1	3880.G7KYJ6	Ribosome biogenesis protein WDR12 homolog; Required for maturation of ribosomal RNAs and formation of the large ribosomal subunit; Belongs to the WD repeat WDR12/YTM1 family.
kmeans	1	Red	#ff0000	424	KAI5442807.1	3880.G7KMP4	Biotin carboxyl carrier protein of acetyl-CoA carboxylase; This protein is a component of the acetyl coenzyme A carboxylase complex; first, biotin carboxylase catalyzes the carboxylation of the carrier protein and then the transcarboxylase transfers the carboxyl group to form malonyl-CoA.
kmeans	1	Red	#ff0000	424	KAI5443063.1	3880.A0A072U5G0	Aldose 1-epimerase; Converts alpha-aldose to the beta-anomer.
kmeans	1	Red	#ff0000	424	KAI5443541.1	3880.A0A072U8Q5	Proteasome subunit alpha type; The proteasome is a multicatalytic proteinase complex which is characterized by its ability to cleave peptides with Arg, Phe, Tyr, Leu, and Glu adjacent to the leaving group at neutral or slightly basic pH; Belongs to the peptidase T1A family.
kmeans	1	Red	#ff0000	424	KAI5443643.1	3880.A0A072UID0	Putative 5-methyltetrahydropteroyltriglutamate--homocysteine S-methyltransferase.
kmeans	1	Red	#ff0000	424	KAI5443675.1	3880.G7KPK8	Superoxide dismutase [Cu-Zn]; Destroys radicals which are normally produced within the cells and which are toxic to biological systems. Belongs to the Cu-Zn superoxide dismutase family.
kmeans	1	Red	#ff0000	424	KAI5443825.1	3880.A0A072U991	Glutathione reductase; Maintains high levels of reduced glutathione.
kmeans	1	Red	#ff0000	424	KAI5444111.1	3880.G7L647	Core histone H2A/H2B/H3/H4.
kmeans	1	Red	#ff0000	424	KAI5444666.1	3880.G7KQE8	PfkB family carbohydrate kinase; Belongs to the carbohydrate kinase PfkB family.
kmeans	1	Red	#ff0000	424	KAI5444772.1	3880.A0A072UAN0	Putative cleavage/polyadenylation specificity factor, A subunit.
kmeans	1	Red	#ff0000	424	KAI5444982.1	3880.G7KPQ2	Alpha-galactosidase.
kmeans	1	Red	#ff0000	424	KAI5445123.1	3880.I3SKP6	Eukaryotic translation initiation factor 3 subunit J; Component of the eukaryotic translation initiation factor 3 (eIF-3) complex, which is involved in protein synthesis of a specialized repertoire of mRNAs and, together with other initiation factors, stimulates binding of mRNA and methionyl-tRNAi to the 40S ribosome. The eIF-3 complex specifically targets and initiates translation of a subset of…
kmeans	1	Red	#ff0000	424	KAI5445205.1	3880.A0A072UCM6	Glutamate decarboxylase; Belongs to the group II decarboxylase family.
kmeans	1	Red	#ff0000	424	KAI5445365.1	3880.G7KI14	DNA-directed RNA polymerase I, II; Belongs to the eukaryotic RPB8 RNA polymerase subunit family.
kmeans	1	Red	#ff0000	424	KAI5445376.1	3880.G7IJ13	Proteasome subunit alpha type; The proteasome is a multicatalytic proteinase complex which is characterized by its ability to cleave peptides with Arg, Phe, Tyr, Leu, and Glu adjacent to the leaving group at neutral or slightly basic pH; Belongs to the peptidase T1A family.
kmeans	1	Red	#ff0000	424	KAI5445412.1	3880.A0A072V8L1	Citrate synthase; Belongs to the citrate synthase family.
kmeans	1	Red	#ff0000	424	KAI5445604.1	3880.G7IGF7	NAD-dependent aldehyde dehydrogenase family protein; Belongs to the aldehyde dehydrogenase family.
kmeans	1	Red	#ff0000	424	KAI5445719.1	3880.A0A072V740	Sucrose synthase; Sucrose-cleaving enzyme that provides UDP-glucose and fructose for various metabolic pathways. Belongs to the glycosyltransferase 1 family. Plant sucrose synthase subfamily.
kmeans	1	Red	#ff0000	424	KAI5446056.1	3880.G7IN18	Glucose-6-phosphate 1-epimerase; Belongs to the glucose-6-phosphate 1-epimerase family.
kmeans	1	Red	#ff0000	424	KAI5446234.1	3880.G7INF0	Cellulose synthase; Belongs to the glycosyltransferase 2 family. Plant cellulose synthase subfamily.
kmeans	1	Red	#ff0000	424	KAI5446593.1	3880.A2Q2V1	ATP-citrate lyase/succinyl-CoA ligase.
kmeans	1	Red	#ff0000	424	KAI5446692.1	3880.A0A072VG20	UDP-D-glucose/UDP-D-galactose 4-epimerase.
kmeans	1	Red	#ff0000	424	KAI5446755.1	3880.G7IML7	FAD-binding berberine family protein; Belongs to the oxygen-dependent FAD-linked oxidoreductase family.
kmeans	1	Red	#ff0000	424	KAI5446858.1	3880.A0A072V6R5	Cleavage and polyadenylation specificity factor CPSF30.
kmeans	1	Red	#ff0000	424	KAI5446885.1	3880.A0A072VFT1	Putative CAP Gly-rich domain, leucine-rich repeat domain, L domain-containing protein.
kmeans	1	Red	#ff0000	424	KAI5447118.1	3880.G7ILR4	Ubiquitin-specific protease family C19 protein.
kmeans	1	Red	#ff0000	424	KAI5447144.1	3880.I3T3U9	Putative SEP domain-containing protein.
kmeans	1	Red	#ff0000	424	KAI5447625.1	3880.G7JTQ7	Histone H2B; Belongs to the histone H2B family.
kmeans	1	Red	#ff0000	424	KAI5448054.1	3880.G7IP17	U2 snRNP auxiliary factor large subunit; Necessary for the splicing of pre-mRNA. Belongs to the splicing factor SR family.
kmeans	1	Red	#ff0000	424	KAI5448067.1	3880.A2Q4Q6	Putative allantoinase.
kmeans	1	Red	#ff0000	424	KAI5448230.1	3880.B7FIZ6	Putative monodehydroascorbate reductase (NADH).
kmeans	1	Red	#ff0000	424	KAI5448294.1	3880.A0A072V484	Heat shock 70 kDa protein; Belongs to the heat shock protein 70 family.
kmeans	1	Red	#ff0000	424	KAI5448473.1	3880.G7ILA8	Beta-xylosidase/alpha-L-arabinofuranosidase-like protein.
kmeans	1	Red	#ff0000	424	KAI5448517.1	3880.G7IL66	COP9 signalosome complex subunit 8.
kmeans	1	Red	#ff0000	424	KAI5448529.1	3880.A2Q489	Ribosome assembly factor mrt4; Component of the ribosome assembly machinery. Nuclear paralog of the ribosomal protein P0, it binds pre-60S subunits at an early stage of assembly in the nucleolus, and is replaced by P0 in cytoplasmic pre-60S subunits and mature 80S ribosomes.
kmeans	2	Salmon	#ff8565	11	KAI5393437.1	3880.A0A072VD74	Clathrin interactor EPSIN-like protein.
kmeans	2	Salmon	#ff8565	11	KAI5402639.1	3880.A0A072VDW0	Putative EF-hand domain pair protein.
kmeans	2	Salmon	#ff8565	11	KAI5410297.1	3880.A0A072UVR8	Serine/Threonine kinase family protein.
kmeans	2	Salmon	#ff8565	11	KAI5413046.1	3880.I3T5Y3	Adaptin ear-binding coat-associated protein 1.
kmeans	2	Salmon	#ff8565	11	KAI5414965.1	3880.G7JVG3	Muniscin carboxy-terminal mu-like domain protein.
kmeans	2	Salmon	#ff8565	11	KAI5419222.1	3880.A0A072U2Y3	Clathrin assembly protein AP47, putative; Belongs to the adaptor complexes medium subunit family.
kmeans	2	Salmon	#ff8565	11	KAI5419682.1	3880.A0A072U2F4	AP-1 complex subunit gamma.
kmeans	2	Salmon	#ff8565	11	KAI5432490.1	3880.A2Q4X4	ENTH/ANTH/VHS superfamily protein.
kmeans	2	Salmon	#ff8565	11	KAI5432545.1	3880.G7KFG0	Calcium-binding EF hand-like protein.
kmeans	2	Salmon	#ff8565	11	KAI5435524.1	3880.G7KBJ9	Putative clathrin adaptor, mu subunit; Belongs to the adaptor complexes medium subunit family.
kmeans	2	Salmon	#ff8565	11	KAI5436997.1	3880.G7K1H7	AP-1 complex subunit gamma.
kmeans	3	Saddle Brown	#b24a00	5	KAI5415882.1	3880.G7JJ05	Prolyl 4-hydroxylase subunit alpha-like protein.
kmeans	3	Saddle Brown	#b24a00	5	KAI5438688.1	3880.G7JYR0	Putative procollagen-proline dioxygenase.
kmeans	3	Saddle Brown	#b24a00	5	KAI5443129.1	3880.B7FKS2	Putative procollagen-proline dioxygenase.
kmeans	3	Saddle Brown	#b24a00	5	KAI5447386.1	3880.G7IFM9	Prolyl 4-hydroxylase subunit alpha-like protein.
kmeans	3	Saddle Brown	#b24a00	5	KAI5448275.1	3880.G7IFC0	Proline iminopeptidase.
kmeans	4	Sandy Brown	#ffc565	5	KAI5383696.1	3880.G7LHC6	Tubulin beta chain; Tubulin is the major constituent of microtubules. It binds two moles of GTP, one at an exchangeable site on the beta chain and one at a non-exchangeable site on the alpha chain.
kmeans	4	Sandy Brown	#ffc565	5	KAI5421112.1	3880.G7LHL8	Transcription factor IIB.
kmeans	4	Sandy Brown	#ffc565	5	KAI5431272.1	3880.A0A072USS0	Tubulin beta chain; Tubulin is the major constituent of microtubules. It binds two moles of GTP, one at an exchangeable site on the beta chain and one at a non-exchangeable site on the alpha chain. Belongs to the tubulin family.
kmeans	4	Sandy Brown	#ffc565	5	KAI5438394.1	3880.G7K407	Putative glycoside hydrolase family 18, catalytic domain, glycoside hydrolase, catalytic; Belongs to the glycosyl hydrolase 18 family.
kmeans	4	Sandy Brown	#ffc565	5	KAI5446766.1	3880.G7IML1	Tubulin beta chain; Tubulin is the major constituent of microtubules. It binds two moles of GTP, one at an exchangeable site on the beta chain and one at a non-exchangeable site on the alpha chain.
kmeans	5	Brown	#b29500	4	KAI5386755.1	3880.B6CHW8	Rho-like GTP-binding protein.
kmeans	5	Brown	#b29500	4	KAI5399260.1	3880.G7I2U0	Serine/threonine-protein phosphatase.
kmeans	5	Brown	#b29500	4	KAI5428149.1	3880.G7KV74	LisH domain and HEAT repeat KIAA1468-like protein.
kmeans	5	Brown	#b29500	4	KAI5428215.1	3880.A0A072U137	Leucine carboxyl methyltransferase 1 homolog; Involved in brassinosteroid (BR) signaling.
kmeans	6	Yellow	#f8ff65	4	KAI5386488.1	3880.G7JRS3	Vacuolar protein sorting-associated protein 28 homolog; Component of the ESCRT-I complex (endosomal sorting complex required for transport I), a regulator of vesicular trafficking process.
kmeans	6	Yellow	#f8ff65	4	KAI5388204.1	3880.G7JPJ7	Ubiquitin-conjugating enzyme/RWD-like protein.
kmeans	6	Yellow	#f8ff65	4	KAI5389001.1	3880.I3S694	Vacuolar sorting-associated-like protein.
kmeans	6	Yellow	#f8ff65	4	KAI5425702.1	3880.G7L4Y9	Modifier of rudimentary (Mod(R)) protein.
kmeans	7	Olive	#85b200	3	KAI5388233.1	3880.G7JPK6	Putative translocon-associated protein (TRAP), alpha subunit.
kmeans	7	Olive	#85b200	3	KAI5388616.1	3880.A0A072UL06	Dolichyl-diphosphooligosaccharide--protein glycosyltransferase 48 kDa subunit; Subunit of the oligosaccharyl transferase (OST) complex that catalyzes the initial transfer of a defined glycan (Glc(3)Man(9)GlcNAc(2) in eukaryotes) from the lipid carrier dolichol- pyrophosphate to an asparagine residue within an Asn-X-Ser/Thr consensus motif in nascent polypeptide chains, the first step in protein N…
kmeans	7	Olive	#85b200	3	KAI5394868.1	3880.A0A072VM58	Dolichyl-diphosphooligosaccharide--protein glycosyltransferase subunit 2; Subunit of the oligosaccharyl transferase (OST) complex that catalyzes the initial transfer of a defined glycan (Glc(3)Man(9)GlcNAc(2) in eukaryotes) from the lipid carrier dolichol- pyrophosphate to an asparagine residue within an Asn-X-Ser/Thr consensus motif in nascent polypeptide chains, the first step in protein N-glyc…
kmeans	8	Green	#b8ff65	3	KAI5400632.1	3880.G7ID38	Alpha-L-fucosidase-like protein.
kmeans	8	Green	#b8ff65	3	KAI5401140.1	3880.A0A072W198	Alpha-L-fucosidase-like protein.
kmeans	8	Green	#b8ff65	3	KAI5413290.1	3880.G7IU62	Alpha-L-fucosidase-like protein.
kmeans	9	Lime Green	#3ab200	3	KAI5403777.1	3880.G7JAF8	Putative carbohydrate-binding-like, carboxypeptidase, regulatory domain-containing protein.
kmeans	9	Lime Green	#3ab200	3	KAI5428399.1	3880.G7KRL1	ER membrane protein complex subunit-like protein, putative.
kmeans	9	Lime Green	#3ab200	3	KAI5432738.1	3880.G7KEJ5	ER membrane protein complex subunit-like protein.
kmeans	10	Light Green	#78ff65	3	KAI5390073.1	3880.G7JDJ8	NEDD8-activating enzyme E1 regulatory subunit; Regulatory subunit of the dimeric E1 enzyme. E1 activates RUB1/NEDD8 by first adenylating its C-terminal glycine residue with ATP, thereafter linking this residue to the side chain of the catalytic cysteine, yielding a RUB1-ECR1 thioester and free AMP. E1 finally transfers RUB1 to the catalytic cysteine of RCE1. Belongs to the ubiquitin-activating E1…
kmeans	10	Light Green	#78ff65	3	KAI5396731.1	3880.A0A072TH02	Transmembrane protein, putative.
kmeans	10	Light Green	#78ff65	3	KAI5427571.1	3880.G7L2Q0	Transmembrane protein, putative.
kmeans	11	Sky Blue	#75ccef	3	KAI5414788.1	3880.G7JFI4	Autophagy-related protein.
kmeans	11	Sky Blue	#75ccef	3	KAI5417152.1	3880.A0A072UPU7	Nucleotide-binding protein.
kmeans	11	Sky Blue	#75ccef	3	KAI5435305.1	3880.A0A072UQL3	Autophagy-related protein.
kmeans	12	Sky Blue 2	#75b3ef	2	KAI5386773.1	3880.A0A072UPJ9	Apoptosis inhibitory protein 5 (API5).
kmeans	12	Sky Blue 2	#75b3ef	2	KAI5403419.1	3880.A0A072V2A5	Kinase AFC1.
kmeans	13	Blue	#7599ef	2	KAI5436949.1	3880.B7FKB1	Nucleic acid-binding, OB-fold-like protein.
kmeans	13	Blue	#7599ef	2	KAI5438251.1	3880.A0A072V862	Replication protein A subunit; Component of the replication protein A complex (RPA) required for DNA recombination, repair and replication. The activity of RPA is mediated by single-stranded DNA binding and protein interactions. Probably involved in repair of double-strand DNA breaks (DSBs) induced by genotoxic stresses.
kmeans	14	Medium Slate Blue 2	#757fef	2	KAI5392835.1	3880.A0A072VF22	Small RNA degrading nuclease.
kmeans	14	Medium Slate Blue 2	#757fef	2	KAI5394331.1	3880.A0A072VFB2	Small RNA degrading nuclease.
kmeans	15	Medium Slate Blue	#8475ef	2	KAI5401734.1	3880.A0A072VRW7	Transducin/WD-like repeat-protein.
kmeans	15	Medium Slate Blue	#8475ef	2	KAI5445928.1	3880.A0A072V5Z9	FPL domain-containing protein.
kmeans	16	Medium Purple	#9d75ef	2	KAI5426537.1	3880.G7II11	Coatomer subunit delta; The coatomer is a cytosolic protein complex that binds to dilysine motifs and reversibly associates with Golgi non-clathrin- coated vesicles, which further mediate biosynthetic protein transport from the ER, via the Golgi up to the trans Golgi network. Coatomer complex is required for budding from Golgi membranes, and is essential for the retrograde Golgi-to-ER transport o…
kmeans	16	Medium Purple	#9d75ef	2	KAI5446906.1	3880.G7IFU6	Coatomer subunit zeta; The zeta subunit may be involved in regulating the coat assembly and, hence, the rate of biosynthetic protein transport due to its association-dissociation properties with the coatomer complex.
kmeans	17	Medium Purple 2	#b775ef	2	KAI5392502.1	3880.A0A072UG23	Peptide deformylase; Removes the formyl group from the N-terminal Met of newly synthesized proteins.
kmeans	17	Medium Purple 2	#b775ef	2	KAI5445890.1	3880.G7IID6	Glutaredoxin C4.
kmeans	18	Orchid 2	#d075ef	2	KAI5387378.1	3880.A0A072UY58	Putative transferase, protein kinase TKL-Pl-5 family; Belongs to the protein kinase superfamily.
kmeans	18	Orchid 2	#d075ef	2	KAI5410770.1	3880.G7IW39	NADPH:quinone oxidoreductase-like protein.
kmeans	19	Purple	#ea75ef	2	KAI5410342.1	3880.G7IWJ5	Signal peptidase complex subunit 3; Microsomal signal peptidase is a membrane-bound endoproteinase that removes signal peptides from nascent proteins as they are translocated into the lumen of the endoplasmic reticulum. Belongs to the SPCS3 family.
kmeans	19	Purple	#ea75ef	2	KAI5414103.1	3880.Q2HUB9	Signal peptidase I.
kmeans	20	Orchid	#ef75db	2	KAI5391677.1	3880.G7JDE1	ATP-dependent DNA helicase 2 subunit KU80; Single-stranded DNA-dependent ATP-dependent helicase.
kmeans	20	Orchid	#ef75db	2	KAI5426512.1	3880.A0A072U2F3	Poly [ADP-ribose] polymerase.
kmeans	21	Hot Pink	#ef75c1	2	KAI5406814.1	3880.G7J7A8	Vacuolar protein sorting-associated protein 29; Belongs to the VPS29 family.
kmeans	21	Hot Pink	#ef75c1	2	KAI5438727.1	3880.G7JXK2	Vacuolar protein sorting-associated protein 35; Plays a role in vesicular protein sorting.
kmeans	22	Pink	#ef75a8	2	KAI5421120.1	3880.G7LHL2	Retinoblastoma-related protein 1.
kmeans	22	Pink	#ef75a8	2	KAI5441937.1	3880.G7KPF7	Cyclin-dependent kinase; Belongs to the protein kinase superfamily.
kmeans	23	Light Coral	#ef758e	2	KAI5424322.1	3880.G7KYP4	Putative mannosylglycoprotein endo-beta-mannosidase.
kmeans	23	Light Coral	#ef758e	2	KAI5427092.1	3880.G7KTI5	Putative villin headpiece, villin/Gelsolin, ADF-H/Gelsolin-like domain-containing protein.
STRING kmeans cluster descriptions
#clustering method	cluster number	cluster color	hex color	gene count	primary description	secondary description	tertiary description	protein names
kmeans	1	Red	#ff0000	424	Metabolic pathways	Small molecule metabolism	-	KAI5444772.1, KAI5446858.1, KAI5400033.1, KAI5398112.1, KAI5405988.1, KAI5390468.1, KAI5428014.1, KAI5426720.1, KAI5421126.1, KAI5385097.1, KAI5435240.1, KAI5407308.1, KAI5428401.1, KAI5440361.1, KAI5448054.1, KAI5397607.1, KAI5447118.1, KAI5387280.1, KAI5394797.1, KAI5412990.1, KAI5407335.1, KAI5385490.1, KAI5390928.1, KAI5392595.1, KAI5410359.1, KAI5432641.1, KAI5442615.1, KAI5426068.1, KAI5441…
kmeans	2	Salmon	#ff8565	11	Endocytosis	Clathrin coat, and Lysosome Vesicle Biogenesis	-	KAI5435524.1, KAI5436997.1, KAI5413046.1, KAI5414965.1, KAI5432545.1, KAI5410297.1, KAI5402639.1, KAI5419682.1, KAI5419222.1, KAI5393437.1, KAI5432490.1
kmeans	3	Saddle Brown	#b24a00	5	Arginine and proline metabolism	Peptidyl-proline hydroxylation to 4-hydroxy-L-proline	Procollagen-proline 4-dioxygenase activity	KAI5443129.1, KAI5448275.1, KAI5447386.1, KAI5415882.1, KAI5438688.1
kmeans	4	Sandy Brown	#ffc565	5	Structural constituent of cytoskeleton, and Microtubule plus-end binding	-	-	KAI5446766.1, KAI5421112.1, KAI5383696.1, KAI5438394.1, KAI5431272.1
kmeans	5	Brown	#b29500	4	Cyclin A/B1/B2 associated events during G2/M transition	-	-	KAI5428215.1, KAI5428149.1, KAI5399260.1, KAI5386755.1
kmeans	6	Yellow	#f8ff65	4	ESCRT complex	Endosomal Sorting Complex Required For Transport (ESCRT)	-	KAI5386488.1, KAI5425702.1, KAI5389001.1, KAI5388204.1
kmeans	7	Olive	#85b200	3	Various types of N-glycan biosynthesis	Oligosaccharyltransferase complex, and Oligosaccharyl transferase activity	-	KAI5388616.1, KAI5394868.1, KAI5388233.1
kmeans	8	Green	#b8ff65	3	Other glycan degradation	alpha-L-fucosidase activity	-	KAI5413290.1, KAI5400632.1, KAI5401140.1
kmeans	9	Lime Green	#3ab200	3	Tail-anchored membrane protein insertion into ER membrane	EMC complex	-	KAI5403777.1, KAI5432738.1, KAI5428399.1
kmeans	10	Light Green	#78ff65	3	Mixed, incl. Citrate dehydratase activity, and Isocitrate lyase family	-	-	KAI5390073.1, KAI5427571.1, KAI5396731.1
kmeans	11	Sky Blue	#75ccef	3	Autophagy - other	-	-	KAI5414788.1, KAI5435305.1, KAI5417152.1
kmeans	12	Sky Blue 2	#75b3ef	2	Mixed, incl. Protein C2-DOMAIN ABA-RELATED, and Protein PIN-LIKES 1/3/4/5/7	-	-	KAI5403419.1, KAI5386773.1
kmeans	13	Blue	#7599ef	2	Mismatch repair	-	-	KAI5438251.1, KAI5436949.1
kmeans	14	Medium Slate Blue 2	#757fef	2	Exonuclease domain in DNA-polymerase alpha and epsilon chain, ribonuclease T and other exonucleases	Exonuclease, RNase T/DNA polymerase III, and RNA adenylyltransferase activity	-	KAI5392835.1, KAI5394331.1
kmeans	15	Medium Slate Blue	#8475ef	2	Mixed, incl. Sulfite exporter TauE/SafE, and Peptidase C14, caspase domain	-	-	KAI5401734.1, KAI5445928.1
kmeans	16	Medium Purple	#9d75ef	2	ER-Golgi transport	COPI vesicle coat	-	KAI5426537.1, KAI5446906.1
kmeans	17	Medium Purple 2	#b775ef	2	-	-	-	KAI5445890.1, KAI5392502.1
kmeans	18	Orchid 2	#d075ef	2	-	-	-	KAI5410770.1, KAI5387378.1
kmeans	19	Purple	#ea75ef	2	Signal peptidase complex	-	-	KAI5410342.1, KAI5414103.1
kmeans	20	Orchid	#ef75db	2	-	-	-	KAI5391677.1, KAI5426512.1
kmeans	21	Hot Pink	#ef75c1	2	WNT ligand biogenesis and trafficking	Retromer complex	-	KAI5438727.1, KAI5406814.1
kmeans	22	Pink	#ef75a8	2	-	-	-	KAI5441937.1, KAI5421120.1
kmeans	23	Light Coral	#ef758e	2	Mixed, incl. Gfo/Idh/MocA-like oxidoreductase, N-terminal, and Mannosidase Ig/CBM-like domain	-	-	KAI5427092.1, KAI5424322.1

## Sheet: sheet 8
Table S13 -sheet 8: Top 10 nuclear hub proteins in CO-MT_vs_TR-LF network ranked by MCC method
Rank	Pea	Score	M. truncatula	annotation
1	KAI5441747.1	2.702527027321E12	G7KN41_MEDTR	Proteasome subunit beta; Belongs to the peptidase T1B family.
2	KAI5440717.1	2.70252702732E12	MTR_0167s0060	Proteasome subunit alpha type; The proteasome is a multicatalytic proteinase complex which is characterized by its ability to cleave peptides with Arg, Phe, Tyr, Leu, and Glu adjacent to the leaving group at neutral or slightly basic pH; Belongs to the peptidase T1A family.
2	KAI5403453.1	2.70252702732E12	B7FGZ8_MEDTR	Proteasome subunit beta; The proteasome is a multicatalytic proteinase complex which is characterized by its ability to cleave peptides with Arg, Phe, Tyr, Leu, and Glu adjacent to the leaving group at neutral or slightly basic pH; Belongs to the peptidase T1B family.
4	KAI5408052.1	2.702527027202E12	G7J5I9_MEDTR	Proteasome subunit beta; The proteasome is a multicatalytic proteinase complex which is characterized by its ability to cleave peptides with Arg, Phe, Tyr, Leu, and Glu adjacent to the leaving group at neutral or slightly basic pH; Belongs to the peptidase T1B family.
4	KAI5443541.1	2.702527027202E12	A0A072U8Q5	Proteasome subunit alpha type; The proteasome is a multicatalytic proteinase complex which is characterized by its ability to cleave peptides with Arg, Phe, Tyr, Leu, and Glu adjacent to the leaving group at neutral or slightly basic pH; Belongs to the peptidase T1A family.
6	KAI5439738.1	2.7025270272E12	G7K3S8_MEDTR	Proteasome subunit beta; The proteasome is a multicatalytic proteinase complex which is characterized by its ability to cleave peptides with Arg, Phe, Tyr, Leu, and Glu adjacent to the leaving group at neutral or slightly basic pH; Belongs to the peptidase T1B family.
6	KAI5430940.1	2.7025270272E12	G7L695_MEDTR	Proteasome subunit beta; The proteasome is a multicatalytic proteinase complex which is characterized by its ability to cleave peptides with Arg, Phe, Tyr, Leu, and Glu adjacent to the leaving group at neutral or slightly basic pH; Belongs to the peptidase T1B family.
6	KAI5418700.1	2.7025270272E12	G7LB82_MEDTR	Proteasome subunit alpha type; The proteasome is a multicatalytic proteinase complex which is characterized by its ability to cleave peptides with Arg, Phe, Tyr, Leu, and Glu adjacent to the leaving group at neutral or slightly basic pH; Belongs to the peptidase T1A family.
6	KAI5401657.1	2.7025270272E12	I3SSX1_MEDTR	Proteasome subunit alpha type; The proteasome is a multicatalytic proteinase complex which is characterized by its ability to cleave peptides with Arg, Phe, Tyr, Leu, and Glu adjacent to the leaving group at neutral or slightly basic pH; Belongs to the peptidase T1A family.
6	KAI5439347.1	2.7025270272E12	G7K595_MEDTR	Proteasome subunit alpha type; The proteasome is a multicatalytic proteinase complex which is characterized by its ability to cleave peptides with Arg, Phe, Tyr, Leu, and Glu adjacent to the leaving group at neutral or slightly basic pH; Belongs to the peptidase T1A family.

## Sheet: Sheet 9
Table S13 -sheet 9: Cluster details of Nuclear TR-P_vs_CO-P up proteins network
Network Stats
number of nodes:	1358
number of edges:	2875
average node degree:	4.23
avg. local clustering coefficient:	0.254
expected number of edges:	2476
PPI enrichment p-value:	2.78e-15
STRING kmeans clusters and their proteins
#clustering method	cluster number	cluster color	hex color	gene count	protein name	protein identifier	protein description
kmeans	1	Red	#ff0000	420	KAI5382565.1	3880.Q1SN19	Putative transcription factor WD40-like family.
kmeans	1	Red	#ff0000	420	KAI5382677.1	3880.G7LBJ0	Putative ribosomal protein S9; Belongs to the universal ribosomal protein uS9 family.
kmeans	1	Red	#ff0000	420	KAI5382796.1	3880.G7LAL7	40S ribosomal protein S2-4; Belongs to the universal ribosomal protein uS5 family.
kmeans	1	Red	#ff0000	420	KAI5382882.1	3880.G7L9S8	Cytoplasmic phosphoglucomutase.
kmeans	1	Red	#ff0000	420	KAI5382935.1	3880.G7L912	CASP carboxy-terminal protein.
kmeans	1	Red	#ff0000	420	KAI5383088.1	3880.G7L7F0	Phosphotransferase.
kmeans	1	Red	#ff0000	420	KAI5383239.1	3880.G7LJJ4	Homotetrameric cytidine deaminase.
kmeans	1	Red	#ff0000	420	KAI5383363.1	3880.A0A072TWL1	Importin subunit beta-like protein.
kmeans	1	Red	#ff0000	420	KAI5383661.1	3880.A0A072U5D4	UDP-N-acetylmuramyl-tripeptide synthetase.
kmeans	1	Red	#ff0000	420	KAI5384108.1	3880.G7LFP8	Polyketide cyclase/dehydrase and lipid transporter.
kmeans	1	Red	#ff0000	420	KAI5384127.1	3880.G7LF15	Aldehyde dehydrogenase; Belongs to the aldehyde dehydrogenase family.
kmeans	1	Red	#ff0000	420	KAI5384415.1	3880.A0A072TTY6	Acyl-coenzyme A oxidase; Belongs to the acyl-CoA oxidase family.
kmeans	1	Red	#ff0000	420	KAI5384635.1	3880.G7L9K1	UDP-D-glucose/UDP-D-galactose 4-epimerase.
kmeans	1	Red	#ff0000	420	KAI5384992.1	3880.G7LIN4	Importin beta-3, putative.
kmeans	1	Red	#ff0000	420	KAI5385019.1	3880.G7LHY9	Translation initiation factor eIF-2B gamma subunit.
kmeans	1	Red	#ff0000	420	KAI5385056.1	3880.G7LHV2	Actin-related protein 2/3 complex subunit 4; Functions as actin-binding component of the Arp2/3 complex which is involved in regulation of actin polymerization and together with an activating nucleation-promoting factor (NPF) mediates the formation of branched actin networks. Seems to contact the mother actin filament; Belongs to the ARPC4 family.
kmeans	1	Red	#ff0000	420	KAI5385070.1	3880.A0A072VRD7	Geranylgeranyl transferase type-2 subunit beta; Catalyzes the transfer of a geranylgeranyl moiety from geranylgeranyl diphosphate to both cysteines of proteins with the C- terminal sequence -XXCC, -XCXC and -CCXX.
kmeans	1	Red	#ff0000	420	KAI5385095.1	3880.G7LH30	Cell cycle control protein, G10 family protein.
kmeans	1	Red	#ff0000	420	KAI5385141.1	3880.G7LHA9	DNA primase large subunit; DNA primase is the polymerase that synthesizes small RNA primers for the Okazaki fragments made during discontinuous DNA replication; Belongs to the eukaryotic-type primase large subunit family.
kmeans	1	Red	#ff0000	420	KAI5385248.1	3880.I3S2Q7	Uncharacterized protein.
kmeans	1	Red	#ff0000	420	KAI5385339.1	3880.A0A072U318	Putative 2-succinyl-5-enolpyruvyl-6-hydroxy-3-cyclohexene-1-carboxylic-acid synthase.
kmeans	1	Red	#ff0000	420	KAI5385374.1	3880.G7KC50	Putative geranylgeranyl diphosphate synthase; Belongs to the FPP/GGPP synthase family.
kmeans	1	Red	#ff0000	420	KAI5385696.1	3880.I3SIG9	Chlorophyll a-b binding protein, chloroplastic; The light-harvesting complex (LHC) functions as a light receptor, it captures and delivers excitation energy to photosystems with which it is closely associated; Belongs to the light-harvesting chlorophyll a/b-binding (LHC) protein family.
kmeans	1	Red	#ff0000	420	KAI5385920.1	3880.A0A072UN43	RNA recognition motif.
kmeans	1	Red	#ff0000	420	KAI5386253.1	3880.G7JTY5	Putative squalene monooxygenase.
kmeans	1	Red	#ff0000	420	KAI5386539.1	3880.A0A072UP05	Splicing factor 3B subunit 2.
kmeans	1	Red	#ff0000	420	KAI5386676.1	3880.A0A072UYV0	Putative ribosomal protein S5; Belongs to the universal ribosomal protein uS5 family.
kmeans	1	Red	#ff0000	420	KAI5386820.1	3880.G7JNN6	Cysteine synthase; Belongs to the cysteine synthase/cystathionine beta- synthase family.
kmeans	1	Red	#ff0000	420	KAI5387019.1	3880.G7JK14	Caffeoyl-CoA 3-O-methyltransferase.
kmeans	1	Red	#ff0000	420	KAI5387153.1	3880.E3UV65	Nck-associated-like protein.
kmeans	1	Red	#ff0000	420	KAI5387611.1	3880.S4SZH9	NADH-quinone oxidoreductase subunit D; NDH-1 shuttles electrons from NADH, via FMN and iron-sulfur (Fe-S) centers, to quinones in the respiratory chain. The immediate electron acceptor for the enzyme in this species is believed to be ubiquinone. Couples the redox reaction to proton translocation (for every two electrons transferred, four hydrogen ions are translocated across the cytoplasmic membr…
kmeans	1	Red	#ff0000	420	KAI5387640.1	3880.G7JCN0	Putative sec1-like protein; Belongs to the STXBP/unc-18/SEC1 family.
kmeans	1	Red	#ff0000	420	KAI5387911.1	3880.G7JRR7	ADP-ribosylation factor-like protein A1D; Belongs to the small GTPase superfamily. Arf family.
kmeans	1	Red	#ff0000	420	KAI5388025.1	3880.A0A072UL69	Ubiquitin-NEDD8 RUB1-like protein.
kmeans	1	Red	#ff0000	420	KAI5388028.1	3880.I3S543	Peptidyl-prolyl cis-trans isomerase; PPIases accelerate the folding of proteins. It catalyzes the cis-trans isomerization of proline imidic peptide bonds in oligopeptides; Belongs to the cyclophilin-type PPIase family.
kmeans	1	Red	#ff0000	420	KAI5388093.1	3880.A0A072UMD5	DUF3067 family protein.
kmeans	1	Red	#ff0000	420	KAI5388233.1	3880.G7JPK6	Putative translocon-associated protein (TRAP), alpha subunit.
kmeans	1	Red	#ff0000	420	KAI5388415.1	3880.Q8GSL6	Farnesyl-diphosphate farnesyltransferase.
kmeans	1	Red	#ff0000	420	KAI5388445.1	3880.G7JIM0	Coatomer subunit alpha; The coatomer is a cytosolic protein complex that binds to dilysine motifs and reversibly associates with Golgi non-clathrin- coated vesicles, which further mediate biosynthetic protein transport from the ER, via the Golgi up to the trans Golgi network.
kmeans	1	Red	#ff0000	420	KAI5388552.1	3880.G7JG50	Coatomer subunit gamma; The coatomer is a cytosolic protein complex that binds to dilysine motifs and reversibly associates with Golgi non-clathrin- coated vesicles, which further mediate biosynthetic protein transport from the ER, via the Golgi up to the trans Golgi network. Coatomer complex is required for budding from Golgi membranes, and is essential for the retrograde Golgi-to-ER transport o…
kmeans	1	Red	#ff0000	420	KAI5388625.1	3880.A0A072UMZ9	Putative 1-acylglycerol-3-phosphate O-acyltransferase.
kmeans	1	Red	#ff0000	420	KAI5388666.1	3880.G7JH90	5'-3' exoribonuclease; Possesses 5'->3' exoribonuclease activity. Acts as an endogenous post-transcriptional gene silencing (PTGS) suppressor.
kmeans	1	Red	#ff0000	420	KAI5388683.1	3880.A0A072UKA3	Bifunctional nitrilase/nitrile hydratase NIT4B.
kmeans	1	Red	#ff0000	420	KAI5388693.1	3880.A0A072UJA6	M28 Zn-peptidase nicastrin.
kmeans	1	Red	#ff0000	420	KAI5388719.1	3880.A0A072UJN9	Putative von Willebrand factor, type A, Zinc finger, Sec23/Sec24-type, sec23/Sec24, trunk.
kmeans	1	Red	#ff0000	420	KAI5389027.1	3880.A0A072UJY1	Putative adenosinetriphosphatase.
kmeans	1	Red	#ff0000	420	KAI5389367.1	3880.A0A072THS2	Ribosomal protein; Belongs to the universal ribosomal protein uL1 family.
kmeans	1	Red	#ff0000	420	KAI5389610.1	3880.A0A072TJM5	Putative oligomeric Golgi complex subunit 7 protein.
kmeans	1	Red	#ff0000	420	KAI5389648.1	3880.G7IGS4	Nitric oxide synthase-associated protein.
kmeans	1	Red	#ff0000	420	KAI5389737.1	3880.A0A072UUK4	Putative transcription factor WD40-like family.
kmeans	1	Red	#ff0000	420	KAI5390085.1	3880.B7FHC8	Trafficking protein particle complex subunit; Belongs to the TRAPP small subunits family.
kmeans	1	Red	#ff0000	420	KAI5390170.1	3880.A0A072UJ52	Plant/T7A14-6 protein.
kmeans	1	Red	#ff0000	420	KAI5390288.1	3880.G7JG22	Proton-translocating NADH-quinone oxidoreductase, protein; Belongs to the complex I subunit 5 family.
kmeans	1	Red	#ff0000	420	KAI5390349.1	3880.A0A072VKA9	Putative ribosomal protein L11/L12; Belongs to the universal ribosomal protein uL11 family.
kmeans	1	Red	#ff0000	420	KAI5390368.1	3880.G7JEW4	P-loop nucleoside triphosphate hydrolase superfamily protein.
kmeans	1	Red	#ff0000	420	KAI5390522.1	3880.A0A072UKD4	tRNA-specific 2-thiouridylase MnmA.
kmeans	1	Red	#ff0000	420	KAI5390523.1	3880.A0A072UWG4	Putative GTP-binding protein EngA.
kmeans	1	Red	#ff0000	420	KAI5391245.1	3880.G7JN88	50S ribosomal protein L18 family protein.
kmeans	1	Red	#ff0000	420	KAI5391246.1	3880.G7JBJ8	Putative tRNA (Pseudouridine(54)-N(1))-methyltransferase.
kmeans	1	Red	#ff0000	420	KAI5391608.1	3880.G7JFU5	Arginase family protein; Belongs to the arginase family.
kmeans	1	Red	#ff0000	420	KAI5391618.1	3880.G7JEN3	Putative UDP-glucuronate 4-epimerase.
kmeans	1	Red	#ff0000	420	KAI5391706.1	3880.G7JUJ9	3-ketoacyl-CoA thiolase 2, peroxisomal-like protein; Belongs to the thiolase-like superfamily. Thiolase family.
kmeans	1	Red	#ff0000	420	KAI5392054.1	3880.A0A072UIH6	Glycerol-3-phosphate acyltransferase.
kmeans	1	Red	#ff0000	420	KAI5392057.1	3880.G7JN01	Putative glycosyl transferase, family 1, Glycosyltransferase subfamily 4-like protein.
kmeans	1	Red	#ff0000	420	KAI5392165.1	3880.A0A072TJI1	ATP synthase F0, A subunit; Belongs to the universal ribosomal protein uS2 family.
kmeans	1	Red	#ff0000	420	KAI5392278.1	3880.A0A072UGQ1	Coatomer subunit beta; The coatomer is a cytosolic protein complex that binds to dilysine motifs and reversibly associates with Golgi non-clathrin- coated vesicles, which further mediate biosynthetic protein transport from the ER, via the Golgi up to the trans Golgi network. Coatomer complex is required for budding from Golgi membranes, and is essential for the retrograde Golgi-to-ER transport of…
kmeans	1	Red	#ff0000	420	KAI5392349.1	3880.B7FMY4	Phosphatidyl-N-methylethanolamine N-methyltransferase; Catalyzes the second two steps of the methylation pathway of phosphatidylcholine biosynthesis, the SAM-dependent methylation of phosphatidylmonomethylethanolamine (PMME) to phosphatidyldimethylethanolamine (PDME) and of PDME to phosphatidylcholine (PC).
kmeans	1	Red	#ff0000	420	KAI5392482.1	3880.G7JI50	Phospholipase D; Hydrolyzes glycerol-phospholipids at the terminal phosphodiesteric bond.
kmeans	1	Red	#ff0000	420	KAI5392513.1	3880.A0A072UHV5	3-isopropylmalate dehydratase, small subunit.
kmeans	1	Red	#ff0000	420	KAI5392574.1	3880.A0A072UG83	Fatty acyl-CoA synthetase family protein.
kmeans	1	Red	#ff0000	420	KAI5392665.1	3880.I3SNW0	Putative 3-beta-hydroxysteroid-4-alpha-carboxylate 3-dehydrogenase (Decarboxylating).
kmeans	1	Red	#ff0000	420	KAI5392676.1	3880.A0A072VEL9	Putative AMP-dependent synthetase/ligase, AMP-binding enzyme domain-containing protein.
kmeans	1	Red	#ff0000	420	KAI5392707.1	3880.G7KTL6	1-acyl-sn-glycerol-3-phosphate acyltransferase-like protein.
kmeans	1	Red	#ff0000	420	KAI5392848.1	3880.B7FMG6	Putative ribosomal protein L13; Belongs to the universal ribosomal protein uL13 family.
kmeans	1	Red	#ff0000	420	KAI5392858.1	3880.G7IRG3	Eukaryotic translation initiation factor 3 subunit I; Component of the eukaryotic translation initiation factor 3 (eIF-3) complex, which is involved in protein synthesis of a specialized repertoire of mRNAs and, together with other initiation factors, stimulates binding of mRNA and methionyl-tRNAi to the 40S ribosome. The eIF-3 complex specifically targets and initiates translation of a subset of…
kmeans	1	Red	#ff0000	420	KAI5392861.1	3880.G7I5W7	Protein accumulation AND replication OFs protein.
kmeans	1	Red	#ff0000	420	KAI5392914.1	3880.G8A1R5	50S ribosomal protein L31; Belongs to the bacterial ribosomal protein bL31 family.
kmeans	1	Red	#ff0000	420	KAI5392927.1	3880.I3SYK2	Putative NADH:ubiquinone reductase (H(+)-translocating).
kmeans	1	Red	#ff0000	420	KAI5392965.1	3880.A0A072VEV3	Flavodoxin family protein.
kmeans	1	Red	#ff0000	420	KAI5393033.1	3880.G7I5B0	Putative ribosomal protein S9; Belongs to the universal ribosomal protein uS9 family.
kmeans	1	Red	#ff0000	420	KAI5393209.1	3880.Q2HTQ3	Granulin; Peptidase C1A, papain; Belongs to the peptidase C1 family.
kmeans	1	Red	#ff0000	420	KAI5393210.1	3880.G7IMA2	Small nuclear ribonucleoprotein E; Associated with the spliceosome snRNP U1, U2, U4/U6 and U5. Belongs to the snRNP Sm proteins family.
kmeans	1	Red	#ff0000	420	KAI5393605.1	3880.A0A072VDN8	Putative alpha/Beta hydrolase.
kmeans	1	Red	#ff0000	420	KAI5393664.1	3880.A0A072TN65	Monogalactosyldiacylglycerol synthase.
kmeans	1	Red	#ff0000	420	KAI5393990.1	3880.G7I5R4	Viral A-type inclusion protein, putative.
kmeans	1	Red	#ff0000	420	KAI5394280.1	3880.A0A072VFQ6	Putative ATPase, AAA-type, core, peptidase, FtsH.
kmeans	1	Red	#ff0000	420	KAI5394799.1	3880.A0A072VMV1	Putative small GTPase superfamily, P-loop containing nucleoside triphosphate hydrolase.
kmeans	1	Red	#ff0000	420	KAI5394959.1	3880.A0A072VMB7	Putative target SNARE coiled-coil domain-containing protein.
kmeans	1	Red	#ff0000	420	KAI5395087.1	3880.I3SRI9	DNA-directed RNA polymerase I, II; Belongs to the eukaryotic RPB8 RNA polymerase subunit family.
kmeans	1	Red	#ff0000	420	KAI5395187.1	3880.G7IED4	Mitochondrial Rho GTPase.
kmeans	1	Red	#ff0000	420	KAI5395383.1	3880.A0A072VWE3	Soluble inorganic pyrophosphatase.
kmeans	1	Red	#ff0000	420	KAI5395440.1	3880.A0A072VW87	UDP-glucuronic acid decarboxylase.
kmeans	1	Red	#ff0000	420	KAI5395615.1	3880.G7IAA1	PfkB family carbohydrate kinase.
kmeans	1	Red	#ff0000	420	KAI5395811.1	3880.A0A072UCM6	Glutamate decarboxylase; Belongs to the group II decarboxylase family.
kmeans	1	Red	#ff0000	420	KAI5396188.1	3880.A0A072VJB2	Fe-S protein assembly co-chaperone HscB.
kmeans	1	Red	#ff0000	420	KAI5396255.1	3880.A0A072VJE7	Putative ribosomal protein S5/S7; Belongs to the universal ribosomal protein uS7 family.
kmeans	1	Red	#ff0000	420	KAI5396769.1	3880.A0A072VID5	GTP-binding protein TypA/BipA.
kmeans	1	Red	#ff0000	420	KAI5396810.1	3880.A0A072VIE8	1-acyl-sn-glycerol-3-phosphate acyltransferase-like protein.
kmeans	1	Red	#ff0000	420	KAI5397423.1	3880.I3SVT1	Putative ribosomal protein L28.
kmeans	1	Red	#ff0000	420	KAI5397588.1	3880.A0A072VSQ4	Arp2/3 complex 34 kDa subunit; Functions as actin-binding component of the Arp2/3 complex which is involved in regulation of actin polymerization and together with an activating nucleation-promoting factor (NPF) mediates the formation of branched actin networks.
kmeans	1	Red	#ff0000	420	KAI5397781.1	3880.I3SWQ0	ADP-ribosylation factor-like protein A1D; Belongs to the small GTPase superfamily. Arf family.
kmeans	1	Red	#ff0000	420	KAI5397782.1	3880.A0A072VLB0	Pyruvate kinase; Belongs to the pyruvate kinase family.
kmeans	1	Red	#ff0000	420	KAI5397802.1	3880.B3IWG1	30S ribosomal S16-like protein.
kmeans	1	Red	#ff0000	420	KAI5398068.1	3880.A0A072VLF9	Plant acid phosphatase.
kmeans	1	Red	#ff0000	420	KAI5398114.1	3880.G7I2M7	RRP12-like protein.
kmeans	1	Red	#ff0000	420	KAI5398178.1	3880.A0A072VNI7	Plastid transcriptionally active protein.
kmeans	1	Red	#ff0000	420	KAI5398199.1	3880.G7I669	Vacuolar protein sorting-associated protein.
kmeans	1	Red	#ff0000	420	KAI5398382.1	3880.B7FMK4	40S ribosomal protein S24; Belongs to the eukaryotic ribosomal protein eS24 family.
kmeans	1	Red	#ff0000	420	KAI5398388.1	3880.G7L0T7	5'-3' exoribonuclease; Possesses 5'->3' exoribonuclease activity. Acts as an endogenous post-transcriptional gene silencing (PTGS) suppressor.
kmeans	1	Red	#ff0000	420	KAI5398465.1	3880.G7I7H8	Mog1/PsbP/DUF1795-like photosystem II reaction center PsbP family protein.
kmeans	1	Red	#ff0000	420	KAI5398617.1	3880.G7I9F5	Syntaxin of plants protein; Belongs to the syntaxin family.
kmeans	1	Red	#ff0000	420	KAI5398831.1	3880.A0A072VNE4	Peptidyl-prolyl cis-trans isomerase; PPIases accelerate the folding of proteins. It catalyzes the cis-trans isomerization of proline imidic peptide bonds in oligopeptides; Belongs to the cyclophilin-type PPIase family.
kmeans	1	Red	#ff0000	420	KAI5399037.1	3880.G7IDQ8	Transport complex protein.
kmeans	1	Red	#ff0000	420	KAI5399149.1	3880.G7IF53	UDP-glucuronic acid decarboxylase-like protein.
kmeans	1	Red	#ff0000	420	KAI5399422.1	3880.A0A072VMS0	Alpha-1,6-glucosidase, pullulanase-type protein.
kmeans	1	Red	#ff0000	420	KAI5399590.1	3880.A0A072VPV0	Vps51/Vps67 protein.
kmeans	1	Red	#ff0000	420	KAI5399954.1	3880.A0A072VNF5	Dihydrolipoamide acetyltransferase component of pyruvate dehydrogenase complex.
kmeans	1	Red	#ff0000	420	KAI5400039.1	3880.A0A072VNL1	F-actin-capping protein subunit beta; F-actin-capping proteins bind in a Ca(2+)-independent manner to the fast growing ends of actin filaments (barbed end) thereby blocking the exchange of subunits at these ends. Unlike other capping proteins (such as gelsolin and severin), these proteins do not sever actin filaments.
kmeans	1	Red	#ff0000	420	KAI5400559.1	3880.G7IAR3	RNA-binding (RRM/RBD/RNP motif) family protein.
kmeans	1	Red	#ff0000	420	KAI5400673.1	3880.I3SPD1	Aluminum induced protein with YGL and LRDR motif protein.
kmeans	1	Red	#ff0000	420	KAI5401018.1	3880.A0A072VQQ3	Pyruvate kinase; Belongs to the pyruvate kinase family.
kmeans	1	Red	#ff0000	420	KAI5401309.1	3880.A0A072W1H5	ATP synthase subunit beta; Produces ATP from ADP in the presence of a proton gradient across the membrane.
kmeans	1	Red	#ff0000	420	KAI5401380.1	3880.A0A072VRW8	Putative alpha,alpha-trehalose-phosphate synthase (UDP-forming), Trehalose-phosphatase.
kmeans	1	Red	#ff0000	420	KAI5401443.1	3880.G7ID88	Membrane-bound O-acyltransferase family MBOAT protein; Belongs to the membrane-bound acyltransferase family.
kmeans	1	Red	#ff0000	420	KAI5401454.1	3880.G7ID95	Putative nucleolar complex protein.
kmeans	1	Red	#ff0000	420	KAI5401717.1	3880.A0A072W2D6	Putative importin-beta domain-containing protein.
kmeans	1	Red	#ff0000	420	KAI5401762.1	3880.G7IE81	Putative dolichyl-diphosphooligosaccharide--protein glycotransferase.
kmeans	1	Red	#ff0000	420	KAI5402358.1	3880.G7J7U0	Putative ribosome-binding factor A, K domain-like, alpha/beta.
kmeans	1	Red	#ff0000	420	KAI5402466.1	3880.G7J6K1	Coatomer subunit gamma; The coatomer is a cytosolic protein complex that binds to dilysine motifs and reversibly associates with Golgi non-clathrin- coated vesicles, which further mediate biosynthetic protein transport from the ER, via the Golgi up to the trans Golgi network. Coatomer complex is required for budding from Golgi membranes, and is essential for the retrograde Golgi-to-ER transport o…
kmeans	1	Red	#ff0000	420	KAI5402469.1	3880.G7J6K3	Guanine nucleotide-binding protein beta subunit-like protein.
kmeans	1	Red	#ff0000	420	KAI5402751.1	3880.G7J5X6	Plastocyanin; Participates in electron transfer between P700 and the cytochrome b6-f complex in photosystem I. Belongs to the plastocyanin family.
kmeans	1	Red	#ff0000	420	KAI5402760.1	3880.G7J5X1	Methyltransferase; Belongs to the class I-like SAM-binding methyltransferase superfamily. Erg6/SMT family.
kmeans	1	Red	#ff0000	420	KAI5403370.1	3880.G7J3E8	Putative GTP-binding protein, ribosome biogenesis, YsxC.
kmeans	1	Red	#ff0000	420	KAI5403525.1	3880.G7JC94	60S acidic ribosomal protein P0; Ribosomal protein P0 is the functional equivalent of E.coli protein L10.
kmeans	1	Red	#ff0000	420	KAI5403712.1	3880.G7JB32	RNA-dependent RNA polymerase; Probably involved in the RNA silencing pathway and required for the generation of small interfering RNAs (siRNAs). Belongs to the RdRP family.
kmeans	1	Red	#ff0000	420	KAI5403920.1	3880.G7J951	Reticulon-like protein.
kmeans	1	Red	#ff0000	420	KAI5404278.1	3880.G7J6Z3	Papain family cysteine protease; Belongs to the peptidase C1 family.
kmeans	1	Red	#ff0000	420	KAI5404324.1	3880.G7J6E2	DCL protein.
kmeans	1	Red	#ff0000	420	KAI5404425.1	3880.G7J5Q0	Seven transmembrane domain protein.
kmeans	1	Red	#ff0000	420	KAI5404495.1	3880.G7J530	Argininosuccinate lyase.
kmeans	1	Red	#ff0000	420	KAI5404906.1	3880.A0A072VP19	Trafficking protein particle complex subunit-like protein.
kmeans	1	Red	#ff0000	420	KAI5405070.1	3880.G7JVF5	Haloacid dehalogenase-like hydrolase.
kmeans	1	Red	#ff0000	420	KAI5405174.1	3880.G7JAB4	ABC transporter F family protein.
kmeans	1	Red	#ff0000	420	KAI5405249.1	3880.A0A072V2H3	Putative tRNA (Guanine(26)-N(2))-dimethyltransferase; Belongs to the class I-like SAM-binding methyltransferase superfamily. Trm1 family.
kmeans	1	Red	#ff0000	420	KAI5405460.1	3880.G7J870	Probable 6-phosphogluconolactonase; Belongs to the glucosamine/galactosamine-6-phosphate isomerase family. 6-phosphogluconolactonase subfamily.
kmeans	1	Red	#ff0000	420	KAI5405530.1	3880.A0A072V0X7	Putative importin subunit beta-1.
kmeans	1	Red	#ff0000	420	KAI5405534.1	3880.A0A072V288	Plastid transcriptionally active protein.
kmeans	1	Red	#ff0000	420	KAI5405551.1	3880.G7J7E9	Starch synthase, chloroplastic/amyloplastic; Belongs to the glycosyltransferase 1 family. Bacterial/plant glycogen synthase subfamily.
kmeans	1	Red	#ff0000	420	KAI5405847.1	3880.A0A072VB39	Putative NAD(P)H-quinone oxidoreductase subunit M.
kmeans	1	Red	#ff0000	420	KAI5405864.1	3880.A0A072V1Z7	Plastid transcriptionally active protein.
kmeans	1	Red	#ff0000	420	KAI5405948.1	3880.G7JDH3	Ribosomal protein L23.1.
kmeans	1	Red	#ff0000	420	KAI5406060.1	3880.G7J3R6	50S ribosomal protein L23.
kmeans	1	Red	#ff0000	420	KAI5406095.1	3880.G7J386	tRNA (Cytosine(34)-C(5))-methyltransferase-like protein; Belongs to the class I-like SAM-binding methyltransferase superfamily. RsmB/NOP family.
kmeans	1	Red	#ff0000	420	KAI5406253.1	3880.S4SZ13	Ribosomal protein L16; Belongs to the universal ribosomal protein uL16 family.
kmeans	1	Red	#ff0000	420	KAI5406444.1	3880.G7JA85	Putative UDP-glucuronate 4-epimerase.
kmeans	1	Red	#ff0000	420	KAI5407058.1	3880.G7J5H3	Kinesin light chain.
kmeans	1	Red	#ff0000	420	KAI5407429.1	3880.A0A072V985	Putative Sec7 domain, guanine nucleotide exchange factor.
kmeans	1	Red	#ff0000	420	KAI5407431.1	3880.A0A072UYV4	Putative Sec7 domain, guanine nucleotide exchange factor.
kmeans	1	Red	#ff0000	420	KAI5407579.1	3880.G7JB70	Putative thymidylate synthase (FAD).
kmeans	1	Red	#ff0000	420	KAI5407588.1	3880.G7JB75	Chlorophyll a-b binding protein, chloroplastic; The light-harvesting complex (LHC) functions as a light receptor, it captures and delivers excitation energy to photosystems with which it is closely associated; Belongs to the light-harvesting chlorophyll a/b-binding (LHC) protein family.
kmeans	1	Red	#ff0000	420	KAI5407610.1	3880.G7JB89	Peptidyl-prolyl cis-trans isomerase; PPIases accelerate the folding of proteins. It catalyzes the cis-trans isomerization of proline imidic peptide bonds in oligopeptides; Belongs to the cyclophilin-type PPIase family.
kmeans	1	Red	#ff0000	420	KAI5407941.1	3880.G8A394	Acetyl-CoA carboxylase.
kmeans	1	Red	#ff0000	420	KAI5408066.1	3880.A0A072UYW5	Nucleic acid-binding, OB-fold-like protein.
kmeans	1	Red	#ff0000	420	KAI5408248.1	3880.A0A072UXJ8	Putative ribosomal protein L17; Belongs to the bacterial ribosomal protein bL17 family.
kmeans	1	Red	#ff0000	420	KAI5408251.1	3880.G7IV78	NADH-quinone oxidoreductase cyanobacterial subunit N.
kmeans	1	Red	#ff0000	420	KAI5408311.1	3880.A0A072UZG4	Eukaryotic translation initiation factor 2 subunit beta.
kmeans	1	Red	#ff0000	420	KAI5408506.1	3880.G7J0N6	Putative [Acyl-carrier-protein] S-malonyltransferase.
kmeans	1	Red	#ff0000	420	KAI5408827.1	3880.A0A072UWD1	Alpha-1,4 glucan phosphorylase; Phosphorylase is an important allosteric enzyme in carbohydrate metabolism. Enzymes from different sources differ in their regulatory mechanisms and in their natural substrates. However, all known phosphorylases share catalytic and structural properties.
kmeans	1	Red	#ff0000	420	KAI5409027.1	3880.G7J5I6	Cycloeucalenol cycloisomerase.
kmeans	1	Red	#ff0000	420	KAI5409460.1	3880.G7J1A1	Tryptophan synthase.
kmeans	1	Red	#ff0000	420	KAI5409485.1	3880.G7IZY5	Citrate synthase.
kmeans	1	Red	#ff0000	420	KAI5409916.1	3880.A0A072V659	Membrin; Involved in transport of proteins from the cis/medial-Golgi to the trans-Golgi network.
kmeans	1	Red	#ff0000	420	KAI5409933.1	3880.A0A072UW65	Squalene/phytoene synthase.
kmeans	1	Red	#ff0000	420	KAI5410269.1	3880.G7IZA6	Putative phosphoserine phosphatase.
kmeans	1	Red	#ff0000	420	KAI5410494.1	3880.B7FHU0	Methyltransferase; Belongs to the class I-like SAM-binding methyltransferase superfamily. Erg6/SMT family.
kmeans	1	Red	#ff0000	420	KAI5410735.1	3880.G7IW75	Putative ribosomal protein L27.
kmeans	1	Red	#ff0000	420	KAI5411384.1	3880.G7J0B8	Putative acetyltransferase A, auxiliary subunit, peroxisomal targeting signal 1 receptor family.
kmeans	1	Red	#ff0000	420	KAI5411592.1	3880.G7IJ99	Eukaryotic translation initiation factor 2 EIF2-gamma-II.
kmeans	1	Red	#ff0000	420	KAI5411977.1	3880.A0A072VHL0	Eukaryotic translation initiation factor 3 subunit E; Component of the eukaryotic translation initiation factor 3 (eIF-3) complex, which is involved in protein synthesis of a specialized repertoire of mRNAs and, together with other initiation factors, stimulates binding of mRNA and methionyl-tRNAi to the 40S ribosome. The eIF-3 complex specifically targets and initiates translation of a subset of…
kmeans	1	Red	#ff0000	420	KAI5412388.1	3880.A0A072VBH8	Arogenate dehydratase; Converts the prephenate produced from the shikimate- chorismate pathway into phenylalanine.
kmeans	1	Red	#ff0000	420	KAI5412945.1	3880.S4T063	Protein TIC 214.
kmeans	1	Red	#ff0000	420	KAI5413024.1	3880.G7ZUL4	Putative small GTPase superfamily, P-loop containing nucleoside triphosphate hydrolase.
kmeans	1	Red	#ff0000	420	KAI5413311.1	3880.G7IU89	P-loop nucleoside triphosphate hydrolase superfamily protein; Belongs to the TRAFAC class myosin-kinesin ATPase superfamily. Kinesin family.
kmeans	1	Red	#ff0000	420	KAI5413501.1	3880.G7IUB3	Aldehyde dehydrogenase; Belongs to the aldehyde dehydrogenase family.
kmeans	1	Red	#ff0000	420	KAI5413794.1	3880.G7IUJ7	Ribonuclease III domain protein.
kmeans	1	Red	#ff0000	420	KAI5413826.1	3880.G7IUL4	Putative ribosomal protein L28e.
kmeans	1	Red	#ff0000	420	KAI5413884.1	3880.A0A072VD65	Malic enzyme.
kmeans	1	Red	#ff0000	420	KAI5413964.1	3880.B7FMT1	30S ribosomal protein S17; Belongs to the universal ribosomal protein uS17 family.
kmeans	1	Red	#ff0000	420	KAI5413967.1	3880.B7FN63	Putative photosystem I PsaH, reaction centre subunit VI, single alpha-helix.
kmeans	1	Red	#ff0000	420	KAI5414013.1	3880.A0A072VC11	Coatomer subunit beta; The coatomer is a cytosolic protein complex that binds to dilysine motifs and reversibly associates with Golgi non-clathrin- coated vesicles, which further mediate biosynthetic protein transport from the ER, via the Golgi up to the trans Golgi network. Coatomer complex is required for budding from Golgi membranes, and is essential for the retrograde Golgi-to-ER transport of…
kmeans	1	Red	#ff0000	420	KAI5414118.1	3880.Q2HUA3	Phospholipase D; Hydrolyzes glycerol-phospholipids at the terminal phosphodiesteric bond.
kmeans	1	Red	#ff0000	420	KAI5414209.1	3880.A0A072VDF2	Cinnamoyl-CoA reductase-like protein.
kmeans	1	Red	#ff0000	420	KAI5414392.1	3880.Q2HWC2	Putative ribosomal protein S28e.
kmeans	1	Red	#ff0000	420	KAI5414596.1	3880.G7JJ74	tRNA wybutosine-synthesizing 2/3/4-like protein.
kmeans	1	Red	#ff0000	420	KAI5414820.1	3880.A0A072US06	Putative UDP-glucuronate 4-epimerase.
kmeans	1	Red	#ff0000	420	KAI5414826.1	3880.A0A072UU27	Putative H(+)-transporting two-sector ATPase.
kmeans	1	Red	#ff0000	420	KAI5414899.1	3880.G7JD44	ADP-ribosylation factor-like protein A1D; Belongs to the small GTPase superfamily. Arf family.
kmeans	1	Red	#ff0000	420	KAI5414978.1	3880.G7JVF0	Putative sm-like protein Lsm6/SmF.
kmeans	1	Red	#ff0000	420	KAI5415003.1	3880.G7JUD9	Putative homogentisate phytyltransferase.
kmeans	1	Red	#ff0000	420	KAI5415096.1	3880.G7JTB1	Putative 2-acylglycerol O-acyltransferase.
kmeans	1	Red	#ff0000	420	KAI5415324.1	3880.G7JS67	Putative beta-ketoacyl-[acyl-carrier-protein] synthase II; Belongs to the thiolase-like superfamily. Beta-ketoacyl-ACP synthases family.
kmeans	1	Red	#ff0000	420	KAI5415358.1	3880.G7JS37	Sec34 family protein.
kmeans	1	Red	#ff0000	420	KAI5415484.1	3880.G7JQ16	Armadillo/beta-catenin-like repeat protein.
kmeans	1	Red	#ff0000	420	KAI5415551.1	3880.G7JNZ5	Mevalonate/galactokinase family protein.
kmeans	1	Red	#ff0000	420	KAI5415567.1	3880.G7JNY1	DNA helicase; Belongs to the MCM family.
kmeans	1	Red	#ff0000	420	KAI5415581.1	3880.G7JNX7	Enoyl-CoA hydratase/isomerase family protein.
kmeans	1	Red	#ff0000	420	KAI5415733.1	3880.G7JLJ7	Putative 3-hydroxyacyl-CoA dehydrogenase, Hydro-lyase, Isomerase.
kmeans	1	Red	#ff0000	420	KAI5415955.1	3880.A0A072UR78	Cell cycle control protein, G10 family protein.
kmeans	1	Red	#ff0000	420	KAI5416389.1	3880.G7JU47	Acyl-[acyl-carrier-protein] hydrolase; Plays an essential role in chain termination during de novo fatty acid synthesis; Belongs to the acyl-ACP thioesterase family.
kmeans	1	Red	#ff0000	420	KAI5416529.1	3880.A0A072V1Q3	Hexosyltransferase; Belongs to the glycosyltransferase 8 family.
kmeans	1	Red	#ff0000	420	KAI5416550.1	3880.I3SNP1	Uncharacterized protein.
kmeans	1	Red	#ff0000	420	KAI5416554.1	3880.A0A072UQS0	Replication protein A subunit; Component of the replication protein A complex (RPA) required for DNA recombination, repair and replication. The activity of RPA is mediated by single-stranded DNA binding and protein interactions. Probably involved in repair of double-strand DNA breaks (DSBs) induced by genotoxic stresses.
kmeans	1	Red	#ff0000	420	KAI5416617.1	3880.A0A072V1K2	Diacylglycerol kinase.
kmeans	1	Red	#ff0000	420	KAI5416642.1	3880.B7FMA6	Eukaryotic translation initiation factor 5A.
kmeans	1	Red	#ff0000	420	KAI5416888.1	3880.A0A072US54	Putative Smr domain, tetratricopeptide-like helical domain-containing protein.
kmeans	1	Red	#ff0000	420	KAI5417037.1	3880.B7FN53	Putative Longin-like domain-containing protein; Belongs to the synaptobrevin family.
kmeans	1	Red	#ff0000	420	KAI5417118.1	3880.A0A072UQY1	Quinolinate synthetase A protein.
kmeans	1	Red	#ff0000	420	KAI5417253.1	3880.G7JLF4	Uridine kinase; Belongs to the uridine kinase family.
kmeans	1	Red	#ff0000	420	KAI5417257.1	3880.G7JLF2	Putative COG complex component, COG2, oligomeric Golgi complex, subunit 2.
kmeans	1	Red	#ff0000	420	KAI5417290.1	3880.G7JLC6	Putative H(+)-transporting two-sector ATPase.
kmeans	1	Red	#ff0000	420	KAI5417336.1	3880.I3SMF8	Putative dTDP-4-dehydrorhamnose reductase, dTDP-4-dehydrorhamnose 3,5-epimerase.
kmeans	1	Red	#ff0000	420	KAI5417367.1	3880.A0A072V0K9	Putative UDP-glucuronate 4-epimerase.
kmeans	1	Red	#ff0000	420	KAI5417503.1	3880.G7JIX1	Protein arginine N-methyltransferase; Arginine methyltransferase that can both catalyze the formation of omega-N monomethylarginine (MMA) and symmetrical dimethylarginine (sDMA).
kmeans	1	Red	#ff0000	420	KAI5417693.1	3880.A0A072UQG1	Casein kinase II subunit beta; Plays a complex role in regulating the basal catalytic activity of the alpha subunit; Belongs to the casein kinase 2 subunit beta family.
kmeans	1	Red	#ff0000	420	KAI5417696.1	3880.A0A072TFU7	60S ribosomal protein L37a-2.
kmeans	1	Red	#ff0000	420	KAI5417955.1	3880.G7JCT7	Casein kinase; Belongs to the protein kinase superfamily.
kmeans	1	Red	#ff0000	420	KAI5418401.1	3880.A0A072TSP1	GTP-binding protein Era protein; Belongs to the TRAFAC class TrmE-Era-EngA-EngB-Septin-like GTPase superfamily. Era GTPase family.
kmeans	1	Red	#ff0000	420	KAI5418783.1	3880.G7LA94	Conserved oligomeric Golgi complex subunit 8; Belongs to the COG8 family.
kmeans	1	Red	#ff0000	420	KAI5418933.1	3880.G7L7W2	Putative minus-end-directed kinesin ATPase; Belongs to the TRAFAC class myosin-kinesin ATPase superfamily. Kinesin family.
kmeans	1	Red	#ff0000	420	KAI5419102.1	3880.G7L735	UBX domain-containing protein.
kmeans	1	Red	#ff0000	420	KAI5419240.1	3880.G7LJC8	60S ribosomal protein L27a-3; Belongs to the universal ribosomal protein uL15 family.
kmeans	1	Red	#ff0000	420	KAI5419499.1	3880.G7LG90	D-aminoacyl-tRNA deacylase.
kmeans	1	Red	#ff0000	420	KAI5419915.1	3880.A0A072TSJ2	Alpha amylase domain protein.
kmeans	1	Red	#ff0000	420	KAI5420177.1	3880.G7LBX9	Protein transporter Sec61 subunit alpha-like protein; Belongs to the SecY/SEC61-alpha family.
kmeans	1	Red	#ff0000	420	KAI5420183.1	3880.A0A072TPI5	Putative ribosomal protein L13; Belongs to the universal ribosomal protein uL13 family.
kmeans	1	Red	#ff0000	420	KAI5420202.1	3880.A0A072TI08	Rhamnose biosynthetic-like enzyme.
kmeans	1	Red	#ff0000	420	KAI5420365.1	3880.G7LDS2	Putative ribosomal protein S20.
kmeans	1	Red	#ff0000	420	KAI5420401.1	3880.G7JG05	DNA-directed RNA polymerase subunit beta; DNA-dependent RNA polymerase catalyzes the transcription of DNA into RNA using the four ribonucleoside triphosphates as substrates.
kmeans	1	Red	#ff0000	420	KAI5420422.1	3880.G7LB10	Putative peptidase M41, ATPase, AAA-type, core, P-loop containing nucleoside triphosphate hydrolase.
kmeans	1	Red	#ff0000	420	KAI5420537.1	3880.G7LDR5	3-hydroxyacyl-CoA dehyrogenase.
kmeans	1	Red	#ff0000	420	KAI5420665.1	3880.G7K4R8	Putative ribosomal protein L14P; Belongs to the universal ribosomal protein uL14 family.
kmeans	1	Red	#ff0000	420	KAI5420930.1	3880.A0A072TLI0	Cytochrome b6-F complex subunit 4.
kmeans	1	Red	#ff0000	420	KAI5421246.1	3880.S4SYU3	DNA-directed RNA polymerase subunit beta; DNA-dependent RNA polymerase catalyzes the transcription of DNA into RNA using the four ribonucleoside triphosphates as substrates.
kmeans	1	Red	#ff0000	420	KAI5421247.1	3880.A0A072TLG9	DNA-directed RNA polymerase subunit beta; DNA-dependent RNA polymerase catalyzes the transcription of DNA into RNA using the four ribonucleoside triphosphates as substrates.
kmeans	1	Red	#ff0000	420	KAI5421379.1	3880.G7ZW00	Peptidyl-prolyl cis-trans isomerase; PPIases accelerate the folding of proteins. It catalyzes the cis-trans isomerization of proline imidic peptide bonds in oligopeptides; Belongs to the cyclophilin-type PPIase family.
kmeans	1	Red	#ff0000	420	KAI5421499.1	3880.A0A072TP83	1-acylglycerophosphocholine O-acyltransferase-like protein.
kmeans	1	Red	#ff0000	420	KAI5421755.1	3880.A2Q5A5	NADH-quinone oxidoreductase subunit B; NDH-1 shuttles electrons from NADH, via FMN and iron-sulfur (Fe-S) centers, to quinones in the respiratory chain. The immediate electron acceptor for the enzyme in this species is believed to be ubiquinone. Couples the redox reaction to proton translocation (for every two electrons transferred, four hydrogen ions are translocated across the cytoplasmic membr…
kmeans	1	Red	#ff0000	420	KAI5421799.1	3880.G7LBQ7	Glycerol-3-phosphate acyltransferase.
kmeans	1	Red	#ff0000	420	KAI5422005.1	3880.A0A072TP89	DEAD-box ATP-dependent RNA helicase family protein.
kmeans	1	Red	#ff0000	420	KAI5422161.1	3880.A0A072TMC9	Starch synthase, chloroplastic/amyloplastic; Belongs to the glycosyltransferase 1 family. Bacterial/plant glycogen synthase subfamily.
kmeans	1	Red	#ff0000	420	KAI5422251.1	3880.G7L970	Putative alanine transaminase.
kmeans	1	Red	#ff0000	420	KAI5422316.1	3880.G7L8C0	Putative Longin-like domain-containing protein; Belongs to the synaptobrevin family.
kmeans	1	Red	#ff0000	420	KAI5422560.1	3880.Q5QQ32	Coatomer subunit zeta; The zeta subunit may be involved in regulating the coat assembly and, hence, the rate of biosynthetic protein transport due to its association-dissociation properties with the coatomer complex.
kmeans	1	Red	#ff0000	420	KAI5422722.1	3880.B7FH91	Putative ribosomal protein L11/L12; Belongs to the universal ribosomal protein uL11 family.
kmeans	1	Red	#ff0000	420	KAI5422792.1	3880.G7LGQ6	DNA repair-like proteinRadA.
kmeans	1	Red	#ff0000	420	KAI5422857.1	3880.A0A072VLU9	Signal recognition particle 9 kDa protein; Signal-recognition-particle assembly has a crucial role in targeting secretory proteins to the rough endoplasmic reticulum membrane. SRP9 together with SRP14 and the Alu portion of the SRP RNA, constitutes the elongation arrest domain of SRP. The complex of SRP9 and SRP14 is required for SRP RNA binding.
kmeans	1	Red	#ff0000	420	KAI5422926.1	3880.A0A072TMV0	Putative thioredoxin-like, NADH dehydrogenase [ubiquinone] (Complex I), alpha subcomplex, subunit 2.
kmeans	1	Red	#ff0000	420	KAI5422959.1	3880.A0A072TMN8	Putative vacuolar sorting protein 39/Transforming growth factor beta receptor-associated domain 1.
kmeans	1	Red	#ff0000	420	KAI5423063.1	3880.A0A072TMJ9	Non-specific phospholipase C4.
kmeans	1	Red	#ff0000	420	KAI5423067.1	3880.G7ZWQ4	NADH dehydrogenase [ubiquinone] iron-sulfur protein.
kmeans	1	Red	#ff0000	420	KAI5423159.1	3880.A0A072TMC4	Putative ribose-phosphate diphosphokinase.
kmeans	1	Red	#ff0000	420	KAI5423170.1	3880.B7FMF1	UMP-CMP kinase; Catalyzes the phosphorylation of pyrimidine nucleoside monophosphates at the expense of ATP. Plays an important role in de novo pyrimidine nucleotide biosynthesis. Has preference for UMP and CMP as phosphate acceptors; Belongs to the adenylate kinase family. UMP-CMP kinase subfamily.
kmeans	1	Red	#ff0000	420	KAI5423303.1	3880.A0A072TM19	50S ribosomal protein L4, bacterial/organelle protein.
kmeans	1	Red	#ff0000	420	KAI5423371.1	3880.Q2MJ22	Cytochrome P450 monooxygenase CYP51G1; Belongs to the cytochrome P450 family.
kmeans	1	Red	#ff0000	420	KAI5423470.1	3880.B7FKU7	Cysteine synthase; Belongs to the cysteine synthase/cystathionine beta- synthase family.
kmeans	1	Red	#ff0000	420	KAI5423700.1	3880.Q2HTC4	Conserved oligomeric Golgi complex component 4, related.
kmeans	1	Red	#ff0000	420	KAI5423702.1	3880.G7L532	Putative ribosomal protein L12 family; Belongs to the eukaryotic ribosomal protein P1/P2 family.
kmeans	1	Red	#ff0000	420	KAI5423743.1	3880.G7LAV3	Putative small GTPase superfamily, P-loop containing nucleoside triphosphate hydrolase.
kmeans	1	Red	#ff0000	420	KAI5423936.1	3880.G7L2Z6	Transcription activators protein.
kmeans	1	Red	#ff0000	420	KAI5423965.1	3880.A0A072U5F0	Putative translational activator Gcn1, TOG domain-containing protein.
kmeans	1	Red	#ff0000	420	KAI5424148.1	3880.G7L0U5	40S ribosomal protein S24; Belongs to the eukaryotic ribosomal protein eS24 family.
kmeans	1	Red	#ff0000	420	KAI5424528.1	3880.A0A072UFB5	Ras-related small GTP-binding family protein; Belongs to the small GTPase superfamily. SAR1 family.
kmeans	1	Red	#ff0000	420	KAI5424547.1	3880.A0A072U5R5	Eukaryotic translation initiation factor 3 subunit D; mRNA cap-binding component of the eukaryotic translation initiation factor 3 (eIF-3) complex, which is involved in protein synthesis of a specialized repertoire of mRNAs and, together with other initiation factors, stimulates binding of mRNA and methionyl-tRNAi to the 40S ribosome. The eIF-3 complex specifically targets and initiates translati…
kmeans	1	Red	#ff0000	420	KAI5424599.1	3880.G7KWG9	50S ribosomal protein L21, related protein.
kmeans	1	Red	#ff0000	420	KAI5424616.1	3880.G7KTU1	NAD(P)H-quinone oxidoreductase subunit 1.
kmeans	1	Red	#ff0000	420	KAI5424874.1	3880.G7KTM5	Putative glucoamylase, starch-binding, carboxypeptidase-like, regulatory domain-containing protein.
kmeans	1	Red	#ff0000	420	KAI5424947.1	3880.G7KSR1	RING zinc finger protein, putative.
kmeans	1	Red	#ff0000	420	KAI5424970.1	3880.A0A072U3V9	Putative GTP diphosphokinase.
kmeans	1	Red	#ff0000	420	KAI5425151.1	3880.G8A1A5	Putative cleavage/polyadenylation specificity factor, A subunit.
kmeans	1	Red	#ff0000	420	KAI5425205.1	3880.A0A072U583	D-lactate dehydrogenase (Cytochrome).
kmeans	1	Red	#ff0000	420	KAI5425517.1	3880.G7L609	Inosine-uridine preferring nucleoside hydrolase.
kmeans	1	Red	#ff0000	420	KAI5425678.1	3880.B7FMI2	Ribosomal protein S6 family protein.
kmeans	1	Red	#ff0000	420	KAI5425693.1	3880.A2Q445	Nucleosome/chromatin assembly factor group protein.
kmeans	1	Red	#ff0000	420	KAI5425788.1	3880.A0A072U3U9	Indole-3-glycerol phosphate lyase IGL1; Belongs to the TrpA family.
kmeans	1	Red	#ff0000	420	KAI5425944.1	3880.A0A072TW22	Cytochrome b559 subunit alpha; This b-type cytochrome is tightly associated with the reaction center of photosystem II (PSII). PSII is a light-driven water:plastoquinone oxidoreductase that uses light energy to abstract electrons from H(2)O, generating O(2) and a proton gradient subsequently used for ATP formation. It consists of a core antenna complex that captures photons, and an electron trans…
kmeans	1	Red	#ff0000	420	KAI5426061.1	3880.G7L0Q2	Phosphatidate phosphatase LPIN3-like protein.
kmeans	1	Red	#ff0000	420	KAI5426096.1	3880.A0A072U4F2	TPR superfamily protein.
kmeans	1	Red	#ff0000	420	KAI5426325.1	3880.B7FMQ6	Putative ribosomal protein L14P; Belongs to the universal ribosomal protein uL14 family.
kmeans	1	Red	#ff0000	420	KAI5426689.1	3880.A0A072U235	Putative GTP-binding protein, ribosome biogenesis.
kmeans	1	Red	#ff0000	420	KAI5426704.1	3880.A0A072U2Z7	Mitochondrial Rho GTPase.
kmeans	1	Red	#ff0000	420	KAI5426869.1	3880.G7KVE1	Putative Actin family.
kmeans	1	Red	#ff0000	420	KAI5426943.1	3880.G7JPA9	Putative ribosomal protein S10.
kmeans	1	Red	#ff0000	420	KAI5427471.1	3880.G7L4U3	4-alpha-glucanotransferase DPE2.
kmeans	1	Red	#ff0000	420	KAI5427487.1	3880.B7FHB7	Uncharacterized protein.
kmeans	1	Red	#ff0000	420	KAI5427620.1	3880.G7KHT5	Iron donor protein CyaY.
kmeans	1	Red	#ff0000	420	KAI5427770.1	3880.A5XEM2	Putative TOG domain-containing protein.
kmeans	1	Red	#ff0000	420	KAI5427783.1	3880.A0A072U1E4	H/ACA ribonucleoprotein complex subunit; Required for ribosome biogenesis. Part of a complex which catalyzes pseudouridylation of rRNA. This involves the isomerization of uridine such that the ribose is subsequently attached to C5, instead of the normal N1. Pseudouridine ("psi") residues may serve to stabilize the conformation of rRNAs.
kmeans	1	Red	#ff0000	420	KAI5427841.1	3880.Q84UD8	GDA1/CD39 nucleoside phosphatase family protein; Belongs to the GDA1/CD39 NTPase family.
kmeans	1	Red	#ff0000	420	KAI5427982.1	3880.G7KXA6	Cytochrome b-c1 complex subunit Rieske, mitochondrial; Component of the ubiquinol-cytochrome c reductase complex (complex III or cytochrome b-c1 complex), which is a respiratory chain that generates an electrochemical potential coupled to ATP synthesis.
kmeans	1	Red	#ff0000	420	KAI5428209.1	3880.A0A072U221	Putative proteasome component (PCI) domain-containing protein.
kmeans	1	Red	#ff0000	420	KAI5428396.1	3880.B7FLI7	Acyl carrier protein; Carrier of the growing fatty acid chain in fatty acid biosynthesis.
kmeans	1	Red	#ff0000	420	KAI5428430.1	3880.G7KRI7	Putative isopentenyl-diphosphate Delta-isomerase.
kmeans	1	Red	#ff0000	420	KAI5428613.1	3880.Q2HUD0	Putative transcription factor WD40-like family.
kmeans	1	Red	#ff0000	420	KAI5428624.1	3880.G7IF34	Putative transcription factor & chromatin remodeling ARID-HMG family.
kmeans	1	Red	#ff0000	420	KAI5428637.1	3880.G7L5N4	Cysteine synthase; Belongs to the cysteine synthase/cystathionine beta- synthase family.
kmeans	1	Red	#ff0000	420	KAI5428728.1	3880.G7L3L0	60S ribosomal L8-like protein.
kmeans	1	Red	#ff0000	420	KAI5428881.1	3880.G7L1F3	Hexosyltransferase; Belongs to the glycosyltransferase 8 family.
kmeans	1	Red	#ff0000	420	KAI5428947.1	3880.G7L0A2	Kinesin-like protein; Belongs to the TRAFAC class myosin-kinesin ATPase superfamily. Kinesin family.
kmeans	1	Red	#ff0000	420	KAI5429093.1	3880.A0A072U1F9	Phospholipid-transporting ATPase; Belongs to the cation transport ATPase (P-type) (TC 3.A.3) family. Type IV subfamily.
kmeans	1	Red	#ff0000	420	KAI5429411.1	3880.A0A072U207	Bacteriochlorophyll synthase, putative.
kmeans	1	Red	#ff0000	420	KAI5429432.1	3880.G7JQ45	Putative hydrolase.
kmeans	1	Red	#ff0000	420	KAI5429528.1	3880.G7KS94	Zinc-binding alcohol dehydrogenase family protein.
kmeans	1	Red	#ff0000	420	KAI5429957.1	3880.G7L2C9	RINT-1/TIP-1 family protein.
kmeans	1	Red	#ff0000	420	KAI5430183.1	3880.G7L058	Putative GTP cyclohydrolase I.
kmeans	1	Red	#ff0000	420	KAI5430228.1	3880.I3SPQ1	Putative ribosomal protein L32e.
kmeans	1	Red	#ff0000	420	KAI5430274.1	3880.G7KY05	Putative small GTPase superfamily, P-loop containing nucleoside triphosphate hydrolase.
kmeans	1	Red	#ff0000	420	KAI5430647.1	3880.G7L3A6	Iron-sulfur cluster biosynthesis family protein.
kmeans	1	Red	#ff0000	420	KAI5431233.1	3880.G7L017	Putative Actin family.
kmeans	1	Red	#ff0000	420	KAI5431258.1	3880.A0A072TWS4	Actin-related protein 2; ATP-binding component of the Arp2/3 complex, a multiprotein complex that mediates actin polymerization upon stimulation by nucleation-promoting factor (NPF). The Arp2/3 complex mediates the formation of branched actin networks in the cytoplasm, providing the force for cell motility. Seems to contact the pointed end of the daughter actin filament.
kmeans	1	Red	#ff0000	420	KAI5431678.1	3880.G7KT01	Importin-like protein.
kmeans	1	Red	#ff0000	420	KAI5431953.1	3880.I3SVG6	Palmitoyl protein thioesterase family protein.
kmeans	1	Red	#ff0000	420	KAI5431970.1	3880.A2Q2R2	Inositol hexakisphosphate and diphosphoinositol-pentakisphosphate kinase; Bifunctional inositol kinase that acts in concert with the IP6K kinases IP6K1, IP6K2 and IP6K3 to synthesize the diphosphate group-containing inositol pyrophosphates diphosphoinositol pentakisphosphate, PP-InsP5, and bis-diphosphoinositol tetrakisphosphate, (PP)2-InsP4. PP-InsP5 and (PP)2-InsP4, also respectively called Ins…
kmeans	1	Red	#ff0000	420	KAI5432017.1	3880.G7KZV0	Translation factor GUF1 homolog, mitochondrial; Promotes mitochondrial protein synthesis. May act as a fidelity factor of the translation reaction, by catalyzing a one-codon backward translocation of tRNAs on improperly translocated ribosomes. Binds to mitochondrial ribosomes in a GTP-dependent manner.
kmeans	1	Red	#ff0000	420	KAI5432182.1	3880.G7L571	UDP-glucose 6-dehydrogenase.
kmeans	1	Red	#ff0000	420	KAI5432485.1	3880.G7KXR2	Transaldolase family protein.
kmeans	1	Red	#ff0000	420	KAI5432544.1	3880.G7KFG1	Putative homoserine kinase.
kmeans	1	Red	#ff0000	420	KAI5432623.1	3880.G7K508	Actin-binding calponin-like (CH) domain protein.
kmeans	1	Red	#ff0000	420	KAI5432641.1	3880.A0A072URI5	RNA-binding (RRM/RBD/RNP motif) family protein.
kmeans	1	Red	#ff0000	420	KAI5432692.1	3880.G7K4T4	Fructose-bisphosphate aldolase; Belongs to the class I fructose-bisphosphate aldolase family.
kmeans	1	Red	#ff0000	420	KAI5432699.1	3880.G7K4T3	Uridine kinase; Belongs to the uridine kinase family.
kmeans	1	Red	#ff0000	420	KAI5432770.1	3880.G7INW4	Ribosome biogenesis regulatory protein; Involved in ribosomal large subunit assembly. Belongs to the RRS1 family.
kmeans	1	Red	#ff0000	420	KAI5432777.1	3880.G7KEH7	Putative 16S rRNA (Cytosine(967)-C(5))-methyltransferase; Belongs to the class I-like SAM-binding methyltransferase superfamily. RsmB/NOP family.
kmeans	1	Red	#ff0000	420	KAI5432800.1	3880.G7JAI2	Putative ATP synthase, F0 complex, subunit B/B' protein; Belongs to the ATPase B chain family.
kmeans	1	Red	#ff0000	420	KAI5432809.1	3880.G7K4N0	Serine acetyltransferase.
kmeans	1	Red	#ff0000	420	KAI5433015.1	3880.G7K8I2	RNA helicase.
kmeans	1	Red	#ff0000	420	KAI5433177.1	3880.G7KD42	Putative oligomeric Golgi complex subunit 5 protein.
kmeans	1	Red	#ff0000	420	KAI5433184.1	3880.B7FJC3	60S ribosomal protein L18a; Belongs to the eukaryotic ribosomal protein eL20 family.
kmeans	1	Red	#ff0000	420	KAI5433790.1	3880.G7K7G9	Centromere/kinetochore zw10-like protein.
kmeans	1	Red	#ff0000	420	KAI5434234.1	3880.G7ZVE0	DNA-directed RNA polymerase subunit; DNA-dependent RNA polymerase catalyzes the transcription of DNA into RNA using the four ribonucleoside triphosphates as substrates.
kmeans	1	Red	#ff0000	420	KAI5434397.1	3880.G7KGU6	Putative Sec7 domain, guanine nucleotide exchange factor.
kmeans	1	Red	#ff0000	420	KAI5434527.1	3880.G7K1U1	Putative nucleolar complex protein.
kmeans	1	Red	#ff0000	420	KAI5434876.1	3880.Q2MJ09	Cytochrome P450 family cinnamate 4-hydroxylase; Belongs to the cytochrome P450 family.
kmeans	1	Red	#ff0000	420	KAI5434966.1	3880.A2Q5A6	NADH-quinone oxidoreductase subunit C; NDH-1 shuttles electrons from NADH, via FMN and iron-sulfur (Fe-S) centers, to quinones in the respiratory chain. The immediate electron acceptor for the enzyme in this species is believed to be ubiquinone. Couples the redox reaction to proton translocation (for every two electrons transferred, four hydrogen ions are translocated across the cytoplasmic membr…
kmeans	1	Red	#ff0000	420	KAI5434969.1	3880.S4SZ10	Protein Ycf2; Probable ATPase of unknown function. Its presence in a non- photosynthetic plant (Epifagus virginiana) and experiments in tobacco indicate that it has an essential function which is probably not related to photosynthesis; Belongs to the Ycf2 family.
kmeans	1	Red	#ff0000	420	KAI5435135.1	3880.G7JZK0	Asparagine synthetase [glutamine-hydrolyzing].
kmeans	1	Red	#ff0000	420	KAI5435314.1	3880.G7K669	Putative ribosomal protein L6.
kmeans	1	Red	#ff0000	420	KAI5435943.1	3880.E7ELN7	Nitrate reductase; Nitrate reductase is a key enzyme involved in the first step of nitrate assimilation in plants, fungi and bacteria.
kmeans	1	Red	#ff0000	420	KAI5436061.1	3880.G7K1K2	Putative 2-acylglycerol O-acyltransferase.
kmeans	1	Red	#ff0000	420	KAI5436855.1	3880.G7LCY0	Calcium-dependent kinase CPK1 adapter protein, putative.
kmeans	1	Red	#ff0000	420	KAI5436902.1	3880.G7I2N3	RRP12-like protein.
kmeans	1	Red	#ff0000	420	KAI5436964.1	3880.G8A187	40S ribosomal protein SA; Required for the assembly and/or stability of the 40S ribosomal subunit. Required for the processing of the 20S rRNA- precursor to mature 18S rRNA in a late step of the maturation of 40S ribosomal subunits.
kmeans	1	Red	#ff0000	420	KAI5437448.1	3880.G7KF86	GDA1/CD39 nucleoside phosphatase family protein; Belongs to the GDA1/CD39 NTPase family.
kmeans	1	Red	#ff0000	420	KAI5437717.1	3880.B7FM94	Eukaryotic translation initiation factor 5A.
kmeans	1	Red	#ff0000	420	KAI5437778.1	3880.G7JWR8	UDP-glucose 6-dehydrogenase.
kmeans	1	Red	#ff0000	420	KAI5438136.1	3880.G7KCB4	Glycerol-3-phosphate acyltransferase, chloroplastic; Esterifies acyl-group from acyl-ACP to the sn-1 position of glycerol-3-phosphate. The enzyme from chilling-resistant plants discriminates against non-fluid palmitic acid and selects oleic acid whereas the enzyme from sensitive plants accepts both fatty acids. Belongs to the GPAT/DAPAT family.
kmeans	1	Red	#ff0000	420	KAI5438416.1	3880.G7K401	Conserved oligomeric Golgi complex subunit 6; Required for normal Golgi function.
kmeans	1	Red	#ff0000	420	KAI5438445.1	3880.G7I6N5	60S ribosomal L4-like protein.
kmeans	1	Red	#ff0000	420	KAI5438629.1	3880.G7K003	DNA (Cytosine-5)-methyltransferase CMT3-like protein.
kmeans	1	Red	#ff0000	420	KAI5438794.1	3880.G7JW56	60S ribosomal L8-like protein.
kmeans	1	Red	#ff0000	420	KAI5438915.1	3880.G7KEZ6	Soluble inorganic pyrophosphatase.
kmeans	1	Red	#ff0000	420	KAI5439848.1	3880.G7KEW4	Kinesin-like protein; Belongs to the TRAFAC class myosin-kinesin ATPase superfamily. Kinesin family.
kmeans	1	Red	#ff0000	420	KAI5439889.1	3880.G7KER8	3-hydroxy-3-methylglutaryl coenzyme A synthase; This enzyme condenses acetyl-CoA with acetoacetyl-CoA to form HMG-CoA, which is the substrate for HMG-CoA reductase.
kmeans	1	Red	#ff0000	420	KAI5439978.1	3880.G7KPZ7	30S ribosomal S17-like protein.
kmeans	1	Red	#ff0000	420	KAI5439985.1	3880.G7KC04	2-C-methyl-D-erythritol 2,4-cyclodiphosphate synthase.
kmeans	1	Red	#ff0000	420	KAI5440220.1	3880.G7K6G3	4-coumarate:CoA ligase-like protein.
kmeans	1	Red	#ff0000	420	KAI5440393.1	3880.A0A072VK67	Trehalose-6-phosphate synthase.
kmeans	1	Red	#ff0000	420	KAI5440441.1	3880.A0A072V9K7	Solanesyl diphosphate synthase; Belongs to the FPP/GGPP synthase family.
kmeans	1	Red	#ff0000	420	KAI5440546.1	3880.G7IJ63	Translation initiation factor IF-2.
kmeans	1	Red	#ff0000	420	KAI5440597.1	3880.G7IJA0	Ribosome silencing factor.
kmeans	1	Red	#ff0000	420	KAI5440878.1	3880.A0A072V980	DEAD-box ATP-dependent RNA helicase.
kmeans	1	Red	#ff0000	420	KAI5440916.1	3880.B7FMQ0	Ubiquitin family protein.
kmeans	1	Red	#ff0000	420	KAI5440953.1	3880.G7J0Z6	Ribosomal protein S14p/S29e.
kmeans	1	Red	#ff0000	420	KAI5441121.1	3880.A0A072V7U8	Transmembrane protein, putative.
kmeans	1	Red	#ff0000	420	KAI5441184.1	3880.G7JXV9	1-acyl-sn-glycerol-3-phosphate acyltransferase; Belongs to the 1-acyl-sn-glycerol-3-phosphate acyltransferase family.
kmeans	1	Red	#ff0000	420	KAI5441194.1	3880.A0A072VIS8	Preprotein translocase subunit SecY.
kmeans	1	Red	#ff0000	420	KAI5441716.1	3880.G7KN51	40S ribosomal protein S7; Belongs to the eukaryotic ribosomal protein eS7 family.
kmeans	1	Red	#ff0000	420	KAI5441757.1	3880.G7KNF5	NADH-ubiquinone oxidoreductase.
kmeans	1	Red	#ff0000	420	KAI5441812.1	3880.G7KNJ9	Putative thiamine diphosphokinase.
kmeans	1	Red	#ff0000	420	KAI5441905.1	3880.G7KPV7	Putative ankyrin repeat-containing domain, P-loop containing nucleoside triphosphate hydrolase.
kmeans	1	Red	#ff0000	420	KAI5441923.1	3880.G7KPD3	Putative 3-hydroxyacyl-CoA dehydrogenase, Enoyl-CoA hydratase, Isomerase; Belongs to the enoyl-CoA hydratase/isomerase family.
kmeans	1	Red	#ff0000	420	KAI5441961.1	3880.A0A072U3H2	Deoxyhypusine hydroxylase; Catalyzes the hydroxylation of the N(6)-(4-aminobutyl)-L- lysine intermediate to form hypusine, an essential post-translational modification only found in mature eIF-5A factor; Belongs to the deoxyhypusine hydroxylase family.
kmeans	1	Red	#ff0000	420	KAI5442075.1	3880.B7FMM7	Plastid-specific 30S ribosomal protein, putative.
kmeans	1	Red	#ff0000	420	KAI5442146.1	3880.G7KJU9	Homotetrameric cytidine deaminase.
kmeans	1	Red	#ff0000	420	KAI5442346.1	3880.Q5QQ33	ADP-ribosylation factor-like protein A1D; Belongs to the small GTPase superfamily. Arf family.
kmeans	1	Red	#ff0000	420	KAI5442397.1	3880.G7KIQ6	Putative ribosomal protein L3; Belongs to the universal ribosomal protein uL3 family.
kmeans	1	Red	#ff0000	420	KAI5442405.1	3880.G7KIS1	L-aspartate oxidase; Catalyzes the oxidation of L-aspartate to iminoaspartate.
kmeans	1	Red	#ff0000	420	KAI5442680.1	3880.G7ZV13	Putative sulfate adenylyltransferase.
kmeans	1	Red	#ff0000	420	KAI5442991.1	3880.G7KKU7	Starch synthase, chloroplastic/amyloplastic; Belongs to the glycosyltransferase 1 family. Bacterial/plant glycogen synthase subfamily.
kmeans	1	Red	#ff0000	420	KAI5443321.1	3880.G7J0C0	Putative transferase for other substituted phosphate groups; Belongs to the CDP-alcohol phosphatidyltransferase class-I family.
kmeans	1	Red	#ff0000	420	KAI5443433.1	3880.G7KN99	Cytochrome c1, heme protein.
kmeans	1	Red	#ff0000	420	KAI5443813.1	3880.A0A072UIM4	Putative nucleolar complex protein.
kmeans	1	Red	#ff0000	420	KAI5443822.1	3880.A0A072U7L4	Putative P-loop containing nucleoside triphosphate hydrolase, shikimate kinase/gluconokinase.
kmeans	1	Red	#ff0000	420	KAI5443859.1	3880.A0A072U7N4	Pyruvate kinase; Belongs to the pyruvate kinase family.
kmeans	1	Red	#ff0000	420	KAI5444305.1	3880.S4SZ34	RNA polymerase beta'' subunit.
kmeans	1	Red	#ff0000	420	KAI5444453.1	3880.A0A072TFV7	50S ribosomal protein L6; Belongs to the universal ribosomal protein uL6 family.
kmeans	1	Red	#ff0000	420	KAI5445175.1	3880.A0A072UCR1	Beta-amylase.
kmeans	1	Red	#ff0000	420	KAI5445731.1	3880.A0A072V7Q0	DNA replication complex GINS SLD5-like protein.
kmeans	1	Red	#ff0000	420	KAI5445907.1	3880.G7IIC1	Putative oligosaccharyl transferase complex, subunit OST3/OST6.
kmeans	1	Red	#ff0000	420	KAI5446056.1	3880.G7IN18	Glucose-6-phosphate 1-epimerase; Belongs to the glucose-6-phosphate 1-epimerase family.
kmeans	1	Red	#ff0000	420	KAI5446258.1	3880.G7INE0	Putative [Ribulose-bisphosphate carboxylase]-lysine N-methyltransferase.
kmeans	1	Red	#ff0000	420	KAI5446448.1	3880.A0A072VG83	Phospholipase.
kmeans	1	Red	#ff0000	420	KAI5446541.1	3880.G7IMU5	Ras-related small GTP-binding family protein; Belongs to the small GTPase superfamily. SAR1 family.
kmeans	1	Red	#ff0000	420	KAI5446547.1	3880.A0A072V6A3	Dihydrolipoamide dehydrogenase.
kmeans	1	Red	#ff0000	420	KAI5446691.1	3880.Q5QQ34	Coatomer subunit epsilon; The coatomer is a cytosolic protein complex that binds to dilysine motifs and reversibly associates with Golgi non-clathrin- coated vesicles, which further mediate biosynthetic protein transport from the ER, via the Golgi up to the trans Golgi network. The coatomer complex is required for budding from Golgi membranes, and is essential for the retrograde Golgi-to-ER trans…
kmeans	1	Red	#ff0000	420	KAI5446692.1	3880.A0A072VG20	UDP-D-glucose/UDP-D-galactose 4-epimerase.
kmeans	1	Red	#ff0000	420	KAI5446884.1	3880.B7FN54	40S ribosomal protein S27.
kmeans	1	Red	#ff0000	420	KAI5446919.1	3880.A0A072V6N1	Vesicle transporter Sec20, putative.
kmeans	1	Red	#ff0000	420	KAI5446933.1	3880.G7IFQ6	Vacuolar sorting-associated-like protein.
kmeans	1	Red	#ff0000	420	KAI5447100.1	3880.Q2HT28	Transcription initiation factor IIF subunit alpha; TFIIF is a general transcription initiation factor that binds to RNA polymerase II and helps to recruit it to the initiation complex in collaboration with TFIIB. It promotes transcription elongation. Belongs to the TFIIF alpha subunit family.
kmeans	1	Red	#ff0000	420	KAI5447103.1	3880.G7IM02	Phosphatidate cytidylyltransferase; Belongs to the CDS family.
kmeans	1	Red	#ff0000	420	KAI5447173.1	3880.A0A072VFJ3	Putative IGR protein.
kmeans	1	Red	#ff0000	420	KAI5447344.1	3880.Q84UC1	Glutamine synthetase.
kmeans	1	Red	#ff0000	420	KAI5447442.1	3880.G7ISI0	CASP-like protein; Belongs to the Casparian strip membrane proteins (CASP) family.
kmeans	1	Red	#ff0000	420	KAI5447573.1	3880.G7IP39	Plastid transcriptionally active protein.
kmeans	1	Red	#ff0000	420	KAI5447577.1	3880.G7JEV4	Putative ribosomal protein L38e; Belongs to the eukaryotic ribosomal protein eL38 family.
kmeans	1	Red	#ff0000	420	KAI5447816.1	3880.G7ILH9	Putative ribosomal protein L34.
kmeans	1	Red	#ff0000	420	KAI5448054.1	3880.G7IP17	U2 snRNP auxiliary factor large subunit; Necessary for the splicing of pre-mRNA. Belongs to the splicing factor SR family.
kmeans	1	Red	#ff0000	420	KAI5448482.1	3880.G7L0P4	Putative ribosomal protein L44e; Belongs to the eukaryotic ribosomal protein eL42 family.
kmeans	1	Red	#ff0000	420	KAI5448597.1	3880.G7IPF0	Importin beta-4.
kmeans	1	Red	#ff0000	420	KAI5448648.1	3880.G7INA2	DUF1682 family protein.
kmeans	2	Salmon	#ff8365	14	KAI5382899.1	3880.G7L9R3	AP-3 complex subunit delta; Part of the AP-3 complex, an adaptor-related complex which seems to be clathrin-associated. The complex is associated with the Golgi region as well as more peripheral structures. It facilitates the budding of vesicles from the Golgi membrane and may be directly involved in trafficking to the vacuole. It also function in maintaining the identity of lytic vacuoles and in…
kmeans	2	Salmon	#ff8365	14	KAI5398137.1	3880.G7I2L4	Non-lysosomal glucosylceramidase.
kmeans	2	Salmon	#ff8365	14	KAI5403367.1	3880.A0A072V2B0	Beta-adaptin-like protein; Subunit of clathrin-associated adaptor protein complex that plays a role in protein sorting in the late-Golgi/trans-Golgi network (TGN) and/or endosomes. The AP complexes mediate both the recruitment of clathrin to membranes and the recognition of sorting signals within the cytosolic tails of transmembrane cargo molecules.
kmeans	2	Salmon	#ff8365	14	KAI5407660.1	3880.G7JBT5	Clathrin heavy chain; Clathrin is the major protein of the polyhedral coat of coated pits and vesicles; Belongs to the clathrin heavy chain family.
kmeans	2	Salmon	#ff8365	14	KAI5408651.1	3880.A0A072UXN6	Clathrin heavy chain; Clathrin is the major protein of the polyhedral coat of coated pits and vesicles; Belongs to the clathrin heavy chain family.
kmeans	2	Salmon	#ff8365	14	KAI5408853.1	3880.A0A072UWB2	Neutral ceramidase.
kmeans	2	Salmon	#ff8365	14	KAI5410297.1	3880.A0A072UVR8	Serine/Threonine kinase family protein.
kmeans	2	Salmon	#ff8365	14	KAI5413046.1	3880.I3T5Y3	Adaptin ear-binding coat-associated protein 1.
kmeans	2	Salmon	#ff8365	14	KAI5414335.1	3880.A0A072USG7	ATP-dependent RNA helicase.
kmeans	2	Salmon	#ff8365	14	KAI5414342.1	3880.A0A072UUL4	Non-lysosomal glucosylceramidase; Non-lysosomal glucosylceramidase that catalyzes the hydrolysis of glucosylceramide (GlcCer) to free glucose and ceramide.
kmeans	2	Salmon	#ff8365	14	KAI5418957.1	3880.G7L7U1	AP-4 complex subunit epsilon; AP-4 forms a non clathrin-associated coat on vesicles departing the trans-Golgi network (TGN) and may be involved in the targeting of proteins from the trans-Golgi network (TGN) to the endosomal-lysosomal system; Belongs to the adaptor complexes large subunit family.
kmeans	2	Salmon	#ff8365	14	KAI5432457.1	3880.A0A072TXB2	HEAT repeat 5B-like protein.
kmeans	2	Salmon	#ff8365	14	KAI5434059.1	3880.G7K259	Clathrin heavy chain; Clathrin is the major protein of the polyhedral coat of coated pits and vesicles; Belongs to the clathrin heavy chain family.
kmeans	2	Salmon	#ff8365	14	KAI5436828.1	3880.G7K043	Putative clathrin adaptor, mu subunit, AP complex, mu/sigma subunit; Belongs to the adaptor complexes medium subunit family.
kmeans	3	Saddle Brown	#b24400	11	KAI5382502.1	3880.G7LE58	Translocon at the outer membrane of chloroplasts 64.
kmeans	3	Saddle Brown	#b24400	11	KAI5397444.1	3880.A0A072VSG1	Putative tetratricopeptide-like helical domain-containing protein.
kmeans	3	Saddle Brown	#b24400	11	KAI5404160.1	3880.A0A072V1Y4	Calcium-transporting ATPase; This magnesium-dependent enzyme catalyzes the hydrolysis of ATP coupled with the transport of calcium.
kmeans	3	Saddle Brown	#b24400	11	KAI5414775.1	3880.A0A072UU44	Cellulose synthase; Belongs to the glycosyltransferase 2 family. Plant cellulose synthase subfamily.
kmeans	3	Saddle Brown	#b24400	11	KAI5423535.1	3880.G7K0Z4	Serine/threonine-protein kinase TOR; Belongs to the PI3/PI4-kinase family.
kmeans	3	Saddle Brown	#b24400	11	KAI5426842.1	3880.G7KW94	Putative activator of Hsp90 ATPase 1, START-like domain-containing protein.
kmeans	3	Saddle Brown	#b24400	11	KAI5428474.1	3880.A0A072U9J1	Putative Heat shock protein Hsp90 family.
kmeans	3	Saddle Brown	#b24400	11	KAI5429242.1	3880.G7KW32	Putative transcription factor WD40-like family.
kmeans	3	Saddle Brown	#b24400	11	KAI5431347.1	3880.G7KSZ9	Heat shock cognate 70 kDa-like protein; Belongs to the heat shock protein 70 family.
kmeans	3	Saddle Brown	#b24400	11	KAI5435305.1	3880.A0A072UQL3	Autophagy-related protein.
kmeans	3	Saddle Brown	#b24400	11	KAI5446234.1	3880.G7INF0	Cellulose synthase; Belongs to the glycosyltransferase 2 family. Plant cellulose synthase subfamily.
kmeans	4	Sandy Brown	#ffbe65	10	KAI5388504.1	3880.G7JHB4	3-ketoacyl-CoA synthase.
kmeans	4	Sandy Brown	#ffbe65	10	KAI5391856.1	3880.G7JM35	Peptidylprolyl isomerase.
kmeans	4	Sandy Brown	#ffbe65	10	KAI5397399.1	3880.G7ZZP2	3-ketoacyl-CoA synthase.
kmeans	4	Sandy Brown	#ffbe65	10	KAI5401518.1	3880.G7ZZE4	3-ketoacyl-CoA synthase.
kmeans	4	Sandy Brown	#ffbe65	10	KAI5401916.1	3880.A0A072VS55	3-ketoacyl-CoA synthase.
kmeans	4	Sandy Brown	#ffbe65	10	KAI5403910.1	3880.G7J960	3-ketoacyl-CoA synthase.
kmeans	4	Sandy Brown	#ffbe65	10	KAI5406202.1	3880.G7J2K6	Putative very-long-chain 3-oxoacyl-CoA reductase; Belongs to the short-chain dehydrogenases/reductases (SDR) family.
kmeans	4	Sandy Brown	#ffbe65	10	KAI5406203.1	3880.G7J2K3	Putative very-long-chain 3-oxoacyl-CoA reductase; Belongs to the short-chain dehydrogenases/reductases (SDR) family.
kmeans	4	Sandy Brown	#ffbe65	10	KAI5419295.1	3880.A0A072TRJ4	Very-long-chain (3R)-3-hydroxyacyl-CoA dehydratase; Catalyzes the third of the four reactions of the long-chain fatty acids elongation cycle. This endoplasmic reticulum-bound enzymatic process, allows the addition of two carbons to the chain of long- and very long-chain fatty acids/VLCFAs per cycle. This enzyme catalyzes the dehydration of the 3-hydroxyacyl-CoA intermediate into trans-2,3-enoyl-C…
kmeans	4	Sandy Brown	#ffbe65	10	KAI5436062.1	3880.G7K1J8	3-ketoacyl-CoA synthase.
kmeans	5	Brown	#b28900	9	KAI5383679.1	3880.G7LI01	Glutathione peroxidase; Belongs to the glutathione peroxidase family.
kmeans	5	Brown	#b28900	9	KAI5392887.1	3880.A1BLP7	Thioredoxin; Belongs to the thioredoxin family.
kmeans	5	Brown	#b28900	9	KAI5393713.1	3880.G7I893	Glutathione peroxidase; Belongs to the glutathione peroxidase family.
kmeans	5	Brown	#b28900	9	KAI5396035.1	3880.G7IE32	1-cys peroxiredoxin PER1.
kmeans	5	Brown	#b28900	9	KAI5400151.1	3880.G7IBZ4	Thioredoxin.
kmeans	5	Brown	#b28900	9	KAI5402909.1	3880.A0A072V2Y4	Thioredoxin; Belongs to the thioredoxin family.
kmeans	5	Brown	#b28900	9	KAI5410906.1	3880.G7J0H2	Thioredoxin.
kmeans	5	Brown	#b28900	9	KAI5428412.1	3880.G7KRK1	Thioredoxin.
kmeans	5	Brown	#b28900	9	KAI5441941.1	3880.G7KPG2	Peroxiredoxin; Thiol-specific peroxidase that catalyzes the reduction of hydrogen peroxide and organic hydroperoxides to water and alcohols, respectively. Plays a role in cell protection against oxidative stress by detoxifying peroxides; Belongs to the peroxiredoxin family. Prx5 subfamily.
kmeans	6	Yellow	#fff865	6	KAI5383656.1	3880.A0A072TU71	Cytochrome P450 family 94 protein; Belongs to the cytochrome P450 family.
kmeans	6	Yellow	#fff865	6	KAI5394540.1	3880.B7FI43	Putative plant seed peroxygenase.
kmeans	6	Yellow	#fff865	6	KAI5399615.1	3880.A0A072VPV8	Cytochrome P450 family 87 protein; Belongs to the cytochrome P450 family.
kmeans	6	Yellow	#fff865	6	KAI5411723.1	3880.A0A072VAH5	Ubiquitin-conjugating enzyme; Belongs to the ubiquitin-conjugating enzyme family.
kmeans	6	Yellow	#fff865	6	KAI5428679.1	3880.A0A072UC14	Putative thiolester hydrolase.
kmeans	6	Yellow	#fff865	6	KAI5442507.1	3880.G7K0V5	Putative aminoacyltransferase, E1 ubiquitin-activating enzyme; Belongs to the ubiquitin-conjugating enzyme family.
kmeans	7	Olive	#97b200	6	KAI5392189.1	3880.G7JVK6	Putative cullin repeat-like-containing domain, exocyst complex component Exo84.
kmeans	7	Olive	#97b200	6	KAI5393986.1	3880.G7I5R5	Exocyst subunit Exo70 family protein; Component of the exocyst complex.
kmeans	7	Olive	#97b200	6	KAI5399390.1	3880.G7I413	Exocyst subunit Exo70 family protein; Component of the exocyst complex.
kmeans	7	Olive	#97b200	6	KAI5399983.1	3880.A0A072VPI1	Exocyst complex component SEC5; Component of the exocyst complex involved in the docking of exocytic vesicles with fusion sites on the plasma membrane. Belongs to the SEC5 family.
kmeans	7	Olive	#97b200	6	KAI5422339.1	3880.A0A072TLW3	Exocyst subunit Exo70 family protein; Component of the exocyst complex.
kmeans	7	Olive	#97b200	6	KAI5435032.1	3880.G7JZR5	Exocyst subunit Exo70 family protein; Component of the exocyst complex.
kmeans	8	Green Yellow	#caff65	5	KAI5388456.1	3880.G7JIL4	V-type proton ATPase subunit a; Essential component of the vacuolar proton pump (V-ATPase), a multimeric enzyme that catalyzes the translocation of protons across the membranes. Required for assembly and activity of the V-ATPase.
kmeans	8	Green Yellow	#caff65	5	KAI5391062.1	3880.G7JRI0	V-type proton ATPase subunit a; Essential component of the vacuolar proton pump (V-ATPase), a multimeric enzyme that catalyzes the translocation of protons across the membranes. Required for assembly and activity of the V-ATPase.
kmeans	8	Green Yellow	#caff65	5	KAI5395579.1	3880.Q2HV42	V-type proton ATPase subunit G; Catalytic subunit of the peripheral V1 complex of vacuolar ATPase (V-ATPase). V-ATPase is responsible for acidifying a variety of intracellular compartments in eukaryotic cells.
kmeans	8	Green Yellow	#caff65	5	KAI5425375.1	3880.A0A072U385	Putative TLDc domain, EF-hand domain pair protein.
kmeans	8	Green Yellow	#caff65	5	KAI5432006.1	3880.A2Q5T7	V-type proton ATPase subunit; Subunit of the integral membrane V0 complex of vacuolar ATPase. Vacuolar ATPase is responsible for acidifying a variety of intracellular compartments in eukaryotic cells, thus providing most of the energy required for transport processes in the vacuolar system. Belongs to the V-ATPase V0D/AC39 subunit family.
kmeans	9	Olive Drab	#52b200	5	KAI5391898.1	3880.G7JRA2	Tubulin beta chain; Tubulin is the major constituent of microtubules. It binds two moles of GTP, one at an exchangeable site on the beta chain and one at a non-exchangeable site on the alpha chain.
kmeans	9	Olive Drab	#52b200	5	KAI5400460.1	3880.G7IAN2	Tubulin beta chain; Tubulin is the major constituent of microtubules. It binds two moles of GTP, one at an exchangeable site on the beta chain and one at a non-exchangeable site on the alpha chain.
kmeans	9	Olive Drab	#52b200	5	KAI5417846.1	3880.G7JFB0	Tubulin alpha chain; Tubulin is the major constituent of microtubules. It binds two moles of GTP, one at an exchangeable site on the beta chain and one at a non-exchangeable site on the alpha chain.
kmeans	9	Olive Drab	#52b200	5	KAI5431272.1	3880.A0A072USS0	Tubulin beta chain; Tubulin is the major constituent of microtubules. It binds two moles of GTP, one at an exchangeable site on the beta chain and one at a non-exchangeable site on the alpha chain. Belongs to the tubulin family.
kmeans	9	Olive Drab	#52b200	5	KAI5443674.1	3880.G7KPK7	Tubulin alpha chain; Tubulin is the major constituent of microtubules. It binds two moles of GTP, one at an exchangeable site on the beta chain and one at a non-exchangeable site on the alpha chain. Belongs to the tubulin family.
kmeans	10	Green	#8fff65	4	KAI5385028.1	3880.G7LHY5	Serine/threonine-protein phosphatase.
kmeans	10	Green	#8fff65	4	KAI5416576.1	3880.G7JK96	Serine/threonine-protein phosphatase 2A regulatory subunit B.
kmeans	10	Green	#8fff65	4	KAI5437308.1	3880.G7K710	Serine/threonine-protein phosphatase.
kmeans	10	Green	#8fff65	4	KAI5440149.1	3880.G7K7W8	Protein phosphatase methylesterase 1; Demethylates proteins that have been reversibly carboxymethylated.
kmeans	11	Sky Blue 2	#75e1ef	4	KAI5406041.1	3880.G7J3T3	Putative fatty-acyl-CoA-transporting ATPase.
kmeans	11	Sky Blue 2	#75e1ef	4	KAI5417519.1	3880.G7JIW5	Peroxisome biogenesis protein.
kmeans	11	Sky Blue 2	#75e1ef	4	KAI5429513.1	3880.A0A072U057	Putative LMBR1-like membrane protein.
kmeans	11	Sky Blue 2	#75e1ef	4	KAI5437482.1	3880.G7KCK0	Peroxisomal adenine nucleotide carrier protein; Belongs to the mitochondrial carrier (TC 2.A.29) family.
kmeans	12	Sky Blue	#75c9ef	4	KAI5384784.1	3880.G7L840	Import component Toc86/159, G and M domain protein.
kmeans	12	Sky Blue	#75c9ef	4	KAI5390462.1	3880.G7JCF5	Translocon at the outer envelope membrane ofs protein 75-III.
kmeans	12	Sky Blue	#75c9ef	4	KAI5427537.1	3880.Q2HUG8	Translocase of chloroplast; GTPase involved in protein precursor import into chloroplasts. Seems to recognize chloroplast-destined precursor proteins and regulate their presentation to the translocation channel through GTP hydrolysis.
kmeans	12	Sky Blue	#75c9ef	4	KAI5446775.1	3880.G7IKY4	Translocon outer complex protein.
kmeans	13	Cornflower Blue	#75b2ef	3	KAI5390609.1	3880.A0A072UMH4	Lipoxygenase; Plant lipoxygenase may be involved in a number of diverse aspects of plant physiology including growth and development, pest resistance, and senescence or responses to wounding.
kmeans	13	Cornflower Blue	#75b2ef	3	KAI5412610.1	3880.Q4ZGM9	Fatty acid hydroperoxide lyase; Belongs to the cytochrome P450 family.
kmeans	13	Cornflower Blue	#75b2ef	3	KAI5442511.1	3880.A0A072U5H0	Pathogen-inducible alpha-dioxygenase.
kmeans	14	Blue	#759aef	3	KAI5386782.1	3880.A0A072UME5	Dolichol-phosphate mannosyltransferase subunit 1; Transfers mannose from GDP-mannose to dolichol monophosphate to form dolichol phosphate mannose (Dol-P-Man) which is the mannosyl donor in pathways leading to N-glycosylation, glycosyl phosphatidylinositol membrane anchoring, and O-mannosylation of proteins.
kmeans	14	Blue	#759aef	3	KAI5414848.1	3880.G7JEC3	Mannosyltransferase.
kmeans	14	Blue	#759aef	3	KAI5443253.1	3880.A0A072U6Q6	Alpha-1,3-glucosyltransferase; Belongs to the ALG6/ALG8 glucosyltransferase family.
kmeans	15	Medium Slate Blue	#7583ef	3	KAI5410736.1	3880.G7IW74	Short-chain dehydrogenase/reductase.
kmeans	15	Medium Slate Blue	#7583ef	3	KAI5427271.1	3880.A2Q2Y6	Chromoplast lycopene beta-cyclase.
kmeans	15	Medium Slate Blue	#7583ef	3	KAI5445787.1	3880.G7IQ81	Putative lycopene epsilon-cyclase.
kmeans	16	Purple	#7f75ef	3	KAI5414956.1	3880.B7FLJ0	Protein YIPF.
kmeans	16	Purple	#7f75ef	3	KAI5424309.1	3880.G7KYP9	Protein YIPF.
kmeans	16	Purple	#7f75ef	3	KAI5425500.1	3880.G7L626	Protein YIPF.
kmeans	17	Medium Purple	#9675ef	3	KAI5391018.1	3880.G7JSN2	E3 UFM1-protein ligase-like protein.
kmeans	17	Medium Purple	#9675ef	3	KAI5396609.1	3880.A0A072VJQ0	CDK5RAP3-like protein.
kmeans	17	Medium Purple	#9675ef	3	KAI5435971.1	3880.G7K8X5	Ubiquitin-fold modifier 1; Ubiquitin-like modifier.
kmeans	18	Medium Purple 2	#ae75ef	3	KAI5382799.1	3880.G7LAL0	Vacuolar 14 Fab1-binding region protein.
kmeans	18	Medium Purple 2	#ae75ef	3	KAI5386817.1	3880.G7JNP0	Putative WW domain, SAC domain-containing protein.
kmeans	18	Medium Purple 2	#ae75ef	3	KAI5391221.1	3880.A0A072UJJ8	Putative SAC domain-containing protein.
kmeans	19	Orchid 2	#c575ef	2	KAI5414244.1	3880.A0A072TVT6	Kinase-binding protein CGI-121; Belongs to the CGI121/TPRKB family.
kmeans	19	Orchid 2	#c575ef	2	KAI5443075.1	3880.A0A072U5P0	Transmembrane protein, putative.
kmeans	20	Violet 2	#dd75ef	2	KAI5388786.1	3880.A0A072UVK3	AAA-type ATPase family protein; Belongs to the AAA ATPase family.
kmeans	20	Violet 2	#dd75ef	2	KAI5412423.1	3880.G7ITQ0	AAA-type ATPase family protein; Belongs to the AAA ATPase family.
kmeans	21	Violet	#ef75ea	2	KAI5394001.1	3880.A0A072TFG8	DNA topoisomerase I, bacterial protein.
kmeans	21	Violet	#ef75ea	2	KAI5406439.1	3880.G7JAR6	DNA repair protein RAD50.
kmeans	22	Orchid	#ef75d3	2	KAI5430842.1	3880.G7KR97	Putative GPI inositol-deacylase PGAP1, alpha/Beta hydrolase.
kmeans	22	Orchid	#ef75d3	2	KAI5436017.1	3880.G7JXB5	Emp24/gp25L/p24 family protein.
kmeans	23	Pink	#ef75bb	2	KAI5410923.1	3880.G7IYB6	Putative ABC transporter permease MalE; Belongs to the MlaE permease family.
kmeans	23	Pink	#ef75bb	2	KAI5433492.1	3880.G7K7Q7	ABC-type transport system protein.
kmeans	24	Pale Violet Red	#ef75a4	2	KAI5416587.1	3880.A0A072V1L1	Putative flavonoid 3'-monooxygenase; Belongs to the cytochrome P450 family.
kmeans	24	Pale Violet Red	#ef75a4	2	KAI5435979.1	3880.G7K8W9	Flavonol synthase/flavanone 3-hydroxylase; Belongs to the iron/ascorbate-dependent oxidoreductase family.
kmeans	25	Light Coral	#ef758c	2	KAI5382486.1	3880.G7LE68	Putative phosphoethanolamine N-methyltransferase.
kmeans	25	Light Coral	#ef758c	2	KAI5441471.1	3880.G7KPT7	Putative phosphoethanolamine N-methyltransferase.
STRING kmeans cluster descriptions
#clustering method	cluster number	cluster color	hex color	gene count	primary description	secondary description	tertiary description	protein names
kmeans	1	Red	#ff0000	420	Cellular nitrogen compound biosynthesis	Metabolic pathways	-	KAI5405847.1, KAI5408251.1, KAI5424616.1, KAI5387611.1, KAI5412945.1, KAI5444305.1, KAI5406253.1, KAI5434969.1, KAI5421246.1, KAI5447100.1, KAI5395087.1, KAI5434234.1, KAI5414978.1, KAI5425151.1, KAI5424947.1, KAI5385095.1, KAI5393210.1, KAI5424148.1, KAI5436964.1, KAI5414392.1, KAI5430228.1, KAI5419240.1, KAI5392914.1, KAI5397423.1, KAI5420365.1, KAI5424599.1, KAI5382796.1, KAI5382677.1, KAI5420…
kmeans	2	Salmon	#ff8365	14	Membrane coat	-	-	KAI5410297.1, KAI5403367.1, KAI5418957.1, KAI5413046.1, KAI5434059.1, KAI5407660.1, KAI5408651.1, KAI5436828.1, KAI5382899.1, KAI5432457.1, KAI5398137.1, KAI5408853.1, KAI5414342.1, KAI5414335.1
kmeans	3	Saddle Brown	#b24400	11	Autophagy - other	-	-	KAI5426842.1, KAI5428474.1, KAI5397444.1, KAI5431347.1, KAI5382502.1, KAI5423535.1, KAI5429242.1, KAI5446234.1, KAI5414775.1, KAI5435305.1, KAI5404160.1
kmeans	4	Sandy Brown	#ffbe65	10	Fatty acid elongation	-	-	KAI5419295.1, KAI5406202.1, KAI5436062.1, KAI5388504.1, KAI5401518.1, KAI5406203.1, KAI5403910.1, KAI5397399.1, KAI5401916.1, KAI5391856.1
kmeans	5	Brown	#b28900	9	Detoxification of Reactive Oxygen Species	-	-	KAI5428412.1, KAI5396035.1, KAI5441941.1, KAI5383679.1, KAI5393713.1, KAI5392887.1, KAI5402909.1, KAI5410906.1, KAI5400151.1
kmeans	6	Yellow	#fff865	6	Cutin, suberine and wax biosynthesis	-	-	KAI5428679.1, KAI5394540.1, KAI5442507.1, KAI5399615.1, KAI5383656.1, KAI5411723.1
kmeans	7	Olive	#97b200	6	Exocytosis	Insulin processing	-	KAI5435032.1, KAI5392189.1, KAI5393986.1, KAI5399983.1, KAI5399390.1, KAI5422339.1
kmeans	8	Green Yellow	#caff65	5	Vacuolar proton-transporting V-type ATPase complex	Transferrin endocytosis and recycling	Hydrogen ion transport	KAI5432006.1, KAI5391062.1, KAI5395579.1, KAI5388456.1, KAI5425375.1
kmeans	9	Olive Drab	#52b200	5	Phagosome	Structural constituent of cytoskeleton	Cilium Assembly	KAI5400460.1, KAI5417846.1, KAI5391898.1, KAI5443674.1, KAI5431272.1
kmeans	10	Green	#8fff65	4	Cyclin A/B1/B2 associated events during G2/M transition	-	-	KAI5416576.1, KAI5437308.1, KAI5440149.1, KAI5385028.1
kmeans	11	Sky Blue 2	#75e1ef	4	Peroxisome organization	Class I peroxisomal membrane protein import, and Mpv17/PMP22	-	KAI5437482.1, KAI5417519.1, KAI5406041.1, KAI5429513.1
kmeans	12	Sky Blue	#75c9ef	4	Protein targeting to chloroplast	Chloroplast outer membrane	GTPase GIMA/IAN/Toc, and Chloroplast envelope protein translocase, IAP75	KAI5427537.1, KAI5384784.1, KAI5390462.1, KAI5446775.1
kmeans	13	Cornflower Blue	#75b2ef	3	alpha-Linolenic acid metabolism	-	-	KAI5442511.1, KAI5390609.1, KAI5412610.1
kmeans	14	Blue	#759aef	3	Mannosyltransferase activity	N-Glycan biosynthesis	-	KAI5443253.1, KAI5386782.1, KAI5414848.1
kmeans	15	Medium Slate Blue	#7583ef	3	Carotenoid biosynthesis	-	-	KAI5427271.1, KAI5445787.1, KAI5410736.1
kmeans	16	Purple	#7f75ef	3	Yip1 domain, and Yif1 family	-	-	KAI5414956.1, KAI5424309.1, KAI5425500.1
kmeans	17	Medium Purple	#9675ef	3	Protein ufmylation	-	-	KAI5435971.1, KAI5391018.1, KAI5396609.1
kmeans	18	Medium Purple 2	#ae75ef	3	Synthesis of PIPs at the late endosome membrane	-	-	KAI5382799.1, KAI5386817.1, KAI5391221.1
kmeans	19	Orchid 2	#c575ef	2	EKC/KEOPS complex, and Gcp-like domain	-	-	KAI5414244.1, KAI5443075.1
kmeans	20	Violet 2	#dd75ef	2	Sodium ion homeostasis	Multivesicular body membrane	Microtubule Interacting and Trafficking molecule domain	KAI5388786.1, KAI5412423.1
kmeans	21	Violet	#ef75ea	2	-	-	-	KAI5406439.1, KAI5394001.1
kmeans	22	Orchid	#ef75d3	2	-	-	-	KAI5436017.1, KAI5430842.1
kmeans	23	Pink	#ef75bb	2	Mce/MlaD, and Permease MlaE	-	-	KAI5433492.1, KAI5410923.1
kmeans	24	Pale Violet Red	#ef75a4	2	Flavonoid biosynthesis	-	-	KAI5435979.1, KAI5416587.1
kmeans	25	Light Coral	#ef758c	2	Phosphoethanolamine N-methyltransferase activity	-	-	KAI5382486.1, KAI5441471.1

## Sheet: Sheet 10
Table S13 -sheet 10: Top 10 in TR-P_vs_CO-P protein network ranked by MCC method
Rank	Name	Score	queryItem	stringId	identity	bitscore	preferredName	annotation
1	KAI5426943.1	3.00155e+30	KAI5426943.1	3880.G7JPA9	95.9	235.7	MTR_0157s0070	Putative ribosomal protein S10.
2	KAI5419240.1	3.00155e+30	KAI5419240.1	3880.G7LJC8	91.2	224.6	G7LJC8_MEDTR	60S ribosomal protein L27a-3; Belongs to the universal ribosomal protein uL15 family.
3	KAI5396255.1	3.00155e+30	KAI5396255.1	3880.A0A072VJE7	89.9	365.5	A0A072VJE7	Putative ribosomal protein S5/S7; Belongs to the universal ribosomal protein uS7 family.
4	KAI5440953.1	3.00155e+30	KAI5440953.1	3880.G7J0Z6	79	158.3	rps14	Ribosomal protein S14p/S29e.
5	KAI5442397.1	3.00154e+30	KAI5442397.1	3880.G7KIQ6	81.5	487.6	G7KIQ6_MEDTR	Putative ribosomal protein L3; Belongs to the universal ribosomal protein uL3 family.
6	KAI5389367.1	3.00154e+30	KAI5389367.1	3880.A0A072THS2	83	491.9	MTR_0059s0060	Ribosomal protein; Belongs to the universal ribosomal protein uL1 family.
7	KAI5403525.1	3.00154e+30	KAI5403525.1	3880.G7JC94	94.7	517.3	G7JC94_MEDTR	60S acidic ribosomal protein P0; Ribosomal protein P0 is the functional equivalent of E.coli protein L10.
8	KAI5433184.1	3.00124e+30	KAI5433184.1	3880.B7FJC3	96.1	355.5	B7FJC3_MEDTR	60S ribosomal protein L18a; Belongs to the eukaryotic ribosomal protein eL20 family.
8	KAI5417696.1	3.00124e+30	KAI5417696.1	3880.A0A072TFU7	90.6	186	MTR_0199s0040	60S ribosomal protein L37a-2.
8	KAI5447577.1	3.00124e+30	KAI5447577.1	3880.G7JEV4	96.8	123.6	G7JEV4_MEDTR	Putative ribosomal protein L38e; Belongs to the eukaryotic ribosomal protein eL38 family.
