# Supplementary material for: Integrative nuclear and total proteomics of compound leaves in semi-leafless and leafed pea cultivars reveal regulatory cues in leaf development
Source: BMC Plant Biol. 2026 Mar 4;26:824. doi: 10.1186/s12870-026-08381-5 (PMC13154526; doi:10.1186/s12870-026-08381-5)
Supplement: Supplementary file 1 — Supplementary Material 1: Fig. S1 Nuclei quality analysis and PCR analysis of PsPALM1a/b gene. Representative images of nuclei isolated from young tendril of Cooper A, and petiole of Trapper B. The nuclei were stained with DAPI and visualized on eclipse TE300 inverted microscope. C Full-length original agarose gel image showing PCR amplified PsPALM1a/1b gene fragments from genomic DNA of Cooper and Trapper pea cultivars. The red colored rectangular shape denotes the cropped image shown in Fig. 1D. Lane 1 to 20 represents PCR amplification of other candidate genes and is not related to current study. The PsTubulin PCR was performed on genomic DNA of Cooper and Trapper pea cultivars to check their DNA quality. The 100 base pair marker was loaded for size verification and non-template control (NTC) was used as negative control. Fig. S2 Sample intensity correlation plot and protein count. A Protein intensity correlation matrix of total proteome and, B nuclear proteome. The scale bar red to blue color represents low to higher sample correlation values. C Bar chart of protein count in replicates of each tissue-types from total proteome, and D nuclear proteome. The y-axis represents protein count and x-axis specify sample (tissue and genotype) details. The bar color represents specific tissue-types used in this study. Fig. S3 Significant biological processes in up and down-regulated proteins identified in different tissue-type comparisons from total proteome analysis. The dot color denotes the significant enrichment, and the dot size specifies the number of DAPs related to the biological process. Details of these biological processes are provided in Table S9. The contrasts without significant GO-terms were not included in the Figure. Table S1 All identified precursor peptides and protein groups detected in total proteome study. Table S2 All identified precursor peptides and protein groups detected in nuclear proteome study. Table S3 List of differentially abundant protein [file 12870_2026_8381_MOESM1_ESM.zip › Table S14.xlsx]

## Sheet: Sheet1
Table S14; Sheet 1: List of key differentially abundant proteins identified in total proteome comparison between Cooper mature tendril and Trapper leaflet.
The values with an FDR <0.05 and a log2 fold change >1 were considered as statistically significant. The fold changes in proteins belong to Cooper mature tendrils.
Protein description	Gene ID	Log2(FC)
C2H2-type domain-containing protein	KIW84_011028	2.71
C2H2-type domain-containing protein	KIW84_033789	2.35
WD repeat-containing protein 11	KIW84_041306	4.74
WD-40 repeat-containing protein msi4	KIW84_058071	2.81
Myb-like domain-containing protein	KIW84_054049	2
Myb-like domain-containing protein	KIW84_065207	2.25
Homeobox-leucine zipper ANTHOCYANINLESS 2	KIW84_012932	3.48
Auxin response factor	KIW84_054144	2.37
Ethylene-responsive transcription factor 13	KIW84_033053	1.94
Enhanced ethylene response protein 5	KIW84_032489	2.22
Ethylene-responsive transcription factor 13	KIW84_013405	2.07
Ethylene-insensitive protein 2	KIW84_031637	2.71
Auxin-induced protein	IAA7	2.01
GA 20-oxidase	KIW84_013089	1.82
Gibberellin receptor gid1b	KIW84_032289	2.04
Abscisic acid receptor pyl1	KIW84_023948	1.98
Argonaute 1	KIW84_013449	1.83
Protein argonaute-4	KIW84_053306	1.7
Histone deacetylase complex subunit SAP18	KIW84_045049	2.84
Thioredoxin h	trxh	4.55
Thioredoxin h	KIW84_050489	1.5
Thioredoxin domain-containing protein	KIW84_032323	1.5
Thioredoxin-like protein cxxs1	KIW84_015597	1.96
Thioredoxin domain-containing protein	KIW84_065820	2.74
Thioredoxin domain-containing protein plp3b	KIW84_042907	2.86
Thioredoxin domain-containing protein	KIW84_024809	1.57
Glutaredoxin-C2	KIW84_035075	3.5
Glutaredoxin-C3	KIW84_024568	3.29
Glutaredoxin-C4	KIW84_013931	2.67
Glutaredoxin domain-containing protein	KIW84_070696	1.91
Monothiol glutaredoxin-S15	KIW84_058279	1.84
Monothiol glutaredoxin-S17	KIW84_072936	1.54
Glutaredoxin-dependent peroxiredoxin	KIW84_011122	1.79
Flowering locus T a1	FTa1	-4.05
Pectinesterase	KIW84_045635	-1.24
Myb/SANT-like domain-containing protein	KIW84_063891	-3.47
Thioredoxin-dependent peroxiredoxin	KIW84_062292	-7.59
Chalcone synthase	KIW84_033106	-5.04
RNA-binding protein NOB1	KIW84_070921	-3.4
Histone-binding protein RBBP4	KIW84_070218	-2.04

## Sheet: Sheet2
Table S14; Sheet 2: List of key differentially abundant proteins identified in nuclear proteome comparison between Cooper mature tendril and Trapper leaflet.
The values with an FDR <0.05 and a log2 fold change >1 were considered as statistically significant. The fold changes in proteins belong to Cooper mature tendrils.
Protein description	Gene ID	Log2(FC)
C2H2-type domain-containing protein	KIW84_031431	2.26
C2H2-type domain-containing protein	KIW84_057156	1.51
WD-40 repeat protein	MSI1	2.06
Transducin/WD40 repeat-like	KIW84_024858	2.06
Myb-like domain-containing protein	KIW84_012550	1.63
Myb-like domain-containing protein	KIW84_065207	2.22
TCP domain-containing protein	KIW84_041674	2.18
Homeobox protein knotted-1-like 3	KIW84_060759	2.11
AT-hook motif nuclear-localized protein	PsAHL1	2.1
Trihelix transcription factor GT-2	KIW84_065197	1.95
WRKY domain-containing protein	KIW84_061415	1.78
TF-B3 domain-containing protein	KIW84_060280	1.96
TF-B3 domain-containing protein	KIW84_060281	2.96
TF-B3 domain-containing protein	KIW84_063027	2.9
TF-B3 domain-containing protein	KIW84_075604	2.82
Auxin response factor	KIW84_054144	3.96
Auxin response factor	KIW84_072016	2.84
GA 20-oxidase	KIW84_013089	2.95
Abscisic acid receptor pyl1	KIW84_023948	2.33
Jasmonate O-methyltransferase	KIW84_060174	-2.33
Enhanced ethylene response protein 5	KIW84_032489	1.52
Histone deacetylase hdt1	KIW84_074497	1.99
Histone deacetylase interacting domain	KIW84_012003	2.38
Thioredoxin-like protein cxxs1	KIW84_015597	1.6
Thioredoxin h	KIW84_050489	1.54
Thioredoxin domain-containing protein	KIW84_065820	2.15
Thioredoxin domain-containing protein	KIW84_058213	2.78
Thioredoxin-like fold domain protein	KIW84_072061	2.57
Thioredoxin domain-containing plp3b	KIW84_042907	1.67
Thioredoxin domain-containing protein	KIW84_056821	1.67
Thioredoxin domain-containing protein	KIW84_052510	1.57
Glutaredoxin-C4	KIW84_013931	2.01
Glutaredoxin-dependent peroxiredoxin	prx	1.54
Glutaredoxin-dependent peroxiredoxin	KIW84_011122	1.53
thioredoxin-dependent peroxiredoxin	KIW84_062293	-5.37
thioredoxin-dependent peroxiredoxin	KIW84_062292	-5.03
chalcone synthase	KIW84_033106	-1.82
