# Supplementary material for: Integrative nuclear and total proteomics of compound leaves in semi-leafless and leafed pea cultivars reveal regulatory cues in leaf development
Source: BMC Plant Biol. 2026 Mar 4;26:824. doi: 10.1186/s12870-026-08381-5 (PMC13154526; doi:10.1186/s12870-026-08381-5)
Supplement: Supplementary file 1 — Supplementary Material 1: Fig. S1 Nuclei quality analysis and PCR analysis of PsPALM1a/b gene. Representative images of nuclei isolated from young tendril of Cooper A, and petiole of Trapper B. The nuclei were stained with DAPI and visualized on eclipse TE300 inverted microscope. C Full-length original agarose gel image showing PCR amplified PsPALM1a/1b gene fragments from genomic DNA of Cooper and Trapper pea cultivars. The red colored rectangular shape denotes the cropped image shown in Fig. 1D. Lane 1 to 20 represents PCR amplification of other candidate genes and is not related to current study. The PsTubulin PCR was performed on genomic DNA of Cooper and Trapper pea cultivars to check their DNA quality. The 100 base pair marker was loaded for size verification and non-template control (NTC) was used as negative control. Fig. S2 Sample intensity correlation plot and protein count. A Protein intensity correlation matrix of total proteome and, B nuclear proteome. The scale bar red to blue color represents low to higher sample correlation values. C Bar chart of protein count in replicates of each tissue-types from total proteome, and D nuclear proteome. The y-axis represents protein count and x-axis specify sample (tissue and genotype) details. The bar color represents specific tissue-types used in this study. Fig. S3 Significant biological processes in up and down-regulated proteins identified in different tissue-type comparisons from total proteome analysis. The dot color denotes the significant enrichment, and the dot size specifies the number of DAPs related to the biological process. Details of these biological processes are provided in Table S9. The contrasts without significant GO-terms were not included in the Figure. Table S1 All identified precursor peptides and protein groups detected in total proteome study. Table S2 All identified precursor peptides and protein groups detected in nuclear proteome study. Table S3 List of differentially abundant protein [file 12870_2026_8381_MOESM1_ESM.zip › Table S15.xlsx]

## Sheet: Sheet1
Table S15; Sheet 1: Key candidate proteins used for regulatoey model in young and mature tendrils of Cooper total proteome.
A. Proteins up-regulated in Cooper young tendril than mature tendril
protein_name	protein_description	gene_name	p_value	log2 fold_change	adjusted_p_value
A0A9D5B3K4	C2H2-type domain-containing protein	KIW84_033789	0.000564599	1.42944	0.00275274
A0A9D4XVA7	C2H2-type domain-containing protein	KIW84_031431	2.14341e-05	1.98797	0.000320822
A0A9D4X544	C2H2-type domain-containing protein	KIW84_057156	3.40304e-06	3.66249	0.000111215
A0A9D4WHL7	C2H2-type domain-containing protein	KIW84_066218	0.0122581	1.95087	0.0285437
A0A9D4VJY3	C2H2-type domain-containing protein	KIW84_071932	0.00226329	1.16157	0.00764716
A0A9D4WJ05	Homeobox domain-containing protein	KIW84_051022	1.64304e-05	2.77428	0.000273349
A0A9D4WFC6	Homeobox-leucine zipper protein ANTHOCYANINLESS 2	KIW84_065416	0.00116959	2.04751	0.00469874
A0A9D4VWI1;A0A9D4X0U1	Homeobox-leucine zipper protein hdg2	KIW84_057361;KIW84_075376	0.00284734	1.96519	0.00907173
A0A9D5B1J2	ZF-HD dimerization-type domain-containing protein	KIW84_035982	0.000697258	2.19181	0.0032073
A0A9D4WMD7	ZF-HD dimerization-type domain-containing protein	KIW84_051567	0.000303954	2.01814	0.00176714
A0A9D4X3U5	PHD finger protein ALFIN-LIKE	KIW84_058013	0.0102553	1.07303	0.0248142
A0A9D5AK64	PHD finger-like domain-containing protein 5B	KIW84_054497	0.000269252	1.4158	0.00161724
A0A9D4XN81	Oberon-like PHD finger domain-containing protein	KIW84_046426	0.00666195	2.42514	0.0176614
A0A9D4X537	PHD finger protein ALFIN-LIKE	KIW84_040032	0.00345656	1.00516	0.0105587
A0A9D5BFT7	Ribosome biogenesis protein WDR12 homolog	KIW84_011719	4.34982e-06	3.08929	0.000122882
A0A9D4WTZ9	Knl1 C-terminal RWD domain-containing protein	KIW84_053085	0.000699926	2.3742	0.00321241
Q1I184	WD-40 repeat protein	MSI1	0.0023642	1.05141	0.00791264
A0A9D5BEG2	Katanin p80 WD40 repeat-containing subunit B1 homolog	KIW84_011330	0.00281957	1.89891	0.00899508
A0A9D5BQP1	WD repeat-containing protein 55	KIW84_015566	0.000285353	1.76809	0.00168723
A0A9D5B013	WD repeat-containing protein gts1	KIW84_030987	0.0243981	1.08644	0.0497941
A0A9D5ANU3;A0A9D5AXI1	WD-40 repeat-containing protein msi4	KIW84_031494	1.96435e-05	2.56564	0.000302657
A0A9D5AR19	WD repeat-containing protein vip3	KIW84_040615	0.000828574	1.09124	0.00362509
A0A9D4YGV7;A0A9D4XD12	WD40 repeat-containing protein hos15	KIW84_024953	0.000287994	2.61519	0.00169713
A0A9D4YKR2	WD repeat and HMG-box DNA-binding protein 1	KIW84_010730	0.00126206	4.45879	0.00496334
A0A9D4XRT4	Transducin/WD40 repeat-like superfamily protein	KIW84_031870	0.00102886	2.31898	0.00426829
A0A9D4XC82	WD repeat-containing protein 76	KIW84_041150	0.000568486	2.50292	0.00276235
A0A9D5B997;A0A9D5AHY1	Auxin response factor	KIW84_054144	0.00207133	1.60912	0.00712728
A0A9D5ALF7	Cytokinin riboside 5'-monophosphate phosphoribohydrolase (Fragment)	KIW84_057736	0.000632824	1.88038	0.00299182
A0A1U9X3Y5	cytokinin dehydrogenase	CKX7	0.00336197	1.58446	0.0103513
A0A9D4ZYV8;A0A9D4XBV0;A0A9D5B203;A0A9D4ZXK1	Histone deacetylase	KIW84_020005	2.69943e-05	3.48363	0.000362052
A0A9D5AG80	Histone deacetylase	KIW84_053416	0.000136165	2.87919	0.00105166
A0A9D5ARB8	Histone deacetylase 5	KIW84_041572	0.00170602	1.63682	0.00615615
A0A9D4XPA4	Histone deacetylase	KIW84_030422	7.84399e-05	3.00315	0.000719369
A0A9D4VRL1	Histone deacetylase	KIW84_074479	0.00619202	1.36158	0.0166635
A0A9D4VRF6	Histone deacetylase hdt1	KIW84_074497	0.00545256	3.48241	0.0151316
A0A9D4Y679	Protein argonaute-4	KIW84_020705	0.000109595	2.80796	0.000909109
A0A9D4WUQ5	Protein argonaute-4	KIW84_053306	0.00016459	1.9733	0.00118435
A0A9D4VKF1;A0A9D4VSM6;A0A9D5A350;A0A9D5B704;A0A9D5B1Q3;A0A9D5GW71;A0A9D5B1W2;A0A9D5B0X0;A0A9D5BAT6	Argonaute 5	KIW84_074528	0.0220066	1.06828	0.0458002
A0A9D5BKD1	Argonaute 1	KIW84_013449	0.00269797	1.82067	0.00873717
A0A9D5BJH6;A0A9D4Y0Q8	DNA (cytosine-5)-methyltransferase	KIW84_013246	4.12202e-07	4.96734	3.95031e-05
A0A9D4YGD8	DNA (cytosine-5-)-methyltransferase	KIW84_024386	2.16387e-06	5.89209	8.58191e-05
B. Proteins up-regulated in Cooper mature tendril than young tendril
protein_name	protein_description	gene_name	p_value	log2 fold_change	adjusted_p_value
O04277	GA 20-oxidase	KIW84_013089	0.00329805	1.62801	0.0102079
A0A9D5BIV5	Homeobox-leucine zipper protein ANTHOCYANINLESS 2	KIW84_012932	1.66549903397693e-05	3.1426	0.000274157
A0A0H3WB94	Class II knotted-1-like 10 homeobox transcription factor	KIW84_010538	0.000869218	1.55465	0.00374079
A0A873BLE2	Auxin-induced protein	IAA7	0.000324569	2.18525	0.00185284
A0A9D5GYD7	Auxin-binding protein ABP19a	KIW84_013697	0.000698713	1.60997	0.00321191
A0A9D4VNR3;A0A9D5A4I3;A0A9D4W530	Auxin efflux carrier component	KIW84_061216	0.000370818	3.69229	0.00203909

## Sheet: Sheet2
Table S15; Sheet 2: Key candidate proteins upregulated in young and mature tendrils of Trapper total proteome.
A. Proteins up-regulated in Trapper young tendril than mature tendril
protein_name	protein_description	gene_name	p_value	log2 fold_change	adjusted_p_value
A0A9D4X544	C2H2-type domain-containing protein	KIW84_057156	0.0002294	2.66752	0.0169945
A0A9D4WFC6	Homeobox-leucine zipper protein ANTHOCYANINLESS 2	KIW84_065416	0.000412955	2.77214	0.0267342
A0A9D4YGD8	DNA (cytosine-5-)-methyltransferase	KIW84_024386	2.1494265119388e-05	3.02144	0.00417453
B. Proteins up-regulated in Trapper mature tendril than young tendril
	No any homolog of protein of interest was found

## Sheet: Sheet3
Table S15; Sheet 3: Key candidate proteins upregulated in young and mature tendrils of Cooper nuclear proteome.
A. Proteins up-regulated in Cooper young tendril than mature tendril
protein_name	protein_description	gene_name	p_value	log2 fold_change	adjusted_p_value
A0A9D4WMD7	ZF-HD dimerization-type domain-containing protein	KIW84_051567	0.000152026	4.40487	0.0186525
A0A9D5B690	ZF-HD dimerization-type domain-containing protein	KIW84_022120	0.000120383	4.57862	0.0158444
A0A9D4X544	C2H2-type domain-containing protein	KIW84_057156	1.07506387804918e-05	4.31682	0.00342945
A0A9D4X452	Homeobox domain-containing protein	KIW84_057806	0.000777553	4.01542	0.046624
A0A9D4YKR2	WD repeat and HMG-box DNA-binding protein 1	KIW84_010730	0.000531677	3.38142	0.0378583
A0A9D5BJT4	Histone deacetylation protein Rxt3	KIW84_013232	0.000231558	4.19734	0.0236753
A0A9D4VRF6	Histone deacetylase hdt1	KIW84_074497	7.02776583836238e-06	4.36185	0.00266888
A0A9D5BJH6;A0A9D4Y0Q8	DNA (cytosine-5)-methyltransferase	KIW84_013246	0.000158799	3.66576	0.0189018
A0A9D4YGD8	DNA (cytosine-5-)-methyltransferase	KIW84_024386	0.00020299	3.54324	0.0215846
A0A9D4WZQ9;A0A9D4XWZ5	DNA (cytosine-5-)-methyltransferase	KIW84_056207	0.000347449	4.27642	0.0290126
B. Proteins up-regulated in Cooper mature tendril than young tendril
	No any homolog of protein of interest was found

## Sheet: Sheet4
Table S15; Sheet 4: Key candidate proteins upregulated in young and mature tendrils of Trapper nuclear proteome.
A. Proteins up-regulated in Trapper young tendril than mature tendril
protein_name	protein_description	gene_name	p_value	log2 fold_change	adjusted_p_value
A0A9D5AT53	C2H2-type domain-containing protein	KIW84_044578	4.13256e-05	2.63574	0.00116931
A0A9D4XVA7	C2H2-type domain-containing protein	KIW84_031431	0.000461465	1.90969	0.00699917
A0A9D4X544	C2H2-type domain-containing protein	KIW84_057156	1.12542e-08	3.04083	1.95539e-06
A0A9D4VJY3	C2H2-type domain-containing protein	KIW84_071932	1.19086e-06	3.01862	7.27955e-05
A0A9D5BFT7	Ribosome biogenesis protein WDR12 homolog	KIW84_011719	0.00165694	1.71382	0.0177676
A0A9D5A4I5	COMPASS-like H3K4 histone methylase component WDR5B	KIW84_061681	0.000893585	2.18948	0.0115919
A0A9D4YKR2	WD repeat and HMG-box DNA-binding protein 1	KIW84_010730	4.86928e-06	2.43665	0.000221983
A0A9D4YGV7	WD40 repeat-containing protein hos15	KIW84_024953	0.00632861	1.58915	0.0446022
A0A9D4XD12	WD40 repeat-containing protein hos15	KIW84_042563	0.000106486	2.47371	0.00234467
A0A9D4XC82	WD repeat-containing protein 76	KIW84_041150	0.0013253	2.49544	0.0153458
A0A9D4WN35	Transducin/WD40 repeat-like superfamily protein	KIW84_052198	0.000647161	2.67487	0.00893262
A0A9D4Y5Y4	Homeobox domain-containing protein	KIW84_020535	0.00252279	2.37315	0.0239605
A0A9D4X0U1	Homeobox-leucine zipper protein hdg2	KIW84_057361	1.83219e-05	3.36488	0.000627349
A0A9D4WJ05	Homeobox domain-containing protein	KIW84_051022	3.75071e-05	2.24426	0.00110826
A0A9D5A2M9;A0A9D5AGD9;A0A9D4WYP3	PHD-type domain-containing protein	KIW84_061680	0.00462416	2.22354	0.0363106
A0A9D4W5U1	Zinc finger PHD-type domain-containing protein	KIW84_061433	0.00022128	2.90004	0.00395823
A0A9D5AK64	PHD finger-like domain-containing protein 5B	KIW84_054497	0.00147809	1.7177	0.0166793
A0A9D5BKA5	ZF-HD dimerization-type domain-containing protein	KIW84_013493	0.00549958	2.00252	0.0402361
A0A9D5B690	ZF-HD dimerization-type domain-containing protein	KIW84_022120	5.9423e-06	3.49102	0.000261921
A0A9D5B1J2	ZF-HD dimerization-type domain-containing protein	KIW84_035982	0.00221941	2.3978	0.0218868
A0A9D4WMD7	ZF-HD dimerization-type domain-containing protein	KIW84_051567	6.46362e-05	3.09435	0.00160891
A0A9D5BJT4	Histone deacetylation protein Rxt3	KIW84_013232	0.000705268	2.53818	0.00961817
A0A9D4XJR0	Histone deacetylase complex subunit SAP18 (Fragment)	KIW84_045049	0.00365749	1.56295	0.0310312
A0A9D4X9Q9	Histone deacetylase 15	KIW84_041464	0.000522233	2.59706	0.00767287
A0A9D4VRF6	Histone deacetylase hdt1	KIW84_074497	3.22615e-08	3.00587	4.43763e-06
A0A9D4Y679	Protein argonaute-4	KIW84_020705	0.00313893	1.584	0.0276101
A0A9D4WUQ5	Protein argonaute-4	KIW84_053306	0.000926889	1.79608	0.0118886
A0A9D5BJH6;A0A9D4Y0Q8	DNA (cytosine-5)-methyltransferase	KIW84_013246	1.84765e-06	2.5552	0.000100963
A0A9D4YGD8	DNA (cytosine-5-)-methyltransferase	KIW84_024386	1.21704e-07	2.88654	1.34855e-05
A0A9D4WZQ9;A0A9D4XWZ5	DNA (cytosine-5-)-methyltransferase	KIW84_056207	0.00437411	2.78394	0.0348966
B. Proteins up-regulated in Trapper mature tendril than young tendril
	No any homolog of protein of interest was found
